# Supplementary material for: Maritime traffic congestion identification and ship trajectory prediction using temporal graph convolutional networks
Source: PLoS One. 2026 Mar 9;21(3):e0342781. doi: 10.1371/journal.pone.0342781 (PMC12970927; doi:10.1371/journal.pone.0342781)
Supplement: S1 File — (ZIP) [file pone.0342781.s001.zip › data/all_trajectories_complete.csv]

Time_Step	True_Lon	True_Lat	True_Easting	True_Northing	MLR_Lon	MLR_Lat	MLR_Easting	MLR_Northing	MLR_Error_m	GRU_Lon	GRU_Lat	GRU_Easting	GRU_Northing	GRU_Error_m	LSTM_Lon	LSTM_Lat	LSTM_Easting	LSTM_Northing	LSTM_Error_m	LSTM-GRU_Lon	LSTM-GRU_Lat	LSTM-GRU_Easting	LSTM-GRU_Northing	LSTM-GRU_Error_m	GRU-LSTM_Lon	GRU-LSTM_Lat	GRU-LSTM_Easting	GRU-LSTM_Northing	GRU-LSTM_Error_m	Transformer_Lon	Transformer_Lat	Transformer_Easting	Transformer_Northing	Transformer_Error_m	Seq2Seq_Lon	Seq2Seq_Lat	Seq2Seq_Easting	Seq2Seq_Northing	Seq2Seq_Error_m	Standard T-GCN_Lon	Standard T-GCN_Lat	Standard T-GCN_Easting	Standard T-GCN_Northing	Standard T-GCN_Error_m	Enhanced T-GCN_Lon	Enhanced T-GCN_Lat	Enhanced T-GCN_Easting	Enhanced T-GCN_Northing	Enhanced T-GCN_Error_m
0	122.34019435756285	31.144648320793223	437105.58273816	3445820.0843541175	122.34019436275092	31.144648325285274	437105.5832356769	3445820.0848490302	0.0007017561694758645	122.34005001320865	31.143306942781567	437090.94	3445671.5	149.30436460224792	122.3402895823511	31.147151858033837	437116.3	3446097.5	277.6230688713406	122.3401244636803	31.14514796379008	437099.25	3445875.5	55.77631559341395	122.34023633054333	31.14437934811131	437109.4	3445790.2	30.07836312700397	122.34059234828308	31.150015871964445	437147.06	3446414.8	596.1105610833786	122.34019345594454	31.146309995142236	437106.6	3446004.2	184.16842093109875	122.3405799862079	31.14858119359753	437144.94	3446255.8	437.43954128735254	122.32812	31.10333	435926.84032209875	3441247.6590428664	4721.917715334668
1	122.34019001522113	31.14461421505273	437105.14629155083	3445816.3068446275	122.3401900188735	31.144614214039876	437105.14663904416	3445816.3067302983	0.0003658179506324692	122.34004445631977	31.14325728921572	437090.38	3445666.0	151.03091933756633	122.34028469641883	31.147099952256642	437115.8	3446091.8	275.6495961256768	122.34012054574893	31.145098318637384	437098.84	3445870.0	54.06178838937	122.34022955596349	31.1443161542082	437108.72	3445783.2	33.24932234041323	122.34058633810513	31.149936892256065	437146.44	3446406.0	591.1370242070667	122.34018980327615	31.146269374098846	437106.22	3445999.8	183.4462902872391	122.34056971439506	31.148454822679756	437143.88	3446241.8	427.20228383221803	122.32812	31.10333	435926.84032209875	3441247.6590428664	4718.150876581044
2	122.34018553743066	31.1445801471053	437104.6969580062	3445812.5336007215	122.34018554349917	31.144580145757217	437104.697535596	3445812.5334478673	0.0005974733338089332	122.34003958630365	31.1432031277967	437089.88	3445660.0	153.2520466036445	122.34027948266753	31.14704804479966	437115.28	3446086.0	273.67115078384455	122.3401169400156	31.14505093076923	437098.47	3445864.8	52.58652801411384	122.34022215700242	31.14424844573427	437107.97	3445775.8	36.92882214328173	122.34058064015497	31.149860169829154	437145.84	3446397.5	586.4117553189278	122.34018583841107	31.14622649577067	437105.8	3445995.0	182.46980928251648	122.34055978604849	31.14832619783326	437142.84	3446227.5	416.7160787269625	122.32812	31.10333	435926.84032209875	3441247.6590428664	4714.3850058839835
3	122.34018089228437	31.14454610625768	437104.2316889211	3445808.763455373	122.34018089998285	31.144546105348006	437104.2324221784	3445808.7633501813	0.000740764115691613	122.3400343884821	31.143148964697414	437089.34	3445654.0	155.47790146589256	122.3402746592246	31.146987116602244	437114.78	3446079.2	270.6921943154921	122.34011336553043	31.144999031689842	437098.1	3445859.0	50.61012458276479	122.34021478929012	31.144176226047836	437107.22	3445767.8	41.12208719779656	122.34057402117125	31.14977441994946	437145.16	3446388.0	580.6804580241992	122.34018252919087	31.146183620801068	437105.47	3445990.2	181.49076064870266	122.34054951428354	31.148199826909675	437141.78	3446213.5	406.47464877161497	122.32812	31.10333	435926.84032209875	3441247.6590428664	4710.618207035311
4	122.34017604787512	31.14451208181662	437103.7474356812	3445804.9952415545	122.3401760572571	31.144512081361796	437103.74832971644	3445804.995185819	0.0008957709013432744	122.340028878479	31.143092544311806	437088.78	3445647.8	157.955856825133	122.34026980454718	31.146930699613765	437114.28	3446073.0	268.2116921268702	122.34010979104863	31.14494713261	437097.72	3445853.2	48.62989578109717	122.34020676596062	31.144104003001733	437106.4	3445759.8	45.32329618312077	122.3405680578638	31.14968867342578	437144.53	3446378.5	574.9530654497606	122.34017854871027	31.146142998077234	437105.06	3445985.8	180.7595421958972	122.34053893032961	31.1480711987	437140.7	3446199.2	395.9815436467146	122.32812	31.10333	435926.84032209875	3441247.6590428664	4706.848582849577
5	122.34017097229595	31.144478063088847	437103.24114968197	3445801.227792238	122.34017098341302	31.144478063105474	437103.24220942304	3445801.22778777	0.001059750491686545	122.34002368066838	31.143038381211333	437088.25	3445641.8	160.1808377611296	122.34026494987484	31.1468742826247	437113.78	3446066.8	265.73132395256255	122.34010618532496	31.144899744740574	437097.34	3445848.0	47.142536439518366	122.34019935140948	31.144038550130514	437105.66	3445752.5	48.78760545389233	122.34056142328568	31.14960517914751	437143.84	3446369.2	569.4715090884993	122.34017458385448	31.14610011974802	437104.66	3445981.0	179.7777772489554	122.34052864299889	31.14794708337512	437139.62	3446185.5	385.9908214223943	122.32812	31.10333	435926.84032209875	3441247.6590428664	4703.074235262586
6	122.34016563363988	31.144444039381053	437102.70978231216	3445797.459940395	122.34016564654571	31.14444403988564	437102.71101289045	3445797.4599889917	0.0012315374854996153	122.34001815505329	31.14298421643056	437087.7	3445635.8	162.40619996900634	122.34026011082778	31.146815610030195	437113.28	3446060.2	263.00260712843163	122.34010290742067	31.144852358550388	437097.0	3445842.8	45.64856090929996	122.3401919524877	31.143970841652536	437104.9	3445745.0	52.50590268279547	122.3405551165501	31.14952168654667	437143.2	3446360.0	563.9944718610101	122.34017091557868	31.14606175430807	437104.28	3445976.8	179.2969463875817	122.34051835569197	31.147822968047425	437138.56	3446171.8	376.003279353823	122.32812	31.10333	435926.84032209875	3441247.6590428664	4699.293265440342
7	122.34016	31.144409999999993	437102.15028496314	3445793.690518999	122.3401600147468	31.144410001009195	437102.151691366	3445793.6906224773	0.0014102045035982948	122.34001230163426	31.14293004996944	437087.1	3445629.8	164.63047413756598	122.34025524054557	31.1467614486448	437112.78	3446054.2	260.77626532551244	122.34009933294854	31.144800459469234	437096.62	3445837.0	43.66050753826925	122.34018488138848	31.14390313485292	437104.2	3445737.5	56.22743699017541	122.34054884105404	31.14943368273647	437142.53	3446350.2	558.02247107926	122.34016662290873	31.146018874298665	437103.84	3445972.0	178.3175225228152	122.34050808402358	31.147696597112244	437137.5	3446157.8	365.77166109459625	122.32812	31.10333	435926.84032209875	3441247.6590428664	4695.503773909289
8	122.34015406604948	31.14437593486064	437101.5621431707	3445789.9184133476	122.3401540561105	31.144375935782723	437101.5611963476	3445789.918521186	0.0009529444281994232	122.34000677603076	31.142875885187447	437086.53	3445623.8	166.8468439736142	122.34025002682533	31.1467095411844	437112.25	3446048.5	258.8023710078695	122.34009572723423	31.144753071598597	437096.25	3445831.8	42.16752905881532	122.34017745124515	31.1438399375847	437103.44	3445730.5	59.448000874540064	122.34054253433806	31.149350190133116	437141.88	3446341.0	552.5541073714924	122.34016262681853	31.1459805071786	437103.44	3445967.8	177.84147484363677	122.34049745332368	31.147574735704826	437136.4	3446144.2	356.04070705519786	122.32812	31.10333	435926.84032209875	3441247.6590428664	4691.704545858166
9	122.34014793278187	31.144341836311508	437100.95497905265	3445786.1427180744	122.34014784933137	31.14434183646617	437100.9470242421	3445786.1427826006	0.007955072272433758	122.34000153137077	31.142828488903	437086.0	3445618.5	168.30844400038424	122.34024548437557	31.146655381477213	437111.78	3446042.5	256.58578319719595	122.34009177808448	31.144707937653475	437095.84	3445826.8	40.92769243208855	122.34016900643239	31.14378124648915	437102.6	3445724.0	62.164322403525446	122.34053593103046	31.149262184641586	437141.2	3446331.2	546.589978457453	122.34015863073125	31.145942140058224	437103.03	3445963.5	177.36943466418194	122.34048562065347	31.147437078346485	437135.2	3446129.0	344.56201366348614	122.32812	31.10333	435926.84032209875	3441247.6590428664	4687.8971082781845
10	122.3401417277706	31.14430769730949	437100.34094886936	3445782.362580151	122.34014173209424	31.144307700966287	437100.3413634341	3445782.362982983	0.000578046273188074	122.33999595890643	31.142781090938293	437085.44	3445613.2	169.76801098402774	122.34024158195447	31.146603480733074	437111.38	3446036.8	254.62660831474537	122.34008818799947	31.144658294176544	437095.47	3445821.2	39.19144988831208	122.34016156068698	31.14372030482498	437101.84	3445717.2	65.12992019906606	122.3405296399495	31.14917643643156	437140.53	3446321.8	540.8826573264435	122.34015401025135	31.145899258368253	437102.56	3445958.8	176.4014092077297	122.34047249233038	31.147297158664706	437133.84	3446113.5	332.8279262741693	122.32812	31.10333	435926.84032209875	3441247.6590428664	4684.083676888215
11	122.3401355785889	31.144273510811455	437099.7322088817	3445778.5771465427	122.34013557147858	31.144273514311724	437099.7315334014	3445778.577538519	0.0007809732082143154	122.33998944989247	31.14272692111523	437084.78	3445607.2	171.97826116679525	122.34023769515763	31.14654932438354	437110.97	3446030.8	252.42307318683822	122.3400836457174	31.14460413444916	437095.0	3445815.2	36.97691146646623	122.34015416181249	31.14365259634224	437101.1	3445709.8	68.84061225345437	122.34052303666282	31.149088430937347	437139.84	3446312.0	534.9288516442043	122.34014874975803	31.145854117713693	437102.03	3445953.8	175.1879395918219	122.34046059726073	31.147168523718424	437132.62	3446099.2	322.35541666301106	122.32812	31.10333	435926.84032209875	3441247.6590428664	4680.266471078629
12	122.34012961280986	31.144239269774364	437099.140915353	3445774.7855642214	122.34012960582415	31.144239274185818	437099.14025235054	3445774.7860571137	0.000826144688670008	122.33998228526787	31.142672747931886	437084.06	3445601.2	174.18941029584002	122.34023315272077	31.14649516467479	437110.5	3446024.8	250.2223969953731	122.34007943125513	31.144549976400913	437094.56	3445809.2	34.76721473858941	122.34014640389402	31.143589397390922	437100.3	3445702.8	72.04509090345076	122.34051610555628	31.149000423763013	437139.12	3446302.2	528.9777481484917	122.34014345802474	31.145813488268946	437101.5	3445949.2	174.48038466229454	122.34044999789928	31.147042151089124	437131.53	3446085.2	312.1494828793434	122.32812	31.10333	435926.84032209875	3441247.6590428664	4676.447713949147
13	122.3401239580064	31.144204967155286	437098.5792245475	3445770.986980167	122.34012394760653	31.144204972326403	437098.57823659136	3445770.987559192	0.0011451318130074341	122.33997513627514	31.14261631914159	437083.34	3445595.0	176.64522884319229	122.34022793902443	31.146443257211725	437109.97	3446019.0	248.2744032247577	122.34007487335893	31.144498072278036	437094.1	3445803.5	32.82096800161544	122.34013864598506	31.143526198438675	437099.53	3445695.8	75.24300324378684	122.34050950229124	31.148912418266065	437138.44	3446292.5	523.0339491631078	122.34013782285382	31.14577511274939	437100.94	3445945.0	174.02899911921077	122.34044005420948	31.14691578181458	437130.5	3446071.2	301.9549916537092	122.32812	31.10333	435926.84032209875	3441247.6590428664	4672.629632645575
14	122.34011874175124	31.14417059591119	437098.05929272715	3445767.1805413514	122.34011872945293	31.144170601889424	437098.0581243355	3445767.181210909	0.0013466426658820074	122.33996764385743	31.142562144276912	437082.6	3445589.0	178.8504635949727	122.34022141404701	31.146391343030608	437109.3	3446013.2	246.32663914713387	122.34007028422083	31.144450679365846	437093.62	3445798.2	31.38429882448844	122.34013051341068	31.143469764623894	437098.72	3445689.5	77.68334048267438	122.34050291465249	31.14882215716349	437137.75	3446282.5	516.8457184747364	122.34013220330966	31.145734481624256	437100.38	3445940.5	173.33492794703633	122.34042975148776	31.146793922068163	437129.44	3446057.8	292.2587931799086	122.32812	31.10333	435926.84032209875	3441247.6590428664	4668.814458985061
15	122.34011409161694	31.144136148999205	437097.5932761597	3445763.365394758	122.34011407694592	31.14413615578471	437097.59188212344	3445763.3661551345	0.0015879261672071582	122.33996080706403	31.142507972771178	437081.9	3445583.0	181.0462880480205	122.34021554471893	31.146339432207636	437108.72	3446007.5	244.38797360919443	122.34006633509297	31.144405545418167	437093.22	3445793.2	30.203081127405536	122.34012270865664	31.143413332487732	437097.94	3445683.2	80.11613425079929	122.3404960148107	31.148729638776434	437137.03	3446272.2	510.4105163815407	122.34012717691783	31.14570287627858	437099.88	3445937.0	173.64959660536917	122.34041980784453	31.146667552787964	437128.4	3446043.8	282.0726257784684	122.32812	31.10333	435926.84032209875	3441247.6590428664	4665.004430432715
16	122.34011013517582	31.14410161937642	437097.19333110383	3445759.5406873696	122.34011011812267	31.14410162699244	437097.19171053864	3445759.541541144	0.0018317100806021242	122.33995333028658	31.142451542298748	437081.16	3445576.8	183.49284280156365	122.34020898851227	31.14629202923527	437108.06	3446002.2	242.95256588476533	122.34006169909267	31.144364919321966	437092.75	3445788.8	29.5453403371138	122.34011456047861	31.143359154277228	437097.12	3445677.2	82.2907157394378	122.34048911498064	31.148637120387864	437136.3	3446262.0	503.97983116796695	122.3401218383328	31.14566901364781	437099.34	3445933.2	173.7226225796118	122.34040953640242	31.146541181825963	437127.34	3446029.8	271.8862269254948	122.32812	31.10333	435926.84032209875	3441247.6590428664	4661.201791350838
17	122.34010700000002	31.144066999999996	437096.8716138215	3445755.7055661697	122.34010697857738	31.144067008167255	437096.86957709526	3445755.706483519	0.0022337823867871415	122.33994585351735	31.14239511182553	437080.4	3445570.5	185.93603724402283	122.34020307233261	31.14624688522617	437107.47	3445997.2	241.77678302432003	122.34005740653386	31.144322039299457	437092.3	3445784.0	28.659387722259083	122.34010706793114	31.143304979424926	437096.38	3445671.2	84.45702624608126	122.3404818873333	31.148544600318974	437135.56	3446251.8	497.55106773808444	122.3401171397664	31.14563740998111	437098.88	3445929.8	174.05596371136505	122.34039956157281	31.14641932375011	437126.3	3446016.2	262.2025319842111	122.32812	31.10333	435926.84032209875	3441247.6590428664	4657.40879458492
18	122.34010475777784	31.14403228650675	437096.6349552212	3445751.859506871	122.34010476666006	31.144032291942292	437096.6358055088	3445751.860104254	0.001039160888786051	122.33993872018893	31.142336427425136	437079.7	3445564.0	188.62240206381165	122.34019712491569	31.146206252426637	437106.88	3445992.8	241.10804258042342	122.34005312960204	31.14427690367095	437091.88	3445779.0	27.554737178723478	122.34009957539159	31.143250804571856	437095.62	3445665.2	86.61539522510687	122.34047467531434	31.148449824644196	437134.8	3446241.2	490.8773570763871	122.34011280026753	31.14560129678334	437098.44	3445925.8	173.89983544643331	122.340389571149	31.146299721276634	437125.28	3446003.0	252.76898048136349	122.32812	31.10333	435926.84032209875	3441247.6590428664	4653.626682880977
19	122.34010325666242	31.143997485252118	437096.46888474666	3445748.003300073	122.34010337660638	31.143997483064847	437096.4803169923	3445748.0029895464	0.011436462205065471	122.33992755975098	31.142243887090554	437078.56	3445553.8	195.07686486096128	122.34018871115163	31.14614305014059	437106.03	3445985.8	237.93892526313138	122.34004925860565	31.14422049169346	437091.47	3445772.8	25.246791969619473	122.34009623529158	31.14316507138797	437095.25	3445655.8	92.26135189992289	122.34046780675247	31.14835279504226	437134.1	3446230.5	483.96146119881246	122.34010596320628	31.145547125306496	437097.75	3445919.8	171.7514779909509	122.34038836931248	31.1462365559392	437125.12	3445996.0	249.64682276377974	122.32812	31.10333	435926.84032209875	3441247.6590428664	4649.852622173604
20	122.34010228892329	31.143962605271135	437096.35360647214	3445744.1380650974	122.34010227358009	31.143962609501926	437096.3521466704	3445744.1385427136	0.0015359486892449808	122.33991797586621	31.142160377579042	437077.6	3445544.5	200.5175534727177	122.3401760513535	31.14607757041531	437104.78	3445978.5	234.51341476923844	122.34004596512305	31.144175361103244	437091.12	3445767.8	24.183916049426493	122.34009077211667	31.143101884186404	437094.7	3445648.8	95.40261460672878	122.34046057914215	31.148260274968703	437133.34	3446220.2	477.54669433985276	122.34010220123675	31.145522293493386	437097.38	3445917.0	172.86495244269054	122.340391585185	31.146198225762724	437125.4	3445991.8	249.31050198933107	122.32812	31.10333	435926.84032209875	3441247.6590428664	4646.08274998292
21	122.34010164683049	31.143927655598763	437096.26932448905	3445740.2649212573	122.34010165806146	31.143927659208202	437096.2703974689	3445740.265314917	0.0011429145835404881	122.33991218504784	31.142097188682634	437077.0	3445537.5	203.6784724970519	122.34016298564197	31.14602336703428	437103.5	3445972.5	232.34761558274167	122.34004446666607	31.144155052253552	437090.97	3445765.5	25.7857574848147	122.34008312338	31.143070265391874	437093.94	3445645.2	95.04353037936576	122.34045371060462	31.148163245363587	437132.62	3446209.5	470.64136480397786	122.34010124902733	31.145517777244	437097.28	3445916.5	176.23798391009558	122.34039261562552	31.146144094597428	437125.47	3445985.8	247.21555439634548	122.32812	31.10333	435926.84032209875	3441247.6590428664	4642.313191737873
22	122.34010112265422	31.14389264526999	437096.1962428746	3445736.3849878665	122.34010112768524	31.143892650328084	437096.19672579906	3445736.3855456025	0.0007377570794306169	122.33990928199312	31.14204303733059	437076.7	3445531.5	205.81168407455817	122.34015280783686	31.14597820118786	437102.5	3445967.5	231.20096493605095	122.34004226571116	31.144141506861384	437090.75	3445764.0	28.146944000765053	122.34007644245601	31.143040907241648	437093.28	3445642.0	94.42999056454192	122.34044677961325	31.148075238174805	437131.9	3446199.8	464.739001030007	122.34010131151972	31.14550875482308	437097.28	3445915.5	179.11829837301343	122.34038910342692	31.14608317311112	437125.1	3445979.0	244.329920457151	122.32812	31.10333	435926.84032209875	3441247.6590428664	4638.540058980878
23	122.34010050866495	31.143857583319683	437096.114565706	3445732.499384228	122.34010051812128	31.143857588194027	437096.11547035165	3445732.499919086	0.001050931460791177	122.339906722373	31.14198663205169	437076.4	3445525.2	208.18435332875163	122.34014715703141	31.145942081274608	437101.94	3445963.5	231.073994752267	122.34004017412268	31.144112172229335	437090.53	3445760.8	28.797060713935554	122.34007180650673	31.14300028113812	437092.8	3445637.5	95.05675484494786	122.34043986424972	31.1479849753801	437131.2	3446189.8	458.59375959964444	122.34010149899676	31.145481687560245	437097.28	3445912.5	180.0043966976657	122.3403857628855	31.146044809354926	437124.75	3445974.8	243.93718236269652	122.32812	31.10333	435926.84032209875	3441247.6590428664	4634.759448371476
24	122.34009959713366	31.143822478782752	437096.0044970749	3445728.6092296485	122.34009960765778	31.143822483484737	437096.0055033963	3445728.6097448	0.0011305148125698638	122.33990352276854	31.141927967805934	437076.06	3445518.8	210.8046003197987	122.34014417565594	31.145899207982065	437101.62	3445958.8	230.20939214358694	122.34003759876907	31.14405802257487	437090.25	3445754.8	26.76666044084147	122.3400686067784	31.14294161690374	437092.47	3445631.0	97.67324720694145	122.3404338855278	31.14790148443434	437130.56	3446180.5	453.2102424869259	122.34010145239358	31.145441084986125	437097.25	3445908.0	179.3950940378421	122.34038387404699	31.146033521255365	437124.56	3445973.5	246.5502969668253	122.32812	31.10333	435926.84032209875	3441247.6590428664	4630.967441525549
25	122.34009818033137	31.143787340693954	437095.8462410534	3445724.7156434227	122.34009819278553	31.143787345172594	437095.84743120923	3445724.7161327223	0.0012868119456793123	122.33990066659888	31.14186704963319	437075.75	3445512.0	213.66282751382226	122.34014320806793	31.145849577951157	437101.5	3445953.2	228.60428063891644	122.34003483621818	31.14398357078861	437089.94	3445746.5	22.571473419437126	122.340065391431	31.142885208274933	437092.12	3445624.8	100.03488141587282	122.34042787558143	31.147822504696506	437129.94	3446171.8	448.3323877404604	122.34010112484111	31.145393713916302	437097.2	3445902.8	178.03940883260302	122.34038354622666	31.146033519576417	437124.53	3445973.5	250.43259735077828	122.32812	31.10333	435926.84032209875	3441247.6590428664	4627.160105630157
26	122.34009605052954	31.14375217808816	437095.6200017206	3445720.819744849	122.34009606479107	31.143752182346898	437095.62136402045	3445720.8202087516	0.001439119995993895	122.33989809136101	31.141812899959152	437075.47	3445506.0	215.76282284709077	122.34014130388888	31.14579317606576	437101.28	3445947.0	226.2510940353697	122.34003149616335	31.143897837613213	437089.56	3445737.0	17.27697843498916	122.3400628317053	31.142828803004832	437091.84	3445618.5	102.3894050331615	122.34042247444555	31.147750295129228	437129.38	3446163.8	444.2145999816667	122.34010015727564	31.145344083881586	437097.06	3445897.2	176.4361520037589	122.34038324963984	31.146029006687115	437124.5	3445973.0	253.82855510872764	122.32812	31.10333	435926.84032209875	3441247.6590428664	4623.333494921077
27	122.34009300000001	31.143716999999988	437095.30598316516	3445716.92265321	122.34009302036218	31.1437170037328	437095.3079266633	3445716.923055358	0.001984668324350423	122.33989581267973	31.141763263177538	437075.22	3445500.5	217.35285081782848	122.34013882218464	31.145725492794895	437101.0	3445939.5	222.6501675989558	122.34002846830192	31.143814361722203	437089.22	3445727.8	12.42118537501542	122.34006056854632	31.1427769106262	437091.6	3445612.8	104.2387756636619	122.34041768211799	31.147684855732752	437128.88	3446156.5	440.85725887445216	122.3400991897107	31.14529445384649	437096.94	3445891.8	174.83495941273856	122.34038235987948	31.14601546801919	437124.4	3445971.5	256.2351479179893	122.32812	31.10333	435926.84032209875	3441247.6590428664	4619.483652945589
28	122.34008889486032	31.14368181610893	437094.89142925764	3445713.0255173226	122.34008889305926	31.143681818101147	437094.891258886	3445713.0257391455	0.0002796996148931038	122.33989353400032	31.141713626395525	437074.97	3445495.0	218.93386981594492	122.34013534140358	31.14566006008985	437100.62	3445932.2	219.29944741981515	122.34002604919782	31.14373765600709	437088.94	3445719.2	8.613562457331073	122.34005830538928	31.142725018247145	437091.34	3445607.0	106.08485448751688	122.34041317077087	31.14762618482838	437128.4	3446150.0	438.2578484415127	122.34009753526504	31.14524933166239	437096.75	3445886.8	173.7344242421131	122.34038087694603	31.145992903572566	437124.25	3445969.0	257.6525983917155	122.32812	31.10333	435926.84032209875	3441247.6590428664	4615.608425780081
29	122.34008389661047	31.143646638673413	437094.39174306666	3445709.1296041054	122.3400837823062	31.14364663933614	437094.3808473773	3445709.129742464	0.010896567804268478	122.3398930815234	31.141684300151404	437074.9	3445491.8	218.25117805193906	122.34013310941204	31.145603656523242	437100.38	3445926.0	216.95291650268965	122.34002381729435	31.143681252423384	437088.7	3445713.0	6.893355739022913	122.3400549338283	31.142691165678407	437091.0	3445603.2	105.9339156575483	122.34040928384572	31.147572028490615	437128.0	3446144.0	436.1671424576222	122.34009708272923	31.145220005433877	437096.7	3445883.5	174.38550818329566	122.34037497631755	31.145945503963187	437123.66	3445963.8	256.2966198988751	122.32812	31.10333	435926.84032209875	3441247.6590428664	4611.7129018842725
30	122.34007824059569	31.143611480596743	437093.8293674545	3445705.236210008	122.34007825782179	31.143611481643347	437093.83101023635	3445705.236316223	0.0016462119491760072	122.33989167688223	31.141650457654205	437074.75	3445488.0	218.07244943176607	122.34013310966346	31.145556287134028	437100.34	3445920.8	215.61222334691365	122.34002088289732	31.14363161229725	437088.38	3445707.5	5.9054948527657105	122.34005228037684	31.142648294043873	437090.72	3445598.5	106.78152680989633	122.34040533445582	31.147526894570994	437127.6	3446139.0	435.075923301635	122.34009510046783	31.1451748815696	437096.47	3445878.5	173.2838921035671	122.34036817032	31.145886821290247	437122.97	3445957.2	253.69283387827016	122.32812	31.10333	435926.84032209875	3441247.6590428664	4607.803992467943
31	122.34007216216084	31.143576354782283	437093.2267452852	3445701.346631489	122.3400721453984	31.143576358242047	437093.2251496783	3445701.347024457	0.0016432848608251777	122.33988866446786	31.141612095543874	437074.44	3445483.8	218.40634096529084	122.34013440556613	31.14551118006795	437100.44	3445915.8	214.52458929531264	122.34001829193863	31.143579718244602	437088.1	3445701.8	5.148819937953957	122.340050329412	31.14259865894959	437090.5	3445593.0	108.38093787614632	122.34040236854523	31.147481765687907	437127.28	3446134.0	433.991528229627	122.34009116692782	31.145127492021786	437096.06	3445873.2	171.926756527751	122.34036164529839	31.14583490711123	437122.3	3445951.5	251.83861678585907	122.32812	31.10333	435926.84032209875	3441247.6590428664	4603.888619987067
32	122.3400658966505	31.14354127413347	437092.60631942516	3445697.462165009	122.34006589256313	31.14354127657597	437092.6059314072	3445697.4624380358	0.0004744485540925691	122.33988432520998	31.141575982319768	437074.0	3445479.8	218.5057937802966	122.34013371893474	31.145468318529456	437100.34	3445911.0	213.67796986223357	122.3400156697344	31.143532335403293	437087.8	3445696.5	4.889423911469236	122.34004801939528	31.142553533387794	437090.25	3445588.0	109.48752353460814	122.34039966799327	31.14744566090222	437127.0	3446130.0	433.9031043470261	122.34008657775723	31.14508009911424	437095.6	3445868.0	170.5639994394434	122.34035738378518	31.145787515895126	437121.88	3445946.2	250.50357782272556	122.32812	31.10333	435926.84032209875	3441247.6590428664	4599.973715832973
33	122.34005967940874	31.143506251553795	437091.99053272774	3445693.5841070316	122.34005967092055	31.14350625340467	437091.9897248074	3445693.5843169857	0.0008347550681841202	122.33987995470336	31.141544380308403	437073.56	3445476.2	218.1139758691058	122.34013167416371	31.145432217088278	437100.12	3445907.0	213.57086161110928	122.34001236066133	31.143489460413893	437087.47	3445691.8	4.879597077644435	122.34004433565727	31.142517423532148	437089.88	3445584.0	109.60452542039914	122.34039757624149	31.147416326288354	437126.78	3446126.8	434.5607953318467	122.34008159828082	31.145041726948126	437095.1	3445863.8	170.19418640828664	122.34035288816011	31.14572658936797	437121.4	3445939.5	247.66895412444623	122.32812	31.10333	435926.84032209875	3441247.6590428664	4596.066219007361
34	122.34005374577954	31.143471299946903	437091.4018280702	3445689.7137540295	122.34005373737173	31.143471301247896	437091.4010274483	3445689.7139029955	0.0008143624756636506	122.33987525639468	31.14151277661675	437073.1	3445472.8	217.73483020680843	122.34012831812154	31.145396108928615	437099.78	3445903.0	213.45078456655	122.34000961346968	31.14346012241917	437087.2	3445688.5	4.385631075125783	122.34004063629911	31.14248356928249	437089.5	3445580.2	109.48027400511356	122.34039486007542	31.147382477106955	437126.5	3446123.0	434.70547801936283	122.34007657193797	31.14501012159783	437094.6	3445860.2	170.5661149095101	122.34034778375404	31.145658892666255	437120.88	3445932.0	244.07231069929483	122.32812	31.10333	435926.84032209875	3441247.6590428664	4592.173075805856
35	122.34004833110632	31.143436432216443	437090.86264830985	3445685.8524024775	122.34004832173568	31.14343643292406	437090.8617555131	3445685.8524862244	0.0008967159715562867	122.33987087026749	31.141483430211387	437072.66	3445469.5	217.11709973471437	122.34012393176026	31.145366762545855	437099.34	3445899.8	214.06567055874538	122.34000614816054	31.143439803488377	437086.84	3445686.2	4.038517972571516	122.3400362344591	31.14245647849208	437089.06	3445577.2	108.61732070819929	122.34039248735328	31.14734637399963	437126.25	3446119.0	434.5907337934557	122.34007152997481	31.14498077185265	437094.1	3445857.0	171.17809484816428	122.34034271058917	31.145586684753102	437120.34	3445924.0	239.96544243409653	122.32812	31.10333	435926.84032209875	3441247.6590428664	4588.3012404607725
36	122.3400436707322	31.143401661266214	437090.3954363123	3445682.0013488582	122.34004366063972	31.14340166137423	437090.3944743085	3445682.0013665613	0.000962166706919669	122.33986584415995	31.141451824839145	437072.16	3445466.0	216.77004088644554	122.34011985759686	31.14533967344773	437098.94	3445896.8	214.91847295952192	122.34000299503995	31.143421741843166	437086.53	3445684.2	4.470835247867163	122.34003152043644	31.142427130415495	437088.6	3445574.0	108.01637574352239	122.3403891311585	31.147310265855086	437125.9	3446115.0	434.4523561673378	122.340066472391	31.1449536777126	437093.6	3445854.0	172.0283848817746	122.34033785592695	31.145530267755447	437119.84	3445917.8	237.5807856166218	122.32812	31.10333	435926.84032209875	3441247.6590428664	4584.457676816438
37	122.34004	31.143367	437090.0226349398	3445678.1618896546	122.34003998397759	31.143366998995006	437090.0211069257	3445678.1617873693	0.0015314338011380988	122.33986019369927	31.14141570489337	437071.6	3445462.0	216.94604476497278	122.34011578343565	31.145312584349394	437098.53	3445893.8	215.75594975005808	122.33999949848504	31.14340593412396	437086.2	3445682.5	5.79029026695458	122.34002647860872	31.142397780658975	437088.1	3445570.8	107.42920755678887	122.3403861340255	31.147269648179822	437125.6	3446110.5	433.79896943592416	122.34006174262643	31.14492658525198	437093.12	3445851.0	172.86595112034288	122.34033362567148	31.14547836532598	437119.4	3445912.0	235.67702196845582	122.32812	31.10333	435926.84032209875	3441247.6590428664	4580.649360986297
38	122.34003748475381	31.14333245506291	437089.7600579273	3445674.3346671592	122.3400374737391	31.143332458439616	437089.7590101712	3445674.335047658	0.0011147071855888604	122.33985487104688	31.14137958662729	437071.06	3445458.0	217.1411681080886	122.34011167803116	31.145290006461487	437098.12	3445891.2	217.0765622477371	122.33999570536864	31.143385613512983	437085.8	3445680.2	7.111566367979958	122.34002143678393	31.14236843090215	437087.6	3445567.5	106.85662823176834	122.34038315251219	31.147226774899497	437125.28	3446105.8	432.8752066085175	122.34005670067177	31.14489723550596	437092.62	3445847.8	173.4389966453625	122.34032969200302	31.145430975785818	437119.0	3445906.8	234.24743574241106	122.32812	31.10333	435926.84032209875	3441247.6590428664	4576.88096793959
39	122.34003601284398	31.14329800806484	437089.5970024823	3445670.5177068603	122.34003607343674	31.1432980296646	437089.6027928051	3445670.5200663735	0.006252610746889431	122.3398470978571	31.141318643247757	437070.28	3445451.2	220.11684525665186	122.34010602727719	31.145253886543383	437097.56	3445887.2	216.87862052375743	122.3399920216243	31.143349503660293	437085.44	3445676.2	7.082418057361609	122.34001853366172	31.14231427955386	437087.28	3445561.5	109.04229967605401	122.34037953097017	31.14718164265606	437124.9	3446100.8	431.6787799052594	122.34005076901455	31.144854347087822	437092.03	3445843.0	172.49946958671842	122.34032959844936	31.14539714002622	437118.97	3445903.0	234.33035692314377	122.32812	31.10333	435926.84032209875	3441247.6590428664	4573.147915762434
40	122.34003540262282	31.143263634356803	437089.5161366849	3445666.7083800402	122.340035376345	31.143263634395083	437089.5136317516	3445666.7083992064	0.0025050066569399097	122.33983993340419	31.141264470047354	437069.56	3445445.2	222.35548499419633	122.34009812867372	31.145210988051442	437096.78	3445882.5	215.91388356549797	122.3399886188202	31.143320162305002	437085.1	3445673.0	7.690382676364408	122.34001424119717	31.142271399517924	437086.84	3445556.8	109.99084958154079	122.34037625287289	31.1471342564865	437124.56	3446095.5	430.22145568221237	122.34004636707499	31.144827256306094	437091.6	3445840.0	173.30407388564893	122.34033048834957	31.14536330930362	437119.03	3445899.2	234.40722456338278	122.32812	31.10333	435926.84032209875	3441247.6590428664	4569.443302438483
41	122.34003547244274	31.1432293092898	437089.50012860715	3445662.904057984	122.34003548128213	31.143229313098367	437089.50097374606	3445662.90447507	0.0009424546480230567	122.33983532888142	31.14121933271358	437069.1	3445440.2	223.58723090664282	122.34008954319604	31.14517259741023	437095.94	3445878.2	215.4421372278528	122.33998549695545	31.143297589447226	437084.78	3445670.5	8.942379460907913	122.34000885595157	31.142244303686812	437086.3	3445553.8	109.2005922624157	122.34037297477843	31.147086870316546	437124.22	3446090.2	428.75393505967395	122.3400441661061	31.14481371091514	437091.38	3445838.5	175.60595091085406	122.34032952066458	31.145313679268703	437118.9	3445893.8	232.71134248405153	122.32812	31.10333	435926.84032209875	3441247.6590428664	4565.760218100449
42	122.34003604065651	31.143195008214764	437089.5316463272	3445659.1021119636	122.34003603301653	31.143195010480852	437089.5309195338	3445659.102367455	0.0007703924653840415	122.33983233212687	31.141178714993245	437068.78	3445435.8	224.31394264805584	122.34008223774717	31.145138724697706	437095.22	3445874.5	215.47295263848378	122.33998301508917	31.14327727555494	437084.53	3445668.2	10.425345028158198	122.34000412632322	31.14221721121487	437085.84	3445550.8	108.41485482295674	122.34036904103921	31.14703948078814	437123.8	3446085.0	427.2753069888802	122.34004297983405	31.14479565935251	437091.25	3445836.5	177.4062102045357	122.34032786610962	31.14526855708615	437118.72	3445888.8	231.49522565359266	122.32812	31.10333	435926.84032209875	3441247.6590428664	4562.091742536647
43	122.3400369256173	31.143160706482615	437089.59335793444	3445655.299913256	122.34003692011902	31.143160709188518	437089.5928355902	3445655.3002162767	0.0006038750431023012	122.33982969443166	31.141133587739468	437068.5	3445430.8	225.5384519149921	122.34007753921674	31.145107121027536	437094.75	3445871.0	215.76171666627323	122.33998025228684	31.14325019316483	437084.25	3445665.2	11.29405596893403	122.34000078604289	31.142178847429886	437085.5	3445546.5	108.87688783063481	122.34036577856845	31.146989839012576	437123.47	3446079.5	425.55053258249296	122.34004185605862	31.144768585367963	437091.12	3445833.5	178.20666890719642	122.3403257275621	31.145245989278536	437118.5	3445886.2	232.75209241290247	122.32812	31.10333	435926.84032209875	3441247.6590428664	4558.430943282268
44	122.3400379456783	31.143126379444215	437089.6679314987	3445651.494833131	122.34003793804449	31.143126382411516	437089.66720575606	3445651.4951663343	0.0007985780884302559	122.33982740016869	31.141086206558825	437068.25	3445425.5	227.00747210505475	122.34007482321474	31.145073271829858	437094.47	3445867.2	215.80857232513893	122.33997728667231	31.14320506424687	437083.94	3445660.2	10.463784786977076	122.33999814824918	31.142133720185008	437085.22	3445541.5	110.08477883655522	122.34036215704154	31.146944706767243	437123.1	3446074.5	424.3237638177635	122.34004112259571	31.14473249064116	437091.03	3445829.5	178.01038753243594	122.34032480657984	31.14523696181964	437118.4	3445885.2	235.51511413984113	122.32812	31.10333	435926.84032209875	3441247.6590428664	4554.770874236892
45	122.34003891919318	31.143092002450448	437089.73803510604	3445647.684242855	122.34003891033822	31.143092005819923	437089.73719322373	3445647.6846213257	0.0009230417250672595	122.33982544933751	31.141036571451288	437068.03	3445420.0	228.7166346464886	122.34007312191204	31.145034916460272	437094.28	3445863.0	215.36368328149518	122.3399740557484	31.14315091122471	437083.6	3445654.2	8.992297056577378	122.33999616607102	31.1420885962993	437085.0	3445536.5	111.28515101246458	122.34035883210525	31.14690408741032	437122.75	3446070.0	423.6040469108639	122.34004073257283	31.144694141988428	437090.97	3445825.2	177.57002215939792	122.34032480657984	31.14523696181964	437118.4	3445885.2	239.28927162153735	122.32812	31.10333	435926.84032209875	3441247.6590428664	4551.104574875254
46	122.34003966451569	31.143057550852095	437089.7863368321	3445643.865513688	122.34003965413363	31.143057554594744	437089.78534962167	3445643.8659343845	0.0010731123101057078	122.33982377943015	31.14099370484356	437067.84	3445415.2	229.66612770648382	122.34007112404069	31.144992048199974	437094.06	3445858.2	214.42712874708423	122.33997154294676	31.143087739137716	437083.3	3445647.2	7.305156461367293	122.33999485513095	31.142041220166362	437084.84	3445531.2	112.7239242033138	122.34035614719994	31.146865727016092	437122.47	3446065.8	423.14850811654406	122.34004003035845	31.144653536050214	437090.88	3445820.8	176.8878364539794	122.340325462215	31.145236965177766	437118.47	3445885.2	243.08260130512195	122.32812	31.10333	435926.84032209875	3441247.6590428664	4547.425070001392
47	122.34004	31.143022999999996	437089.79550476413	3445640.0360168903	122.34003999301734	31.143023006266873	437089.79484326986	3445640.0367154204	0.0009620389748728914	122.33982276512954	31.140950841595824	437067.72	3445410.5	230.5952431226321	122.34006915741777	31.144944668728552	437093.84	3445853.0	213.00245630375392	122.3399690145229	31.143026822656147	437083.03	3445640.5	6.7801491753594965	122.33999385637465	31.14199610131923	437084.72	3445526.2	113.89921456576344	122.34035310323755	31.1468318761523	437122.16	3446062.0	423.20304922579743	122.34003998377516	31.14461293347125	437090.84	3445816.2	176.21710093363646	122.34032549345025	31.1452324539669	437118.47	3445884.8	246.38808518628554	122.32812	31.10333	435926.84032209875	3441247.6590428664	4543.725370092632
48	122.34003977812911	31.14298833024264	437089.7514636355	3445636.19365824	122.34003979554355	31.14298833951608	437089.75312981044	3445636.1946761347	0.0019524979986216698	122.33982240643476	31.140907981708057	437067.66	3445405.8	231.50049263164755	122.34006717517285	31.144899544862202	437093.62	3445848.0	211.8417586163364	122.33996709484688	31.1429726763519	437082.8	3445634.5	7.142667188721732	122.33999380979077	31.1419554987239	437084.7	3445521.8	114.55563992701217	122.34035137056888	31.146798032004586	437121.97	3446058.2	423.2841943191477	122.3400399215676	31.144574586497583	437090.8	3445812.0	175.80954354400592	122.34032490028565	31.145223428187048	437118.4	3445883.8	249.20922761230455	122.32812	31.10333	435926.84032209875	3441247.6590428664	4539.999823066458
49	122.34003898790068	31.142953541919454	437089.6531648012	3445632.338481602	122.34003902370713	31.142953535742954	437089.65657402086	3445632.33777672	0.003481326907754311	122.33981887910335	31.140849315771543	437067.28	3445399.2	234.1596524324828	122.34006397540585	31.144840880644054	437093.28	3445841.5	209.1929821501027	122.33996618985063	31.142914023874635	437082.7	3445628.0	8.206272523600834	122.33999591752385	31.14188783892937	437084.84	3445514.2	118.18637805494744	122.34034954419324	31.14677772148609	437121.78	3446056.0	424.87797781247286	122.34003798621288	31.144522695811872	437090.6	3445806.2	173.9140619158957	122.34033089455637	31.145257294170495	437119.0	3445887.5	256.8436045679639	122.32812	31.10333	435926.84032209875	3441247.6590428664	4536.248173063544
50	122.34003765244097	31.14291864036757	437089.50281626615	3445628.471065367	122.34003766271749	31.142918648718187	437089.50380140316	3445628.4719850365	0.0013476968279248149	122.33981628830152	31.140797421695158	437067.0	3445393.5	236.04613595579352	122.34005812186679	31.14478671419857	437092.7	3445835.5	207.0534278530921	122.33996608078682	31.14288244370957	437082.66	3445624.5	7.914848690062199	122.33999619874415	31.141847238013085	437084.84	3445509.8	118.81244993843487	122.3403480300231	31.146759668251494	437121.62	3446054.0	426.73962658468554	122.3400381893246	31.144493372939667	437090.6	3445803.0	174.5323441672188	122.34033943328663	31.14530245161285	437119.84	3445892.5	265.7665339790224	122.32812	31.10333	435926.84032209875	3441247.6590428664	4532.47151693532
51	122.34003579487617	31.14288363092413	437089.302626036	3445624.591987921	122.34003578700654	31.14288363495001	437089.30187851057	3445624.592438582	0.0008728628431473386	122.3398165070786	31.14076584320053	437067.0	3445390.0	235.64975689525482	122.34005215896731	31.144748336990805	437092.1	3445831.2	206.67685968549443	122.33996681452902	31.142871169038823	437082.72	3445623.2	6.719252580250788	122.33999532468991	31.141831443728595	437084.75	3445508.0	116.68083840621266	122.34034743684961	31.14675064247372	437121.56	3446053.0	429.6209076403505	122.34003960995211	31.14447759041975	437090.72	3445801.2	176.663687946369	122.34034677007301	31.14533181310057	437120.56	3445895.8	272.9539287772233	122.32812	31.10333	435926.84032209875	3441247.6590428664	4528.67095443889
52	122.3400334383325	31.142848518926304	437089.05480211665	3445620.7018276574	122.34003344508743	31.14284852379737	437089.0554492563	3445620.7023636857	0.0008403071437291217	122.33981831798503	31.140741039926738	437067.16	3445387.2	234.4766564530254	122.34004938048676	31.14472351021293	437091.8	3445828.5	207.81647029659848	122.33996714233847	31.142871170718685	437082.75	3445623.2	6.800272936994576	122.33999505937747	31.141822419622958	437084.72	3445507.0	113.78447592089802	122.34034743684961	31.14675064247372	437121.56	3446053.0	433.51869652002307	122.3400413740179	31.144459553973935	437090.88	3445799.2	178.55745004679625	122.34035021989901	31.14535438762364	437120.9	3445898.2	279.3698314116586	122.32812	31.10333	435926.84032209875	3441247.6590428664	4524.847588060361
53	122.34003060593611	31.142813309711208	437088.7615525147	3445616.8011629647	122.34003061415365	31.142813314848663	437088.76233925595	3445616.8017276865	0.0009684382359907722	122.33982009763677	31.14072074786638	437067.3	3445385.0	232.79141093594612	122.34004945860598	31.144712232185494	437091.8	3445827.2	210.47095117873965	122.33996690827698	31.142857635402233	437082.72	3445621.8	7.810662598894432	122.33999516874084	31.141806630377605	437084.72	3445505.2	111.6243979197283	122.34034770220026	31.146759666572425	437121.6	3446054.0	438.4298989539431	122.34004254494862	31.144432491746237	437090.97	3445796.2	179.46241064377136	122.34035393507644	31.14538598624714	437121.28	3445901.8	286.79848404816715	122.32812	31.10333	435926.84032209875	3441247.6590428664	4521.002522815898
54	122.34002732081312	31.142778008615977	437088.42508523224	3445612.8905722327	122.34002733267275	31.142778014150558	437088.42621942394	3445612.8911788994	0.0012862485744793326	122.33982158073927	31.140695942912224	437067.44	3445382.2	231.59350658792124	122.34005120705127	31.14469645134573	437091.97	3445825.5	212.63895770893453	122.33996578453551	31.14283056140955	437082.6	3445618.8	8.26664166100629	122.33999563715645	31.141786331598976	437084.75	3445503.0	109.9520082448961	122.34034895101954	31.14676869570834	437121.72	3446055.0	443.36126830659515	122.34004281055343	31.144394146451216	437090.97	3445792.0	179.12748908415688	122.34035846192415	31.1454424015665	437121.75	3445908.0	296.9850573706447	122.32812	31.10333	435926.84032209875	3441247.6590428664	4517.136866081974
55	122.34002360608962	31.142742620977785	437088.04760827706	3445608.9706338556	122.34002362126883	31.14274262681108	437088.04905911064	3445608.9712717445	0.0015848723347181622	122.33982206480862	31.14067338852439	437067.47	3445379.8	230.142539294955	122.34005367362212	31.144671651443335	437092.2	3445822.8	213.81944741439736	122.3399644579827	31.14278544088792	437082.44	3445613.8	7.369915577740639	122.33999612119507	31.14176377721377	437084.78	3445500.5	108.519802365375	122.34034982516215	31.14678448997985	437121.8	3446056.8	449.05058585618445	122.34004212396172	31.144351284905525	437090.88	3445787.2	178.30178500738558	122.34036422196621	31.14551010162794	437122.34	3445915.5	308.44201666763064	122.32812	31.10333	435926.84032209875	3441247.6590428664	4513.25172743219
56	122.34001948489168	31.142707152133767	437087.63132965524	3445605.0419262224	122.34001950365062	31.142707158307925	437087.63312195695	3445605.0425998573	0.001914713936348273	122.33982222107586	31.140650832456338	437067.47	3445377.2	228.68251194715265	122.34005517236862	31.144644590896107	437092.3	3445819.8	214.75909829641506	122.33996217925326	31.142735804114118	437082.2	3445608.2	6.318783006075789	122.33999594962229	31.141741219469033	437084.75	3445498.0	107.08069868086058	122.34035133933293	31.14680254321436	437121.97	3446058.8	455.00557650090843	122.34004081298909	31.144303908788842	437090.72	3445782.0	176.98500512605048	122.34037127767381	31.145580064009717	437123.06	3445923.2	320.1745555931291	122.32812	31.10333	435926.84032209875	3441247.6590428664	4509.348218466549
57	122.34001498034527	31.142671607421033	437087.17845736374	3445601.1050277227	122.34001500081942	31.14267161268788	437087.1804125728	3445601.1055998243	0.0020371899339057015	122.33982201828782	31.14063278592173	437067.44	3445375.2	226.71611972958777	122.34005570329147	31.144615269704065	437092.34	3445816.5	215.45689668788526	122.33995958834161	31.142683910053908	437081.9	3445602.5	5.453633480610491	122.33999576242624	31.141720917330733	437084.72	3445495.8	105.38373701268046	122.34035251006325	31.146822850374633	437122.1	3446061.0	461.2184549493336	122.34003879951753	31.144263296129267	437090.5	3445777.5	176.42624206791876	122.34037798995516	31.145652280316856	437123.75	3445931.2	332.16438769199954	122.32812	31.10333	435926.84032209875	3441247.6590428664	4505.427452663179
58	122.34001011557643	31.14263599217678	437086.69119941484	3445597.160516754	122.34001011251196	31.14263599437574	437086.6909087395	3445597.1607622076	0.0003804467183794832	122.33982115989649	31.14061473602684	437067.34	3445373.2	224.74484045648364	122.34005557858316	31.144585945152475	437092.3	3445813.2	216.16258647111346	122.33995662274938	31.142638781131915	437081.6	3445597.5	5.1087414703919976	122.339994591814	31.141700610153176	437084.6	3445493.5	103.68173430123149	122.34035430520431	31.14684767210272	437122.28	3446063.8	467.9448659581778	122.34003647385714	31.14422042618403	437090.25	3445772.8	175.62554395154206	122.34038409345675	31.14571772644925	437124.38	3445938.5	343.41332479874734	122.32812	31.10333	435926.84032209875	3441247.6590428664	4501.490545248229
59	122.34000491371114	31.14260031173813	437086.17176381446	3445593.2089717044	122.34000485789882	31.142600316884355	437086.1664468089	3445593.2095737625	0.005350983287271656	122.33981997370385	31.140596684451772	437067.22	3445371.2	222.76669825785555	122.34005447042911	31.144556615561605	437092.2	3445810.0	216.8744775932303	122.33995389121922	31.14260718752656	437081.3	3445594.0	4.923227659071588	122.3399937177609	31.141684815868338	437084.5	3445491.8	101.47274379633544	122.34035641255153	31.146874751114623	437122.5	3446066.8	474.9324649080623	122.34003377351289	31.14418432137574	437089.97	3445768.8	175.5820882641083	122.34039083698838	31.14578543154394	437125.06	3445946.0	354.9281603464999	122.32812	31.10333	435926.84032209875	3441247.6590428664	4497.53861303868
60	122.3399993978752	31.14256457144227	437085.62235855707	3445589.2509709727	122.33999940547864	31.14256457203116	437085.6230837552	3445589.2510319212	0.0007277548022399631	122.33981813190856	31.140578629516412	437067.03	3445369.2	220.78509131350418	122.34005300321316	31.144531795501983	437092.03	3445807.2	218.0932152690038	122.33995111281614	31.14258236073959	437081.03	3445591.2	5.007433957106049	122.3399922037208	31.14166676261746	437084.34	3445489.8	99.50918582901119	122.34035883210525	31.14690408741032	437122.75	3446070.0	482.1805581624011	122.34003008972901	31.144148211527966	437089.6	3445764.8	175.54395785534004	122.34039759614497	31.14585088103244	437125.75	3445953.2	366.2042063392885	122.32812	31.10333	435926.84032209875	3441247.6590428664	4493.572774331798
61	122.33999359119456	31.142528776626346	437085.0451916529	3445585.2870929483	122.33999360526316	31.14252878153975	437085.0465360118	3445585.287629516	0.0014474824910498528	122.33981594668562	31.140562828507683	437066.8	3445367.5	218.54896224826888	122.34005148912684	31.144513742258944	437091.88	3445805.2	220.06891366269497	122.33994792848148	31.14256881030358	437080.72	3445589.8	6.215757132301481	122.33998998720072	31.141655472826656	437084.12	3445488.5	96.79146715525705	122.34036153263027	31.14694019219946	437123.03	3446074.0	490.18695020128933	122.3400266868893	31.144118870176722	437089.25	3445761.5	176.2630676711247	122.3404040118739	31.145918584446388	437126.4	3445960.8	377.73420776953935	122.32812	31.10333	435926.84032209875	3441247.6590428664	4489.594148775167
62	122.33998751679508	31.142492932627533	437084.4424711078	3445581.3179160277	122.33998752646215	31.142492937508678	437084.443395862	3445581.3184515187	0.0010686069618421224	122.33981310586053	31.140547024138606	437066.53	3445365.8	216.31074467560347	122.34004992816996	31.144502455832534	437091.72	3445804.0	222.8009307807023	122.33994410415602	31.14255300090146	437080.34	3445588.0	7.838989790276246	122.33998808286292	31.14164644032207	437083.94	3445487.5	93.81927501109267	122.34036421753929	31.14697855259319	437123.3	3446078.2	498.44997264228675	122.3400223318589	31.1440850125746	437088.8	3445757.8	176.4861960814912	122.3404107554312	31.145986289538317	437127.1	3445968.2	389.2756981860773	122.32812	31.10333	435926.84032209875	3441247.6590428664	4485.603857266051
63	122.33998119780254	31.14245704478303	437083.816404924	3445577.3440186055	122.33998120692178	31.14245704948577	437083.81727733643	3445577.3445346365	0.0010136031941150743	122.33981056158386	31.140535732663288	437066.28	3445364.5	213.56511399187406	122.34004800815099	31.144495678937485	437091.53	3445803.2	226.0376766478152	122.33993992077335	31.142541701031718	437079.94	3445586.8	10.174398724356115	122.33998585072028	31.1416374061377	437083.72	3445486.5	90.84407109375636	122.34036723027388	31.147016914665713	437123.62	3446082.5	506.722103110304	122.34001760214532	31.14405792010951	437088.34	3445754.8	177.463740206189	122.34041782681757	31.146053996308193	437127.8	3445975.8	400.8278712774644	122.32812	31.10333	435926.84032209875	3441247.6590428664	4481.603021840567
64	122.33997465734274	31.142421118429986	437083.1692011069	3445573.365979076	122.33997466587547	31.142421122946473	437083.1700174897	3445573.366474796	0.000955101779773925	122.33980737733208	31.140522182220764	437065.97	3445363.0	211.0680001109622	122.34004540125468	31.144493409894057	437091.28	3445803.0	229.7772593252333	122.3399351130255	31.142525886589585	437079.47	3445585.0	12.208348834173703	122.33998327514941	31.14163062588007	437083.47	3445485.8	87.61649113590133	122.3403705395991	31.14705978962663	437123.97	3446087.2	515.5011058678782	122.34001287243429	31.144030827644173	437087.88	3445751.8	178.44607999133274	122.34042488259728	31.14612395868228	437128.53	3445983.5	412.6349847009508	122.32812	31.10333	435926.84032209875	3441247.6590428664	4477.592765582735
65	122.33996791854136	31.14238515890564	437082.50306765584	3445569.384375838	122.33996792644886	31.142385163228084	437082.5038243074	3445569.3848504075	0.0008931616331869853	122.33980320967734	31.140508626737667	437065.56	3445361.5	208.57347997791393	122.34004249779125	31.144486627959722	437091.0	3445802.2	233.0205930289721	122.33993030527925	31.142510072147243	437079.0	3445583.2	14.301294221171808	122.3399803561502	31.141626099549157	437083.2	3445485.2	84.13715971733255	122.3403735523382	31.147098151698607	437124.28	3446091.5	523.7844418403007	122.34000748709916	31.14400373181897	437087.34	3445748.8	179.43093193913379	122.3404312983603	31.146191662092548	437129.2	3445991.0	424.1923747083716	122.32812	31.10333	435926.84032209875	3441247.6590428664	4473.574212541641
66	122.33996100452411	31.14234917154713	437081.8202125758	3445565.399787282	122.33996101176731	31.14234917566796	437081.8209057686	3445565.4002398844	0.0008278678120291521	122.33979936982499	31.1404950729346	437065.2	3445360.0	206.07212267350178	122.34003923526538	31.14448435555669	437090.7	3445802.0	236.7663182220322	122.3399251384756	31.142498767237186	437078.5	3445582.0	16.928995062546495	122.33997678154104	31.14162156985864	437082.84	3445484.8	80.65628194696087	122.3403762372553	31.147136512091276	437124.56	3446095.8	532.0697804462967	122.34000210176694	31.14397663599348	437086.8	3445745.8	180.41929542351002	122.34043835415817	31.14626162446468	437129.9	3445998.8	436.009946971176	122.32812	31.10333	435926.84032209875	3441247.6590428664	4469.548487643189
67	122.3399539384167	31.142313161691742	437081.1228438729	3445561.4127918133	122.33995394495676	31.142313165602744	437081.1234698991	3445561.4132215576	0.0007593346300485974	122.33979487437132	31.140481515771032	437064.75	3445358.5	203.57227487537705	122.34003566054872	31.144479825868252	437090.34	3445801.5	240.26421424071722	122.33991934730805	31.14248294775458	437077.94	3445580.2	19.104628440749668	122.33997384691868	31.14161929913413	437082.56	3445484.5	76.92626439827919	122.340379234381	31.1471771297675	437124.88	3446100.2	540.6105697193266	122.33999637299992	31.14395179409359	437086.25	3445743.0	181.6595769757463	122.34044540996545	31.146331586835817	437130.62	3446006.5	447.83153791655036	122.32812	31.10333	435926.84032209875	3441247.6590428664	4465.516716643886
68	122.3399467433447	31.142277134676643	437080.41316954937	3445557.4239678225	122.33994674914227	31.142277138370627	437080.41372465243	3445557.4243739382	0.0006878004348369563	122.33979006674512	31.140465701320263	437064.28	3445356.8	201.32133565510395	122.34003172676925	31.14447980571108	437089.97	3445801.5	244.26301111974055	122.3399132127087	31.14246938219795	437077.34	3445578.8	21.545788099017148	122.33997024106246	31.141619280656503	437082.22	3445484.5	72.94631727328068	122.340381919302	31.147215490159674	437125.16	3446104.5	548.9026582476513	122.33999064423575	31.14392695219339	437085.7	3445740.2	182.90209567822674	122.3404524657821	31.146401549205976	437131.34	3446014.2	459.6563365168781	122.32812	31.10333	435926.84032209875	3441247.6590428664	4461.4800260402935
69	122.33993944243366	31.142241095839072	437079.6933976037	3445553.43389371	122.33993944744975	31.14224109930757	437079.6938780631	3445553.4342752793	0.0006135441674879815	122.3397849313194	31.14044988518908	437063.78	3445355.0	199.07085827472926	122.34002748079904	31.144477528268443	437089.56	3445801.2	248.0125434708703	122.33990740591902	31.142455818321	437076.78	3445577.2	23.99348916866027	122.33996697863525	31.14161700825204	437081.9	3445484.2	69.21927379416688	122.34038494766686	31.147251596625836	437125.47	3446108.5	556.9504154222782	122.33998425984853	31.143902106933147	437085.06	3445737.5	184.14439645380745	122.34045953722338	31.146469255970064	437132.06	3446021.8	471.23507753191103	122.32812	31.10333	435926.84032209875	3441247.6590428664	4457.439543040079
70	122.33993205880928	31.142205050516267	437078.9657360523	3445549.4431478754	122.3399320630042	31.14220505375196	437078.9661380785	3445549.4435041077	0.0005371466089579246	122.33977945246671	31.140436322984346	437063.25	3445353.5	196.5723824930006	122.34002289138976	31.14447750475143	437089.12	3445801.2	252.01170889638198	122.339901271323	31.142442252763786	437076.2	3445575.8	26.453148475551874	122.33996302935003	31.141619243700962	437081.53	3445484.5	64.99380214895703	122.34038763259171	31.147289957017488	437125.75	3446112.8	565.2462976470418	122.33997785983948	31.143879517278293	437084.44	3445735.0	185.6375112176996	122.3404665774436	31.146541473943266	437132.78	3446029.8	483.31230249118045	122.32812	31.10333	435926.84032209875	3441247.6590428664	4453.396395514908
71	122.3399246155969	31.142169004045478	437078.2323928837	3445545.452308716	122.33992461893178	31.142169007040316	437078.2327127651	3445545.452638742	0.00045961011521583904	122.33977398924326	31.140420505172496	437062.72	3445351.8	194.32256049504	122.34001862979547	31.144477482914066	437088.72	3445801.2	256.0125437393733	122.33989449673903	31.142426428240032	437075.53	3445574.0	28.675195736678504	122.33995973567485	31.141621482509382	437081.22	3445484.8	60.775723872717876	122.34039033313582	31.147326061804172	437126.03	3446116.8	573.293801473815	122.33997114764576	31.14385467033745	437083.78	3445732.2	186.8800879826674	122.34047230638419	31.146613685200432	437133.38	3446037.8	495.3763457850514	122.32812	31.10333	435926.84032209875	3441247.6590428664	4449.351711951579
72	122.33991713592208	31.142132961763952	437077.49557610916	3445541.4619546304	122.3399171383565	31.14213296451005	437077.49580998946	3445541.4622576013	0.00038274188036263373	122.33976821384852	31.140402430073276	437062.16	3445349.8	192.3246434384036	122.3400136969467	31.144479713322475	437088.25	3445801.5	260.2603363419835	122.33988803433888	31.142412861002143	437074.9	3445572.5	31.145864413466903	122.33995577076513	31.141625973564594	437080.84	3445485.2	56.311580618720164	122.34039303368169	31.14736216659064	437126.3	3446120.8	581.3413210552329	122.33996473201752	31.143834336287625	437083.16	3445730.0	188.62300437823222	122.34047700501988	31.146692658235416	437133.88	3446046.5	508.17523228603295	122.32812	31.10333	435926.84032209875	3441247.6590428664	4445.306621444109
73	122.3399096429102	31.14209692900897	437076.75749372656	3445537.4726640224	122.33990964440557	31.142096931498543	437076.7576379198	3445537.4729390945	0.0003105742946047712	122.33976175159822	31.140388862827017	437061.53	3445348.2	189.8342831991543	122.34000845190744	31.14447968644532	437087.75	3445801.5	264.2560677404119	122.33988093195136	31.142397034797625	437074.22	3445570.8	33.37403645767735	122.3399521336602	31.141630466299524	437080.5	3445485.8	51.857885868746145	122.34039573422935	31.147398271376865	437126.6	3446124.8	589.3880909828044	122.33995766076663	31.143813998877604	437082.47	3445727.8	190.36302959075704	122.34048170366212	31.146771631269377	437134.38	3446055.2	520.9732686820693	122.32812	31.10333	435926.84032209875	3441247.6590428664	4441.2622536683575
74	122.33990215968676	31.142060911117788	437076.0203537494	3445533.4850152885	122.33990216020227	31.142060913343	437076.0204043607	3445533.485261618	0.00025147530101991594	122.33975563277868	31.140373041653838	437060.94	3445346.5	187.59234637812816	122.3400031756186	31.144484170779037	437087.25	3445802.0	268.74970133853503	122.3398735017584	31.142381206912628	437073.5	3445569.0	35.604302016511085	122.3399487931114	31.1416394719272	437080.2	3445486.8	46.92043011190988	122.34039813818818	31.147429863274485	437126.84	3446128.2	596.9324958865644	122.33995060514427	31.143791405861418	437081.78	3445725.2	191.85149800568936	122.34048635546648	31.146857371117104	437134.88	3446064.8	534.515063740804	122.32812	31.10333	435926.84032209875	3441247.6590428664	4437.219738871602
75	122.339894709377	31.1420249134277	437075.28636416787	3445529.4995868327	122.33989470887393	31.142024915380468	437075.28631749953	3445529.4998035454	0.00022168069955086822	122.3397488739879	31.140354961512898	437060.28	3445344.5	185.60711349370231	122.33999789932925	31.14448865511254	437086.75	3445802.5	273.2409935130579	122.33986638374884	31.142367636313523	437072.8	3445567.5	38.08085351992324	122.33994479695157	31.141648474195087	437079.8	3445487.8	41.994212771200345	122.34040083873919	31.147465968060292	437127.12	3446132.2	604.9754579636065	122.33994353389942	31.143771068450583	437081.1	3445723.0	193.5875399557402	122.3404909604335	31.146949877778372	437135.38	3446075.0	548.799913376315	122.32812	31.10333	435926.84032209875	3441247.6590428664	4433.180207875338
76	122.33988731510634	31.141988941276	437074.5577329928	3445525.5169570544	122.33988731354339	31.14198894294866	437074.5575851066	3445525.5171433254	0.00023783867163746088	122.33974242737189	31.140339138658764	437059.66	3445342.8	183.37342988094696	122.33999227959937	31.14449539337147	437086.22	3445803.2	277.9777373486508	122.33985895356054	31.142351808427684	437072.1	3445565.8	40.308422902079805	122.33994145640145	31.141657479822534	437079.5	3445488.8	37.09764324332545	122.34040322708381	31.14749981556222	437127.38	3446136.0	612.763583626061	122.33993677484403	31.143752988325076	437080.44	3445721.0	195.5714491927129	122.3404968298589	31.147049157967746	437136.0	3446086.0	563.8407519899255	122.32812	31.10333	435926.84032209875	3441247.6590428664	4429.14479208456
77	122.33988000000001	31.141953000000004	437073.83666822384	3445521.537704358	122.33987999733839	31.141953001384422	437073.83641541435	3445521.537859307	0.00029651629311648256	122.33973563732877	31.14032556973087	437059.0	3445341.2	180.89716157700687	122.33998698768372	31.144502133310034	437085.72	3445804.0	282.7121014862173	122.33985119556708	31.14233597886128	437071.34	3445564.0	42.535411041505	122.33993810022605	31.141668741056392	437079.2	3445490.0	31.988407226081595	122.34040592763826	31.147535920347575	437127.66	3446140.0	620.7996122046832	122.3399293601664	31.14373490483921	437079.72	3445719.0	197.54988505761895	122.34050262122156	31.14715971617968	437136.62	3446098.2	580.1202000896367	122.32812	31.10333	435926.84032209875	3441247.6590428664	4425.114623507078
78	122.33987278056634	31.141917093452268	437073.1247461094	3445517.5622463487	122.33987278338196	31.14191709602545	437073.1250162159	3445517.5625299374	0.00039163763378369633	122.33972920634558	31.14030749126919	437058.38	3445339.2	178.921245826802	122.33998138357757	31.14450661596294	437085.2	3445804.5	287.1911985104589	122.33984407756398	31.142322408260927	437070.66	3445562.5	45.00550162220545	122.33993438499515	31.141684511823247	437078.84	3445491.8	26.438212251718834	122.34040833160306	31.147567512244443	437127.9	3446143.5	628.3303944697712	122.33992227330381	31.143716823032932	437079.03	3445717.0	199.52519733026844	122.34050874041979	31.147270276068344	437137.28	3446110.5	596.3985552434727	122.32812	31.10333	435926.84032209875	3441247.6590428664	4421.0905156802255
79	122.33986564684596	31.141881219546505	437072.421015883	3445513.5903574545	122.33986566733121	31.14188122684093	437072.4229735037	3445513.591154267	0.002113572617244302	122.33972711451199	31.14032552604219	437058.2	3445341.2	172.92712853087485	122.3399761541623	31.144504333478906	437084.7	3445804.2	290.91836387081963	122.3398362570657	31.14231560111856	437069.9	3445561.8	48.22525497659034	122.3399269857793	31.141711542143483	437078.16	3445494.8	19.693957941209096	122.34041073556926	31.14759910414113	437128.16	3446147.0	635.8570527970143	122.33991671612068	31.14371453886684	437078.5	3445716.8	203.25057049640202	122.34050730412308	31.14733568357112	437137.2	3446117.8	607.6212398736519	122.32812	31.10333	435926.84032209875	3441247.6590428664	4417.07200606399
80	122.33985858226256	31.141845374711664	437071.72389501624	3445509.621651309	122.33985858397887	31.14184537773517	437071.72406062455	3445509.6219854327	0.0003729137978146321	122.33972442959151	31.14033453502691	437057.94	3445342.2	167.93848382509304	122.33997531134634	31.144484027989396	437084.6	3445802.0	292.66146304311076	122.33982790597436	31.1422907457655	437069.1	3445559.0	49.4483466078379	122.33992253712826	31.1416912181664	437077.72	3445492.5	18.14081668023485	122.34041284294507	31.147626183149423	437128.38	3446150.0	642.8792866222977	122.33990880209056	31.14367389596189	437077.72	3445712.2	202.71700959585675	122.3405025115842	31.147364982931265	437136.75	3446121.0	614.8267069487131	122.32812	31.10333	435926.84032209875	3441247.6590428664	4413.058312701014
81	122.33985157023989	31.14180955537672	437071.03180098836	3445505.655741547	122.33985157231129	31.141809558922233	437071.03200079076	3445505.6561333216	0.00043978233168381404	122.33971863858213	31.140318715532327	437057.38	3445340.5	165.71942305927456	122.33997521791304	31.144450192226387	437084.56	3445798.2	292.906947503025	122.33982003897218	31.14224333602962	437068.3	3445553.8	48.17107320821826	122.33992122622651	31.1416438420304	437077.56	3445487.2	19.530011558292596	122.34041465373005	31.147648749269408	437128.56	3446152.5	649.3976255135818	122.33989870276979	31.14361745205525	437076.72	3445706.0	200.42495674001304	122.34049840592193	31.147389774439013	437136.38	3446123.8	621.5386118254636	122.32812	31.10333	435926.84032209875	3441247.6590428664	4409.0486532058385
82	122.33984459420168	31.141773757970597	437070.3431512734	3445501.6922417926	122.3398445957245	31.141773760880767	437070.3432983614	3445501.692563466	0.0003537068745307483	122.33971028768671	31.140293860166878	437056.56	3445337.8	164.52040904851606	122.33997312634025	31.144420857594834	437084.34	3445795.0	293.64171670485405	122.33981221886106	31.142189159474242	437067.53	3445547.8	46.14351395229446	122.33991891628553	31.141598716460816	437077.3	3445482.2	20.653633762461137	122.3404158400978	31.147666800822165	437128.7	3446154.5	655.4098200394525	122.33988822876772	31.143567773284843	437075.7	3445700.5	198.87957860669565	122.34049706339218	31.147394278933618	437136.25	3446124.2	626.036640312161	122.32812	31.10333	435926.84032209875	3441247.6590428664	4405.042244734558
83	122.33983763757169	31.141737978922222	437069.65636334545	3445497.7307656826	122.33983763936504	31.14173798184566	437069.65653623216	3445497.731088671	0.00036634850524645764	122.33970224896666	31.140271262088156	437055.78	3445335.2	163.0721251077808	122.33996805318561	31.144396019054945	437083.84	3445792.2	294.8607490375189	122.33980494497574	31.14215077552246	437066.8	3445543.5	45.857500681181115	122.33991482669614	31.141573882950084	437076.9	3445479.5	19.6194208344522	122.34041735429197	31.147684854053814	437128.84	3446156.5	661.4227474331898	122.33987831663646	31.143531631508548	437074.72	3445696.5	198.83368997669305	122.34049492476642	31.14737171113498	437136.03	3446121.8	627.539345679952	122.32812	31.10333	435926.84032209875	3441247.6590428664	4401.038303992902
84	122.3398306837738	31.141702214660555	437068.9698546859	3445493.7709268453	122.33983068546563	31.14170221757729	437068.9700178907	3445493.77124915	0.0003612701237660435	122.33969485022162	31.14025092297663	437055.06	3445333.0	161.37132779103896	122.33996093501742	31.14438244846297	437083.16	3445790.8	297.3177150858266	122.33979851386275	31.14213269706741	437066.2	3445541.5	47.810102716984346	122.33991003462349	31.14155581289886	437076.44	3445477.5	17.902759199107262	122.34041825968532	31.147696137113694	437128.94	3446157.8	666.6815792205055	122.33986929418303	31.143509028406786	437073.84	3445694.0	200.28838356714346	122.3404906943626	31.14731980872308	437135.6	3446116.0	625.7857164444015	122.32812	31.10333	435926.84032209875	3441247.6590428664	4397.036047211111
85	122.33982371623182	31.14166646161449	437068.28204276867	3445489.8123389124	122.33982371789978	31.141666464563095	437068.28220371914	3445489.8126647607	0.00036343114836828754	122.33968812270989	31.14022833161866	437054.4	3445330.5	159.91547440662663	122.33995348903666	31.144368876190633	437082.44	3445789.2	299.77206315306324	122.33979194209708	31.142134919068518	437065.56	3445541.8	52.008812254479	122.33990489912246	31.141539996774025	437075.94	3445475.8	16.011102432618106	122.34041918069579	31.147705164568947	437129.03	3446158.8	671.690449984658	122.3398615048422	31.143497710054138	437073.1	3445692.8	202.99469651739213	122.34048585515895	31.14726113613882	437135.1	3446109.5	623.2789115054295	122.32812	31.10333	435926.84032209875	3441247.6590428664	4393.034690147517
86	122.33981671836955	31.141630716212994	437067.5913450653	3445485.8546155156	122.33981671999345	31.141630719184388	437067.59150183015	3445485.8549439153	0.00036389777757740407	122.33968136394172	31.140210251474095	437053.75	3445328.5	157.96220388835687	122.33994630836827	31.144364328020103	437081.75	3445788.8	303.2261226404071	122.33978630686632	31.142143912928933	437065.03	3445542.8	56.952953061058025	122.33989973237223	31.141528691862028	437075.44	3445474.5	13.801791215853612	122.34041946167113	31.147711933061696	437129.06	3446159.5	676.4442378542324	122.33985373113093	31.143484136095203	437072.34	3445691.2	205.45035731332533	122.34048132816977	31.147204720837493	437134.62	3446103.2	621.0238092670787	122.32812	31.10333	435926.84032209875	3441247.6590428664	4389.033448086474
87	122.33980967361096	31.141594974884935	437066.89617905696	3445481.8973702798	122.33980967521447	31.14159497799164	437066.8963339669	3445481.897713689	0.00037673212197148815	122.33967430863574	31.14018765843488	437053.06	3445326.0	156.50993813939616	122.33994012677041	31.14435752928362	437081.16	3445788.0	306.4346089216146	122.33978034382754	31.142152905108787	437064.47	3445543.8	61.90024406361309	122.33989461249983	31.141510620130216	437074.94	3445472.5	12.36824202075732	122.34041946167113	31.147711933061696	437129.06	3446159.5	680.4483634070765	122.33984664430056	31.143466054284517	437071.66	3445689.2	207.40725958191288	122.34047711339429	31.14715056281919	437134.2	3446097.2	619.0209857330088	122.32812	31.10333	435926.84032209875	3441247.6590428664	4385.031535841077
88	122.33980256537993	31.141559234059244	437066.1949622199	3445477.9402168407	122.33980257053042	31.141559236475747	437066.19545479934	3445477.9404817387	0.0005592900902633596	122.33966792456326	31.140162813149328	437052.44	3445323.2	155.30077576418762	122.33993427298792	31.14435073222686	437080.6	3445787.2	309.6447432907308	122.33977445893149	31.14215061925704	437063.9	3445543.5	65.5997208189079	122.339889149199	31.14149480232474	437074.4	3445470.8	10.91441547787941	122.34041947728804	31.1477096774571	437129.06	3446159.2	684.2041712347917	122.33983926091746	31.14344345958156	437070.94	3445686.8	208.86363304229153	122.34047352304044	31.147100919367585	437133.8	3446091.8	617.5229399119477	122.32812	31.10333	435926.84032209875	3441247.6590428664	4381.028167776008
89	122.3397953771004	31.1415234901648	437065.486112028	3445473.9827688225	122.33979539274665	31.141523490419274	437065.4876037175	3445473.9827881386	0.0014918145306320764	122.33966154049398	31.140137967863392	437051.8	3445320.5	154.09064861730477	122.33992873139427	31.14434619245542	437080.06	3445786.8	313.1067102199725	122.33976768438855	31.142134794726484	437063.25	3445541.8	67.80411358075393	122.33988338934685	31.14147447162591	437073.84	3445468.5	9.995542328027268	122.34041888410357	31.147700651680786	437129.0	3446158.2	687.2085983372832	122.33983223660546	31.143416355346687	437070.25	3445683.8	209.82131899428282	122.34047057272223	31.147053534877987	437133.5	3446086.5	616.2817922399335	122.32812	31.10333	435926.84032209875	3441247.6590428664	4377.022557801416
90	122.33978809219634	31.141487739630502	437064.76804595743	3445470.024639855	122.33978810003514	31.1414877454752	437064.76879707153	3445470.0252831765	0.0009889563714637567	122.33965514079756	31.140115378184024	437051.2	3445318.0	152.63001785882963	122.33992294011966	31.1443303729759	437079.5	3445785.0	315.31969169130116	122.33976064455726	31.14210994609015	437062.56	3445539.0	69.01061324233856	122.33987762949708	31.141454140926804	437073.28	3445466.2	9.312494247320721	122.34041735429197	31.147684854053814	437128.84	3446156.5	689.4592924419594	122.33982522792562	31.14338699550552	437069.56	3445680.5	210.52995990517655	122.34046695114377	31.147008402635315	437133.12	3446081.5	615.2843157681375	122.32812	31.10333	435926.84032209875	3441247.6590428664	4373.013919410727
91	122.33978069409173	31.141451978885247	437064.03918148426	3445466.0654435675	122.33978070002786	31.141451981610064	437064.03974916175	3445466.06574219	0.0006414305472392962	122.3396484601957	31.140086020002997	437050.53	3445314.8	151.91717373293386	122.33991622791079	31.144305526033666	437078.84	3445782.2	316.5309605321027	122.33975399505309	31.142076076708644	437061.9	3445535.2	69.21742732493765	122.33987157309727	31.14142929733428	437072.7	3445463.5	9.020804501127705	122.34041585571478	31.147664545217545	437128.7	3446154.2	691.2144304043112	122.33981854706101	31.14335763734417	437068.9	3445677.2	211.24063347647646	122.34046398521538	31.14696327374985	437132.8	3446076.5	614.2964406755522	122.32812	31.10333	435926.84032209875	3441247.6590428664	4369.001465697068
92	122.33977316621063	31.14141620435789	437063.29793608945	3445462.104793587	122.33977317341419	31.14141620785569	437063.2986250984	3445462.1051771594	0.0007885818556945649	122.33964213865876	31.140052152288213	437049.9	3445311.0	151.69705304065167	122.3399098747733	31.144276169559966	437078.22	3445779.0	317.24628056990355	122.33974704900557	31.142037694433725	437061.22	3445531.0	68.92657311600796	122.33986429924015	31.141390913381823	437071.97	3445459.2	9.128683382305647	122.34041343612866	31.147635208925855	437128.44	3446151.0	691.9680398729304	122.33981156964661	31.143323766290383	437068.22	3445673.5	211.4524715013639	122.34046036364268	31.14691814150645	437132.44	3446071.5	613.304815648113	122.32812	31.10333	435926.84032209875	3441247.6590428664	4364.984409383625
93	122.33976549197706	31.141380412477314	437062.5427272442	3445458.142303541	122.33976550004223	31.14138041613867	437062.54349849955	3445458.14270475	0.0008693696347556723	122.33963456845079	31.140009255422967	437049.16	3445306.2	152.48104684829303	122.33990292851932	31.144237787303357	437077.53	3445774.8	316.96228367359186	122.3397410707531	31.142001572805775	437060.62	3445527.0	68.88439619714602	122.33985672883705	31.14134801653559	437071.22	3445454.5	9.409556097005938	122.34041073556926	31.14759910414113	437128.16	3446147.0	691.9754766893476	122.33980460786574	31.143287639630245	437067.53	3445669.5	211.41655850904579	122.34045705428069	31.14687526654641	437132.1	3446066.8	612.5689128218196	122.32812	31.10333	435926.84032209875	3441247.6590428664	4360.961962855501
94	122.3397576548151	31.1413445996724	437061.77197242685	3445454.1775870575	122.33975766377098	31.141344603502567	437061.7728287025	3445454.1780064693	0.0009534748493431771	122.33962729478687	31.139970871451602	437048.44	3445302.0	152.76068262983935	122.33989598227066	31.14419940504622	437076.84	3445770.5	316.68127101077954	122.33973446815156	31.141960936603965	437059.97	3445522.5	68.34620487935773	122.33984915844042	31.141305119688734	437070.47	3445449.8	9.758968557598863	122.34040803501166	31.147562999356182	437127.88	3446143.0	691.9869412252763	122.33979764608985	31.143251512969595	437066.84	3445665.5	211.3832659876539	122.34045408835996	31.146830137659915	437131.78	3446061.8	611.5926225152896	122.32812	31.10333	435926.84032209875	3441247.6590428664	4356.933338202397
95	122.33974963814886	31.141308762371963	437060.9840891157	3445450.210257761	122.33974964802545	31.141308766376287	437060.9850332769	3445450.2106959526	0.0010408900709057397	122.33961970896031	31.13993023019211	437047.7	3445297.5	153.28803641379753	122.33988937946843	31.144158768863072	437076.2	3445766.0	316.15550763157233	122.3397278186661	31.14192706722061	437059.3	3445518.8	68.56012307701566	122.33984126024637	31.14126222116115	437069.7	3445445.0	10.143773802634708	122.34040533445582	31.147526894570994	437127.6	3446139.0	692.003002837807	122.33979098087151	31.143219899200563	437066.2	3445662.0	211.85365326662784	122.34045079461873	31.146785007094266	437131.44	3446056.8	610.6178363103774	122.32812	31.10333	435926.84032209875	3441247.6590428664	4352.897747257185
96	122.33974142540238	31.14127289700487	437060.1774947792	3445446.2399292802	122.33974143622905	31.141272901188664	437060.1785296275	3445446.240386821	0.0011314833154011776	122.3396121231399	31.139889588932004	437046.94	3445293.0	153.810836378867	122.33988243323041	31.14412038660489	437075.5	3445761.8	315.8819144741083	122.3397215438808	31.141886432698254	437058.7	3445514.2	68.02639049477926	122.3398336898628	31.141219324313013	437068.94	3445440.2	10.612113090769165	122.34040264951899	31.14748853418091	437127.3	3446134.8	691.7754161637463	122.33978369129481	31.143183770858595	437065.47	3445658.0	211.82616678080188	122.34044751649586	31.1467376209233	437131.1	3446051.5	609.4004171825205	122.32812	31.10333	435926.84032209875	3441247.6590428664	4348.854401648624
97	122.33973299999998	31.141236999999975	437059.35060690757	3445442.266215241	122.339733011806	31.141237004368563	437059.3517352378	3445442.266692707	0.0012251949771909813	122.33960453732561	31.139848947671293	437046.2	3445288.5	154.32859855845408	122.33987548699768	31.144082004346195	437074.8	3445757.5	315.61275194683566	122.33971491003464	31.14185030770764	437058.03	3445510.2	67.99658589077096	122.33982579168209	31.14117642578409	437068.16	3445435.5	11.104999728028716	122.3403999489668	31.147452429395262	437127.03	3446130.8	691.8024221737126	122.33977672953372	31.143147644196457	437064.78	3445654.0	211.8034170941239	122.3404442227601	31.146692490356937	437130.75	3446046.5	608.4376220929264	122.32812	31.10333	435926.84032209875	3441247.6590428664	4344.802512857666
98	122.33972435196252	31.141201069281887	437058.50247281505	3445438.2888912996	122.33972435818188	31.141201072344924	437058.5030677186	3445438.289227244	0.0006832048222457002	122.33959662371863	31.139808304729307	437045.4	3445284.0	154.84370516908223	122.33986886858372	31.144043623767132	437074.16	3445753.2	315.3498703565992	122.33970829182338	31.141811927110208	437057.38	3445506.0	67.72049495080715	122.3398172379013	31.141133523894204	437067.3	3445430.8	11.59532065219577	122.3403972484164	31.147416324609384	437126.75	3446126.8	691.8355463257195	122.33976911215723	31.14311151417308	437064.03	3445650.0	211.78328764164021	122.34044092902705	31.146647359790204	437130.4	3446041.5	607.4815180999303	122.32812	31.10333	435926.84032209875	3441247.6590428664	4340.74161289785
99	122.33971549769818	31.141165108758354	437057.63465921837	3445434.3083812385	122.33971548623595	31.141165107669497	437057.633565825	3445434.3082670723	0.001099337513989315	122.3395881014158	31.139760891604304	437044.56	3445278.8	156.10666648214848	122.33986161017602	31.144002984221572	437073.44	3445748.8	314.83846872027965	122.33970167361717	31.14177354651228	437056.72	3445501.8	67.4478378517029	122.33980968316496	31.14108837143745	437066.56	3445425.8	12.36738575631214	122.34039423566013	31.147377962539572	437126.44	3446122.5	691.6223933861704	122.33976149478622	31.14307538414911	437063.28	3445646.0	211.76691299947007	122.34043857191622	31.146609001074623	437130.16	3446037.2	607.2873922322549	122.32812	31.10333	435926.84032209875	3441247.6590428664	4336.672516498442
100	122.33970646021189	31.141129123832883	437056.74936268316	3445430.32527087	122.33970647048676	31.141129127538697	437056.7503446152	3445430.325675751	0.001062129657692952	122.33957953222533	31.13972024529959	437043.72	3445274.2	156.61828451355944	122.33985363363581	31.143971363737684	437072.66	3445745.2	315.32620265664576	122.33969471198013	31.14173741983973	437056.03	3445497.8	67.42855318120588	122.3398014259468	31.141049982439643	437065.75	3445421.5	12.605430497771653	122.34039153511345	31.14734185775322	437126.16	3446118.5	691.6659409140221	122.33975418960095	31.14304151141094	437062.56	3445642.2	212.00444189305608	122.34043716704191	31.146575158605366	437130.0	3446033.5	607.6062950041344	122.32812	31.10333	435926.84032209875	3441247.6590428664	4332.596359560167
101	122.33969726250858	31.14109311990904	437055.84877977375	3445426.340146007	122.33969727081919	31.141093122684325	437055.8495738433	3445426.3404488727	0.0008498670744337367	122.33957097867393	31.13967734338712	437042.88	3445269.5	157.37582521187898	122.33984536054399	31.14393523036167	437071.84	3445741.2	315.3158023544349	122.33968806252292	31.141703550453574	437055.38	3445494.0	67.66151276483467	122.33979282530439	31.141013847367628	437064.9	3445417.5	12.656458759259019	122.34038883456857	31.14730575296664	437125.88	3446114.5	691.713565116964	122.33974652535083	31.143012148203713	437061.8	3445639.0	212.7434592631561	122.34043510652423	31.146541312778226	437129.78	3446029.8	607.9222500037234	122.32812	31.10333	435926.84032209875	3441247.6590428664	4328.514278507795
102	122.33968792759306	31.141057102390374	437054.9351070505	3445422.353592465	122.33968793655929	31.14105710573885	437054.93596399785	3445422.353958486	0.0009318422923725511	122.33956272166368	31.139638954368717	437042.06	3445265.2	157.63008208377647	122.33983739964279	31.14390135427092	437071.06	3445737.5	315.55879164659405	122.33968074182901	31.141671933312292	437054.66	3445490.5	68.14697807796253	122.33978388123751	31.140979966221362	437064.03	3445413.8	12.520448069618109	122.34038616526037	31.14726513697033	437125.6	3446110.0	691.2671159682232	122.33973951672486	31.14298278835685	437061.12	3445635.8	213.4861623700678	122.34043268695409	31.146511976482127	437129.53	3446026.5	608.7343150177956	122.32812	31.10333	435926.84032209875	3441247.6590428664	4324.427410222621
103	122.33967847847018	31.141021076680477	437054.01054108003	3445418.366196062	122.33967848719851	31.141021079972905	437054.0113753128	3445418.3665560065	0.0009085727244465205	122.33955416812645	31.1395960524548	437041.22	3445260.5	158.38360324890095	122.33982945437555	31.143865222573904	437070.28	3445733.5	315.5535617818686	122.33967343677061	31.141638060564112	437053.94	3445486.8	68.38384294580855	122.33977529623556	31.140941575541284	437063.2	3445409.5	12.760329448244251	122.34038346471915	31.147229032183258	437125.3	3446106.0	691.3206330380551	122.33973122812488	31.142948910575768	437060.3	3445632.0	213.72673410518883	122.34043057959123	31.146484897469765	437129.3	3446023.5	609.8010377866856	122.32812	31.10333	435926.84032209875	3441247.6590428664	4320.336891988233
104	122.33966893814468	31.140985048182884	437053.07727842237	3445414.378542608	122.33966894702147	31.14098505145336	437053.0781267911	3445414.378900035	0.0009205885995800462	122.3395459111294	31.139557663435045	437040.4	3445256.2	158.63540257031883	122.3398221647395	31.14382909423683	437069.56	3445729.5	315.55236560553425	122.33966581954314	31.14160193052845	437053.2	3445482.8	68.37154623588975	122.33976638343763	31.14090318318022	437062.3	3445405.2	12.985361286316833	122.3403807485622	31.147195183000743	437125.03	3446102.2	691.6245483788366	122.33972328297058	31.14291277886857	437059.53	3445628.0	213.71892945492098	122.34042845661347	31.14646007406232	437129.1	3446020.8	611.1177041214489	122.32812	31.10333	435926.84032209875	3441247.6590428664	4316.243861428203
105	122.33965932962137	31.1409490223012	437052.1375156438	3445410.391217921	122.33965933855032	31.140949025516505	437052.1383689508	3445410.3915692046	0.0009227855167930928	122.3395367020107	31.139514758158104	437039.5	3445251.5	159.39299211083014	122.3398142351124	31.143790706932922	437068.78	3445725.2	315.29837701078645	122.33965823358352	31.141561289279398	437052.44	3445478.2	67.85944514854799	122.3397574706466	31.140864790818412	437061.44	3445401.0	13.21683332210116	122.34037804802449	31.147159078213228	437124.75	3446098.2	691.6807623229694	122.33971532219142	31.142878902766746	437058.75	3445624.2	213.96098621408686	122.3404266302265	31.146439763543714	437128.9	3446018.5	612.9353386910774	122.32812	31.10333	435926.84032209875	3441247.6590428664	4312.149456481564
106	122.33964967590492	31.140913004439035	437051.19344930915	3445406.4048078186	122.33964968490328	31.14091300760653	437051.19430920004	3445406.4051537625	0.0009268708468757261	122.3395277894317	31.139476365775312	437038.62	3445247.2	159.65030150240372	122.33980663330385	31.143752321308696	437068.03	3445721.0	315.0454673150596	122.3396503354566	31.141518390742707	437051.66	3445473.5	67.09678828632616	122.33974824568865	31.140824141168853	437060.53	3445396.5	13.612484698434903	122.34037565969508	31.14712523070929	437124.5	3446094.5	691.9890489576869	122.3397067214299	31.14284276769731	437057.9	3445620.2	213.95052678649827	122.34042449163456	31.14641719574111	437128.7	3446016.0	614.5011197900035	122.32812	31.10333	435926.84032209875	3441247.6590428664	4308.054815363342
107	122.33964	31.140876999999996	437050.24727597705	3445402.4198981165	122.33964000866806	31.140877002720455	437050.24810408696	3445402.420194702	0.000879618737940132	122.33951823689759	31.139435714423026	437037.7	3445242.8	160.1631179052332	122.33979837587651	31.143713932323248	437067.22	3445716.8	314.7879347761063	122.339642421705	31.14147774781179	437050.88	3445469.0	66.58306094095433	122.33973933291175	31.140785748805534	437059.66	3445392.2	13.854804937801065	122.34037295916079	31.14708912592134	437124.22	3446090.5	692.0448002673978	122.33969812067464	31.142806632627195	437057.06	3445616.2	213.93868221991315	122.34042268086512	31.146394629617273	437128.5	3446013.5	616.0701094315215	122.32812	31.10333	435926.84032209875	3441247.6590428664	4303.961076536394
108	122.33963032482966	31.140841012505014	437049.301183192	3445398.43686602	122.33963032834025	31.140841015810302	437049.3015200345	3445398.437230353	0.0004961868066294313	122.33950902780211	31.139392809143636	437036.78	3445238.0	160.92463051193954	122.33979010282621	31.14367779894285	437066.4	3445712.8	314.7782227266179	122.33963385235087	31.141437101518946	437050.03	3445464.5	66.06716785834752	122.33973009233962	31.140747354761118	437058.75	3445388.0	14.07864735645693	122.3403705552168	31.147057534021823	437123.97	3446087.0	692.599765383724	122.3396895042945	31.1427727531624	437056.22	3445612.5	214.17487728476868	122.34042054227494	31.146372061814482	437128.28	3446011.0	617.633745891994	122.32812	31.10333	435926.84032209875	3441247.6590428664	4299.869174971306
109	122.33962067299056	31.140805037944308	437048.3573224115	3445394.455254279	122.33962066585428	31.140805047286374	437048.356648292	3445394.4562937245	0.0012389042957945814	122.33950070830524	31.139363442548735	437035.97	3445234.8	160.18503354164994	122.33978187667049	31.143634898744597	437065.6	3445708.0	314.01815553437666	122.33962590734873	31.14140096979962	437049.25	3445460.5	66.05077827413079	122.33971919713566	31.14071120792075	437057.7	3445384.0	14.01301380407495	122.34036752686214	31.147021427554392	437123.66	3446083.0	692.6498360325146	122.33968118446653	31.142743386589537	437055.4	3445609.2	214.91037706323985	122.3404159216598	31.146329180134796	437127.8	3446006.2	616.9326836352161	122.32812	31.10333	435926.84032209875	3441247.6590428664	4295.779230940148
110	122.3396110669977	31.14076907042545	437047.4178360663	3445390.4743970353	122.33961107197565	31.14076907338517	437047.41831256245	3445390.4747222364	0.0005768919737108225	122.33949243571443	31.139327309131883	437035.16	3445230.8	160.19434915488083	122.33977499302863	31.143587494055648	437064.9	3445702.8	312.76492263179773	122.33961766581214	31.141360325186074	437048.44	3445456.0	65.53353613550232	122.33970939475105	31.140659276873354	437056.72	3445378.2	15.360432379316409	122.340365138539	31.146987580049657	437123.4	3446079.2	692.9545946824563	122.33967197500618	31.14270048133817	437054.5	3445604.5	214.1427462474058	122.34041036443365	31.14627952660275	437127.25	3446000.8	615.4750084059059	122.32812	31.10333	435926.84032209875	3441247.6590428664	4291.691161249498
111	122.33960152936612	31.140733104055926	437046.4848665925	3445386.493628424	122.33960153445241	31.14073310925355	437046.48535489524	3445386.494201591	0.0007529671698978234	122.3394828675753	31.139288913383595	437034.22	3445226.5	160.4631382984221	122.33976809376338	31.14354234497184	437064.22	3445697.8	311.76115772701485	122.3396087999385	31.1413151659975	437047.56	3445451.0	64.51537233594472	122.33970027923897	31.14060283797225	437055.8	3445372.0	17.23571901259679	122.3403624223938	31.14695373086568	437123.12	3446075.5	693.2557176979274	122.33966212556818	31.142655317118685	437053.53	3445599.5	213.12288908290537	122.34040549408749	31.146225365217724	437126.75	3445994.8	613.5293841402946	122.32812	31.10333	435926.84032209875	3441247.6590428664	4287.60488298807
112	122.33959208261079	31.140697132943366	437045.5605564272	3445382.5122825876	122.33959208602936	31.140697137587715	437045.56088538223	3445382.512795384	0.0006092385415188749	122.3394726907521	31.139243747451175	437033.22	3445221.5	161.48459781029385	122.33976022669955	31.14349493524044	437063.44	3445692.5	310.50276980739096	122.33960058968066	31.141270010169556	437046.75	3445446.0	63.49885855864746	122.3396911481073	31.140548654676955	437054.9	3445366.0	18.97359914746114	122.34036004969153	31.146917627755684	437122.88	3446071.5	693.3120494626742	122.33965191706673	31.14261466242971	437052.53	3445595.0	212.6020240261664	122.3404009984163	31.146164438695642	437126.28	3445988.0	610.8446662680806	122.32812	31.10333	435926.84032209875	3441247.6590428664	4283.520313565522
113	122.33958274924667	31.14066115119528	437044.6470480052	3445378.529693664	122.33958275174817	31.140661155993417	437044.64728963794	3445378.5302240243	0.0005828107730852563	122.33946249830382	31.139200837124914	437032.22	3445216.8	162.2563769882105	122.33975167276012	31.14345203335904	437062.6	3445687.8	309.7406688876812	122.33959205162644	31.14122485266014	437045.9	3445441.0	62.482995793823456	122.33968098669187	31.140501233159682	437053.9	3445360.8	20.0462048370293	122.34035731793179	31.146886034176134	437122.6	3446068.0	693.8623722834765	122.33964267636664	31.142576268387867	437051.62	3445590.8	212.3349953148694	122.34039620616252	31.14609899928368	437125.78	3445980.8	607.6611359110418	122.32812	31.10333	435926.84032209875	3441247.6590428664	4279.437370741954
114	122.33957355178865	31.140625152919334	437043.7464837597	3445374.545195797	122.33957355333851	31.140625157833995	437043.74663475447	3445374.5457396135	0.0005643897397891545	122.33945261802644	31.139160184085856	437031.25	3445212.2	162.7755899548245	122.3397424475752	31.143411383721784	437061.7	3445683.2	309.2257043031045	122.33958410665637	31.141188720937514	437045.12	3445437.0	62.47001580807146	122.33967082528615	31.140453811641425	437052.9	3445355.5	21.13340484925056	122.34035494523266	31.146849931065717	437122.34	3446064.0	693.9203537143528	122.33963307660076	31.142542383876663	437050.7	3445587.0	212.56815738813282	122.3403911485604	31.146024535771307	437125.25	3445972.5	603.4838614486606	122.32812	31.10333	435926.84032209875	3441247.6590428664	4275.35597268885
115	122.33956451275162	31.140589132223067	437042.86100612953	3445370.558123127	122.33956451330445	31.140589137294658	437042.861062182	3445370.5586849027	0.0005645650963662389	122.3394427533919	31.139117275438725	437030.28	3445207.5	163.54266043454325	122.33973322239788	31.14337073408374	437060.78	3445678.8	308.71243595103664	122.33957547481938	31.141157097065776	437044.28	3445433.5	62.95789828874492	122.3396606638901	31.14040639012213	437051.9	3445350.2	22.23142599163031	122.34035224471207	31.146813826276023	437122.06	3446060.0	693.976208682511	122.3396234768415	31.142508499364652	437049.75	3445583.2	212.8034133285172	122.34038546655826	31.145945557689704	437124.66	3445963.8	598.8046966314082	122.32812	31.10333	435926.84032209875	3441247.6590428664	4271.276038047495
116	122.33955565465044	31.14055308321408	437041.9927575468	3445366.5678097936	122.3395556541632	31.140553088434096	437041.99271454813	3445366.568388609	0.0005804105118583258	122.33943321656226	31.139074368471718	437029.34	3445202.8	164.3054235182183	122.33972398159739	31.1433323400507	437059.88	3445674.5	308.45098210322897	122.33956746732864	31.14112998776804	437043.5	3445430.5	63.94995484279847	122.33965015907235	31.140361222528142	437050.88	3445345.2	23.094225369026546	122.34034954419324	31.14677772148609	437121.78	3446056.0	694.0338236863586	122.33961482924742	31.1424791311062	437048.9	3445580.0	213.5441317250087	122.34038040897038	31.14587109417539	437124.12	3445955.5	594.6316758394769	122.32812	31.10333	435926.84032209875	3441247.6590428664	4267.1974860035925
117	122.33954699999998	31.140516999999992	437041.1438804563	3445362.5735899387	122.3395469983231	31.14051700581857	437041.14372444415	3445362.5742357685	0.0006644064679981718	122.33942333630947	31.139033715429978	437028.38	3445198.2	164.8189507260812	122.33971506861494	31.1432939476974	437059.0	3445670.2	308.19411790845936	122.33955949110872	31.14109836725667	437042.72	3445427.0	64.44565561360558	122.33964002895725	31.14030928979315	437049.88	3445339.5	24.670285793757994	122.34034653147152	31.146739359411942	437121.47	3446051.8	693.8416309592608	122.33960555730853	31.142445248273447	437048.0	3445576.2	213.78637606705843	122.34037535138931	31.145796630660115	437123.6	3445947.2	590.4612480679444	122.32812	31.10333	435926.84032209875	3441247.6590428664	4263.12023638498
118	122.3395385632769	31.140480878053644	437040.31575192616	3445358.5749535807	122.33953856797324	31.140480884046973	437040.3162035804	3445358.5756151583	0.000801047088494084	122.33941381513158	31.138988552854023	437027.44	3445193.2	165.82578101473763	122.33970648345009	31.1432555570239	437058.16	3445666.0	307.94227143639506	122.3395515148939	31.14106674674473	437041.94	3445423.5	64.94529790029425	122.33962921198975	31.140261864909633	437048.8	3445334.2	25.766220028081825	122.34034322216549	31.1466964844486	437121.12	3446047.0	693.1516277926632	122.33959694099165	31.142411368801493	437047.16	3445572.5	214.0343848529493	122.34037029381504	31.145722167143912	437123.06	3445939.0	586.2936626193354	122.32812	31.10333	435926.84032209875	3441247.6590428664	4259.044160113083
119	122.33953032680566	31.1404447183087	437039.50668761024	3445354.5720142415	122.3395303529414	31.14044471948338	437039.5091798745	3445354.572129579	0.00249493163234764	122.33940115672426	31.13892307300116	437026.2	3445186.0	169.09738242807356	122.33969686796631	31.14322392812557	437057.22	3445662.5	308.43696530636305	122.33954328904889	31.14102384651863	437041.12	3445418.8	64.19838620254987	122.33962173555993	31.14020543440365	437048.06	3445328.0	27.915477185572666	122.34034020944824	31.14665812237389	437120.8	3446042.8	692.9643390615524	122.33958709161661	31.142366204575193	437046.2	3445567.5	213.03276830893412	122.34037052806777	31.145688333064626	437123.06	3445935.2	586.6587567987767	122.32812	31.10333	435926.84032209875	3441247.6590428664	4254.968930014546
120	122.33952226487249	31.140408523064043	437038.71423778415	3445350.5650413153	122.3395222631061	31.14040852923113	437038.7140734724	3445350.5657258243	0.0007039538258104964	122.33938879485733	31.138862106042257	437024.97	3445179.2	171.86559229607028	122.33968456747859	31.143201308205164	437056.03	3445660.0	309.9191387576775	122.33953564064815	31.14099222768635	437040.38	3445415.2	64.70627489805001	122.33961277599315	31.140173808850086	437047.2	3445324.5	27.40770970631389	122.34033722796953	31.146615249089017	437120.5	3446038.0	692.282986446363	122.33957938056804	31.142343608174762	437045.44	3445565.0	214.54033131544816	122.34037354090704	31.145679325754106	437123.34	3445934.2	589.7883394343094	122.32812	31.10333	435926.84032209875	3441247.6590428664	4250.894169053032
121	122.33951435176394	31.140372294618505	437037.9359527488	3445346.554304198	122.33951435314985	31.140372298699617	437037.93608756317	3445346.5547557236	0.00047122218135674026	122.33937896155209	31.138814686174605	437024.0	3445174.0	173.11614215964164	122.33967158011197	31.143183196134032	437054.78	3445658.0	311.9009225269098	122.33952792971682	31.1409696312798	437039.62	3445412.8	66.21724113357033	122.33960202111588	31.140164730961395	437046.16	3445323.5	24.475992910340167	122.3403339030527	31.14657462972969	437120.16	3446033.5	691.8486584948403	122.33957288695115	31.142334552133825	437044.8	3445564.0	217.5544012999021	122.34037521123601	31.145674822938293	437123.5	3445933.8	593.3969930413535	122.32812	31.10333	435926.84032209875	3441247.6590428664	4246.819499792187
122	122.33950656176629	31.140336035270973	437037.1693827778	3445342.540072284	122.33950656216001	31.14033604000092	437037.1694234358	3445342.5405962854	0.0005255761846083405	122.33937070468754	31.13877629714094	437023.2	3445169.8	173.35484454142767	122.33966057524484	31.143162838539688	437053.72	3445655.8	313.64684021237633	122.33952018752096	31.140951546085887	437038.88	3445410.8	68.2312492125632	122.33959162530446	31.140151143538766	437045.16	3445322.0	22.03825350302892	122.34033089034214	31.14653626765416	437119.84	3446029.2	691.6686893441567	122.33956708021806	31.14232098824205	437044.25	3445562.5	220.07386246666994	122.34037585125748	31.1456770819015	437123.56	3445934.0	597.7362435029149	122.32812	31.10333	435926.84032209875	3441247.6590428664	4242.744544286604
123	122.3394988691661	31.140299747320242	437036.412078167	3445338.522614965	122.33949886974715	31.14029975212391	437036.41213673085	3445338.52314703	0.0005352779158664174	122.33936249473858	31.138731141284786	437022.38	3445164.8	174.33863965087036	122.33965191195148	31.143135725891547	437052.88	3445652.8	314.65835012133016	122.33951218006214	31.1409244367843	437038.1	3445407.8	69.24780761084183	122.33958263448834	31.140124029196826	437044.28	3445319.0	21.04890401937836	122.3403282366923	31.146493396047493	437119.56	3446024.5	690.9985278060755	122.33956071167523	31.14229388735163	437043.62	3445559.5	221.09507217072962	122.3403763194953	31.145704152522928	437123.62	3445937.0	604.7985401211872	122.32812	31.10333	435926.84032209875	3441247.6590428664	4238.6689240124915
124	122.3394912482498	31.140263433065172	437035.6615891947	3445334.502201637	122.3394912485074	31.140263437961064	437035.6616169854	3445334.502744107	0.0005431816462385249	122.33935362920708	31.138685982065486	437021.5	3445159.8	175.3250768869732	122.33964426335842	31.143104107073142	437052.12	3445649.2	315.1780773940892	122.33950359517459	31.14088604608739	437037.25	3445403.5	69.01607948773253	122.33957467397342	31.140090153075718	437043.5	3445315.2	20.78672537502283	122.34032522398594	31.146455033971396	437119.25	3446020.2	690.8234690432524	122.33955406223072	31.142260017961586	437042.97	3445555.8	221.36843243697524	122.34037830189624	31.14574927638119	437123.84	3445942.0	613.8645359527192	122.32812	31.10333	435926.84032209875	3441247.6590428664	4234.59225979931
125	122.33948367330406	31.14022709480456	437034.91546616174	3445330.479101691	122.33948367335461	31.140227099764928	437034.91547425924	3445330.4796514255	0.0005497942042825136	122.33934509147838	31.138640824526608	437020.66	3445154.8	176.306671531874	122.33963727039041	31.1430724916156	437051.44	3445645.8	315.7035269406427	122.33949511973573	31.140831866143625	437036.4	3445397.5	67.03747643376214	122.33956669783157	31.140058532560904	437042.72	3445311.8	20.289664581005002	122.3403228356882	31.146421186463325	437119.0	3446016.5	691.1547451530536	122.33954711625196	31.14222163567793	437042.28	3445551.5	221.1436009946943	122.34038059650145	31.145796657523356	437124.1	3445947.2	623.1846494493553	122.32812	31.10333	435926.84032209875	3441247.6590428664	4230.514171779814
126	122.33947611861524	31.140190734837223	437034.17125933385	3445326.4535845197	122.33947611842778	31.140190739870754	437034.1712447894	3445326.4541424974	0.0005581672348511001	122.33933622596273	31.13859566530571	437019.78	3445149.8	177.28854771454374	122.33962998088238	31.143036363265104	437050.72	3445641.8	315.73034232091896	122.3394863477732	31.140773173304797	437035.53	3445391.0	64.5607413678781	122.3395593929266	31.140024659800144	437042.0	3445308.0	20.04554718741548	122.34032043177346	31.14638959456008	437118.75	3446013.0	691.7366146023702	122.33953982683713	31.14218550731899	437041.56	3445547.5	221.1699532831777	122.34038287549188	31.14584629427039	437124.34	3445952.8	632.754516472569	122.32812	31.10333	435926.84032209875	3441247.6590428664	4226.434279339767
127	122.33946855847012	31.140154355461956	437033.4265190122	3445322.4259195174	122.33946855885567	31.140154360408474	437033.4265590351	3445322.426467526	0.0005494679229350975	122.33932800040697	31.138552765053877	437018.97	3445145.0	178.01399945343653	122.33962203575992	31.143000231552595	437049.94	3445637.8	315.75605809765733	122.33947824705963	31.14071222822035	437034.72	3445384.2	61.83758394733518	122.33955205676115	31.139995298252696	437041.28	3445304.8	19.3425678149698	122.3403183244446	31.146362515545853	437118.53	3446010.0	692.8209951986062	122.33953286523449	31.142149380640433	437040.88	3445543.5	221.19952289787787	122.34038485789759	31.145891418127665	437124.56	3445957.8	641.8274334053191	122.32812	31.10333	435926.84032209875	3441247.6590428664	4222.3522011138875
128	122.33946096715526	31.140117958977523	437032.6787954745	3445318.39637607	122.33946097546612	31.140117963945332	437032.6795910244	3445318.3969219336	0.0009648142903190369	122.33931975922097	31.138512120408674	437018.16	3445140.5	178.48816472229842	122.33961409064324	31.142964099839475	437049.16	3445633.8	315.78380996080125	122.33947006818045	31.1406625611682	437033.9	3445378.8	60.36610444681529	122.33954568836545	31.139968197354044	437040.66	3445301.8	18.459187874152946	122.34031652931964	31.14633769381568	437118.34	3446007.2	694.1597796150444	122.33952556019545	31.14211550788659	437040.16	3445539.8	221.47988430798813	122.34038651248478	31.145936540305676	437124.75	3445962.8	650.8983786846961	122.32812	31.10333	435926.84032209875	3441247.6590428664	4218.267554949087
129	122.3394533189574	31.140081547682705	437031.9256390119	3445314.3652235693	122.33945334104185	31.140081553596744	437031.92774821364	3445314.3658664767	0.00220500835233641	122.33931150240423	31.138473731370116	437017.34	3445136.2	178.71111983955458	122.33960645770871	31.142930225412428	437048.4	3445630.0	316.0647443657396	122.33946249800688	31.140619664297287	437033.16	3445374.0	59.64747239690928	122.33953930434024	31.139943352061948	437040.03	3445299.0	17.372133571497272	122.34031468733984	31.146319638900522	437118.16	3446005.2	696.2452819050471	122.33951822389182	31.142086146344568	437039.44	3445536.5	222.2617532447011	122.34038785486959	31.14597940519924	437124.9	3445967.5	659.719963471519	122.32812	31.10333	435926.84032209875	3441247.6590428664	4214.1799579306235
130	122.33944558816326	31.14004512387629	437031.1645999093	3445310.3327314095	122.33944559212047	31.140045126553197	437031.1649789171	3445310.3330258452	0.00047993682932509713	122.33930293343737	31.13843308504222	437016.5	3445131.8	179.18382306492907	122.3395991056887	31.14290311948339	437047.7	3445627.0	317.0980372440025	122.33945488093367	31.14058353424576	437032.4	3445370.0	59.68018629329975	122.33953321685125	31.13992301966417	437039.44	3445296.8	15.903819303953364	122.34031381320587	31.14630384462776	437118.06	3446003.5	698.5929482076399	122.33951087195756	31.14205904040823	437038.72	3445533.5	223.29508492968145	122.3403892284884	31.146017758882163	437125.06	3445971.8	668.0491140860928	122.32812	31.10333	435926.84032209875	3441247.6590428664	4210.089026391431
131	122.33943774905951	31.14000868985702	437030.39322844567	3445306.2991689765	122.33943775382325	31.140008694834066	437030.39368585846	3445306.2997178803	0.0007145081392144887	122.33929466099586	31.138396951609668	437015.7	3445127.8	179.1537445640272	122.33959205021509	31.142880526446515	437047.0	3445624.5	318.63388665600286	122.33944754476083	31.140554172694728	437031.7	3445366.8	60.4646848192346	122.3395277693299	31.139904946234687	437038.9	3445294.8	14.347642316144892	122.34031323565621	31.146292563244224	437118.0	3446002.2	701.4431592256694	122.33950352002735	31.14203193447141	437038.0	3445530.5	224.32983663595115	122.3403908986953	31.14606062545414	437125.25	3445976.5	676.8803151328268	122.32812	31.10333	435926.84032209875	3441247.6590428664	4205.994375932683
132	122.33942977593304	31.139972247923616	437029.60907491064	3445302.2648056597	122.33942978301242	31.13997225236631	437029.6097527183	3445302.2652940233	0.000835417443915298	122.33928701287212	31.138365332753953	437014.94	3445124.2	178.61838131727097	122.33958561909607	31.142862447982747	437046.38	3445622.5	320.6737843015901	122.33944019295664	31.140527066749893	437030.97	3445363.8	61.50022633632356	122.33952258707635	31.139895896913526	437038.4	3445293.8	12.243047209520457	122.34031228342975	31.14628804699669	437117.9	3446001.8	705.0361183869351	122.33949613683066	31.142009339746483	437037.28	3445528.0	225.86553573858194	122.34039192887877	31.146101233062797	437125.38	3445981.0	685.4579319290511	122.32812	31.10333	435926.84032209875	3441247.6590428664	4201.895621484932
133	122.33942164307068	31.139935800374825	437028.8096895926	3445298.2299108473	122.33942165122188	31.139935804610687	437028.81046944077	3445298.230375679	0.0009078721581506355	122.33927933347698	31.138338225112417	437014.2	3445121.2	177.5829306887031	122.33957879763483	31.1428533902615	437045.72	3445621.5	323.71201223414187	122.33943251335528	31.1404999591235	437030.22	3445360.8	62.53596564296038	122.33951804478855	31.139889106560823	437037.97	3445293.0	10.547054328874356	122.34031228342975	31.14628804699669	437117.9	3446001.8	709.1394171232454	122.33948909707914	31.14198449109596	437036.6	3445525.2	227.15349980870036	122.34039359908762	31.146144099634213	437125.56	3445985.8	694.2945911573194	122.32812	31.10333	435926.84032209875	3441247.6590428664	4197.7923773609655
134	122.33941332475924	31.139899349509378	437027.99262276915	3445294.194753928	122.33941333403577	31.13989935353344	437027.9935097549	3445294.1951946467	0.0009904426256338312	122.3392716540861	31.138311117470412	437013.44	3445118.2	176.5457675325243	122.33957199180887	31.142842076933984	437045.06	3445620.2	326.50176752917764	122.33942483375817	31.140472851496565	437029.47	3445357.8	63.57238594594477	122.33951347123427	31.139886827421833	437037.53	3445292.8	9.64742055484084	122.34031231466692	31.14628353578658	437117.9	3446001.2	712.7493117215827	122.33948140171867	31.141959639082913	437035.84	3445522.5	228.44020132792144	122.34039495709334	31.14618470892129	437125.72	3445990.2	702.8821391440675	122.32812	31.10333	435926.84032209875	3441247.6590428664	4193.684257329004
135	122.3394047952857	31.13986289762595	437027.15542473336	3445290.1596042872	122.3394048057398	31.139862901433396	437027.1564238316	3445290.160020329	0.001082260633818798	122.33926397469942	31.138284009827874	437012.7	3445115.2	175.50695290503208	122.33956582596883	31.142833022573775	437044.47	3445619.2	329.545504873256	122.33941715416529	31.140445743869154	437028.72	3445354.8	64.60931205499847	122.33950922547936	31.13988454996356	437037.12	3445292.5	10.240599742671254	122.34031198684572	31.146283534107425	437117.88	3446001.2	716.8539545901167	122.33947369072632	31.14193704267556	437035.1	3445520.0	229.97744347965272	122.3403962994833	31.146227573813235	437125.88	3445995.0	711.7201261516678	122.32812	31.10333	435926.84032209875	3441247.6590428664	4189.570874704631
136	122.33939602893697	31.139826447023253	437026.29564576485	3445286.1247313134	122.33939604062309	31.139826450609196	437026.2967621654	3445286.125122104	0.0011828217423904	122.33925629531697	31.138256902184835	437011.94	3445112.2	174.46655421347896	122.3395590357801	31.142819453639632	437043.8	3445617.8	332.08757732521445	122.3394094745766	31.1404186362412	437027.97	3445351.8	65.64659296540239	122.33950433976018	31.139880013536434	437036.66	3445292.0	11.910537446170292	122.3403120024643	31.146281278502375	437117.88	3446001.0	720.7173009591289	122.33946599537352	31.14191219066151	437034.34	3445517.2	231.26534934402864	122.34039828189985	31.146272697667843	437126.1	3446000.0	720.817286731694	122.32812	31.10333	435926.84032209875	3441247.6590428664	4185.451842453985
137	122.33938700000002	31.139789999999994	437025.4108361471	3445282.0904043927	122.33938701297	31.139790003359714	437025.4120747892	3445282.0907693813	0.0012912981366832393	122.33924861593877	31.138229794541278	437011.2	3445109.2	173.42464842628382	122.33955254213359	31.142810397597916	437043.2	3445616.8	335.13139917022187	122.33940146719132	31.140391526931595	437027.2	3445348.8	66.68326792364724	122.33949975057281	31.139879990003898	437036.22	3445292.0	14.663256355684007	122.3403120024643	31.146281278502375	437117.88	3446001.0	724.8314481679796	122.33945828438847	31.141889594253175	437033.6	3445514.8	232.80345252440569	122.3404002643179	31.14631782152213	437126.3	3446005.0	729.9174125813256	122.32812	31.10333	435926.84032209875	3441247.6590428664	4181.326773310474
138	122.3393776991505	31.139753559622445	437024.5001089927	3445278.056968672	122.33937769707045	31.13975356198332	437024.4999122611	3445278.057231512	0.0003283108849497416	122.33924060877149	31.138202685215735	437010.4	3445106.2	172.38408089390458	122.33954573631374	31.142799084269	437042.53	3445615.5	337.9244315490073	122.33939378761123	31.14036441930261	437026.44	3445345.8	67.7207499534789	122.33949516138547	31.13987996647119	437035.78	3445292.0	17.935224142312794	122.34031167464313	31.146281276823238	437117.84	3446001.0	728.944210390569	122.33944993343144	31.1418647388759	437032.78	3445512.0	234.0895538105505	122.34040224673741	31.1463629453761	437126.53	3446010.0	739.0202668699842	122.32812	31.10333	435926.84032209875	3441247.6590428664	4177.195763679678
139	122.33936818261849	31.13971713202754	437023.5688287152	3445274.025072355	122.3393681355033	31.139717133142856	437023.56433798134	3445274.025222748	0.004493251449828135	122.33923853253843	31.13821846437862	437010.22	3445108.0	166.56094756012286	122.3395400702698	31.142765219923227	437041.97	3445611.8	338.22578827793	122.33938571768726	31.14034633241878	437025.66	3445343.8	69.7561672022296	122.3394839849477	31.13988442053351	437034.72	3445292.5	21.57877883829524	122.34031139367777	31.146274508328915	437117.8	3446000.2	732.3144919435107	122.33944375202819	31.14185794011575	437032.2	3445511.2	237.38143944077635	122.3403945976558	31.14633132661084	437125.78	3446006.5	739.5721051349294	122.32812	31.10333	435926.84032209875	3441247.6590428664	4173.06084554769
140	122.33935852302258	31.139680724119827	437022.6239225564	3445269.9954394065	122.3393585344023	31.1396807287619	437022.6250104485	3445269.9959474215	0.0012006616970351028	122.3392361910676	31.13822521943039	437010.0	3445108.8	161.73884861127323	122.33953950897951	31.1427043135198	437041.88	3445605.0	335.5572374442157	122.33937747633605	31.140305687785983	437024.84	3445339.2	69.29012770142845	122.33947685206267	31.13982573609145	437034.0	3445286.0	19.63570976038718	122.34031112833101	31.146265484229524	437117.78	3445999.2	735.4366941570491	122.33943398096127	31.141801497844572	437031.22	3445505.0	235.16167748707807	122.3403813445187	31.14625682112704	437124.47	3445998.2	735.3414675525038	122.32812	31.10333	435926.84032209875	3441247.6590428664	4168.924535892048
141	122.33934879298126	31.13964434280399	437021.6723177569	3445265.9687937996	122.33934879563677	31.139644346081703	437021.6725730714	3445265.9691555635	0.0004427850178334397	122.33922915164489	31.138200370756028	437009.3	3445106.0	160.44556735757604	122.33953935367097	31.142632130766824	437041.8	3445597.0	331.6433120375759	122.33936878267437	31.140235716902346	437023.97	3445331.5	65.57143118097851	122.339472576092	31.139733230991883	437033.53	3445275.8	15.37225646025897	122.34030989513965	31.146254199487625	437117.66	3445998.0	738.2970960934393	122.33942143166132	31.141720228772932	437029.97	3445496.0	230.18076942689808	122.3403698085912	31.146171046010682	437123.3	3445988.8	729.8927309426095	122.32812	31.10333	435926.84032209875	3441247.6590428664	4164.789352795851
142	122.33933906511282	31.1396079949846	437020.7209415535	3445261.9458594997	122.33933906848169	31.13960799836422	437020.7212649403	3445261.9462321526	0.0004934057216349982	122.3392192559235	31.138161973303067	437008.34	3445101.8	160.6732966974048	122.33953685679944	31.142566703064535	437041.53	3445589.8	328.4640367936083	122.33936077589932	31.14016123816656	437023.16	3445323.2	61.35249277498977	122.33946694203134	31.139647485988075	437032.94	3445266.2	12.952603048165365	122.34030902100685	31.146238405214714	437117.56	3445996.2	740.6624455162928	122.33940849202786	31.141647980443214	437028.7	3445488.0	226.1944749342755	122.34036103580272	31.14606498387819	437122.4	3445977.0	722.2481054322183	122.32812	31.10333	435926.84032209875	3441247.6590428664	4160.657815275682
143	122.33932941203564	31.13957168756637	437019.7767211938	3445257.9273604797	122.339329413857	31.139571690803475	437019.7768969634	3445257.927718215	0.00039858449565888774	122.33920904805645	31.13812131856026	437007.34	3445097.2	161.15766486095484	122.33953067586744	31.142512534901336	437040.9	3445583.8	326.5070434332684	122.33935300311065	31.140100294751612	437022.38	3445316.5	58.63024094379452	122.33945788928727	31.13958202463634	437032.03	3445259.0	12.3013833288108	122.34030750685102	31.146220351978368	437117.4	3445994.2	742.7668236836054	122.33939637945407	31.14159829321828	437027.5	3445482.5	224.70540593546895	122.34035152945043	31.145922827023448	437121.4	3445961.2	710.6273963105723	122.32812	31.10333	435926.84032209875	3441247.6590428664	4156.532443241571
144	122.3393199063678	31.13953542745403	437018.8465839195	3445253.9140207134	122.33931990763125	31.13953543059087	437018.84670643747	3445253.9143676544	0.0003679384114246567	122.33919913671095	31.138085176712934	437006.38	3445093.2	161.1473485889934	122.33952115432236	31.14246737235193	437039.97	3445578.8	325.5219798093597	122.3393459948034	31.14007093487487	437021.7	3445313.2	59.40394971779352	122.33944744718899	31.13952783459458	437031.0	3445253.0	12.187737948065749	122.34030602393305	31.146197787531804	437117.25	3445991.8	744.36897075718	122.33938546864849	31.141564401961137	437026.44	3445478.8	224.96408510848448	122.34034064952426	31.145742316480767	437120.25	3445941.2	694.7757920470763	122.32812	31.10333	435926.84032209875	3441247.6590428664	4152.415757529516
145	122.3393106207273	31.13949922155232	437017.9374569634	3445249.9065641756	122.33931062115036	31.139499224576117	437017.937499292	3445249.906899066	0.00033755502963122463	122.33918953752537	31.138051292153776	437005.44	3445089.5	160.89286732081507	122.3395112893429	31.142424463726694	437039.0	3445574.0	324.7771326057636	122.33933914228436	31.14006638835376	437021.03	3445312.8	62.91954371708848	122.33943702073712	31.139471388944635	437029.97	3445246.8	12.438485017360696	122.34030358879069	31.146170706837495	437117.0	3445988.8	745.4549014485422	122.33937549435127	31.14153728256579	437025.47	3445475.8	225.96897548062927	122.34032788080947	31.14555051783174	437118.9	3445920.0	677.6576642392473	122.32812	31.10333	435926.84032209875	3441247.6590428664	4148.310280046004
146	122.33930162773211	31.139463076766045	437017.05626757664	3445245.905714844	122.3393016273416	31.139463079676425	437017.056232271	3445245.9060376263	0.0003247075408970023	122.33918060957204	31.13801515534965	437004.56	3445085.5	160.89153981125855	122.33950203308129	31.142388325280734	437038.1	3445570.0	324.77635587826353	122.33933289845162	31.140068612015327	437020.44	3445313.0	67.17943013535069	122.33942562653982	31.139412682643272	437028.84	3445240.2	13.074090877623616	122.34030121612459	31.146134603722643	437116.75	3445984.8	745.5398835691801	122.33936548878347	31.14151467438221	437024.5	3445473.2	227.466114279763	122.34031578339267	31.145356466929286	437117.62	3445898.5	660.2979410536263	122.32812	31.10333	435926.84032209875	3441247.6590428664	4144.218534024602
147	122.339293	31.139426999999994	437016.20994299406	3445241.9121966935	122.33929299711362	31.13942700213012	437016.2096692416	3445241.912434419	0.00036256570655359116	122.33917105732112	31.1379745039666	437003.62	3445081.0	161.40358061357767	122.33949343244166	31.142352190196092	437037.25	3445566.0	324.7700544244517	122.33932601465717	31.14006857670709	437019.78	3445313.0	71.17745438464134	122.33941357676134	31.139353972978384	437027.66	3445233.8	14.058428039339622	122.34029787561721	31.146096239964937	437116.4	3445980.5	745.3530996318358	122.3393565448255	31.141480793210373	437023.62	3445469.5	227.70856655885896	122.34030395136263	31.14517144012146	437116.38	3445878.0	643.9260300378628	122.32812	31.10333	435926.84032209875	3441247.6590428664	4140.1430443629415
148	122.3392847949009	31.139390996861238	437015.4039560342	3445237.92659854	122.33928478996901	31.139390996644273	437015.40348573343	3445237.926577298	0.0004707802629164127	122.3391615363594	31.137929341367784	437002.7	3445076.0	162.4251568225134	122.33948548742323	31.14231605847287	437036.47	3445562.0	324.75728641348155	122.33931920905407	31.14005726336457	437019.12	3445311.8	73.91712096201698	122.33940123047164	31.13929075041674	437026.44	3445226.8	15.70526814066043	122.3402945819688	31.146051109391582	437116.06	3445975.5	744.4102800301214	122.33934728870764	31.141444654750156	437022.72	3445465.5	227.69092925019476	122.34029247842491	31.144981903776035	437115.16	3445857.0	627.0585272098914	122.32812	31.10333	435926.84032209875	3441247.6590428664	4136.085824905984
149	122.33927700881384	31.139355067765685	437014.63796182984	3445233.948968526	122.33927701808474	31.139355069468852	437014.6388467518	3445233.9491520193	0.0009037459491112131	122.33915452825823	31.13789998147387	437002.0	3445072.8	161.69361624087398	122.33947793276141	31.142270906005788	437035.72	3445557.0	323.7381172588519	122.33931151388416	31.1400324113368	437018.38	3445309.0	75.14401359789214	122.33938658961964	31.139227516085434	437025.0	3445219.8	17.577899255643498	122.34029036733814	31.145996951359734	437115.62	3445969.5	742.4511443730709	122.33933931253671	31.141413034227355	437021.94	3445462.0	228.16782466829972	122.34027818012899	31.144774307467756	437113.66	3445834.0	608.1659820848166	122.32812	31.10333	435926.84032209875	3441247.6590428664	4132.046838604237
150	122.33926962286994	31.139319211831367	437013.91016107757	3445229.979219624	122.33926961950499	31.139319215559176	437013.909842762	3445229.9796346943	0.0005230757922679878	122.33914692714086	31.13786159578619	437001.25	3445068.5	161.97474509575488	122.33947209532204	31.142214483912998	437035.12	3445550.8	321.4715585143335	122.33930363166594	31.139987257165913	437017.6	3445304.0	74.11237922806805	122.33937305726761	31.139146241938672	437023.66	3445210.8	21.5580411129087	122.34028590298662	31.145931513622337	437115.16	3445962.2	739.2369486942581	122.33933083715029	31.141358854277858	437021.1	3445456.0	226.13490909555344	122.34026266433789	31.144553170801554	437112.03	3445809.5	587.7687325633403	122.32812	31.10333	435926.84032209875	3441247.6590428664	4128.025535898073
151	122.3392626182004	31.139283428176423	437013.218754476	3445226.017264814	122.33926261896215	31.13928342985975	437013.218828206	3445226.017450948	0.00020020453520151445	122.33913810870828	31.137809669726103	437000.38	3445062.8	163.77167578345876	122.33946538392073	31.14214226753342	437034.44	3445542.8	317.4426888431104	122.33929525024367	31.139919543563277	437016.75	3445296.5	70.57113896086878	122.33936000910037	31.139042413399444	437022.34	3445199.2	28.279887003701695	122.34028017421869	31.14585930235183	437114.56	3445954.2	735.2506180569644	122.33932144091685	31.1412956468578	437020.16	3445449.0	223.0906296443749	122.34024716422797	31.144329778521236	437110.4	3445784.8	567.1222783972851	122.32812	31.10333	435926.84032209875	3441247.6590428664	4124.021367606277
152	122.33925597593651	31.13924771591886	437012.56194273045	3445222.063017068	122.33925597189268	31.139247718158366	437012.561558711	3445222.0632675746	0.0004585024958795535	122.33912807296585	31.137744203293092	436999.38	3445055.5	167.08421263949313	122.33945772038112	31.142065534897196	437033.66	3445534.2	312.8988368648706	122.33928722790914	31.139847320427318	437015.94	3445288.5	66.52268100423733	122.33934541580186	31.13892504280824	437020.88	3445186.2	36.765188870413944	122.3402738991537	31.145771298485467	437113.9	3445944.5	729.5107010345267	122.33931237249881	31.141232441118063	437019.25	3445442.0	220.0386479036967	122.34023242914209	31.144090600350356	437108.84	3445758.2	544.7629457634297	122.32812	31.10333	435926.84032209875	3441247.6590428664	4120.033784771192
153	122.33924967720957	31.13921207417677	437011.93792654097	3445218.1163893626	122.33924967276549	31.13921207632436	437011.93750430556	3445218.116629909	0.00048594773740278	122.33911711642817	31.13766970938342	436998.28	3445047.2	171.4112826740371	122.33944846473011	31.14198202703562	437032.72	3445525.0	307.5863994091391	122.33928046986362	31.13978187083665	437015.25	3445281.2	63.22042883998779	122.33932919919684	31.138805408200113	437019.25	3445173.0	45.70508732503067	122.34026635968023	31.14567652108508	437113.12	3445934.0	722.9994244910808	122.33930424058471	31.141176007240784	437018.44	3445435.8	217.73064307583738	122.34021774097674	31.1438446553524	437107.28	3445731.0	521.6703435970486	122.32812	31.10333	435926.84032209875	3441247.6590428664	4116.062238537174
154	122.33924370315086	31.1391765020682	437011.3449066095	3445214.177294673	122.33924369734726	31.13917650409084	437011.3443546887	3445214.1775221433	0.0005969584161748969	122.33910647205596	31.137597472761552	436997.22	3445039.2	175.4967427679136	122.3394385378453	31.14190077141641	437031.72	3445516.0	302.5095683535485	122.33927432050625	31.139723191428676	437014.62	3445274.8	60.661451048339764	122.33931293571702	31.138692540410105	437017.62	3445160.5	54.043422693221046	122.34025886707819	31.145574976867252	437112.34	3445922.8	715.7346191855868	122.33929670172851	31.141128599151223	437017.7	3445430.5	216.41566794236138	122.34020208505888	31.14359644970066	437105.62	3445703.5	498.3226323962424	122.32812	31.10333	435926.84032209875	3441247.6590428664	4112.106180017597
155	122.33923803489176	31.139140998711152	437010.78108364006	3445210.245645968	122.33923802788541	31.139141000637615	437010.7804169978	3445210.245863463	0.0007012246435862605	122.3390964832808	31.137525239501855	436996.22	3445031.2	179.5870341546585	122.33942859533933	31.141821771401883	437030.72	3445507.2	297.67280166985	122.33926874855639	31.139675793417446	437014.06	3445269.5	59.345144410500886	122.33929732786244	31.13857967597933	437016.06	3445148.0	62.469302867192084	122.34025137449008	31.145473432647623	437111.56	3445911.5	708.45928812647	122.33928983412538	31.14107893881754	437017.0	3445425.0	214.8443797181787	122.34018706921272	31.14335050300334	437104.03	3445676.2	475.2427290376414	122.32812	31.10333	435926.84032209875	3441247.6590428664	4108.165060170902
156	122.33923265356364	31.139105563223673	437010.2446583313	3445206.3213562244	122.33923264525454	31.13910556504162	437010.2438674252	3445206.321562433	0.0008173460616238908	122.33908716574334	31.137450753996855	436995.28	3445023.0	183.93102847760468	122.33941924591193	31.14175179717319	437029.78	3445499.5	293.8288542334652	122.33926281753477	31.13963290493804	437013.47	3445264.8	58.51752883152552	122.33928137660989	31.138469065471163	437014.47	3445135.8	70.69766099222173	122.34024356971749	31.145369631141566	437110.75	3445900.0	700.9218105711543	122.33928391865865	31.1410337947406	437016.4	3445420.0	213.76746248596282	122.34017256847302	31.143124860109644	437102.5	3445651.2	454.3925022691638	122.32812	31.10333	435926.84032209875	3441247.6590428664	4104.238329698688
157	122.33922754029784	31.13907019472379	437009.7338313793	3445202.4043384157	122.3392275314872	31.139070196692717	437009.7329927605	3445202.4045616435	0.0008678203182061694	122.33907752042889	31.137376266808683	436994.3	3445014.8	188.28693047513391	122.33941056774495	31.141679570699452	437028.9	3445491.5	289.7307080421845	122.33925752647487	31.13959227542809	437012.94	3445260.2	57.93430811492789	122.33926637749663	31.138362971218633	437012.97	3445124.0	78.47104549378864	122.34023545276185	31.14526357234895	437109.9	3445888.2	693.1224891505946	122.33927798755734	31.140990906269597	437015.8	3445415.2	212.9324443748623	122.34015895749968	31.142912755882545	437101.06	3445627.8	435.04006429363534	122.32812	31.10333	435926.84032209875	3441247.6590428664	4100.325438926893
158	122.3392226762259	31.13903489232948	437009.2468034963	3445198.4945055125	122.33922267808528	31.139034894490553	437009.24698218075	3445198.4947439684	0.00029797534559548156	122.3390682029186	31.137301781301016	436993.38	3445006.5	192.64943366962208	122.33940252956292	31.14160960319325	437028.1	3445483.8	285.87742920315435	122.33925261013565	31.139544880778427	437012.44	3445255.0	56.59550734335973	122.33925139405326	31.138254621355713	437011.47	3445112.0	86.52304045814591	122.34022735144194	31.145155257948925	437109.06	3445876.2	685.066189193768	122.33927239990363	31.140945763873187	437015.25	3445410.2	211.8405716898807	122.34014529971697	31.142707418466642	437099.62	3445605.0	416.4311893359587	122.32812	31.10333	435926.84032209875	3441247.6590428664	4096.425837711875
159	122.33921804247919	31.13899965515876	437008.78177537525	3445194.591770487	122.33921806829417	31.13899965578303	437008.7842367381	3445194.591824998	0.0024619664129753266	122.33905921321175	31.13722729747393	436992.47	3444998.2	197.01828756444505	122.33939446011695	31.141544146898557	437027.28	3445476.5	282.51456675470575	122.33924739728232	31.13949297323288	437011.9	3445249.2	54.7474601711054	122.339237378382	31.13814853214159	437010.06	3445100.2	94.35046324299914	122.34021926575814	31.145044687941393	437108.22	3445864.0	676.7533447736914	122.33926717133745	31.140896111944897	437014.72	3445404.8	210.24207262052283	122.34013190731076	31.142511105148213	437098.22	3445583.2	398.81598739052777	122.32812	31.10333	435926.84032209875	3441247.6590428664	4092.5389753403233
160	122.33921362018924	31.138964482329612	437008.3369477206	3445190.69604631	122.33921361830005	31.13896448555434	437008.33676975407	3445190.6964047845	0.00040021996037274563	122.3390508790972	31.13715281700938	436991.62	3444990.0	201.3906457636172	122.33938673412332	31.1414764366778	437026.5	3445469.0	278.89601486500857	122.3392425435111	31.139436556154372	437011.4	3445243.0	52.39393274117458	122.33922301930765	31.13804469685057	437008.62	3445088.8	101.94645326032008	122.34021055569792	31.14492960336209	437107.3	3445851.2	667.9279045559372	122.33926222365834	31.140853228517095	437014.22	3445400.0	209.3865817771395	122.34011812466161	31.142323812569206	437096.78	3445562.5	382.1787207383407	122.32812	31.10333	435926.84032209875	3441247.6590428664	4088.664300447858
161	122.33920939048758	31.138929372960064	437007.91052123404	3445186.807245958	122.33920938600586	31.13892937444137	437007.910094969	3445186.80741268	0.00045770952454196015	122.33904257628053	31.13707382532821	436990.78	3444981.2	206.26971008585014	122.33937903941515	31.141404215243345	437025.72	3445461.0	274.770448521754	122.33923804882185	31.139375629542847	437010.94	3445236.2	49.53532605822199	122.33920930020774	31.13794312052731	437007.25	3445077.5	109.30924163698107	122.34020154908059	31.144810005890047	437106.38	3445838.0	658.5949107723861	122.33925765070613	31.140803579950965	437013.75	3445394.5	207.77482906683983	122.34010523175473	31.142150058660967	437095.44	3445543.2	367.0318908771415	122.32812	31.10333	435926.84032209875	3441247.6590428664	4084.8012609402354
162	122.33920533450572	31.13889432616804	437007.5006966121	3445182.925282395	122.33920533238029	31.138894327754684	437007.5004950422	3445182.925459453	0.0002682907844590671	122.33903393004412	31.13699708757151	436989.9	3444972.8	210.91044042767484	122.33937134471758	31.14133199380779	437024.94	3445453.0	270.6370174270688	122.33923353849782	31.13931695853769	437010.47	3445229.8	46.91869051564939	122.33919595584652	31.137834779060466	437005.9	3445065.5	117.4361069072859	122.34019223028777	31.14468815113056	437105.4	3445824.5	649.0020151387439	122.33925370208189	31.14075844596052	437013.34	3445389.5	206.65733770299033	122.34009230764661	31.141980815960363	437094.1	3445524.5	352.37997190814764	122.32812	31.10333	435926.84032209875	3441247.6590428664	4080.949303901788
163	122.33920143337532	31.138859341071534	437007.1056745681	3445179.0500685936	122.33920143190429	31.138859342596387	437007.1055353403	3445179.0502384296	0.00021961019024717182	122.33902562725262	31.13691809588773	436989.06	3444964.0	215.80567219283196	122.3393639934724	31.14125751844606	437024.2	3445444.8	266.24845973162013	122.3392296994124	31.139256035288007	437010.06	3445223.0	44.04928248295781	122.33918258023319	31.13773094880593	437004.56	3445054.0	125.07592650923633	122.340182942757	31.144561785157233	437104.44	3445810.5	638.9072703570322	122.33924944129937	31.14071105468158	437012.9	3445384.2	205.28190013866057	122.34008027326807	31.141825111932352	437092.84	3445507.2	339.21411019287314	122.32812	31.10333	435926.84032209875	3441247.6590428664	4077.107875555132
164	122.33919766822785	31.138824416788534	437006.7236557859	3445175.181517525	122.33919766744691	31.138824418252398	437006.72358230554	3445175.181680211	0.00017851055607478696	122.33901701232847	31.136836846912896	436988.2	3444955.0	220.96038045536497	122.33935695440313	31.141185300370957	437023.47	3445436.8	262.10392825071455	122.33922584469121	31.13919736764475	437009.66	3445216.5	41.42242270621474	122.33916953243823	31.137627120230384	437003.25	3445042.5	132.7269805928135	122.3401733430536	31.144433161896078	437103.44	3445796.2	628.5535996128982	122.33924549268202	31.140665920690342	437012.5	3445379.2	204.15021844730927	122.34006847300022	31.14168294321892	437091.62	3445491.5	327.51430595407305	122.32812	31.10333	435926.84032209875	3441247.6590428664	4073.276421177953
165	122.33919402019504	31.13878955243696	437006.35284097807	3445171.3195421575	122.33919402013827	31.138789553840265	437006.3528364951	3445171.3196977186	0.0001556257200563601	122.33900902170718	31.136760112516267	436987.38	3444946.5	225.6191148464166	122.33935024314684	31.141113083976162	437022.78	3445428.8	257.95413012396153	122.33922266120712	31.139136447756997	437009.3	3445209.8	38.544256011928006	122.33915709332989	31.13753006183838	437002.0	3445031.8	139.63740302162745	122.34016372775196	31.144306794237703	437102.44	3445782.2	618.4402040772022	122.33924216839043	31.140625301275016	437012.16	3445374.8	203.51322004798544	122.34005765617812	31.141540779540485	437090.5	3445475.8	315.845924516493	122.32812	31.10333	435926.84032209875	3441247.6590428664	4069.454385063665
166	122.33919047040851	31.138754747134808	437005.9914308425	3445167.4640554604	122.33919047111272	31.13875474847812	437005.9914988616	3445167.464203941	0.00016331910966446944	122.33900137452939	31.13668112419261	436986.6	3444937.8	230.5315971795113	122.33934384406446	31.141043124868162	437022.12	3445421.0	254.04874970631346	122.33921911864999	31.13908003740124	437008.94	3445203.5	36.156169906961615	122.339145637617	31.137433008489122	437000.84	3445021.0	146.55448870630616	122.34015412809369	31.14417817097078	437101.44	3445768.0	608.0734929280135	122.33923887538229	31.140580170646263	437011.8	3445369.8	202.36968202873112	122.3400458403493	31.141400866426356	437089.28	3445460.2	304.4023707122351	122.32812	31.10333	435926.84032209875	3441247.6590428664	4065.641210468493
167	122.339187	31.138719999999985	437005.6376260816	3445163.614970403	122.33918700149941	31.138720001283975	437005.6377698707	3445163.615111856	0.00020170338892538993	122.33899338393138	31.136604389793536	436985.78	3444929.2	235.20462372792568	122.33933741371372	31.140977676972156	437021.47	3445413.8	250.63550729319294	122.3392162629688	31.13901911919391	437008.62	3445196.8	33.26942424112939	122.33913413500267	31.137342721960707	436999.7	3445011.0	152.73091760161697	122.34014449721563	31.144054058912463	437100.44	3445754.2	598.194578947554	122.339235238935	31.14053729394213	437011.44	3445365.0	201.46853025556564	122.34003438359933	31.14125644377485	437088.1	3445444.2	292.49791829801825	122.32812	31.10333	435926.84032209875	3441247.6590428664	4061.8363395744746
168	122.33918358459046	31.13868530761669	437005.28910038143	3445159.7719222647	122.33918359243187	31.138685311375657	437005.2898503927	3445159.772334417	0.0008557957361908802	122.33898603327617	31.136529914365205	436985.03	3444921.0	239.62973806283497	122.33933131117364	31.14091223075668	437020.84	3445406.5	247.2179028058161	122.3392127204185	31.13896270883708	437008.25	3445190.5	30.87040148519361	122.33912360013748	31.137254696083186	436998.62	3445001.2	158.66193643213148	122.34013489760233	31.14392543563981	437099.44	3445740.0	587.8167600052957	122.33923222681183	31.140498931814072	437011.12	3445360.8	201.062789830761	122.34002256783202	31.14111653065343	437086.88	3445428.8	281.07910864868836	122.32812	31.10333	435926.84032209875	3441247.6590428664	4058.0388056958363
169	122.33918017775804	31.138650656433803	437004.94141936395	3445155.93343556	122.33918020188908	31.138650665536762	437004.9437258083	3445155.934430729	0.002511980628463933	122.33896899055489	31.136387718554385	436983.3	3444905.2	251.614775037396	122.33931884025776	31.140819683634177	437019.6	3445396.2	240.7628333801017	122.33921126976692	31.138888263712094	437008.06	3445182.2	26.500994476634972	122.33912133891376	31.137108064765012	436998.3	3444985.0	171.0619243559134	122.34012561020273	31.1437990696496	437098.47	3445726.0	577.6878477760255	122.33922428268839	31.140415430647547	437010.3	3445351.5	195.6403067723616	122.3400292488765	31.141098519391946	437087.5	3445426.8	283.12105328218314	122.32812	31.10333	435926.84032209875	3441247.6590428664	4054.246009372184
170	122.3391767275704	31.13861603036654	437004.58962165477	3445152.097757121	122.3391767266456	31.13861603012817	437004.589533334	3445152.097731228	9.203807908637099e-05	122.33895439808289	31.136270347883315	436981.84	3444892.2	260.8413915738687	122.33929750307132	31.14072934671701	437017.5	3445386.2	234.50789051595814	122.33921153564822	31.138849918390477	437008.06	3445178.0	26.13402131626907	122.33911406633332	31.137022311309043	436997.56	3444975.5	176.73751231401823	122.34011627595979	31.14367947047424	437097.5	3445712.8	568.2985798411031	122.33922173848492	31.140404139161397	437010.06	3445350.2	198.22780772466623	122.3400454672039	31.14112341504578	437089.06	3445429.5	289.9787432385037	122.32812	31.10333	435926.84032209875	3441247.6590428664	4050.4549406287647
171	122.33917318209514	31.138581413329973	437004.2287458623	3445148.2631337717	122.33917318864889	31.138581415733224	437004.2293722251	3445148.2633964	0.0006791936311808004	122.33894767176241	31.13620038702991	436981.16	3444884.5	264.7703359562654	122.33927630604983	31.140666078755803	437015.44	3445379.2	231.25866154434402	122.33921276863019	31.138861203152608	437008.2	3445179.2	31.238719771656584	122.33910267191737	31.13701097440869	436996.47	3444974.2	174.18607367076407	122.34010756611748	31.143564385867226	437096.6	3445700.0	559.4147509180998	122.33922354888283	31.140426705317378	437010.25	3445352.8	204.575496971788	122.34005573845995	31.141107677864888	437090.03	3445427.8	292.3610406849771	122.32812	31.10333	435926.84032209875	3441247.6590428664	4046.6625865825245
172	122.33916948939984	31.138546789239186	437003.8538305901	3445144.4278123337	122.33916949649758	31.13854679086487	437003.85450829956	3445144.427988474	0.0007002252923109974	122.33894542494431	31.13614623898139	436980.9	3444878.5	266.9160782484222	122.33926246081248	31.14062991674531	437014.1	3445375.2	231.0492117895781	122.33921323654091	31.13888827380161	437008.25	3445182.2	38.076819527721135	122.33909386853404	31.13700416217724	436995.62	3444973.5	171.12577445276793	122.34009976161848	31.143460584326274	437095.78	3445688.5	551.7836494781052	122.33922735736905	31.14044477034978	437010.62	3445354.8	210.43115586795273	122.34005790835845	31.141078365054263	437090.22	3445424.5	293.08587412032773	122.32812	31.10333	435926.84032209875	3441247.6590428664	4042.865931510482
173	122.33916559755244	31.1385121420093	437003.45991446805	3445140.590039634	122.33916560622583	31.138512143874454	437003.46074254264	3445140.590241418	0.0008523053013085958	122.33894481705836	31.136092099343074	436980.8	3444872.5	269.0449306958332	122.33925642026202	31.14060281751712	437013.5	3445372.2	231.87742571064985	122.33921192535824	31.13888826707527	437008.12	3445182.2	41.92034494973668	122.33908817167271	31.136974809003945	436995.06	3444970.2	170.54690167901217	122.34009289370172	31.143363554640047	437095.06	3445677.8	544.9145407276112	122.33922976146047	31.14042899287482	437010.84	3445353.0	212.53826076682424	122.34005879803992	31.141091903733454	437090.3	3445426.0	298.33239363103434	122.32812	31.10333	435926.84032209875	3441247.6590428664	4039.061956973213
174	122.33916145462076	31.1384774555554	437003.04203610425	3445136.7480624956	122.33916146453913	31.13847745757054	437003.042982962	3445136.748280196	0.0009715621554841349	122.33894225810212	31.136035694003482	436980.53	3444866.2	271.43311755367847	122.33925634270159	31.140566726130395	437013.47	3445368.2	231.73662513929756	122.33920838281392	31.138831856717275	437007.75	3445176.0	39.533271075037554	122.33908391110585	31.136927417695418	436994.62	3444965.0	171.9541900268076	122.34008688425291	31.143284574838987	437094.44	3445669.0	540.0419018908615	122.33923038643242	31.14038613803058	437010.88	3445348.2	211.6469345195057	122.3400641048907	31.141177647021443	437090.88	3445435.5	311.39580875365124	122.32812	31.10333	435926.84032209875	3441247.6590428664	4035.2476419457294
175	122.33915700867276	31.138442713792525	437002.59523411386	3445132.9001277396	122.33915701999764	31.138442715997055	437002.5963151823	3445132.9003656306	0.0011069331709962155	122.33893905922173	31.135977029691087	436980.2	3444859.8	274.0676902378356	122.33925799798754	31.14051710951164	437013.6	3445362.8	230.11286606749937	122.33920351410063	31.138730325806925	437007.22	3445164.8	32.18371113079206	122.33908068083488	31.13687326460853	436994.28	3444959.0	174.09875576726728	122.34008146794535	31.143214620820103	437093.88	3445661.2	536.1768208135829	122.33922951316502	31.140322974318167	437010.75	3445341.2	208.50939901492148	122.3400731423212	31.14129273334949	437091.8	3445448.2	327.72742098704487	122.32812	31.10333	435926.84032209875	3441247.6590428664	4031.419963029329
176	122.33915220777648	31.13840790063572	437002.11454711395	3445129.0444821864	122.33915222053054	31.13840790302801	437002.11576454993	3445129.0447400743	0.0012444502964380907	122.33893579776546	31.135927387810373	436979.84	3444854.2	275.69547664806254	122.3392581237454	31.140451695238433	437013.56	3445355.5	226.74469602063556	122.33919784969427	31.138601722563266	437006.6	3445150.5	21.918086210765917	122.33907740364103	31.136825878344606	436993.94	3444953.8	175.48509789869524	122.34007759696334	31.143158208834567	437093.47	3445655.0	533.8303074044034	122.33922735997754	31.140255292665348	437010.5	3445333.8	204.8771945420557	122.34008319442609	31.141403313500334	437092.84	3445460.5	343.6488739184171	122.32812	31.10333	435926.84032209875	3441247.6590428664	4027.5758946973733
177	122.33914700000001	31.13837300000001	437001.5950137166	3445125.1793726566	122.33914701557514	31.138373004053523	437001.596501186	3445125.179813055	0.001551294900603123	122.33893217723713	31.135882255463244	436979.47	3444849.2	276.8150831163926	122.33925536185471	31.140377243404078	437013.25	3445347.2	222.37626274840196	122.3391915140711	31.138475371561086	437005.9	3445136.5	12.113767446125763	122.33907476638475	31.1367807510518	436993.66	3444948.8	176.6078919679364	122.34007425662764	31.143119845056194	437093.12	3445650.8	533.4812299557943	122.33922483207036	31.140194376150298	437010.22	3445327.0	202.00478818275334	122.34009202905796	31.14150035329116	437093.75	3445471.2	358.13045193997334	122.32812	31.10333	435926.84032209875	3441247.6590428664	4023.7124095902795
178	122.33914136529282	31.13833800315673	437001.0347166726	3445121.303843151	122.33914135957814	31.138338007758527	437001.0341749277	3445121.304356422	0.0007462805429766074	122.33892883756224	31.13584389162217	436979.12	3444845.0	277.17115547004863	122.33925132004511	31.14029827362932	437012.8	3445338.5	217.5152563158476	122.33918600543934	31.138371581674445	437005.3	3445125.0	5.653406552655744	122.33907239435061	31.136744647871836	436993.4	3444944.8	176.71857014787363	122.34007278942151	31.143095024991535	437092.97	3445648.0	534.6594319036268	122.3392215860033	31.140142478698287	437009.88	3445321.2	200.1414905711824	122.34009966183089	31.141581597116115	437094.53	3445480.2	370.9230988507135	122.32812	31.10333	435926.84032209875	3441247.6590428664	4019.8280605150717
179	122.3391354111293	31.138302930802844	437000.44391525496	3445117.4201264256	122.33913532690887	31.138302921287096	437000.43588015006	3445117.419119675	0.008097929182445621	122.33893676623144	31.135882279013295	436979.9	3444849.2	268.95540968946864	122.33925110236413	31.140235113279097	437012.75	3445331.5	214.43328097894897	122.3391801527274	31.1383174151476	437004.72	3445119.0	4.557434871568338	122.33906048447598	31.13676037657993	436992.28	3444946.5	171.11492840017405	122.34007096316128	31.143074714459317	437092.78	3445645.8	536.3381756867516	122.33922258504384	31.140140228136445	437009.97	3445321.0	203.80256966363802	122.34008480173334	31.141502571949193	437093.06	3445471.5	365.9928402450789	122.32812	31.10333	435926.84032209875	3441247.6590428664	4015.9277283171664
180	122.33912927686484	31.13826781099167	436999.8359128648	3445113.5312524205	122.33912928654894	31.13826781472328	436999.836838527	3445113.531660492	0.0010116189792100947	122.33894188563949	31.13590035079204	436980.4	3444851.2	262.9999375861306	122.33926268548572	31.140172013463495	437013.8	3445324.5	211.43121208376095	122.33917309833171	31.13824745264205	437004.0	3445111.2	4.748024249711117	122.3390543354137	31.136701697138758	436991.66	3444940.0	173.72392596073567	122.34006943346712	31.14305891681878	437092.62	3445644.0	538.5228935244485	122.33921785638702	31.140065766208508	437009.47	3445312.8	199.45150021600597	122.34005612750741	31.141335504220326	437090.22	3445453.0	351.2948730508353	122.32812	31.10333	435926.84032209875	3441247.6590428664	4012.0178811174064
181	122.33912310185477	31.138232671776585	436999.2240129183	3445109.64025108	122.33912309638667	31.138232673702177	436999.22349291405	3445109.640467603	0.0005632820877852489	122.33893813995151	31.13587326330955	436980.03	3444848.2	262.09392497370965	122.33927623539041	31.140108923734932	437015.06	3445317.5	208.46230569123495	122.33916560732914	31.138145908268847	437003.22	3445100.0	10.43515046552191	122.33905418109836	31.136582144876357	436991.56	3444926.8	183.05065615921015	122.34006885595878	31.14304763542918	437092.56	3445642.8	541.2190661499304	122.33920750888149	31.13995067308828	437008.4	3445300.0	190.58107851173136	122.340034571064	31.1412293764945	437088.1	3445441.2	343.3116015338378	122.32812	31.10333	435926.84032209875	3441247.6590428664	4008.104992752907
182	122.33911702545397	31.13819754121106	436998.6215188086	3445105.7501523537	122.33911702283558	31.138197543729586	436998.6212708592	3445105.750432974	0.0003744686629881498	122.3389289470765	31.13582810236555	436979.12	3444843.2	263.22318330905057	122.33928347888748	31.14005708009033	437015.72	3445311.8	206.70813371690656	122.33915817890379	31.138035341464143	437002.44	3445087.8	18.40019557527207	122.33905226270502	31.136480629065776	436991.3	3444915.5	190.39049930744005	122.34006855939347	31.143043122537414	437092.53	3445642.2	544.6568866148535	122.33919505383518	31.139855870336717	437007.16	3445289.5	183.94794955791613	122.34002361346741	31.141154882686358	437087.0	3445433.0	338.97377291208073	122.32812	31.10333	435926.84032209875	3441247.6590428664	4004.1955425185174
183	122.3391111870173	31.13816244734854	436998.04173394386	3445101.8639861904	122.33911118123105	31.13816244973342	436998.04118391237	3445101.864253799	0.0006116771835015654	122.33891930126413	31.135800984603318	436978.2	3444840.2	262.3662866603342	122.33928146579417	31.140016467398105	437015.5	3445307.2	206.12667397083956	122.33915148361552	31.137960869421686	437001.75	3445079.5	22.669343075350046	122.33904708138166	31.136424210275603	436990.78	3444909.2	192.7507776981921	122.34006885595878	31.14304763542918	437092.56	3445642.8	549.0827398040024	122.3391839562621	31.13980167691422	437006.06	3445283.5	181.81301988792083	122.3400149351546	31.141035286819527	437086.1	3445419.8	329.85553702689765	122.32812	31.10333	435926.84032209875	3441247.6590428664	4000.2960152821065
184	122.33910572589932	31.138127418242554	436997.49796172837	3445097.9847825402	122.3391057188523	31.138127420717037	436997.497291564	3445097.985060797	0.0007256356744121126	122.3389112787365	31.135776130859444	436977.4	3444837.5	261.2584904174631	122.33927314631691	31.139987100791565	437014.7	3445304.0	206.7311056686544	122.33914733180059	31.137945058307455	437001.34	3445077.8	20.5970024974752	122.33903977691587	31.136390337472903	436990.06	3444905.5	192.62834059576298	122.34006855939347	31.143043122537414	437092.53	3445642.2	552.499731055355	122.33917426307165	31.13978132600149	437005.12	3445281.2	183.4238578903254	122.34000240161333	31.14085702333754	437084.78	3445400.0	314.3748781133367	122.32812	31.10333	435926.84032209875	3441247.6590428664	3996.4129019524357
185	122.33910078145438	31.138092481946725	436997.0035055646	3445094.1155713657	122.33910077259137	31.138092484379893	436997.00266225263	3445094.1158460747	0.0008869273135760272	122.33890356835236	31.135753534405364	436976.66	3444835.0	259.9132357791335	122.33926273493225	31.13997576894973	437013.7	3445302.8	209.3004550446205	122.3391441314111	31.137981132891134	437001.06	3445081.8	13.014714404347815	122.33903205081144	31.136369996635477	436989.3	3444903.2	191.02046460875977	122.34006766969767	31.143029583862084	437092.44	3445640.8	554.90255528539	122.339166395902	31.13978128563984	437004.38	3445281.2	187.27955924366213	122.33998556009779	31.14063813541048	437083.03	3445375.8	294.48043093696094	122.32812	31.10333	435926.84032209875	3441247.6590428664	3992.552700325981
186	122.33909649303662	31.138057666514644	436996.5716688554	3445090.2593826223	122.3390964824126	31.1380576689409	436996.57065765926	3445090.2596575674	0.0010479085679143368	122.33889623269339	31.135724172808708	436975.94	3444831.8	259.33158278181924	122.33925418086807	31.139980236443765	437012.88	3445303.2	213.6136739474744	122.33914205449523	31.13804428149039	437000.9	3445088.8	4.589861610097181	122.33902401256626	31.136347398507674	436988.53	3444900.8	189.6798735692891	122.34006587468431	31.14300476211744	437092.25	3445638.0	556.0342857917176	122.33915948084481	31.13978576153663	437003.72	3445281.8	191.62394764896732	122.33996832835662	31.140428268222987	437081.25	3445352.5	275.5731503032661	122.32812	31.10333	435926.84032209875	3441247.6590428664	3988.7219162691404
187	122.339093	31.138022999999997	436996.2157550034	3445086.419246273	122.3390929842831	31.13802299942419	436996.2142563102	3445086.419191394	0.0014996976373362406	122.33888831969827	31.13568352980644	436975.16	3444827.2	260.02346233515624	122.33924815535926	31.139998251030292	437012.3	3445305.2	219.42197696712702	122.33913964978282	31.138107428407235	437000.72	3445095.8	10.360498494343092	122.3390156621811	31.136322543089427	436987.72	3444898.0	188.61074057475216	122.34006317435461	31.142968657303324	437091.97	3445634.0	555.889663425148	122.33915358046731	31.139785731264766	437003.16	3445281.8	195.45401971387255	122.33995471781961	31.140263533324863	437079.84	3445334.2	261.56017288568444	122.32812	31.10333	435926.84032209875	3441247.6590428664	3984.9270652998
188	122.33909040222478	31.137988499759324	436995.94529728376	3445082.597029159	122.3390903921767	31.137988496568976	436995.94433727785	3445082.5966812847	0.001021091455906189	122.33888043800138	31.135638375587245	436974.38	3444822.2	261.2390731049752	122.33924404972537	31.140023042526128	437011.94	3445308.0	225.9695771818313	122.33913708932862	31.138145761960565	437000.5	3445100.0	17.989127575604925	122.33900765523023	31.136295433744618	436986.94	3444895.0	187.813167166549	122.34005925652316	31.14291901213377	437091.56	3445628.5	554.2135897183294	122.33914807045711	31.139776680247184	437002.62	3445280.8	198.26552469240016	122.3399435891117	31.140119112323557	437078.7	3445318.2	249.75707152470622	122.32812	31.10333	435926.84032209875	3441247.6590428664	3981.172541685907
189	122.33908864169737	31.13795414036076	436995.7547484611	3445078.789945627	122.3390886870918	31.13795416109987	436995.7590896819	3445078.7922183485	0.004900149006063596	122.33886228704989	31.13551421956582	436972.56	3444808.5	271.2831271859379	122.33923243662417	31.13999591470828	437010.8	3445305.0	226.710662697629	122.3391352477014	31.1381277070111	437000.3	3445098.0	19.74333528307668	122.33900842175045	31.136184908953442	436986.94	3444882.8	196.2381312383004	122.34005443338	31.14285808389419	437091.06	3445621.8	551.2614517159903	122.3391373789295	31.139711210468192	437001.56	3445273.5	194.79665102828665	122.3399497082379	31.140087564060714	437079.25	3445314.8	250.29703212224243	122.32812	31.10333	435926.84032209875	3441247.6590428664	3977.4542165779017
190	122.33908762093084	31.137919885675284	436995.6347911783	3445074.9940468953	122.33908759627917	31.137919883780505	436995.6324398496	3445074.9938509143	0.0023594819514476087	122.33884691408294	31.135414890371507	436971.03	3444797.5	278.582627421097	122.33920919480045	31.139943914676174	437008.56	3445299.2	224.62826660569013	122.33913526334281	31.13812545140371	437000.3	3445097.8	23.231753302842804	122.33900355260866	31.13613074744952	436986.44	3444876.8	198.45728077962676	122.34004904835989	31.14278361865769	437090.5	3445613.5	546.7980151518392	122.33913311754908	31.13971118860451	437001.16	3445273.5	198.58272816517973	122.33996790879975	31.140110214197005	437081.0	3445317.2	256.8563133190286	122.32812	31.10333	435926.84032209875	3441247.6590428664	3973.76582729778
191	122.33908724243842	31.13788569957386	436995.5761080759	3445071.2053841846	122.33908723696801	31.137885703601423	436995.5755892379	3445071.2058336744	0.0006864648238674977	122.33884042179317	31.135358464836898	436970.38	3444791.2	281.08737606339474	122.33918487575627	31.1399054432354	437006.22	3445295.0	224.0475304373695	122.33913602774221	31.138157034952197	437000.4	3445101.2	30.430399446958322	122.33899424944767	31.136148745217774	436985.56	3444878.8	192.71571614256683	122.34004243022548	31.142697868670652	437089.8	3445604.0	541.0643216889683	122.33913542708896	31.139756314195438	437001.4	3445278.5	207.37658571040913	122.33998077110981	31.140099001670155	437082.22	3445316.0	259.6754731040112	122.32812	31.10333	435926.84032209875	3441247.6590428664	3970.101107583507
192	122.33908740873349	31.137851545927383	436995.5693817956	3445067.4200087083	122.33908739316084	31.137851549038842	436995.5678992902	3445067.4203624106	0.001524115362230058	122.33884007915998	31.135313349307715	436970.3	3444786.2	282.3021145422717	122.33916831441624	31.13988280139965	437004.62	3445292.5	225.26208447263164	122.33913643306579	31.138193128033496	437000.47	3445105.2	38.14593097481971	122.33898533664444	31.13615772223528	436984.72	3444879.8	187.98342580908783	122.3400349224132	31.14259858000598	437089.03	3445593.0	533.8252973159728	122.33914046851734	31.139785663992974	437001.9	3445281.8	214.42364856927182	122.33998331566985	31.14006292371464	437082.44	3445312.0	259.5485351541098	122.32812	31.10333	435926.84032209875	3441247.6590428664	3966.4537863448427
193	122.3390880223296	31.13781738860677	436995.6052949828	3445063.633971685	122.33908800692369	31.13781739196601	436995.6038285343	3445063.634352753	0.0015151514281733563	122.33883986169988	31.135250188912213	436970.25	3444779.2	285.5120563742333	122.33916164962167	31.13985118758787	437003.97	3445289.0	225.52116108752895	122.33913607398964	31.13819763756646	437000.44	3445105.8	42.39233475938424	122.33897968679388	31.136121602230507	436984.16	3444875.8	188.23248244438858	122.34002621274321	31.142483495377046	437088.12	3445580.2	524.8352279795598	122.33914513591085	31.13977440950422	437002.34	3445280.5	216.97069159936686	122.33998386191165	31.140078716323604	437082.5	3445313.8	264.7805079307377	122.32812	31.10333	435926.84032209875	3441247.6590428664	3962.8175865962157
194	122.33908898574042	31.13778319148285	436995.6745302767	3445059.8433243195	122.33908896801562	31.137783194782674	436995.67284272786	3445059.843700122	0.0017288865323283615	122.33883870783042	31.135180256644183	436970.1	3444771.5	289.47581764140637	122.33916222769003	31.13981509956093	437004.0	3445285.0	225.31054580206853	122.3391332340187	31.138134463742745	437000.12	3445098.8	39.16038934010941	122.33897681567446	31.136062939601484	436983.84	3444869.2	190.9601598163809	122.34001901714512	31.14238646399461	437087.38	3445569.5	517.8406156465687	122.33914839894155	31.13972931250406	437002.62	3445275.5	215.76865109407487	122.3399888252333	31.140166713553718	437083.03	3445323.5	277.7517580713622	122.32812	31.10333	435926.84032209875	3441247.6590428664	3959.1862245073607
195	122.33909020147973	31.137748918426542	436995.767770323	3445056.044117828	122.3390901819721	31.137748921860638	436995.76591289986	3445056.044509526	0.0018982749811124716	122.33883721053239	31.135112578301374	436969.9	3444764.0	293.18694546533214	122.33916586543822	31.139763237421807	437004.3	3445279.2	223.36937623917697	122.33912880269031	31.138017145250117	436999.62	3445085.8	29.955260913636792	122.33897499049074	31.135995259585876	436983.62	3444861.8	194.67319048507483	122.34001333561129	31.14230748585963	437086.78	3445560.8	512.84644971184	122.3391498359566	31.139663904951174	437002.72	3445268.2	212.31969420406995	122.33999811218906	31.14029307961712	437084.0	3445337.5	294.9615906572501	122.32812	31.10333	435926.84032209875	3441247.6590428664	3955.553408659322
196	122.33909157206155	31.137714533308632	436995.8756977689	3445052.232403416	122.33909155056088	31.137714536824397	436995.87365040043	3445052.232805299	0.0020864389322058	122.33883629056741	31.1350561813642	436969.78	3444757.8	295.63627335991134	122.33916738065038	31.139686551834682	437004.4	3445270.8	218.68404225762376	122.33912393476713	31.137868244887414	436999.06	3445069.2	17.313413931103224	122.33897439823119	31.135938864338137	436983.53	3444855.5	197.11931398172953	122.34000849689771	31.142248813219748	437086.28	3445554.2	510.0929632468998	122.33915131989467	31.139591730576974	437002.8	3445260.2	208.13322587635997	122.3400081172569	31.1404104266091	437085.03	3445350.5	311.3073588361208	122.32812	31.10333	435926.84032209875	3441247.6590428664	3951.9128394030895
197	122.339093	31.137679999999996	436995.9889952608	3445048.404232293	122.33909298030046	31.137680007610573	436995.98712230445	3445048.405086983	0.0020587522015762414	122.33883565144541	31.135006552933906	436969.7	3444752.2	297.3198579946376	122.33916699163638	31.13960083372869	437004.3	3445261.2	213.00845420303781	122.3391187234215	31.137721598447055	436998.47	3445053.0	5.222093869726262	122.33897474239613	31.135889240960324	436983.53	3444850.0	198.79495669839937	122.34000584347571	31.142205941581796	437086.0	3445549.5	509.11585065496433	122.33915177351028	31.139526317977303	437002.8	3445253.0	204.70952195875722	122.34001696736149	31.14050521081062	437085.94	3445361.0	325.2796450643807	122.32812	31.10333	435926.84032209875	3441247.6590428664	3948.2582084094474
198	122.33909439182213	31.137645290803423	436996.09873356676	3445044.556587904	122.33909440455923	31.137645307217845	436996.0999586685	3445044.558399888	0.002187272348090481	122.33883658864804	31.134965955348413	436969.75	3444747.8	297.97383506596873	122.33916432367843	31.139512848242536	437004.0	3445251.5	207.09419552727783	122.33911499462769	31.137597516487876	436998.03	3445039.2	5.6475211332072215	122.33897636641333	31.1358441355265	436983.66	3444845.0	199.94411012401986	122.34000400161986	31.142187886652636	437085.8	3445547.5	510.88221309630416	122.33915282015236	31.139469931168165	437002.88	3445246.8	202.3069293961671	122.34002486532083	31.140595478757767	437086.75	3445371.0	338.7963302733393	122.32812	31.10333	435926.84032209875	3441247.6590428664	3944.584200902433
199	122.33909567010636	31.137610411749762	436996.19753594376	3445040.6901826803	122.33909573643943	31.13761041025557	436996.2038585973	3445040.689979359	0.0063259218709654326	122.33884724899613	31.134988566949094	436970.78	3444750.2	291.55014544074635	122.33916641627167	31.139447444050532	437004.16	3445244.2	203.7153414857928	122.33911153038227	31.137529828079575	436997.66	3445031.8	9.058405657418723	122.33897040370437	31.135853127682086	436983.1	3444846.0	195.13066503790375	122.34000309631553	31.142176603581674	437085.72	3445546.2	513.4245578996657	122.33915779968416	31.139460933966852	437003.34	3445245.8	205.18430021456564	122.34001464124589	31.140557079692478	437085.75	3445366.8	338.13406851295395	122.32812	31.10333	435926.84032209875	3441247.6590428664	3940.889503449667
200	122.33909676144408	31.137575377301793	436996.27841377264	3445036.8066612897	122.33909676404491	31.137575389582715	436996.2786698321	3445036.808020917	0.001383528945169341	122.33885600523978	31.135002146021677	436971.62	3444751.8	286.12076288911265	122.33917828021731	31.1393911127369	437005.25	3445238.0	201.39326925409443	122.33910742620102	31.13745988069938	436997.22	3445024.0	12.841137239681204	122.33897042008519	31.135803502621616	436983.06	3444840.5	196.75102450441173	122.34000281537863	31.142169835082875	437085.7	3445545.5	516.4909462403897	122.3391579567789	31.13939100847012	437003.3	3445238.0	201.31626340281392	122.33999369374294	31.140457722130293	437083.7	3445355.8	330.70409985787336	122.32812	31.10333	435926.84032209875	3441247.6590428664	3937.1737967894455
201	122.3390975924267	31.137540201922338	436996.3343784262	3445032.907668403	122.33909758969445	31.137540209488993	436996.33412295865	3445032.908508576	0.0008781540350621303	122.33885783190382	31.13497508713295	436971.78	3444748.8	285.2164732754347	122.33919340647955	31.139337053845033	437006.66	3445232.0	199.35971893429735	122.33910380623239	31.137367378923905	436996.8	3445013.8	19.16363375965536	122.33897535397206	31.13570653333828	436983.47	3444829.8	203.56463991984754	122.34000309631553	31.142176603581674	437085.72	3445546.2	521.0661333182259	122.3391537280546	31.139291736537476	437002.84	3445227.0	194.20145494586447	122.33997895859487	31.140408021511448	437082.25	3445350.2	328.76686185488177	122.32812	31.10333	435926.84032209875	3441247.6590428664	3933.436753482291
202	122.3390980896457	31.137504900074223	436996.35844127886	3445028.9948486905	122.33909809697234	31.137504907821658	436996.35914485983	3445028.995703179	0.001106877008231672	122.3388557877659	31.134938985623027	436971.56	3444744.8	285.3243289853987	122.33920352192558	31.139296503368413	437007.6	3445227.5	198.82285396423143	122.33910051405917	31.137274878828897	436996.44	3445003.5	25.494971269466213	122.33898020962933	31.135620842094095	436983.88	3444820.2	209.11778537696506	122.34000400161986	31.142187886652636	437085.8	3445547.5	526.1650126682811	122.33914809429962	31.139205991518306	437002.25	3445217.5	188.59719651786097	122.33997291785283	31.140380922313263	437081.66	3445347.2	329.48756806241585	122.32812	31.10333	435926.84032209875	3441247.6590428664	3929.6780381681906
203	122.33909817969294	31.1374694862202	436996.34361372096	3445025.069846815	122.33909819067857	31.137469494489885	436996.34466646746	3445025.0707571045	0.0013917263754177705	122.3388536184604	31.13492092897991	436971.34	3444742.8	283.42457390228446	122.33920600419061	31.139269447855707	437007.8	3445224.5	199.75965897019444	122.33909832970747	31.13721170835971	436996.2	3444996.5	28.570273336536005	122.33898247356198	31.135577995630463	436984.06	3444815.5	209.92938443265805	122.3400061244129	31.14221271008056	437086.03	3445550.2	532.7833193717483	122.33914285023457	31.13915859518092	437001.72	3445212.2	187.2573145070487	122.33996876608677	31.140317741801617	437081.22	3445340.2	326.408207188679	122.32812	31.10333	435926.84032209875	3441247.6590428664	3925.897307951116
204	122.33909778915998	31.137433974823033	436996.2829071128	3445021.1343074413	122.3390978042411	31.13743398386538	436996.2843508023	3445021.135301038	0.0017525621602097364	122.33885304112704	31.13490964757342	436971.28	3444741.5	280.74976181033895	122.33920288262604	31.139246874969327	437007.5	3445222.0	201.17865100433934	122.33909808012623	31.137200428639474	436996.16	3444995.2	25.884617318786937	122.33898328556492	31.13555544291241	436984.12	3444813.0	208.4890995698182	122.34000763846234	31.142230763329902	437086.2	3445552.2	538.6712491903761	122.33913969740422	31.139140533506946	437001.4	3445210.2	189.18507820199778	122.33996044694564	31.140193636383373	437080.34	3445326.5	316.72453567534245	122.32812	31.10333	435926.84032209875	3441247.6590428664	3922.094212917363
205	122.33909684463885	31.13739838034545	436996.1693328425	3445017.1898752316	122.33909686388698	31.137398390035532	436996.17117420904	3445017.1909382474	0.00212617807784725	122.33885310371147	31.134900625139895	436971.28	3444740.5	277.80695405847723	122.33919863690694	31.139244597501094	437007.1	3445221.8	204.85162321909516	122.33909979659819	31.137236528453137	436996.34	3444999.2	17.94072308102004	122.33898370720964	31.135541910945125	436984.16	3444811.5	206.04038179970522	122.34000821596032	31.14224204472103	437086.25	3445553.5	543.8226517208019	122.33913776190902	31.139136012202176	437001.22	3445209.8	192.62631768389247	122.33994939635187	31.140037937345593	437079.2	3445309.2	303.629926980077	122.32812	31.10333	435926.84032209875	3441247.6590428664	3918.268396801038
206	122.33909527272148	31.137362717250216	436995.99590228044	3445013.2381948507	122.33909529633259	31.137362727647133	436995.99816004705	3445013.239333725	0.002528743720083605	122.3388532132342	31.13488483588121	436971.28	3444738.8	275.59859061642595	122.33919595196912	31.13925360647603	437006.84	3445222.8	209.7924505244377	122.33910201223453	31.137295187706776	436996.6	3445005.8	7.512022631649814	122.3389841288542	31.135528378977813	436984.2	3444810.0	203.58094756288878	122.34000854376758	31.142242046400757	437086.28	3445553.5	547.7538335018568	122.33913641943892	31.139140516689086	437001.1	3445210.2	197.07774968154615	122.33993733114492	31.13988674447853	437077.94	3445292.5	291.0353608276115	122.32812	31.10333	435926.84032209875	3441247.6590428664	3914.419497766236
207	122.339093	31.137326999999992	436995.7556268056	3445009.280910954	122.33909302690927	31.137327007999268	436995.7581974064	3445009.2817822197	0.0027142388765197182	122.3388530575594	31.134860022506583	436971.25	3444736.0	274.37744447552006	122.33919577992154	31.139278418153115	437006.84	3445225.5	216.50321231775897	122.33910421223123	31.13735610256752	436996.84	3445012.5	3.3980209494736595	122.33898420707116	31.135517100936696	436984.2	3444808.8	200.86430196972023	122.34000793502295	31.142235276222305	437086.22	3445552.8	550.946664756859	122.33913548297546	31.139133744822615	437001.0	3445209.5	200.28776065616344	122.33992612437802	31.139753601504168	437076.78	3445277.8	280.42967636699217	122.32812	31.10333	435926.84032209875	3441247.6590428664	3910.547149327085
208	122.3390899904878	31.137291243026702	436995.445085209	3445005.3196435124	122.33908997721537	31.13729123795982	436995.44381656917	3445005.319089493	0.0013843354621243498	122.33885190289332	31.13483745969336	436971.12	3444733.5	272.9054509235075	122.33919693470281	31.139300980949685	437006.97	3445228.0	222.9783308208997	122.33910591306554	31.137394457987927	436997.03	3445016.8	11.539885969047512	122.33898366100684	31.135501308315096	436984.12	3444807.0	198.6424560158562	122.34000610878957	31.1422149656869	437086.03	3445550.5	552.6549324411457	122.33913456215417	31.139124717349127	437000.9	3445208.5	203.25373694797307	122.33991771158473	31.139643029717078	437075.9	3445265.5	272.3376891683539	122.32812	31.10333	435926.84032209875	3441247.6590428664	3906.651933483276
209	122.33908635788332	31.137255460639146	436995.0751259687	3445001.355913732	122.33908623620451	31.137255451618742	436995.06352011854	3445001.3549831877	0.011643095446217227	122.33884861021787	31.134792329019746	436970.78	3444728.5	273.93528810326353	122.33919716865582	31.139314516273306	437007.0	3445229.5	228.45552459862023	122.33910688079546	31.137396718640897	436997.12	3445017.0	15.777814129290572	122.33898420779803	31.135469731481784	436984.16	3444803.5	198.15696922193902	122.34000372068289	31.142181118153847	437085.78	3445546.8	552.8854404600149	122.33913214312969	31.1390953810033	437000.66	3445205.2	203.97045707757093	122.33991332582343	31.139566313874234	437075.44	3445257.0	267.977629670166	122.32812	31.10333	435926.84032209875	3441247.6590428664	3902.7382431501296
210	122.33908225330585	31.137219667115364	436994.6601649757	3444997.391218137	122.33908226962429	31.137219671055252	436994.66172325145	3444997.391645519	0.0016158214096806307	122.33884494282506	31.134753963488745	436970.4	3444724.2	274.21593213562454	122.33919426540389	31.139307734317494	437006.72	3445228.8	231.6728197651202	122.33910728679416	31.137385442284565	436997.16	3445015.8	18.527690410356332	122.33898339652343	31.13544491474506	436984.06	3444800.8	196.92658320637761	122.34000044289735	31.142133731943183	437085.44	3445541.5	551.6293058336912	122.33913030148851	31.13907732605617	437000.47	3445203.2	205.9407141147778	122.33991149995472	31.139498633898164	437075.22	3445249.5	264.6668160415444	122.32812	31.10333	435926.84032209875	3441247.6590428664	3898.8114346683906
211	122.33907782787456	31.137183876733445	436994.214618123	3444993.4270532443	122.33907782911439	31.137183879438886	436994.21473810775	3444993.427352387	0.0003223083540507524	122.33884289869516	31.134717861977517	436970.2	3444720.2	274.23166269515076	122.33919012916826	31.139289667600007	437006.3	3445226.8	233.63637608185888	122.3391074275687	31.137365141815888	436997.16	3445013.5	20.28734555224208	122.33898057161655	31.135426854741002	436983.78	3444798.8	194.95643162071315	122.33999563544549	31.142070548088718	437084.94	3445534.5	548.6260794083167	122.33912975539081	31.139061533443236	437000.4	3445201.5	208.16504864384072	122.33990742637647	31.139424175340686	437074.78	3445241.2	260.5900902004334	122.32812	31.10333	435926.84032209875	3441247.6590428664	3894.876875510135
212	122.33907323270842	31.137148103771505	436993.75290130894	3444989.464915583	122.33907323458125	31.137148108800115	436993.7530831741	3444989.4654718437	0.0005852358804570193	122.33884057372417	31.1346749919584	436969.94	3444715.5	274.99808782945536	122.33918577462362	31.13925580995166	437005.88	3445223.0	233.84948349391993	122.33910695968726	31.137338071160656	436997.1	3445010.5	21.298733446162295	122.33897651379344	31.13539750996747	436983.38	3444795.5	194.24234685738202	122.33998931395568	31.14198931098346	437084.28	3445525.5	543.6257845639473	122.3391292405775	31.139041229616147	437000.34	3445199.2	209.8885917108264	122.33990236941158	31.139349711742764	437074.25	3445233.0	256.49389903020653	122.32812	31.10333	435926.84032209875	3441247.6590428664	3890.93994309504
213	122.33906861892602	31.137112362507793	436993.2894304197	3444985.506301687	122.3390686175956	31.137112366839844	436993.2893064515	3444985.5067825685	0.0004966035182357202	122.33883767142444	31.134620840531944	436969.62	3444709.5	277.01892324907675	122.33918313727071	31.13921068267632	437005.6	3445218.0	232.81906286974186	122.33910688216251	31.13730197975649	436997.06	3445006.5	21.330059139885776	122.33897190991067	31.13535237257173	436982.9	3444790.5	195.28253412250555	122.33998179061692	31.14189227791286	437083.5	3445514.8	536.8769310260242	122.33912816402493	31.139007388782996	437000.22	3445195.5	210.10799318677965	122.33989690653588	31.13928652450066	437073.7	3445226.0	253.576553570038	122.32812	31.10333	435926.84032209875	3441247.6590428664	3887.0060240385087
214	122.33906413764586	31.137076667220484	436992.83862135105	3444981.5527080856	122.33906413530819	31.13707667084162	436992.8384008899	3444981.5531107495	0.0004590656700807293	122.33883345800429	31.134566682375684	436969.2	3444703.5	279.0567756119044	122.33918117115411	31.139163303156955	437005.38	3445212.8	231.53692702929672	122.33910557168518	31.137254603586666	436996.9	3445001.2	20.112904106214582	122.33896736860645	31.135298212742402	436982.44	3444784.5	197.32702067694228	122.3399742985392	31.1417907336276	437082.72	3445503.5	529.6295054683978	122.33912613536933	31.138969031690095	437000.0	3445191.2	209.81954051130612	122.339892317688	31.139239131548774	437073.22	3445220.8	252.3416524095682	122.32812	31.10333	435926.84032209875	3441247.6590428664	3883.080513866897
215	122.33905993998621	31.137041032187852	436992.4148899991	3444977.605631315	122.33905993606655	31.13704103506158	436992.4145182287	3444977.605952042	0.0004909980136704241	122.33882860467362	31.13451026524569	436968.7	3444697.2	281.3579020505459	122.33917922068	31.139113668030202	437005.16	3445207.2	229.99756155954472	122.33910337168872	31.137193688725006	436996.66	3444994.5	17.418634502079613	122.3389621404531	31.135248560765064	436981.9	3444779.0	198.88345407479068	122.33996710303292	31.141693702233376	437081.97	3445492.8	522.8705522677454	122.33912381020363	31.138926161700958	436999.75	3445186.5	209.02311141825408	122.33988835318924	31.13919625317089	437072.8	3445216.0	251.58626893077454	122.32812	31.10333	435926.84032209875	3441247.6590428664	3879.1688172128033
216	122.33905617706499	31.137005471688237	436992.03265225224	3444973.6665679165	122.339056171626	31.137005473796226	436992.0321351336	3444973.6668046396	0.0005687262449823649	122.33882342356767	31.134453846432745	436968.16	3444691.0	283.6731767407929	122.33917667717894	31.139055007111416	437004.88	3445200.8	227.44628161939394	122.33910089082956	31.13712600535786	436996.38	3444987.0	14.022709976583501	122.33895727137534	31.135194399252608	436981.4	3444773.0	200.9477342599816	122.33995989191536	31.141598926444033	437081.22	3445482.2	516.3441366194537	122.3391208450906	31.138881032740763	436999.44	3445181.5	207.96530302376792	122.33988471649029	31.139153376472564	437072.44	3445211.2	250.82030767445497	122.32812	31.10333	435926.84032209875	3441247.6590428664	3875.276348461828
217	122.33905300000002	31.13697	436991.706324006	3444969.737014433	122.33905299067067	31.13697000141672	436991.70543555426	3444969.737176755	0.0009031583384197759	122.3388182268206	31.134399683227723	436967.62	3444685.0	285.7535258820904	122.33917315029224	31.138996341147017	437004.5	3445194.2	224.87720834644446	122.33909808218364	31.137058320308217	436996.06	3444979.5	10.690750978010636	122.33895205887583	31.135142491665885	436980.88	3444767.2	202.77649911583512	122.33995300861507	31.141504152332942	437080.5	3445471.8	509.805212384606	122.33911784869544	31.138840414994498	436999.12	3445177.0	207.3957134072209	122.33988047107445	31.139103729591973	437072.0	3445205.8	249.2974202853296	122.32812	31.10333	435926.84032209875	3441247.6590428664	3871.4085328777087
218	122.33905050021139	31.136934625092557	436991.44462588575	3444965.81780213	122.33905051812852	31.136934633464573	436991.4463395023	3444965.8187198187	0.0019438710464767344	122.33881303007885	31.134345520022123	436967.1	3444679.0	287.8496426521323	122.33916898345865	31.13893541621155	437004.06	3445187.5	222.04100432067696	122.33909489882664	31.136997400399352	436995.72	3444972.8	8.143924376853725	122.33894683073746	31.13509283968697	436980.34	3444761.8	204.36951169758532	122.33994607845395	31.141416145040072	437079.78	3445462.0	503.9842583287949	122.33911418106945	31.138802049491396	436998.75	3445172.8	207.0611093526485	122.3398759291152	31.139049569816233	437071.53	3445199.8	247.26127994979208	122.32812	31.10333	435926.84032209875	3441247.6590428664	3867.5686009078786
219	122.3390485303297	31.136899329699446	436991.2334974729	3444961.9071011497	122.33904865298094	31.13689935692831	436991.2452081082	3444961.910049201	0.012076008710113773	122.33880533627865	31.13427329848818	436966.3	3444671.0	291.9725973689114	122.33916256898402	31.138867712682092	437003.4	3445180.0	218.4323429188687	122.33909238669254	31.13693422824571	436995.44	3444965.8	5.695744799570187	122.33894305453032	31.13502289396049	436979.94	3444754.0	208.213741783214	122.3399401004677	31.141332653998614	437079.16	3445452.8	498.65535369003953	122.33910993606769	31.138752402588604	436998.3	3445167.2	205.4648835811984	122.33987483667283	31.139017984593018	437071.4	3445196.2	247.67774322564648	122.32812	31.10333	435926.84032209875	3441247.6590428664	3863.750958620887
220	122.33904688328838	31.13686409024518	436991.05318307783	3444958.0024163523	122.33904687807254	31.136864091577504	436991.0526867215	3444958.002566982	0.0005187089250700731	122.3387982354602	31.134210102752338	436965.6	3444664.0	295.10270001072786	122.3391535477961	31.138797740090773	437002.5	3445172.2	214.55315592304433	122.33909040500473	31.136889104317415	436995.22	3444960.8	4.990106580453028	122.33893852889878	31.13496647851944	436979.47	3444747.8	210.57131255635358	122.33993377906225	31.141251416882746	437078.5	3445443.8	493.55613744479115	122.33910654931528	31.13872080558818	436997.97	3445163.8	205.86377350746352	122.33987508666405	31.138981894874448	437071.4	3445192.2	247.64600907059975	122.32812	31.10333	435926.84032209875	3441247.6590428664	3859.9477927354887
221	122.339045352021	31.136828883154134	436990.88392700354	3444954.1012525866	122.33904537691643	31.136828890267157	436990.88630504697	3444954.102026771	0.002500890198295992	122.33879338216454	31.13415368561847	436965.1	3444657.8	297.4713400304461	122.3391454161565	31.138741306186528	437001.7	3445166.0	212.17397659672096	122.33908898504527	31.136857517399232	436995.06	3444957.2	5.232120273872685	122.33893322255426	31.13492810458091	436978.94	3444743.5	210.9398130016894	122.3399283785789	31.141179207232	437077.94	3445435.8	489.45259265465734	122.33910505112232	31.138700496714485	436997.8	3445161.5	207.5144466113686	122.33987408796894	31.138936776006357	437071.28	3445187.2	246.6213047679451	122.32812	31.10333	435926.84032209875	3441247.6590428664	3856.151273891356
222	122.33904372946178	31.136793684850804	436990.7059735742	3444950.201114709	122.33904374648168	31.136793689220113	436990.7075990127	3444950.2015892845	0.0016933021600641666	122.33879010518135	31.134106299330682	436964.75	3444652.5	298.830497545313	122.33913917308729	31.13869616040792	437001.06	3445161.0	211.05313946853943	122.33908717473092	31.13683495123034	436994.88	3444954.8	6.170343485539428	122.33892854048884	31.134894245223066	436978.47	3444739.8	210.80659696289229	122.33992358683554	31.141113767760192	437077.44	3445428.5	486.0989419313122	122.33910389636739	31.138677933915414	436997.7	3445159.0	208.9155719662578	122.33987146592021	31.138889393130952	437071.0	3445182.0	245.31174839743713	122.32812	31.10333	435926.84032209875	3441247.6590428664	3852.3535557050927
223	122.3390418085449	31.136758471759503	436990.4995670922	3444946.2995075607	122.33904183021802	31.136758476349673	436990.5016362794	3444946.3000039663	0.0021278989945469726	122.33878682820098	31.134058913042505	436964.4	3444647.2	300.1857244593035	122.33913483422566	31.13866004714818	437000.62	3445157.0	210.9436462796269	122.33908508355424	31.136805616556106	436994.66	3444951.5	6.657562197028439	122.33892523213123	31.13485137015969	436978.12	3444735.0	211.66155013630433	122.33991907602707	31.141055096787664	437076.97	3445422.0	483.49547888243586	122.33910278854043	31.13864860429469	436997.56	3445155.8	209.56954407627052	122.33986876575115	31.138853288292502	437070.72	3445178.0	245.19428113848355	122.32812	31.10333	435926.84032209875	3441247.6590428664	3848.5467746324316
224	122.33903938220521	31.136723220304557	436990.244951884	3444942.393935983	122.33903940496131	31.136723224937082	436990.2471243439	3444942.3944364684	0.002229364838152955	122.33878420678117	31.134011530118837	436964.12	3444642.0	301.5273928879784	122.33913214998262	31.13862168668983	437000.34	3445152.8	210.59833663180575	122.3390824462947	31.136760489263253	436994.38	3444946.5	5.823835433101316	122.33892225155785	31.134808496778128	436977.8	3444730.2	212.50791852125377	122.33991487740172	31.140998683101145	437076.53	3445415.8	481.1561997773372	122.33910139984683	31.138612506170418	436997.4	3445151.8	209.47850899643106	122.33986659617844	31.1388352316734	437070.5	3445176.0	247.00742072575156	122.32812	31.10333	435926.84032209875	3441247.6590428664	3844.7230507622035
225	122.33903624337758	31.136687906910222	436989.92237225594	3444938.4819048145	122.33903626810731	31.13668791172179	436989.92473298643	3444938.4824240212	0.0024171520626207798	122.33878127323203	31.133961889903684	436963.8	3444636.5	303.1085552481264	122.33913048040888	31.13857882006215	437000.16	3445148.0	209.76788234581264	122.33907954381655	31.136706337856864	436994.06	3444940.5	4.605796990199676	122.33891961441269	31.134763369469912	436977.53	3444725.2	213.59163172178688	122.33991066315588	31.140944525020824	437076.1	3445409.8	479.0815419968637	122.33909937120737	31.138574149075023	436997.2	3445147.5	209.14431906250366	122.33986506657287	31.138819434021535	437070.34	3445174.2	249.10678976225967	122.32812	31.10333	435926.84032209875	3441247.6590428664	3840.8744894418
226	122.33903218499728	31.136652508000672	436989.51207252126	3444934.560918884	122.33903221153862	31.13665251295866	436989.51460605604	3444934.5614532894	0.002589283232124247	122.33877830839089	31.133916760905507	436963.5	3444631.5	304.1751937150642	122.33912815524741	31.138535950070604	436999.9	3445143.2	208.94777218852428	122.33907604833284	31.136643160654867	436993.7	3444933.5	4.308102077294335	122.33891635299601	31.134713727580134	436977.2	3444719.8	215.1641837285457	122.33990705764487	31.14089713712008	437075.72	3445404.5	477.78063083614074	122.3390973738544	31.138531280764955	436996.97	3445142.8	208.32257567290623	122.33986420818317	31.138801384121997	437070.25	3445172.2	251.02731368395854	122.32812	31.10333	435926.84032209875	3441247.6590428664	3836.9931837999193
227	122.33902699999999	31.13661700000001	436988.9942969993	3444930.628483021	122.33902703269922	31.136617007221556	436988.9974190796	3444930.6292647966	0.0032184714085875523	122.33877498447913	31.133876141441938	436963.16	3444627.0	304.72587742834145	122.33912554921898	31.138486311575242	436999.62	3445137.8	207.39415286334005	122.33907319278644	31.136582242423767	436993.38	3444926.8	5.850913546261416	122.33891370021087	31.134670855879698	436976.9	3444715.0	215.96704278724243	122.33990345213701	31.140849749218948	437075.34	3445399.2	476.5106024099188	122.33909501742339	31.138492921987194	436996.72	3445138.5	208.01498682845337	122.33986270982766	31.138781075255064	437070.1	3445170.0	252.7367096758226	122.32812	31.10333	435926.84032209875	3441247.6590428664	3833.0712181631434
228	122.33902056068978	31.136581365598968	436988.356860526	3444926.6827514567	122.33902056762702	31.13658137428267	436988.3575276139	3444926.6837099344	0.0011677694693982205	122.33877230047904	31.133837780951716	436962.88	3444622.8	304.99908626737374	122.33912195981044	31.13843666803411	436999.25	3445132.2	205.85566341795274	122.33906997817151	31.136525833726086	436993.03	3444920.5	7.750892369931839	122.33891071964676	31.134627982496813	436976.6	3444710.2	216.75217801070178	122.33990047098695	31.140806875890856	437075.03	3445394.5	475.77875932545777	122.33909269227922	31.138450051994695	436996.47	3445133.8	207.22607985027784	122.33986125834657	31.138753999565612	437069.94	3445167.0	253.78688044180987	122.32812	31.10333	435926.84032209875	3441247.6590428664	3829.1033950161473
229	122.33901305684311	31.136545612555107	436987.6178600061	3444922.7244760594	122.33901294075508	31.136545602159785	436987.60678614397	3444922.723389959	0.011126995866879725	122.33876299914837	31.133761039780804	436961.94	3444614.2	309.5415695349902	122.33911460894063	31.138362192630755	436998.5	3445124.0	201.5694855586935	122.33906809035106	31.136467176147303	436992.8	3444914.0	10.153854794005056	122.3389119540564	31.134544528345906	436976.66	3444701.0	221.9952706202458	122.33989773951639	31.140775282276373	437074.75	3445391.0	476.31289730777524	122.33908659003615	31.138384605746754	436995.84	3445126.5	203.94148529282643	122.33986736146043	31.138772076343987	437070.53	3445169.0	259.85816118120977	122.32812	31.10333	435926.84032209875	3441247.6590428664	3825.0954136045852
230	122.33900475760449	31.13650975489262	436986.80296288285	3444918.755058102	122.33900478080956	31.13650976399282	436986.80518110364	3444918.756053488	0.0024313158200850024	122.33875521153878	31.13370235189111	436961.16	3444607.8	312.0607313434787	122.33910170123242	31.138285433027868	436997.22	3445115.5	197.02045777984202	122.33906699818984	31.136435590908846	436992.7	3444910.5	10.137739459461207	122.33890998812667	31.134497148791546	436976.44	3444695.8	223.24582585074825	122.33989594457863	31.14075046052195	437074.56	3445388.2	477.6266709711351	122.3390828442228	31.13835751827687	436995.47	3445123.5	204.92824866093738	122.33988050420858	31.138815001761937	437071.8	3445173.8	268.79181868969846	122.32812	31.10333	435926.84032209875	3441247.6590428664	3821.055711833485
231	122.3389959321178	31.136473806636026	436985.9378365845	3444914.775898876	122.33899591971429	31.13647380984532	436985.9366562469	3444914.776261619	0.0012348194892656454	122.33875151292169	31.133668497569648	436960.78	3444604.0	311.79242000224065	122.33908891798369	31.13823799800017	436995.97	3445110.2	195.73130417521912	122.3390666234766	31.136442356050832	436992.66	3444911.2	7.587426553584868	122.33890474363795	31.134497121877164	436975.94	3444695.8	219.254078890912	122.33989536709961	31.14073917912803	437074.5	3445387.0	480.45692675938534	122.33908154869032	31.13835525594204	436995.34	3445123.2	208.68618077530508	122.33988991653298	31.138828584123015	437072.72	3445175.2	274.5499668357494	122.32812	31.10333	435926.84032209875	3441247.6590428664	3816.9927404725818
232	122.33898684952665	31.13643778180976	436985.0481485495	3444910.78839967	122.33898684936052	31.136437786309532	436985.04813568684	3444910.7888984773	0.0004989733396661551	122.33874999921554	31.13365044428696	436960.62	3444602.0	309.7527497145299	122.33908087957583	31.138215399880014	436995.2	3445107.8	197.2224085961508	122.33906517154918	31.136462649794886	436992.53	3444913.5	7.959245169550296	122.33890040426715	31.134508378051795	436975.53	3444697.0	214.00011960599227	122.33989503929755	31.1407391774481	437074.47	3445387.0	484.5343457927521	122.3390802844436	31.138348482392633	436995.22	3445122.5	211.95575681786966	122.3398950987656	31.138837633430555	437073.22	3445176.2	279.7211400842058	122.32812	31.10333	435926.84032209875	3441247.6590428664	3812.914959533759
233	122.3389777789742	31.136401694438508	436984.1595662139	3444906.793961783	122.3389777731593	31.136401699178197	436984.1590149968	3444906.794490394	0.0007637212570654581	122.33874881328748	31.133632392686703	436960.5	3444600.0	307.70490743551983	122.33907799200705	31.138206362313703	436994.9	3445106.8	200.24462148048042	122.33906156588874	31.136462631294567	436992.2	3444913.5	10.460337922011298	122.33889681432557	31.134506103939366	436975.2	3444696.8	210.23549617897464	122.33989596020368	31.140748204915138	437074.56	3445388.0	489.62428621718993	122.3390778185223	31.13832591286464	436994.97	3445120.0	213.47986599756015	122.33989873545988	31.138880510130587	437073.6	3445181.0	288.4223025776296	122.32812	31.10333	435926.84032209875	3441247.6590428664	3808.830836202932
234	122.33896898960316	31.13636555854696	436983.29775700986	3444902.793986514	122.33896898283136	31.136365563694778	436983.2971148368	3444902.794560903	0.000861573536039799	122.33874567634268	31.133612075382533	436960.2	3444597.8	305.91815521074216	122.33907808586397	31.138192828669723	436994.9	3445105.2	202.78854628913402	122.33905621249602	31.136431024191918	436991.66	3444910.0	11.035897581239606	122.33889364603414	31.13449029785776	436974.88	3444695.0	207.96462119099755	122.33989714641204	31.140766256489318	437074.7	3445390.0	495.70332326959345	122.33907451000779	31.138283037825186	436994.62	3445115.2	212.75775920053204	122.33990536888894	31.138964004562535	437074.28	3445190.2	301.51112033526937	122.32812	31.10333	435926.84032209875	3441247.6590428664	3804.748844280524
235	122.3389607505559	31.136329388160043	436982.48838837503	3444898.7898751763	122.33896074167193	31.136329393571877	436982.48754501704	3444898.790480029	0.0010378339627779274	122.33874191514015	31.133587243495615	436959.8	3444595.0	304.6350015563055	122.33907888223563	31.138172531567506	436994.97	3445103.0	204.59113985413344	122.33904943916451	31.136367830168233	436990.97	3444903.0	9.467929252041166	122.33889047774373	31.13447449177608	436974.56	3444693.2	205.69263475878253	122.33989928477759	31.140788824316807	437074.9	3445392.5	502.285524876833	122.33906931295058	31.138228874657354	436994.1	3445109.2	210.77985804926078	122.33991417191358	31.139065555611182	437075.2	3445201.5	316.58576241969115	122.32812	31.10333	435926.84032209875	3441247.6590428664	3800.6774651996384
236	122.33895333097433	31.136293197302678	436981.7571277454	3444894.7830290776	122.3389533201748	31.13629320302858	436981.75610198034	3444894.7836698266	0.0012094433817874547	122.33873746708878	31.133566919461025	436959.38	3444592.8	302.8612063242627	122.33907843000549	31.138143205308268	436994.9	3445099.8	205.3883117053648	122.33904146419172	31.136288840160255	436990.16	3444894.2	8.41601893087319	122.33888631046803	31.13446093625623	436974.16	3444691.8	203.17525498671378	122.33990101721695	31.140822668498217	437075.1	3445396.2	510.079256567061	122.33906280472588	31.138174704761216	436993.44	3445103.2	208.7939392357373	122.33992363054827	31.139167110017457	437076.16	3445212.8	331.683868887253	122.32812	31.10333	435926.84032209875	3441247.6590428664	3796.625190564959
237	122.338947	31.136257	436981.129642563	3444890.7748495457	122.33894698239826	31.13625700452142	436981.1279675253	3444890.77536067	0.0017512850696267063	122.33873267561383	31.133548849352497	436958.9	3444590.8	300.84678745486855	122.33907573015291	31.13810710045357	436994.62	3445095.8	205.4189304229897	122.3390331458018	31.136212104077117	436989.3	3444885.8	9.602513670438942	122.33888279875423	31.134447384100657	436973.8	3444690.2	200.65830623376485	122.3399040296174	31.14086103061265	437075.4	3445400.5	518.3703383832001	122.33905662430101	31.13812053654635	436992.8	3445097.2	206.80540832635137	122.33993218392632	31.13925738134571	437077.03	3445222.8	345.54973423252915	122.32812	31.10333	435926.84032209875	3441247.6590428664	3792.6005263039633
238	122.33894194399922	31.13622080551916	436980.6237059414	3444886.7662576507	122.3389419424452	31.136220811992988	436980.62356207304	3444886.7669760343	0.0007326479957250788	122.33872752506693	31.133535288778837	436958.4	3444589.2	298.3446646330009	122.33907107918799	31.13806872989986	436994.16	3445091.5	205.1804937245573	122.339024405781	31.136148899958947	436988.44	3444878.8	11.194452389998762	122.3388795522409	31.13444285606142	436973.5	3444689.8	197.1450049202892	122.33990732294806	31.140906161227033	437075.75	3445405.5	527.3838329651792	122.33904971007988	31.138077643003715	436992.12	3445092.5	206.05497447544496	122.33994133042115	31.139356678461137	437077.97	3445233.8	360.38004253496285	122.32812	31.10333	435926.84032209875	3441247.6590428664	3788.6093412699197
239	122.33893801823903	31.136184604095355	436980.22551372275	3444882.7562534558	122.33893811691993	31.136184630315313	436980.2349386161	3444882.759103311	0.009846333885959999	122.33872871099011	31.13355334037947	436958.53	3444591.2	292.3123960462319	122.3390686289178	31.138043904763478	436993.9	3445088.8	206.44753851867074	122.33901580584106	31.136112764818105	436987.6	3444874.8	10.880762851720304	122.33887090478835	31.134460857191872	436972.7	3444691.8	191.154938492555	122.33991061628144	31.14095129184106	437076.1	3445410.5	536.3806304700574	122.33904524612785	31.138059574597325	436991.7	3445090.5	208.05970623274237	122.33994048734898	31.139383742389356	437077.9	3445236.8	367.22349983639367	122.32812	31.10333	435926.84032209875	3441247.6590428664	3784.64689137138
240	122.33893499521206	31.136148381205757	436979.91336743685	3444878.74335677	122.3389349716363	31.136148382120435	436979.9111204913	3444878.743471554	0.0022498755072212417	122.33872867969365	31.133557851597068	436958.53	3444591.8	287.7887797954273	122.33907111118165	31.138016849248213	436994.12	3445085.8	207.4939055526741	122.33900659726503	31.13606985948852	436986.7	3444870.0	11.060522573050992	122.33886581675702	31.134438274190476	436972.2	3444689.2	189.65078773255354	122.3399142374205	31.140996424134624	437076.47	3445415.5	545.3720161078642	122.33903872228294	31.138007660306286	436991.03	3445084.8	206.30643317070812	122.33993272957414	31.139367912823833	437077.16	3445235.0	369.28982392528263	122.32812	31.10333	435926.84032209875	3441247.6590428664	3780.705771875601
241	122.33893264741114	31.13611212232737	436979.6655685998	3444874.7260873923	122.33893266439846	31.136112133316516	436979.667195322	3444874.7272956683	0.0020263652062831655	122.33872421599806	31.133539783170793	436958.1	3444589.8	285.79138150604206	122.33907424902908	31.137989797096566	436994.4	3445082.8	208.54552477757505	122.33899748255722	31.136013420509773	436985.78	3444863.8	12.564873792919881	122.33886456899384	31.13438187556522	436972.03	3444683.0	191.87802221006584	122.3399175307595	31.141041554747925	437076.8	3445420.5	554.3524961282116	122.33902970125551	31.137937687699445	436990.12	3445077.0	202.54415673338798	122.33992748481631	31.13936788594733	437076.66	3445235.0	373.10117178069135	122.32812	31.10333	435926.84032209875	3441247.6590428664	3776.778567133066
242	122.33893074732956	31.136075812937225	436979.4604187363	3444870.7029651245	122.3389307475568	31.136075822248223	436979.4604465572	3444870.7039969414	0.0010321919375230544	122.33871814471507	31.13351719511382	436957.5	3444587.2	284.3023802730979	122.33907443674232	31.137962729807704	436994.4	3445079.8	209.58063045615188	122.33898869564518	31.135956983212054	436984.9	3444857.5	14.281994476684291	122.33886297780604	31.13432773086582	436971.84	3444677.0	193.85265626414645	122.33992115190443	31.14108668704076	437077.2	3445425.5	563.3385592332224	122.33902027422828	31.13787899144646	436989.2	3445070.5	200.0336753023072	122.33992731295842	31.13939269762764	437076.66	3445237.8	379.69797922287694	122.32812	31.10333	435926.84032209875	3441247.6590428664	3772.85784657418
243	122.3389290674609	31.136039438512185	436979.27621936897	3444866.672509753	122.3389290709304	31.136039448143126	436979.27655649604	3444866.6735751857	0.001117497741440388	122.33871204213774	31.133499118274145	436956.9	3444585.2	282.3101920323243	122.33906995714771	31.137946917009266	436993.97	3445078.0	211.8376231701494	122.33898076694935	31.135918595824176	436984.12	3444853.2	14.271455485728394	122.3388599190447	31.13429613552296	436971.53	3444673.5	193.32770901982803	122.33992442962439	31.141134073260034	437077.53	3445430.8	572.5709266523188	122.33901201758252	31.13784060238743	436988.38	3445066.2	199.78479026744	122.33992860852479	31.13939495995409	437076.78	3445238.0	383.91579286529225	122.32812	31.10333	435926.84032209875	3441247.6590428664	3768.9361617531194
244	122.33892738029913	31.13600298452917	436979.09127202164	3444862.6332410695	122.33892738199528	31.136002994353497	436979.0914402171	3444862.6343289427	0.0011007987577900619	122.3387072350221	31.13348330377342	436956.44	3444583.5	280.0509947434109	122.33906313607898	31.137937859259505	436993.3	3445077.0	214.83796372982627	122.33897461724533	31.135907285825027	436983.53	3444852.0	11.522986595950544	122.33885709419117	31.1342780755138	436971.25	3444671.5	191.29401817268155	122.33992806639982	31.141176949945454	437077.9	3445435.5	581.3266924547634	122.33900496260065	31.13781800930801	436987.7	3445063.8	201.30038712869748	122.33992842133814	31.1393746578086	437076.75	3445235.8	385.6855493081755	122.32812	31.10333	435926.84032209875	3441247.6590428664	3765.006044522046
245	122.33892545833857	31.13596643646497	436978.8838782187	3444858.583678853	122.33892545935713	31.135966446608514	436978.8839820301	3444858.5848024925	0.0011284245902675944	122.33870373901595	31.13346749600298	436956.1	3444581.8	277.7701850300708	122.33905559685404	31.13793782057515	436992.6	3445077.0	218.84617869075842	122.33896959095652	31.135923049850796	436983.06	3444853.8	6.389470341684785	122.338854565827	31.134264528404028	436971.0	3444670.0	188.74840255108526	122.33993078226496	31.141210799164302	437078.2	3445439.2	589.0964147005163	122.33899978050685	31.137808959965206	436987.2	3445062.8	204.33510913519433	122.33992701670286	31.139340815300024	437076.6	3445232.0	385.9883002660861	122.32812	31.10333	435926.84032209875	3441247.6590428664	3761.0600062681674
246	122.33892307407386	31.135929779796342	436978.63233948505	3444854.522342884	122.33892307409829	31.13592979022671	436978.63234871015	3444854.5234988765	0.0011560293128835505	122.33870055513907	31.133453945523865	436955.78	3444580.2	275.2226196403961	122.33904899407626	31.13794455375844	436991.97	3445077.8	223.62568445268073	122.33896543851384	31.135954608179	436982.7	3444857.2	4.887170975584126	122.3388526930229	31.134250984658742	436970.8	3444668.5	186.18663201641945	122.33993318595242	31.14124239109642	437078.44	3445442.8	596.6346006238787	122.33899555050068	31.13780442688332	436986.78	3445062.2	207.8874317352801	122.33992526864772	31.13930922671882	437076.4	3445228.5	386.54757223318836	122.32812	31.10333	435926.84032209875	3441247.6590428664	3757.090538282382
247	122.33892	31.135892999999985	436978.3149573409	3444850.4477529307	122.33892000407678	31.135893011855426	436978.31535383407	3444850.4490645607	0.0013702481994634999	122.33869805811457	31.13343588719226	436955.53	3444578.2	273.1496183792172	122.33904495106319	31.137960322826718	436991.6	3445079.5	229.43682839070124	122.33896195728374	31.13598391426298	436982.38	3444860.5	10.841200004439866	122.33885114799895	31.13423744259568	436970.66	3444667.0	183.60755391174052	122.33993527746176	31.14127172574186	437078.66	3445446.0	603.9460687857869	122.3389917108653	31.13779087305367	436986.4	3445060.8	210.4578440906793	122.33992411369381	31.139286663926356	437076.28	3445226.0	388.11967841914316	122.32812	31.10333	435926.84032209875	3441247.6590428664	3753.0901132165795
248	122.33891605819976	31.13585608765487	436977.9147640209	3444846.358966055	122.33891607943747	31.13585609643107	436977.9167944877	3444846.3599266484	0.0022462269354322556	122.33869556109099	31.133417828860587	436955.28	3444576.2	271.0555837833991	122.33904223486233	31.137973843015317	436991.34	3445081.0	235.02500393632894	122.33895855427282	31.136001942306496	436982.06	3444862.5	16.665434004867894	122.33884991510922	31.13422615782349	436970.53	3444665.8	180.75982656193918	122.33993674461301	31.141296545814168	437078.8	3445448.8	610.7825397825366	122.3389881990228	31.137777320905986	436986.06	3445059.2	213.04689140143756	122.33992387963754	31.139273128602547	437076.25	3445224.5	390.71787799916166	122.32812	31.10333	435926.84032209875	3441247.6590428664	3749.05302971541
249	122.33891126910552	31.135819053749284	436977.4337145843	3444842.2571884845	122.33891128714805	31.135819042665744	436977.4354273127	3444842.2559498227	0.00211369858305732	122.33869120695081	31.133383971171103	436954.84	3444572.5	270.70139866465684	122.33903922215535	31.137982850307072	436991.06	3445082.0	240.12988040901138	122.33895499556301	31.135995156979323	436981.72	3444861.8	19.958237128848594	122.33885103925971	31.134205862392736	436970.62	3444663.5	178.88681066301913	122.3399385864421	31.141314600746355	437079.0	3445450.8	616.9110243780217	122.33898379767456	31.137750230067237	436985.62	3445056.2	214.1495284539609	122.33992801601208	31.13929119529848	437076.66	3445226.5	396.84713648410246	122.32812	31.10333	435926.84032209875	3441247.6590428664	3744.9809485250175
250	122.33890570273694	31.135781914373815	436976.87849479174	3444838.144163737	122.33890572944024	31.135781929039045	436976.88105020946	3444838.1457739095	0.003020399806401152	122.33868746141945	31.13335688367318	436954.47	3444569.5	269.57723081080627	122.33903424269232	31.137991847506775	436990.6	3445083.0	245.23965580110536	122.3389517802838	31.13598611772609	436981.4	3444860.8	23.054812954611528	122.33885105490545	31.134203606784112	436970.62	3444663.2	175.00592763218242	122.33993947610816	31.141328139425664	437079.1	3445452.2	622.5543643164643	122.33898064491595	31.137732168386513	436985.3	3445054.2	216.2703514371576	122.3399343376056	31.139325063003913	437077.28	3445230.2	404.756346565261	122.32812	31.10333	435926.84032209875	3441247.6590428664	3740.877379346439
251	122.33889942911357	31.135744685619088	436976.25579040934	3444834.021635335	122.33889942713577	31.135744691487083	436976.2556057384	3444834.0222868165	0.0006771496065588935	122.3386852921762	31.133338827023785	436954.25	3444567.5	267.42856413096547	122.33902899801116	31.137991820594753	436990.1	3445083.0	249.36261788191294	122.33894858064971	31.135974822864736	436981.1	3444859.5	25.933625257697592	122.33884971249577	31.13420811127224	436970.5	3444663.8	170.36889071327144	122.33994039702314	31.14133716689171	437079.2	3445453.2	627.7250229559291	122.33897842859865	31.137720878574417	436985.1	3445053.0	219.15664197352234	122.33993972268078	31.13935215884774	437077.8	3445233.2	411.943020836645	122.32812	31.10333	435926.84032209875	3441247.6590428664	3736.7458396025463
252	122.3388925182549	31.135707383575735	436975.57228720386	3444829.891346803	122.33889253340315	31.13570739150828	436975.57373658824	3444829.892217358	0.0016907339777632246	122.33868345071018	31.133320772056994	436954.06	3444565.5	265.2648774523782	122.3390244402031	31.1379872858318	436989.66	3445082.5	253.00096774138652	122.33894472544516	31.135963524639042	436980.72	3444858.2	28.821854389741354	122.33884805795225	31.13421035846944	436970.34	3444664.0	165.97372245444097	122.33994070920295	31.141339424178177	437079.22	3445453.5	632.1632238531508	122.33897593142505	31.137702820257775	436984.84	3445051.0	221.302951948229	122.33994317222063	31.139374733398146	437078.16	3445235.8	418.6224024080594	122.32812	31.10333	435926.84032209875	3441247.6590428664	3732.589853439489
253	122.33888504018017	31.13567002433445	436974.83467093075	3444825.7550416663	122.33888505621499	31.135670031949505	436974.83620462375	3444825.7558765304	0.0017461993763563614	122.33868098499035	31.133298202507053	436953.8	3444563.0	263.5946577450233	122.33902159957825	31.13797148144193	436989.38	3445080.8	255.40918140316077	122.33894124496109	31.135945461271202	436980.38	3444856.2	30.99415638419434	122.33884613821247	31.134203581549844	436970.16	3444663.2	162.57237215892675	122.33994041264746	31.14133491128509	437079.2	3445453.0	635.8661421162197	122.33897316904077	31.137675737829078	436984.56	3445048.0	222.4577536592863	122.33994591929799	31.139404071410826	437078.44	3445239.0	426.0339678703442	122.32812	31.10333	435926.84032209875	3441247.6590428664	3728.4129508158853
254	122.3388770649087	31.135632623985863	436974.049627361	3444821.614463451	122.33887708496593	31.135632631412584	436974.0515444009	3444821.615275152	0.0020818023061273186	122.33867787936819	31.1332733739828	436953.5	3444560.2	262.1710699898604	122.33901975797568	31.137953426490686	436989.2	3445078.8	257.5807433494443	122.33893721842057	31.135911605282498	436979.97	3444852.5	31.447613275798542	122.33884492096956	31.134190041168935	436970.03	3444661.8	159.91495874696798	122.3399401004677	31.141332653998614	437079.16	3445452.8	639.827685879375	122.33896915807257	31.13763962624175	436984.16	3445044.0	222.61507291155996	122.33994890043665	31.13944694474683	437078.75	3445243.8	434.9259468557618	122.32812	31.10333	435926.84032209875	3441247.6590428664	3724.2186666940747
255	122.33886866245946	31.135595198620663	436973.2238422474	3444817.4713556804	122.3388686860103	31.135595205740156	436973.2260921441	3444817.4721313445	0.0023798508318593993	122.33867377476948	31.133250796019226	436953.1	3444557.8	260.5002940695863	122.33901825981019	31.137933117614008	436989.03	3445076.5	259.51052525460204	122.33893223981647	31.13587323303095	436979.47	3444848.2	31.40579276172666	122.33884301687631	31.13418100864065	436969.84	3444660.8	156.7578015599092	122.33993944485947	31.141332650638912	437079.1	3445452.8	644.0399003913697	122.3389644915247	31.137603511289843	436983.7	3445040.0	222.7745175649436	122.33995183470883	31.139496584904343	437079.06	3445249.2	444.56115345964093	122.32812	31.10333	435926.84032209875	3441247.6590428664	3720.0105403018247
256	122.33885990285158	31.135557764329633	436972.3640013632	3444813.327461893	122.33885993022012	31.135557771168997	436972.36661503155	3444813.3282043375	0.0027170729990572263	122.33866935804586	31.133225960763895	436952.66	3444555.0	259.07812148458186	122.33901580955659	31.137908292476354	436988.78	3445073.8	260.9395033466321	122.33892698036576	31.135828092272586	436978.94	3444843.2	30.63607630034088	122.33884045722452	31.134171972747716	436969.6	3444659.8	153.60244494855596	122.33993944485947	31.141332650638912	437079.1	3445452.8	648.2687879907572	122.33895918504312	31.137565137365783	436983.16	3445035.8	222.68421158336938	122.33995512802733	31.13954171552664	437079.4	3445254.2	453.7297958077645	122.32812	31.10333	435926.84032209875	3441247.6590428664	3715.7921145224987
257	122.33885085610385	31.13552033720345	436971.4767904663	3444809.1845256104	122.33885088426877	31.135520342340648	436971.47947892995	3444809.185078949	0.0027448170559657287	122.33866494132442	31.13320112550834	436952.22	3444552.2	257.6552397550831	122.33901236028338	31.137885717899835	436988.44	3445071.2	262.6137439947232	122.33892139313465	31.13578294983158	436978.38	3444838.2	29.87284881397679	122.33883789757323	31.13416293685474	436969.34	3444658.8	150.4496472487089	122.3399401004677	31.141332653998614	437079.16	3445452.8	652.5115982354382	122.33895320733825	31.137529015684496	436982.56	3445031.8	222.84138607118646	122.33995778137515	31.13958458718191	437079.7	3445259.0	462.6483747492455	122.32812	31.10333	435926.84032209875	3441247.6590428664	3711.5669353088765
258	122.33884159223496	31.13548293333296	436970.56889531075	3444805.044290373	122.33884158339713	31.135482934089694	436970.5680532684	3444805.0443792692	0.0008467217967608899	122.33865918220195	31.133180794739506	436951.66	3444550.0	255.74455654924338	122.33900828671595	31.137858628744244	436988.03	3445068.2	263.78434262005084	122.33891543118818	31.135744572532264	436977.78	3444834.0	29.840428618919898	122.33883501014304	31.134153899279386	436969.06	3444657.8	147.30199320901218	122.33994039702314	31.14133716689171	437079.2	3445453.2	657.2432147063605	122.33894657405595	31.13749289063839	436981.9	3445027.8	222.99410017256116	122.33995981037413	31.13962294426299	437079.9	3445263.2	471.0701958998607	122.32812	31.10333	435926.84032209875	3441247.6590428664	3707.338551267905
259	122.33883218126358	31.13544556880896	436969.6470016667	3444800.908499713	122.33883209372021	31.135445571900245	436969.6386578656	3444800.9088921202	0.008353023451287267	122.33865345438139	31.133155952752595	436951.1	3444547.2	254.33611152191267	122.33900352627796	31.13783604743915	436987.56	3445065.8	265.4467655760179	122.33890911017093	31.135710704766566	436977.16	3444830.2	30.287166417802858	122.33883110808307	31.134149367874247	436968.7	3444657.2	143.66170395500146	122.33994067795427	31.141343935391426	437079.22	3445454.0	662.219356240713	122.33893959734203	31.137459019517145	436981.22	3445024.0	223.39141178605882	122.33996216717283	31.13966130302354	437080.16	3445267.5	479.4996580887301	122.32812	31.10333	435926.84032209875	3441247.6590428664	3703.110513275612
260	122.3388226932083	31.135408259722304	436968.7177952986	3444796.7788971644	122.33882269922934	31.135408258747038	436968.71836866246	3444796.7787856497	0.000584107556445204	122.33864703971221	31.133135618617704	436950.47	3444545.0	252.43938027104033	122.33899842240571	31.13781572005919	436987.06	3445063.5	267.351220099003	122.33890275786713	31.1356813482167	436976.53	3444827.0	31.214822296005917	122.33882753380276	31.13414483815135	436968.34	3444656.8	140.02939673854408	122.33994130231396	31.14134844996435	437079.28	3445454.5	666.9492684086235	122.33893193376007	31.137429656246013	436980.47	3445020.8	224.2791560573424	122.33996324402467	31.139695143850584	437080.28	3445271.2	487.41074244516784	122.32812	31.10333	435926.84032209875	3441247.6590428664	3698.886374212278
261	122.33881319808742	31.13537102216388	436967.78796196234	3444792.657226269	122.33881321063345	31.13537102409988	436967.7891593027	3444792.6574336994	0.0012151754059138385	122.3386399851442	31.133113025508028	436949.78	3444542.5	250.80446473370674	122.33899330289096	31.137797648286426	436986.56	3445061.5	269.497532949438	122.33889539092239	31.135656497836024	436975.8	3444824.2	32.59595930061821	122.33882296053852	31.134142558989943	436967.9	3444656.5	136.15727765111876	122.33994186417642	31.141361986963748	437079.34	3445456.0	672.6576613000573	122.33892394239209	31.137400291292135	436979.7	3445017.5	225.1574380394735	122.33996494522874	31.13973349925127	437080.47	3445275.5	495.8166033291992	122.32812	31.10333	435926.84032209875	3441247.6590428664	3694.6696887903263
262	122.33880376591922	31.135333872224614	436966.8641874176	3444788.545230565	122.33880376997985	31.135333873765013	436966.8645755523	3444788.5453989785	0.00042309762265918207	122.33863261845399	31.133088175106234	436949.06	3444539.8	249.43128678429454	122.33898780865218	31.137786341653634	436986.03	3445060.2	272.37998829153133	122.33888799268989	31.135636158671147	436975.1	3444822.0	34.4521015068455	122.3388190271867	31.134142538801715	436967.53	3444656.5	132.0469154788796	122.33994309727183	31.141373271716187	437079.47	3445457.2	678.1193524589296	122.33891593538274	31.137373181945218	436978.9	3445014.5	226.27542752496308	122.3399666464339	31.139771854651727	437080.66	3445279.8	504.213009572662	122.32812	31.10333	435926.84032209875	3441247.6590428664	3690.4640134633687
263	122.33879446672186	31.13529682599545	436965.95315742795	3444784.4446535925	122.33879446812907	31.135296826721532	436965.9532920637	3444784.444733265	0.0001564431849795542	122.33862487704076	31.13307008984795	436948.3	3444537.8	247.32457400273185	122.33898131539432	31.137777285581667	436985.4	3445059.2	275.49301483838343	122.33887997018354	31.13561130492502	436974.3	3444819.2	35.7951218293813	122.33881442262965	31.13414477085729	436967.1	3444656.8	127.69974748422061	122.33994397131465	31.141389066001967	437079.56	3445459.0	684.0555519009721	122.33890760058745	31.137346070915484	436978.1	3445011.5	227.37969196965008	122.33996830077187	31.139816976873462	437080.84	3445284.8	513.327661348428	122.32812	31.10333	435926.84032209875	3441247.6590428664	3686.2729064442724
264	122.3387853705134	31.135259899567366	436965.0615577556	3444780.357238896	122.33878536914581	31.135259899455377	436965.06142730406	3444780.3572272635	0.0001309691478398213	122.33861718258206	31.133045237762417	436947.56	3444535.0	245.98047016195306	122.33897513428454	31.13777048679896	436984.8	3445058.5	278.8431373980597	122.33887193203515	31.13558870678649	436973.53	3444816.8	37.365341527600364	122.33880980242574	31.13414925852129	436966.66	3444657.2	123.11756703248449	122.33994518878633	31.141402606360955	437079.7	3445460.5	689.7342112127944	122.33889926579678	31.13731895988516	436977.28	3445008.5	228.469779889197	122.33996997073373	31.13985984348772	437081.03	3445289.5	522.1832252224092	122.32812	31.10333	435926.84032209875	3441247.6590428664	3682.0999278130225
265	122.33877654731178	31.135223109031394	436964.19607416145	3444776.2847300195	122.3387765430482	31.13522310805748	436964.19566705363	3444776.284624506	0.00042055905533971554	122.33860912905034	31.133024895211417	436946.78	3444532.8	244.15659079011448	122.33896831323722	31.13776142904423	436984.16	3445057.5	281.9227495072079	122.33886325396834	31.135563849674654	436972.7	3444814.0	38.65935724339778	122.33880552564753	31.134151492258912	436966.25	3444657.5	118.80248607314157	122.33994607845395	31.141416145040072	437079.78	3445462.0	695.3886426726	122.3388902597837	31.13729410109715	436976.4	3445005.8	229.78990082513627	122.33997254598087	31.13991399317648	437081.3	3445295.5	532.2600433830319	122.32812	31.10333	435926.84032209875	3441247.6590428664	3677.9486397140035
266	122.33876806713472	31.13518647047858	436963.3633924002	3444772.228870508	122.33876805985297	31.135186468618773	436963.36269696866	3444772.2286685267	0.0007241694417854273	122.338601075522	31.13300455265989	436946.0	3444530.5	242.35167470561873	122.3389617886923	31.13775688418617	436983.53	3445057.0	285.4843930452794	122.33885456025946	31.135541248170373	436971.84	3444811.5	40.17633727225377	122.33880059331038	31.13415372263156	436965.78	3444657.8	114.50440091155212	122.33994729592621	31.141429685398993	437079.9	3445463.5	701.0263990228572	122.33888156591838	31.137271499598402	436975.56	3445003.2	231.3429931899502	122.3399757455839	31.139972657438406	437081.66	3445302.0	542.8173263654832	122.32812	31.10333	435926.84032209875	3441247.6590428664	3673.822606657404
267	122.33876000000001	31.13515	436962.57019823696	3444768.191403908	122.33875998957814	31.135149997230354	436962.56920284685	3444768.1911028754	0.0010399145290280291	122.3385923977486	31.132979695524217	436945.16	3444527.8	241.07118099544945	122.33895463985547	31.137747824748555	436982.84	3445056.0	288.52175807974595	122.33884588220128	31.135516391057312	436971.0	3444808.8	41.42536994044482	122.33879597310538	31.13415821029506	436965.34	3444658.2	109.97638329516877	122.3399481855943	31.14144322407803	437080.0	3445465.0	706.634260370629	122.33887323114128	31.137244388566288	436974.75	3445000.2	232.3780101280862	122.33997858614525	31.14003583123427	437081.97	3445309.0	553.8320609804974	122.32812	31.10333	435926.84032209875	3441247.6590428664	3669.725395920995
268	122.33875239147531	31.135113705607417	436961.820841179	3444764.1731922408	122.33875240224086	31.135113709983287	436961.82187039795	3444764.1736710984	0.0011351635641017488	122.33858435987874	31.132957097362667	436944.38	3444525.2	239.5592811079537	122.33894714758269	31.13774101923578	436982.12	3445055.2	291.78411005525317	122.33883687636354	31.135491532261256	436970.12	3444806.0	42.64318117885415	122.33879136854705	31.134160442349767	436964.9	3444658.5	105.71822598750926	122.33994907526255	31.141456762757052	437080.1	3445466.5	712.2158562249657	122.33886453728434	31.137221787066327	436973.9	3444997.8	233.88925206038465	122.33998141108697	31.140101260636605	437082.28	3445316.2	565.0659357623254	122.32812	31.10333	435926.84032209875	3441247.6590428664	3665.659072748783
269	122.3387451893288	31.13507756299533	436961.1103257217	3444760.1715714117	122.33874526601042	31.135077589436552	436961.11765359226	3444760.1744582905	0.007876024151229575	122.33857633766407	31.132932243591647	436943.6	3444522.5	238.31618971924684	122.3389399831026	31.13773421540479	436981.44	3445054.5	295.0295203694439	122.33882818266724	31.13546893075512	436969.28	3444803.5	44.09213906692635	122.33878706047348	31.134167187303966	436964.5	3444659.2	100.9784802218351	122.33995029273567	31.141470303115884	437080.22	3445468.0	717.7798416310583	122.33885617122125	31.137199187248175	436973.1	3444995.2	235.38366562911398	122.3399842360317	31.14016669003825	437082.6	3445323.5	576.2787006563736	122.32812	31.10333	435926.84032209875	3441247.6590428664	3661.6196830885256
270	122.33873831687876	31.135041539778786	436960.43132010096	3444756.182995785	122.3387383115958	31.13504154035838	436960.43081683863	3444756.183063027	0.0005077346292083475	122.3385686119253	31.13291190272092	436942.84	3444520.2	236.58761827736095	122.33893345856093	31.137729670545333	436980.8	3445054.0	298.51358510737435	122.33881919248566	31.135441816349598	436968.4	3444800.5	45.02883930865195	122.33878278369393	31.1341694210408	436964.1	3444659.5	96.7523388178965	122.33995118240443	31.141483841794827	437080.3	3445469.5	723.3205691781533	122.33884814859942	31.137174333504312	436972.3	3444992.5	236.61548748324245	122.33998704535689	31.140234375046262	437082.9	3445331.0	587.719913554449	122.32812	31.10333	435926.84032209875	3441247.6590428664	3657.601766096839
271	122.33873169744373	31.135005603572875	436959.7764925625	3444752.203919734	122.33873170073166	31.135005609433925	436959.7768098921	3444752.204567449	0.0007212719147840531	122.3385609331451	31.132884795022854	436942.1	3444517.2	235.6183859185089	122.33892662187434	31.137722868395848	436980.16	3445053.2	301.7351105801412	122.3388105144453	31.13541695923403	436967.56	3444797.8	46.20678888892023	122.33877916247299	31.134171658142403	436963.75	3444659.8	92.53926753283507	122.33995241550228	31.14149512654701	437080.44	3445470.8	728.6065798369152	122.33884011033389	31.137151735367503	436971.53	3444990.0	238.08643412077933	122.33998957375219	31.14029529155286	437083.2	3445337.8	598.4099672229432	122.32812	31.10333	435926.84032209875	3441247.6590428664	3653.5998585272196
272	122.3387252543423	31.13496972199261	436959.1385113448	3444748.230797625	122.33872525533208	31.134969724904817	436959.1386076329	3444748.2311198236	0.0003362785586107603	122.33855323871717	31.132859942933237	436941.34	3444514.5	234.40720827185623	122.33892011298033	31.137716067928295	436979.53	3445052.5	304.95181800358074	122.33880152427339	31.135389844827213	436966.7	3444794.8	47.12773513875911	122.338775197825	31.134176149170028	436963.38	3444660.2	88.08273716729491	122.33995297736678	31.14150866354608	437080.5	3445472.2	734.1201647796682	122.33883207207207	31.137129137230147	436970.75	3444987.5	239.55078349671186	122.33999238308324	31.140362976559523	437083.5	3445345.2	609.8341642322491	122.32812	31.10333	435926.84032209875	3441247.6590428664	3649.608494309374
273	122.33871891089322	31.134933862653018	436958.5100446939	3444744.2600838253	122.33871891300694	31.134933866034835	436958.5102484409	3444744.2604574314	0.0004255518368463139	122.33854554429315	31.132835090843123	436940.6	3444511.8	233.19934111403288	122.33891293285765	31.13771151970327	436978.84	3445052.0	308.41095242982254	122.33879318967348	31.13536273378468	436965.88	3444791.8	48.05761859412556	122.33877223216251	31.134178389636368	436963.1	3444660.5	83.88540991590347	122.33995386703619	31.141522202224944	437080.6	3445473.8	739.6350241178417	122.33882468939296	31.137106542457257	436970.03	3444985.0	241.01544641680943	122.33999488023883	31.140428404278833	437083.78	3445352.5	621.006175900867	122.32812	31.10333	435926.84032209875	3441247.6590428664	3645.622204254623
274	122.3387125904154	31.134897993169023	436957.8837608513	3444740.288232694	122.33871259219698	31.134897996836397	436957.88393312437	3444740.2886381396	0.00044052721375564027	122.3385384897702	31.1328124977275	436939.9	3444509.2	231.736608809949	122.33890640831882	31.137706974842462	436978.22	3445051.5	311.87541726377793	122.3387851515656	31.135340135640455	436965.1	3444789.2	49.48978279665291	122.33876921955694	31.134187396928418	436962.8	3444661.5	78.94224522159523	122.33995508451062	31.141535742583596	437080.72	3445475.2	745.1558454181582	122.3388173067173	31.13708394768391	436969.3	3444982.5	242.48124937831128	122.33999739301947	31.140491576390538	437084.06	3445359.5	631.9369327579183	122.32812	31.10333	435926.84032209875	3441247.6590428664	3641.6355158403207
275	122.33870621622782	31.134862081155603	436957.25232806127	3444736.311698597	122.33870621802033	31.134862085282318	436957.25250167906	3444736.3121549464	0.0004882601426819505	122.33853177867756	31.132787650685504	436939.25	3444506.5	230.51572750601883	122.33889986813386	31.137704685588734	436977.6	3445051.2	315.5945296375462	122.33877745689298	31.13531528357002	436964.34	3444786.5	50.68682139214399	122.33876687815751	31.13419415197677	436962.6	3444662.2	74.25406377693604	122.33995598980462	31.141547025655843	437080.8	3445476.5	750.4304348995313	122.33881022053747	31.137065865807834	436968.62	3444980.5	244.45298977338217	122.34000021798165	31.140557005788207	437084.38	3445366.8	643.1272234922403	122.32812	31.10333	435926.84032209875	3441247.6590428664	3637.6429531177314
276	122.33869971164957	31.134826094227616	436956.60841456114	3444732.326935894	122.33869971336556	31.134826098783115	436956.6085811674	3444732.327439807	0.0005307409879285557	122.33852472416118	31.132765057569046	436938.56	3444504.0	229.03895888478215	122.33889396788554	31.137704655306795	436977.03	3445051.2	319.5763023539362	122.33876973092758	31.1352949427155	436963.6	3444784.2	52.39083409685472	122.33876452110997	31.134203162633664	436962.38	3444663.2	69.31721705397281	122.33995719165553	31.14156282162099	437080.94	3445478.2	756.213553866606	122.33880380558747	31.137045531688827	436968.0	3444978.2	246.18676178496173	122.34000304294686	31.14062243518522	437084.7	3445374.0	654.3306299770956	122.32812	31.10333	435926.84032209875	3441247.6590428664	3633.639036688948
277	122.33869300000002	31.13478999999998	436955.9446886078	3444728.3303989414	122.33869300331031	31.13479000734974	436955.9450090554	3444728.331211639	0.0008735926785397119	122.3385186529715	31.132742469501345	436937.97	3444501.5	227.54156598905743	122.33888775549262	31.137702367734796	436976.44	3445051.0	323.3196974606764	122.33876203626244	31.135270090644088	436962.84	3444781.5	53.615329196251146	122.33876247619368	31.13421443058158	436962.2	3444664.5	64.13495554764334	122.33995809694996	31.14157410469319	437081.03	3445479.5	761.5132417728771	122.33879704720218	31.13702745149453	436967.34	3444976.2	248.18152064501456	122.34000588353747	31.14068560897468	437085.0	3445381.0	665.3066071703389	122.32812	31.10333	435926.84032209875	3441247.6590428664	3629.618283810139
278	122.33868602033829	31.13475377324871	436955.25532372016	3444724.3193268226	122.33868602832955	31.134753782286843	436955.25609154126	3444724.3203239813	0.0012585208409806152	122.33851191058295	31.13272213367617	436937.3	3444499.2	225.78340682931488	122.33888218303599	31.137702339134666	436975.9	3445051.0	327.3327404703422	122.33875463808695	31.135249751471182	436962.12	3444779.2	55.358570320294724	122.33876075905648	31.134225700211935	436962.03	3444665.8	58.9599798287591	122.33995929880147	31.14158990065825	437081.16	3445481.2	767.3298425285196	122.33879030446829	31.137007115692256	436966.7	3444974.0	249.94225975770865	122.34000869288633	31.140753293977234	437085.3	3445388.5	676.7945299159911	122.32812	31.10333	435926.84032209875	3441247.6590428664	3625.5763880517607
279	122.3386787746828	31.134717417394423	436954.54051455524	3444720.2940975055	122.33867877854118	31.134717406706283	436954.54087532085	3444720.2929107337	0.0012403947328157947	122.33851022475223	31.13272889208778	436937.16	3444500.0	220.9789629125214	122.33887803127634	31.13768652801192	436975.5	3445049.2	329.62294491748264	122.33874689648269	31.135231666223454	436961.38	3444777.2	57.364492678455385	122.33875442170782	31.134241457504114	436961.44	3444667.5	53.242700341423046	122.33995989191536	31.141598926444033	437081.22	3445482.2	772.4145083318879	122.3387847946485	31.136998064658027	436966.16	3444973.0	252.9727227696249	122.34000497770565	31.14076906474901	437084.97	3445390.2	682.5338349770227	122.32812	31.10333	435926.84032209875	3441247.6590428664	3621.5137592287597
280	122.33867128079164	31.13468094301893	436953.8019610405	3444716.2558736796	122.33867129483713	31.134680956297068	436953.8033088437	3444716.257337316	0.00198967452344087	122.33850858588004	31.132728883672396	436937.0	3444500.0	216.90760428291566	122.33887728261051	31.137652688853446	436975.4	3445045.5	329.9521783802888	122.33873926442426	31.135197791717683	436960.62	3444773.5	57.649317938927155	122.33875100390897	31.13421437169343	436961.1	3444664.5	52.267012986912356	122.33996051627737	31.141603441016734	437081.28	3445482.8	777.0226604142407	122.33877724069298	31.136952912123416	436965.4	3444968.0	252.0114375560224	122.33999789103851	31.140750982941523	437084.28	3445388.2	684.5443379770483	122.32812	31.10333	435926.84032209875	3441247.6590428664	3617.4319872784527
281	122.3386635564229	31.134644360704023	436953.04136310844	3444712.205818037	122.33866355973929	31.134644365211944	436953.04168225656	3444712.2063157675	0.0005912623140285623	122.33850317024508	31.13270629897007	436936.47	3444497.5	215.34446778172668	122.33887756426046	31.137612087919596	436975.4	3445041.0	329.5539443829592	122.33873146107969	31.13514135944636	436959.84	3444767.2	55.462910448283395	122.33874908500734	31.13416022530965	436960.88	3444658.5	54.27412604525435	122.33996048502931	31.141607952229805	437081.28	3445483.2	781.6358481600596	122.338767501768	31.13689195855632	436964.44	3444961.2	249.30478636731536	122.33999117904438	31.140726135992743	437083.62	3445385.5	685.8404637297242	122.32812	31.10333	435926.84032209875	3441247.6590428664	3613.3326630569704
282	122.33865561933476	31.134607681031596	436952.2604206992	3444708.1450932776	122.33865562839136	31.13460768790225	436952.2612886535	3444708.1458496046	0.0011512494340348409	122.33849583492648	31.132676937341863	436935.75	3444494.2	214.53136115701494	122.33887520793365	31.137573729133955	436975.16	3445036.8	329.40158427280437	122.3387243289581	31.135082674931212	436959.12	3444760.8	53.05090630944377	122.33874649490075	31.134108331168953	436960.6	3444652.8	56.018396411049395	122.33996048502931	31.141607952229805	437081.28	3445483.2	785.7696805162858	122.33875737246794	31.136840025736102	436963.44	3444955.5	247.60730397418058	122.33998687102724	31.140685511553446	437083.2	3445381.0	685.4747446804289	122.32812	31.10333	435926.84032209875	3441247.6590428664	3609.2173782835175
283	122.33864748728514	31.134570914583403	436951.46083373646	3444704.0748620857	122.33864749697418	31.134570922042556	436951.46176237176	3444704.075683278	0.0012396452271578205	122.33848784406389	31.1326475723469	436934.97	3444491.0	213.71215613256823	122.33887021363321	31.137537612496427	436974.66	3445032.8	329.4926002486111	122.33871743073053	31.135037525747588	436958.44	3444755.8	52.14397137358929	122.3387411730266	31.134072212827814	436960.06	3444648.8	55.9895439105943	122.33996018847233	31.141603439336933	437081.25	3445482.8	789.4176322360445	122.3387481639446	31.136797120393513	436962.53	3444950.8	246.9234249342557	122.33998179832912	31.140613303578203	437082.66	3445373.0	681.6693314079513	122.32812	31.10333	435926.84032209875	3441247.6590428664	3605.0877254538814
284	122.33863917803212	31.134534071941342	436950.6443021562	3444699.9962871633	122.33863918935886	31.1345340801954	436950.645387449	3444699.9971955237	0.001415266431943357	122.33848049310068	31.132620466326674	436934.25	3444488.0	212.6292522543221	122.3388628622102	31.13751050651163	436973.94	3445029.8	330.5753835290062	122.33871171844193	31.135010428160317	436957.88	3444752.8	53.246945540197785	122.33873547643219	31.134042859629645	436959.5	3444645.5	55.21112839719148	122.33995989191536	31.141598926444033	437081.22	3445482.2	793.0766404808866	122.3387391736678	31.13677000598652	436961.66	3444947.8	247.99831696941393	122.33997524286087	31.14051853113427	437081.97	3445362.5	675.3941664863835	122.32812	31.10333	435926.84032209875	3441247.6590428664	3600.9452978268096
285	122.33863070933369	31.1344971636872	436949.8125258924	3444695.9105311995	122.33863072211265	31.13449717262281	436949.81375008164	3444695.91151427	0.0015700532044716498	122.3384731421415	31.13259336030598	436933.53	3444485.0	211.5380157691646	122.3388551673528	31.137485654451403	436973.2	3445027.0	331.91358177258087	122.33870620874148	31.13500137712167	436957.34	3444751.8	56.34505845659219	122.33872846872565	31.134013499700828	436958.8	3444642.2	54.410037148985886	122.33995933004958	31.141585389445172	437081.16	3445480.8	795.7538348317566	122.33873115111061	31.136745152234656	436960.88	3444945.0	249.3349991490928	122.33996810991745	31.14041247729456	437081.22	3445350.8	667.8939478937428	122.32812	31.10333	435926.84032209875	3441247.6590428664	3596.7916893428624
286	122.33862209894774	31.134460200402856	436948.96720487	3444691.8187568905	122.33862211329131	31.134460210075325	436948.9685787099	3444691.8198207375	0.0017375863582194907	122.33846580684019	31.1325639986758	436932.8	3444481.8	210.6890056717489	122.3388484558715	31.137460807437993	436972.53	3445024.2	333.26535316205104	122.33870062079318	31.135003604124176	436956.8	3444752.0	60.690449643113666	122.33872116454182	31.133979626871678	436958.1	3444638.5	54.0942109874623	122.33995778476907	31.141571847406826	437081.0	3445479.2	798.4238358258322	122.3387231129072	31.136722554089953	436960.1	3444942.5	250.92804875793027	122.33996066481032	31.1403041661662	437080.44	3445338.8	660.1548847147841	122.32812	31.10333	435926.84032209875	3441247.6590428664	3592.628494596945
287	122.33861336463218	31.13442319267016	436948.1100390217	3444687.72212693	122.33861337909964	31.13442320071417	436948.11142359435	3444687.7230102234	0.0016423302176641695	122.33845850285122	31.132530125827056	436932.1	3444478.0	210.33281255685827	122.33884204088835	31.13744047332165	436971.9	3445022.0	335.1237921740454	122.33869506414446	31.135001319909886	436956.28	3444751.8	64.54717049350195	122.3387135169355	31.133948007968037	436957.34	3444635.0	53.524611969223415	122.33995627073719	31.14155379415533	437080.84	3445477.2	800.6075820178543	122.33871509035801	31.136697700337017	436959.3	3444939.8	252.27672095567564	122.33995382844823	31.14020262521643	437079.72	3445327.5	653.1742337809378	122.32812	31.10333	435926.84032209875	3441247.6590428664	3588.45730879454
288	122.33860452414493	31.134386151070984	436947.2427282805	3444683.6218040157	122.33860452525197	31.134386150252467	436947.24283327826	3444683.6217126697	0.0001391711912664266	122.3384505276658	31.132498505220415	436931.3	3444474.5	209.727683169995	122.33883595369845	31.13742014088742	436971.3	3445019.8	336.98889899562295	122.33868857109944	31.134992263822365	436955.66	3444750.8	67.6533963953759	122.33870527637299	31.133907363263955	436956.53	3444630.5	53.92775442772946	122.33995481920228	31.14152671847754	437080.7	3445474.2	801.8107328943936	122.33870711476484	31.136666079760474	436958.53	3444936.2	252.88028022937712	122.33994731989856	31.14010108594469	437079.03	3445316.2	646.2094465506915	122.32812	31.10333	435926.84032209875	3441247.6590428664	3584.279727720205
289	122.33859559524385	31.134349086187186	436946.36697258	3444679.5189508423	122.33859557177466	31.134349084439634	436946.36473399086	3444679.518770515	0.002245840464924018	122.33844258379413	31.132462373395104	436930.53	3444470.5	209.61796659841966	122.33882958566518	31.137393039947906	436970.7	3445016.8	338.1068892672472	122.33868218760703	31.13496741847657	436955.03	3444748.0	69.02697876154433	122.33869603683289	31.13386896911989	436955.62	3444626.2	54.067478168956164	122.33995243112643	31.141492870940436	437080.44	3445470.5	802.2630032908486	122.3386991548276	31.13663220357565	436957.75	3444932.5	253.23701259129533	122.33994079573716	31.14000180227831	437078.34	3445305.2	639.4976275625505	122.32812	31.10333	435926.84032209875	3441247.6590428664	3580.0973477007333
290	122.3385865956867	31.13431200860067	436945.4844718448	3444675.414730106	122.33858660590732	31.13431201206095	436945.4854485168	3444675.4151077964	0.0010471572118641848	122.33843463992822	31.13242624156918	436929.75	3444466.5	209.50641531825178	122.3388229054933	31.137363681717993	436970.03	3445013.5	338.97521153778996	122.33867519550478	31.134935802940024	436954.34	3444744.5	69.65099658839048	122.33868684424813	31.13382380814899	436954.72	3444621.2	54.946245372227395	122.33994907526255	31.141456762757052	437080.1	3445466.5	802.4559564292008	122.33869088275901	31.136596070099714	436956.94	3444928.5	253.34428292589345	122.33993489593863	31.139907033184105	437077.72	3445294.8	633.2946240525671	122.32812	31.10333	435926.84032209875	3441247.6590428664	3575.911765580232
291	122.33857754323132	31.13427492889333	436944.5969260122	3444671.310304506	122.33857755465871	31.134274933800985	436944.59801868844	3444671.3108419226	0.0012176854291003681	122.3384264152588	31.132383341232174	436928.94	3444461.8	210.14456654353307	122.3388153358455	31.137320784795033	436969.28	3445008.8	338.3413423536541	122.33866795387748	31.134892907678733	436953.62	3444739.8	69.03258679211703	122.33867668398709	31.13377638652045	436953.72	3444616.0	56.05744783197763	122.33994579752232	31.141409376540437	437079.75	3445461.2	801.418165457438	122.33868295413527	31.136557682698236	436956.16	3444924.2	253.20368782374234	122.33992869959852	31.139807751194304	437077.06	3445283.8	626.6015551436477	122.32812	31.10333	435926.84032209875	3441247.6590428664	3571.7245787066345
292	122.33856845563541	31.134237857647054	436943.70603500534	3444667.206836737	122.33856846453598	31.134237863942822	436943.70688770653	3444667.2075294377	0.0010986051676784667	122.33841723858681	31.132335924626435	436928.03	3444456.5	211.289067234374	122.33880746971138	31.137273374973844	436968.5	3445003.5	337.2059198137526	122.33866040012522	31.13484775512575	436952.88	3444734.8	68.1626644330679	122.33866532217297	31.133713168899035	436952.6	3444609.0	58.8814683986442	122.33994158324518	31.14135521846405	437079.3	3445455.2	799.6256252231709	122.33867505682022	31.136514784080667	436955.38	3444919.5	252.56287330718877	122.33992250326934	31.139708469202855	437076.4	3445272.8	619.9127919586075	122.32812	31.10333	435926.84032209875	3441247.6590428664	3567.5373848989466
293	122.33855935065671	31.13420080544375	436942.81349876005	3444663.1054894966	122.33855935907542	31.13420081122502	436942.814305182	3444663.1061254498	0.0010270115933342695	122.33840778111572	31.132281739509214	436927.1	3444450.5	213.18584536777084	122.33879868281018	31.137216937674083	436967.62	3444997.2	335.0644184232816	122.33865382972446	31.134802607620543	436952.22	3444729.8	67.30489975568942	122.33865336741817	31.13364092547579	436951.4	3444601.0	62.69710678719451	122.33993677586182	31.141292034600895	437078.8	3445448.2	796.8360124340993	122.33866714386048	31.13647414107018	436954.6	3444915.0	252.16982123366816	122.33991596352907	31.139611441137163	437075.72	3445262.0	613.4642944118693	122.32812	31.10333	435926.84032209875	3441247.6590428664	3563.351782450607
294	122.33855024605286	31.134163782865365	436941.9210172008	3444659.007425487	122.33855025396593	31.13416378811564	436941.9217750673	3444659.008002876	0.0009527536017516139	122.33839799588209	31.13222755270767	436926.12	3444444.5	215.08823712255094	122.33879056714714	31.137158248130973	436966.8	3444990.8	332.67509924914515	122.33864661941762	31.13475520114078	436951.5	3444724.5	66.18938153361721	122.33864138137987	31.13357319326838	436950.22	3444593.5	66.0308652339735	122.33993229628778	31.14122885241691	437078.34	3445441.2	794.0494993418627	122.33865891877163	31.13643124076841	436953.78	3444910.2	251.52235759460962	122.33990943942418	31.139512157462622	437075.03	3445251.0	606.7730567142358	122.32812	31.10333	435926.84032209875	3441247.6590428664	3559.1693701167255
295	122.33854115958157	31.134126800493792	436941.03029026225	3444654.9138074014	122.33854116696429	31.13412680519605	436941.03099720605	3444654.9143243567	0.000875792379753855	122.33838789854192	31.132171108612617	436925.12	3444438.2	217.24682666499854	122.33878174896698	31.1371063220445	436965.94	3444985.0	331.0245665220909	122.33863906568519	31.134710048585877	436950.75	3444719.5	65.31346746089379	122.33862909888171	31.13350094815904	436949.0	3444585.5	69.86982847601178	122.33992747329086	31.14116792415902	437077.84	3445434.5	791.5001923283039	122.33865102147685	31.136388342148834	436953.0	3444905.5	250.87190729982464	122.33990357092594	31.139412877146132	437074.4	3445240.0	600.095825185822	122.32812	31.10333	435926.84032209875	3441247.6590428664	3554.9917471029275
296	122.33853210900038	31.13408986891096	436940.14301786985	3444650.8257979406	122.33853211582895	31.13408987304822	436940.14367161086	3444650.8262525913	0.0007962942851267613	122.33837844110212	31.13211692349234	436924.2	3444432.2	219.1573817964319	122.33877297774389	31.137047629134383	436965.06	3444978.5	328.6203938968129	122.33863183974059	31.134664897713186	436950.03	3444714.5	64.43742035929486	122.33861645732264	31.133433212582727	436947.75	3444578.0	73.22201187357635	122.33992266592392	31.14110474029377	437077.34	3445427.5	788.699471942037	122.33864245296304	31.13634769577052	436952.16	3444901.0	250.46247048663432	122.33989706246777	31.13931133786098	437073.72	3445228.8	593.1600623272733	122.32812	31.10333	435926.84032209875	3441247.6590428664	3550.820513078495
297	122.33852311206694	31.13405299869884	436939.26089995704	3444646.7445598063	122.33852311831622	31.13405300225439	436939.2614980851	3444646.7449503136	0.0007143200435716581	122.33836834378403	31.13206047939509	436923.2	3444426.0	221.32897431257985	122.33876419088142	31.136991191830894	436964.2	3444972.2	326.4584613475234	122.33862430167287	31.1346174895486	436949.28	3444709.2	63.30353440994416	122.3386038470828	31.1333609657871	436946.5	3444570.0	77.085225752382	122.33991788981197	31.14103704521439	437076.84	3445420.0	785.3999085912145	122.3386345556819	31.136304797149595	436951.38	3444896.2	249.79935169271351	122.33989053839717	31.13921205418147	437073.03	3445217.8	586.4654459398365	122.32812	31.10333	435926.84032209875	3441247.6590428664	3546.6572681810253
298	122.33851418653866	31.13401620043937	436938.3856364431	3444642.671255695	122.33851419218489	31.134016203396293	436938.3861766824	3444642.6715801996	0.0006302076408830873	122.33835824647728	31.132004035296756	436922.2	3444419.8	223.5089838573377	122.33875540402872	31.136934754526457	436963.3	3444966.0	324.2881826717155	122.33861707574148	31.134572338674626	436948.56	3444704.2	62.41402328015473	122.33859123686105	31.13328871898971	436945.25	3444562.0	80.96277528887268	122.33991306683161	31.140976116954423	437076.34	3445413.2	782.8307877636079	122.33862631496858	31.136264152452842	436950.56	3444891.8	249.37621552697308	122.3398846699312	31.139112773860056	437072.4	3445206.8	579.7812989694344	122.32812	31.10333	435926.84032209875	3441247.6590428664	3542.5036130155536
299	122.33850535017324	31.133979484714523	436937.5189272695	3444638.60704831	122.33850535519093	31.133979487055683	436937.51940718177	3444638.607304928	0.0005442137389330654	122.33834813352561	31.13194984680648	436921.2	3444413.8	225.44934617622613	122.3387462893971	31.136878315538404	436962.4	3444959.8	322.1058432455687	122.33860952203588	31.13452718611712	436947.8	3444699.2	61.51036684372073	122.33857862665738	31.13321647219054	436944.0	3444554.0	84.85491693147407	122.33990796292854	31.14090842019361	437075.8	3445405.8	779.5084480532624	122.33861808991446	31.136221252147585	436949.75	3444887.0	248.69390340229933	122.33987813025878	31.13901574578463	437071.72	3445196.0	573.3205865959545	122.32812	31.10333	435926.84032209875	3441247.6590428664	3538.361148691682
300	122.33849662072802	31.13394286210625	436936.6624723569	3444634.5531003485	122.33849662509363	31.13394286381504	436936.6628896842	3444634.5532872523	0.0004572691884448185	122.33833805189776	31.131891147096724	436920.2	3444407.2	227.89937284288237	122.33873748691414	31.136824133839713	436961.53	3444953.8	320.16420294689755	122.33860198398888	31.13447977795055	436947.06	3444694.0	60.34976763135162	122.33856601647182	31.133144225389618	436942.75	3444546.0	88.76209536805614	122.33990313995946	31.140847491932252	437075.3	3445399.0	776.9188455381243	122.33860952142842	31.136180605766466	436948.9	3444882.5	248.24901840246767	122.33987160622229	31.138916462100173	437071.03	3445185.0	566.6098814363347	122.32812	31.10333	435926.84032209875	3441247.6590428664	3534.2314768219453
301	122.33848801596054	31.133906343196553	436935.8179716382	3444630.510574518	122.33848801964804	31.133906344255763	436935.818323888	3444630.5106898113	0.0003706380228670386	122.33832729908231	31.13183469962804	436919.12	3444401.0	230.11683797060653	122.33872837230248	31.136767694849738	436960.62	3444947.5	317.9586207727317	122.33859443029695	31.134434625391716	436946.3	3444689.0	59.423463537380435	122.33855337500017	31.133076489804687	436941.5	3444538.5	92.18585178537447	122.33989836387083	31.140779796849838	437074.8	3445391.5	773.5789452992495	122.33860162417453	31.136137707142808	436948.12	3444877.8	247.54554421334518	122.33986573778839	31.138817181773906	437070.4	3445174.0	559.9060280827523	122.32812	31.10333	435926.84032209875	3441247.6590428664	3530.116199569907
302	122.33847955362812	31.133869938567408	436934.98712503695	3444626.480633515	122.33847955661388	31.133869938960416	436934.9874099451	3444626.480675372	0.0002879664252994263	122.3383172018213	31.131778255525184	436918.12	3444394.8	232.34331875479862	122.33871960113952	31.13670900193381	436959.75	3444941.0	315.49268116804785	122.33858689226389	31.13438721722379	436945.56	3444683.8	58.23760720711361	122.3385407648503	31.13300424300026	436940.25	3444530.5	96.1248139805985	122.33989354091284	31.140718868587086	437074.3	3445384.8	770.9630291124599	122.3385933678354	31.13609931805114	436947.3	3444873.5	247.32667119957677	122.33985921377447	31.13871789808616	437069.72	3445163.0	553.1777665260256	122.32812	31.10333	435926.84032209875	3441247.6590428664	3526.016919656931
303	122.3384712514882	31.133833658800803	436934.1716324822	3444622.4644400417	122.33847125374632	31.133833658510255	436934.1718475679	3444622.4644065546	0.0002176769153586625	122.3383071045716	31.131721811421215	436917.12	3444388.5	234.58462627163712	122.33871048654817	31.136652562941865	436958.84	3444934.8	313.2586540564982	122.33857933858565	31.134342064663638	436944.8	3444678.8	57.28256559680339	122.33852848249363	31.1329319978771	436939.03	3444522.5	100.08249175189118	122.33988876483573	31.14065117350315	437073.8	3445377.2	767.5941723350342	122.33858547059485	31.13605641942614	436946.53	3444868.8	246.59549304309235	122.33985298631751	31.13862312729175	437069.06	3445152.5	546.9307460364845	122.32812	31.10333	435926.84032209875	3441247.6590428664	3521.9352404157084
304	122.33846312729814	31.133797514478765	436933.3731939056	3444618.463156804	122.33846312880435	31.133797513488027	436933.3733368447	3444618.463046143	0.00018076916599503497	122.33829700733325	31.13166536731615	436916.12	3444382.2	236.84204787221447	122.33870135631625	31.136598379556645	436957.94	3444928.8	311.2576588526847	122.33857180056656	31.13429465649435	436944.06	3444673.5	56.06527779083965	122.33851587237966	31.13285975106916	436937.78	3444514.5	104.0565660166617	122.33988395751405	31.140587989632156	437073.3	3445370.2	764.7002464971696	122.33857755770774	31.13601577640835	436945.75	3444864.2	246.0982682128535	122.33984711791523	31.138523846960666	437068.44	3445141.5	540.1943225555325	122.32812	31.10333	435926.84032209875	3441247.6590428664	3517.872765829648
305	122.33845519881525	31.133761516183245	436932.59350923204	3444614.4779465003	122.3384551995441	31.13376151447528	436932.5935775877	3444614.4777567894	0.00020164996813308198	122.33828692576371	31.13160666760067	436915.12	3444375.8	239.3662074208412	122.33869289732019	31.136541943928343	436957.1	3444922.5	308.9948984042676	122.33856457468164	31.134249505615887	436943.34	3444668.5	55.08130300650254	122.3385035587523	31.13279201716046	436936.56	3444507.0	107.55120581209755	122.33987916582323	31.140522550153563	437072.8	3445363.0	761.54227062416	122.33856964482705	31.135975133389916	436944.97	3444859.8	245.58405243832016	122.33984059393501	31.13842456326804	437067.75	3445130.5	533.4285675652948	122.32812	31.10333	435926.84032209875	3441247.6590428664	3513.831100564606
306	122.33844748379676	31.13372567449632	436931.8342783842	3444610.5099718384	122.33844748372333	31.133725672053938	436931.8342697673	3444610.5097011877	0.0002707878599923032	122.33827749974662	31.131547971251283	436914.2	3444369.2	241.90449106791903	122.33868376710768	31.13648776054124	436956.2	3444916.5	306.9576139100913	122.33855703667635	31.13420209744527	436942.6	3444663.2	53.82635785498002	122.33849127644818	31.132719772032175	436935.34	3444499.0	111.56518368394605	122.33987403071167	31.14045936460116	437072.28	3445356.0	758.6044647405917	122.33856140416731	31.13593448868773	436944.16	3444855.2	245.0500201367447	122.33983436651015	31.138329792468962	437067.1	3445120.0	527.1387041925889	122.32812	31.10333	435926.84032209875	3441247.6590428664	3509.811850036727
307	122.33844000000002	31.133689999999994	436931.0972012971	3444606.560395519	122.33843999909872	31.133689996806577	436931.09711325966	3444606.5600421033	0.00036421574260506824	122.33826740254229	31.13149152714287	436913.2	3444363.0	244.2179839115421	122.33867498034346	31.136431323228265	436955.3	3444910.2	304.6535024601351	122.33854981080462	31.134156946565533	436941.88	3444658.2	52.80128934320114	122.33847899416166	31.132647526902165	436934.12	3444491.0	115.60005440069156	122.3398692390325	31.140393925121096	437071.78	3445348.8	755.4054610336224	122.33855380343114	31.135896102959	436943.4	3444851.0	244.74932669754884	122.33982848251445	31.13823276774073	437066.47	3445109.2	520.5980163731886	122.32812	31.10333	435926.84032209875	3441247.6590428664	3505.8166204562117
308	122.33843275639634	31.13365448149773	436930.38312587736	3444602.6279715123	122.33843276342844	31.133654499314407	436930.38380807644	3444602.6299421475	0.002085377405170966	122.33825797654731	31.131432830791343	436912.25	3444356.5	246.79503361053816	122.33866650572458	31.13637714320498	436954.47	3444904.2	302.58216298789483	122.33854258493933	31.134111795685154	436941.16	3444653.2	51.75567574261661	122.33846702401283	31.132577539062638	436932.94	3444483.2	119.40529682364054	122.3398644317335	31.140330741247205	437071.28	3445341.8	752.4318270628264	122.3385462340087	31.135853206013863	436942.66	3444846.2	243.9309786398774	122.33982225511056	31.13813799693862	437065.8	3445098.8	514.2744233636699	122.32812	31.10333	435926.84032209875	3441247.6590428664	3501.8444670194554
309	122.33842572681372	31.133619020678747	436929.6894919751	3444598.701818837	122.33842575741724	31.133619099004783	436929.6924614098	3444598.7104823617	0.009158286162351436	122.33824065382913	31.131331235769053	436910.53	3444345.2	254.17486639572803	122.33865469063991	31.136331968783214	436953.3	3444899.2	301.47513281963967	122.33853643633616	31.134053116202182	436940.53	3444646.8	49.256181644100536	122.3384627022522	31.13249180067164	436932.47	3444473.8	124.98272402938962	122.33985992098935	31.140272070266562	437070.8	3445335.2	749.9459490981534	122.33853679180744	31.135796765321633	436941.72	3444840.0	241.59783790686552	122.33982851443004	31.138133517643023	437066.4	3445098.2	517.9187747400567	122.32812	31.10333	435926.84032209875	3441247.6590428664	3497.884238208184
310	122.33841887629437	31.133583497453717	436929.01288742654	3444594.7686477834	122.33841887104305	31.13358350890189	436929.01239436335	3444594.7699195845	0.0013640341870557692	122.33822484472242	31.131247694037054	436908.97	3444336.0	259.54379306938114	122.33863678758071	31.136313831361242	436951.6	3444897.2	303.32303538195515	122.33853103627851	31.134028275895954	436940.0	3444644.0	50.44246904913926	122.3384549765717	31.132471459793564	436931.72	3444471.5	123.29834231904032	122.33985603459934	31.140217913859264	437070.4	3445329.2	747.9672049854215	122.3385309386405	31.135789968200953	436941.16	3444839.2	244.78274619799146	122.33984121991155	31.138192230641497	437067.66	3445104.8	528.4912124097357	122.32812	31.10333	435926.84032209875	3441247.6590428664	3493.9222312500474
311	122.3384121698806	31.133547791733292	436928.3499000695	3444590.815168638	122.33841217117629	31.133547819433016	436928.3500419229	3444590.818237885	0.0030725234364868364	122.33821473191882	31.131193505532185	436907.97	3444330.0	261.6102893039744	122.33861908709491	31.13631374048206	436949.9	3444897.2	307.192093150716	122.33852608828828	31.13403276186667	436939.53	3444644.5	54.836882703693774	122.33844459643166	31.132502986140487	436930.75	3444475.0	115.84003524807164	122.33985242913613	31.140170525952456	437070.03	3445324.0	746.7486872153042	122.33852883104167	31.135810258573194	436940.97	3444841.5	251.00223116273827	122.33985125618625	31.138257697021974	437068.66	3445112.0	539.7402155415983	122.32812	31.10333	435926.84032209875	3441247.6590428664	3489.9447439822848
312	122.33840557261486	31.133511783428045	436927.69711774384	3444586.8280916787	122.33840557187315	31.13351180540436	436927.69706157356	3444586.8305277554	0.0024367242486239373	122.33820809931217	31.131157380422938	436907.3	3444326.0	261.6234432334034	122.33860592866552	31.136320439985912	436948.66	3444898.0	311.8769657305043	122.33852007869343	31.13404852083052	436938.97	3444646.2	60.48150859780244	122.33843615161811	31.1325390338039	436929.97	3444479.0	107.85201745063478	122.33984943239874	31.14012990822631	437069.72	3445319.5	746.3097676380203	122.33852706688137	31.135828295020595	436940.8	3444843.5	257.0067737882326	122.33985846700614	31.1383524728612	437069.4	3445122.5	554.0991531570896	122.32812	31.10333	435926.84032209875	3441247.6590428664	3485.938074885237
313	122.33839904953972	31.133475352448585	436927.0511282986	3444582.794127192	122.3383990487805	31.133475378107793	436927.05107289756	3444582.796971456	0.0028448037696286073	122.33820245001695	31.13112126036454	436906.75	3444322.0	261.58308926223253	122.33859871735605	31.136320402959612	436947.97	3444898.0	315.8991756088782	122.33851291451687	31.134041716976267	436938.28	3444645.5	63.703548708493976	122.3384311567382	31.132550286600086	436929.5	3444480.2	102.57336396041022	122.33984702876013	31.140098316287986	437069.47	3445316.0	746.9093859976515	122.33852483500348	31.13581926080667	436940.6	3444842.5	260.0587298545707	122.33986572439468	31.138487851315407	437070.2	3445137.5	572.8757511290289	122.32812	31.10333	435926.84032209875	3441247.6590428664	3481.888523134753
314	122.3383925656978	31.133438378705513	436926.4085195778	3444578.69998546	122.33839256438289	31.133438407602934	436926.4084133403	3444578.7031889334	0.003205234625541453	122.3381958487381	31.13108062403554	436906.1	3444317.5	261.9887827126542	122.33859483087379	31.136313615939983	436947.6	3444897.2	319.25370123387904	122.3385046740328	31.13400107226103	436937.47	3444641.0	63.27416936386353	122.33842848758353	31.13255703996096	436929.25	3444481.0	97.7412971566102	122.33984523384495	31.140073494530625	437069.28	3445313.2	748.3156693262092	122.33852141722198	31.135792174996617	436940.25	3444839.5	261.1670617907003	122.33987529167415	31.138668355356476	437071.22	3445157.5	596.6401425202055	122.32812	31.10333	435926.84032209875	3441247.6590428664	3477.7823886272113
315	122.33838608613196	31.13340074210935	436925.7658794367	3444574.5323767583	122.33838608438116	31.13340077473734	436925.76573411294	3444574.535993943	0.003620102783440732	122.33818923180507	31.131042243315463	436905.44	3444313.2	262.07198136195746	122.33859164692508	31.136300065463008	436947.28	3444895.8	321.9373738035563	122.33849534159664	31.13392884229268	436936.53	3444633.0	59.450451393577794	122.33842647397617	31.13256379668833	436929.06	3444481.8	92.84092386472395	122.3398443285748	31.140062211455405	437069.2	3445312.0	751.2844045864293	122.33851676657576	31.13575380441393	436939.78	3444835.2	261.09406289847715	122.33988638859257	31.13886465704391	437072.4	3445179.2	622.243362470063	122.32812	31.10333	435926.84032209875	3441247.6590428664	3473.605972021525
316	122.338379575885	31.133362322570683	436925.11979572027	3444570.2780113732	122.3383795736114	31.133362358906272	436925.11960300914	3444570.282039773	0.004033006776687691	122.33818227144906	31.131006116520517	436904.75	3444309.2	261.8216020483336	122.3385875109237	31.136281998721234	436946.88	3444893.8	324.2027395618379	122.33848580662847	31.13383856577118	436935.56	3444623.0	53.74623854218737	122.33842572449973	31.132577326975788	436929.0	3444483.2	87.11446922775791	122.33984404765253	31.14005544295429	437069.16	3445311.2	754.8416973716851	122.3385114603636	31.13571543046447	436939.25	3444831.0	261.104611270037	122.33989718900064	31.139056445830448	437073.56	3445200.5	647.4681392953191	122.32812	31.10333	435926.84032209875	3441247.6590428664	3469.3455747929324
317	122.338373	31.133322999999994	436924.4668562947	3444565.923599579	122.33837299852708	31.133323046896198	436924.46674690425	3444565.928797963	0.005199535003149155	122.33817560754697	31.130974502627794	436904.1	3444305.8	260.9700468979932	122.33858239156403	31.136263926930123	436946.38	3444891.8	326.5621073731281	122.33847622471383	31.133755056073813	436934.6	3444613.8	48.886793240678955	122.3384258957257	31.132599884749048	436929.03	3444485.8	80.30342308603998	122.3398443285748	31.140062211455405	437069.2	3445312.0	759.9829340056049	122.3385061385006	31.13567931212258	436938.72	3444827.0	261.46510920392825	122.33990831724182	31.13924823629085	437074.75	3445221.8	672.8248589129503	122.32812	31.10333	435926.84032209875	3441247.6590428664	3464.987499265483
318	122.33836632613267	31.13328271103531	436923.8039356295	3444561.462137324	122.33836633143545	31.133282731877138	436923.80445496785	3444561.464444223	0.002364634343981013	122.33816922443783	31.13094965724687	436903.47	3444303.0	259.2608651620503	122.33857660097966	31.136248107380414	436945.8	3444890.0	329.27420809637334	122.3384675478752	31.13368282946776	436933.72	3444605.8	45.38411973837592	122.33842667553542	31.132629212715738	436929.12	3444489.0	72.65724376529133	122.33984520259334	31.14007800574466	437069.28	3445313.8	766.2249521689926	122.33850009845277	31.13565221284568	436938.12	3444824.0	262.9281693225154	122.33991916459384	31.139433258243578	437075.9	3445242.2	697.5723819103564	122.32812	31.10333	435926.84032209875	3441247.6590428664	3460.52415040547
319	122.3383595323891	31.133241619224595	436923.1290546443	3444556.91176324	122.3383595440831	31.133241486196738	436923.1300814738	3444556.897012989	0.014785948928358536	122.33816917745824	31.130956424075237	436903.47	3444303.8	253.92401608660967	122.33857190333175	31.13621650362519	436945.34	3444886.5	330.3360387548322	122.33845866753816	31.133639925772936	436932.84	3444601.0	45.145851708093005	122.33842285085186	31.13266077272527	436928.78	3444492.5	64.65928050975928	122.33984671658604	31.140096059000943	437069.44	3445315.8	772.8140984423378	122.33849589987449	31.135643168531654	436937.72	3444823.0	266.48791520921696	122.33992003802163	31.139543791398385	437076.06	3445254.5	714.1554360040401	122.32812	31.10333	435926.84032209875	3441247.6590428664	3455.9723387055446
320	122.33835259948786	31.13319994484329	436922.4405208646	3444552.296901626	122.33835260675022	31.133199977544596	436922.4412348683	3444552.300521807	0.0036899200609287488	122.33816786638495	31.13095641733981	436903.34	3444303.8	249.27945957371531	122.33857257549626	31.13616688193663	436945.38	3444881.0	329.50222641713356	122.33845045841844	31.133594769835224	436932.03	3444596.0	44.74307647929069	122.33842230488789	31.132644980095858	436928.72	3444490.8	61.866285332502436	122.3398481993277	31.14011862347119	437069.6	3445318.2	779.9603975546634	122.33848769058268	31.13559801260758	436936.9	3444818.0	266.09658736056133	122.33991562010699	31.139613695064554	437075.7	3445262.2	726.3043704294334	122.32812	31.10333	435926.84032209875	3441247.6590428664	3451.3549706354383
321	122.3383455081475	31.1331579081669	436921.73664181255	3444547.6419767877	122.33834551050911	31.133157896602608	436921.7368593086	3444547.6406937633	0.0013013286469953473	122.33816341856841	31.13093609328062	436902.9	3444301.5	246.8612087647124	122.33857485528314	31.136121779878728	436945.56	3444876.0	329.2212978017253	122.33844229627108	31.133542847070764	436931.22	3444590.2	43.650361026430716	122.33842489674892	31.132602135308193	436928.94	3444486.0	62.061144534501175	122.33985030641854	31.140145702515376	437069.8	3445321.2	787.6521017279013	122.33847732770782	31.135532544427868	436935.88	3444810.8	263.4876184015415	122.33991259149857	31.139672327413148	437075.44	3445268.8	737.3064050642029	122.32812	31.10333	435926.84032209875	3441247.6590428664	3446.6949460536407
322	122.33833823908641	31.13311572947089	436921.0157250001	3444542.971413026	122.33833824622833	31.133115734221384	436921.01640902675	3444542.971935462	0.0008607159323595078	122.33815636426836	31.130913500140704	436902.22	3444299.0	244.694455685261	122.33857468403153	31.13609922211734	436945.53	3444873.5	331.43650639750575	122.33843483665162	31.133484160846034	436930.47	3444583.8	41.85991922157054	122.33842765983371	31.132581848293466	436929.2	3444483.8	59.78255320288984	122.33985269443345	31.140179550060424	437070.06	3445325.0	796.1053020689299	122.33846657444008	31.13547609699556	436934.8	3444804.5	261.89225419046477	122.33991227901875	31.139717439556826	437075.44	3445273.8	746.9159442492079	122.32812	31.10333	435926.84032209875	3441247.6590428664	3442.015158110347
323	122.3383307730229	31.133073629030708	436920.27607793186	3444538.309634641	122.33833078160143	31.133073630290564	436920.2768966094	3444538.3097693883	0.0008296925892812162	122.3381495907588	31.130897675512674	436901.56	3444297.2	241.7849156837004	122.3385704697737	31.13609243341382	436945.12	3444872.8	335.36223238393274	122.33842725179836	31.133443519490108	436929.72	3444579.2	42.01520643207765	122.33842861184604	31.13258636456129	436929.28	3444484.2	54.804536504516896	122.33985539462444	31.140215654892266	437070.34	3445329.0	804.8052932677534	122.33845632019356	31.135442209008886	436933.8	3444800.8	262.7892313095618	122.3399109053283	31.13972645526614	437075.3	3445274.8	752.5826890767967	122.32812	31.10333	435926.84032209875	3441247.6590428664	3437.3384933859465
324	122.33832309067527	31.133031827121854	436919.51600811264	3444533.6810659366	122.33832310078087	31.1330318261394	436919.5169708907	3444533.680951297	0.0009695792141029016	122.33814342580628	31.13088862108053	436900.97	3444296.2	238.15438659674948	122.33856455397188	31.136094658726027	436944.56	3444873.0	340.2420693709173	122.33842080584866	31.13342769656265	436929.1	3444577.5	44.853451618754036	122.33842815883415	31.132604407749987	436929.25	3444486.2	48.419589155038835	122.33985781389369	31.140244991222964	437070.6	3445332.2	812.7341672065859	122.33844726749649	31.135424117010896	436932.94	3444798.8	265.40850824719996	122.33990842355644	31.139706141362755	437075.06	3445272.5	755.0153167115776	122.32812	31.10333	435926.84032209875	3441247.6590428664	3432.6878322540633
325	122.33831517276165	31.1329905440198	436918.7338230355	3444529.1101312153	122.33831518439816	31.132990539639795	436918.734929517	3444529.109639152	0.001210961487969122	122.33813760428357	31.130877312722543	436900.4	3444295.0	234.82643264977284	122.33855760785018	31.13610364581208	436943.9	3444874.0	345.80727677365047	122.3384148588989	31.13343443308858	436928.53	3444578.2	50.10704819984857	122.33842739370273	31.132620193646368	436929.2	3444488.0	42.41841876611807	122.33985992098935	31.140272070266562	437070.8	3445335.2	820.3593188545377	122.33843882340142	31.135412795203088	436932.12	3444797.5	268.72373413370275	122.3399050677593	31.13967003316939	437074.72	3445268.5	755.6643934324098	122.32812	31.10333	435926.84032209875	3441247.6590428664	3428.0860494489525
326	122.338307	31.132950000000008	436917.92783018324	3444524.621254779	122.3383070133049	31.132949992430913	436917.9290936146	3444524.6204083157	0.0015207757625064012	122.33813147065489	31.130863747070883	436899.8	3444293.5	231.83010934353652	122.33855164508539	31.136112637947132	436943.34	3444875.0	351.29935109934604	122.33840916144658	31.133452449341025	436928.0	3444580.2	56.5332282793765	122.33842597302278	31.132635976176132	436929.06	3444489.8	36.60580939940473	122.33986143498724	31.14029012352221	437070.97	3445337.2	826.9141434864484	122.33843070709196	31.135401475078133	436931.34	3444796.2	271.9598539029267	122.33990138416618	31.139633923295904	437074.34	3445264.5	756.2317750544634	122.32812	31.10333	435926.84032209875	3441247.6590428664	3423.556014874529
327	122.33829855717337	31.132910366810677	436917.09669247677	3444520.2334802975	122.33829856722784	31.132910387858423	436917.0976649625	3444520.2358073136	0.002522049249425061	122.33812566479587	31.13085018310289	436899.25	3444292.0	228.93017704327957	122.33854666567781	31.136121635131328	436942.88	3444876.0	356.69922579113523	122.33840316752683	31.133465952692397	436927.44	3444581.8	62.37960000305547	122.33842361598445	31.13264498682903	436928.84	3444490.8	31.737501018618524	122.33986232463556	31.140303662203905	437071.06	3445338.8	832.8713963825278	122.33842262209761	31.13538564373664	436930.56	3444794.5	274.5968896436691	122.33989863709724	31.13960458528341	437074.06	3445261.2	757.4587429051386	122.32812	31.10333	435926.84032209875	3441247.6590428664	3419.1155475651103
328	122.3382898453247	31.132871622090665	436916.2404945341	3444515.9443288743	122.33828984175713	31.132871715467648	436916.2402162126	3444515.9546799576	0.010354824340812304	122.33811578588825	31.13080952992919	436898.28	3444287.5	229.14917817676536	122.33854096807994	31.136139651380205	436942.34	3444878.0	362.9954392828705	122.33839661198752	31.133465919024587	436926.8	3444581.8	66.64948350789115	122.33842456799717	31.132649503096857	436928.94	3444491.2	27.76731579314215	122.3398635420847	31.140317202565573	437071.2	3445340.2	838.742161783205	122.3384142876063	31.135358532671113	436929.75	3444791.5	275.8866336512903	122.33990088481185	31.13961136386413	437074.28	3445262.0	762.611267164984	122.32812	31.10333	435926.84032209875	3441247.6590428664	3414.7622775166788
329	122.3382808695622	31.132833694951636	436915.3596764294	3444511.74594099	122.3382808767391	31.132833634008314	436915.3603203177	3444511.7391825034	0.006789089064128906	122.33810615645018	31.13078015648604	436897.34	3444284.2	228.208187346448	122.33853286639497	31.136173445101043	436941.6	3444881.8	370.9329188682494	122.33839039988136	31.13346363143119	436926.22	3444581.5	70.59425066680492	122.33842299076707	31.132687841716162	436928.8	3444495.5	21.09286753065358	122.33986383863427	31.140321715459446	437071.22	3445340.8	843.5281742002708	122.33840713899762	31.135349473203032	436929.06	3444790.5	279.09065335202524	122.33990655081814	31.139645228209687	437074.84	3445265.8	770.6862466182339	122.32812	31.10333	435926.84032209875	3441247.6590428664	3410.4887908314586
330	122.33827163499403	31.13279651450514	436914.4546782323	3444507.6304571135	122.33827164517427	31.132796492045006	436914.4556339173	3444507.627962042	0.0026718373836133393	122.33809908651321	31.1307598189523	436896.66	3444282.0	226.33136597649582	122.33852414044067	31.136202724239162	436940.78	3444885.0	378.28674346242593	122.33838320444465	31.133461338787214	436925.53	3444581.2	74.44815334810069	122.33841966507809	31.132741961181292	436928.53	3444501.5	15.35357864314329	122.33986413518387	31.140326228353338	437071.25	3445341.2	848.2371809880382	122.33840155102203	31.135351700192068	436928.53	3444790.8	283.469267182517	122.33991213870827	31.139690370590813	437075.4	3445270.8	779.9082286973213	122.32812	31.10333	435926.84032209875	3441247.6590428664	3406.2876769511267
331	122.3382621467283	31.1327600098628	436913.5259400019	3444503.5900177206	122.33826215892768	31.132759993702578	436913.5270923543	3444503.5882197246	0.0021355808866486336	122.33809264079122	31.130743996005222	436896.03	3444280.2	224.02416765540286	122.33851614832831	31.13622072870411	436940.03	3444887.0	384.3250524875951	122.33837540042401	31.1334522759499	436924.78	3444580.2	77.48183584707418	122.33841640200531	31.13278705821015	436928.25	3444506.5	15.008862038628786	122.33986383863427	31.140321715459446	437071.22	3445340.8	851.8825378273473	122.3383960100178	31.135347160356794	436928.0	3444790.2	287.02516240437876	122.3399157129397	31.139742269713963	437075.78	3445276.5	789.7573211624825	122.32812	31.10333	435926.84032209875	3441247.6590428664	3402.1515283114036
332	122.33825240987318	31.132724110136188	436912.57390180894	3444499.616763282	122.33825242364325	31.132724099452485	436912.57520752837	3444499.6155713582	0.001767932611627709	122.33808622639472	31.130723661838818	436895.4	3444278.0	222.28071899350147	122.33850957694433	31.136222950647152	436939.4	3444887.2	388.56080749072044	122.33836701913461	31.133431931701832	436923.97	3444578.0	79.20716106307223	122.3384132798262	31.132811854758376	436927.97	3444509.2	18.16041300436031	122.33986324553514	31.14031268967169	437071.16	3445339.8	854.9691319549986	122.33839021951732	31.135331340797702	436927.44	3444788.5	289.2653643418007	122.33991983340495	31.139809961446367	437076.22	3445284.0	801.2719253683624	122.32812	31.10333	435926.84032209875	3441247.6590428664	3398.0729399969205
333	122.33824242953696	31.132688744436898	436911.5990037305	3444495.702834272	122.33824244412901	31.13268872814208	436911.60038410296	3444495.7010199954	0.0022796989062839655	122.33807793936737	31.130689783910604	436894.6	3444274.2	222.10478711964768	122.33850408285053	31.13621164399308	436938.88	3444886.0	391.24909910175984	122.33835841967021	31.133395796508943	436923.12	3444574.0	79.14098022560322	122.33840961168302	31.1328208586774	436927.62	3444510.2	21.643765549286158	122.33986173153667	31.14029463641611	437071.0	3445337.8	857.0018126716857	122.33838319617287	31.13530423646413	436926.75	3444785.5	290.19295296757423	122.33992446885898	31.13989795700175	437076.72	3445293.8	814.9501882537794	122.32812	31.10333	435926.84032209875	3441247.6590428664	3394.0445094217953
334	122.33823221082783	31.132653841876525	436910.6016858355	3444491.8403711617	122.33823222632286	31.13265382076389	436910.60314910644	3444491.838022408	0.002767273996610963	122.33806962102162	31.130660417200804	436893.78	3444271.0	221.4800139889235	122.33849858875801	31.13620033733875	436938.34	3444884.8	393.8877994530393	122.33834958637793	31.13334612597969	436922.25	3444568.5	77.53955065965101	122.33840625565851	31.132832119888533	436927.3	3444511.5	25.802176576787538	122.33986084188851	31.140281097734388	437070.9	3445336.2	859.4912300697445	122.3383758607067	31.135274874838547	436926.03	3444782.2	290.8192290277683	122.33992971304771	31.139992722736782	437077.28	3445304.2	829.3319493057339	122.32812	31.10333	435926.84032209875	3441247.6590428664	3390.0588360146257
335	122.33822175885415	31.13261933156664	436909.5823882059	3444488.021514425	122.33822177533449	31.13261930526138	436909.58394197514	3444488.0185896084	0.003311910540508863	122.33806099057585	31.130628793196763	436892.94	3444267.5	221.14879748193735	122.33849276688045	31.136189029000906	436937.78	3444883.5	396.4825448353739	122.33834012885613	31.133291940865078	436921.3	3444562.5	75.39655387508795	122.33840289963321	31.132843381099555	436927.0	3444512.8	30.246837841989336	122.33985992098935	31.140272070266562	437070.8	3445335.2	862.4333340721171	122.33836786967873	31.13524550984537	436925.25	3444779.0	291.3999882066212	122.33993559722107	31.14008974743705	437077.9	3445315.0	843.9350318911424	122.32812	31.10333	435926.84032209875	3441247.6590428664	3386.1085209399394
336	122.33821107872417	31.132585142618836	436908.5415509127	3444484.238404534	122.33821109652385	31.132585125102864	436908.543236282	3444484.2364530894	0.0025784889014319043	122.33805167327661	31.130601677042858	436892.03	3444264.5	220.35779192780961	122.33848561820346	31.136179969537373	436937.1	3444882.5	399.2837668826298	122.3383306400296	31.133242266966928	436920.38	3444557.0	73.71757112171042	122.33839979310403	31.132865922038278	436926.72	3444515.2	35.94620452866004	122.33985932789084	31.140263044478708	437070.75	3445334.2	865.3503876362752	122.33835953521455	31.135218398776097	436924.44	3444776.0	292.19430142689794	122.33994052925127	31.140182255882294	437078.44	3445325.2	858.000662718175	122.32812	31.10333	435926.84032209875	3441247.6590428664	3382.186166819643
337	122.33820017554626	31.132551204144693	436907.479614037	3444480.483181961	122.33820019108775	31.132551234726606	436907.481115953	3444480.4865625314	0.0036991903290931444	122.33804268374955	31.13057456257239	436891.16	3444261.5	219.59072429225182	122.33847850083933	31.136166398857895	436936.4	3444881.0	401.5600475648922	122.33832144767322	31.133197105968893	436919.47	3444552.0	72.51478913697845	122.33839703000395	31.132886209051318	436926.47	3444517.5	41.60327033255442	122.33985903134159	31.140258531584774	437070.72	3445333.8	868.7412032801018	122.33835051387283	31.135195795555138	436923.56	3444773.5	293.45785877135756	122.33994544566575	31.140277019933176	437078.97	3445335.8	872.2900055555524	122.32812	31.10333	435926.84032209875	3441247.6590428664	3378.2843774917524
338	122.3381890544289	31.1325174452558	436906.3970176657	3444476.7479871796	122.3381890598036	31.13251747539763	436906.39755002357	3444476.7513247645	0.0033797748303790384	122.33803303869367	31.1305474447329	436890.22	3444258.5	218.84679630414456	122.33847132085356	31.13616185060911	436935.72	3444880.5	404.8153305442492	122.33831219269382	31.13316096740499	436918.56	3444548.0	72.28311207600439	122.33839421993537	31.132913262890817	436926.22	3444520.5	48.03269405909283	122.33985903134159	31.140258531584774	437070.72	3445333.8	872.6133632346314	122.33834178900135	31.135177705233254	436922.72	3444771.5	295.2035704528307	122.33995036208819	31.140371783982623	437079.5	3445346.2	886.5655039487212	122.32812	31.10333	435926.84032209875	3441247.6590428664	3374.3957577787437
339	122.33817772048046	31.1324837950637	436905.29420187883	3444473.0249606585	122.33817773976207	31.13248381686525	436905.29605455796	3444473.027365963	0.0030361010345782966	122.33802305021324	31.13052258081798	436889.25	3444255.8	217.8665301121011	122.33846378177002	31.136161811892098	436935.0	3444880.5	408.55641241860593	122.33830254731323	31.133133849591726	436917.62	3444545.0	73.02365966256163	122.33839140986505	31.13294031673014	436925.97	3444523.5	54.545087189766235	122.33985932789084	31.140263044478708	437070.75	3445334.2	876.9744520341849	122.33833237725037	31.13516412275959	436921.8	3444770.0	297.43407364439196	122.33995527851866	31.14046654803064	437080.03	3445356.8	900.8346025465565	122.32812	31.10333	435926.84032209875	3441247.6590428664	3370.512913268754
340	122.33816617880936	31.132450182679978	436904.17160675407	3444469.3062428697	122.33816619631642	31.13245018027418	436904.1732742295	3444469.3059662646	0.0016902617421007944	122.33801306173795	31.13049771690226	436888.28	3444253.0	216.8891286860127	122.33845653916018	31.136166286073536	436934.3	3444881.0	412.7956190486086	122.33829318273894	31.133113500287585	436916.72	3444542.8	74.50782687106246	122.3383888649446	31.132976394688022	436925.75	3444527.5	62.065613861591906	122.33985992098935	31.140272070266562	437070.8	3445335.2	881.8320576020922	122.33832263771932	31.135150538601604	436920.88	3444768.5	299.6596530260162	122.33996050713516	31.14056356936387	437080.6	3445367.5	915.3561044617171	122.32812	31.10333	435926.84032209875	3441247.6590428664	3366.628450134481
341	122.3381544345242	31.1324165372162	436903.0296723861	3444465.583974285	122.33815445040433	31.13241653041472	436903.0311818454	3444465.5832114276	0.0016912772935743037	122.33800268284706	31.130481873739665	436887.28	3444251.2	214.91176175462522	122.33844988949646	31.13617978605234	436933.7	3444882.5	418.0417142964921	122.33828314695876	31.133095403224193	436915.75	3444540.8	76.23475687889783	122.33838689729289	31.133023754056588	436925.6	3444532.8	70.85487004367553	122.33986113843785	31.140285610628297	437070.94	3445336.8	887.199686053816	122.33831288253195	31.13513921005093	436919.94	3444767.2	302.13948054710204	122.33996573576044	31.140660590695596	437081.16	3445378.2	929.8862038694582	122.32812	31.10333	435926.84032209875	3441247.6590428664	3362.73497496606
342	122.3381424927335	31.132382787783964	436901.8688388578	3444461.8502953784	122.33814250889039	31.132382784827445	436901.8703772475	3444461.849958504	0.0015748419549218105	122.3379926160625	31.130468287870073	436886.3	3444249.8	212.67001429032416	122.33844253728827	31.136200049487158	436933.0	3444884.8	424.0439946080255	122.33827279906542	31.133075048867557	436914.75	3444538.5	77.7245233562472	122.3383855538779	31.13307562800919	436925.5	3444538.5	80.20978117108343	122.33986232463556	31.140303662203905	437071.06	3445338.8	893.0731139924766	122.33830278390495	31.13513013542386	436918.97	3444766.2	304.8796272872496	122.33997096439451	31.140757612025805	437081.72	3445389.0	944.432403784331	122.32812	31.10333	435926.84032209875	3441247.6590428664	3358.825094615308
343	122.3381303585459	31.1323488634948	436900.68954626366	3444458.097346616	122.33813037490135	31.13234886450194	436900.69110620953	3444458.097448925	0.0015632972402609556	122.3379828613834	31.130456959293568	436885.38	3444248.5	210.15609207377275	122.33843487294726	31.136218055630273	436932.28	3444886.8	429.81523123096457	122.33826210774193	31.13305694843514	436913.72	3444536.5	79.47789760466875	122.33838388268508	31.133127500277922	436925.38	3444544.2	89.6194806460988	122.33986383863427	31.140321715459446	437071.22	3445340.8	898.9749250411855	122.33829235749724	31.13512105911227	436917.97	3444765.2	307.6382995704653	122.33997617741412	31.140856888961302	437082.28	3445400.0	959.2477027951271	122.32812	31.10333	435926.84032209875	3441247.6590428664	3354.89141606533
344	122.33811803707002	31.13231469346027	436899.4922346906	3444454.3172684694	122.33811805354692	31.13231469854943	436899.4938089182	3444454.317823123	0.001669081643458867	122.33797245117351	31.13044562734765	436884.38	3444247.2	207.61836252137385	122.33842719294627	31.13623831738056	436931.56	3444889.0	435.86417495355767	122.33825141642245	31.133038848001842	436912.7	3444534.5	81.26121745518529	122.33838216452135	31.13318613937249	436925.25	3444550.8	99.81349700413027	122.3398650248328	31.140339767034952	437071.34	3445342.8	904.900912680012	122.33828157198934	31.13511649233218	436916.94	3444764.8	310.92252746831275	122.33998107826297	31.14095390860872	437082.8	3445410.8	973.8428464676713	122.32812	31.10333	435926.84032209875	3441247.6590428664	3350.926546329464
345	122.33810553341458	31.132280206791915	436898.27734423504	3444450.502201406	122.33810554993438	31.132280216081988	436898.27892533306	3444450.5032216255	0.0018816798453510832	122.33796141676194	31.13042978081313	436883.3	3444245.5	205.5476809507014	122.33841951294195	31.136258579130292	436930.84	3444891.2	441.9493101590544	122.33824010087507	31.13301623298258	436911.6	3444532.0	82.57855555890131	122.33838046201107	31.133242522857746	436925.12	3444557.0	109.82976702825233	122.33986653883248	31.140357820290397	437071.5	3445344.8	910.8705801379263	122.33827049001995	31.135107412651315	436915.88	3444763.8	313.74171034869136	122.33998630692307	31.14105092993436	437083.38	3445421.5	988.4826083672017	122.32812	31.10333	435926.84032209875	3441247.6590428664	3346.923092361037
346	122.3380928526883	31.132245332601308	436897.04531498783	3444446.644285898	122.33809286917393	31.13224534621057	436897.0468956876	3444446.645784837	0.0021784007553021798	122.33795067879109	31.130418447181132	436882.28	3444244.2	202.93206887824098	122.33841148949024	31.13628109480365	436930.1	3444893.8	448.32546061900507	122.33822875401353	31.132998129179864	436910.5	3444530.0	84.43461151802258	122.33837843172175	31.13329890465902	436924.97	3444563.2	119.90250532858734	122.33986741285649	31.140373614578863	437071.6	3445346.5	916.6283120037675	122.33825939239237	31.13510058857755	436914.8	3444763.0	316.8542420548016	122.33999184777238	31.1411502085449	437083.97	3445432.5	1003.4200813138725	122.32812	31.10333	435926.84032209875	3441247.6590428664	3342.873660993163
347	122.33808000000002	31.13221	436895.7965870488	3444442.735662415	122.3380800163728	31.132210018047303	436895.7981599287	3444442.7376532895	0.0025372291311231724	122.33793930095489	31.13040485456989	436881.2	3444242.8	200.51855424381273	122.33840346603466	31.136303610476375	436929.34	3444896.2	454.7534128921878	122.33821742281621	31.132977769767372	436909.4	3444527.8	86.09680900378845	122.3383763701165	31.133359797677144	436924.8	3444570.0	130.5302065626973	122.33986892685705	31.140391667834187	437071.75	3445348.5	922.6963957714825	122.33824829476637	31.13509376450285	436913.75	3444762.2	320.01833847277686	122.33999704520453	31.141251741080826	437084.53	3445443.8	1018.6513029735564	122.32812	31.10333	435926.84032209875	3441247.6590428664	3338.7708588899654
348	122.33806698431944	31.132174162233575	436894.53198457806	3444438.7711440213	122.33806699664115	31.132174160703283	436894.53315828135	3444438.7709674	0.001186918042966203	122.33792825088828	31.130391263642103	436880.12	3444241.2	198.04586221407558	122.33839511478837	31.13632612446493	436928.56	3444898.8	461.23597423374747	122.33820542041305	31.132959662594956	436908.25	3444525.8	88.05399101959861	122.33837465194122	31.133418436769386	436924.7	3444576.5	140.99146385353825	122.3398704408581	31.14040972108945	437071.9	3445350.5	928.8224463578586	122.3382371814812	31.135089196035235	436912.7	3444761.8	323.4887388295681	122.34000227389146	31.141348762401808	437085.1	3445454.5	1033.4499965206444	122.32812	31.10333	435926.84032209875	3441247.6590428664	3334.609961565071
349	122.33805383005982	31.132137869083863	436893.25386798417	3444434.7562341834	122.33805383155232	31.132137802736246	436893.25396635063	3444434.74887997	0.007354871212633673	122.33791590542504	31.13037541036598	436878.94	3444239.5	195.78037536933363	122.33838671656393	31.136355405275786	436927.78	3444902.0	468.51774438467737	122.33819343367492	31.132939299812662	436907.1	3444523.5	89.81647012389368	122.33837291810654	31.13347933146972	436924.56	3444583.2	151.75845586024406	122.33987133050849	31.140423259770877	437072.0	3445352.0	934.4978895856119	122.33822542829314	31.135082368590822	436911.56	3444761.0	326.757097459964	122.34000875131404	31.141454812866467	437085.78	3445466.2	1049.3074772173763	122.32812	31.10333	435926.84032209875	3441247.6590428664	3330.3969205744193
350	122.3380405654952	31.132101194466774	436891.9649817406	3444430.699108969	122.33804057983264	31.132101204634804	436891.9663553624	3444430.7002277356	0.0017715743289411737	122.33790324786541	31.130357299794614	436877.72	3444237.5	193.723645498437	122.33837766276018	31.136384682718727	436926.94	3444905.2	475.83781397842387	122.3381817747169	31.132918938713175	436905.97	3444521.2	91.62733976264941	122.33837110598549	31.133551504212594	436924.44	3444591.2	163.8018713353771	122.3398728445104	31.140441313026034	437072.16	3445354.0	940.7196333316655	122.33821397156656	31.135080054045353	436910.47	3444760.8	330.5691759831603	122.34001340252405	31.141540552792016	437086.28	3445475.8	1062.962923603195	122.32812	31.10333	435926.84032209875	3441247.6590428664	3326.1403564886846
351	122.3380272188995	31.132064212298207	436890.66807031364	3444426.607944442	122.33802723052267	31.13206420911358	436890.6691763271	3444426.607584869	0.001162995497298748	122.33789090241069	31.13034144651613	436876.53	3444235.8	191.38078441993613	122.33836823418804	31.136420725300077	436926.06	3444909.2	483.9381359699954	122.3381694288917	31.13290308546229	436904.78	3444519.5	93.95805354868571	122.33836893476958	31.133628186488362	436924.28	3444599.8	176.37465025193214	122.33987403071167	31.14045936460116	437072.28	3445356.0	946.970400788848	122.33820281129985	31.135082252398888	436909.4	3444761.0	334.91665560000183	122.34001738250797	31.141628544963584	437086.72	3445485.5	1076.8882274077555	122.32812	31.10333	435926.84032209875	3441247.6590428664	3321.8488898589603
352	122.33801381854651	31.13202699649408	436889.365878168	3444422.490916669	122.33801383074012	31.13202700360651	436889.36704538285	3444422.491698001	0.0014045890375532688	122.33787885339346	31.130330106140114	436875.38	3444234.5	188.51082043725518	122.33835947684176	31.136454515640114	436925.25	3444913.0	491.8199172766032	122.33815677095697	31.132884974917495	436903.56	3444517.5	96.06388492485273	122.3383667792059	31.133702613154544	436924.12	3444608.0	188.73742752531555	122.33987556033988	31.140475162249302	437072.44	3445357.8	953.0082747140826	122.3381910111295	31.13508219177542	436908.28	3444761.0	339.0371525204889	122.34002170592579	31.141714283207083	437087.2	3445495.0	1090.600352050164	122.32812	31.10333	435926.84032209875	3441247.6590428664	3317.5311412251367
353	122.33800039271004	31.131989620970415	436888.0611497739	3444418.3562017228	122.33800040405525	31.131989627977788	436888.06223603635	3444418.356971894	0.0013315891905411894	122.337866476613	31.1303187640784	436874.2	3444233.2	185.62538639494522	122.33835073514803	31.136486050371698	436924.44	3444916.5	499.47020193186313	122.338144113027	31.132866864371458	436902.34	3444515.5	98.18813682390339	122.33836524787986	31.13378155440388	436924.03	3444616.8	201.62824034631137	122.33987641874076	31.140493212144357	437072.53	3445359.8	959.2973998256722	122.33817953874168	31.135082132834928	436907.2	3444761.0	343.17719879215633	122.34002562343116	31.141811297802246	437087.62	3445505.8	1105.5546132366733	122.32812	31.10333	435926.84032209875	3441247.6590428664	3313.195731123652
354	122.33798696966367	31.131952159643138	436886.75662959216	3444414.211975667	122.33798698027347	31.131952167100962	436886.75764604006	3444414.2127961824	0.0013062968848621189	122.3378541311693	31.130302910796438	436873.0	3444231.5	183.22912134792514	122.33834166566086	31.13651758341876	436923.6	3444920.0	507.12769496297426	122.33813084653795	31.132841983629806	436901.06	3444512.8	99.57108098009866	122.33836407564243	31.13385598611866	436923.97	3444625.0	214.04750198820295	122.3398779327445	31.140511265399294	437072.7	3445361.8	965.6078894288302	122.33816742645132	31.135079814917265	436906.03	3444760.8	347.07364247429456	122.3400298843713	31.141906058469125	437088.1	3445516.2	1120.2787345699066	122.32812	31.10333	435926.84032209875	3441247.6590428664	3308.851280069965
355	122.33797357768094	31.1319146864283	436885.4550620846	3444410.06641458	122.33797358745005	31.13191469387194	436885.4559983748	3444410.067234002	0.0012442232404119135	122.33784142662928	31.13029156704774	436871.78	3444230.2	180.3355652371672	122.33833325174265	31.136549119832363	436922.8	3444923.5	514.790855401122	122.33811789216821	31.132819360179635	436899.8	3444510.2	101.20714802353643	122.33836255996641	31.133932671757535	436923.88	3444633.5	226.71272289609988	122.33987911894735	31.140529316974202	437072.8	3445363.8	971.9131600309569	122.3381556576068	31.135075243074574	436904.9	3444760.2	350.7233841772976	122.34003444187948	31.142005332027097	437088.6	3445527.2	1135.5018670435543	122.32812	31.10333	435926.84032209875	3441247.6590428664	3304.506408586279
356	122.33796024503528	31.1318772752419	436884.15919171134	3444405.92769453	122.33796025395166	31.131877282794882	436884.1600467791	3444405.928526555	0.001193065960118406	122.33782842566133	31.13027571039405	436870.53	3444228.5	177.95029525572295	122.33832449437134	31.136582910169007	436922.0	3444927.2	522.6938615980287	122.33810431358033	31.13279222214239	436898.5	3444507.2	102.33214728560245	122.33836134075118	31.134013870295902	436923.8	3444642.5	239.87255068790057	122.33988063295205	31.140547370229015	437072.97	3445365.8	978.2166975565641	122.33814321753547	31.135072923470563	436903.72	3444760.0	354.6121456198705	122.3400389993952	31.142104605583523	437089.1	3445538.2	1150.718026557919	122.32812	31.10333	435926.84032209875	3441247.6590428664	3300.169737179975
357	122.337947	31.131840000000008	436882.8717629308	3444401.8039915906	122.33794700769941	31.131840000774798	436882.87249748607	3444401.804073075	0.000739060946261922	122.33781539336205	31.130264364958133	436869.28	3444227.2	175.08226072890247	122.33831506575812	31.13661895274481	436921.12	3444931.2	530.826135346489	122.33809104711179	31.132767341396654	436897.22	3444504.5	103.69332756345143	122.33836044931166	31.13409507051674	436923.78	3444651.5	253.02506347758725	122.33988181915576	31.140565421803807	437073.1	3445367.8	984.4978900569303	122.33813076180148	31.135072859473368	436902.53	3444760.0	358.7351054360739	122.34004354129604	31.142206134744765	437089.6	3445549.5	1166.164700055973	122.32812	31.10333	435926.84032209875	3441247.6590428664	3295.8498863603872
358	122.33793386284351	31.131802916259414	436881.5947448835	3444397.70145162	122.3379338752018	31.13180290990376	436881.5959188835	3444397.7007401786	0.0013727436377660516	122.33780239240208	31.130248508301857	436868.03	3444225.5	172.73479190226647	122.33830629271338	31.136654998687195	436920.3	3444935.2	538.9410973627959	122.33807746853871	31.132740203356565	436895.9	3444501.5	104.78052216169462	122.338359542212	31.13417852634493	436923.75	3444660.8	266.40496305196433	122.3398833331614	31.140583475058516	437073.25	3445369.8	990.7623919090163	122.33811830606751	31.135072795474965	436901.34	3444760.0	362.8364112947935	122.34004809882687	31.14230540829806	437090.1	3445560.5	1181.343429849683	122.32812	31.10333	435926.84032209875	3441247.6590428664	3291.5533088153843
359	122.33792082181496	31.131766006139827	436880.3270054517	3444393.6180996234	122.33792085172081	31.131766052454456	436880.32988726767	3444393.623215679	0.005871872723762539	122.33779856762277	31.130280068302863	436867.7	3444229.0	165.1026220920505	122.33829736521682	31.136618861820637	436919.44	3444931.2	539.0525865687026	122.33806346821821	31.132726597283565	436894.56	3444500.0	107.33013571583487	122.33834905224052	31.13422584193151	436922.78	3444666.0	275.67056885521015	122.33988423843998	31.14059475813268	437073.34	3445371.0	996.2584217259439	122.33810649023464	31.13507499045176	436900.22	3444760.2	367.1711206984568	122.34004783298265	31.14239112301768	437090.12	3445570.0	1194.9433350792144	122.32812	31.10333	435926.84032209875	3441247.6590428664	3287.2777859685607
360	122.33790785715864	31.131729233401693	436879.0666371932	3444389.549930387	122.33790786787591	31.13172922487404	436879.0676533057	3444389.5489791553	0.0013918788756423436	122.33779416565027	31.13030034688648	436867.28	3444231.2	158.73803360215422	122.33829405817838	31.136528617313314	436919.06	3444921.2	533.2022440574884	122.33805004629615	31.1326769031527	436893.25	3444494.5	105.90413066658799	122.33834315324137	31.134178442167517	436922.2	3444660.8	274.60678536263987	122.33988515934394	31.140603785599968	437073.44	3445372.0	1001.4929713135788	122.33808952503442	31.13501625537967	436898.56	3444753.8	364.7215093363249	122.34004221311613	31.14244523069445	437089.62	3445576.0	1204.9890422041824	122.32812	31.10333	435926.84032209875	3441247.6590428664	3283.0189314477348
361	122.33789494911896	31.13169256180542	436877.81173267553	3444385.4929386964	122.33789496304401	31.131692577087637	436877.81307037605	3444385.494624506	0.002152068169210948	122.33778445801747	31.130282251466674	436866.34	3444229.2	156.66323920797566	122.33829175016645	31.136436122248583	436918.78	3444911.0	527.101672194026	122.33803681235585	31.132600141714498	436891.94	3444486.0	101.49486033484298	122.338340517416	31.134085945386666	436921.88	3444650.5	268.64533137219047	122.33988544026998	31.140610554100473	437073.47	3445372.8	1006.458232378331	122.3380705003498	31.13492367439485	436896.7	3444743.5	358.50432429096617	122.34003590665111	31.142456476812423	437089.03	3445577.2	1210.3299457857588	122.32812	31.10333	435926.84032209875	3441247.6590428664	3278.77235891025
362	122.33788207794038	31.131655955111405	436876.5603844638	3444381.4431193396	122.33788209098124	31.131655965490175	436876.561634621	3444381.444262199	0.001693818391959619	122.33777061478233	31.130246089267214	436865.0	3444225.2	156.6203467560957	122.33828600768449	31.136366166420544	436918.2	3444903.2	523.4646477579488	122.33802431230436	31.132512105598753	436890.7	3444476.2	95.85363850120493	122.33833513410133	31.134011480003593	436921.3	3444642.2	264.61855725694903	122.33988544026998	31.140610554100473	437073.47	3445372.8	1010.6741492997124	122.33805136604518	31.134846882662682	436894.8	3444735.0	354.0276932442249	122.34002897608784	31.142415838946686	437088.34	3445572.8	1209.9852386812581	122.32812	31.10333	435926.84032209875	3441247.6590428664	3274.533682040198
363	122.33786922386736	31.131619377080018	436875.3106851185	3444377.396467095	122.33786923723385	31.13161938679761	436875.31196588377	3444377.3975364887	0.0016685212336189923	122.33775677155745	31.13020992706622	436863.66	3444221.2	156.58079398224655	122.33827584737664	31.136318744777988	436917.2	3444898.0	522.2850812516302	122.33801293539423	31.132451143524573	436889.56	3444469.5	93.1996512924848	122.33832502097168	31.13395729152546	436920.3	3444636.2	262.7362077067916	122.33988547152036	31.14060604288678	437073.47	3445372.2	1014.3964563283891	122.33803368269228	31.13479716664572	436893.1	3444729.5	352.55231566523685	122.34002142143716	31.142323317096363	437087.56	3445562.5	1203.9606374898399	122.32812	31.10333	435926.84032209875	3441247.6590428664	3270.2985145307807
364	122.33785636714455	31.131582791471683	436874.06072721496	3444373.348976756	122.33785638047308	31.13158280009648	436874.06200363825	3444373.349925057	0.001590135615785174	122.3377435682046	31.130176023843003	436862.38	3444217.5	156.2864670290703	122.33826300214196	31.13628033209398	436915.94	3444893.8	522.0832204661554	122.33800266594987	31.132419511101716	436888.56	3444466.0	93.77906761144862	122.33831289420732	31.13390985976993	436919.12	3444631.0	261.5623032096453	122.33988487841793	31.14059701709945	437073.4	3445371.2	1017.6173591512187	122.33801785638495	31.13476324998915	436891.56	3444725.8	352.8353627884414	122.34001246211103	31.142196952750744	437086.62	3445548.5	1194.2208746693793	122.32812	31.10333	435926.84032209875	3441247.6590428664	3266.0624701139677
365	122.33784348801657	31.131546162046682	436872.80860331864	3444369.2966430965	122.33784350142884	31.13154616991587	436872.8098872263	3444369.2975076055	0.0015478355181642257	122.3377306769567	31.130144377912877	436861.12	3444214.0	155.7355256309405	122.33824951700556	31.136239660433166	436914.62	3444889.2	521.6321542875245	122.33799284841459	31.13241720496197	436887.62	3444465.8	97.5847102192534	122.33829981543676	31.133857911745103	436917.84	3444625.2	259.8851387570827	122.33988364533772	31.140585732345336	437073.28	3445370.0	1020.5863464623593	122.33800359066454	31.13474061979317	436890.2	3444723.2	354.37974675921635	122.34000265999528	31.142050282905625	437085.6	3445532.2	1182.2597129993708	122.32812	31.10333	435926.84032209875	3441247.6590428664	3261.8211625170616
366	122.33783056672802	31.131509452565403	436871.5524059908	3444365.235460907	122.33783058021535	31.13150945955198	436871.5536964695	3444365.2362275515	0.0015010259159683786	122.33771814482257	31.13010822244728	436859.9	3444210.0	155.67170992970685	122.3382373430258	31.136198995506593	436913.44	3444884.8	521.2002661443529	122.33798328032731	31.132426178550155	436886.72	3444466.8	102.64121802582768	122.33828547254406	31.133799190158413	436916.44	3444618.8	257.45736189831723	122.33988245913346	31.140567680770605	437073.16	3445368.0	1022.8298151604934	122.33798935628374	31.134713478379528	436888.8	3444720.2	355.4338670026615	122.33999167166884	31.14188556148629	437084.44	3445514.0	1168.323597950654	122.32812	31.10333	435926.84032209875	3441247.6590428664	3257.570205502197
367	122.33781758352374	31.131472626788174	436870.29022780934	3444361.1614249656	122.33781759708468	31.131472637646187	436870.2915278711	3444361.1626206427	0.0017662967727036746	122.33770562836803	31.130069811370856	436858.7	3444205.8	155.84394214230852	122.3382252003796	31.13615381936346	436912.25	3444879.8	520.2833195851123	122.33797340013021	31.132432894844328	436885.78	3444467.5	107.46098970723641	122.33826953775646	31.133733693325603	436914.88	3444611.5	254.27780882638623	122.33988035202644	31.140540601728436	437072.94	3445365.0	1024.0887664911745	122.33797615225451	31.13467957519373	436887.53	3444716.5	355.7565962194636	122.33997977807682	31.14170955699052	437083.2	3445494.5	1153.1615559700358	122.32812	31.10333	435926.84032209875	3441247.6590428664	3253.305212844696
368	122.33780451864848	31.13143564847529	436869.02016134054	3444357.070530055	122.33780453563057	31.131435674607367	436869.0217976817	3444357.073416621	0.0033181131517690723	122.33769315893493	31.13002463346446	436857.47	3444200.8	156.74674867652863	122.33821405676461	31.136106392663336	436911.16	3444874.5	519.1422794716183	122.33796297404452	31.132423818506922	436884.78	3444466.5	110.5586758610795	122.33825269795474	31.133656913396454	436913.22	3444603.0	249.86960484795347	122.33987797962041	31.140504498578643	437072.7	3445361.0	1024.380185995656	122.33796299523549	31.134638905182317	436886.25	3444712.0	355.34742995497425	122.33996793139399	31.141526785669797	437081.94	3445474.2	1137.2878972222543	122.32812	31.10333	435926.84032209875	3441247.6590428664	3249.021798347072
369	122.33779135234712	31.131398481387095	436867.74029915547	3444352.958770958	122.3377913804054	31.131398504537792	436867.7429895049	3444352.961320785	0.003706696400570063	122.33768036174834	31.129979453871645	436856.22	3444195.8	157.63040240066698	122.33820197678936	31.136052194086954	436909.97	3444868.5	517.2678231855297	122.3379520177413	31.13239669392896	436883.72	3444463.5	111.6900810705974	122.33823489050693	31.133577872804565	436911.47	3444594.2	245.22160309803408	122.33987432726207	31.14046387749493	437072.3	3445356.5	1024.1800543585846	122.33795022867741	31.134589214421762	436885.0	3444706.5	353.96228316860174	122.33995514820941	31.141337242484152	437080.6	3445453.2	1120.690581848386	122.32812	31.10333	435926.84032209875	3441247.6590428664	3244.7155758416616
370	122.33777806486458	31.131361089283796	436866.44873382483	3444348.822142449	122.33777808764229	31.131361120129338	436866.4509258331	3444348.825548109	0.004050113541358459	122.33766790800937	31.129932020352925	436855.0	3444190.5	158.73554830566144	122.33818930390598	31.1359889697103	436908.72	3444861.5	514.4174762683707	122.33794085900011	31.1323515227947	436882.62	3444458.5	110.8643496544398	122.33821649017453	31.133489806407606	436909.66	3444584.5	239.60580542582696	122.33987045648352	31.14040746548254	437071.9	3445350.2	1022.286919035767	122.33793782124785	31.13453501412817	436883.78	3444700.5	352.1047168222516	122.33994270849618	31.14114544536554	437079.28	3445432.0	1103.889465041577	122.32812	31.10333	435926.84032209875	3441247.6590428664	3240.382159190522
371	122.33776463644585	31.13132343592575	436865.1435579247	3444344.656639314	122.33776465517921	31.131323454333007	436865.14535611676	3444344.658668733	0.002711464134971237	122.33765517353184	31.129877818318924	436853.75	3444184.5	160.56139722383975	122.3381754295364	31.135909949341706	436907.34	3444852.8	509.84283792615616	122.33792943516161	31.132297327539288	436881.5	3444452.5	109.07668697507182	122.33819623283931	31.13338594064362	436907.66	3444573.0	232.2671293079583	122.3398650404583	31.140337511428022	437071.34	3445342.5	1018.9258519035773	122.33792608506049	31.134478561594324	436882.62	3444694.2	350.03016820398386	122.33993028445006	31.140951392634015	437077.97	3445410.5	1086.8839091185187	122.32812	31.10333	435926.84032209875	3441247.6590428664	3236.0171623095853
372	122.33775104733593	31.13128548507314	436863.8228640233	3444340.458256326	122.33775106692657	31.131285504242182	436863.82474445103	3444340.4603696857	0.002828833115571126	122.33764153413328	31.129812333179945	436852.4	3444177.2	163.607072001121	122.3381616178408	31.135821906539995	436905.97	3444843.0	504.30593873115555	122.33791840177463	31.13223411153159	436880.4	3444445.5	106.34273178969049	122.33817383772376	31.133259507001295	436905.44	3444559.0	222.46858577218848	122.3398590469672	31.140256275977823	437070.72	3445333.5	1014.3657192121942	122.33791369332597	31.13442210568977	436881.4	3444688.0	347.9862627436097	122.33991720484273	31.14075733653643	437076.6	3445389.0	1069.911789890127	122.32812	31.10333	435926.84032209875	3441247.6590428664	3231.616199156155
373	122.33773727777996	31.131247200486268	436862.48474469833	3444336.2229882674	122.33773729839011	31.131247222060214	436862.4867239181	3444336.225367584	0.003094908294605305	122.33762639697956	31.129726539126544	436850.9	3444167.8	168.8703920621867	122.33814724457964	31.13572032672106	436904.53	3444831.8	497.30767937434314	122.33790797694604	31.132177665718412	436879.38	3444439.2	104.4023269410159	122.33814961696461	31.133112762771233	436903.03	3444542.8	210.4695361979105	122.33985155511584	31.14015473166345	437069.94	3445322.2	1007.6139705008643	122.33790200417045	31.134358886328727	436880.25	3444681.0	345.2344016971291	122.33990510868561	31.140563285472165	437075.3	3445367.5	1053.0089877844382	122.32812	31.10333	435926.84032209875	3441247.6590428664	3227.1748837601995
374	122.33772330802312	31.13120854592531	436861.1272925246	3444331.9468299127	122.33772332965717	31.131208569964315	436861.12937099545	3444331.9494818505	0.0033693938541961843	122.3376112441794	31.129643000680282	436849.4	3444158.5	173.8424161263163	122.33813288701066	31.135616491291568	436903.1	3444820.2	490.1032232808941	122.33789791123552	31.132116710370845	436878.38	3444432.5	102.02168116512397	122.33812505283844	31.132968272459028	436900.6	3444526.8	198.76085213570272	122.33984404765253	31.14005544295429	437069.16	3445311.2	1001.1547063722442	122.33788998724984	31.134295665281492	436879.06	3444674.0	342.52305445611086	122.33989266914456	31.140371488328665	437074.0	3445346.2	1036.4003620401768	122.32812	31.10333	435926.84032209875	3441247.6590428664	3222.688830220876
375	122.33770911831066	31.131169485150476	436859.74860008137	3444327.625776039	122.33770914097263	31.131169511713814	436859.750778228	3444327.6287071635	0.0036518233410317525	122.33759576364093	31.129559460546293	436847.88	3444149.2	178.7705228956868	122.33811884159098	31.135514913151294	436901.7	3444809.0	483.1976974494687	122.33788717432573	31.132058007261772	436877.3	3444426.0	99.92986800895177	122.33810083222001	31.132821528215302	436898.2	3444510.5	186.87035831373424	122.33983621240355	31.139956152563364	437068.34	3445300.2	994.741080686513	122.33787797034438	31.134232444232754	436877.88	3444667.0	339.8579560098028	122.33988022964623	31.14017969117899	437072.7	3445325.0	1019.8521058077114	122.32812	31.10333	435926.84032209875	3441247.6590428664	3218.153652729774
376	122.33769468888781	31.131129981922	436858.34675993735	3444323.255821423	122.33769471258206	31.131130011069686	436858.3490382121	3444323.259038385	0.0039420019569035795	122.33758028312825	31.129475920409742	436846.34	3444140.0	183.64849123536462	122.33810410930359	31.135417842855556	436900.22	3444798.2	476.83617022381264	122.33787645309594	31.131997048542523	436876.25	3444419.2	97.6494153868159	122.33807626823457	31.13267703788939	436895.75	3444494.5	175.2814053562089	122.33982872059406	31.13985460824364	437067.56	3445289.0	988.1462666756656	122.33786592211607	31.13417373439888	436876.7	3444660.5	337.74253319655634	122.33986749364163	31.139983381129035	437071.34	3445303.2	1002.8740239034424	122.32812	31.10333	435926.84032209875	3441247.6590428664	3213.5649655799925
377	122.33768	31.131090000000007	436856.9198646774	3444318.8329608366	122.33768002473025	31.13109003179158	436856.92224347184	3444318.8364702337	0.004239638107467327	122.3375648026413	31.129392380270634	436844.8	3444130.8	188.47224845183428	122.33808975182099	31.13531400741772	436898.78	3444786.8	469.78583537669437	122.33786604398315	31.13193834711564	436875.22	3444412.8	95.68311998085487	122.33805136088215	31.132534801481253	436893.28	3444478.8	163.998810231566	122.33982119754606	31.13975757513634	437066.78	3445278.2	982.1012453340029	122.33785357746132	31.134110511662342	436875.47	3444653.5	335.18068000574584	122.33985538202859	31.139791585646854	437070.06	3445282.0	986.468716342828	122.32812	31.10333	435926.84032209875	3441247.6590428664	3208.9183831851324
378	122.33766505128294	31.131049526955444	436855.467871282	3444314.3558169752	122.33766505766425	31.131049537639843	436855.4684867422	3444314.3569975006	0.0013313269448751795	122.33754866665493	31.129308836758288	436843.22	3444121.5	193.24442324001814	122.33807505091985	31.13521242590067	436897.3	3444775.5	463.0388001994249	122.33785532277889	31.131877388393875	436874.16	3444406.0	93.53027200528831	122.33802645360011	31.132392565066223	436890.8	3444463.0	152.78853336003863	122.33981372139046	31.13965377520592	437066.0	3445266.8	975.386311715483	122.33784090504322	31.134047287239373	436874.22	3444646.5	332.67304334719466	122.33984292703327	31.139602044085713	437068.75	3445261.0	970.3733692167657	122.32812	31.10333	435926.84032209875	3441247.6590428664	3204.2125755685192
379	122.33764991993304	31.131008645602417	436853.99819433456	3444309.833524219	122.33764987261875	31.13100858993971	436853.9936465986	3444309.8273820356	0.007642533787680627	122.33752717817156	31.129193686054627	436841.1	3444108.8	201.49716721583934	122.3380594438424	31.13514693073916	436895.78	3444768.2	460.31672683925564	122.33784496069501	31.13181192013757	436873.12	3444398.8	90.95039505266786	122.33800771141294	31.132259383082392	436888.94	3444448.2	142.75810256497675	122.33980590182456	31.139552229200707	437065.2	3445255.5	968.9613027583085	122.33782793620207	31.13397954991346	436872.94	3444639.0	329.7108825577701	122.33983860417615	31.139468936380215	437068.25	3445246.2	960.6142057790864	122.32812	31.10333	435926.84032209875	3441247.6590428664	3199.4584345318613
380	122.33763470253687	31.13096746256592	436852.52011282713	3444305.2778448737	122.33763471591773	31.130967480469383	436852.5214003938	3444305.279821505	0.0023590037103553155	122.33750561136546	31.129089813395133	436838.97	3444097.2	208.46875947555813	122.3380400588579	31.13510622873463	436893.9	3444763.8	460.3363220257826	122.33783478538115	31.131766754045874	436872.12	3444393.8	90.6182864202865	122.33798597113764	31.132180322233648	436886.8	3444439.5	138.53358706377503	122.33979841007094	31.13945068487378	437064.4	3445244.2	962.582174792639	122.33781697976715	31.133952425328545	436871.88	3444636.0	331.2880250610396	122.33983891702691	31.139376454803102	437068.22	3445236.0	955.3897802055118	122.32812	31.10333	435926.84032209875	3441247.6590428664	3194.669906790279
381	122.3376194956807	31.130926084470907	436851.0429057447	3444300.700541238	122.33761950162136	31.13092608740751	436851.0434740644	3444300.7008633185	0.000653240569074148	122.337487493233	31.12900851536978	436837.2	3444088.2	212.9018664563534	122.33801998699299	31.135070034574163	436891.97	3444759.8	460.87018814178765	122.33782382918658	31.131739629455847	436871.06	3444390.8	92.24797654965752	122.33796268482631	31.1321350887773	436884.56	3444434.5	137.9342537736331	122.33979057490727	31.139351394472182	437063.6	3445233.2	956.4655531859224	122.33780789598791	31.133938844501664	436871.0	3444634.5	334.3955207251284	122.33983818398215	31.13929299061382	437068.1	3445226.8	951.1459767383986	122.32812	31.10333	435926.84032209875	3441247.6590428664	3189.8609384102792
382	122.33760439595048	31.130884617942545	436849.57585206983	3444296.113375627	122.33760440250938	31.13088462907048	436849.57648475835	3444296.114605208	0.0013828102160705878	122.33747193452014	31.12893625326495	436835.66	3444080.2	216.31170162257234	122.33800258440067	31.135027087062593	436890.28	3444755.0	460.68846680715575	122.33781248255212	31.131721525616165	436869.97	3444388.8	94.85470184034216	122.33794105306372	31.13208760813025	436882.47	3444429.2	137.13972248655713	122.33978401969227	31.139256622003963	437062.9	3445222.8	950.8760656944146	122.33779881221125	31.13392526367415	436870.12	3444633.0	337.5127629618041	122.33983604599699	31.139223053347326	437067.84	3445219.0	948.3462430534016	122.32812	31.10333	435926.84032209875	3441247.6590428664	3185.0454749025926
383	122.33758949993194	31.13084316960599	436848.12823078106	3444291.5281103514	122.33758950377371	31.130843178631597	436848.1286030306	3444291.5291084787	0.0010652829474767647	122.33745667224007	31.128868504063053	436834.16	3444072.8	219.22380759370458	122.3379882101963	31.134972876669444	436888.88	3444749.0	459.2829509359453	122.33779995019094	31.131685370163964	436868.75	3444384.8	95.47553652832958	122.3379214976192	31.13202434832404	436880.56	3444422.2	134.68553839616118	122.33977677764148	31.139166357388497	437062.16	3445212.8	945.7577718308714	122.33778888613786	31.1338913773169	436869.16	3444629.2	338.37590389991436	122.33983367363105	31.13918695019006	437067.6	3445215.0	949.1919959087146	122.32812	31.10333	435926.84032209875	3441247.6590428664	3180.2374613660686
384	122.33757490421056	31.130801846086484	436846.70932085696	3444286.956507728	122.33757490635526	31.130801853493438	436846.7095302382	3444286.957327424	0.0008460154930455099	122.33744078581059	31.128796240268002	436832.6	3444064.8	222.65439905215865	122.33797583403309	31.134914165165746	436887.66	3444742.5	457.380065544666	122.33778657555101	31.131628909174548	436867.44	3444378.5	93.86089914306922	122.33790425226893	31.131958844697703	436878.88	3444415.0	132.02184223813404	122.3397701599415	31.139080607346582	437061.47	3445203.2	941.1245275657836	122.33777739953457	31.133846204492542	436868.03	3444624.2	337.9667507188293	122.33983275274309	31.13917792272069	437067.5	3445214.0	952.973326258594	122.32812	31.10333	435926.84032209875	3441247.6590428664	3175.4508427607834
385	122.3375607053716	31.130760754009366	436845.3284012786	3444282.4103300762	122.33756070549796	31.130760759271727	436845.3284168125	3444282.4109132355	0.0005833661279796343	122.3374242595591	31.128721717489338	436830.97	3444056.5	226.36624487762452	122.33796316143703	31.13485094076001	436886.4	3444735.5	454.9479515804026	122.33777235864173	31.131552142647262	436866.03	3444370.0	90.00310118287898	122.33788700694156	31.131893341068736	436877.2	3444407.8	129.32530698953983	122.33976385442098	31.13899711459092	437060.8	3445194.0	936.7118677125297	122.33776564784837	31.133792007548898	436866.88	3444618.2	336.53014695709527	122.33983304928867	31.139182435615364	437067.53	3445214.5	958.2094023534216	122.32812	31.10333	435926.84032209875	3441247.6590428664	3170.6995642629104
386	122.33754699999999	31.130719999999993	436843.99475101195	3444277.901339714	122.33754699813028	31.130720003184905	436843.9945748659	3444277.9016937665	0.00039544989162595436	122.33740771765594	31.128649450317955	436829.34	3444048.5	229.86871577752203	122.3379501454081	31.134789970276056	436885.12	3444728.8	452.7208984170547	122.33775823577359	31.1314618424633	436864.62	3444360.0	84.65103185474537	122.33787104138736	31.131832355393783	436875.62	3444401.0	127.09741466790848	122.33975848541601	31.13892039369677	437060.25	3445185.5	933.0067850063662	122.33775286582707	31.13374457237363	436865.62	3444613.0	335.796038983176	122.33983301803757	31.139186946830026	437067.53	3445215.0	963.3911279899476	122.32812	31.10333	435926.84032209875	3441247.6590428664	3165.9975717108186
387	122.33753385334482	31.1306796761726	436842.7146519183	3444273.4397085374	122.33753387976014	31.13067968519014	436842.7171762935	3444273.440692906	0.0027095112740565808	122.33739116010003	31.128579438753953	436827.72	3444040.8	233.17242018208944	122.33793613038357	31.13473125034458	436883.75	3444722.2	450.682346575626	122.33774406592008	31.131378309104257	436863.22	3444350.8	79.98311824487641	122.33785568439174	31.13177813991302	436874.12	3444395.0	125.55283520128977	122.33975305390955	31.13885269523125	437059.7	3445178.0	930.218542975553	122.33774041159583	31.133697138882003	436864.4	3444607.8	335.01327795347606	122.33983297116089	31.139193713651988	437067.53	3445215.8	968.7575487031469	122.32812	31.10333	435926.84032209875	3441247.6590428664	3161.3564216599675
388	122.33752120531246	31.13063981659662	436841.4823974079	3444269.02924672	122.33752130448148	31.130639841843227	436841.4918687782	3444269.031988303	0.009860179199537756	122.3373764907411	31.128520715351673	436826.28	3444034.2	235.2708430148875	122.33792249016068	31.134665765271844	436882.4	3444715.0	447.8444757860646	122.3377305046176	31.131301545940303	436861.88	3444342.2	76.00747957515806	122.33783964053488	31.131728432278816	436872.56	3444389.5	124.41533335157234	122.33974824674596	31.138789511340192	437059.2	3445171.0	927.8721633215981	122.33772756691107	31.133658726137117	436863.16	3444603.5	335.172255244766	122.33983072346044	31.139186935069862	437067.3	3445215.0	972.5532896956664	122.32812	31.10333	435926.84032209875	3441247.6590428664	3156.7781098233736
389	122.33750896447366	31.130600440830097	436840.28928377066	3444264.6721739876	122.33750893148753	31.13060042072294	436840.2861255943	3444264.669964295	0.0038544545623500903	122.33736150931733	31.1284597346517	436824.8	3444027.5	237.6766100185127	122.33790988030296	31.134593518427167	436881.16	3444707.0	444.2116776871569	122.33771688065286	31.131233805210922	436860.53	3444334.8	72.94270967994507	122.33782500178813	31.131665197727283	436871.12	3444382.5	121.79588654048537	122.33974404829607	31.138733097631217	437058.75	3445164.8	926.2101151545631	122.33771444147574	31.133613544880784	436861.88	3444598.5	334.524977490909	122.3398275392472	31.139173384625607	437067.0	3445213.5	975.5367713564781	122.32812	31.10333	435926.84032209875	3441247.6590428664	3152.2622414604207
390	122.33749703939938	31.13056156843112	436839.1266073013	3444260.3707100768	122.33749704759191	31.130561550947924	436839.1273767824	3444260.368767731	0.0020892124555021317	122.33734623150801	31.128394241043917	436823.3	3444020.2	240.6408971839707	122.33789753556992	31.13453029569775	436879.94	3444700.0	441.51946901724915	122.3377038652316	31.13117283467726	436859.25	3444328.0	70.55970372122707	122.3378113620403	31.131599712619067	436869.78	3444375.2	118.8989418466459	122.33974047418558	31.13868119849706	437058.38	3445159.0	924.9888963706019	122.33770131605247	31.133568363622985	436860.6	3444593.5	333.8202540595849	122.3398246984572	31.139157580253954	437066.72	3445211.8	978.2232550461206	122.32812	31.10333	435926.84032209875	3441247.6590428664	3147.8084210945713
391	122.33748533866081	31.130523218957684	436837.9856642991	3444256.127074718	122.337485350291	31.13052320804891	436837.9867658789	3444256.12585906	0.0016405190681330279	122.33733061028157	31.128331001358074	436821.78	3444013.2	243.417042267699	122.3378854402891	31.13447835269197	436878.75	3444694.2	440.01525964764403	122.33769113058132	31.131118632654562	436858.0	3444322.0	68.8463210255618	122.33779928281693	31.13154551397856	436868.6	3444369.2	117.19066146510124	122.33973714973584	31.138640579080068	437058.03	3445154.5	924.9291717024443	122.33768751941419	31.133525434601633	436859.25	3444588.8	333.30193878216306	122.33982220109047	31.13913952195494	437066.47	3445209.8	980.6126677107441	122.32812	31.10333	435926.84032209875	3441247.6590428664	3143.4162519918177
392	122.33747377082906	31.130485411967733	436836.8577510471	3444251.943487637	122.33747378273658	31.130485399972894	436836.8588783471	3444251.942151453	0.0017481972957295595	122.33731559755792	31.128274531871817	436820.3	3444007.0	245.50164453235882	122.33787326667596	31.134437687725313	436877.56	3444689.8	439.6946882264852	122.33767933223635	31.131071202513255	436856.84	3444316.8	67.81831757551052	122.33778740602303	31.13150936189421	436867.44	3444365.2	117.36049927398896	122.33973444962297	31.138604474238225	437057.75	3445150.5	925.3092410416313	122.33767465909953	31.13348927745941	436858.0	3444584.8	333.4773895811663	122.33981971935047	31.1391192080485	437066.22	3445207.5	982.697672816823	122.32812	31.10333	435926.84032209875	3441247.6590428664	3139.0853359030316
393	122.33746224447556	31.130448167019157	436835.7341638416	3444247.8221685616	122.33746225615499	31.130448150605943	436835.7352664686	3444247.820342816	0.002132869815449959	122.33730150541321	31.128227089881428	436818.94	3444001.8	246.64476490862384	122.33786135817591	31.134406046874624	436876.4	3444686.2	440.3103246259729	122.33766681567847	31.13103279143721	436855.62	3444312.5	67.6673277339311	122.33777676197084	31.13148449459364	436866.4	3444362.5	118.70881135247137	122.3397323425908	31.138577395186648	437057.53	3445147.5	926.6143468617421	122.33766207955108	31.133459888826156	436856.78	3444581.5	334.34095625449953	122.33981728448907	31.139092127319895	437065.97	3445204.5	983.9920923610923	122.32812	31.10333	435926.84032209875	3441247.6590428664	3134.8152730805687
394	122.33745066817178	31.1304115036698	436834.60619897034	3444243.7653372134	122.33745068012382	31.13041148302016	436834.6073247811	3444243.7630417836	0.002556647774302427	122.33728838087924	31.12818190855727	436817.66	3443996.8	247.59619865569638	122.33784909056446	31.134378915554176	436875.22	3444683.2	441.35716616565844	122.33765462689884	31.130994382045017	436854.44	3444308.2	67.46519276804342	122.33776610225436	31.131461882901277	436865.38	3444360.0	120.23816345035887	122.33972992339278	31.138548058847157	437057.28	3445144.2	927.6081102841553	122.33765046766695	31.13343276085588	436855.66	3444578.5	335.39588417153305	122.33981456871035	31.139058278089013	437065.7	3445200.8	984.4888077039398	122.32812	31.10333	435926.84032209875	3441247.6590428664	3130.6056625257042
395	122.33743895048934	31.130375441477515	436833.4651527235	3444239.77521332	122.33743896265952	31.13037541640784	436833.4662964035	3444239.7724278895	0.003011083836418597	122.33727525635733	31.128136727231634	436816.38	3443991.8	248.61331372725863	122.33783716640964	31.134349530309294	436874.06	3444680.0	442.09275883406025	122.3376427345524	31.130960485555217	436853.28	3444304.5	67.69029267235263	122.3377557859828	31.131437017283876	436864.38	3444357.2	121.47322406281243	122.33972781636285	31.138520979795306	437057.06	3445141.2	928.790915507464	122.33763854368651	31.133403375590863	436854.5	3444575.2	336.133600370547	122.33981182168141	31.13902894007267	437065.4	3445197.5	985.4102899947078	122.32812	31.10333	435926.84032209875	3441247.6590428664	3126.456102521492
396	122.337427	31.13034	436832.30232139095	3444235.854016594	122.33742701453633	31.130339974555035	436832.3036904099	3444235.851188222	0.0031422765855092377	122.3372621318475	31.128091545904514	436815.1	3443986.8	249.69770926590914	122.3378258821517	31.13432240404118	436872.97	3444677.0	443.01640724803116	122.33763115430982	31.13092884635868	436852.16	3444301.0	68.10416753130568	122.33774515761681	31.131409894371558	436863.34	3444354.2	122.39762733294953	122.33972606838367	31.138489391208527	437056.88	3445137.8	929.4349105027736	122.3376272595923	31.13337624930378	436853.4	3444572.2	337.05731479133186	122.33980874685788	31.13899960037608	437065.1	3445194.2	986.2630025720125	122.32812	31.10333	435926.84032209875	3441247.6590428664	3122.36619139614
397	122.3374147447865	31.130305178731557	436831.11084811564	3444232.001731992	122.33741476596525	31.130305183546223	436831.112870467	3444232.002253533	0.002088518660449229	122.33724933510796	31.128046366261977	436813.84	3443981.8	250.84673018043267	122.33781494135015	31.134293023848855	436871.9	3444673.8	443.627994048143	122.33761958974758	31.130894951551845	436851.03	3444297.2	68.22139612547132	122.33773482568566	31.13138728436153	436862.34	3444351.8	123.75436093766312	122.33972366481699	31.138457799261065	437056.62	3445134.2	930.0046074208324	122.33761566340229	31.133346865721943	436852.28	3444569.0	337.66258092435044	122.33980632762807	31.138970264039475	437064.84	3445191.0	987.0707915170383	122.32812	31.10333	435926.84032209875	3441247.6590428664	3118.3339254093175
398	122.3374021909755	31.130270896912695	436829.8912634818	3444228.209405387	122.33740220816814	31.13027095457995	436829.89294082584	3444228.215786895	0.006598266959871682	122.33723905068463	31.128016989377105	436812.84	3443978.5	250.2906407649954	122.33780476580814	31.134247857768546	436870.9	3444668.8	442.44575330905934	122.33760836863438	31.130858802819958	436849.94	3444293.2	68.05975717102663	122.33772194995524	31.13135338282505	436861.1	3444348.0	123.78764769837439	122.33972126125171	31.138426207313426	437056.38	3445130.8	930.5237277103427	122.33760470709743	31.1333197411182	436851.22	3444566.0	338.46321438275817	122.33980050578504	31.138911586325513	437064.25	3445184.5	984.5891116237424	122.32812	31.10333	435926.84032209875	3441247.6590428664	3114.3508900336246
399	122.33738936420448	31.13023705372058	436828.6459449198	3444224.4658478894	122.33738938997311	31.130237050281384	436828.64839939744	3444224.4654520326	0.002486194512742126	122.33722881330829	31.127980845661178	436811.84	3443974.5	250.52991610824185	122.33779565196731	31.134191418701416	436870.0	3444662.5	439.98190449927125	122.33759688245487	31.130813629964756	436848.8	3444288.2	66.89624805822812	122.33770954304195	31.13129918249021	436859.88	3444342.0	121.61221482052822	122.3397182177276	31.138392356397517	437056.06	3445127.0	930.7449625168554	122.33759256509293	31.13327456490479	436850.03	3444561.0	337.21293986167854	122.3397927796802	31.13884387610053	437063.47	3445177.0	981.0520173378922	122.32812	31.10333	435926.84032209875	3441247.6590428664	3110.407069144299
400	122.33737629011114	31.13020354833227	436827.37726987863	3444220.75987061	122.33737630439097	31.13020354831656	436827.3786312936	3444220.759860729	0.0013614508243229594	122.33721667211421	31.127935669387266	436810.66	3443969.5	251.8156370935611	122.33778724070764	31.13412821617877	436869.16	3444655.5	436.7430174391362	122.33758547465368	31.1307571790621	436847.7	3444282.0	64.52022082465538	122.33769755793863	31.131231450184156	436858.7	3444334.5	117.97096059565402	122.3397155488828	31.13835174033897	437055.78	3445122.5	930.2169849487885	122.33757950247214	31.13322036120013	436848.75	3444555.0	334.92276376405215	122.33978513171762	31.138764887837294	437062.7	3445168.2	976.2727332517642	122.32812	31.10333	435926.84032209875	3441247.6590428664	3106.4924474795307
401	122.33736299433306	31.130170279924894	436826.08761579683	3444217.080284655	122.33736301446646	31.130170271129128	436826.08952946804	3444217.079298336	0.0021528963580368203	122.33720359470053	31.127883721223295	436809.38	3443963.8	253.88096551376887	122.33777714355026	31.134071772054664	436868.16	3444649.2	434.2124282479914	122.33757472240015	31.130700731528833	436846.62	3444275.8	62.160434752025964	122.33768462088736	31.1311592016029	436857.4	3444326.5	113.81357983348104	122.33971253661835	31.138313378207446	437055.47	3445118.2	929.9045975707137	122.33756643986564	31.133166157493896	436847.47	3444549.0	332.6076522487979	122.33977817060959	31.138681391718137	437061.97	3445159.0	971.0060039095547	122.32812	31.10333	435926.84032209875	3441247.6590428664	3102.597009991633
402	122.33734950250808	31.130137147675594	436824.7793601332	3444213.415901136	122.33734952335516	31.130137140959135	436824.78134322655	3444213.4151448607	0.002122407029766756	122.33719017386197	31.127834026981695	436808.06	3443958.2	255.71290643086704	122.33776573528894	31.13401532118931	436867.03	3444643.0	431.65694734824666	122.33756426657797	31.13064879689832	436845.6	3444270.0	60.29095346537196	122.33766999799572	31.13109371142172	436855.97	3444319.2	110.33419471130223	122.33970924344621	31.13826824757259	437055.12	3445113.2	928.8490293281292	122.33755362667033	31.133123233513697	436846.22	3444544.2	331.5280507120565	122.33977128764563	31.138586617560158	437061.25	3445148.5	964.5209357329054	122.32812	31.10333	435926.84032209875	3441247.6590428664	3098.7107413245167
403	122.33733584027377	31.130104050761503	436823.4548803259	3444209.755531159	122.3373358631317	31.13010404574499	436823.45705625886	3444209.754962144	0.002249102649990896	122.33717611320365	31.127782073755956	436806.7	3443952.5	257.8013835397515	122.33775398359037	31.133961124245822	436865.88	3444637.0	429.3452022652619	122.33755406016273	31.130608141998582	436844.6	3444265.5	59.61793033508492	122.33765440748982	31.131025960573808	436854.44	3444311.8	106.59640892629561	122.33970562248338	31.13822311525708	437054.75	3445108.2	927.7875526878572	122.33754110990971	31.133084822434494	436845.0	3444540.0	330.94652344705895	122.33976384286552	31.138478306395044	437060.47	3445136.5	956.5724671685164	122.32812	31.10333	435926.84032209875	3441247.6590428664	3094.823625343023
404	122.33732203326794	31.130070888359743	436822.116553828	3444206.0879858336	122.33732205790504	31.13007088549132	436822.1189008091	3444206.0876538795	0.0023703404254523794	122.33716269239278	31.12773237951112	436805.38	3443947.0	259.62831900220164	122.33774157634772	31.133906923930816	436864.66	3444631.0	427.03611736399733	122.33754411882518	31.13057651122054	436843.62	3444262.0	59.906315066717056	122.33763880133282	31.130960465332805	436852.9	3444304.5	103.11609924082394	122.33970234494485	31.138175729013884	437054.4	3445103.0	926.5040011266185	122.33752923303356	31.13304867033359	436843.84	3444536.0	330.6266900067207	122.3397561015598	31.138365482332603	437059.66	3445124.0	948.1495520266969	122.32812	31.10333	435926.84032209875	3441247.6590428664	3090.9256448005003
405	122.33730810712845	31.130037559647473	436820.766758098	3444202.4020762695	122.33730813363695	31.130037558892937	436820.7692848984	3444202.40197753	0.0025287289111500864	122.33714895952039	31.127680427968272	436804.03	3443941.2	261.6877608356343	122.33772949689688	31.133852725299477	436863.47	3444625.0	424.74988552527014	122.33753383405252	31.130547134365514	436842.62	3444258.8	60.438987812385214	122.33762221189218	31.13089496503382	436851.28	3444297.2	99.6356505073633	122.33969841182301	31.1381283394097	437054.0	3445097.8	925.2273502532474	122.33751671629203	31.133010259251858	436842.62	3444531.8	330.07247326100776	122.33974806373034	31.13824814537257	437058.8	3445111.0	939.2635211936321	122.32812	31.10333	435926.84032209875	3441247.6590428664	3087.0067810781075
406	122.33729408749318	31.13000396380184	436819.4078705925	3444198.6866135704	122.33729411450352	31.130003970798075	436819.41045037523	3444198.6873735692	0.002689400893486801	122.33713491458792	31.12762621912729	436802.66	3443935.2	263.9686840553865	122.3377174174592	31.13379852666674	436862.28	3444619.0	422.4943425345606	122.33752353361118	31.13052001311894	436841.62	3444255.8	61.23586293929456	122.33760532605191	31.130824951828618	436849.62	3444289.5	95.70865198317222	122.33969483775381	31.138076440270112	437053.62	3445092.0	923.5076989836925	122.33750451165871	31.132974105462907	436841.44	3444527.8	329.79996491862556	122.33974033808394	31.138133065698046	437058.0	3445098.2	930.6666913669145	122.32812	31.10333	435926.84032209875	3441247.6590428664	3083.0570140169743
407	122.33728	31.12997	436818.0422687684	3444194.9304088466	122.33728001098696	31.12997002995204	436818.0433361082	3444194.933722193	0.0034810167964185756	122.33712086967088	31.127572010284556	436801.28	3443929.2	266.2085862534206	122.33770599359043	31.13374433140296	436861.16	3444613.0	420.28680496158705	122.33751328020085	31.130486125043568	436840.62	3444252.0	61.37522288591354	122.33758778470035	31.130754935250135	436847.9	3444281.8	91.81230191562592	122.3396906237307	31.13802228216174	437053.2	3445086.0	921.5738147588963	122.33749199493641	31.13293569437862	436840.22	3444523.5	329.3171306666808	122.33973261245355	31.138017986021282	437057.2	3445085.5	922.1196442479489	122.32812	31.10333	435926.84032209875	3441247.6590428664	3079.0663218700424
408	122.33726586225366	31.129935579475767	436816.6715721946	3444191.1236140337	122.33726584807877	31.129935601169542	436816.6702351488	3444191.1260264544	0.002758163356814997	122.3371061535735	31.12752005367744	436799.84	3443923.5	268.15214783451523	122.33769358640102	31.1336901310823	436859.94	3444607.0	418.12092618435804	122.3375023712645	31.130452233596248	436839.56	3444248.2	61.542006380716074	122.3375696035128	31.130682659688862	436846.12	3444273.8	87.71900630617039	122.3396861131759	31.137963611157133	437052.72	3445079.5	919.2012148014505	122.3374795095787	31.1328927720761	436839.0	3444518.8	328.3863691897243	122.33972490246651	31.137900650734537	437056.38	3445072.5	913.3904242111903	122.32812	31.10333	435926.84032209875	3441247.6590428664	3075.0257454798575
409	122.33725165972578	31.129900661689483	436815.2943688522	3444187.261744372	122.33725171163503	31.129900652186333	436815.2993115491	3444187.260661534	0.005059920037997983	122.33708480554391	31.1274319718903	436797.75	3443913.8	274.07385717700504	122.33767963301855	31.13366975814354	436858.6	3444604.8	419.72762596119793	122.33749158774017	31.130400297273262	436838.5	3444242.5	59.91465765388381	122.33755824276429	31.130619441955226	436845.0	3444266.8	84.8575706973591	122.33968158699756	31.13790719575962	437052.25	3445073.2	917.1276684536592	122.33746608794051	31.132843077889646	436837.7	3444513.2	326.75647679875465	122.33972619838914	31.137855543620514	437056.47	3445067.5	912.6798281943652	122.32812	31.10333	435926.84032209875	3441247.6590428664	3070.9305814185877
410	122.33723736985496	31.129865218158162	436813.9084888439	3444183.3416559375	122.3372373921666	31.1298652364034	436813.9106281158	3444183.34366535	0.0029349998247295925	122.33706370688918	31.127355169836523	436795.7	3443905.2	278.6879501099817	122.33766055922243	31.133678682831725	436856.78	3444605.8	424.5784765891721	122.33748128732599	31.130373176023095	436837.5	3444239.5	60.91238795575687	122.33754446087075	31.13062162677724	436843.7	3444267.0	88.80038308880039	122.33967709208082	31.13784626914609	437051.78	3445066.5	914.6322272844274	122.33745625469767	31.13284302731719	436836.75	3444513.2	330.6981253559856	122.33973373760858	31.13785558226552	437057.2	3445067.5	917.01725973095	122.32812	31.10333	435926.84032209875	3441247.6590428664	3066.7771906580133
411	122.33722297007964	31.129829220398733	436812.5117622526	3444179.360204793	122.33722299360991	31.129829233812703	436812.5140145075	3444179.3616780583	0.002691312449926617	122.33704674361697	31.127296434585666	436794.03	3443898.8	281.2180939539887	122.33764143840067	31.13369437434177	436854.97	3444607.5	430.23979365980813	122.3374701903009	31.13036635188495	436836.44	3444238.8	64.02803059192978	122.33752814948419	31.13065763393856	436842.16	3444271.0	96.31535557416547	122.33967259716907	31.137785342531902	437051.3	3445059.8	912.2017232242232	122.3374482626787	31.132861031726357	436836.0	3444515.2	336.71004118773624	122.33973988752469	31.13786689222807	437057.78	3445068.8	922.5894696115586	122.32812	31.10333	435926.84032209875	3441247.6590428664	3062.561934515944
412	122.3372084378385	31.12979263992815	436811.10201917833	3444175.3142470107	122.33720846102736	31.129792662632305	436811.1042450428	3444175.316750109	0.0033496230240261486	122.33703230830187	31.127251246486328	436792.62	3443893.8	282.1698520969989	122.33762601717436	31.13369655073853	436853.5	3444607.8	434.5092280276009	122.33745871848228	31.130366292888247	436835.34	3444238.8	67.90991290337847	122.33751321185541	31.130684625402502	436840.75	3444274.0	103.04310073876353	122.33966841442547	31.137726673205204	437050.88	3445053.2	910.089154263979	122.33744097324129	31.132872272681198	436835.3	3444516.5	342.04366011441255	122.33974425783936	31.137898494259108	437058.22	3445072.2	930.3549987195195	122.32812	31.10333	435926.84032209875	3441247.6590428664	3058.281174659272
413	122.33719375057008	31.12975544826336	436809.67708970566	3444171.200638658	122.3371937740211	31.12975547510161	436809.67934330466	3444171.203599792	0.003721158884544911	122.33701854419554	31.127203806148206	436791.28	3443888.5	283.29853161649385	122.33761395209798	31.133687465946288	436852.34	3444606.8	437.6341966370806	122.33744570189218	31.1303526918062	436834.1	3444237.2	70.41797663685395	122.33750198938834	31.130695846140842	436839.7	3444275.2	108.290785950299	122.33966388826622	31.137670257805325	437050.4	3445047.0	908.2813715711932	122.33743184258066	31.1328654586531	436834.44	3444515.8	345.437896472278	122.33974872154732	31.13796393208587	437058.7	3445079.5	941.8141612066692	122.32812	31.10333	435926.84032209875	3441247.6590428664	3053.9312730579777
414	122.33717888571317	31.129717616921262	436808.2348039309	3444167.016235802	122.33717890879183	31.129717648253973	436808.2370250097	3444167.019695273	0.004111098697252614	122.33700379683697	31.127156360748543	436789.84	3443883.2	284.36157870894743	122.3376039007145	31.133671624440804	436851.38	3444605.0	440.103231319714	122.33743126595208	31.130307503763643	436832.7	3444232.2	69.66619220616265	122.33749210933973	31.130702562401936	436838.75	3444276.0	113.17525369943367	122.33965998643693	31.137618356981232	437050.0	3445041.2	907.0474543784233	122.33742151057318	31.13284284862184	436833.44	3444513.2	347.14981688021385	122.33975426203078	31.13806321074792	437059.28	3445090.5	956.9987360605497	122.32812	31.10333	435926.84032209875	3441247.6590428664	3049.508591978054
415	122.33716382070662	31.129679117418764	436806.7729919568	3444162.7578945104	122.33716384346155	31.129679153113912	436806.77518506505	3444162.761837658	0.004511999208676655	122.33698839398261	31.127108911973718	436788.34	3443878.0	285.3536322619707	122.33759416143674	31.133658040228212	436850.44	3444603.5	442.89975481372534	122.33741634694313	31.13023750064494	436831.22	3444224.5	66.40544161885738	122.33748347765572	31.13071830784153	436837.94	3444277.8	119.14029917079111	122.33965698984117	31.137577739236892	437049.7	3445036.8	907.1216338926171	122.3374102579623	31.1328112110983	436832.34	3444509.8	347.93301789138616	122.33976134773006	31.138176031455068	437060.03	3445103.0	973.7530293676058	122.32812	31.10333	435926.84032209875	3441247.6590428664	3045.0094939654105
416	122.33714853298926	31.129639921272716	436805.2894838753	3444158.422470847	122.3371485553195	31.129639961499016	436805.291639499	3444158.426916427	0.004940636958412425	122.33697330321229	31.127063720493908	436786.88	3443873.0	286.01587382675785	122.33758345450455	31.133642195350244	436849.4	3444601.8	445.51721308842247	122.3374011628998	31.130158473400773	436829.72	3444215.8	62.315605125534596	122.33747579791907	31.130738569555707	436837.22	3444280.0	125.70033265737028	122.33965428978111	31.137541634388302	437049.4	3445032.8	907.7673841561533	122.33739833413047	31.132781825810383	436831.2	3444506.5	349.0396446542293	122.33976840219053	31.13829336337529	437060.78	3445116.0	991.0755606390422	122.32812	31.10333	435926.84032209875	3441247.6590428664	3040.4303418259688
417	122.33713299999998	31.129599999999986	436803.7821097796	3444154.006820876	122.33713302282739	31.129600041814594	436803.78431385686	3444154.011442205	0.005120023077776025	122.33695786901507	31.127020782935748	436785.38	3443868.2	286.34905686536314	122.3375720606697	31.13363085831687	436848.3	3444600.5	448.7082734442308	122.33738597888039	31.130079446154227	436828.22	3444207.0	58.35603155556192	122.33746938222058	31.130765604839432	436836.62	3444283.0	133.10858611865262	122.33965218278951	31.137514555331624	437049.2	3445029.8	909.4778289387673	122.33738570771837	31.132759203974853	436829.97	3444504.0	350.9714597502926	122.33977456704221	31.13839715660743	437061.44	3445127.5	1007.0130435651198	122.32812	31.10333	435926.84032209875	3441247.6590428664	3035.7674986274706
418	122.33711721091554	31.129559357520545	436802.24984031846	3444149.511385234	122.33711723095432	31.12955936137089	436802.2517533649	3444149.511800545	0.0019576081774783497	122.3369424034586	31.12698235659622	436783.88	3443864.0	286.1020549646716	122.33756002695858	31.133617262303193	436847.16	3444599.0	451.7262450142548	122.33737070081597	31.130013952561793	436826.72	3444199.8	55.88064024868264	122.33746388711565	31.13080166761635	436836.12	3444287.0	141.60030237857364	122.3396506688654	31.13749650206695	437049.03	3445027.8	912.2522286245091	122.33737272217819	31.132741091669047	436828.72	3444502.0	353.48101323738996	122.33977881201817	31.13849417293444	437061.9	3445138.2	1022.2648871099668	122.32812	31.10333	435926.84032209875	3441247.6590428664	3031.0210889227087
419	122.33710120186312	31.129518127366726	436800.6962083145	3444144.9509428297	122.33710120386746	31.129518044526748	436800.69634448976	3444144.941760463	0.009183376232092897	122.33692980927076	31.126955223487595	436782.66	3443861.0	284.5234226384082	122.33754871151037	31.133594647226573	436846.06	3444596.5	453.82226857291283	122.3373559842304	31.129961995995522	436825.28	3444194.0	54.865602010469615	122.33745580121669	31.13083320568915	436835.38	3444290.5	149.62334923374866	122.33964979489461	31.137480707770862	437048.94	3445026.0	915.3530357399422	122.33735937750835	31.13272748889288	436827.44	3444500.5	356.5532621301984	122.3397811683649	31.138579901141675	437062.2	3445147.8	1036.3318217100918	122.32812	31.10333	435926.84032209875	3441247.6590428664	3026.2062823718347
420	122.33708502070748	31.12947647547412	436799.12588713376	3444140.3438571524	122.33708504120615	31.129476488166272	436799.12784988736	3444140.3452521437	0.0024079872079354613	122.3369169030226	31.12692583308059	436781.4	3443857.8	283.14885420996535	122.3375394411129	31.133560764221233	436845.16	3444592.8	454.7418084934041	122.33734122062393	31.12991680625571	436823.84	3444189.0	54.574655120132114	122.33744885538452	31.13084219272667	436834.72	3444291.5	155.29015232004434	122.33964920182834	31.137471681978692	437048.88	3445025.0	919.2339802550207	122.33734483150819	31.132698090111976	436826.03	3444497.2	357.91883626504523	122.33978160482413	31.138658852444596	437062.28	3445156.5	1049.678070482659	122.32812	31.10333	435926.84032209875	3441247.6590428664	3021.342010062582
421	122.33706871531312	31.12943456777829	436797.5435501448	3444135.7084916886	122.3370687304894	31.129434568740674	436797.54499768815	3444135.7085896945	0.0014508572757064154	122.33690207731853	31.126889665720093	436779.97	3443853.8	282.5056895629494	122.33753107567044	31.133538164313247	436844.34	3444590.2	456.9444621444627	122.33732647271023	31.12986936090464	436822.4	3444183.8	54.093810782043256	122.3374445630482	31.130846682031045	436834.3	3444292.0	160.5583733216887	122.33964854624668	31.13747167861789	437048.8	3445025.0	924.1079330446735	122.33732836591439	31.132661914387548	436824.44	3444493.2	358.55155097197365	122.33978246283687	31.138724271781918	437062.4	3445163.8	1061.6127319252364	122.32812	31.10333	435926.84032209875	3441247.6590428664	3016.447203279352
422	122.33705233354424	31.129392570214886	436795.95387069875	3444131.0632099295	122.33705235231355	31.129392582035653	436795.95566800167	3444131.06450933	0.0022178230409125813	122.33688658042955	31.12685575059432	436778.47	3443850.0	281.6065649478472	122.33752130506292	31.133529091311722	436843.4	3444589.2	460.6374527721935	122.33731170913133	31.129824171161207	436820.97	3444178.8	53.84955091441004	122.33744011394093	31.13087372742679	436833.9	3444295.0	168.27255935904665	122.33964918619948	31.137473937586535	437048.88	3445025.2	929.2680523851001	122.33731185328934	31.132632505486413	436822.84	3444490.0	359.94261330793745	122.33978277464468	31.138773898506212	437062.47	3445169.2	1071.8497991630359	122.32812	31.10333	435926.84032209875	3441247.6590428664	3011.5407935136377
423	122.33703592326482	31.129350648719594	436794.3615221499	3444126.426375368	122.33703594105921	31.129350656482668	436794.3632238135	3444126.427225608	0.0019022530491925663	122.33687133286537	31.126833115205148	436777.0	3443847.5	279.4661792191886	122.33751045706374	31.133533546902026	436842.38	3444589.8	465.80476081429754	122.33729691420649	31.12978349263488	436819.53	3444174.2	54.04270786126378	122.3374355237363	31.13092107330443	436833.5	3444300.2	178.175399336106	122.33965007579897	31.137487476274792	437048.97	3445026.8	935.6321229755673	122.33729560572205	31.132612120703236	436821.28	3444487.8	362.32503841802986	122.33978319583792	31.13880773597811	437062.53	3445173.0	1080.3848178821606	122.32812	31.10333	435926.84032209875	3441247.6590428664	3006.64171247875
424	122.33701953233869	31.129308969228152	436792.77117784927	3444121.8163515027	122.33701954981095	31.129308973582752	436792.77284654125	3444121.816824161	0.001734341033459457	122.33685575755435	31.126810478127197	436775.5	3443845.0	277.3546214569891	122.33749823524563	31.133547018181606	436841.22	3444591.2	471.9270257029333	122.33728202521337	31.129756347763603	436818.1	3444171.2	55.54204051065155	122.33743060575833	31.130968417495772	436833.06	3444305.5	188.0507201952323	122.3396506688654	31.13749650206695	437049.03	3445027.8	941.4802175608293	122.33727931111588	31.13259850274347	436819.72	3444486.2	365.4285919326727	122.33978302394627	31.13883254765986	437062.53	3445175.8	1087.9092939954446	122.32812	31.10333	435926.84032209875	3441247.6590428664	3001.7688921247573
425	122.3370032086293	31.129267697676347	436791.1875111374	3444117.251501828	122.33700322562517	31.129267697892676	436791.18913166836	3444117.2515161117	0.0016205939142300127	122.33684051000456	31.126787842734448	436774.03	3443842.5	275.2866234544235	122.33748637255654	31.133555979929213	436840.1	3444592.2	477.50957421330673	122.33726712054815	31.12973145850009	436816.66	3444168.5	57.228185574421836	122.33742439237867	31.131013499334408	436832.5	3444310.5	197.61503936130285	122.33965098102748	31.137498759355186	437049.06	3445028.0	946.5528705801398	122.33726332860591	31.132587142076368	436818.2	3444485.0	368.7383317562292	122.33978255551189	31.13885284644654	437062.5	3445178.0	1094.8962704233884	122.32812	31.10333	435926.84032209875	3441247.6590428664	2996.9412646443193
426	122.336987	31.129227	436789.61519535823	3444112.7501898487	122.33698701661511	31.129226996132292	436789.61677687895	3444112.7497517117	0.001641088597850211	122.33682527815103	31.12676295172957	436772.56	3443839.8	273.53226149105745	122.3374742134438	31.133560428773485	436838.94	3444592.8	482.5272090571164	122.33725215316747	31.129715591672745	436815.22	3444166.8	59.76220801367254	122.3374181789927	31.131058581172347	436831.94	3444315.5	207.11992416610954	122.33965096539863	31.13750101496302	437049.06	3445028.2	951.5528394539779	122.33724800164745	31.132575784779892	436816.72	3444483.8	371.9885237564631	122.33978210270381	31.138870889625736	437062.47	3445180.0	1101.5766970795153	122.32812	31.10333	435926.84032209875	3441247.6590428664	2992.177762507454
427	122.33697094881033	31.12918700663273	436788.05835560424	3444108.3268474597	122.33697096942149	31.12918702459757	436788.06033258705	3444108.3288267613	0.002797516072007422	122.33680973424103	31.126735803425518	436771.06	3443836.8	272.108146118129	122.3374623507508	31.133569390518808	436837.8	3444593.8	487.96630201967935	122.33723754491794	31.129695215310925	436813.8	3444164.5	61.79562298317321	122.3374113257408	31.131101404028954	436831.3	3444320.2	216.29226428619094	122.33965096539863	31.13750101496302	437049.06	3445028.2	956.233114868717	122.33723237828491	31.13255991457838	436815.22	3444482.0	374.6589274969608	122.33978168114865	31.138884421590067	437062.44	3445181.5	1107.693337622255	122.32812	31.10333	435926.84032209875	3441247.6590428664	2987.4933957201065
428	122.33695507540581	31.129147705999074	436786.51892399427	3444103.980180132	122.33695510064989	31.129147786451643	436786.5213841159	3444103.9890823564	0.009235897088576665	122.33679768580187	31.126724462950353	436769.9	3443835.5	268.9936580313	122.33745103533136	31.133546775433853	436836.72	3444591.2	489.8488541223722	122.3372222811469	31.129674835575067	436812.34	3444162.2	63.73612433817853	122.3374000248211	31.13112390280205	436830.25	3444322.8	223.09782852732422	122.3396506688654	31.13749650206695	437049.03	3445027.8	960.3454594069372	122.33721741047496	31.1325440477477	436813.78	3444480.2	377.2561619941909	122.33977899627652	31.138893430578577	437062.2	3445182.5	1113.192780090085	122.32812	31.10333	435926.84032209875	3441247.6590428664	2982.8874832531383
429	122.33693939462853	31.129109051021356	436784.9982844123	3444099.704961731	122.3369393856316	31.129109018913766	436784.9974053534	3444099.7014083527	0.003660497586731643	122.33678568443545	31.12670635564316	436768.75	3443833.5	266.70037194687063	122.33744184336635	31.13350161438066	436835.8	3444586.2	489.1913314541443	122.33720648730942	31.129636407589167	436810.8	3444158.0	63.75488383786887	122.3373893495549	31.131103546688134	436829.22	3444320.5	225.17970268422786	122.33965010705664	31.137482965059114	437048.97	3445026.2	963.4137816345058	122.33720035214313	31.132498846200544	436812.12	3444475.2	376.5234846154563	122.33977415747452	31.138882127339325	437061.72	3445181.2	1116.384291307946	122.32812	31.10333	435926.84032209875	3441247.6590428664	2978.3554206297727
430	122.33692392132056	31.129070994621785	436783.49782073847	3444095.4959661155	122.3369239333055	31.129070986469635	436783.49895798066	3444095.495055769	0.00145672590169455	122.3367711865675	31.126670189954734	436767.34	3443829.5	266.486037141052	122.33743237066929	31.133449684816025	436834.88	3444580.5	487.7176718482813	122.33719085030609	31.12957542350643	436809.28	3444151.2	61.427172479922916	122.33737981438541	31.131060639540454	436828.28	3444315.8	224.76075053001708	122.33964856187558	31.137469423010035	437048.8	3445024.8	966.3875715892989	122.33718238892752	31.132442361549323	436810.38	3444469.0	374.4698200029604	122.33976877247055	31.13885503148767	437061.2	3445178.2	1117.795981322856	122.32812	31.10333	435926.84032209875	3441247.6590428664	2973.8926025323044
431	122.33690867032402	31.129033489722723	436782.0189168567	3444091.3479671543	122.33690868293172	31.129033481292588	436782.0201132874	3444091.347025644	0.0015224611981952154	122.33675476926207	31.126627247310218	436765.75	3443824.8	267.09390436046885	122.3374205878663	31.133399999057563	436833.72	3444575.0	486.40740292760876	122.3371755724503	31.1295099298888	436807.78	3444144.0	58.61684375473993	122.33736796916594	31.131019976199696	436827.12	3444311.2	224.48042851478993	122.33964709483936	31.137444602921676	437048.66	3445022.0	968.0953845905544	122.33716441004808	31.1323881325039	436808.62	3444463.0	372.60316313544155	122.33976357499323	31.138800868346614	437060.66	3445172.2	1116.238311486885	122.32812	31.10333	435926.84032209875	3441247.6590428664	2969.49442280161
432	122.33689365648104	31.128996489246404	436780.56295664946	3444087.255738705	122.33689366750615	31.128996482975744	436780.56400362804	3444087.255037434	0.001260136958320299	122.33673772784675	31.126579790068295	436764.1	3443819.5	268.2617572019648	122.33740680705732	31.133354814398917	436832.38	3444570.0	485.5167449733119	122.3371612465383	31.129448952547087	436806.38	3444137.2	56.26444476194312	122.33735351748868	31.130977043761238	436825.72	3444306.5	223.84613417242008	122.33964498785141	31.137417523864517	437048.44	3445019.0	969.4865339093441	122.33714767954102	31.132342932635883	436807.0	3444458.0	371.68565286320194	122.33975751915213	31.13872865530482	437060.03	3445164.2	1112.663096292303	122.32812	31.10333	435926.84032209875	3441247.6590428664	2965.1562744248586
433	122.33687889463384	31.12895994611514	436779.1313240081	3444083.214054633	122.33687890441988	31.12895993561891	436779.13225005066	3444083.212885745	0.0014912592399393895	122.33672106127517	31.12652556768032	436762.47	3443813.5	270.2282602525351	122.337391746515	31.1333051117783	436830.9	3444564.5	484.06281014899133	122.33714743502196	31.129408279062005	436805.03	3444132.8	55.89826517696838	122.3373374583422	31.13092959167304	436824.16	3444301.2	222.63628956818005	122.3396422877993	31.137381419014922	437048.16	3445015.0	969.845069476844	122.33713152616893	31.132309014181278	436805.44	3444454.2	371.9673206744786	122.33975154145496	31.138645164224673	437059.4	3445155.0	1107.8263161823431	122.32812	31.10333	435926.84032209875	3441247.6590428664	2960.873549594739
434	122.33686439962457	31.128923813251248	436777.7254028152	3444079.217688803	122.3368644082689	31.128923799116777	436777.7262175948	3444079.216117337	0.001770133290699291	122.33670436333853	31.1264758565107	436760.84	3443808.0	271.74257105110706	122.33737663894784	31.133262175980633	436829.44	3444559.8	483.3067794884405	122.3371342319926	31.129374375776795	436803.75	3444129.0	56.17435506292952	122.33732110280305	31.130877626678547	436822.56	3444295.5	220.88097116010937	122.33963958774898	31.137345314165092	437047.88	3445011.0	970.1541528636312	122.3371166838993	31.132275102471034	436804.0	3444450.5	372.2108395317607	122.3397452984813	31.138552649033095	437058.75	3445144.8	1101.9682075393514	122.32812	31.10333	435926.84032209875	3441247.6590428664	2956.641639760305
435	122.33685018629548	31.128888043577003	436776.34657696215	3444075.261415074	122.33685019377047	31.128888025522873	436776.34727765823	3444075.2594098556	0.0021241177799381904	122.33668802455567	31.126421635805468	436759.25	3443802.0	273.7957156570021	122.33736223398706	31.13321247672826	436828.03	3444554.2	481.7690005763467	122.33712127831679	31.129351752224323	436802.5	3444126.5	57.52733369280878	122.33730410742585	31.130823402700596	436820.9	3444289.5	218.82352645976135	122.33963626337803	31.137304694738365	437047.53	3445006.5	969.920836432237	122.33710151386737	31.132241189072396	436802.53	3444446.8	372.4102654765793	122.33973841555692	31.138457874872064	437058.03	3445134.2	1095.8116069962798	122.32812	31.10333	435926.84032209875	3441247.6590428664	2952.4559357197077
436	122.33683626948881	31.128852590014738	436774.9962303391	3444071.3400073126	122.33683627607553	31.12885257792406	436774.9968503021	3444071.3386635366	0.0014798946108094306	122.33667137373087	31.126365157800148	436757.62	3443795.8	276.13694387758215	122.33734781336024	31.133165033082406	436826.62	3444549.0	480.4420864899624	122.33710835601497	31.129324617451484	436801.25	3444123.5	58.39456531696465	122.33728679998045	31.13076692142502	436819.22	3444283.2	216.4751169209378	122.33963328242878	31.137261821383895	437047.22	3445001.8	969.4162442950399	122.33708701507736	31.13220502343679	436801.12	3444442.8	372.32794049339026	122.33973157952684	31.138356333886772	437057.3	3445123.0	1088.8944927468926	122.32812	31.10333	435926.84032209875	3441247.6590428664	2948.3118277513695
437	122.33682266404685	31.128817405486725	436773.67574683786	3444067.4482393763	122.33682267198363	31.12881742591532	436773.6765170832	3444067.4504989674	0.0023872641111484403	122.3366553941225	31.126306427557033	436756.06	3443789.2	278.75524543270245	122.3373343760744	31.13311759449304	436825.3	3444543.8	479.0926021661795	122.33709482524807	31.12929071247567	436799.94	3444119.8	58.5248139124551	122.33726885270111	31.13070818116553	436817.47	3444276.8	213.8341743644788	122.33963000495022	31.137214435132805	437046.88	3444996.5	968.387838547315	122.3370731875295	31.132166605564375	436799.78	3444438.5	371.96895886255584	122.33972411917732	31.138250278324016	437056.53	3445111.2	1081.4478032481436	122.32812	31.10333	435926.84032209875	3441247.6590428664	2944.2047057476893
438	122.33680938481186	31.128782442915284	436772.3865103494	3444063.5808851304	122.33680939701536	31.128782460314387	436772.387685377	3444063.582806526	0.0022522103605230157	122.33663939883999	31.126249952922088	436754.5	3443783.0	281.15042299997356	122.33732031461298	31.133065641313255	436823.94	3444538.0	477.2116942066348	122.33708198138449	31.12925229965239	436798.7	3444115.5	58.20082942225763	122.33725096816885	31.13064041846674	436815.72	3444269.2	210.18436622252005	122.33962610315335	31.137162534304558	437046.47	3444990.8	966.8317545777439	122.33705935999252	31.132128187690412	436798.44	3444434.2	371.58343178881626	122.33971667446984	31.138141967151693	437055.75	3445099.2	1073.7343166545666	122.32812	31.10333	435926.84032209875	3441247.6590428664	2940.129959407364
439	122.33679644662618	31.12874765522275	436771.129904771	3444059.732718438	122.33679645582356	31.128747672485215	436771.1307931023	3444059.7346264045	0.002104630362327632	122.33662373132772	31.126193479972503	436752.97	3443776.8	283.5648893589003	122.33730628452943	31.133009176915046	436822.56	3444531.8	474.81114766321184	122.33706885682314	31.12920711831248	436797.4	3444110.5	57.164352491728515	122.3372327558942	31.130572654078907	436813.94	3444261.8	206.50295944375083	122.3396218735706	31.13711063179537	437046.03	3444985.0	965.2410537984896	122.33704590730001	31.13208300467603	436797.12	3444429.2	370.4305148729004	122.33970921414915	31.138035911585025	437054.97	3445087.5	1066.241096145926	122.32812	31.10333	435926.84032209875	3441247.6590428664	2936.0829784341804
440	122.3367838643322	31.128712995331387	436769.9073139994	3444055.8985131592	122.33678386811403	31.1287129919624	436769.9076723272	3444055.8981376123	0.000519070627677843	122.33660807952717	31.126134751410348	436751.44	3443770.2	286.24501235700706	122.33729194236864	31.132950455220524	436821.16	3444525.2	472.1411564784564	122.33705577932916	31.12915517014237	436796.12	3444104.8	55.442175514463834	122.33721424724223	31.130500376783548	436812.12	3444253.8	202.30557050249183	122.33961705093054	31.13704970349286	437045.53	3444978.2	962.6530108890696	122.33703309447634	31.132040080642255	436795.88	3444424.5	369.51505627976326	122.33970178509861	31.137925344801022	437054.2	3445075.2	1058.249818274007	122.32812	31.10333	435926.84032209875	3441247.6590428664	2932.0591527701004
441	122.33677165277221	31.128678416163538	436768.7201219288	3444052.073043155	122.33677165494704	31.128678410171144	436768.720325305	3444052.072377772	0.0006957703338656426	122.33659183501904	31.126066997028985	436749.84	3443762.8	289.9381670592443	122.33727733517857	31.13288270940442	436819.72	3444517.8	468.4611917774507	122.3370433416873	31.129105480953584	436794.9	3444099.2	53.957191925780535	122.3371948494135	31.13041456077102	436810.22	3444244.2	196.60650771017546	122.33961224392536	31.13698651958169	437045.03	3444971.2	959.809417275529	122.33702028166388	31.13199715660709	436794.62	3444419.8	368.5883982203879	122.3396943404349	31.137817033622685	437053.4	3445063.2	1050.4879959192585	122.32812	31.10333	435926.84032209875	3441247.6590428664	2928.0538728610277
442	122.33675982678861	31.128643870641532	436767.56971245725	3444048.2510822904	122.3367598280405	31.12864386711741	436767.569829476	3444048.2506909943	0.00040841894772919375	122.33657594967329	31.125994733111956	436748.28	3443754.8	294.1342042157256	122.33726338355768	31.132814966958758	436818.34	3444510.2	464.78059646806173	122.33703159095256	31.129051283917505	436793.75	3444093.2	52.06063821020552	122.33717515521816	31.130324231850135	436808.28	3444234.2	190.40227592711835	122.33960717165483	31.13691431155726	437044.5	3444963.2	955.9881817094796	122.33700814009391	31.131951980335675	436793.44	3444414.8	367.4106682101698	122.33968722357739	31.137708724122653	437052.66	3445051.2	1042.727751052347	122.32812	31.10333	435926.84032209875	3441247.6590428664	2924.0625299568433
443	122.33674840122376	31.128609311687672	436766.45746948314	3444044.427404427	122.33674840147654	31.12860931071107	436766.45749293757	3444044.427296045	0.00011089098805109089	122.33656036071189	31.125926982101156	436746.75	3443747.2	297.8301429596734	122.33724946332119	31.13274271329434	436816.97	3444502.2	460.60060624871045	122.33701982454477	31.128999342489706	436792.6	3444087.5	50.382076660791654	122.33715547674198	31.13023164731627	436806.34	3444224.0	183.9489941649719	122.33960174034316	31.136846613067526	437043.94	3444955.8	952.6300648927701	122.33699632630659	31.131906805749843	436792.28	3444409.8	366.23416890890854	122.33967977894245	31.137600412940337	437051.88	3445039.2	1034.9565997610744	122.32812	31.10333	435926.84032209875	3441247.6590428664	2920.0805164255135
444	122.33673739092004	31.128574692224262	436765.3847769049	3444040.596783424	122.33673739009753	31.128574693873894	436765.3846995806	3444040.596966722	0.0001989404270608032	122.33654513091267	31.125854721554838	436745.25	3443739.2	302.0186966412477	122.3372358551959	31.132672716922663	436815.62	3444494.5	456.6751690587859	122.33700802677708	31.128951912279852	436791.44	3444082.2	49.129775409772776	122.33713612606779	31.13013906446506	436804.44	3444213.8	177.50253967712462	122.33959666808602	31.136774405041336	437043.4	3444947.8	948.800768257767	122.33698451253005	31.131861631162785	436791.12	3444404.8	365.06180877733794	122.33967263085636	31.13749661465204	437051.12	3445027.8	1027.6764802656476	122.32812	31.10333	435926.84032209875	3441247.6590428664	2916.103226107707
445	122.33672681071994	31.128539965173633	436764.3530186304	3444036.753993146	122.33672680874547	31.128539969528525	436764.35283327196	3444036.754476929	0.0005180769353406743	122.33652986974468	31.12578697222725	436743.75	3443731.8	305.69906805838394	122.33722255918029	31.132604977843837	436814.3	3444487.0	453.0092896029627	122.33699722799061	31.128902231519312	436790.38	3444076.8	47.71607777945144	122.33711708751046	31.13004873890593	436802.56	3444203.8	171.31150215812568	122.3395915802058	31.136704452622343	437042.88	3444940.0	945.213120414395	122.33697335430676	31.131816459948368	436790.03	3444399.8	363.9031087502978	122.33966549841213	31.137390560754028	437050.38	3445016.0	1020.1623967613446	122.32812	31.10333	435926.84032209875	3441247.6590428664	2912.126054711124
446	122.33671667546577	31.1285050834581	436763.363578554	3444032.893807455	122.33671667226345	31.128505090597294	436763.36327797844	3444032.8946005246	0.0008481185449963311	122.3365152797936	31.12571697066255	436742.3	3443724.0	309.6102908372277	122.33720957527287	31.132539496058047	436813.03	3444479.8	449.6079785799083	122.33698644490144	31.128850295148	436789.3	3444071.0	46.102369076755295	122.33709872020182	31.129956161106985	436800.75	3444193.5	164.90025346357024	122.3395861332845	31.136639009738175	437042.3	3444932.8	942.100667677041	122.33696219609361	31.1317712887328	436788.94	3444394.8	362.7587759673284	122.33965835035298	31.137286762462036	437049.62	3445004.5	1012.8989065055488	122.32812	31.10333	435926.84032209875	3441247.6590428664	2908.144400208325
447	122.336707	31.12846999999999	436762.4178405847	3444029.0110002123	122.33670699549258	31.12847001000224	436762.41741747595	3444029.0121113416	0.0011889614519376439	122.33650132966692	31.12564922808198	436740.94	3443716.5	313.2483524063867	122.3371969505235	31.132469504739998	436811.78	3444472.0	445.7308606345593	122.33697563044998	31.128802869994864	436788.25	3444065.8	44.91163062569824	122.33708033724226	31.129865838913954	436798.94	3444183.5	158.74676872055912	122.33958102978741	31.136571312925646	437041.78	3444925.2	938.7695453414682	122.33695136566156	31.13172611920311	436787.88	3444389.8	361.63613333479134	122.33965151446847	31.137185221456512	437048.9	3444993.2	1005.8988306191258	122.32812	31.10333	435926.84032209875	3441247.6590428664	2904.1536632951634
448	122.33669777336596	31.128434677009167	436761.51473507716	3444025.1013893504	122.33669779327664	31.128434680665947	436761.51663580426	3444025.1017832737	0.0019411180146105718	122.33648706750574	31.125579228201037	436739.53	3443708.8	317.1142935284482	122.33718462219683	31.13240402632363	436810.56	3444464.8	442.3760663621809	122.33696550290415	31.128750936994894	436787.25	3444060.0	43.36146775563913	122.33706262552963	31.129773264481383	436797.2	3444173.2	152.38292881637398	122.33957591066672	31.136505871720455	437041.25	3444918.0	935.6921220901097	122.33694119078083	31.13168095304637	436786.88	3444384.8	360.54162891289843	122.33964438206445	31.13707916755289	437048.16	3444981.5	998.4295971823976	122.32812	31.10333	435926.84032209875	3441247.6590428664	2900.149541613851
449	122.33668888141054	31.128399113845564	436760.64337818965	3444021.164969058	122.33668897322595	31.128399092889172	436760.65211805416	3444021.1625940516	0.009056814350744735	122.33646930999723	31.125493420476907	436737.78	3443699.2	322.7257724583347	122.33717143444396	31.13236786744333	436809.28	3444460.8	442.2676135584836	122.33695601520262	31.128701262977224	436786.3	3444054.5	42.07289035036329	122.33705003258702	31.129698761907008	436795.94	3444165.0	148.10196204140732	122.33957113496952	31.13643817658688	437040.75	3444910.5	932.4036233536492	122.33693101590934	31.131635786888648	436785.88	3444379.8	359.47163887435727	122.33964346162493	31.13702277063159	437048.03	3444975.2	996.4286402606598	122.32812	31.10333	435926.84032209875	3441247.6590428664	2896.1289092450643
450	122.33668018418174	31.128363319156705	436759.7904325343	3444017.202777599	122.33668018957768	31.128363327360237	436759.790952428	3444017.203683725	0.0010446788969482334	122.33645217662337	31.12541212734678	436736.1	3443690.2	327.8103896200093	122.33715581112774	31.13235199723268	436807.78	3444459.0	444.3961119117479	122.33694679252133	31.12866061308427	436785.4	3444050.0	41.61523641237528	122.33703681386835	31.129667114222634	436794.66	3444161.5	148.44970064031736	122.33956631238779	31.136377248277096	437040.25	3444903.8	929.8513572232956	122.33692357132463	31.13162221443465	436785.16	3444378.2	361.9371789402018	122.3396465680148	31.137000229675095	437048.3	3444972.8	998.1560387299069	122.32812	31.10333	435926.84032209875	3441247.6590428664	2892.088931044636
451	122.33667154172778	31.128327301589938	436758.9425607203	3444013.2158532264	122.33667155935328	31.1283273063929	436758.9442443382	3444013.216375486	0.0017627604183109884	122.33643850723897	31.125351153277336	436734.75	3443683.5	330.6022139414678	122.33714076493749	31.13234740843574	436806.34	3444458.5	447.8000045925046	122.33693806849251	31.128642522661305	436784.56	3444048.0	43.20090456766003	122.3370233912382	31.129664789458918	436793.38	3444161.2	151.98585949273522	122.3395618175983	31.136316321647197	437039.78	3444897.0	927.332080478575	122.33691767145514	31.13162218406748	436784.6	3444378.2	365.9342998711838	122.3396493153569	31.136982198254092	437048.56	3444970.8	1000.3756051933041	122.32812	31.10333	435926.84032209875	3441247.6590428664	2888.0267669893988
452	122.33666281409707	31.12829106979263	436758.0864253592	3444009.2052341946	122.33666283235	31.128291079651945	436758.08817215037	3444009.206316495	0.00205490952967558	122.33642738137331	31.125301470763432	436733.66	3443678.0	332.105014454776	122.33712874713251	31.13233155677376	436805.2	3444456.8	450.01647595626315	122.33692836118627	31.12862442717707	436783.62	3444046.0	44.78921282357728	122.33701196656438	31.129657963595484	436792.28	3444160.5	155.1109028802125	122.33955761933993	31.136259907913704	437039.34	3444890.8	925.3252708009951	122.33691247419671	31.131615390248292	436784.1	3444377.5	369.21188422719763	122.33965098555962	31.13697769543995	437048.72	3444970.2	1004.0289786694418	122.32812	31.10333	435926.84032209875	3441247.6590428664	2883.9395713199283
453	122.33665386133818	31.12825463241203	436757.20868905657	3444005.171958752	122.3366538833326	31.12825464324169	436757.2107932114	3444005.173146461	0.0024162203264071584	122.33641659896513	31.12524953432574	436732.6	3443672.2	333.8306843955651	122.33711938288599	31.13231120738644	436804.28	3444454.5	451.7870235471117	122.3369190287078	31.128599566549894	436782.72	3444043.2	45.83339868069689	122.33700321106217	31.12964438439701	436791.44	3444159.0	157.5902210570336	122.33955373324201	31.13620575146848	437038.94	3444884.8	923.5955032162666	122.33690635638816	31.131599568932995	436783.5	3444375.8	371.509512242077	122.33965246822044	31.13700025992197	437048.88	3444972.8	1010.5822593162378	122.32812	31.10333	435926.84032209875	3441247.6590428664	2879.8244922425
454	122.33664454349989	31.12821799809538	436756.29601441976	3444001.1170651484	122.33664456771496	31.128218010112082	436756.29833108274	3444001.1183831496	0.002665343225851743	122.33640611292057	31.12520211079629	436731.56	3443667.0	335.0312820602746	122.337111688879	31.132286355214504	436803.53	3444451.8	453.1017650078866	122.33690818293958	31.128556652609582	436781.66	3444038.5	45.1732815589293	122.33699611006767	31.129628558022482	436790.75	3444157.2	159.88924437787804	122.33954980025672	31.136158361847517	437038.53	3444879.5	922.6122199719101	122.33689966149223	31.131572466199902	436782.84	3444372.8	372.5799518637996	122.33965387273955	31.137034102443902	437049.03	3444976.5	1018.3642706565693	122.32812	31.10333	435926.84032209875	3441247.6590428664	2875.678672242916
455	122.33663472063125	31.128181175489768	436755.3350640571	3443997.041591621	122.33663474752838	31.12818118854461	436755.3376371194	3443997.04302315	0.002944473603833444	122.33639595463424	31.125154688953863	436730.56	3443661.8	336.20548975545984	122.33710433833453	31.132259249120175	436802.8	3444448.8	454.19664587488893	122.33689779044808	31.128495695477326	436780.62	3444031.8	42.94478399293497	122.33698996099248	31.129617247926685	436790.16	3444156.0	162.72765771329296	122.33954650721672	31.136113231195637	437038.2	3444874.5	921.9212325105876	122.3368923424403	31.131540848874796	436782.12	3444369.2	373.1712742640447	122.33965588595292	31.13707471515036	437049.25	3444981.0	1026.917785896249	122.32812	31.10333	435926.84032209875	3441247.6590428664	2871.4992489723513
456	122.33662425278146	31.128144173242326	436754.3125005729	3443992.946576418	122.33662428237172	31.128144187409077	436754.31533114077	3443992.9481296437	0.0032287187758278098	122.33638548430795	31.125105009811634	436729.53	3443656.2	337.6073087945276	122.33709694073603	31.13223890985092	436802.1	3444446.5	456.06332437488334	122.33688742934639	31.128430227124355	436779.6	3444024.5	40.432166802539236	122.33698442038475	31.129612708032344	436789.62	3444155.5	166.3447869157775	122.33954383849047	31.136072615121176	437037.9	3444870.0	921.7635936243269	122.33688435216217	31.131511483783573	436781.34	3444366.0	374.0314763384558	122.33965757137811	31.137115326176183	437049.44	3444985.5	1035.5003930233083	122.32812	31.10333	435926.84032209875	3441247.6590428664	2867.2833567720068
457	122.33661299999999	31.128107	436753.21498657466	3443988.8330577714	122.3366130344141	31.12810701295525	436753.2182762515	3443988.8344739717	0.0035815635004325997	122.33637527894535	31.12506435479928	436728.53	3443651.8	337.9856131373481	122.33708891896782	31.132214055990858	436801.3	3444443.8	457.45250586731567	122.33687739601741	31.1283647604571	436778.6	3444017.2	38.09992439127401	122.33698048722127	31.129612687790633	436789.25	3444155.5	170.51801026397044	122.33954110724405	31.136041021479624	437037.62	3444866.5	922.5986761411688	122.33687634619803	31.13148437430045	436780.56	3444363.0	375.1650132238106	122.33965922554756	31.13716044841767	437049.62	3444990.5	1044.603062992029	122.32812	31.10333	435926.84032209875	3441247.6590428664	2863.0281287612383
458	122.33660086282462	31.128069669644518	436752.0330483292	3443984.7026309893	122.33660088338121	31.12806967014599	436752.03500855266	3443984.702674835	0.001960713785766001	122.3363653856401	31.12502595708483	436727.56	3443647.5	338.0893699624483	122.33708085014459	31.132195968955838	436800.53	3444441.8	459.6132864538941	122.33686729994527	31.128308316227738	436777.6	3444011.0	36.67289307911519	122.33697649130877	31.12962168998631	436788.88	3444156.5	175.70334487974296	122.33953868815443	31.136011685126803	437037.38	3444863.2	923.7237189652648	122.33686832454731	31.131459520425476	436779.78	3444360.2	376.5710943060533	122.33966087971814	31.13720557065885	437049.8	3444995.5	1053.7475613430493	122.32812	31.10333	435926.84032209875	3441247.6590428664	2858.732348210974
459	122.33658790374602	31.12803221699681	436750.7726667706	3443980.559119666	122.33658785737697	31.128032204949754	436750.768237895	3443980.5578109436	0.0046181916098733304	122.33636279505544	31.12502143235814	436727.3	3443647.0	334.38311221899176	122.33707448457675	31.132121498453756	436799.88	3444433.5	455.5946446198778	122.33685710974902	31.12826540565607	436776.6	3444006.2	36.4245751035609	122.33696481731752	31.129603584385066	436787.75	3444154.5	177.82787471070304	122.33953658122125	31.135984606062774	437037.16	3444860.2	925.133288605549	122.33685928820879	31.131439172705704	436778.9	3444358.0	378.48793461962987	122.33965805422852	31.13723488011909	437049.56	3444998.8	1061.1258328947508	122.32812	31.10333	435926.84032209875	3441247.6590428664	2854.4013975556268
460	122.33657422574286	31.12799468211265	436749.4436864982	3443976.4069044706	122.33657426456244	31.12799468556667	436749.4473898994	3443976.407265127	0.0037209210573560837	122.33635964316946	31.1250033705908	436727.0	3443645.0	332.16600577789825	122.33707295880917	31.13201096182728	436799.66	3444421.2	447.66804797032734	122.33684635818074	31.128208958050394	436775.53	3444000.0	35.173784643072466	122.33695498776743	31.12950879481098	436786.75	3444144.0	171.69509805526317	122.33953480207471	31.13595752867923	437036.97	3444857.2	926.5825495245689	122.33684602399964	31.131366922363952	436777.6	3444350.0	374.65214146240146	122.33964626983105	31.137185194570232	437048.4	3444993.2	1059.881359068688	122.32812	31.10333	435926.84032209875	3441247.6590428664	2850.0423132527067
461	122.33655993179354	31.127957105047848	436748.05595210416	3443972.250366073	122.33655995311878	31.127957110873098	436748.0579891448	3443972.250999518	0.002133257446751512	122.33635106086678	31.124964979627745	436726.16	3443640.8	332.2229517339994	122.33707207289925	31.131902684180975	436799.5	3444409.2	440.01723843066964	122.33683610696947	31.128127700422503	436774.5	3443991.0	32.416607495391794	122.3369466889164	31.12938243345046	436785.88	3444130.0	162.2196886565204	122.33953299166774	31.13593496251222	437036.78	3444854.8	928.5299680280397	122.33683031026362	31.13126984682613	436776.03	3444339.2	368.06432670776235	122.33963340872194	31.137101668178996	437047.12	3444984.0	1055.0258845926664	122.32812	31.10333	435926.84032209875	3441247.6590428664	2845.6621355069947
462	122.33654512487644	31.127919525858346	436746.6193081908	3443968.0938851517	122.33654515496619	31.127919533248694	436746.62218189286	3443968.0946870577	0.002983490672091013	122.33633832774974	31.12491077744205	436724.9	3443634.8	334.05029960173306	122.33706675341315	31.131819196300988	436798.94	3444400.0	435.06331175768054	122.33682654267048	31.12804193494757	436773.53	3443981.5	30.066202408466975	122.33693657870441	31.12928087535701	436784.84	3444118.8	155.42963968566673	122.33953182120175	31.135914655314718	437036.66	3444852.5	930.7500220763552	122.33681353479044	31.131184044267197	436774.38	3444329.8	362.7196215191489	122.33962301407986	31.136993341860936	437046.06	3444972.0	1047.6133411477415	122.32812	31.10333	435926.84032209875	3441247.6590428664	2841.267906614517
463	122.3365299079696	31.127881984600016	436745.1435993518	3443963.9418423786	122.33652993753962	31.127881990631824	436745.14642260264	3443963.9424940115	0.002897476610629018	122.33632487635323	31.124865594321346	436723.6	3443629.8	334.8859261292974	122.3370577029616	31.1317537347353	436798.03	3444392.8	432.0573337344931	122.33681749269311	31.12797647333427	436772.62	3443974.2	29.351073151323252	122.33692272193414	31.12919959919069	436783.47	3444109.8	150.76085699265082	122.33952997953467	31.135896600364234	437036.47	3444850.5	933.1965014107544	122.33679758572814	31.131120802855186	436772.8	3444322.8	359.87339723679935	122.33961191742132	31.13684440955444	437044.9	3444955.5	1035.8789633297938	122.32812	31.10333	435926.84032209875	3441247.6590428664	2836.8666694944695
464	122.33651438405091	31.127844521328885	436743.63867018145	3443959.798618431	122.33651441564359	31.127844526126182	436743.6416854553	3443959.799132088	0.0030587121139456098	122.3363114249691	31.124820411199085	436722.28	3443624.8	335.7286346284225	122.33704532775327	31.131695023127094	436796.8	3444386.2	429.75369343323615	122.33680922202849	31.127940339709976	436771.8	3443970.2	30.049892900662925	122.3369055561898	31.129122817371478	436781.78	3444101.2	146.50375334077958	122.3395282003912	31.13586952298029	437036.28	3444847.5	934.6942935323872	122.33678282221865	31.131075613060652	436771.38	3444317.8	359.02436624665734	122.33959882323757	31.1366526089267	437043.53	3444934.2	1019.5543411077036	122.32812	31.10333	435926.84032209875	3441247.6590428664	2832.4654664753216
465	122.33649865609812	31.12780717610107	436742.1143652776	3443955.6685939976	122.33649868919612	31.127807179526506	436742.1175231637	3443955.6689547505	0.0031784252792380245	122.33629798929763	31.124772972464537	436720.97	3443619.5	336.83298626439716	122.33703264047612	31.13163405422191	436795.56	3444379.5	427.1882065545303	122.33680141860121	31.127931276778124	436771.06	3443969.2	31.975757894214507	122.3368871108033	31.129041517582294	436779.97	3444092.2	141.73014819827534	122.33952578130894	31.135840186626574	437036.03	3444844.2	935.9295113512194	122.33676866718065	31.131037193465527	436770.0	3444313.5	358.9163185834906	122.33958421520059	31.136442755024717	437042.0	3444911.0	1001.2939075053782	122.32812	31.10333	435926.84032209875	3441247.6590428664	2828.0713382973163
466	122.3364828270887	31.12776998897271	436740.58052923216	3443951.556149758	122.33648286190714	31.12776999101731	436740.5838502342	3443951.5563564897	0.0033274303460698942	122.33628358609941	31.124723273052602	436719.56	3443614.0	338.2098635347644	122.33702029667229	31.131570831393212	436794.34	3444372.5	424.3632983234381	122.33679322465547	31.127931234598144	436770.28	3443969.2	34.57173918850323	122.33686612180328	31.128948926245528	436777.9	3444082.0	135.6790606424351	122.33952276918103	31.135801824477923	437035.72	3444840.0	936.1832322739789	122.33675483992214	31.130998775556257	436768.66	3444309.2	358.79400301235256	122.33956966973906	31.136223878682216	437040.47	3444886.8	982.1000369035135	122.32812	31.10333	435926.84032209875	3441247.6590428664	2823.691323314525
467	122.336467	31.127732999999996	436739.04700664256	3443947.4656664003	122.3364670332691	31.12773299860036	436739.05017764325	3443947.4654922867	0.0031757772104677394	122.33626826247973	31.124664546130592	436718.06	3443607.5	340.6126889151526	122.3370079685717	31.131505352954225	436793.12	3444365.2	421.2697221103585	122.3367847029519	31.12793119073041	436769.47	3443969.2	37.417103833543635	122.33684386886812	31.128849561327343	436775.72	3444071.0	128.86251719877072	122.33951949179384	31.135754438214835	437035.38	3444834.8	935.4591216609975	122.33674109114277	31.130949079601404	436767.3	3444303.8	357.403783532497	122.33955512433477	31.136005002331622	437038.94	3444862.5	962.9237455128375	122.32812	31.10333	435926.84032209875	3441247.6590428664	2819.3324569647343
468	122.33645126631946	31.12769622341805	436737.522529523	3443943.3986693854	122.33645127595541	31.12769623802293	436737.52345792315	3443943.400282556	0.0018612487698531504	122.33625264253448	31.12460130629644	436716.53	3443600.5	343.54058171089093	122.33699596825713	31.13143987620049	436791.94	3444358.0	418.1569709564215	122.33677498005387	31.12791535084395	436768.53	3443967.5	39.27359014677712	122.3368193844146	31.12874116215575	436773.3	3444059.0	121.01483225878354	122.3395149970561	31.1356935115783	437034.9	3444828.0	933.2505512079523	122.33672734237726	31.130899383644902	436765.97	3444298.2	355.9896828538892	122.33954059461814	31.135783870364527	437037.4	3444838.0	943.5262511157941	122.32812	31.10333	435926.84032209875	3441247.6590428664	2814.9987167703302
469	122.33643567157542	31.12765957017701	436736.01137954986	3443939.3452632586	122.33643564682293	31.12765965585031	436736.0090764584	3443939.354772628	0.009784290168239364	122.33623477549123	31.124531287808388	436714.78	3443592.8	347.2448630490742	122.33698265687947	31.13137439269764	436790.62	3444350.8	415.013861156432	122.33676469579079	31.12788597392289	436767.53	3443964.2	40.17148423140746	122.33679493139637	31.128628251759203	436770.9	3444046.5	112.69334314794513	122.33950987801643	31.135628070362916	437034.38	3444820.8	930.5348784212077	122.33671301656115	31.130838406267525	436764.56	3444291.5	353.3102391502338	122.33952734483503	31.135567256328642	437036.0	3444814.0	924.6697144947623	122.32812	31.10333	435926.84032209875	3441247.6590428664	2810.6818584224998
470	122.33642024980674	31.12762292540586	436734.5167258392	3443935.2926973323	122.33642026790467	31.127622938385304	436734.5184599406	3443935.2941255243	0.0022465173625042683	122.33621692417535	31.124459013706648	436713.03	3443584.8	351.20052438039426	122.33696741027956	31.1313043878539	436789.12	3444343.0	411.3481594165312	122.33675386585877	31.12784080435709	436766.47	3443959.2	39.936001290617256	122.33676912031981	31.128522101436687	436768.38	3444034.8	105.06254224545222	122.33950388504798	31.135546834845574	437033.75	3444811.8	926.1306364463327	122.3366999233605	31.130788713682797	436763.28	3444286.0	351.88493857314893	122.33951568712827	31.13535741751377	437034.75	3444790.8	906.6130462334903	122.32812	31.10333	435926.84032209875	3441247.6590428664	2806.3705802649765
471	122.33640503505217	31.12758617423357	436733.0417374956	3443931.2282209247	122.33640506082041	31.127586204076266	436733.04421408667	3443931.231513705	0.00412018276340074	122.33619908858792	31.12438448399116	436711.28	3443576.5	355.3950330779436	122.33695125883777	31.131223099903007	436787.53	3444334.0	406.4409095950163	122.33674239611355	31.127793375805645	436765.34	3443954.0	39.52181592600316	122.3367414055099	31.128406918545114	436765.66	3444022.0	96.4532130226369	122.33949665910893	31.13545431456191	437033.0	3444801.5	920.5150344777112	122.33668750140275	31.13073676886293	436762.06	3444280.2	350.22622249797547	122.3395036547886	31.135154343836895	437033.47	3444768.2	889.3041372267742	122.32812	31.10333	435926.84032209875	3441247.6590428664	2802.0535782908105
472	122.33639006135056	31.12754920178913	436731.58958363184	3443927.1390833464	122.33639007704168	31.127549225481424	436731.59109537513	3443927.1417002263	0.0030221562988296084	122.33618100379591	31.124298674529754	436709.5	3443567.0	360.8158935781219	122.33693453033041	31.131130530531305	436785.88	3444323.8	400.30878786146036	122.33673097345503	31.127739180423212	436764.22	3443948.0	38.72777222500231	122.33671188113692	31.12826916942465	436762.75	3444006.8	85.49192709648862	122.33948887140316	31.135348257264223	437032.2	3444789.8	913.4860156865717	122.33667476738579	31.130682566745122	436760.8	3444274.2	348.3388684904347	122.3394915755989	31.13495803697921	437032.2	3444746.5	872.7608028918273	122.32812	31.10333	435926.84032209875	3441247.6590428664	2797.7195465715113
473	122.33637536274082	31.127511893201554	436730.16343336436	3443923.0125339166	122.33637537606664	31.12751191996289	436730.164721631	3443923.01549229	0.003226701516460869	122.33616201431589	31.12420158194475	436707.62	3443556.2	367.4544016112258	122.33691856721737	31.131022175268683	436784.28	3444311.8	392.4863763423274	122.33671956650106	31.127682729429573	436763.1	3443941.8	37.88797156023422	122.33668120274471	31.12810885744803	436759.72	3443989.0	72.30395854680003	122.3394795542172	31.135226402301072	437031.22	3444776.2	904.7919524415336	122.33666239254045	31.13062385509573	436759.6	3444267.8	345.991421944041	122.33947944955761	31.134768496941284	437030.9	3444725.5	856.990300399516	122.32812	31.10333	435926.84032209875	3441247.6590428664	2793.3571778717987
474	122.3363609732619	31.1274741335998	436728.76645581104	3443918.8358219434	122.33636098343915	31.127474162889218	436728.7674455658	3443918.8390623042	0.003388148915347828	122.33614240079059	31.124099974756824	436705.7	3443545.0	374.5475403328578	122.33690226068042	31.13091607392459	436782.66	3444300.0	384.95485521204193	122.33670820663711	31.127619511604763	436761.97	3443934.8	36.81919883197764	122.33665085220852	31.127948547149163	436756.72	3443971.2	59.40182498694404	122.33947054920313	31.13510680462465	437030.28	3444763.0	896.3951866386036	122.33664972133398	31.130560630539335	436758.34	3444260.8	343.19108596770053	122.33946760444414	31.13458572540442	437029.66	3444705.2	842.0106458326869	122.32812	31.10333	435926.84032209875	3441247.6590428664	2788.9551643958894
475	122.33634692695279	31.12743580811293	436727.4018200969	3443914.5961967465	122.33634693399497	31.12743584048786	436727.4025129962	3443914.5997808655	0.0036504819796357385	122.33612277160107	31.12400062317585	436703.75	3443534.0	381.33039948548645	122.3368866254031	31.13080772034252	436781.1	3444288.0	377.24424928808935	122.33669655041606	31.127551780871155	436760.8	3443927.2	35.72663248009558	122.33662050176939	31.127788236840633	436753.72	3443953.5	46.96899729732444	122.33946154420885	31.134987206945695	437029.34	3444749.8	888.0601354201642	122.3366367380727	31.130495148684673	436757.06	3444253.5	340.19927071061375	122.33945636803537	31.134409724049934	437028.47	3444685.8	827.8402530402202	122.32812	31.10333	435926.84032209875	3441247.6590428664	2784.502198746244
476	122.33633325785249	31.127396801870002	436726.0726953444	3443910.28090764	122.33633326153948	31.12739683726168	436726.07307035755	3443910.2848280235	0.003938279272346954	122.33610315815493	31.123899015979987	436701.8	3443522.8	388.28953302175245	122.33687066239168	31.130699365070097	436779.5	3444276.0	369.6010435585304	122.33668458214727	31.12748179283858	436759.62	3443919.5	34.79581600780459	122.3365904634889	31.127630183820045	436750.75	3443936.0	35.64324728331674	122.33945253923429	31.134867609264223	437028.4	3444736.5	879.7974578567837	122.33662406689875	31.130431924124995	436755.8	3444246.5	337.5318267193358	122.33944481951391	31.134231465400596	437027.25	3444666.0	813.522658195448	122.32812	31.10333	435926.84032209875	3441247.6590428664	2779.986975007776
477	122.33632	31.127356999999993	436724.78225068207	3443905.877203935	122.33632000117365	31.12735704597851	436724.7823930951	3443905.8822991	0.005097155100235219	122.33608385678737	31.12379966607995	436699.9	3443511.8	394.911468928693	122.33685401249875	31.130595517637992	436777.84	3444264.5	362.5270094316704	122.33667294165112	31.127411806491867	436758.47	3443911.8	34.19458977558069	122.33656073736357	31.127474388087716	436747.8	3443918.8	26.383731013291683	122.33944384642889	31.13475026886973	437027.5	3444723.5	871.8629894642554	122.3366113957408	31.13036869956368	436754.56	3444239.5	334.9492996018696	122.33943391095559	31.134055465716468	437026.1	3444646.5	799.5690999986289	122.32812	31.10333	435926.84032209875	3441247.6590428664	2775.3981900305903
478	122.3363071712453	31.12731634109395	436723.5321472209	3443901.3782694214	122.3363071945209	31.127316364943734	436723.5343821933	3443901.3808994256	0.003451379951139329	122.33606455545811	31.123700316176063	436698.0	3443500.8	401.4410302912476	122.33683804955537	31.130487162359003	436776.25	3444252.5	355.05723719725285	122.33666128547779	31.127344075753623	436757.3	3443904.2	33.9021986071005	122.33653199459779	31.127318597409722	436744.97	3443901.5	21.436948407875427	122.3394351223778	31.134637439690316	437026.6	3444711.0	864.484633584721	122.33659869320566	31.13030998621867	436753.3	3444233.0	332.95621574553996	122.33942234687446	31.133879462665575	437024.88	3444627.0	785.70631333146	122.32812	31.10333	435926.84032209875	3441247.6590428664	2770.7297951269047
479	122.33629472468142	31.127274977590623	436722.3180139552	3443896.801025781	122.33629480782265	31.127274851734153	436722.32585727767	3443896.787029539	0.01604407989648547	122.3360395432633	31.123573868535228	436695.53	3443486.8	410.9250229264679	122.33681921345274	31.130414883323187	436774.4	3444244.5	351.57895415867637	122.33665064397384	31.127271838856377	436756.25	3443896.2	33.93645983828824	122.33650972854066	31.127174118531023	436742.75	3443885.5	23.34907358835405	122.3394267417578	31.13452235658069	437025.72	3444698.2	856.9553459250117	122.33658572570727	31.13024224874833	436752.03	3444225.5	330.0392280456614	122.33941947601804	31.133773430552864	437024.53	3444615.2	779.4239979608152	122.32812	31.10333	435926.84032209875	3441247.6590428664	2765.9967469035414
480	122.33628259721237	31.127233115390744	436721.1339718615	3443892.168329166	122.3362826051081	31.127233149588754	436721.1347473521	3443892.1721148505	0.0038642973939841756	122.33601542012177	31.123460959621504	436693.16	3443474.2	418.85377254273277	122.33679725487116	31.130367400797805	436772.28	3444239.2	350.830058988748	122.3366407974264	31.127226674341156	436755.28	3443891.2	34.15962430596152	122.33648735077885	31.127092798415532	436740.56	3443876.5	24.95925168100188	122.33941861077354	31.134418553193658	437024.88	3444686.8	850.6577712572349	122.33657604970556	31.13021964202267	436751.1	3444223.0	332.1854643615034	122.33942252030484	31.13371254255505	437024.78	3444608.5	778.0313182392194	122.32812	31.10333	435926.84032209875	3441247.6590428664	2761.2192537676033
481	122.33627072574193	31.12719096039493	436719.97414189676	3443887.503035724	122.3362707359352	31.1271909479354	436719.97510547494	3443887.5016490053	0.0016886302135546212	122.33599604039289	31.12337288775976	436691.25	3443464.5	423.9771745737768	122.33677618545461	31.130333456984975	436770.25	3444235.5	351.6099387861714	122.33663110600999	31.127206323223334	436754.34	3443889.0	34.402192709381104	122.33646501824904	31.127052080964575	436738.4	3443872.0	24.08498963658031	122.33941111973219	31.134317008775245	437024.1	3444675.5	844.6466431240951	122.33656854248942	31.130215091983413	436750.38	3444222.5	336.373569484048	122.33942483087257	31.13366292924034	437024.97	3444603.0	777.7902139137435	122.32812	31.10333	435926.84032209875	3441247.6590428664	2756.4175232962098
482	122.33625904717393	31.12714871850395	436718.83264502435	3443882.8280016184	122.33625905908342	31.127148721663225	436718.833782598	3443882.828344965	0.0011882595242757642	122.33598049935851	31.12329836982992	436689.72	3443456.2	427.57035719074804	122.33675906493734	31.130297277808705	436768.6	3444231.5	352.20495457024253	122.33662041563768	31.127188222652013	436753.3	3443887.0	34.731339876806054	122.33644532347344	31.127009121404143	436736.5	3443867.2	23.554395900938015	122.33940390958641	31.134222232862538	437023.34	3444665.0	839.3569253337828	122.33656136303965	31.130210543631634	436749.7	3444222.0	340.57255697097287	122.33942503408608	31.133633606322288	437024.97	3444599.8	779.5488865575729	122.32812	31.10333	435926.84032209875	3441247.6590428664	2751.61176054016
483	122.33624749841208	31.127106595618333	436717.70360219147	3443878.1660829927	122.33624751161727	31.127106595413675	436717.7048610694	3443878.166052771	0.0012592406370507017	122.33596592586495	31.123226112576095	436688.28	3443448.2	430.92170196481317	122.33674623677493	31.130256609348844	436767.34	3444227.0	352.348188485651	122.33660818066008	31.127156579981193	436752.12	3443883.5	34.832216376999746	122.33642959316622	31.126961670877666	436734.97	3443862.0	23.652221210211934	122.33939729248074	31.13413648274561	437022.66	3444655.5	835.0114585653128	122.33655366933786	31.13018569142277	436748.94	3444219.2	342.5110141489867	122.33942534623189	31.133635863612152	437025.0	3444600.0	784.5223259080802	122.32812	31.10333	435926.84032209875	3441247.6590428664	2746.8221667870616
484	122.33623601636006	31.127064797638738	436716.5811343436	3443873.5401360015	122.33623602972136	31.127064795199555	436716.5824066221	3443873.5398580353	0.001302289500420736	122.33595166442629	31.123156112620443	436686.88	3443440.5	434.05784615171933	122.33673606213523	31.13021144316927	436766.34	3444222.0	351.9951629423266	122.33659546282227	31.12710012222294	436750.88	3443877.2	34.4939460274959	122.33641615715442	31.12691423216599	436733.66	3443856.8	23.947196947249296	122.33939129967787	31.134055247206998	437022.03	3444646.5	831.1237720743173	122.33654443099942	31.130147297119716	436748.03	3444215.0	342.9051596238385	122.33942707842125	31.1336697078331	437025.2	3444603.8	792.7448103925481	122.32812	31.10333	435926.84032209875	3441247.6590428664	2742.0689389235863
485	122.3362245379215	31.127023530465777	436715.4593624143	3443868.973016799	122.33622455169917	31.12702352468918	436715.4606721748	3443868.9723687065	0.0014613337812016322	122.33593707526651	31.123086110973574	436685.44	3443432.8	437.2548828864139	122.33672626235081	31.130159511848976	436765.38	3444216.2	350.84594045934097	122.33658226213424	31.127018849376626	436749.56	3443868.2	34.11080102371762	122.33640401647304	31.126869055815437	436732.47	3443851.8	24.206436617092898	122.33938557213094	31.133983035783945	437021.44	3444638.5	828.1270425211909	122.33653491199686	31.130102134300905	436747.1	3444210.0	342.4910768897817	122.33943002793266	31.133717092431354	437025.5	3444609.0	802.3497571633999	122.32812	31.10333	435926.84032209875	3441247.6590428664	2737.372269290784
486	122.33621300000001	31.126982999999996	436714.33240734064	3443864.4875815324	122.33621301421384	31.126982991082432	436714.33375660004	3443864.4865850755	0.0016773274510555715	122.33592278245187	31.123020622236226	436684.03	3443425.5	440.0321089146682	122.33671577565848	31.130112088370815	436764.34	3444211.0	350.10282853302317	122.33656879649396	31.12692855239997	436748.22	3443858.2	34.45564746455203	122.33639312402141	31.126832908656638	436731.4	3443847.8	23.909469645141368	122.33938078102827	31.13391759622962	437020.94	3444631.2	825.7913109368875	122.33652506523781	31.1300569697932	436746.12	3444205.0	341.99338601590654	122.33943325832956	31.13377124553714	437025.84	3444615.0	812.5935065452161	122.32812	31.10333	435926.84032209875	3441247.6590428664	2732.7523460964258
487	122.3362013518931	31.12694336606815	436713.1955411325	3443860.101572882	122.3362013555099	31.12694338507808	436713.195898585	3443860.103677703	0.002134957703059987	122.33590944146127	31.122959649786996	436682.72	3443418.8	442.40258326899016	122.33670494551701	31.130066918813164	436763.28	3444206.0	349.50579410866044	122.33655597069018	31.126840514406727	436746.94	3443848.5	35.6807550586063	122.33638382324874	31.126803536768115	436730.5	3443844.5	23.299214001500133	122.33937627081042	31.133858925182427	437020.47	3444624.8	824.0776917147449	122.33651487502429	31.130014059205557	436745.12	3444200.2	341.6437366826412	122.33943617658292	31.133823141352647	437026.16	3444620.8	822.5147019792872	122.32812	31.10333	435926.84032209875	3441247.6590428664	2728.224789700305
488	122.33618959247413	31.126904604201805	436712.0486401481	3443855.8122796356	122.33618957806611	31.126904698285934	436712.04732890666	3443855.822715281	0.010517701764008678	122.33590085950861	31.122921258787017	436681.88	3443414.5	442.34260106498124	122.33669495924538	31.129994685320217	436762.28	3444198.0	345.8551012501304	122.33654242661804	31.126761495476465	436745.6	3443839.8	37.192354349640006	122.33637062083541	31.12676963339998	436729.22	3443840.8	22.840423379339036	122.33937204147617	31.13380702264256	437020.03	3444619.0	822.9877183082698	122.33650526185613	31.12998243003823	436744.2	3444196.8	342.4491721115308	122.33943222761204	31.13382537679237	437025.78	3444621.0	827.0068910722612	122.32812	31.10333	435926.84032209875	3441247.6590428664	2723.7869610531557
489	122.33617773301044	31.126866643858687	436710.8927318338	3443851.6118771047	122.33617779265153	31.126866596302207	436710.8983865917	3443851.6065723253	0.0077535134816232205	122.33589199694836	31.122876099263376	436681.0	3443409.5	443.1213008799711	122.33668834480002	31.129908935046853	436761.6	3444188.5	340.68196399425995	122.33652950668214	31.12668699114019	436744.3	3443831.5	39.00472413642662	122.33635899634724	31.1266973914116	436728.06	3443832.8	25.506300139284487	122.33936876421365	31.133759636363067	437019.7	3444613.8	822.3191151962484	122.33649287149926	31.12992597397803	436742.97	3444190.5	340.4027479044142	122.33942390859217	31.133796010174468	437024.97	3444617.8	828.016526731575	122.32812	31.10333	435926.84032209875	3441247.6590428664	2719.431658297188
490	122.3361657847694	31.126829414496555	436709.7288436328	3443847.4925406068	122.3361657954607	31.126829391500056	436709.7298477007	3443847.4899857813	0.002745047485789653	122.3358806067281	31.122817392557128	436679.88	3443403.0	445.4939625120708	122.33668237019945	31.12982544375651	436760.97	3444179.2	335.69113760654324	122.33651728936064	31.126605723347076	436743.1	3443822.5	41.687456901004424	122.3363491519444	31.126604857371724	436727.06	3443822.5	30.41517267807424	122.33936607997671	31.13372127588119	437019.4	3444609.5	822.5299168937594	122.3364786244639	31.129853718524295	436741.56	3444182.5	336.5165367806113	122.33941632329382	31.13375536887241	437024.22	3444613.2	827.8214709846794	122.32812	31.10333	435926.84032209875	3441247.6590428664	2715.15168142085
491	122.33615375901842	31.12679284557318	436708.5580029967	3443843.4464454553	122.33615377334144	31.12679283400864	436708.55936091335	3443843.4451555694	0.0018728970460501558	122.33586629827981	31.122754159423202	436678.47	3443396.0	448.4570042896996	122.33667400709264	31.129755474306936	436760.12	3444171.5	332.0817517259002	122.3365063359812	31.12653122913431	436742.0	3443814.2	44.39368863692167	122.33633819869668	31.126530363146507	436725.97	3443814.2	33.99362496758641	122.33936336447508	31.133687426617158	437019.12	3444605.8	823.1394589613011	122.3364646424154	31.12979048719296	436740.2	3444175.5	333.556574161632	122.33941075156548	31.13370797082758	437023.66	3444608.0	826.9395643161955	122.32812	31.10333	435926.84032209875	3441247.6590428664	2710.9398318788994
492	122.33614166702496	31.1267568665463	436707.3812373811	3443839.4657669645	122.33614168610944	31.12675685848307	436707.38305159146	3443839.4648624123	0.00202720840966198	122.33585258249101	31.12269995211117	436677.12	3443390.0	450.4829803371363	122.33666386392564	31.129705796900986	436759.12	3444166.0	330.60856358246116	122.33649591254985	31.126474783177883	436740.97	3443808.0	46.024075162778765	122.3363267607055	31.126478423333275	436724.84	3443808.5	35.55021899601252	122.33936158540823	31.13366034922291	437018.94	3444602.8	824.4210848696746	122.3364515337784	31.129743050187912	436738.9	3444170.2	332.28306493939783	122.33940469624203	31.133635757720775	437023.03	3444600.0	823.4362453069763	122.32812	31.10333	435926.84032209875	3441247.6590428664	2706.7889122555557
493	122.33612952005653	31.12672140687368	436706.1995742373	3443835.5426804493	122.33612954065973	31.126721393727774	436706.20152987255	3443835.541211712	0.0024457510262511995	122.33583977138686	31.122657027922077	436675.88	3443385.2	451.3126165629587	122.33665231554397	31.129669646398693	436758.0	3444162.0	330.5414733394508	122.33648601906035	31.1264363854783	436740.0	3443803.8	46.40305282945802	122.33631550917055	31.12644678569884	436723.75	3443805.0	35.226024094152876	122.33935974380887	31.133642294264774	437018.75	3444600.8	826.5772864883209	122.33643867441778	31.129706892915078	436737.66	3444166.2	332.20002055153094	122.33939812606343	31.13354324076937	437022.34	3444589.8	817.7871487939345	122.32812	31.10333	435926.84032209875	3441247.6590428664	2702.6917259582424
494	122.3361173293806	31.126686396013056	436705.0140410207	3443831.66936122	122.3361173514796	31.126686378554552	436705.01613640855	3443831.6674136594	0.002860706787855778	122.335826976004	31.122611848120297	436674.62	3443380.2	452.44108290319764	122.33664043940719	31.1296334942076	436756.84	3444158.0	330.42095051510523	122.33647631205717	31.126418289958227	436739.06	3443801.8	45.326214652115546	122.33630330578754	31.12641063177785	436722.56	3443801.0	35.33494205745045	122.33935827688782	31.13361747416035	437018.6	3444598.0	828.0065711189628	122.33642642349331	31.129677505844676	436736.47	3444163.0	332.820358318414	122.33939033858297	31.133437183438186	437021.53	3444578.0	810.67414289682	122.32812	31.10333	435926.84032209875	3441247.6590428664	2698.641076945875
495	122.33610510626474	31.126651763422228	436703.8256651896	3443827.837984596	122.33610513001466	31.126651741301266	436703.82791488466	3443827.8355193487	0.0033374498569949626	122.33581416492251	31.122568923928405	436673.38	3443375.5	453.36177090573216	122.33662953087432	31.129599602687684	436755.78	3444154.2	330.5210834321299	122.3364672291681	31.126404709033913	436738.2	3443800.2	44.06622953693697	122.33629016626065	31.126367705959787	436721.28	3443796.2	36.09014009262027	122.33935617004589	31.133590395084827	437018.38	3444595.0	829.1434386814678	122.33641481240309	31.129650377758704	436735.34	3444160.0	333.6540036436257	122.33938256675023	31.133328870495873	437020.72	3444566.0	803.308401665312	122.32812	31.10333	435926.84032209875	3441247.6590428664	2694.6297695086505
496	122.33609286197657	31.12661743855893	436702.63547420583	3443824.0407258873	122.33609288654272	31.126617424571847	436702.6378071228	3443824.0391616584	0.0028087921896925577	122.33580107324504	31.12251923121168	436672.1	3443370.0	455.06678376005425	122.33661929357157	31.129563458933024	436754.78	3444150.2	330.35083237418746	122.33645813058405	31.126393383719233	436737.3	3443799.0	42.77305309294228	122.33627605919025	31.12632251946471	436719.9	3443791.2	37.0609147316636	122.33935376669452	31.133558803110045	437018.12	3444591.5	829.7754987389304	122.33640357618542	31.129616484532608	436734.25	3444156.2	333.71017372517355	122.33937510707626	31.133222814841638	437019.94	3444554.2	796.1696801394145	122.32812	31.10333	435926.84032209875	3441247.6590428664	2690.6506080571307
497	122.33608060778366	31.126583350880907	436701.4444955268	3443820.2697604066	122.3360806208888	31.126583379671956	436701.4457641201	3443820.272943857	0.0034269062392626847	122.33578798158071	31.122469538493423	436670.8	3443364.5	456.7979790356133	122.33660907197223	31.129525059568202	436753.78	3444146.0	329.9080551523093	122.33644875134289	31.126375289885093	436736.4	3443797.0	41.997690713002136	122.33626132803282	31.12627281837057	436718.47	3443785.8	38.489467376105345	122.33935106683427	31.133522698235932	437017.84	3444587.5	829.9100727053445	122.33639235567658	31.129580335696343	436733.16	3444152.2	333.49140146677956	122.33936797519247	31.133116760866365	437019.2	3444542.5	789.0355732632347	122.32812	31.10333	435926.84032209875	3441247.6590428664	2686.6963969705475
498	122.33606835495374	31.126549429845927	436700.2537566206	3443816.5172634665	122.33606834414752	31.126549455981223	436700.2527436769	3443816.5201662336	0.0030744287383339592	122.33577457790199	31.122417588472793	436669.5	3443358.8	458.7991510975999	122.33659885038084	31.129486660202467	436752.78	3444141.8	329.4472195569419	122.33643877939227	31.1263481702331	436735.44	3443794.0	41.7722749225952	122.3362456450394	31.126218600988565	436716.94	3443779.8	40.37547468408351	122.3393477583222	31.13347982317233	437017.5	3444582.8	829.3116335093745	122.33638080741264	31.12954418517068	436732.03	3444148.2	333.2512829284971	122.33936089022113	31.133003940061364	437018.44	3444530.0	781.2160455868072	122.32812	31.10333	435926.84032209875	3441247.6590428664	2682.759940479828
499	122.33605611475448	31.126515604911777	436699.0642849511	3443812.775410383	122.33605613993599	31.12651563090138	436699.0667030812	3443812.7782764486	0.0037498913633320615	122.33576115852584	31.1223678940619	436668.2	3443353.2	460.56159049207236	122.33658837951602	31.129436981101694	436751.75	3444136.2	327.73708166470493	122.33642888593803	31.12630977252889	436734.47	3443789.8	42.23322943733256	122.3362296814199	31.12615761508514	436715.38	3443773.0	42.98979758668215	122.33934416893659	31.133430179600037	437017.12	3444577.2	828.0000100407608	122.33636994608675	31.12950352680235	436730.97	3444143.8	332.50875757217875	122.33935343058984	31.13289788440124	437017.66	3444518.2	774.0770225171375	122.32812	31.10333	435926.84032209875	3441247.6590428664	2678.8340425835954
500	122.33604389845354	31.12648180553623	436697.8771079756	3443809.036376468	122.33604392067208	31.126481805207476	436697.8792261366	3443809.0363273416	0.002118730621297888	122.33574747427197	31.12230917551435	436666.84	3443346.8	463.32684270940746	122.33657694106972	31.129385041327087	436750.62	3444130.5	325.762492266071	122.33641871183453	31.12626460630483	436733.47	3443784.8	43.08820098279926	122.33621245392361	31.126089855594287	436713.7	3443765.5	46.31829629768931	122.33933964312499	31.133373764156925	437016.66	3444571.0	825.9592635087843	122.33635910047157	31.129460612823845	436729.9	3444139.0	331.514492584033	122.33934631438073	31.132789574810797	437016.9	3444506.2	766.737523732587	122.32812	31.10333	435926.84032209875	3441247.6590428664	2674.911506996573
501	122.33603171731887	31.126447961177004	436696.6932531811	3443805.2923370316	122.33603173596939	31.126447958135724	436696.6950293558	3443805.291989312	0.00180989100118636	122.33573313455784	31.122250453585774	436665.44	3443340.2	466.09151176427	122.33656525335678	31.12932182181692	436749.47	3444123.5	322.5544447629116	122.33640888119076	31.1262171861576	436732.5	3443779.5	44.128990100630844	122.33619400966727	31.126008555684518	436711.88	3443756.5	51.099682870590144	122.33933486771024	31.133306068986446	437016.16	3444563.5	822.7608805239529	122.33634792710286	31.12941769715585	436728.8	3444134.2	330.5219963056375	122.33933888604442	31.13267900792803	437016.12	3444494.0	759.1804040590088	122.32812	31.10333	435926.84032209875	3441247.6590428664	2670.985137157844
502	122.33601958261814	31.126414001291902	436695.513748024	3443801.535467386	122.33601960107866	31.126414002163177	436695.5155086822	3443801.535553407	0.001762758299068365	122.33571821794676	31.122180450218984	436663.97	3443332.5	470.0950505654488	122.33655326929025	31.129254089398795	436748.28	3444116.0	318.8610222919479	122.33639906625514	31.126167510399075	436731.53	3443774.0	45.33720781812581	122.33617431725331	31.125918226575568	436709.94	3443746.5	56.89417625237391	122.3393294523827	31.13323611484397	437015.6	3444555.8	819.3233603843095	122.33633740926942	31.129374784863643	436727.78	3444129.5	329.5480637731534	122.33933176986346	31.132570698333584	437015.38	3444482.0	751.8930779449547	122.32812	31.10333	435926.84032209875	3441247.6590428664	2667.0477362505876
503	122.33600750561922	31.126379855338676	436694.33961998054	3443797.757942847	122.33600752379783	31.12637986024075	436694.3413564374	3443797.758475764	0.0018163929209243331	122.33570328564392	31.122112702461425	436662.5	3443325.0	473.8289078616987	122.33654128523983	31.129186356979076	436747.1	3444108.5	315.18823632522026	122.33638923563025	31.126120090249906	436730.56	3443768.8	46.40644120289146	122.33615464057942	31.125825641852565	436708.0	3443736.2	63.00661088761143	122.33932342841187	31.133159390510947	437014.97	3444547.2	815.1940767403216	122.33632657938493	31.129329615272766	436726.72	3444124.5	328.3424736055431	122.33932434155622	31.132460131446724	437014.6	3444469.8	744.4031385420618	122.32812	31.10333	435926.84032209875	3441247.6590428664	2663.092107293889
504	122.33599549759003	31.12634545277512	436693.1718965255	3443793.9519387227	122.33599551539727	31.126345461826123	436693.1736003295	3443793.952931683	0.001972034039684798	122.33568871252498	31.122040445168597	436661.06	3443317.0	478.031552511567	122.33652964466499	31.129116370636368	436745.94	3444100.8	311.30252057044146	122.33638004481837	31.12607492908646	436729.66	3443763.8	47.363120157629695	122.33613494823732	31.125735312736115	436706.06	3443726.2	68.91821359231513	122.33931804436703	31.133084925148186	437014.4	3444539.0	811.3495692148864	122.33631607727276	31.129284447369326	436725.7	3444119.5	327.16785396901264	122.3393172254034	31.13235182184828	437013.84	3444457.8	737.1962450841834	122.32812	31.10333	435926.84032209875	3441247.6590428664	2659.111053237845
505	122.33598356979844	31.126310723058953	436692.01160513214	3443790.1096303253	122.33598358714316	31.126310736376887	436692.01326767245	3443790.1110964552	0.0022166590124560854	122.33567379597649	31.121970441795312	436659.6	3443309.2	481.9511400629677	122.33651731718744	31.129050892134902	436744.72	3444093.5	307.934667634949	122.33637021421166	31.126027508935426	436728.7	3443758.5	48.41786853697003	122.33611559938605	31.125642729694373	436704.16	3443716.0	75.09813383783612	122.33931264469538	31.133012715393715	437013.84	3444531.0	807.771297674594	122.33630555946725	31.129241535074033	436724.66	3444114.8	326.27755433226855	122.33931012489809	31.132241256638338	437013.1	3444445.5	729.8152371766635	122.32812	31.10333	435926.84032209875	3441247.6590428664	2655.097377131224
506	122.33597173351244	31.12627559564799	436690.8597732796	3443786.223192968	122.33597175030407	31.126275613351176	436690.86138599843	3443786.2251454326	0.0025323863227277965	122.33565853599828	31.12190269234154	436658.1	3443301.8	485.579949118689	122.33650531748742	31.128985415319825	436743.53	3444086.2	304.61511682410503	122.33636038361426	31.125980088783447	436727.72	3443753.2	49.45518799254367	122.33609590711552	31.125552400570484	436702.22	3443706.0	81.0233734307978	122.33930693288984	31.132938248347994	437013.25	3444522.8	803.9945247087745	122.33629440184967	31.129196363791444	436723.56	3444109.8	325.17543450160946	122.33930268100059	31.132132945354886	437012.3	3444433.5	722.7026500834313	122.32812	31.10333	435926.84032209875	3441247.6590428664	2651.043882315648
507	122.33596	31.12624000000001	436689.7174284478	3443782.2848019595	122.33596001614785	31.126240022206446	436689.71898277994	3443782.2872538925	0.0029030886680182634	122.33564361949162	31.121832688963895	436656.62	3443294.0	489.40490051206655	122.33649333350128	31.128917682893807	436742.34	3444078.8	301.0998893545025	122.33635088077716	31.12593267031875	436726.78	3443748.0	50.48935049550145	122.33607619917471	31.125464327053265	436700.28	3443696.2	86.68091758859993	122.33930153323283	31.132866038591647	437012.7	3444514.8	800.5091713771351	122.33628389976629	31.12915119588486	436722.53	3444104.8	324.13045341674115	122.33929554925588	31.132026891360056	437011.56	3444421.8	715.8910458913331	122.32812	31.10333	435926.84032209875	3441247.6590428664	2646.9433726564143
[truncated: 630 more rows]
[truncated: 10 more columns]
