# Supplementary material for: Maritime traffic congestion identification and ship trajectory prediction using temporal graph convolutional networks
Source: PLoS One. 2026 Mar 9;21(3):e0342781. doi: 10.1371/journal.pone.0342781 (PMC12970927; doi:10.1371/journal.pone.0342781)
Supplement: S1 File — (ZIP) [file pone.0342781.s001.zip › data/interpolation/Ablation_Results.csv]

Experiment	MAE (Meters)
GRU (No Graph)	0.12367061575358607
Static T-GCN	0.20141707667068462
Proposed T-GCN (Pos Only)	0.584814015820087
Proposed T-GCN (Full)	0.47705587455319204
