# Supplementary material for: Maritime traffic congestion identification and ship trajectory prediction using temporal graph convolutional networks
Source: PLoS One. 2026 Mar 9;21(3):e0342781. doi: 10.1371/journal.pone.0342781 (PMC12970927; doi:10.1371/journal.pone.0342781)
Supplement: S1 File — (ZIP) [file pone.0342781.s001.zip › data/interpolation/shipid_211377300_processed.csv]

shipid	lasttime	lat	lon	sog	cog	hdg
211377300	1441065604	31.090712999999994	122.67637200000001	8.7	324.7	330.0
211377300	1441065605	31.090744173734162	122.67634518618398	8.709999999999999	324.57	330.0
211377300	1441065606	31.09077703894172	122.67631726569644	8.719999999999999	324.44	330.0
211377300	1441065607	31.090811405175437	122.67628837135658	8.73	324.31	330.0
211377300	1441065608	31.09084708198817	122.67625863598393	8.74	324.18	330.0
211377300	1441065609	31.09088387893293	122.67622819239831	8.75	324.05	330.0
211377300	1441065610	31.090921605562787	122.67619717342001	8.76	323.92	330.0
211377300	1441065611	31.090960071431006	122.67616571186967	8.77	323.79	330.0
211377300	1441065612	31.090999086090928	122.67613394056842	8.780000000000001	323.65999999999997	330.0
211377300	1441065613	31.091038459096048	122.67610199233785	8.790000000000001	323.53	330.0
211377300	1441065614	31.091078	122.67607000000001	8.8	323.4	330.0
211377300	1441065615	31.09111751835655	122.67603809637741	8.78888888888889	323.5444444444444	330.0
211377300	1441065616	31.091156823719622	122.67600641429303	8.777777777777779	323.6888888888889	330.0
211377300	1441065617	31.091195725643257	122.67597508657036	8.766666666666667	323.8333333333333	330.0
211377300	1441065618	31.091234033681648	122.67594424603332	8.755555555555556	323.97777777777776	330.0
211377300	1441065619	31.091271557389085	122.6759140255063	8.744444444444444	324.1222222222222	330.0
211377300	1441065620	31.091308106320053	122.67588455781406	8.733333333333333	324.2666666666667	330.0
211377300	1441065621	31.091343490029065	122.67585597578186	8.722222222222221	324.4111111111111	330.0
211377300	1441065622	31.091377518070793	122.67582841223519	8.71111111111111	324.55555555555554	330.0
211377300	1441065623	31.091410000000003	122.67580200000002	8.7	324.7	330.0
211377300	1441065624	31.091440819909174	122.67577681672593	8.7	324.6363636363637	330.0
211377300	1441065625	31.091470160041357	122.67575271935635	8.7	324.57272727272726	330.0
211377300	1441065626	31.091498277177077	122.67572950965754	8.7	324.5090909090909	330.0
211377300	1441065627	31.091525428096666	122.67570698939524	8.7	324.44545454545454	330.0
211377300	1441065628	31.09155186958035	122.67568496033468	8.7	324.3818181818182	330.0
211377300	1441065629	31.09157785840811	122.67566322424058	8.7	324.3181818181818	330.0
211377300	1441065630	31.091603651359918	122.67564158287718	8.7	324.25454545454545	330.0
211377300	1441065631	31.091629505215447	122.67561983800827	8.7	324.1909090909091	330.0
211377300	1441065632	31.09165567675437	122.67559779139727	8.7	324.1272727272727	330.0
211377300	1441065633	31.091682422756094	122.67557524480705	8.7	324.06363636363636	330.0
211377300	1441065634	31.091709999999992	122.675552	8.7	324.0	330.0
211377300	1441065635	31.091738615189694	122.67552789891185	8.7	324.0	330.0
211377300	1441065636	31.09176827472677	122.67550294417323	8.7	324.0	330.0
211377300	1441065637	31.09179893493727	122.67547717858851	8.7	324.0	330.0
211377300	1441065638	31.091830552147293	122.67545064496217	8.7	324.0	330.0
211377300	1441065639	31.091863082682934	122.6754233860987	8.7	324.0	330.0
211377300	1441065640	31.091896482870307	122.67539544480267	8.7	324.0	330.0
211377300	1441065641	31.0919307090356	122.67536686387875	8.7	324.0	330.0
211377300	1441065642	31.091965717504984	122.67533768613168	8.7	324.0	330.0
211377300	1441065643	31.092001464604664	122.67530795436625	8.7	324.0	330.0
211377300	1441065644	31.092037906660916	122.67527771138734	8.7	324.0	330.0
211377300	1441065645	31.092074999999987	122.67524700000001	8.7	324.0	330.0
211377300	1441065646	31.09211266810643	122.67521588415867	8.71111111111111	324.0111111111111	330.0
211377300	1441065647	31.09215070309767	122.67518451241544	8.722222222222221	324.02222222222224	330.0
211377300	1441065648	31.09218886424953	122.67515305447232	8.733333333333333	324.03333333333336	330.0
211377300	1441065649	31.092226910837955	122.67512168003185	8.744444444444444	324.0444444444445	330.0
211377300	1441065650	31.092264602139114	122.67509055879718	8.755555555555556	324.0555555555556	330.0
211377300	1441065651	31.092301697429328	122.6750598604721	8.766666666666667	324.0666666666667	330.0
211377300	1441065652	31.09233795598508	122.67502975476091	8.777777777777779	324.0777777777778	330.0
211377300	1441065653	31.09237313708304	122.67500041136842	8.78888888888889	324.0888888888889	330.0
211377300	1441065654	31.092407	122.674972	8.8	324.1	330.0
211377300	1441065655	31.092439386842802	122.67494463387868	8.81	324.14000000000004	330.09999999999997
211377300	1441065656	31.09247047103794	122.67491820029656	8.82	324.18000000000006	330.2
211377300	1441065657	31.092500508841646	122.67489253006245	8.83	324.22	330.3
211377300	1441065658	31.092529756509993	122.6748674539846	8.84	324.26000000000005	330.40000000000003
211377300	1441065659	31.09255847029892	122.67484280287078	8.850000000000001	324.3	330.5
211377300	1441065660	31.092586906464227	122.67481840752828	8.860000000000001	324.34000000000003	330.6
211377300	1441065661	31.092615321261526	122.67479409876385	8.870000000000001	324.38000000000005	330.7
211377300	1441065662	31.092643970946373	122.67476970738385	8.88	324.42	330.8
211377300	1441065663	31.092673111774108	122.67474506419408	8.89	324.46000000000004	330.90000000000003
211377300	1441065664	31.092703	122.67472	8.9	324.5	331.0
211377300	1441065665	31.09273382847738	122.67469438458627	8.89090909090909	324.55454545454546	331.0
211377300	1441065666	31.09276553645252	122.67466824365687	8.881818181818183	324.6090909090909	331.0
211377300	1441065667	31.09279799977001	122.67464164189563	8.872727272727273	324.6636363636364	331.0
211377300	1441065668	31.09283109427445	122.6746146439867	8.863636363636363	324.71818181818185	331.0
211377300	1441065669	31.09286469581051	122.67458731461441	8.854545454545455	324.7727272727273	331.0
211377300	1441065670	31.092898680222934	122.67455971846327	8.845454545454546	324.82727272727277	331.0
211377300	1441065671	31.092932923356514	122.67453192021803	8.836363636363638	324.88181818181823	331.0
211377300	1441065672	31.09296730105606	122.67450398456376	8.827272727272728	324.9363636363637	331.0
211377300	1441065673	31.093001689166496	122.6744759761856	8.818181818181818	324.9909090909091	331.0
211377300	1441065674	31.09303596353281	122.67444795976913	8.80909090909091	325.04545454545456	331.0
211377300	1441065675	31.09307	122.67442	8.8	325.1	331.0
211377300	1441065676	31.093103708518512	122.67439214567341	8.8	325.1777777777778	331.0
211377300	1441065677	31.093137135460385	122.67436438202155	8.8	325.2555555555556	331.0
211377300	1441065678	31.09317036130293	122.67433667838564	8.8	325.33333333333337	331.0
211377300	1441065679	31.093203466523462	122.67430900410687	8.8	325.41111111111115	331.0
211377300	1441065680	31.093236531599267	122.67428132852622	8.8	325.48888888888894	331.0
211377300	1441065681	31.093269637007616	122.67425362098454	8.8	325.5666666666667	331.0
211377300	1441065682	31.093302863225723	122.67422585082257	8.8	325.64444444444445	331.0
211377300	1441065683	31.0933362907308	122.67419798738092	8.8	325.7222222222223	331.0
211377300	1441065684	31.093369999999993	122.67417	8.8	325.8	331.0
211377300	1441065685	31.093404041215745	122.67414187945568	8.8	325.70000000000005	330.90000000000003
211377300	1441065686	31.093438343381603	122.67411370226581	8.8	325.6000000000001	330.8
211377300	1441065687	31.09347280520647	122.6740855663841	8.8	325.5	330.7
211377300	1441065688	31.093507325399344	122.67405756976437	8.8	325.40000000000003	330.6
211377300	1441065689	31.093541802669346	122.67402981036089	8.8	325.3	330.5
211377300	1441065690	31.093576135725627	122.674002386128	8.8	325.20000000000005	330.40000000000003
211377300	1441065691	31.09361022327743	122.6739753950204	8.8	325.1	330.3
211377300	1441065692	31.093643964034147	122.67394893499306	8.8	325.0	330.2
211377300	1441065693	31.093677256705167	122.67392310400113	8.8	324.9	330.09999999999997
211377300	1441065694	31.09371	122.673898	8.8	324.8	330.0
211377300	1441065695	31.093742154694908	122.67387366245079	8.8	325.02	329.9
211377300	1441065696	31.09377392983295	122.6738498968365	8.8	325.24	329.8
211377300	1441065697	31.093805596523755	122.67382645014504	8.8	325.46000000000004	329.7
211377300	1441065698	31.093837425876693	122.67380306936376	8.8	325.68	329.6
211377300	1441065699	31.093869689000933	122.67377950147932	8.8	325.9	329.49999999999994
211377300	1441065700	31.093902657005536	122.67375549347781	8.8	326.12	329.4
211377300	1441065701	31.09393660099927	122.67373079234474	8.8	326.34000000000003	329.29999999999995
211377300	1441065702	31.09397179209072	122.67370514506484	8.8	326.56	329.2
211377300	1441065703	31.09400850138826	122.67367829862216	8.8	326.78000000000003	329.09999999999997
211377300	1441065704	31.09404699999999	122.67365000000001	8.8	327.0	329.0
211377300	1441065705	31.09408742399151	122.67362010470029	8.8	327.03000000000003	328.7
211377300	1441065706	31.09412936925942	122.67358890230308	8.8	327.06	328.4
211377300	1441065707	31.094172296658385	122.67355679090912	8.8	327.09000000000003	328.1
211377300	1441065708	31.09421566704351	122.6735241686205	8.8	327.12	327.8
211377300	1441065709	31.09425894127025	122.67349143354082	8.8	327.15000000000003	327.5
211377300	1441065710	31.09430158019456	122.67345898377503	8.8	327.18	327.2
211377300	1441065711	31.09434304467275	122.67342721742963	8.8	327.21	326.90000000000003
211377300	1441065712	31.094382795561575	122.6733965326124	8.8	327.24	326.6
211377300	1441065713	31.094420293718166	122.67336732743246	8.8	327.27	326.3
211377300	1441065714	31.094454999999996	122.67334000000001	8.8	327.3	326.0
211377300	1441065715	31.0944865603665	122.67331480784031	8.8	327.1	325.8
211377300	1441065716	31.094515361183976	122.67329144613522	8.8	326.90000000000003	325.6
211377300	1441065717	31.094541973920037	122.67326946947959	8.8	326.7	325.40000000000003
211377300	1441065718	31.094566970041914	122.6732484324669	8.8	326.5	325.20000000000005
211377300	1441065719	31.094590921016508	122.6732278896896	8.8	326.3	325.00000000000006
211377300	1441065720	31.094614398310384	122.67320739573908	8.8	326.1	324.8
211377300	1441065721	31.094637973389883	122.67318650520585	8.8	325.90000000000003	324.6
211377300	1441065722	31.09466221772093	122.6731647726794	8.8	325.7	324.40000000000003
211377300	1441065723	31.094687702769214	122.67314175274832	8.8	325.5	324.2
211377300	1441065724	31.094714999999994	122.67311700000002	8.8	325.3	324.0
211377300	1441065725	31.094744532513538	122.67309019084405	8.8	325.1	323.8
211377300	1441065726	31.094776129951203	122.67306148898292	8.8	324.90000000000003	323.6
211377300	1441065727	31.094809473589923	122.67303117994278	8.8	324.7	323.4
211377300	1441065728	31.094844244706774	122.67299954925052	8.8	324.5	323.2
211377300	1441065729	31.094880124579102	122.6729668824336	8.8	324.3	323.0
211377300	1441065730	31.09491679448453	122.67293346502035	8.8	324.1	322.8
211377300	1441065731	31.09495393570098	122.6728995825399	8.8	323.90000000000003	322.6
211377300	1441065732	31.094991229506626	122.67286552052227	8.8	323.70000000000005	322.4
211377300	1441065733	31.09502835718002	122.67283156449835	8.8	323.50000000000006	322.2
211377300	1441065734	31.095064999999995	122.672798	8.8	323.30000000000007	322.0
211377300	1441065735	31.095100889603014	122.67276506085368	8.8	322.93	321.90000000000003
211377300	1441065736	31.09513595905491	122.67273277406161	8.8	322.56000000000006	321.8
211377300	1441065737	31.095170191778827	122.67270111491993	8.8	322.19000000000005	321.7
211377300	1441065738	31.095203571197878	122.67267005872465	8.8	321.82000000000005	321.6
211377300	1441065739	31.095236080735134	122.67263958077179	8.8	321.45	321.5
211377300	1441065740	31.09526770381364	122.67260965635724	8.8	321.08000000000004	321.40000000000003
211377300	1441065741	31.09529842385641	122.67258026077694	8.8	320.71000000000004	321.3
211377300	1441065742	31.09532822428643	122.67255136932675	8.8	320.34000000000003	321.2
211377300	1441065743	31.095357088526647	122.67252295730253	8.8	319.96999999999997	321.09999999999997
211377300	1441065744	31.095385	122.672495	8.8	319.6	321.0
211377300	1441065745	31.09541198206383	122.67246745271338	8.790000000000001	319.5	320.9
211377300	1441065746	31.095438217813292	122.67244019073037	8.780000000000001	319.40000000000003	320.8
211377300	1441065747	31.09546393027783	122.67241306933673	8.77	319.3	320.7
211377300	1441065748	31.095489342486804	122.67238594381782	8.76	319.20000000000005	320.6
211377300	1441065749	31.095514677469396	122.67235866945853	8.75	319.1	320.5
211377300	1441065750	31.095540158254718	122.67233110154339	8.74	319.0	320.4
211377300	1441065751	31.095566007871692	122.67230309535654	8.73	318.90000000000003	320.29999999999995
211377300	1441065752	31.095592449349148	122.6722745061816	8.719999999999999	318.8	320.2
211377300	1441065753	31.095619705715745	122.67224518930186	8.709999999999999	318.70000000000005	320.09999999999997
211377300	1441065754	31.095647999999997	122.67221500000001	8.7	318.6	320.0
211377300	1441065755	31.095677485135727	122.67218383227242	8.7	318.37000000000006	319.9
211377300	1441065756	31.09570803367836	122.67215173497144	8.7	318.14	319.8
211377300	1441065757	31.095739448088892	122.67211879566378	8.7	317.91	319.7
211377300	1441065758	31.095771530828294	122.6720851019164	8.7	317.68000000000006	319.6
211377300	1441065759	31.09580408435771	122.67205074129676	8.7	317.45000000000005	319.5
211377300	1441065760	31.095836911138317	122.67201580137257	8.7	317.22	319.4
211377300	1441065761	31.09586981363142	122.67198036971202	8.7	316.99	319.3
211377300	1441065762	31.095902594298387	122.67194453388366	8.7	316.76000000000005	319.2
211377300	1441065763	31.09593505560071	122.67190838145653	8.7	316.53000000000003	319.1
211377300	1441065764	31.095967	122.67187200000001	8.7	316.3	319.0
211377300	1441065765	31.095998275401975	122.67183547722972	8.7	316.07000000000005	318.90000000000003
211377300	1441065766	31.096028911488702	122.6717989014446	8.7	315.84	318.8
211377300	1441065767	31.096058983386413	122.67176236108946	8.7	315.61	318.70000000000005
211377300	1441065768	31.096088566221404	122.67172594460902	8.7	315.38000000000005	318.6
211377300	1441065769	31.096117735120085	122.67168974044803	8.7	315.15	318.50000000000006
211377300	1441065770	31.09614656520897	122.67165383705122	8.7	314.92	318.4
211377300	1441065771	31.096175131614675	122.67161832286334	8.7	314.69	318.3
211377300	1441065772	31.09620350946387	122.67158328632902	8.7	314.46000000000004	318.2
211377300	1441065773	31.096231773883353	122.67154881589303	8.7	314.23	318.1
211377300	1441065774	31.09626	122.67151500000001	8.7	314.0	318.0
211377300	1441065775	31.096288249624802	122.67148188909088	8.7	314.11111111111114	317.8888888888889
211377300	1441065776	31.096316531304865	122.67144938159159	8.7	314.22222222222223	317.77777777777777
211377300	1441065777	31.0963448402712	122.6714173379241	8.7	314.3333333333333	317.6666666666667
211377300	1441065778	31.096373171754706	122.67138561851027	8.7	314.44444444444446	317.5555555555556
211377300	1441065779	31.096401520986063	122.6713540837718	8.7	314.55555555555554	317.44444444444446
211377300	1441065780	31.096429883195903	122.67132259413025	8.7	314.6666666666667	317.33333333333337
211377300	1441065781	31.096458253614646	122.67129101000695	8.7	314.77777777777777	317.22222222222223
211377300	1441065782	31.096486627472622	122.6712591918232	8.7	314.8888888888889	317.11111111111114
211377300	1441065783	31.096514999999993	122.671227	8.7	315.0	317.0
211377300	1441065784	31.096543359931083	122.6711943352962	8.709090909090909	314.96363636363634	316.90909090909093
211377300	1441065785	31.09657167001724	122.67116125982243	8.718181818181817	314.92727272727274	316.81818181818187
211377300	1441065786	31.0965998865142	122.67112787602731	8.727272727272727	314.89090909090913	316.72727272727275
211377300	1441065787	31.096627965677754	122.67109428635972	8.736363636363636	314.8545454545455	316.6363636363636
211377300	1441065788	31.09665586376386	122.6710605932687	8.745454545454546	314.8181818181818	316.54545454545456
211377300	1441065789	31.096683537028575	122.67102689920351	8.754545454545454	314.7818181818182	316.4545454545455
211377300	1441065790	31.096710941728023	122.67099330661352	8.763636363636364	314.74545454545455	316.3636363636364
211377300	1441065791	31.096738034118466	122.67095991794834	8.772727272727273	314.7090909090909	316.27272727272725
211377300	1441065792	31.096764770456282	122.67092683565771	8.781818181818183	314.6727272727273	316.18181818181813
211377300	1441065793	31.096791106997927	122.67089416219157	8.790909090909091	314.6363636363637	316.0909090909091
211377300	1441065794	31.096816999999994	122.670862	8.8	314.6	316.0
211377300	1441065795	31.09684243680741	122.67083040049613	8.8	314.40000000000003	315.8
211377300	1441065796	31.096867529118104	122.6707992109447	8.8	314.20000000000005	315.6
211377300	1441065797	31.09689241971808	122.67076822757285	8.8	314.0	315.4
211377300	1441065798	31.096917251393165	122.6707372466074	8.8	313.8	315.2
211377300	1441065799	31.096942166928937	122.67070606427481	8.8	313.6	315.0
211377300	1441065800	31.09696730911081	122.67067447680104	8.8	313.40000000000003	314.8
211377300	1441065801	31.096992820724	122.67064228041171	8.8	313.20000000000005	314.6
211377300	1441065802	31.097018844553467	122.67060927133203	8.8	313.0	314.4
211377300	1441065803	31.09704552338397	122.6705752457867	8.8	312.8	314.2
211377300	1441065804	31.097073	122.67054	8.8	312.6	314.0
211377300	1441065805	31.097101359128857	122.67050340659749	8.8	312.50000000000006	313.90000000000003
211377300	1441065806	31.097130453269816	122.67046564381148	8.8	312.40000000000003	313.8
211377300	1441065807	31.097160076865404	122.67042696627654	8.8	312.3	313.70000000000005
211377300	1441065808	31.097190024358408	122.67038762862789	8.8	312.20000000000005	313.6
211377300	1441065809	31.097220090191982	122.67034788550133	8.8	312.1	313.50000000000006
211377300	1441065810	31.09725006880958	122.67030799153336	8.8	312.00000000000006	313.4
211377300	1441065811	31.09727975465492	122.67026820136114	8.8	311.90000000000003	313.3
211377300	1441065812	31.09730894217213	122.67022876962241	8.8	311.8	313.2
211377300	1441065813	31.09733742580559	122.67018995095569	8.8	311.7	313.1
211377300	1441065814	31.097365	122.67015199999999	8.8	311.6	313.0
211377300	1441065815	31.097391528699784	122.6701150781599	8.8	311.31	312.90000000000003
211377300	1441065816	31.097417153847026	122.67007897389972	8.8	311.02	312.8
211377300	1441065817	31.097442086882882	122.67004338244816	8.8	310.73	312.7
211377300	1441065818	31.09746653924819	122.67000799903317	8.8	310.44	312.6
211377300	1441065819	31.097490722383405	122.66997251888215	8.8	310.15	312.5
211377300	1441065820	31.097514847728643	122.66993663722182	8.8	309.86	312.40000000000003
211377300	1441065821	31.097539126723706	122.66990004927831	8.8	309.57	312.3
211377300	1441065822	31.097563770808	122.66986245027707	8.8	309.28	312.2
211377300	1441065823	31.097588991420558	122.66982353544293	8.8	308.98999999999995	312.09999999999997
211377300	1441065824	31.097615000000008	122.66978300000001	8.8	308.7	312.0
211377300	1441065825	31.09764192647127	122.66974067913645	8.8	308.58888888888885	311.88888888888886
211377300	1441065826	31.097669574706213	122.66969696789937	8.8	308.47777777777776	311.77777777777777
211377300	1441065827	31.097697667064033	122.6696524013016	8.8	308.3666666666667	311.66666666666663
211377300	1441065828	31.09772592590468	122.6696075143571	8.8	308.25555555555553	311.55555555555554
211377300	1441065829	31.09775407358883	122.66956284208088	8.8	308.14444444444445	311.44444444444446
211377300	1441065830	31.097781832477935	122.66951891948924	8.8	308.0333333333333	311.3333333333333
211377300	1441065831	31.097808924934153	122.66947628159943	8.8	307.9222222222222	311.22222222222223
211377300	1441065832	31.097835073320343	122.6694354634299	8.8	307.81111111111113	311.1111111111111
211377300	1441065833	31.097860000000004	122.669397	8.8	307.7	311.0
211377300	1441065834	31.097883512117967	122.66936125703579	8.8	307.6363636363636	311.0
211377300	1441065835	31.09790575594253	122.66932792308693	8.8	307.57272727272726	311.0
211377300	1441065836	31.097926962522234	122.66929651740807	8.8	307.5090909090909	311.0
211377300	1441065837	31.097947362905046	122.66926655925306	8.8	307.44545454545454	311.0
211377300	1441065838	31.097967188138423	122.66923756787487	8.8	307.3818181818182	311.0
211377300	1441065839	31.097986669269318	122.66920906252582	8.8	307.3181818181818	311.0
211377300	1441065840	31.09800603734428	122.6691805624575	8.8	307.25454545454545	311.0
211377300	1441065841	31.098025523409426	122.66915158692086	8.8	307.1909090909091	311.0
211377300	1441065842	31.098045358510372	122.66912165516614	8.8	307.1272727272727	311.0
211377300	1441065843	31.09806577369235	122.66909028644291	8.8	307.06363636363636	311.0
211377300	1441065844	31.098087	122.669057	8.8	307.0	311.0
211377300	1441065845	31.098109209797972	122.66902144146803	8.8	306.8909090909091	311.0
211377300	1441065846	31.09813234073284	122.66898376200811	8.8	306.78181818181815	311.0
211377300	1441065847	31.0981562717718	122.66894423916412	8.8	306.67272727272723	311.0
211377300	1441065848	31.098180881882374	122.66890315048038	8.8	306.56363636363636	311.0
211377300	1441065849	31.098206050032363	122.66886077350166	8.8	306.45454545454544	311.0
211377300	1441065850	31.098231655189863	122.66881738577315	8.8	306.3454545454546	311.0
211377300	1441065851	31.098257576323395	122.6687732648405	8.8	306.23636363636365	311.0
211377300	1441065852	31.098283692401747	122.66872868824989	8.8	306.1272727272727	311.0
211377300	1441065853	31.098309882394165	122.66868393354805	8.8	306.0181818181818	311.0
211377300	1441065854	31.098336025270253	122.66863927828217	8.8	305.90909090909093	311.0
211377300	1441065855	31.098362000000005	122.668595	8.8	305.8	311.0
211377300	1441065856	31.098387692088586	122.66855134709304	8.8	305.75555555555553	310.88888888888886
211377300	1441065857	31.098413013180462	122.6685084513261	8.8	305.7111111111111	310.77777777777777
211377300	1441065858	31.09843788145505	122.66846641530746	8.8	305.6666666666667	310.6666666666667
211377300	1441065859	31.098462215091875	122.6684253416456	8.8	305.6222222222222	310.55555555555554
211377300	1441065860	31.098485932270545	122.66838533294924	8.8	305.5777777777778	310.44444444444446
211377300	1441065861	31.09850895117082	122.66834649182732	8.8	305.5333333333333	310.3333333333333
211377300	1441065862	31.098531189972526	122.66830892088895	8.8	305.4888888888889	310.22222222222223
211377300	1441065863	31.09855256685559	122.66827272274335	8.8	305.44444444444446	310.1111111111111
211377300	1441065864	31.098573	122.668238	8.8	305.4	310.0
211377300	1441065865	31.0985924751606	122.66820475077495	8.8	305.27	310.0
211377300	1441065866	31.098611248391116	122.66817255521015	8.8	305.14	310.0
211377300	1441065867	31.09862964331959	122.66814088895326	8.8	305.01	310.0
211377300	1441065868	31.09864798357349	122.66810922765113	8.8	304.88	310.0
211377300	1441065869	31.098666592779768	122.66807704694973	8.8	304.75	310.0
211377300	1441065870	31.098685794564837	122.66804382249418	8.8	304.62	310.0
211377300	1441065871	31.09870591255454	122.66800902992878	8.8	304.49	310.0
211377300	1441065872	31.098727270374077	122.66797214489671	8.8	304.36	310.0
211377300	1441065873	31.098750191647998	122.66793264304016	8.8	304.23	310.0
211377300	1441065874	31.09877499999999	122.66789	8.8	304.1	310.0
211377300	1441065875	31.098801875580104	122.66784392277341	8.811111111111112	304.11111111111114	310.0
211377300	1441065876	31.09883042464696	122.66779504378796	8.822222222222223	304.12222222222226	310.0
211377300	1441065877	31.098860109987296	122.66774422683044	8.833333333333334	304.1333333333334	310.0
211377300	1441065878	31.098890394389187	122.66769233568967	8.844444444444445	304.1444444444445	310.0
211377300	1441065879	31.098920740642043	122.66764023415666	8.855555555555556	304.15555555555557	310.0
211377300	1441065880	31.09895061153668	122.66758878602471	8.866666666666667	304.1666666666667	310.0
211377300	1441065881	31.098979469865316	122.66753885508923	8.877777777777778	304.17777777777775	310.0
211377300	1441065882	31.099006778421515	122.66749130514786	8.88888888888889	304.18888888888887	310.0
211377300	1441065883	31.09903200000001	122.66744700000001	8.9	304.2	310.0
211377300	1441065884	31.099054758887107	122.6674065496178	8.90909090909091	304.04545454545456	309.9090909090909
211377300	1441065885	31.09907532533163	122.66736954865816	8.918181818181818	303.8909090909091	309.8181818181818
211377300	1441065886	31.099094131072036	122.66733533794768	8.927272727272728	303.73636363636365	309.72727272727275
211377300	1441065887	31.09911160784587	122.66730325831139	8.936363636363637	303.58181818181816	309.6363636363636
211377300	1441065888	31.099128187389873	122.66727265057315	8.945454545454545	303.42727272727274	309.54545454545456
211377300	1441065889	31.099144301440063	122.66724285555556	8.954545454545455	303.2727272727273	309.45454545454544
211377300	1441065890	31.099160381731846	122.6672132140803	8.963636363636363	303.1181818181818	309.3636363636364
211377300	1441065891	31.09917685999993	122.66718306696801	8.972727272727273	302.9636363636364	309.2727272727273
211377300	1441065892	31.09919416797848	122.66715175503838	8.981818181818182	302.8090909090909	309.1818181818182
211377300	1441065893	31.099212737400943	122.66711861910991	8.99090909090909	302.6545454545455	309.0909090909091
211377300	1441065894	31.09923300000001	122.66708299999999	9.0	302.5	309.0
211377300	1441065895	31.099255256105387	122.66704443205052	9.0	302.4333333333334	309.0
211377300	1441065896	31.099279280437855	122.66700322370649	9.0	302.3666666666667	309.0
211377300	1441065897	31.099304716316436	122.66695987693954	9.0	302.3	309.0
211377300	1441065898	31.099331207060708	122.6669148937222	9.0	302.23333333333335	309.0
211377300	1441065899	31.099358395990894	122.6668687760281	9.0	302.1666666666667	309.0
211377300	1441065900	31.09938592642793	122.66682202583215	9.0	302.09999999999997	309.0
211377300	1441065901	31.099413441693407	122.66677514511034	9.0	302.03333333333336	309.0
211377300	1441065902	31.09944058510973	122.6667286358401	9.0	301.96666666666664	309.0
211377300	1441065903	31.099467000000004	122.66668300000002	9.0	301.9	309.0
211377300	1441065904	31.099492407625867	122.66663863006873	9.0	302.03333333333336	309.08333333333337
211377300	1441065905	31.0995168410005	122.66659548052077	9.0	302.1666666666667	309.1666666666667
211377300	1441065906	31.09954041107474	122.66655339632914	9.0	302.3	309.25
211377300	1441065907	31.09956322879913	122.66651222246644	9.0	302.43333333333334	309.33333333333337
211377300	1441065908	31.099585405124063	122.66647180390491	9.0	302.56666666666666	309.4166666666667
211377300	1441065909	31.09960705099967	122.66643198561638	9.0	302.7	309.5
211377300	1441065910	31.099628277375867	122.66639261257238	9.0	302.8333333333333	309.5833333333333
211377300	1441065911	31.099649195202414	122.66635352974409	9.0	302.9666666666667	309.6666666666667
211377300	1441065912	31.09966991542885	122.66631458210233	9.0	303.09999999999997	309.75
211377300	1441065913	31.09969054900452	122.66627561461762	9.0	303.2333333333333	309.83333333333337
211377300	1441065914	31.099711206878588	122.66623647226021	9.0	303.3666666666667	309.9166666666667
211377300	1441065915	31.099732000000003	122.666197	9.0	303.5	310.0
211377300	1441065916	31.099753017732287	122.66615707566811	9.005555555555556	303.47222222222223	310.0
211377300	1441065917	31.09977426309791	122.66611670854185	9.011111111111111	303.4444444444444	310.0
211377300	1441065918	31.099795717534043	122.66607594076004	9.016666666666666	303.41666666666663	310.0
211377300	1441065919	31.09981736247794	122.66603481446161	9.022222222222222	303.3888888888889	310.0
211377300	1441065920	31.099839179366928	122.66599337178556	9.027777777777779	303.36111111111114	310.0
211377300	1441065921	31.09986114963835	122.66595165487094	9.033333333333333	303.3333333333333	310.0
211377300	1441065922	31.09988325472964	122.66590970585689	9.038888888888888	303.30555555555554	310.0
211377300	1441065923	31.099905476078234	122.6658675668826	9.044444444444444	303.27777777777777	310.0
211377300	1441065924	31.099927795121697	122.66582528008732	9.05	303.25	310.0
211377300	1441065925	31.09995019329758	122.66578288761042	9.055555555555555	303.22222222222223	310.0
211377300	1441065926	31.099972652043533	122.66574043159125	9.06111111111111	303.19444444444446	310.0
211377300	1441065927	31.099995152797224	122.66569795416935	9.066666666666666	303.1666666666667	310.0
211377300	1441065928	31.100017676996423	122.66565549748424	9.072222222222223	303.13888888888886	310.0
211377300	1441065929	31.100040206078926	122.66561310367555	9.077777777777778	303.1111111111111	310.0
211377300	1441065930	31.100062721482605	122.66557081488298	9.083333333333332	303.0833333333333	310.0
211377300	1441065931	31.10008520464534	122.66552867324629	9.088888888888889	303.05555555555554	310.0
211377300	1441065932	31.100107637005127	122.66548672090534	9.094444444444445	303.02777777777777	310.0
211377300	1441065933	31.100129999999993	122.665445	9.1	303.0	310.0
211377300	1441065934	31.100152283252747	122.66540353884852	9.1	302.94545454545454	310.0
211377300	1441065935	31.100174509125107	122.665362310482	9.1	302.8909090909091	310.0
211377300	1441065936	31.100196708163494	122.66532127410962	9.1	302.8363636363636	310.0
211377300	1441065937	31.100218910914286	122.66528038894059	9.1	302.78181818181815	310.0
211377300	1441065938	31.100241147923775	122.66523961418392	9.1	302.7272727272727	310.0
211377300	1441065939	31.100263449738215	122.66519890904863	9.1	302.67272727272723	310.0
211377300	1441065940	31.10028584690381	122.66515823274355	9.1	302.61818181818177	310.0
211377300	1441065941	31.100308369966708	122.66511754447751	9.1	302.5636363636363	310.0
211377300	1441065942	31.100331049473034	122.66507680345917	9.1	302.5090909090909	310.0
211377300	1441065943	31.10035391596879	122.66503596889717	9.1	302.45454545454544	310.0
211377300	1441065944	31.100376999999995	122.664995	9.1	302.4	310.0
211377300	1441065945	31.100400318587692	122.66495386902763	9.1	302.46	310.0
211377300	1441065946	31.10042383465341	122.66491260044602	9.1	302.52	310.0
211377300	1441065947	31.100447497593827	122.66487123177279	9.1	302.58	310.0
211377300	1441065948	31.10047125680568	122.66482980052568	9.1	302.63999999999993	310.0
211377300	1441065949	31.10049506168574	122.6647883442225	9.1	302.7	310.0
211377300	1441065950	31.100518861630857	122.6647469003813	9.1	302.76	310.0
211377300	1441065951	31.10054260603787	122.66470550652016	9.1	302.82	310.0
211377300	1441065952	31.100566244303735	122.66466420015729	9.1	302.88	310.0
211377300	1441065953	31.10058972582544	122.66462301881108	9.1	302.94	310.0
211377300	1441065954	31.100613000000006	122.66458200000001	9.1	303.0	310.0
211377300	1441065955	31.100636027489955	122.66454118215435	9.088888888888889	303.02222222222224	309.8888888888889
211377300	1441065956	31.10065881401968	122.6645006073514	9.077777777777778	303.0444444444444	309.77777777777777
211377300	1441065957	31.100681376579107	122.66446031858008	9.066666666666666	303.0666666666666	309.6666666666667
211377300	1441065958	31.100703732158166	122.66442035882939	9.055555555555555	303.08888888888885	309.55555555555554
211377300	1441065959	31.100725897746887	122.66438077108833	9.044444444444444	303.1111111111111	309.44444444444446
211377300	1441065960	31.10074789033529	122.66434159834584	9.033333333333333	303.1333333333333	309.33333333333337
211377300	1441065961	31.100769726913512	122.66430288359096	9.022222222222222	303.1555555555555	309.22222222222223
211377300	1441065962	31.10079142447168	122.66426466981267	9.011111111111111	303.17777777777775	309.11111111111114
211377300	1441065963	31.100812999999995	122.664227	9.0	303.2	309.0
211377300	1441065964	31.10083447710193	122.66418988239694	9.0	303.19166666666666	308.8333333333333
211377300	1441065965	31.100855905833946	122.66415318626738	9.0	303.18333333333334	308.6666666666667
211377300	1441065966	31.10087734286548	122.66411674612995	9.0	303.175	308.5
211377300	1441065967	31.100898844865892	122.66408039650311	9.0	303.1666666666667	308.33333333333337
211377300	1441065968	31.100920468504246	122.664043971905	9.0	303.15833333333336	308.1666666666667
211377300	1441065969	31.100942270449476	122.6640073068536	9.0	303.15000000000003	308.0
211377300	1441065970	31.1009643073703	122.6639702358666	9.0	303.14166666666665	307.8333333333333
211377300	1441065971	31.100986635935293	122.66393259346148	9.0	303.1333333333333	307.66666666666663
211377300	1441065972	31.10100931281274	122.66389421415546	9.0	303.125	307.5
211377300	1441065973	31.10103239467077	122.66385493246545	9.0	303.1166666666667	307.3333333333333
211377300	1441065974	31.101055938177307	122.66381458290819	9.0	303.10833333333335	307.1666666666667
211377300	1441065975	31.101079999999996	122.663773	9.0	303.1	307.0
211377300	1441065976	31.10110459670909	122.66373009926073	9.0	303.0888888888889	306.77777777777777
211377300	1441065977	31.1011295844861	122.66368612022477	9.0	303.0777777777778	306.55555555555554
211377300	1441065978	31.10115477941578	122.6636413834308	9.0	303.06666666666666	306.3333333333333
211377300	1441065979	31.10117999758327	122.66359620941817	9.0	303.05555555555554	306.1111111111111
211377300	1441065980	31.10120505507417	122.66355091872695	9.0	303.0444444444444	305.8888888888889
211377300	1441065981	31.10122976797455	122.66350583189781	9.0	303.0333333333333	305.6666666666667
211377300	1441065982	31.101253952370936	122.66346126947214	9.0	303.02222222222224	305.44444444444446
211377300	1441065983	31.101277424350283	122.66341755199198	9.0	303.0111111111111	305.22222222222223
211377300	1441065984	31.101299999999995	122.66337500000002	9.0	303.0	305.0
211377300	1441065985	31.10132155641023	122.66333384293813	9.0	302.78	304.90000000000003
211377300	1441065986	31.101342214680894	122.66329394584325	9.0	302.56	304.8
211377300	1441065987	31.10136215691398	122.66325508265042	9.0	302.34	304.70000000000005
211377300	1441065988	31.101381565211163	122.66321702729422	9.0	302.12	304.6
211377300	1441065989	31.101400621673886	122.66317955370872	9.0	301.9	304.5
211377300	1441065990	31.101419508403218	122.66314243582748	9.0	301.68	304.4
211377300	1441065991	31.101438407500055	122.66310544758358	9.0	301.46000000000004	304.3
211377300	1441065992	31.101457501064957	122.66306836290966	9.0	301.24	304.2
211377300	1441065993	31.101476971198263	122.66303095573791	9.0	301.02	304.1
211377300	1441065994	31.101496999999995	122.662993	9.0	300.8	304.0
211377300	1441065995	31.10151771349324	122.66295431809077	9.0	300.76	303.90000000000003
211377300	1441065996	31.101539013393925	122.66291492625918	9.0	300.72	303.8
211377300	1441065997	31.10156074534139	122.662874889218	9.0	300.68	303.7
211377300	1441065998	31.101582754974977	122.66283427168027	9.0	300.64000000000004	303.6
211377300	1441065999	31.10160488793415	122.66279313835945	9.0	300.6	303.5
211377300	1441066000	31.10162698985842	122.66275155396923	9.0	300.56	303.40000000000003
211377300	1441066001	31.101648906387407	122.66270958322363	9.0	300.52	303.3
211377300	1441066002	31.101670483160795	122.662667290837	9.0	300.47999999999996	303.2
211377300	1441066003	31.101691565818367	122.66262474152414	9.0	300.44	303.09999999999997
211377300	1441066004	31.101712	122.66258200000001	9.0	300.4	303.0
211377300	1441066005	31.10173168162923	122.66253911572959	9.0	300.11	302.9
211377300	1441066006	31.10175070776391	122.66249607717609	9.0	299.82	302.8
211377300	1441066007	31.101769225745475	122.66245285755203	9.0	299.53	302.7
211377300	1441066008	31.1017873829153	122.66240943006966	9.0	299.24	302.6
211377300	1441066009	31.10180532661475	122.6623657679409	9.0	298.95	302.5
211377300	1441066010	31.101823204185084	122.66232184437747	9.0	298.66	302.4
211377300	1441066011	31.10184116296759	122.66227763259073	9.0	298.37	302.29999999999995
211377300	1441066012	31.101859350303478	122.66223310579177	9.0	298.08000000000004	302.2
211377300	1441066013	31.1018779135339	122.66218823719137	9.0	297.79	302.09999999999997
211377300	1441066014	31.101897000000008	122.662143	9.0	297.5	302.0
211377300	1441066015	31.101916714500202	122.66209738140074	9.0	297.4636363636364	301.9090909090909
211377300	1441066016	31.101936991662328	122.66205142446805	9.0	297.42727272727274	301.8181818181818
211377300	1441066017	31.101957723571626	122.66200518624949	9.0	297.39090909090913	301.7272727272727
211377300	1441066018	31.101978802313386	122.66195872379284	9.0	297.3545454545455	301.6363636363636
211377300	1441066019	31.10200011997305	122.66191209414616	9.0	297.31818181818187	301.54545454545456
211377300	1441066020	31.10202156863608	122.66186535435781	9.0	297.2818181818182	301.45454545454544
211377300	1441066021	31.102043040388068	122.66181856147634	9.0	297.24545454545455	301.3636363636364
211377300	1441066022	31.10206442731465	122.66177177255058	9.0	297.20909090909095	301.27272727272725
211377300	1441066023	31.102085621501605	122.66172504462965	9.0	297.17272727272734	301.1818181818182
211377300	1441066024	31.102106515034745	122.66167843476292	9.0	297.1363636363637	301.0909090909091
211377300	1441066025	31.102127000000007	122.661632	9.0	297.1	301.0
211377300	1441066026	31.102146990846	122.66158579455669	9.0	297.03000000000003	300.8
211377300	1441066027	31.10216649147197	122.66153986131269	9.0	296.96000000000004	300.6
211377300	1441066028	31.102185528139838	122.66149424031359	9.0	296.89	300.4
211377300	1441066029	31.10220412711156	122.66144897160491	9.0	296.82	300.2
211377300	1441066030	31.102222314649175	122.6614040952322	9.0	296.75	300.0
211377300	1441066031	31.10224011701475	122.661359651241	9.0	296.68	299.8
211377300	1441066032	31.102257560470417	122.66131567967673	9.0	296.61	299.6
211377300	1441066033	31.102274671278362	122.66127222058488	9.0	296.53999999999996	299.4
211377300	1441066034	31.1022914757008	122.66122931401085	9.0	296.46999999999997	299.2
211377300	1441066035	31.102308000000004	122.66118699999998	9.0	296.4	299.0
211377300	1441066036	31.10232427063269	122.66114529660024	9.0	296.2631578947368	298.89473684210526
211377300	1441066037	31.102340314833192	122.66110413386961	9.0	296.12631578947367	298.7894736842106
211377300	1441066038	31.102356160030144	122.66106341986857	9.0	295.9894736842105	298.6842105263158
211377300	1441066039	31.10237183365205	122.66102306265749	9.0	295.85263157894735	298.5789473684211
211377300	1441066040	31.102387363127303	122.66098297029659	9.0	295.7157894736842	298.47368421052636
211377300	1441066041	31.10240277588416	122.66094305084604	9.0	295.57894736842104	298.3684210526316
211377300	1441066042	31.10241809935079	122.66090321236585	9.0	295.4421052631579	298.2631578947369
211377300	1441066043	31.102433360955203	122.66086336291593	9.0	295.30526315789473	298.1578947368421
211377300	1441066044	31.102448588125363	122.66082341055612	9.0	295.1684210526316	298.0526315789474
211377300	1441066045	31.10246380828904	122.66078326334616	9.0	295.0315789473684	297.94736842105266
211377300	1441066046	31.10247904887395	122.66074282934565	9.0	294.89473684210526	297.8421052631579
211377300	1441066047	31.102494337307657	122.66070201661408	9.0	294.7578947368421	297.7368421052632
211377300	1441066048	31.10250970101762	122.66066073321088	9.0	294.62105263157895	297.6315789473684
211377300	1441066049	31.10252516743115	122.6606188871953	9.0	294.4842105263158	297.5263157894737
211377300	1441066050	31.10254076397548	122.66057638662662	9.0	294.3473684210526	297.42105263157896
211377300	1441066051	31.10255651807767	122.66053313956384	9.0	294.2105263157894	297.3157894736842
211377300	1441066052	31.10257245716465	122.66048905406592	9.0	294.0736842105263	297.2105263157895
211377300	1441066053	31.10258860866321	122.66044403819174	9.0	293.93684210526317	297.10526315789474
211377300	1441066054	31.102604999999993	122.660398	9.0	293.8	297.0
211377300	1441066055	31.102621645463135	122.66035089338571	8.99	293.5	296.9
211377300	1441066056	31.10263850678719	122.66030285558956	8.98	293.2	296.8
211377300	1441066057	31.102655532568566	122.66025406968888	8.97	292.9	296.70000000000005
211377300	1441066058	31.102672671403973	122.66020471876121	8.96	292.6	296.6
211377300	1441066059	31.10268987189034	122.66015498588432	8.95	292.3	296.5
211377300	1441066060	31.102707082624942	122.66010505413621	8.94	292.0	296.4
211377300	1441066061	31.10272425220524	122.66005510659514	8.93	291.70000000000005	296.3
211377300	1441066062	31.102741329229087	122.66000532633956	8.92	291.40000000000003	296.2
211377300	1441066063	31.10275826229454	122.6599558964482	8.91	291.1	296.1
211377300	1441066064	31.102774999999994	122.65990700000002	8.9	290.8	296.0
211377300	1441066065	31.1027914936201	122.6598587844218	8.9	290.8	296.0
211377300	1441066066	31.10280770513387	122.65981125453119	8.9	290.8	296.0
211377300	1441066067	31.102823599196213	122.65976437949341	8.9	290.8	296.0
211377300	1441066068	31.102839140462095	122.65971812847381	8.9	290.8	296.0
211377300	1441066069	31.102854293586347	122.65967247063773	8.9	290.8	296.0
211377300	1441066070	31.102869023223796	122.65962737515055	8.9	290.8	296.0
211377300	1441066071	31.102883294029194	122.65958281117773	8.9	290.8	296.0
211377300	1441066072	31.10289707065726	122.6595387478847	8.9	290.8	296.0
211377300	1441066073	31.102910317762664	122.65949515443694	8.9	290.8	296.0
211377300	1441066074	31.102923000000004	122.659452	8.9	290.8	296.0
211377300	1441066075	31.10293510673124	122.65940924813675	8.9	290.6545454545454	295.9090909090909
211377300	1441066076	31.10294672614782	122.65936683999949	8.9	290.50909090909096	295.81818181818187
211377300	1441066077	31.102957971148474	122.6593247111375	8.9	290.3636363636364	295.72727272727275
211377300	1441066078	31.10296895463185	122.65928279709996	8.9	290.21818181818185	295.6363636363636
211377300	1441066079	31.102979789496505	122.65924103343578	8.9	290.07272727272726	295.54545454545456
211377300	1441066080	31.10299058864093	122.65919935569356	8.9	289.92727272727274	295.45454545454544
211377300	1441066081	31.103001464963498	122.65915769942181	8.9	289.78181818181815	295.36363636363643
211377300	1441066082	31.10301253136253	122.6591160001687	8.9	289.6363636363636	295.2727272727273
211377300	1441066083	31.103023900736208	122.65907419348223	8.9	289.4909090909091	295.1818181818182
211377300	1441066084	31.103035685982693	122.65903221491016	8.9	289.3454545454546	295.0909090909091
211377300	1441066085	31.103048000000005	122.65899	8.9	289.2	295.0
211377300	1441066086	31.103060923626025	122.65894748562634	8.9	289.06	295.0
211377300	1441066087	31.10307440945825	122.65890461397275	8.9	288.92	295.0
211377300	1441066088	31.103088378033963	122.65886132855016	8.9	288.78	295.0
211377300	1441066089	31.10310274989044	122.65881757286961	8.9	288.64	295.0
211377300	1441066090	31.103117445564816	122.65877329044221	8.9	288.49999999999994	295.0
211377300	1441066091	31.103132385594176	122.65872842477924	8.9	288.35999999999996	295.0
211377300	1441066092	31.103147490515518	122.658682919392	8.9	288.21999999999997	295.0
211377300	1441066093	31.103162680865744	122.658636717792	8.9	288.08	295.0
211377300	1441066094	31.10317787718166	122.65858976349078	8.9	287.94	295.0
211377300	1441066095	31.10319299999999	122.65854199999998	8.9	287.8	295.0
211377300	1441066096	31.1032079840048	122.65849339223819	8.9	287.76666666666665	294.8888888888889
211377300	1441066097	31.103222820469743	122.6584439907507	8.9	287.73333333333335	294.7777777777778
211377300	1441066098	31.10323751481602	122.65839386748964	8.9	287.70000000000005	294.6666666666667
211377300	1441066099	31.103252072464876	122.65834309440713	8.9	287.6666666666667	294.5555555555556
211377300	1441066100	31.1032664988377	122.65829174345534	8.9	287.6333333333334	294.4444444444444
211377300	1441066101	31.103280799355982	122.65823988658644	8.9	287.6	294.3333333333333
211377300	1441066102	31.1032949794413	122.65818759575276	8.9	287.56666666666666	294.22222222222223
211377300	1441066103	31.103309044515374	122.65813494290651	8.9	287.53333333333336	294.1111111111111
211377300	1441066104	31.10332300000001	122.65808200000001	8.9	287.50000000000006	294.0
211377300	1441066105	31.103336847801966	122.65802886733493	8.88888888888889	287.56666666666666	294.0
211377300	1441066106	31.10335057576753	122.65797575861062	8.877777777777778	287.6333333333334	294.0
211377300	1441066107	31.103364168228175	122.65792291587582	8.866666666666667	287.70000000000005	294.0
211377300	1441066108	31.103377609515768	122.65787058117948	8.855555555555556	287.7666666666667	294.0
211377300	1441066109	31.103390883962568	122.65781899657078	8.844444444444445	287.83333333333337	294.0
211377300	1441066110	31.10340397590123	122.65776840409897	8.833333333333334	287.90000000000003	294.0
211377300	1441066111	31.103416869664734	122.6577190458135	8.822222222222223	287.9666666666667	294.0
211377300	1441066112	31.10342954958643	122.65767116376392	8.811111111111112	288.0333333333334	294.0
211377300	1441066113	31.10344200000001	122.657625	8.8	288.1	294.0
211377300	1441066114	31.103454212299194	122.65758070503969	8.8	288.0166666666667	293.91666666666663
211377300	1441066115	31.103466206117222	122.65753806327334	8.8	287.93333333333334	293.8333333333333
211377300	1441066116	31.103478008146645	122.65749676755922	8.8	287.8500000000001	293.75
211377300	1441066117	31.10348964507966	122.65745651075542	8.8	287.7666666666667	293.66666666666663
211377300	1441066118	31.103501143607968	122.6574169857198	8.8	287.6833333333334	293.5833333333333
211377300	1441066119	31.103512530422936	122.65737788531005	8.8	287.6	293.49999999999994
211377300	1441066120	31.10352383221554	122.65733890238363	8.8	287.51666666666665	293.4166666666667
211377300	1441066121	31.103535075676326	122.6572997297978	8.8	287.43333333333334	293.3333333333333
211377300	1441066122	31.103546287495536	122.65726006040971	8.8	287.34999999999997	293.25
211377300	1441066123	31.103557494363017	122.65721958707624	8.8	287.2666666666667	293.1666666666667
211377300	1441066124	31.103568722968163	122.65717800265415	8.8	287.18333333333334	293.0833333333333
211377300	1441066125	31.10358	122.657135	8.8	287.1	293.0
211377300	1441066126	31.10359134518389	122.65709037419649	8.8	287.06666666666666	292.88888888888886
211377300	1441066127	31.103602750392323	122.6570443292316	8.8	287.03333333333336	292.77777777777777
211377300	1441066128	31.103614200534903	122.6569971713199	8.8	287.0	292.6666666666667
211377300	1441066129	31.103625680521652	122.65694920667603	8.8	286.96666666666664	292.55555555555554
211377300	1441066130	31.103637175263025	122.65690074151483	8.8	286.93333333333334	292.44444444444446
211377300	1441066131	31.103648669669944	122.65685208205136	8.8	286.90000000000003	292.3333333333333
211377300	1441066132	31.103660148653777	122.6568035345008	8.8	286.8666666666667	292.22222222222223
211377300	1441066133	31.10367159712636	122.6567554050785	8.8	286.83333333333337	292.1111111111111
211377300	1441066134	31.103683000000007	122.656708	8.8	286.8	292.0
211377300	1441066135	31.103694342858287	122.656661547398	8.8	286.6454545454546	291.9090909090909
211377300	1441066136	31.10370561396859	122.65661596307311	8.8	286.4909090909091	291.8181818181818
211377300	1441066137	31.10371680226892	122.65657108474291	8.8	286.33636363636367	291.72727272727275
211377300	1441066138	31.103727896697098	122.65652675012493	8.8	286.1818181818182	291.6363636363636
211377300	1441066139	31.10373888619063	122.65648279693659	8.8	286.0272727272727	291.54545454545456
211377300	1441066140	31.103749759686885	122.65643906289532	8.8	285.87272727272733	291.45454545454544
211377300	1441066141	31.10376050612297	122.65639538571844	8.8	285.71818181818185	291.3636363636364
211377300	1441066142	31.103771114435776	122.65635160312321	8.8	285.5636363636364	291.2727272727273
211377300	1441066143	31.103781573561946	122.65630755282697	8.8	285.40909090909093	291.1818181818182
211377300	1441066144	31.103791872437956	122.65626307254684	8.8	285.2545454545455	291.0909090909091
211377300	1441066145	31.10380200000001	122.65621799999998	8.8	285.1	291.0
211377300	1441066146	31.103811951764715	122.6561722389059	8.790000000000001	285.12	290.90000000000003
211377300	1441066147	31.10382174957119	122.65612595699348	8.780000000000001	285.14000000000004	290.8
211377300	1441066148	31.103831421839462	122.65607938799408	8.77	285.16	290.70000000000005
211377300	1441066149	31.103840996989895	122.65603276563901	8.76	285.18	290.6
211377300	1441066150	31.10385050344318	122.65598632365966	8.75	285.20000000000005	290.50000000000006
211377300	1441066151	31.103859969620355	122.65594029578749	8.74	285.22	290.4
211377300	1441066152	31.103869423942786	122.65589491575393	8.73	285.24	290.3
211377300	1441066153	31.10387889483216	122.65585041729047	8.719999999999999	285.26	290.2
211377300	1441066154	31.10388841071046	122.65580703412864	8.709999999999999	285.28000000000003	290.1
211377300	1441066155	31.103897999999994	122.655765	8.7	285.3	290.0
211377300	1441066156	31.103907686939987	122.65572444135977	8.69	285.27000000000004	289.8
211377300	1441066157	31.103917479036454	122.65568505555729	8.68	285.24	289.6
211377300	1441066158	31.103927379611566	122.65564643266539	8.67	285.21000000000004	289.40000000000003
211377300	1441066159	31.10393739198706	122.65560816275679	8.66	285.18	289.20000000000005
211377300	1441066160	31.10394751948412	122.65556983590388	8.649999999999999	285.15000000000003	289.00000000000006
211377300	1441066161	31.103957765423463	122.65553104217906	8.639999999999999	285.11999999999995	288.8
211377300	1441066162	31.1039681331253	122.65549137165439	8.629999999999999	285.09	288.6
211377300	1441066163	31.103978625909335	122.65545041440186	8.62	285.06	288.40000000000003
211377300	1441066164	31.103989247094727	122.6554077604932	8.61	285.03	288.2
211377300	1441066165	31.103999999999996	122.655363	8.6	285.0	288.0
211377300	1441066166	31.104010870045787	122.65531588336933	8.6	284.9125	287.875
211377300	1441066167	31.10402177106366	122.65526680255118	8.6	284.82500000000005	287.75
211377300	1441066168	31.104032598988553	122.65521630987166	8.6	284.7375	287.625
211377300	1441066169	31.104043249756216	122.65516495765738	8.6	284.65	287.50000000000006
211377300	1441066170	31.104053619303272	122.6551132982353	8.6	284.5625	287.375
211377300	1441066171	31.104063603567184	122.65506188393303	8.6	284.47499999999997	287.25
211377300	1441066172	31.104073098486356	122.65501126707848	8.6	284.3875	287.125
211377300	1441066173	31.104081999999995	122.65496200000001	8.6	284.3	287.0
211377300	1441066174	31.104090238970265	122.65491451111139	8.583333333333332	284.15833333333336	286.75
211377300	1441066175	31.10409788594808	122.65486873316655	8.566666666666666	284.0166666666667	286.5
211377300	1441066176	31.10410504640618	122.65482447500416	8.55	283.875	286.25
211377300	1441066177	31.104111825816997	122.65478154546258	8.533333333333333	283.73333333333335	286.0
211377300	1441066178	31.10411832965264	122.65473975337996	8.516666666666666	283.5916666666667	285.75
211377300	1441066179	31.104124663384972	122.65469890759408	8.5	283.45000000000005	285.5
211377300	1441066180	31.10413093248559	122.65465881694254	8.483333333333334	283.30833333333334	285.25
211377300	1441066181	31.104137242425747	122.65461929026272	8.466666666666667	283.1666666666667	285.0
211377300	1441066182	31.104143698676562	122.65458013639174	8.45	283.02500000000003	284.75
211377300	1441066183	31.104150406708854	122.65454116416655	8.433333333333334	282.8833333333334	284.5
211377300	1441066184	31.104157471993215	122.65450218242381	8.416666666666668	282.7416666666667	284.25
211377300	1441066185	31.104165000000005	122.65446300000002	8.4	282.6	284.0
211377300	1441066186	31.10417305645028	122.65442343699952	8.4	282.53333333333336	283.6666666666667
211377300	1441066187	31.104181548068524	122.6543833585991	8.4	282.4666666666667	283.3333333333333
211377300	1441066188	31.104190341830034	122.65434264124369	8.4	282.40000000000003	283.0
211377300	1441066189	31.104199304709873	122.65430116137851	8.4	282.33333333333337	282.6666666666667
211377300	1441066190	31.10420830368296	122.65425879544891	8.4	282.2666666666667	282.33333333333337
211377300	1441066191	31.104217205724048	122.6542154199004	8.4	282.2	282.0
211377300	1441066192	31.104225877807707	122.65417091117874	8.4	282.1333333333334	281.6666666666667
211377300	1441066193	31.104234186908304	122.65412514572986	8.4	282.06666666666666	281.33333333333337
211377300	1441066194	31.104242	122.654078	8.4	282.0	281.0
211377300	1441066195	31.104249215471828	122.65402943499006	8.38	281.70000000000005	280.8
211377300	1441066196	31.104255857373378	122.65397974991926	8.36	281.4	280.6
211377300	1441066197	31.104261981169806	122.65392932856125	8.34	281.1	280.40000000000003
211377300	1441066198	31.104267642326867	122.6538785546897	8.32	280.8	280.20000000000005
211377300	1441066199	31.104272896310935	122.65382781207835	8.3	280.5	280.0
211377300	1441066200	31.10427779858894	122.65377748450082	8.28	280.20000000000005	279.8
211377300	1441066201	31.10428240462844	122.65372795573073	8.26	279.9	279.6
211377300	1441066202	31.104286769897584	122.6536796095416	8.24	279.6	279.40000000000003
211377300	1441066203	31.10429094986504	122.65363282970686	8.219999999999999	279.29999999999995	279.2
211377300	1441066204	31.10429499999999	122.653588	8.2	279.0	279.0
211377300	1441066205	31.104298965368912	122.65354537621474	8.2	278.75454545454545	278.72727272727275
211377300	1441066206	31.10430284942562	122.65350470222654	8.2	278.5090909090909	278.45454545454544
211377300	1441066207	31.104306645220284	122.65346559393127	8.2	278.26363636363635	278.1818181818182
211377300	1441066208	31.104310345802517	122.65342766722475	8.2	278.01818181818186	277.9090909090909
211377300	1441066209	31.104313944221456	122.65339053800268	8.2	277.77272727272725	277.6363636363636
211377300	1441066210	31.104317433525775	122.65335382216077	8.2	277.52727272727276	277.3636363636364
211377300	1441066211	31.104320806763674	122.65331713559468	8.2	277.28181818181815	277.09090909090907
211377300	1441066212	31.104324056982936	122.65328009419999	8.2	277.03636363636366	276.8181818181818
211377300	1441066213	31.104327177230918	122.65324231387227	8.2	276.7909090909091	276.5454545454545
211377300	1441066214	31.104330160554472	122.65320341050712	8.2	276.54545454545456	276.27272727272725
211377300	1441066215	31.104332999999997	122.65316300000002	8.2	276.3	276.0
211377300	1441066216	31.104335689714226	122.653120794781	8.188888888888888	275.99444444444447	275.8333333333333
211377300	1441066217	31.104338228247027	122.6530768934183	8.177777777777777	275.68888888888887	275.66666666666663
211377300	1441066218	31.104340615249257	122.65303149101464	8.166666666666666	275.3833333333333	275.49999999999994
211377300	1441066219	31.104342850372024	122.65298478267283	8.155555555555555	275.0777777777778	275.3333333333333
211377300	1441066220	31.104344933266635	122.65293696349572	8.144444444444444	274.77222222222224	275.1666666666667
211377300	1441066221	31.10434686358469	122.65288822858614	8.133333333333333	274.4666666666667	275.0
211377300	1441066222	31.104348640978028	122.65283877304698	8.122222222222222	274.1611111111111	274.8333333333333
211377300	1441066223	31.104350265098798	122.65278879198112	8.11111111111111	273.85555555555555	274.6666666666667
211377300	1441066224	31.10435173559944	122.65273848049151	8.1	273.55	274.5
211377300	1441066225	31.10435305213268	122.65268803368103	8.088888888888889	273.24444444444447	274.3333333333333
211377300	1441066226	31.104354214351563	122.65263764665264	8.077777777777778	272.9388888888889	274.16666666666663
211377300	1441066227	31.10435522190945	122.6525875145093	8.066666666666666	272.6333333333333	274.0
211377300	1441066228	31.104356074459957	122.65253783235394	8.055555555555555	272.3277777777778	273.83333333333337
211377300	1441066229	31.104356771657052	122.6524887952895	8.044444444444444	272.0222222222222	273.6666666666667
211377300	1441066230	31.10435731315496	122.65244059841895	8.033333333333333	271.71666666666664	273.5
211377300	1441066231	31.1043576986082	122.65239343684524	8.022222222222222	271.41111111111115	273.33333333333337
211377300	1441066232	31.104357927671533	122.65234750567127	8.011111111111111	271.10555555555555	273.1666666666667
211377300	1441066233	31.104358000000005	122.652303	8.0	270.8	273.0
211377300	1441066234	31.10435791552838	122.65226004946058	7.991666666666667	270.65833333333336	272.9166666666667
211377300	1441066235	31.10435767530967	122.65221852178726	7.983333333333333	270.51666666666665	272.8333333333333
211377300	1441066236	31.104357280676115	122.65217821924058	7.975	270.375	272.75000000000006
211377300	1441066237	31.10435673295972	122.652138944081	7.966666666666667	270.23333333333335	272.6666666666667
211377300	1441066238	31.104356033492166	122.65210049856903	7.958333333333334	270.09166666666664	272.5833333333333
211377300	1441066239	31.104355183604962	122.65206268496516	7.95	269.95	272.50000000000006
211377300	1441066240	31.10435418462927	122.65202530552988	7.941666666666666	269.80833333333334	272.4166666666667
211377300	1441066241	31.104353037896086	122.6519881625237	7.933333333333334	269.6666666666667	272.33333333333337
211377300	1441066242	31.104351744736164	122.65195105820709	7.925000000000001	269.525	272.25
211377300	1441066243	31.10435030648003	122.65191379484058	7.916666666666667	269.3833333333333	272.1666666666667
211377300	1441066244	31.104348724457946	122.6518761746847	7.908333333333333	269.2416666666667	272.08333333333337
211377300	1441066245	31.104346999999994	122.651838	7.9	269.1	272.0
211377300	1441066246	31.104345134221987	122.6517991137956	7.890000000000001	268.85	271.90000000000003
211377300	1441066247	31.10434312738363	122.6517595220752	7.88	268.59999999999997	271.8
211377300	1441066248	31.10434097953062	122.6517192715909	7.87	268.35	271.7
211377300	1441066249	31.104338690708715	122.65167840909503	7.86	268.1	271.6
211377300	1441066250	31.10433626096375	122.65163698133972	7.85	267.84999999999997	271.5
211377300	1441066251	31.104333690341576	122.65159503507726	7.84	267.6	271.40000000000003
211377300	1441066252	31.104330978888093	122.65155261705985	7.83	267.35	271.3
211377300	1441066253	31.104328126649314	122.65150977403968	7.82	267.1	271.2
211377300	1441066254	31.104325133671246	122.65146655276901	7.81	266.84999999999997	271.09999999999997
211377300	1441066255	31.10432199999999	122.65142300000001	7.8	266.6	271.0
211377300	1441066256	31.10431873189098	122.65137918193382	7.8	266.40000000000003	270.88888888888886
211377300	1441066257	31.104315360436843	122.65133524256716	7.8	266.20000000000005	270.77777777777777
211377300	1441066258	31.104311922939697	122.65129134534554	7.8	266.0	270.6666666666667
211377300	1441066259	31.104308456701883	122.65124765371439	7.8	265.8	270.55555555555554
211377300	1441066260	31.104304999025967	122.6512043311191	7.8	265.6	270.44444444444446
211377300	1441066261	31.10430158721474	122.65116154100491	7.8	265.40000000000003	270.3333333333333
211377300	1441066262	31.10429825857116	122.65111944681695	7.8	265.2	270.22222222222223
211377300	1441066263	31.104295050398456	122.65107821200033	7.8	265.0	270.1111111111111
211377300	1441066264	31.104291999999994	122.65103800000001	7.8	264.8	270.0
211377300	1441066265	31.10428912429904	122.65099891616809	7.79	264.72	270.0
211377300	1441066266	31.104286358697568	122.65096083348539	7.78	264.64000000000004	270.0
211377300	1441066267	31.10428361821711	122.65092356683995	7.77	264.56000000000006	270.0
211377300	1441066268	31.104280817878895	122.65088693112007	7.76	264.48	270.0
211377300	1441066269	31.10427787270396	122.65085074121419	7.75	264.40000000000003	270.0
211377300	1441066270	31.10427469771313	122.65081481201086	7.74	264.32	270.0
211377300	1441066271	31.104271207927017	122.65077895839883	7.73	264.24	270.0
211377300	1441066272	31.10426731836602	122.65074299526697	7.72	264.16	270.0
211377300	1441066273	31.104262944050358	122.65070673750427	7.71	264.08	270.0
211377300	1441066274	31.104258000000005	122.65067	7.7	264.0	270.0
211377300	1441066275	31.10425243376023	122.65063262823497	7.7	263.77272727272725	269.9090909090909
211377300	1441066276	31.104246322978142	122.65059459005573	7.7	263.54545454545456	269.8181818181818
211377300	1441066277	31.10423977782624	122.6505558839002	7.7	263.3181818181818	269.72727272727275
211377300	1441066278	31.104232908477098	122.65051650820611	7.7	263.09090909090907	269.6363636363636
211377300	1441066279	31.10422582510323	122.650476461411	7.7	262.8636363636364	269.54545454545456
211377300	1441066280	31.10421863787713	122.65043574195228	7.7	262.6363636363636	269.45454545454544
211377300	1441066281	31.104211456971285	122.65039434826716	7.7	262.40909090909093	269.3636363636364
211377300	1441066282	31.104204392558195	122.65035227879267	7.7	262.1818181818182	269.2727272727273
211377300	1441066283	31.104197554810327	122.65030953196559	7.7	261.95454545454544	269.1818181818182
211377300	1441066284	31.104191053900117	122.65026610622255	7.7	261.72727272727275	269.0909090909091
211377300	1441066285	31.104185	122.65022199999999	7.7	261.5	269.0
211377300	1441066286	31.10417946787931	122.65017724717384	7.7	261.5	269.0
211377300	1441066287	31.10417439069491	122.6501320233791	7.7	261.5	269.0
211377300	1441066288	31.104169666200924	122.65008653969058	7.7	261.5	269.0
211377300	1441066289	31.104165192151676	122.65004100718326	7.7	261.5	269.0
211377300	1441066290	31.10416086630183	122.64999563693232	7.7	261.5	269.0
211377300	1441066291	31.104156586406354	122.649950640013	7.7	261.5	269.0
211377300	1441066292	31.104152250220487	122.64990622750074	7.7	261.5	269.0
211377300	1441066293	31.10414775549976	122.64986261047117	7.7	261.5	269.0
211377300	1441066294	31.104143	122.64982	7.7	261.5	269.0
211377300	1441066295	31.104137906844453	122.64977855075034	7.690909090909091	261.3545454545455	269.0
211377300	1441066296	31.10413250062525	122.64973819173443	7.681818181818182	261.20909090909095	269.0
211377300	1441066297	31.104126831301624	122.64969879555174	7.672727272727273	261.06363636363636	269.0
211377300	1441066298	31.104120948832556	122.64966023480163	7.663636363636364	260.91818181818184	269.0
211377300	1441066299	31.104114903176928	122.64962238208344	7.654545454545454	260.77272727272725	269.0
211377300	1441066300	31.10410874429336	122.6495851099964	7.6454545454545455	260.6272727272727	269.0
211377300	1441066301	31.104102522140426	122.64954829113978	7.636363636363636	260.48181818181814	269.0
211377300	1441066302	31.104096286676473	122.6495117981127	7.627272727272727	260.3363636363636	269.0
211377300	1441066303	31.104090087859714	122.64947550351434	7.618181818181818	260.1909090909091	269.0
211377300	1441066304	31.104083975648237	122.64943927994375	7.6090909090909085	260.04545454545456	269.0
211377300	1441066305	31.104077999999998	122.649403	7.6	259.9	269.0
211377300	1441066306	31.10407218612765	122.64936653021022	7.59	259.80999999999995	269.0
211377300	1441066307	31.104066460263223	122.64932971281398	7.58	259.71999999999997	269.0
211377300	1441066308	31.104060723893497	122.64929238397913	7.569999999999999	259.63	269.0
211377300	1441066309	31.10405487850499	122.64925437987381	7.56	259.53999999999996	269.0
211377300	1441066310	31.10404882558408	122.64921553666625	7.55	259.45	269.0
211377300	1441066311	31.104042466616878	122.64917569052491	7.54	259.36	269.0
211377300	1441066312	31.10403570308931	122.64913467761852	7.53	259.27	269.0
211377300	1441066313	31.104028436487077	122.64909233411605	7.52	259.18	269.0
211377300	1441066314	31.10402056829558	122.64904849618671	7.51	259.09000000000003	269.0
211377300	1441066315	31.104012000000004	122.64900300000001	7.5	259.0	269.0
211377300	1441066316	31.10400268092359	122.64895579162886	7.5	258.91111111111115	269.0
211377300	1441066317	31.10399275174324	122.64890725675853	7.5	258.8222222222222	269.0
211377300	1441066318	31.103982400974857	122.64885789097698	7.5	258.73333333333335	269.0
211377300	1441066319	31.10397181713509	122.64880818987153	7.5	258.64444444444445	269.0
211377300	1441066320	31.103961188741323	122.6487586490289	7.5	258.55555555555554	269.0
211377300	1441066321	31.103950704311675	122.64870976403523	7.5	258.46666666666664	269.0
211377300	1441066322	31.103940552365074	122.64866203047598	7.5	258.3777777777778	269.0
211377300	1441066323	31.103930921421103	122.64861594393611	7.5	258.28888888888883	269.0
211377300	1441066324	31.103921999999997	122.648572	7.5	258.2	269.0
211377300	1441066325	31.10391392633859	122.64853055681922	7.5	258.10999999999996	269.0
211377300	1441066326	31.103906637537815	122.64849142281555	7.5	258.02	269.0
211377300	1441066327	31.103900020414116	122.64845426897874	7.5	257.93	269.0
211377300	1441066328	31.103893961783527	122.64841876629893	7.5	257.84	269.0
211377300	1441066329	31.103888348461574	122.64838458576655	7.5	257.75	269.0
211377300	1441066330	31.10388306726345	122.64835139837228	7.5	257.66	269.0
211377300	1441066331	31.10387800500394	122.64831887510718	7.5	257.57	269.0
211377300	1441066332	31.1038730484975	122.64828668696241	7.5	257.48	269.0
211377300	1441066333	31.10386808455826	122.64825450492947	7.5	257.39000000000004	269.0
211377300	1441066334	31.103863	122.64822199999999	7.5	257.3	269.0
211377300	1441066335	31.103857698200372	122.6481889027747	7.491666666666667	257.30833333333334	269.08333333333337
211377300	1441066336	31.10385214879364	122.64815518228951	7.483333333333333	257.31666666666666	269.16666666666663
211377300	1441066337	31.10384633797821	122.64812086718918	7.475	257.325	269.25
211377300	1441066338	31.10384025195254	122.64808598611847	7.466666666666667	257.3333333333333	269.3333333333333
211377300	1441066339	31.103833876915072	122.64805056772222	7.458333333333334	257.34166666666664	269.4166666666667
211377300	1441066340	31.103827199064337	122.6480146406452	7.45	257.35	269.50000000000006
211377300	1441066341	31.10382020459884	122.64797823353227	7.441666666666666	257.35833333333335	269.5833333333333
211377300	1441066342	31.103812879717115	122.64794137502831	7.433333333333334	257.3666666666667	269.6666666666667
211377300	1441066343	31.103805210617757	122.64790409377818	7.425000000000001	257.375	269.75
211377300	1441066344	31.10379718349935	122.64786641842679	7.416666666666667	257.3833333333333	269.8333333333333
211377300	1441066345	31.10378878456055	122.64782837761908	7.408333333333333	257.39166666666665	269.91666666666663
211377300	1441066346	31.10378000000001	122.64778999999999	7.4	257.4	270.0
211377300	1441066347	31.10377083479724	122.64775132220997	7.4	257.23333333333335	270.0
211377300	1441066348	31.103761369055043	122.64771241287136	7.4	257.06666666666666	270.0
211377300	1441066349	31.10375170165716	122.64767334860184	7.4	256.9	270.0
211377300	1441066350	31.103741931487384	122.64763420601884	7.4	256.7333333333333	270.0
211377300	1441066351	31.103732157429636	122.6475950617397	7.4	256.56666666666666	270.0
211377300	1441066352	31.10372247836788	122.64755599238144	7.4	256.4	270.0
211377300	1441066353	31.10371299318623	122.64751707456097	7.4	256.23333333333335	270.0
211377300	1441066354	31.10370380076884	122.64747838489498	7.4	256.06666666666666	270.0
211377300	1441066355	31.10369499999999	122.64744	7.4	255.9	270.0
211377300	1441066356	31.103686662476534	122.64740196472329	7.390000000000001	255.98000000000002	270.09999999999997
211377300	1441066357	31.103678750645326	122.64736419683567	7.38	256.06	270.2
211377300	1441066358	31.103671199665648	122.64732658233908	7.37	256.14	270.29999999999995
211377300	1441066359	31.103663944696613	122.6472890072355	7.36	256.21999999999997	270.4
211377300	1441066360	31.1036569208972	122.6472513575272	7.35	256.3	270.49999999999994
211377300	1441066361	31.103650063426283	122.64721351921642	7.34	256.38000000000005	270.6
211377300	1441066362	31.10364330744259	122.64717537830566	7.33	256.46000000000004	270.7
211377300	1441066363	31.103636588104692	122.64713682079748	7.32	256.54	270.8
211377300	1441066364	31.103629840571077	122.64709773269466	7.31	256.62	270.9
211377300	1441066365	31.103623	122.647058	7.3	256.7	271.0
211377300	1441066366	31.103616013337575	122.64701755057538	7.3	256.71000000000004	271.09999999999997
211377300	1441066367	31.103608874681566	122.64697647971808	7.3	256.72	271.2
211377300	1441066368	31.103601589917808	122.64693492458413	7.3	256.73	271.3
211377300	1441066369	31.103594164932275	122.64689302232959	7.3	256.74	271.40000000000003
211377300	1441066370	31.103586605611135	122.6468509101104	7.3	256.75	271.5
211377300	1441066371	31.103578917840753	122.64680872508251	7.3	256.76	271.6
211377300	1441066372	31.10357110750767	122.64676660440173	7.3	256.77	271.7
211377300	1441066373	31.10356318049855	122.64672468522389	7.3	256.78000000000003	271.8
211377300	1441066374	31.103555142700316	122.64668310470476	7.3	256.79	271.90000000000003
211377300	1441066375	31.103546999999992	122.64664200000001	7.3	256.8	272.0
211377300	1441066376	31.10353876518952	122.64660147520632	7.3	256.82222222222225	272.11111111111114
211377300	1441066377	31.103530478679563	122.64656150218457	7.3	256.8444444444445	272.22222222222223
211377300	1441066378	31.103522187785433	122.64652201973668	7.3	256.8666666666667	272.33333333333337
211377300	1441066379	31.103513939822335	122.64648296666452	7.3	256.88888888888886	272.44444444444446
211377300	1441066380	31.103505782105447	122.64644428176983	7.3	256.9111111111111	272.5555555555556
211377300	1441066381	31.103497761949814	122.64640590385437	7.3	256.93333333333334	272.6666666666667
211377300	1441066382	31.10348992667043	122.64636777171982	7.3	256.9555555555555	272.77777777777777
211377300	1441066383	31.103482323582213	122.64632982416786	7.3	256.97777777777776	272.8888888888889
211377300	1441066384	31.103475	122.646292	7.3	257.0	273.0
211377300	1441066385	31.103467987501297	122.64625425168441	7.288888888888889	257.08888888888885	273.11111111111114
211377300	1441066386	31.103461254714507	122.64621658635569	7.277777777777778	257.17777777777775	273.22222222222223
211377300	1441066387	31.10345475453079	122.64617902481505	7.266666666666667	257.26666666666665	273.33333333333337
211377300	1441066388	31.103448439841287	122.64614158786384	7.2555555555555555	257.35555555555555	273.44444444444446
211377300	1441066389	31.10344226353722	122.64610429630342	7.2444444444444445	257.44444444444446	273.55555555555554
211377300	1441066390	31.1034361785098	122.64606717093527	7.233333333333333	257.5333333333333	273.6666666666667
211377300	1441066391	31.103430137650285	122.64603023256092	7.222222222222222	257.62222222222226	273.77777777777777
211377300	1441066392	31.10342409384992	122.64599350198195	7.211111111111111	257.7111111111111	273.8888888888889
211377300	1441066393	31.103417999999998	122.645957	7.2	257.8	274.0
211377300	1441066394	31.10341182046617	122.64592073706574	7.1923076923076925	257.86153846153843	274.0769230769231
211377300	1441066395	31.10340556551125	122.64588468222549	7.184615384615385	257.9230769230769	274.1538461538462
211377300	1441066396	31.103399256872397	122.64584879417443	7.176923076923077	257.9846153846154	274.2307692307692
211377300	1441066397	31.103392916286655	122.64581303160773	7.1692307692307695	258.04615384615386	274.3076923076923
211377300	1441066398	31.103386565491068	122.64577735322062	7.161538461538462	258.10769230769233	274.3846153846154
211377300	1441066399	31.103380226222605	122.64574171770818	7.153846153846154	258.16923076923075	274.4615384615385
211377300	1441066400	31.103373920218228	122.64570608376556	7.146153846153846	258.2307692307693	274.5384615384615
211377300	1441066401	31.103367669214805	122.64567041008783	7.138461538461538	258.2923076923077	274.6153846153846
211377300	1441066402	31.103361494949173	122.64563465537013	7.13076923076923	258.3538461538462	274.6923076923077
211377300	1441066403	31.10335541915815	122.64559877830746	7.123076923076923	258.41538461538465	274.7692307692308
211377300	1441066404	31.103349463578475	122.64556273759487	7.115384615384615	258.47692307692313	274.8461538461538
211377300	1441066405	31.10334364994689	122.64552649192741	7.107692307692307	258.5384615384616	274.9230769230769
211377300	1441066406	31.103337999999997	122.64549000000001	7.1	258.6	275.0
211377300	1441066407	31.1033325202442	122.64545323329828	7.1	258.71111111111117	275.1111111111111
211377300	1441066408	31.103327156264964	122.64541621447019	7.1	258.82222222222225	275.22222222222223
211377300	1441066409	31.103321838417514	122.6453789789545	7.1	258.9333333333334	275.3333333333333
211377300	1441066410	31.103316497057182	122.64534156218997	7.1	259.0444444444445	275.44444444444446
211377300	1441066411	31.103311062539266	122.64530399961552	7.1	259.1555555555556	275.55555555555554
211377300	1441066412	31.103305465219155	122.64526632667013	7.1	259.2666666666667	275.66666666666663
211377300	1441066413	31.103299635452252	122.64522857879292	7.1	259.3777777777778	275.77777777777777
211377300	1441066414	31.103293503594042	122.64519079142312	7.1	259.48888888888894	275.88888888888886
211377300	1441066415	31.103287	122.645153	7.1	259.6	276.0
211377300	1441066416	31.10328008682894	122.64511521230352	7.09	259.67	276.09999999999997
211377300	1441066417	31.103272853452587	122.64507732547584	7.08	259.74	276.2
211377300	1441066418	31.103265421045787	122.64503920899939	7.069999999999999	259.81	276.3
211377300	1441066419	31.103257910783267	122.64500073235664	7.06	259.88	276.40000000000003
211377300	1441066420	31.103250443839542	122.64496176502973	7.05	259.95	276.5
211377300	1441066421	31.103243141389	122.64492217650081	7.04	260.02	276.6
211377300	1441066422	31.103236124605832	122.64488183625173	7.03	260.09000000000003	276.7
211377300	1441066423	31.103229514664076	122.64484061376426	7.02	260.16	276.8
211377300	1441066424	31.103223432737582	122.6447983785199	7.01	260.23	276.90000000000003
211377300	1441066425	31.103218000000002	122.644755	7.0	260.3	277.0
211377300	1441066426	31.103213296043652	122.6447104552161	7.0	260.38888888888886	277.0
211377300	1441066427	31.1032092341365	122.64466515130133	7.0	260.4777777777778	277.0
211377300	1441066428	31.103205685965992	122.6446196029193	7.0	260.56666666666666	277.0
211377300	1441066429	31.103202523220343	122.64457432473387	7.0	260.65555555555557	277.0
211377300	1441066430	31.103199617588427	122.64452983140897	7.0	260.74444444444447	277.0
211377300	1441066431	31.103196840759882	122.64448663760874	7.0	260.83333333333337	277.0
211377300	1441066432	31.103194064424954	122.64444525799749	7.0	260.9222222222222	277.0
211377300	1441066433	31.103191160274527	122.6444062072397	7.0	261.0111111111112	277.0
211377300	1441066434	31.103187999999992	122.64437000000001	7.0	261.1	277.0
211377300	1441066435	31.103184486210733	122.64433695839575	6.98	261.16	277.1
211377300	1441066436	31.103180645186495	122.64430663435495	6.96	261.22	277.2
211377300	1441066437	31.103176534123868	122.64427838725825	6.9399999999999995	261.28000000000003	277.3
211377300	1441066438	31.103172210218855	122.6442515764864	6.92	261.34000000000003	277.4
211377300	1441066439	31.103167730666794	122.64422556142006	6.9	261.40000000000003	277.50000000000006
211377300	1441066440	31.10316315266244	122.64419970143997	6.88	261.46000000000004	277.6
211377300	1441066441	31.103158533400126	122.64417335592701	6.859999999999999	261.52000000000004	277.70000000000005
211377300	1441066442	31.103153930073585	122.64414588426204	6.84	261.58000000000004	277.8
211377300	1441066443	31.103149399876035	122.64411664582605	6.82	261.64	277.90000000000003
211377300	1441066444	31.10314499999999	122.644085	6.8	261.7	278.0
211377300	1441066445	31.10314077888612	122.64405049396588	6.8	261.88	278.0
211377300	1441066446	31.10313674996977	122.64401342610934	6.8	262.06	278.0
211377300	1441066447	31.103132917935426	122.64397428261681	6.8	262.24	278.0
211377300	1441066448	31.103129287468022	122.64393354967461	6.8	262.42	278.0
211377300	1441066449	31.103125863253094	122.64389171346895	6.8	262.6	278.0
211377300	1441066450	31.103122649976676	122.64384926018597	6.8	262.78	278.0
211377300	1441066451	31.10311965232551	122.64380667601165	6.8	262.96	278.0
211377300	1441066452	31.103116874986906	122.643764447132	6.8	263.14000000000004	278.0
211377300	1441066453	31.103114322648885	122.64372305973282	6.8	263.32	278.0
211377300	1441066454	31.103112000000003	122.64368299999998	6.8	263.5	278.0
211377300	1441066455	31.103109899142225	122.6436446396442	6.8	263.6333333333333	277.9166666666667
211377300	1441066456	31.103107961828826	122.64360789247596	6.8	263.7666666666667	277.8333333333333
211377300	1441066457	31.10310611722565	122.64357255783088	6.8	263.90000000000003	277.75
211377300	1441066458	31.10310429449826	122.64353843504469	6.8	264.03333333333336	277.6666666666667
211377300	1441066459	31.103102422811972	122.64350532345323	6.8	264.1666666666667	277.5833333333333
211377300	1441066460	31.103100431331896	122.64347302239243	6.8	264.30000000000007	277.50000000000006
211377300	1441066461	31.103098249222874	122.6434413311984	6.8	264.43333333333334	277.4166666666667
211377300	1441066462	31.103095805649588	122.64341004920733	6.8	264.56666666666666	277.33333333333337
211377300	1441066463	31.10309302977649	122.64337897575551	6.8	264.70000000000005	277.25
211377300	1441066464	31.103089850767837	122.64334791017929	6.8	264.83333333333337	277.1666666666667
211377300	1441066465	31.10308619778773	122.64331665181525	6.8	264.9666666666667	277.08333333333337
211377300	1441066466	31.10308200000001	122.64328500000002	6.8	265.1	277.0
211377300	1441066467	31.103077223584087	122.64325278243952	6.788888888888889	264.9777777777778	277.0
211377300	1441066468	31.103071982782026	122.6432199403163	6.777777777777778	264.8555555555556	277.0
211377300	1441066469	31.103066428851577	122.64318644318188	6.766666666666667	264.73333333333335	277.0
211377300	1441066470	31.10306071305041	122.64315226058758	6.7555555555555555	264.61111111111114	277.0
211377300	1441066471	31.1030549866362	122.64311736208454	6.7444444444444445	264.48888888888894	277.0
211377300	1441066472	31.103049400866528	122.64308171722368	6.733333333333333	264.3666666666667	277.0
211377300	1441066473	31.10304410699893	122.64304529555572	6.722222222222222	264.24444444444447	277.0
211377300	1441066474	31.10303925629094	122.64300806663108	6.711111111111111	264.12222222222226	277.0
211377300	1441066475	31.103034999999995	122.64297000000002	6.7	264.0	277.0
211377300	1441066476	31.103031447976768	122.64293109865164	6.69	264.08	277.0
211377300	1441066477	31.103028544445067	122.64289149933153	6.68	264.16	277.0
211377300	1441066478	31.103026192222107	122.64285137222457	6.67	264.24	277.0
211377300	1441066479	31.103024294125397	122.64281088751571	6.66	264.32	277.0
211377300	1441066480	31.103022752972564	122.64277021539013	6.65	264.40000000000003	277.0
211377300	1441066481	31.10302147158151	122.64272952603301	6.64	264.48	277.0
211377300	1441066482	31.1030203527703	122.64268898962979	6.63	264.56000000000006	277.0
211377300	1441066483	31.103019299357257	122.64264877636606	6.62	264.64000000000004	277.0
211377300	1441066484	31.10301821416092	122.6426090564275	6.609999999999999	264.72	277.0
211377300	1441066485	31.103017	122.64257000000002	6.6	264.8	277.0
211377300	1441066486	31.103015574461207	122.642531747872	6.6	264.77777777777777	276.8888888888889
211377300	1441066487	31.103013914202563	122.64249432324155	6.6	264.75555555555553	276.7777777777778
211377300	1441066488	31.103012010649874	122.64245771990912	6.6	264.73333333333335	276.6666666666667
211377300	1441066489	31.10300985522888	122.64242193167522	6.6	264.71111111111117	276.5555555555556
211377300	1441066490	31.103007439365342	122.64238695234026	6.6	264.6888888888889	276.4444444444444
211377300	1441066491	31.103004754484985	122.64235277570481	6.6	264.6666666666667	276.3333333333333
211377300	1441066492	31.103001792013544	122.64231939556929	6.6	264.6444444444445	276.22222222222223
211377300	1441066493	31.102998543376657	122.6422868057342	6.6	264.62222222222226	276.1111111111111
211377300	1441066494	31.102995000000004	122.64225500000002	6.6	264.6	276.0
211377300	1441066495	31.10299116684013	122.64222393346292	6.6	264.6	276.0
211377300	1441066496	31.102987102977103	122.64219340640192	6.6	264.6	276.0
211377300	1441066497	31.102982881021646	122.64216318039163	6.6	264.6	276.0
211377300	1441066498	31.10297857358427	122.6421330170067	6.6	264.6	276.0
211377300	1441066499	31.10297425327528	122.64210267782161	6.6	264.6	276.0
211377300	1441066500	31.10296999270475	122.64207192441091	6.6	264.6	276.0
211377300	1441066501	31.102965864482492	122.64204051834905	6.6	264.6	276.0
211377300	1441066502	31.102961941218094	122.6420082212104	6.6	264.6	276.0
211377300	1441066503	31.102958295520903	122.6419747945693	6.6	264.6	276.0
211377300	1441066504	31.102954999999998	122.64194000000002	6.6	264.6	276.0
211377300	1441066505	31.10295210520825	122.64190368693424	6.6	264.5888888888889	275.88888888888886
211377300	1441066506	31.1029495734749	122.64186605623384	6.6	264.5777777777778	275.77777777777777
211377300	1441066507	31.10294734507352	122.64182739661823	6.6	264.56666666666666	275.66666666666663
211377300	1441066508	31.102945360278042	122.64178799680688	6.6	264.55555555555554	275.55555555555554
211377300	1441066509	31.102943559362696	122.64174814551933	6.6	264.5444444444444	275.44444444444446
211377300	1441066510	31.102941882602092	122.64170813147514	6.6	264.53333333333336	275.3333333333333
211377300	1441066511	31.102940270271173	122.64166824339404	6.6	264.52222222222224	275.22222222222223
211377300	1441066512	31.102938662645254	122.6416287699957	6.6	264.5111111111111	275.1111111111111
211377300	1441066513	31.102936999999997	122.64159000000001	6.6	264.5	275.0
211377300	1441066514	31.102935232226343	122.64155216048235	6.6	264.45454545454544	274.95454545454544
211377300	1441066515	31.10293334767523	122.64151523194042	6.6	264.4090909090909	274.9090909090909
211377300	1441066516	31.102931344312434	122.64147913322738	6.6	264.3636363636364	274.8636363636364
211377300	1441066517	31.102929220103622	122.6414437831965	6.6	264.3181818181818	274.8181818181818
211377300	1441066518	31.102926973014377	122.64140910070093	6.6	264.27272727272725	274.77272727272725
211377300	1441066519	31.102924601010184	122.64137500459397	6.6	264.2272727272727	274.7272727272727
211377300	1441066520	31.102922102056443	122.64134141372878	6.6	264.1818181818182	274.6818181818182
211377300	1441066521	31.10291947411842	122.64130824695866	6.6	264.1363636363636	274.6363636363636
211377300	1441066522	31.102916715161324	122.64127542313686	6.6	264.09090909090907	274.59090909090907
211377300	1441066523	31.102913823150296	122.64124286111658	6.6	264.04545454545456	274.54545454545456
211377300	1441066524	31.10291079605033	122.64121047975114	6.6	263.99999999999994	274.5
211377300	1441066525	31.10290763182641	122.64117819789381	6.6	263.95454545454544	274.45454545454544
211377300	1441066526	31.102904328443394	122.64114593439791	6.6	263.90909090909093	274.40909090909093
211377300	1441066527	31.102900883866074	122.64111360811671	6.6	263.8636363636364	274.3636363636364
211377300	1441066528	31.10289729605917	122.64108113790354	6.6	263.8181818181818	274.3181818181818
211377300	1441066529	31.102893562987294	122.64104844261179	6.6	263.77272727272725	274.27272727272725
211377300	1441066530	31.10288968261499	122.64101544109477	6.6	263.72727272727275	274.22727272727275
211377300	1441066531	31.10288565290672	122.64098205220587	6.6	263.6818181818182	274.1818181818182
211377300	1441066532	31.102881471826844	122.64094819479853	6.6	263.6363636363636	274.1363636363636
211377300	1441066533	31.102877137339668	122.64091378772612	6.6	263.5909090909091	274.0909090909091
211377300	1441066534	31.10287264740936	122.64087874984212	6.6	263.5454545454545	274.04545454545456
211377300	1441066535	31.102868000000004	122.640843	6.6	263.5	274.0
211377300	1441066536	31.102863198658948	122.64080649056164	6.59	263.48	274.0
211377300	1441066537	31.10285826926676	122.64076930792237	6.58	263.46	274.0
211377300	1441066538	31.102853243287463	122.64073157198585	6.569999999999999	263.44	274.0
211377300	1441066539	31.102848152185217	122.6406934026557	6.56	263.42	274.0
211377300	1441066540	31.102843027424314	122.64065491983544	6.55	263.4	274.0
211377300	1441066541	31.102837900469172	122.64061624342848	6.54	263.38	274.0
211377300	1441066542	31.102832802784402	122.64057749333823	6.53	263.36	274.0
211377300	1441066543	31.102827765834668	122.64053878946791	6.52	263.34000000000003	274.0
211377300	1441066544	31.10282282108487	122.6405002517208	6.51	263.32	274.0
211377300	1441066545	31.102818000000003	122.640462	6.5	263.3	274.0
211377300	1441066546	31.102813332532097	122.64042414461568	6.5	263.2	273.90000000000003
211377300	1441066547	31.10280884258096	122.64038675750638	6.5	263.1	273.8
211377300	1441066548	31.102804552533357	122.64034990101771	6.5	263.0	273.70000000000005
211377300	1441066549	31.102800484776107	122.64031363749531	6.5	262.90000000000003	273.6
211377300	1441066550	31.102796661696086	122.64027802928467	6.5	262.8	273.5
211377300	1441066551	31.10279310568029	122.64024313873134	6.5	262.7	273.4
211377300	1441066552	31.102789839115694	122.64020902818075	6.5	262.6	273.3
211377300	1441066553	31.10278688438937	122.64017575997839	6.5	262.5	273.2
211377300	1441066554	31.102784263888417	122.64014339646968	6.5	262.40000000000003	273.1
211377300	1441066555	31.102782	122.64011200000002	6.5	262.3	273.0
211377300	1441066556	31.10278008991734	122.64008158046545	6.5	262.40000000000003	272.8888888888889
211377300	1441066557	31.10277843005775	122.64005193796478	6.5	262.5	272.77777777777777
211377300	1441066558	31.10277689164435	122.64002282014764	6.5	262.6	272.6666666666667
211377300	1441066559	31.102775345900053	122.63999397466378	6.5	262.7	272.5555555555556
211377300	1441066560	31.1027736640475	122.63996514916325	6.5	262.8	272.44444444444446
211377300	1441066561	31.102771717309114	122.63993609129615	6.5	262.90000000000003	272.33333333333337
211377300	1441066562	31.102769376907137	122.63990654871287	6.5	263.0	272.22222222222223
211377300	1441066563	31.102766514063514	122.6398762690639	6.5	263.1	272.11111111111114
211377300	1441066564	31.102763000000003	122.63984500000001	6.5	263.2	272.0
211377300	1441066565	31.102758747227025	122.63981256179746	6.5	263.01000000000005	272.0
211377300	1441066566	31.1027538334108	122.63977906523375	6.5	262.82000000000005	272.0
211377300	1441066567	31.102748377506632	122.63974469371158	6.5	262.63	272.0
211377300	1441066568	31.10274249847002	122.63970963063339	6.5	262.44	272.0
211377300	1441066569	31.102736315256603	122.63967405940146	6.5	262.25	272.0
211377300	1441066570	31.10272994682227	122.63963816341784	6.5	262.06000000000006	272.0
211377300	1441066571	31.10272351212309	122.6396021260844	6.5	261.87000000000006	272.0
211377300	1441066572	31.102717130115295	122.63956613080272	6.5	261.68	272.0
211377300	1441066573	31.10271091975537	122.6395303609742	6.5	261.49	272.0
211377300	1441066574	31.102704999999997	122.639495	6.5	261.3	272.0
211377300	1441066575	31.10269946264729	122.63946017843558	6.5	261.375	272.0
211377300	1441066576	31.102694290860438	122.63942581545463	6.5	261.45000000000005	272.0
211377300	1441066577	31.102689440643825	122.63939177738536	6.5	261.52500000000003	272.0
211377300	1441066578	31.10268486800161	122.63935793055619	6.5	261.6	272.0
211377300	1441066579	31.102680528937878	122.63932414129556	6.5	261.67499999999995	272.0
211377300	1441066580	31.10267637945653	122.63929027593203	6.5	261.75	272.0
211377300	1441066581	31.102672375561326	122.63925620079426	6.5	261.82500000000005	272.0
211377300	1441066582	31.102668473255942	122.63922178221094	6.5	261.9	272.0
211377300	1441066583	31.102664628543856	122.63918688651094	6.5	261.97499999999997	272.0
211377300	1441066584	31.102660797428392	122.63915138002308	6.5	262.05	272.0
211377300	1441066585	31.10265693591277	122.63911512907642	6.5	262.125	272.0
211377300	1441066586	31.102652999999986	122.639078	6.5	262.2	272.0
211377300	1441066587	31.102648952421895	122.6390399151499	6.5	261.9625	271.875
211377300	1441066588	31.102644782826147	122.63900102098992	6.5	261.72499999999997	271.75000000000006
211377300	1441066589	31.10264048758956	122.63896152001081	6.5	261.48749999999995	271.625
211377300	1441066590	31.1026360630892	122.63892161470316	6.5	261.25	271.5
211377300	1441066591	31.102631505702377	122.63888150755768	6.5	261.0125	271.375
211377300	1441066592	31.102626811806662	122.63884140106495	6.5	260.775	271.25
211377300	1441066593	31.102621977779837	122.63880149771553	6.5	260.53749999999997	271.125
211377300	1441066594	31.10261699999999	122.638762	6.5	260.3	271.0
211377300	1441066595	31.102611878811626	122.63872308470692	6.5	260.3	271.0
211377300	1441066596	31.102606630424237	122.63868482581731	6.5	260.3	271.0
211377300	1441066597	31.102601275013622	122.63864727161025	6.5	260.3	271.0
211377300	1441066598	31.10259583275562	122.63861047036481	6.5	260.3	271.0
211377300	1441066599	31.102590323826075	122.63857447035991	6.5	260.3	271.0
211377300	1441066600	31.102584768400916	122.63853931987452	6.5	260.3	271.0
211377300	1441066601	31.10257918665607	122.63850506718754	6.5	260.3	271.0
211377300	1441066602	31.102573598767542	122.63847176057779	6.5	260.3	271.0
211377300	1441066603	31.10256802491133	122.63843944832414	6.5	260.3	271.0
211377300	1441066604	31.10256248526346	122.63840817870529	6.5	260.3	271.0
211377300	1441066605	31.102557	122.638378	6.5	260.3	271.0
211377300	1441066606	31.102551581719894	122.63834889365245	6.5	260.2	270.9
211377300	1441066607	31.102546212713477	122.63832057376861	6.5	260.1	270.8
211377300	1441066608	31.10254086769369	122.63829268762001	6.5	260.0	270.7
211377300	1441066609	31.10253552137311	122.63826488247831	6.5	259.90000000000003	270.6
211377300	1441066610	31.102530148464083	122.63823680561529	6.5	259.8	270.49999999999994
211377300	1441066611	31.10252472367857	122.63820810430279	6.5	259.7	270.4
211377300	1441066612	31.102519221728272	122.63817842581287	6.5	259.59999999999997	270.29999999999995
211377300	1441066613	31.1025136173245	122.63814741741756	6.5	259.5	270.2
211377300	1441066614	31.102507885178234	122.63811472638915	6.5	259.4	270.09999999999997
211377300	1441066615	31.102502	122.63808	6.5	259.3	270.0
211377300	1441066616	31.102495947486826	122.63804303281056	6.5	259.2	270.0
211377300	1441066617	31.1024897572833	122.63800420853302	6.5	259.1	270.0
211377300	1441066618	31.102483470021404	122.63796405816733	6.5	259.0	270.0
211377300	1441066619	31.102477126333728	122.63792311271322	6.5	258.9	270.0
211377300	1441066620	31.102470766853504	122.63788190317022	6.5	258.8	270.0
211377300	1441066621	31.102464432214642	122.63784096053766	6.5	258.7	270.0
211377300	1441066622	31.102458163051732	122.63780081581463	6.5	258.6	270.0
211377300	1441066623	31.10245199999999	122.63776199999998	6.5	258.5	270.0
211377300	1441066624	31.10244597405476	122.6377249106592	6.5	258.5	270.0
211377300	1441066625	31.102440077649536	122.63768941162466	6.5	258.5	270.0
211377300	1441066626	31.102434293577026	122.63765523329556	6.5	258.5	270.0
211377300	1441066627	31.102428604629647	122.6376221060713	6.5	258.5	270.0
211377300	1441066628	31.102422993599426	122.63758976035125	6.5	258.5	270.0
211377300	1441066629	31.10241744327818	122.63755792653501	6.5	258.5	270.0
211377300	1441066630	31.10241193645742	122.63752633502212	6.5	258.5	270.0
211377300	1441066631	31.102406455928364	122.63749471621233	6.5	258.5	270.0
211377300	1441066632	31.102400984482017	122.63746280050546	6.5	258.5	270.0
211377300	1441066633	31.102395504909076	122.63743031830136	6.5	258.5	270.0
211377300	1441066634	31.102389999999996	122.63739700000002	6.5	258.5	270.0
211377300	1441066635	31.102384452656178	122.63736266149309	6.509090909090909	258.41818181818184	270.0
211377300	1441066636	31.102378846224052	122.63732746063869	6.5181818181818185	258.33636363636367	270.0
211377300	1441066637	31.102373164161513	122.63729164078651	6.527272727272727	258.25454545454545	270.0
211377300	1441066638	31.10236738992668	122.6372554452862	6.536363636363636	258.1727272727273	270.0
211377300	1441066639	31.102361506977978	122.6372191174874	6.545454545454545	258.09090909090907	270.0
211377300	1441066640	31.102355498774113	122.63718290073969	6.554545454545455	258.0090909090909	270.0
211377300	1441066641	31.10234934877403	122.6371470383926	6.5636363636363635	257.92727272727274	270.0
211377300	1441066642	31.10234304043697	122.63711177379565	6.572727272727272	257.8454545454546	270.0
211377300	1441066643	31.102336557222422	122.63707735029833	6.581818181818181	257.76363636363635	270.0
211377300	1441066644	31.102329882590105	122.63704401124997	6.590909090909091	257.6818181818182	270.0
211377300	1441066645	31.102323000000005	122.637012	6.6	257.6	270.0
211377300	1441066646	31.102315903928123	122.63698145454467	6.588888888888889	257.5777777777778	270.0
211377300	1441066647	31.10230863291392	122.63695209146839	6.5777777777777775	257.55555555555554	270.0
211377300	1441066648	31.102301236512314	122.63692352200266	6.566666666666666	257.5333333333333	270.0
211377300	1441066649	31.102293764277903	122.63689535737902	6.555555555555555	257.51111111111106	270.0
211377300	1441066650	31.10228626576492	122.63686720882905	6.544444444444444	257.4888888888889	270.0
211377300	1441066651	31.10227879052728	122.63683868758439	6.533333333333333	257.46666666666664	270.0
211377300	1441066652	31.102271388118524	122.63680940487679	6.522222222222222	257.44444444444446	270.0
211377300	1441066653	31.10226410809182	122.63677897193803	6.511111111111111	257.4222222222222	270.0
211377300	1441066654	31.102256999999998	122.63674699999999	6.5	257.4	270.0
211377300	1441066655	31.102250098871934	122.6367132110781	6.5	257.32727272727266	270.0
211377300	1441066656	31.102243381642392	122.6366777703223	6.5	257.25454545454545	270.0
211377300	1441066657	31.102236810722857	122.63664095366595	6.5	257.1818181818182	270.0
211377300	1441066658	31.10223034852506	122.63660303704248	6.5	257.10909090909087	270.0
211377300	1441066659	31.102223957461025	122.63656429638529	6.5	257.03636363636366	270.0
211377300	1441066660	31.10221759994308	122.63652500762768	6.5	256.96363636363634	270.0
211377300	1441066661	31.102211238383937	122.63648544670305	6.5	256.89090909090913	270.0
211377300	1441066662	31.102204835196527	122.63644588954465	6.5	256.8181818181818	270.0
211377300	1441066663	31.10219835279424	122.63640661208584	6.5	256.74545454545455	270.0
211377300	1441066664	31.102191753590727	122.63636789025986	6.5	256.6727272727273	270.0
211377300	1441066665	31.102185	122.63633	6.5	256.6	270.0
211377300	1441066666	31.102178065732414	122.63629315470065	6.5	256.7	270.09999999999997
211377300	1441066667	31.10217096968281	122.63625731760081	6.5	256.8	270.2
211377300	1441066668	31.102163742041935	122.63622238940069	6.5	256.9	270.29999999999995
211377300	1441066669	31.10215641300045	122.63618827080036	6.5	257.0	270.4
211377300	1441066670	31.102149012748857	122.63615486249995	6.5	257.09999999999997	270.49999999999994
211377300	1441066671	31.102141571477578	122.63612206519957	6.5	257.20000000000005	270.6
211377300	1441066672	31.102134119376924	122.6360897795993	6.5	257.3	270.7
211377300	1441066673	31.102126686637053	122.63605790639924	6.5	257.40000000000003	270.8
211377300	1441066674	31.10211930344811	122.63602634629945	6.5	257.5	270.9
211377300	1441066675	31.102112000000012	122.635995	6.5	257.6	271.0
211377300	1441066676	31.102104802588837	122.63596377626699	6.5	257.5	271.0
211377300	1441066677	31.102097721935134	122.6359326161309	6.5	257.40000000000003	271.0
211377300	1441066678	31.102090764865547	122.63590146868822	6.5	257.3	271.0
211377300	1441066679	31.102083938206654	122.63587028303552	6.5	257.20000000000005	271.0
211377300	1441066680	31.102077248784997	122.63583900826927	6.5	257.09999999999997	271.0
211377300	1441066681	31.1020707034271	122.63580759348608	6.5	257.0	271.0
211377300	1441066682	31.102064308959374	122.63577598778241	6.5	256.9	271.0
211377300	1441066683	31.102058072208237	122.63574414025487	6.5	256.8	271.0
211377300	1441066684	31.102052000000008	122.635712	6.5	256.7	271.0
211377300	1441066685	31.10204609233141	122.63567953281562	6.5	256.7	271.0
211377300	1441066686	31.102040321880867	122.6356467713048	6.5	256.7	271.0
211377300	1441066687	31.102034654497228	122.63561376477196	6.5	256.7	271.0
211377300	1441066688	31.10202905602939	122.63558056252145	6.5	256.7	271.0
211377300	1441066689	31.10202349232633	122.63554721385778	6.5	256.7	271.0
211377300	1441066690	31.102017929237075	122.63551376808543	6.5	256.7	271.0
211377300	1441066691	31.102012332610663	122.63548027450888	6.5	256.7	271.0
211377300	1441066692	31.10200666829622	122.63544678243272	6.5	256.7	271.0
211377300	1441066693	31.10200090214293	122.63541334116157	6.5	256.7	271.0
211377300	1441066694	31.101994999999995	122.63538000000001	6.5	256.7	271.0
211377300	1441066695	31.101988934865812	122.6353467941116	6.5	256.70500000000004	271.05
211377300	1441066696	31.101982708335296	122.6353137020954	6.5	256.71000000000004	271.09999999999997
211377300	1441066697	31.101976329152436	122.63528068840938	6.5	256.715	271.15
211377300	1441066698	31.10196980606124	122.63524771751145	6.5	256.72	271.2
211377300	1441066699	31.101963147805588	122.63521475385956	6.5	256.725	271.25
211377300	1441066700	31.10195636312941	122.63518176191165	6.5	256.73	271.3
211377300	1441066701	31.10194946077657	122.63514870612563	6.5	256.73499999999996	271.35
211377300	1441066702	31.10194244949086	122.63511555095945	6.5	256.74	271.40000000000003
211377300	1441066703	31.101935338016094	122.63508226087106	6.5	256.74500000000006	271.45
211377300	1441066704	31.10192813509602	122.63504880031836	6.5	256.75	271.5
211377300	1441066705	31.101920849474322	122.63501513375931	6.5	256.755	271.55
211377300	1441066706	31.101913489894706	122.63498122565181	6.5	256.76	271.6
211377300	1441066707	31.10190606510078	122.63494704045381	6.5	256.76500000000004	271.65
211377300	1441066708	31.101898583836178	122.63491254262323	6.5	256.77	271.7
211377300	1441066709	31.10189105484442	122.63487769661803	6.5	256.775	271.75000000000006
211377300	1441066710	31.101883486869035	122.6348424668961	6.5	256.78000000000003	271.8
211377300	1441066711	31.101875888653495	122.63480681791542	6.5	256.785	271.85
211377300	1441066712	31.10186826894121	122.6347707141339	6.5	256.79	271.90000000000003
211377300	1441066713	31.1018606364756	122.63473412000945	6.5	256.79499999999996	271.95000000000005
211377300	1441066714	31.10185299999999	122.634697	6.5	256.8	272.0
211377300	1441066715	31.10184536732996	122.63465934575628	6.5	256.8	272.0909090909091
211377300	1441066716	31.101837742570364	122.6346212577	6.5	256.8	272.1818181818182
211377300	1441066717	31.10183012889843	122.63458286344564	6.5	256.8	272.2727272727273
211377300	1441066718	31.10182252949159	122.63454429060762	6.5	256.8	272.36363636363643
211377300	1441066719	31.101814947527387	122.63450566680032	6.5	256.8	272.45454545454544
211377300	1441066720	31.10180738618353	122.63446711963802	6.5	256.8	272.54545454545456
211377300	1441066721	31.101799848637896	122.63442877673505	6.5	256.8	272.6363636363636
211377300	1441066722	31.101792338068503	122.6343907657056	6.5	256.8	272.72727272727275
211377300	1441066723	31.101784857653495	122.63435321416384	6.5	256.8	272.81818181818187
211377300	1441066724	31.101777410571174	122.63431624972395	6.5	256.8	272.90909090909093
211377300	1441066725	31.101770000000002	122.63428	6.5	256.8	273.0
211377300	1441066726	31.101762631214136	122.63424455560877	6.488888888888889	256.88888888888886	273.0
211377300	1441066727	31.101755317870207	122.63420985917784	6.477777777777778	256.97777777777776	273.0
211377300	1441066728	31.101748075720295	122.63417581633757	6.466666666666667	257.06666666666666	273.0
211377300	1441066729	31.10174092051642	122.63414233271833	6.455555555555556	257.15555555555557	273.0
211377300	1441066730	31.101733868010445	122.63410931395043	6.444444444444445	257.24444444444447	273.0
211377300	1441066731	31.101726933954186	122.63407666566425	6.433333333333334	257.3333333333333	273.0
211377300	1441066732	31.101720134099303	122.6340442934902	6.4222222222222225	257.4222222222223	273.0
211377300	1441066733	31.101713484197408	122.63401210305867	6.411111111111111	257.5111111111111	273.0
211377300	1441066734	31.101707	122.63398	6.4	257.6	273.0
211377300	1441066735	31.101700692462092	122.63394790482486	6.405	257.61	273.05
211377300	1441066736	31.10169455335312	122.6339157975649	6.41	257.62	273.1
211377300	1441066737	31.101688569646154	122.63388367313192	6.415	257.63	273.15000000000003
211377300	1441066738	31.10168272831424	122.63385152643787	6.42	257.64	273.2
211377300	1441066739	31.101677016330427	122.63381935239464	6.425000000000001	257.65	273.25
211377300	1441066740	31.10167142066776	122.63378714591414	6.430000000000001	257.66	273.3
211377300	1441066741	31.101665928299237	122.63375490190835	6.4350000000000005	257.67	273.34999999999997
211377300	1441066742	31.101660526197943	122.63372261528923	6.44	257.68	273.4
211377300	1441066743	31.101655201336875	122.63369028096874	6.445	257.69	273.45
211377300	1441066744	31.10164994068904	122.6336578938589	6.45	257.7	273.5
211377300	1441066745	31.10164473122747	122.63362544887174	6.455	257.71	273.55
211377300	1441066746	31.101639559925175	122.63359294091927	6.46	257.72	273.6
211377300	1441066747	31.101634413755157	122.63356036491358	6.465	257.73	273.65000000000003
211377300	1441066748	31.101629279690407	122.63352771576672	6.47	257.74	273.70000000000005
211377300	1441066749	31.101624144703923	122.63349498839081	6.475	257.75	273.75
211377300	1441066750	31.101618995768707	122.63346217769795	6.48	257.76	273.8
211377300	1441066751	31.10161381985773	122.63342927860026	6.485	257.77	273.85
211377300	1441066752	31.101608603943966	122.63339628600993	6.49	257.78	273.90000000000003
211377300	1441066753	31.10160333500041	122.63336319483912	6.495	257.79	273.95
211377300	1441066754	31.101597999999996	122.63332999999999	6.5	257.8	274.0
211377300	1441066755	31.101592590495734	122.63329670003684	6.5	257.8833333333333	274.08333333333337
211377300	1441066756	31.10158711636066	122.63326330802205	6.5	257.9666666666667	274.16666666666663
211377300	1441066757	31.101581592047836	122.63322984066009	6.5	258.04999999999995	274.25
211377300	1441066758	31.101576032010364	122.63319631465538	6.5	258.1333333333333	274.3333333333333
211377300	1441066759	31.101570450701345	122.63316274671227	6.5	258.2166666666667	274.4166666666667
211377300	1441066760	31.101564862573937	122.63312915353515	6.5	258.3	274.5
211377300	1441066761	31.10155928208125	122.6330955518284	6.5	258.3833333333334	274.5833333333333
211377300	1441066762	31.101553723676442	122.6330619582963	6.5	258.4666666666667	274.6666666666667
211377300	1441066763	31.101548201812722	122.63302838964316	6.5	258.55000000000007	274.75
211377300	1441066764	31.101542730943248	122.63299486257321	6.5	258.6333333333333	274.8333333333333
211377300	1441066765	31.101537325521267	122.63296139379077	6.5	258.7166666666667	274.91666666666663
211377300	1441066766	31.101531999999995	122.632928	6.5	258.8	275.0
211377300	1441066767	31.101526757100956	122.6328946870577	6.4875	258.76250000000005	275.0
211377300	1441066768	31.101521552618827	122.63286141743083	6.475	258.725	275.0
211377300	1441066769	31.101516330616512	122.63282814273906	6.4625	258.6875	275.0
211377300	1441066770	31.10151103515683	122.6327948146021	6.45	258.65000000000003	275.0
211377300	1441066771	31.101505610302613	122.63276138463975	6.4375	258.6125	275.0
211377300	1441066772	31.101500000116612	122.63272780447194	6.425000000000001	258.57500000000005	275.0
211377300	1441066773	31.101494148661526	122.63269402571868	6.4125000000000005	258.53749999999997	275.0
211377300	1441066774	31.101488000000007	122.63266000000002	6.4	258.5	275.0
211377300	1441066775	31.101481519418513	122.6326256950288	6.3909090909090915	258.58181818181816	275.0
211377300	1441066776	31.101474757099027	122.6325911428884	6.381818181818182	258.66363636363633	275.0
211377300	1441066777	31.10146778444742	122.63255639175476	6.372727272727273	258.74545454545455	275.0
211377300	1441066778	31.10146067286962	122.63252148980366	6.363636363636364	258.8272727272727	275.0
211377300	1441066779	31.101453493771587	122.6324864852108	6.3545454545454545	258.90909090909093	275.0
211377300	1441066780	31.10144631855936	122.63245142615173	6.345454545454546	258.9909090909091	275.0
211377300	1441066781	31.101439218639033	122.63241636080194	6.336363636363636	259.07272727272726	275.0
211377300	1441066782	31.101432265416722	122.63238133733668	6.327272727272727	259.1545454545454	275.0
211377300	1441066783	31.101425530298613	122.63234640393125	6.318181818181818	259.23636363636365	275.0
211377300	1441066784	31.10141908469095	122.63231160876069	6.309090909090909	259.3181818181818	275.0
211377300	1441066785	31.101413	122.632277	6.3	259.4	275.0
211377300	1441066786	31.101407329441336	122.632242616416	6.311111111111111	259.4111111111111	275.1111111111111
211377300	1441066787	31.101402053467393	122.63220845914333	6.322222222222222	259.4222222222222	275.22222222222223
211377300	1441066788	31.10139713433982	122.63217451990869	6.333333333333333	259.43333333333334	275.3333333333333
211377300	1441066789	31.101392534320276	122.6321407904388	6.344444444444444	259.44444444444446	275.44444444444446
211377300	1441066790	31.101388215670408	122.63210726246041	6.355555555555556	259.4555555555555	275.55555555555554
211377300	1441066791	31.101384140651827	122.6320739277004	6.366666666666667	259.46666666666664	275.66666666666663
211377300	1441066792	31.101380271526157	122.63204077788569	6.377777777777778	259.47777777777776	275.77777777777777
211377300	1441066793	31.101376570555022	122.63200780474324	6.388888888888889	259.4888888888889	275.88888888888886
211377300	1441066794	31.101373000000002	122.631975	6.4	259.5	276.0
211377300	1441066795	31.101369520957828	122.6319423429886	6.390000000000001	259.59	276.0
211377300	1441066796	31.101366089865834	122.63190976346355	6.38	259.68	276.0
211377300	1441066797	31.10136266199633	122.63187717878493	6.37	259.77	276.0
211377300	1441066798	31.101359192621597	122.63184450631297	6.36	259.85999999999996	276.0
211377300	1441066799	31.101355637013828	122.6318116634079	6.35	259.95	276.0
211377300	1441066800	31.10135195044512	122.63177856743005	6.34	260.04	276.0
211377300	1441066801	31.10134808818751	122.6317451357398	6.33	260.13	276.0
211377300	1441066802	31.101344005512896	122.63171128569765	6.32	260.21999999999997	276.0
211377300	1441066803	31.101339657693153	122.63167693466417	6.31	260.31	276.0
211377300	1441066804	31.10133499999999	122.63164200000001	6.3	260.4	276.0
211377300	1441066805	31.101330004165252	122.63160643169292	6.3	260.48999999999995	276.0
211377300	1441066806	31.101324707761442	122.63157031023862	6.3	260.58	276.0
211377300	1441066807	31.10131916482126	122.63153374875975	6.3	260.67	276.0
211377300	1441066808	31.101313429377644	122.63149686037886	6.3	260.76	276.0
211377300	1441066809	31.101307555463535	122.63145975821841	6.3	260.85	276.0
211377300	1441066810	31.101301597112084	122.63142255540073	6.3	260.94	276.0
211377300	1441066811	31.101295608356555	122.63138536504799	6.3	261.03	276.0
211377300	1441066812	31.101289643230327	122.63134830028231	6.3	261.12000000000006	276.0
211377300	1441066813	31.10128375576693	122.63131147422568	6.3	261.21000000000004	276.0
211377300	1441066814	31.101277999999997	122.631275	6.3	261.3	276.0
211377300	1441066815	31.10127242011919	122.63123896752607	6.3	261.3	276.0
211377300	1441066816	31.101267020937843	122.6312033739209	6.3	261.3	276.0
211377300	1441066817	31.1012617974251	122.63116819310058	6.3	261.3	276.0
211377300	1441066818	31.101256744550145	122.63113339898123	6.3	261.3	276.0
211377300	1441066819	31.10125185728207	122.63109896547893	6.3	261.3	276.0
211377300	1441066820	31.101247130589993	122.63106486650982	6.3	261.3	276.0
211377300	1441066821	31.101242559442948	122.63103107599011	6.3	261.3	276.0
211377300	1441066822	31.101238138809983	122.63099756783588	6.3	261.3	276.0
211377300	1441066823	31.101233863660077	122.6309643159634	6.3	261.3	276.0
211377300	1441066824	31.101229728962217	122.63093129428879	6.3	261.3	276.0
211377300	1441066825	31.101225729685343	122.63089847672829	6.3	261.3	276.0
211377300	1441066826	31.101221860798365	122.63086583719816	6.3	261.3	276.0
211377300	1441066827	31.101218117270175	122.63083334961458	6.3	261.3	276.0
211377300	1441066828	31.10121449406963	122.6308009878938	6.3	261.3	276.0
211377300	1441066829	31.101210986165576	122.63076872595215	6.3	261.3	276.0
211377300	1441066830	31.101207588526822	122.63073653770584	6.3	261.3	276.0
211377300	1441066831	31.10120429612214	122.63070439707114	6.3	261.3	276.0
211377300	1441066832	31.101201103920307	122.63067227796441	6.3	261.3	276.0
211377300	1441066833	31.101198006890012	122.63064015430193	6.3	261.3	276.0
211377300	1441066834	31.101194999999997	122.630608	6.3	261.3	276.0
211377300	1441066835	31.101192071881986	122.63057578685581	6.3	261.3	276.0
211377300	1441066836	31.101189185819848	122.63054347818998	6.3	261.3	276.0
211377300	1441066837	31.101186298760492	122.63051103520405	6.3	261.3	276.0
211377300	1441066838	31.101183367650755	122.63047841909967	6.3	261.3	276.0
211377300	1441066839	31.101180349437495	122.63044559107844	6.3	261.3	276.0
211377300	1441066840	31.10117720106745	122.63041251234215	6.3	261.3	276.0
211377300	1441066841	31.10117387948737	122.63037914409256	6.3	261.3	276.0
211377300	1441066842	31.10117034164397	122.6303454475316	6.3	261.3	276.0
211377300	1441066843	31.101166544483856	122.63031138386116	6.3	261.3	276.0
211377300	1441066844	31.10116244495369	122.63027691428324	6.3	261.3	276.0
211377300	1441066845	31.101158000000005	122.630242	6.3	261.3	276.0
211377300	1441066846	31.101153189412162	122.63020663738772	6.3	261.3	276.0
211377300	1441066847	31.101148084350864	122.63017096351942	6.3	261.3	276.0
211377300	1441066848	31.10114277881981	122.63013515064212	6.3	261.3	276.0
211377300	1441066849	31.10113736682292	122.63009937100269	6.3	261.3	276.0
211377300	1441066850	31.10113194236423	122.63006379684775	6.3	261.3	276.0
211377300	1441066851	31.101126599448065	122.63002860042378	6.3	261.3	276.0
211377300	1441066852	31.101121432078855	122.6299939539771	6.3	261.3	276.0
211377300	1441066853	31.10111653426122	122.62996002975386	6.3	261.3	276.0
211377300	1441066854	31.101112	122.629927	6.3	261.3	276.0
211377300	1441066855	31.10110789396612	122.62989497816895	6.3	261.38000000000005	276.0
211377300	1441066856	31.101104163494405	122.62986384254451	6.3	261.46000000000004	276.0
211377300	1441066857	31.101100726585507	122.6298334126182	6.3	261.54	276.0
211377300	1441066858	31.101097501239913	122.62980350788172	6.3	261.62	276.0
211377300	1441066859	31.1010944054579	122.62977394782689	6.3	261.7	276.0
211377300	1441066860	31.101091357239586	122.62974455194563	6.3	261.78000000000003	276.0
211377300	1441066861	31.10108827458493	122.62971513973007	6.3	261.86000000000007	276.0
211377300	1441066862	31.10108507549373	122.62968553067235	6.3	261.94000000000005	276.0
211377300	1441066863	31.1010816779656	122.62965554426482	6.3	262.02000000000004	276.0
211377300	1441066864	31.101078	122.629625	6.3	262.1	276.0
211377300	1441066865	31.101073983952865	122.62959376202156	6.3	262.02727272727276	276.0
211377300	1441066866	31.10106966960654	122.62956187307778	6.3	261.9545454545455	276.0
211377300	1441066867	31.101065121100113	122.629529420568	6.3	261.88181818181823	276.0
211377300	1441066868	31.10106040257272	122.62949649189149	6.3	261.8090909090909	276.0
211377300	1441066869	31.10105557816359	122.62946317444731	6.3	261.73636363636365	276.0
211377300	1441066870	31.10105071201203	122.62942955563452	6.3	261.66363636363644	276.0
211377300	1441066871	31.101045868257444	122.62939572285207	6.3	261.5909090909091	276.0
211377300	1441066872	31.101041111039315	122.62936176349874	6.3	261.51818181818186	276.0
211377300	1441066873	31.101036504497234	122.62932776497327	6.3	261.44545454545454	276.0
211377300	1441066874	31.101032112770874	122.62929381467418	6.3	261.37272727272733	276.0
211377300	1441066875	31.101027999999992	122.62926	6.3	261.3	276.0
211377300	1441066876	31.101024210998833	122.62922638780883	6.3	261.38000000000005	276.0
211377300	1441066877	31.101020713279265	122.62919296279753	6.3	261.46000000000004	276.0
211377300	1441066878	31.101017455027524	122.6291596891228	6.3	261.54	276.0
211377300	1441066879	31.101014384429796	122.62912653094138	6.3	261.62	276.0
211377300	1441066880	31.101011449672235	122.62909345241009	6.3	261.7	276.0
211377300	1441066881	31.10100859894097	122.62906041768584	6.3	261.78000000000003	276.0
211377300	1441066882	31.101005780422096	122.62902739092561	6.3	261.86000000000007	276.0
211377300	1441066883	31.101002942301637	122.62899433628645	6.3	261.94000000000005	276.0
211377300	1441066884	31.101000032765608	122.62896121792552	6.3	262.02000000000004	276.0
211377300	1441066885	31.100996999999992	122.62892800000002	6.3	262.1	276.0
211377300	1441066886	31.100993800955543	122.62889465538572	6.3	262.0111111111112	276.0
211377300	1441066887	31.100990427642174	122.62886119183239	6.3	261.9222222222223	276.0
211377300	1441066888	31.100986880834633	122.6288276258083	6.3	261.83333333333337	276.0
211377300	1441066889	31.100983161307706	122.6287939737817	6.3	261.74444444444447	276.0
211377300	1441066890	31.100979269836156	122.62876025222084	6.3	261.65555555555557	276.0
211377300	1441066891	31.10097520719477	122.62872647759403	6.3	261.5666666666667	276.0
211377300	1441066892	31.100970974158397	122.62869266636943	6.3	261.47777777777776	276.0
211377300	1441066893	31.100966571501864	122.62865883501536	6.3	261.3888888888889	276.0
211377300	1441066894	31.100962	122.62862500000001	6.3	261.3	276.0
211377300	1441066895	31.10095726509236	122.6285911783303	6.290909090909091	261.2727272727273	276.0
211377300	1441066896	31.10095239087723	122.62855738916755	6.281818181818181	261.24545454545455	276.0
211377300	1441066897	31.100947406117555	122.62852365221181	6.2727272727272725	261.21818181818185	276.0
211377300	1441066898	31.10094233957634	122.628489987163	6.263636363636364	261.1909090909091	276.0
211377300	1441066899	31.100937220016597	122.62845641372097	6.254545454545455	261.1636363636364	276.0
211377300	1441066900	31.10093207620136	122.6284229515856	6.245454545454545	261.1363636363636	276.0
211377300	1441066901	31.10092693689365	122.6283896204567	6.236363636363636	261.1090909090909	276.0
211377300	1441066902	31.100921830856564	122.62835644003398	6.2272727272727275	261.08181818181816	276.0
211377300	1441066903	31.100916786853194	122.62832343001719	6.218181818181819	261.05454545454546	276.0
211377300	1441066904	31.100911833646634	122.62829061010599	6.209090909090909	261.0272727272727	276.0
211377300	1441066905	31.100907	122.62825800000002	6.2	261.0	276.0
211377300	1441066906	31.100902305591042	122.62822559580385	6.2	261.1111111111111	276.1111111111111
211377300	1441066907	31.100897733755787	122.62819329924234	6.2	261.22222222222223	276.22222222222223
211377300	1441066908	31.100893258744758	122.62816098844536	6.2	261.3333333333333	276.3333333333333
211377300	1441066909	31.100888854808325	122.62812854154288	6.2	261.44444444444446	276.4444444444444
211377300	1441066910	31.100884496196766	122.62809583666487	6.2	261.55555555555554	276.5555555555556
211377300	1441066911	31.1008801571602	122.6280627519414	6.2	261.6666666666667	276.6666666666667
211377300	1441066912	31.10087581194865	122.62802916550265	6.2	261.77777777777777	276.7777777777778
211377300	1441066913	31.100871434811996	122.62799495547877	6.2	261.88888888888886	276.8888888888889
211377300	1441066914	31.100866999999994	122.62796	6.2	262.0	277.0
211377300	1441066915	31.100862487947524	122.62792422456282	6.2	261.90999999999997	277.0
211377300	1441066916	31.10085790383067	122.62788774412832	6.2	261.82	277.0
211377300	1441066917	31.100853259010982	122.62785072102366	6.2	261.73	277.0
211377300	1441066918	31.100848564850143	122.62781331757597	6.2	261.64	277.0
211377300	1441066919	31.10084383271004	122.6277756961124	6.2	261.55	277.0
211377300	1441066920	31.10083907395277	122.62773801895992	6.2	261.46000000000004	277.0
211377300	1441066921	31.100834299940583	122.62770044844551	6.2	261.37	277.0
211377300	1441066922	31.10082952203593	122.62766314689615	6.2	261.28000000000003	277.0
211377300	1441066923	31.100824751601465	122.6276262766387	6.2	261.19000000000005	277.0
211377300	1441066924	31.10082	122.62759	6.2	261.1	277.0
211377300	1441066925	31.10081528067931	122.62755443831412	6.2	261.19090909090914	277.0909090909091
211377300	1441066926	31.100810615426397	122.62751954894442	6.2	261.2818181818182	277.1818181818182
211377300	1441066927	31.100806028112974	122.62748524826159	6.2	261.37272727272733	277.2727272727273
211377300	1441066928	31.10080154261063	122.62745145263624	6.2	261.46363636363645	277.36363636363643
211377300	1441066929	31.100797182790895	122.62741807843905	6.2	261.55454545454546	277.45454545454544
211377300	1441066930	31.100792972525134	122.62738504204057	6.2	261.6454545454546	277.54545454545456
211377300	1441066931	31.100788935684726	122.62735225981146	6.2	261.73636363636365	277.6363636363636
211377300	1441066932	31.100785096140903	122.62731964812228	6.2	261.82727272727277	277.72727272727275
211377300	1441066933	31.10078147776479	122.6272871233436	6.2	261.9181818181819	277.81818181818187
211377300	1441066934	31.100778104427498	122.62725460184602	6.2	262.0090909090909	277.9090909090909
211377300	1441066935	31.100775	122.62722200000002	6.2	262.1	278.0
211377300	1441066936	31.10077217135581	122.6271892490122	6.2	262.19000000000005	278.0
211377300	1441066937	31.10076955737907	122.62715633943348	6.2	262.28000000000003	278.0
211377300	1441066938	31.10076707995645	122.62712327665088	6.2	262.37	278.0
211377300	1441066939	31.100764660974686	122.6270900660516	6.2	262.46000000000004	278.0
211377300	1441066940	31.10076222232054	122.6270567130229	6.2	262.55	278.0
211377300	1441066941	31.100759685880742	122.62702322295212	6.2	262.64000000000004	278.0
211377300	1441066942	31.100756973542037	122.6269896012268	6.2	262.73	278.0
211377300	1441066943	31.100754007191167	122.6269558532345	6.2	262.82000000000005	278.0
211377300	1441066944	31.1007507087149	122.62692198436297	6.2	262.91	278.0
211377300	1441066945	31.100746999999995	122.626888	6.2	263.0	278.0
211377300	1441066946	31.100742831862703	122.62685391605316	6.2	262.88750000000005	278.0
211377300	1441066947	31.10073827083714	122.62681979050869	6.2	262.77500000000003	278.0
211377300	1441066948	31.10073341238697	122.62678569187226	6.2	262.6625	278.0
211377300	1441066949	31.10072835197592	122.62675168864943	6.2	262.55	278.0
211377300	1441066950	31.100723185067782	122.6267178493456	6.2	262.43750000000006	278.0
211377300	1441066951	31.100718007126446	122.62668424246604	6.2	262.32500000000005	278.0
211377300	1441066952	31.100712913615855	122.62665093651587	6.2	262.21250000000003	278.0
211377300	1441066953	31.100708	122.626618	6.2	262.1	278.0
211377300	1441066954	31.10070334390888	122.62658547855668	6.2	262.2583333333333	278.08333333333337
211377300	1441066955	31.100698951636247	122.62655332635782	6.2	262.4166666666667	278.1666666666667
211377300	1441066956	31.10069481164165	122.62652147470871	6.2	262.57500000000005	278.25
211377300	1441066957	31.10069091238462	122.62648985491472	6.2	262.73333333333335	278.3333333333333
211377300	1441066958	31.100687242324597	122.62645839828127	6.2	262.8916666666667	278.4166666666667
211377300	1441066959	31.10068378992098	122.62642703611375	6.2	263.05	278.5
211377300	1441066960	31.100680543633036	122.6263956997176	6.2	263.2083333333333	278.5833333333333
211377300	1441066961	31.10067749192005	122.6263643203983	6.2	263.36666666666673	278.6666666666667
211377300	1441066962	31.100674623241158	122.62633282946136	6.2	263.52500000000003	278.75
211377300	1441066963	31.100671926055522	122.6263011582123	6.2	263.68333333333334	278.83333333333337
211377300	1441066964	31.100669388822148	122.62626923795666	6.2	263.8416666666667	278.91666666666663
211377300	1441066965	31.100666999999998	122.62623700000002	6.2	264.0	279.0
211377300	1441066966	31.100664740812306	122.62620439454054	6.2	264.0	279.0
211377300	1441066967	31.100662563539384	122.62617144734693	6.2	264.0	279.0
211377300	1441066968	31.100660413225896	122.62613820308056	6.2	264.0	279.0
211377300	1441066969	31.10065823491655	122.62610470640287	6.2	264.0	279.0
211377300	1441066970	31.100655973656107	122.62607100197535	6.2	264.0	279.0
211377300	1441066971	31.100653574489368	122.62603713445961	6.2	264.0	279.0
211377300	1441066972	31.100650982461158	122.6260031485173	6.2	264.0	279.0
211377300	1441066973	31.10064814261639	122.62596908881017	6.2	264.0	279.0
211377300	1441066974	31.100645000000004	122.62593499999998	6.2	264.0	279.0
211377300	1441066975	31.100641521825658	122.62590092741186	6.2	263.91	279.0
211377300	1441066976	31.100637763981798	122.62586691902361	6.2	263.82000000000005	279.0
211377300	1441066977	31.100633804525604	122.62583302347618	6.2	263.73	279.0
211377300	1441066978	31.100629721514288	122.62579928941035	6.2	263.64000000000004	279.0
211377300	1441066979	31.100625593005166	122.62576576546687	6.2	263.55000000000007	279.0
211377300	1441066980	31.10062149705552	122.62573250028626	6.2	263.46	279.0
211377300	1441066981	31.100617511722746	122.62569954250898	6.2	263.37	279.0
211377300	1441066982	31.10061371506424	122.62566694077537	6.2	263.28000000000003	279.0
211377300	1441066983	31.100610185137487	122.62563474372568	6.2	263.19	279.0
211377300	1441066984	31.10060699999999	122.625603	6.2	263.1	279.0
211377300	1441066985	31.100604212131557	122.62557173521094	6.2	263.26363636363635	279.0
211377300	1441066986	31.100601771700912	122.6255408828614	6.2	263.42727272727274	279.0
211377300	1441066987	31.100599603299006	122.62551035342693	6.2	263.5909090909091	279.0
211377300	1441066988	31.100597631516656	122.62548005738329	6.2	263.75454545454545	279.0
211377300	1441066989	31.10059578094461	122.62544990520622	6.2	263.9181818181818	279.0
211377300	1441066990	31.10059397617353	122.62541980737163	6.2	264.08181818181816	279.0
211377300	1441066991	31.100592141794	122.62538967435555	6.2	264.24545454545455	279.0
211377300	1441066992	31.10059020239651	122.62535941663408	6.2	264.4090909090909	279.0
211377300	1441066993	31.100588082571484	122.62532894468342	6.2	264.5727272727272	279.0
211377300	1441066994	31.100585706909236	122.62529816897994	6.2	264.7363636363636	279.0
211377300	1441066995	31.100583000000007	122.625267	6.2	264.9	279.0
211377300	1441066996	31.100579912311797	122.62523536723539	6.2	264.80999999999995	279.0
211377300	1441066997	31.100576497823955	122.6252032762386	6.2	264.71999999999997	279.0
211377300	1441066998	31.100572836393642	122.6251707515773	6.2	264.63	279.0
211377300	1441066999	31.10056900787806	122.62513781781901	6.2	264.53999999999996	279.0
211377300	1441067000	31.100565092134435	122.62510449953116	6.2	264.45	279.0
211377300	1441067001	31.100561169020022	122.62507082128103	6.2	264.36	279.0
211377300	1441067002	31.100557318392067	122.62503680763585	6.2	264.27	279.0
211377300	1441067003	31.10055362010787	122.62500248316266	6.2	264.18	279.0
211377300	1441067004	31.100550154024727	122.62496787242844	6.2	264.09000000000003	279.0
211377300	1441067005	31.100547	122.624933	6.2	264.0	279.0
211377300	1441067006	31.100544217836955	122.62489789251548	6.2	264.045	279.0
211377300	1441067007	31.100541787122797	122.62486258489864	6.2	264.09000000000003	279.0
211377300	1441067008	31.10053966739061	122.6248271141447	6.2	264.13500000000005	279.0
211377300	1441067009	31.10053781817362	122.62479151724895	6.2	264.18	279.0
211377300	1441067010	31.10053619900501	122.62475583120673	6.2	264.22499999999997	279.0
211377300	1441067011	31.100534769418065	122.62472009301344	6.2	264.27	279.0
211377300	1441067012	31.100533488946095	122.6246843396645	6.2	264.315	279.0
211377300	1441067013	31.100532317122425	122.62464860815543	6.2	264.36	279.0
211377300	1441067014	31.100531213480465	122.62461293548182	6.2	264.405	279.0
211377300	1441067015	31.100530137553616	122.62457735863926	6.2	264.45	279.0
211377300	1441067016	31.100529048875373	122.62454191462345	6.2	264.495	279.0
211377300	1441067017	31.100527906979234	122.62450664043011	6.2	264.53999999999996	279.0
211377300	1441067018	31.10052667139874	122.62447157305509	6.2	264.585	279.0
211377300	1441067019	31.100525301667485	122.6244367494942	6.2	264.63	279.0
211377300	1441067020	31.100523757319113	122.62440220674331	6.2	264.675	279.0
211377300	1441067021	31.10052199788728	122.62436798179844	6.2	264.71999999999997	279.0
211377300	1441067022	31.100519982905695	122.6243341116556	6.2	264.76499999999993	279.0
211377300	1441067023	31.1005176719081	122.62430063331084	6.2	264.80999999999995	279.0
211377300	1441067024	31.100515024428258	122.62426758376026	6.2	264.85499999999996	279.0
211377300	1441067025	31.100511999999995	122.62423500000001	6.2	264.9	279.0
211377300	1441067026	31.100508584027473	122.62420289596585	6.2	264.9	279.0
211377300	1441067027	31.100504865396207	122.6241711933517	6.2	264.9	279.0
211377300	1441067028	31.100500958861893	122.62413979079093	6.2	264.9	279.0
211377300	1441067029	31.100496979180146	122.62410858691686	6.2	264.9	279.0
211377300	1441067030	31.10049304110652	122.6240774803625	6.2	264.9	279.0
211377300	1441067031	31.100489259396422	122.62404636976088	6.2	264.9	279.0
211377300	1441067032	31.10048574880516	122.62401515374479	6.2	264.9	279.0
211377300	1441067033	31.100482624087974	122.62398373094699	6.2	264.9	279.0
211377300	1441067034	31.10048	122.623952	6.2	264.9	279.0
211377300	1441067035	31.100477951756407	122.62391988109476	6.2	264.98999999999995	279.0
211377300	1441067036	31.100476396413026	122.62388738065617	6.2	265.0799999999999	279.0
211377300	1441067037	31.100475211485843	122.6238545266677	6.2	265.17	279.0
211377300	1441067038	31.10047427449093	122.623821347113	6.2	265.26	279.0
211377300	1441067039	31.100473462944333	122.62378786997587	6.2	265.34999999999997	279.0
211377300	1441067040	31.100472654362108	122.62375412324035	6.2	265.44	279.0
211377300	1441067041	31.10047172626041	122.62372013489059	6.2	265.53	279.0
211377300	1441067042	31.10047055615537	122.6236859329109	6.2	265.62	279.0
211377300	1441067043	31.100469021563157	122.62365154528581	6.2	265.71000000000004	279.0
211377300	1441067044	31.100467000000002	122.62361700000001	6.2	265.8	279.0
211377300	1441067045	31.100464410927525	122.62358233900594	6.2	265.71000000000004	279.0
211377300	1441067046	31.100461341589114	122.6235476601264	6.2	265.62	279.0
211377300	1441067047	31.100457921173657	122.62351307515168	6.2	265.53	279.0
211377300	1441067048	31.10045427887019	122.62347869587177	6.2	265.44	279.0
211377300	1441067049	31.100450543867833	122.62344463407653	6.2	265.34999999999997	279.0
211377300	1441067050	31.10044684535581	122.62341100155555	6.2	265.26	279.0
211377300	1441067051	31.1004433125235	122.6233779100983	6.2	265.17	279.0
211377300	1441067052	31.100440074560378	122.62334547149392	6.2	265.0799999999999	279.0
211377300	1441067053	31.10043726065597	122.62331379753154	6.2	264.98999999999995	279.0
211377300	1441067054	31.100434999999994	122.62328300000001	6.2	264.9	279.0
211377300	1441067055	31.100433377758645	122.62325312904774	6.2	264.98181818181814	279.0
211377300	1441067056	31.10043230300394	122.6232239882619	6.2	265.06363636363636	279.0
211377300	1441067057	31.100431640784176	122.62319531958953	6.2	265.1454545454545	279.0
211377300	1441067058	31.100431256147402	122.62316686497788	6.2	265.2272727272727	279.0
211377300	1441067059	31.1004310141414	122.62313836637435	6.2	265.30909090909086	279.0
211377300	1441067060	31.100430779813784	122.62310956572652	6.2	265.3909090909091	279.0
211377300	1441067061	31.10043041821188	122.62308020498209	6.2	265.47272727272724	279.0
211377300	1441067062	31.100429794382848	122.623050026089	6.2	265.55454545454546	279.0
211377300	1441067063	31.100428773373498	122.62301877099539	6.2	265.6363636363636	279.0
211377300	1441067064	31.10042722023045	122.62298618164952	6.2	265.71818181818185	279.0
211377300	1441067065	31.100424999999994	122.622952	6.2	265.8	279.0
211377300	1441067066	31.100422032359777	122.6229160905392	6.2	265.8	279.0
211377300	1441067067	31.100418455514053	122.62287880793384	6.2	265.8	279.0
211377300	1441067068	31.100414462299227	122.62284062939395	6.2	265.8	279.0
211377300	1441067069	31.100410245552197	122.62280203212912	6.2	265.8	279.0
211377300	1441067070	31.100405998110453	122.62276349334867	6.2	265.8	279.0
211377300	1441067071	31.100401912812018	122.6227254902614	6.2	265.8	279.0
211377300	1441067072	31.10039818249549	122.62268850007584	6.2	265.8	279.0
211377300	1441067073	31.100395000000002	122.62265300000001	6.2	265.8	279.0
211377300	1441067074	31.100392506236	122.62261934343887	6.191666666666666	265.7083333333333	279.0
211377300	1441067075	31.100390634397527	122.6225873885856	6.183333333333334	265.6166666666667	279.0
211377300	1441067076	31.10038926574922	122.62255686983077	6.175	265.525	279.0
211377300	1441067077	31.10038828155538	122.62252752156515	6.166666666666667	265.43333333333334	279.0
211377300	1441067078	31.100387563080066	122.62249907817966	6.158333333333333	265.34166666666664	279.0
211377300	1441067079	31.100386991587065	122.62247127406548	6.15	265.25	279.0
211377300	1441067080	31.100386448339904	122.62244384361388	6.141666666666667	265.1583333333333	279.0
211377300	1441067081	31.100385814601918	122.6224165212163	6.133333333333333	265.06666666666666	279.0
211377300	1441067082	31.100384971636185	122.6223890412643	6.125	264.97499999999997	279.0
211377300	1441067083	31.10038380070557	122.62236113814961	6.116666666666666	264.8833333333333	279.0
211377300	1441067084	31.10038218307271	122.62233254626418	6.108333333333333	264.79166666666663	279.0
211377300	1441067085	31.10038	122.622303	6.1	264.7	279.0
211377300	1441067086	31.10037717621208	122.62227230876823	6.088888888888889	264.7777777777777	279.0
211377300	1441067087	31.100373810283575	122.62224058205531	6.0777777777777775	264.85555555555555	279.0
211377300	1441067088	31.100370044251758	122.62220800436643	6.066666666666666	264.9333333333333	279.0
211377300	1441067089	31.100366020154045	122.62217476020653	6.055555555555555	265.01111111111106	279.0
211377300	1441067090	31.100361880028057	122.62214103408039	6.044444444444444	265.0888888888889	279.0
211377300	1441067091	31.100357765911593	122.62210701049248	6.033333333333333	265.16666666666663	279.0
211377300	1441067092	31.100353819842596	122.62207287394712	6.022222222222222	265.2444444444444	279.0
211377300	1441067093	31.100350183859263	122.62203880894836	6.011111111111111	265.3222222222222	279.0
211377300	1441067094	31.100346999999996	122.622005	6.0	265.4	279.0
211377300	1441067095	31.100344367026576	122.62197159802152	5.99	265.28	279.0
211377300	1441067096	31.10034221059405	122.62193861959582	5.98	265.15999999999997	279.0
211377300	1441067097	31.10034041308076	122.6219060477219	5.97	265.04	279.0
211377300	1441067098	31.100338856864965	122.62187386539881	5.96	264.92	279.0
211377300	1441067099	31.100337424324973	122.6218420556259	5.95	264.8	279.0
211377300	1441067100	31.100335997839007	122.62181060140263	5.94	264.67999999999995	279.0
211377300	1441067101	31.100334459785326	122.62177948572855	5.930000000000001	264.56	279.0
211377300	1441067102	31.100332692542132	122.62174869160344	5.92	264.44	279.0
211377300	1441067103	31.100330578487636	122.62171820202727	5.91	264.32	279.0
211377300	1441067104	31.100327999999998	122.62168800000002	5.9	264.2	279.0
211377300	1441067105	31.100324875261947	122.62165805582924	5.8909090909090915	264.09090909090907	279.0
211377300	1441067106	31.100321265674324	122.62162828905181	5.881818181818182	263.9818181818182	279.0
211377300	1441067107	31.10031726844242	122.62159860651187	5.872727272727273	263.8727272727273	279.0
211377300	1441067108	31.100312980771445	122.62156891505339	5.863636363636364	263.7636363636364	279.0
211377300	1441067109	31.10030849986652	122.6215391215203	5.8545454545454545	263.6545454545454	279.0
211377300	1441067110	31.100303922932685	122.62150913275637	5.845454545454546	263.54545454545456	279.0
211377300	1441067111	31.100299347174907	122.62147885560532	5.836363636363636	263.43636363636364	279.0
211377300	1441067112	31.100294869798017	122.62144819691072	5.827272727272727	263.32727272727277	279.0
211377300	1441067113	31.100290588006818	122.62141706351608	5.818181818181818	263.21818181818185	279.0
211377300	1441067114	31.10028659900594	122.62138536226476	5.809090909090909	263.109090909091	279.0
211377300	1441067115	31.100283000000005	122.62135300000001	5.8	263.0	279.0
211377300	1441067116	31.100279858348788	122.62131991303784	5.79	263.07000000000005	279.09999999999997
211377300	1441067117	31.100277122033404	122.62128615558571	5.78	263.14000000000004	279.2
211377300	1441067118	31.10027470919037	122.62125181132402	5.77	263.21000000000004	279.29999999999995
211377300	1441067119	31.100272537956307	122.62121696393328	5.76	263.28000000000003	279.4
211377300	1441067120	31.100270526467853	122.62118169709407	5.75	263.35	279.5
211377300	1441067121	31.10026859286181	122.62114609448714	5.74	263.42	279.6
211377300	1441067122	31.100266655274996	122.62111023979325	5.73	263.49	279.7
211377300	1441067123	31.10026463184436	122.62107421669339	5.72	263.56	279.8
211377300	1441067124	31.100262440707	122.62103810886858	5.71	263.63	279.9
211377300	1441067125	31.100259999999995	122.621002	5.7	263.7	280.0
211377300	1441067126	31.10025724676551	122.62096596953668	5.7	263.63684210526316	280.0
211377300	1441067127	31.100254193665393	122.62093007999863	5.7	263.5736842105263	280.0
211377300	1441067128	31.10025087226643	122.6208943896736	5.7	263.5105263157895	280.0
211377300	1441067129	31.100247314135572	122.62085895684926	5.7	263.44736842105266	280.0
211377300	1441067130	31.100243550839732	122.6208238398132	5.7	263.38421052631577	280.0
211377300	1441067131	31.10023961394592	122.62078909685297	5.7	263.32105263157894	280.0
211377300	1441067132	31.100235535021223	122.62075478625606	5.7	263.2578947368421	280.0
211377300	1441067133	31.100231345632757	122.62072096630989	5.7	263.19473684210527	280.0
211377300	1441067134	31.100227077347725	122.62068769530185	5.7	263.13157894736844	280.0
211377300	1441067135	31.100222761733324	122.62065503151925	5.7	263.06842105263155	280.0
211377300	1441067136	31.100218430356886	122.62062303324929	5.7	263.0052631578947	280.0
211377300	1441067137	31.100214114785715	122.62059175877923	5.7	262.9421052631579	280.0
211377300	1441067138	31.10020984658721	122.6205612663962	5.7	262.87894736842105	280.0
211377300	1441067139	31.100205657328768	122.62053161438729	5.7	262.8157894736842	280.0
211377300	1441067140	31.10020157857788	122.62050286103957	5.7	262.75263157894733	280.0
211377300	1441067141	31.10019764190202	122.62047506464002	5.7	262.6894736842105	280.0
211377300	1441067142	31.100193878868723	122.62044828347561	5.7	262.62631578947367	280.0
211377300	1441067143	31.100190321045535	122.62042257583332	5.7	262.56315789473683	280.0
211377300	1441067144	31.100187000000002	122.62039800000001	5.7	262.5	280.0
211377300	1441067145	31.100183933682878	122.6203745458664	5.681818181818182	262.5272727272727	280.0909090909091
211377300	1441067146	31.100181085577475	122.62035192973842	5.663636363636364	262.55454545454546	280.18181818181813
211377300	1441067147	31.100178405550018	122.62032979952596	5.6454545454545455	262.58181818181816	280.27272727272725
211377300	1441067148	31.1001758434665	122.62030780313901	5.627272727272727	262.6090909090909	280.3636363636364
211377300	1441067149	31.1001733491926	122.62028558848762	5.609090909090909	262.6363636363636	280.4545454545455
211377300	1441067150	31.10017087259384	122.6202628034819	5.590909090909091	262.6636363636364	280.54545454545456
211377300	1441067151	31.10016836353545	122.6202390960321	5.572727272727273	262.6909090909091	280.6363636363636
211377300	1441067152	31.100165771882395	122.62021411404852	5.554545454545455	262.71818181818185	280.72727272727275
211377300	1441067153	31.100163047499322	122.62018750544162	5.536363636363636	262.74545454545455	280.81818181818187
211377300	1441067154	31.100160140250555	122.62015891812189	5.5181818181818185	262.7727272727273	280.90909090909093
211377300	1441067155	31.100156999999996	122.62012800000001	5.5	262.8	281.0
211377300	1441067156	31.100153597170465	122.62009457184726	5.5	262.68750000000006	281.0
211377300	1441067157	31.100149984421986	122.62005914587702	5.5	262.57500000000005	281.0
211377300	1441067158	31.10014623497445	122.62002240716298	5.5	262.46250000000003	281.0
211377300	1441067159	31.10014242204848	122.61998504077863	5.5	262.35	281.0
211377300	1441067160	31.100138618865497	122.61994773179724	5.5	262.2375	281.0
211377300	1441067161	31.10013489864766	122.61991116529184	5.5	262.125	281.0
211377300	1441067162	31.100131334617934	122.61987602633522	5.5	262.0125	281.0
211377300	1441067163	31.100127999999998	122.619843	5.5	261.9	281.0
211377300	1441067164	31.100124949191635	122.61981259610691	5.491666666666667	262.03333333333336	281.08333333333337
211377300	1441067165	31.100122161284986	122.61978462347008	5.483333333333333	262.1666666666667	281.16666666666674
211377300	1441067166	31.10011959654528	122.619758715652	5.475	262.29999999999995	281.25
211377300	1441067167	31.100117215237393	122.6197345062153	5.466666666666667	262.43333333333334	281.33333333333337
211377300	1441067168	31.100114977625793	122.61971162872277	5.458333333333334	262.56666666666666	281.4166666666667
211377300	1441067169	31.100112843974678	122.61968971673726	5.45	262.7	281.5
211377300	1441067170	31.100110774547996	122.61966840382166	5.441666666666666	262.8333333333333	281.5833333333333
211377300	1441067171	31.100108729609346	122.61964732353901	5.433333333333334	262.9666666666667	281.6666666666667
211377300	1441067172	31.10010666942219	122.61962610945233	5.425000000000001	263.1	281.75000000000006
211377300	1441067173	31.10010455424965	122.61960439512478	5.416666666666667	263.2333333333333	281.83333333333337
211377300	1441067174	31.10010234435472	122.61958181411956	5.408333333333333	263.3666666666667	281.9166666666667
211377300	1441067175	31.100099999999994	122.61955799999998	5.4	263.5	282.0
211377300	1441067176	31.10009749102895	122.61953268690797	5.390000000000001	263.37	282.0
211377300	1441067177	31.10009482560921	122.61950601129966	5.38	263.24	282.0
211377300	1441067178	31.10009202148964	122.61947821020976	5.37	263.10999999999996	282.0
211377300	1441067179	31.10008909641926	122.6194495206729	5.36	262.97999999999996	282.0
211377300	1441067180	31.100086068147252	122.61942017972368	5.35	262.84999999999997	282.0
211377300	1441067181	31.100082954423062	122.61939042439668	5.34	262.71999999999997	282.0
211377300	1441067182	31.100079772996278	122.61936049172643	5.33	262.59	282.0
211377300	1441067183	31.10007654161678	122.61933061874727	5.32	262.46	282.0
211377300	1441067184	31.10007327803459	122.6193010424937	5.31	262.33	282.0
211377300	1441067185	31.100070000000002	122.61927200000001	5.3	262.2	282.0
211377300	1441067186	31.100066724510587	122.61924366517641	5.2875	262.275	282.12500000000006
211377300	1441067187	31.1000634655524	122.61921595943687	5.275	262.35	282.25
211377300	1441067188	31.100060236358456	122.61918874107128	5.2625	262.425	282.375
211377300	1441067189	31.10005705016167	122.61916186836959	5.25	262.5	282.50000000000006
211377300	1441067190	31.10005392019482	122.61913519962168	5.2375	262.57500000000005	282.625
211377300	1441067191	31.100050859690583	122.61910859311752	5.225	262.65	282.75
211377300	1441067192	31.100047881881505	122.61908190714695	5.2125	262.725	282.875
211377300	1441067193	31.100044999999998	122.619055	5.2	262.8	283.0
211377300	1441067194	31.100042221655503	122.61902776105453	5.191666666666666	262.85	283.0
211377300	1441067195	31.100039531965876	122.61900020404019	5.183333333333334	262.90000000000003	283.0
211377300	1441067196	31.100036910426056	122.61897237377462	5.175	262.95000000000005	283.0
211377300	1441067197	31.10003433653108	122.6189443150755	5.166666666666667	263.0	283.0
211377300	1441067198	31.100031789776	122.61891607276053	5.158333333333333	263.05	283.0
211377300	1441067199	31.100029249655897	122.61888769164734	5.15	263.1	283.0
211377300	1441067200	31.10002669566592	122.61885921655372	5.141666666666667	263.15000000000003	283.0
211377300	1441067201	31.100024107301227	122.61883069229735	5.133333333333333	263.2	283.0
211377300	1441067202	31.100021464057026	122.61880216369603	5.125	263.25	283.0
211377300	1441067203	31.100018745428542	122.61877367556748	5.116666666666666	263.3	283.0
211377300	1441067204	31.100015930911088	122.61874527272954	5.108333333333333	263.35	283.0
211377300	1441067205	31.100012999999993	122.61871699999999	5.1	263.4	283.0
211377300	1441067206	31.1000099390482	122.61868888738837	5.088888888888889	263.35555555555555	283.11111111111114
211377300	1441067207	31.100006761839076	122.618660905671	5.0777777777777775	263.31111111111113	283.22222222222223
211377300	1441067208	31.100003489013492	122.61863301081594	5.066666666666666	263.26666666666665	283.3333333333333
211377300	1441067209	31.100000141212313	122.61860515879114	5.055555555555555	263.22222222222223	283.44444444444446
211377300	1441067210	31.09999673907637	122.6185773055646	5.044444444444444	263.1777777777778	283.55555555555554
211377300	1441067211	31.099993303246432	122.61854940710425	5.033333333333333	263.1333333333334	283.6666666666667
211377300	1441067212	31.099989854363276	122.6185214193781	5.022222222222222	263.0888888888889	283.77777777777777
211377300	1441067213	31.099986413067576	122.61849329835404	5.011111111111111	263.0444444444445	283.88888888888886
211377300	1441067214	31.099982999999995	122.61846499999999	5.0	263.0	284.0
211377300	1441067215	31.099979633380023	122.61843650325821	4.990909090909091	262.9636363636364	284.0
211377300	1441067216	31.099976321742457	122.61840787896834	4.9818181818181815	262.92727272727274	284.0
211377300	1441067217	31.099973071200974	122.61837922094442	4.972727272727273	262.89090909090913	284.0
211377300	1441067218	31.099969887869367	122.61835062300038	4.963636363636364	262.85454545454553	284.0
211377300	1441067219	31.09996677786153	122.61832217895024	4.954545454545455	262.81818181818187	284.0
211377300	1441067220	31.099963747291373	122.6182939826079	4.945454545454545	262.7818181818182	284.0
211377300	1441067221	31.09996080227297	122.61826612778728	4.9363636363636365	262.74545454545455	284.0
211377300	1441067222	31.099957948920405	122.61823870830231	4.927272727272728	262.70909090909095	284.0
211377300	1441067223	31.09995519334787	122.61821181796687	4.918181818181819	262.67272727272734	284.0
211377300	1441067224	31.099952541669627	122.6181855505948	4.909090909090909	262.6363636363637	284.0
211377300	1441067225	31.09995	122.61816	4.9	262.6000000000001	284.0
211377300	1441067226	31.09994756747447	122.61813521844043	4.890000000000001	262.65000000000003	284.09999999999997
211377300	1441067227	31.099945215312907	122.61811109195062	4.88	262.70000000000005	284.2
211377300	1441067228	31.099942907756155	122.61808746500928	4.87	262.75000000000006	284.29999999999995
211377300	1441067229	31.099940609044946	122.61806418209518	4.86	262.8	284.4
211377300	1441067230	31.099938283419846	122.61804108768712	4.85	262.85	284.5
211377300	1441067231	31.099935895121412	122.61801802626401	4.84	262.90000000000003	284.6
211377300	1441067232	31.09993340838999	122.61799484230473	4.83	262.95000000000005	284.7
211377300	1441067233	31.09993078746586	122.61797138028828	4.82	263.0	284.8
211377300	1441067234	31.09992799658918	122.61794748469369	4.81	263.05	284.9
211377300	1441067235	31.099925000000002	122.61792300000002	4.8	263.1	285.0
211377300	1441067236	31.099921778085495	122.61789781414842	4.8	263.06	285.0
211377300	1441067237	31.09991837582196	122.61787198892804	4.8	263.02000000000004	285.0
211377300	1441067238	31.09991485433301	122.61784562958997	4.8	262.98	285.0
211377300	1441067239	31.099911274742368	122.61781884138516	4.8	262.94000000000005	285.0
211377300	1441067240	31.099907698173762	122.61779172956456	4.8	262.90000000000003	285.0
211377300	1441067241	31.099904185751093	122.61776439937894	4.8	262.85999999999996	285.0
211377300	1441067242	31.09990079859829	122.61773695607907	4.8	262.82	285.0
211377300	1441067243	31.099897597839416	122.61770950491561	4.8	262.78	285.0
211377300	1441067244	31.099894644598585	122.61768215113909	4.8	262.74	285.0
211377300	1441067245	31.099891999999997	122.617655	4.8	262.7	285.0
211377300	1441067246	31.099889701165537	122.61762814167864	4.8	262.825	285.125
211377300	1441067247	31.09988768920728	122.61760160607489	4.8	262.95	285.25
211377300	1441067248	31.099885881234894	122.61757540801858	4.8	263.075	285.375
211377300	1441067249	31.099884194358065	122.61754956233966	4.8	263.2	285.5
211377300	1441067250	31.09988254568646	122.61752408386819	4.8	263.325	285.625
211377300	1441067251	31.09988085232979	122.61749898743426	4.8	263.45	285.75
211377300	1441067252	31.099879031397727	122.6174742878681	4.8	263.575	285.875
211377300	1441067253	31.099877000000003	122.61745	4.8	263.7	286.0
211377300	1441067254	31.09987469605953	122.61742612763238	4.791666666666666	263.7416666666667	286.08333333333337
211377300	1441067255	31.09987214075193	122.617402630456	4.783333333333333	263.7833333333333	286.1666666666667
211377300	1441067256	31.099869376066003	122.61737945713362	4.775	263.825	286.25
211377300	1441067257	31.09986644399052	122.61735655632793	4.766666666666667	263.8666666666667	286.33333333333337
211377300	1441067258	31.099863386514176	122.61733387670168	4.758333333333333	263.90833333333336	286.4166666666667
211377300	1441067259	31.09986024562565	122.61731136691748	4.75	263.95000000000005	286.5
211377300	1441067260	31.09985706331358	122.61728897563795	4.741666666666667	263.9916666666666	286.5833333333333
211377300	1441067261	31.099853881566577	122.61726665152567	4.733333333333333	264.0333333333333	286.6666666666667
211377300	1441067262	31.099850742373203	122.61724434324324	4.725	264.075	286.75
211377300	1441067263	31.09984768772198	122.61722199945316	4.716666666666667	264.1166666666667	286.83333333333337
211377300	1441067264	31.099844759601428	122.61719956881792	4.708333333333334	264.1583333333333	286.9166666666667
211377300	1441067265	31.099842	122.61717699999998	4.7	264.2	287.0
211377300	1441067266	31.099839440996124	122.61715424724426	4.69	264.16	287.0
211377300	1441067267	31.09983707502829	122.61713128712563	4.68	264.12	287.0
211377300	1441067268	31.099834884625018	122.61710810180146	4.67	264.08	287.0
211377300	1441067269	31.099832852314766	122.61708467342912	4.66	264.04	287.0
211377300	1441067270	31.09983096062603	122.61706098416607	4.65	264.0	287.0
211377300	1441067271	31.099829192087217	122.61703701616968	4.64	263.96000000000004	287.0
211377300	1441067272	31.0998275292268	122.61701275159741	4.63	263.92	287.0
211377300	1441067273	31.099825954573184	122.61698817260672	4.62	263.88	287.0
211377300	1441067274	31.09982445065478	122.6169632613551	4.609999999999999	263.84000000000003	287.0
211377300	1441067275	31.099823	122.616938	4.6	263.8	287.0
211377300	1441067276	31.09982158555797	122.61691239149357	4.59	263.84000000000003	287.1
211377300	1441067277	31.099820191960973	122.61688652196621	4.58	263.88	287.2
211377300	1441067278	31.099818804262128	122.61686049834296	4.569999999999999	263.92	287.3
211377300	1441067279	31.099817407514678	122.61683442754887	4.56	263.96000000000004	287.4
211377300	1441067280	31.099815986771922	122.61680841650899	4.55	264.0	287.50000000000006
211377300	1441067281	31.09981452708723	122.61678257214835	4.54	264.04	287.6
211377300	1441067282	31.099813013514098	122.61675700139207	4.53	264.08	287.70000000000005
211377300	1441067283	31.099811431106072	122.61673181116518	4.52	264.12	287.8
211377300	1441067284	31.0998097649168	122.6167071083928	4.51	264.16	287.9
211377300	1441067285	31.099807999999992	122.616683	4.5	264.2	288.0
211377300	1441067286	31.09980612777682	122.61665955478138	4.49	264.25	288.09999999999997
211377300	1441067287	31.09980416513795	122.61663668900975	4.48	264.3	288.2
211377300	1441067288	31.099802135341353	122.61661428082738	4.47	264.34999999999997	288.29999999999995
211377300	1441067289	31.099800061644924	122.61659220837655	4.46	264.4	288.4
211377300	1441067290	31.09979796730642	122.6165703497995	4.45	264.45	288.49999999999994
211377300	1441067291	31.09979587558359	122.61654858323854	4.44	264.5	288.6
211377300	1441067292	31.099793809734013	122.61652678683585	4.430000000000001	264.54999999999995	288.7
211377300	1441067293	31.099791793015267	122.61650483873375	4.42	264.59999999999997	288.8
211377300	1441067294	31.099789848684814	122.61648261707438	4.41	264.65	288.9
211377300	1441067295	31.099788	122.61646	4.4	264.7	289.0
211377300	1441067296	31.09978626032784	122.61643690038008	4.4	264.7	289.0
211377300	1441067297	31.099784603474195	122.61641336999321	4.4	264.7	289.0
211377300	1441067298	31.099782993354694	122.61638949534526	4.4	264.7	289.0
211377300	1441067299	31.099781393885035	122.61636536294216	4.4	264.7	289.0
211377300	1441067300	31.09977976898094	122.61634105928984	4.4	264.7	289.0
211377300	1441067301	31.09977808255825	122.61631667089426	4.4	264.7	289.0
211377300	1441067302	31.09977629853282	122.61629228426143	4.4	264.7	289.0
211377300	1441067303	31.099774380820634	122.61626798589742	4.4	264.7	289.0
211377300	1441067304	31.099772293337654	122.61624386230822	4.4	264.7	289.0
211377300	1441067305	31.09977	122.61622	4.4	264.7	289.0
211377300	1441067306	31.09976748442602	122.61619644858744	4.3875	264.6125	289.125
211377300	1441067307	31.099764809043045	122.61617311011993	4.375	264.525	289.25
211377300	1441067308	31.099762055980566	122.61614984975537	4.3625	264.4375	289.375
211377300	1441067309	31.099759307367925	122.61612653265165	4.35	264.34999999999997	289.5
211377300	1441067310	31.09975664533442	122.61610302396656	4.3375	264.2625	289.625
211377300	1441067311	31.099754152009236	122.61607918885782	4.325	264.175	289.75000000000006
211377300	1441067312	31.099751909521437	122.6160548924831	4.3125	264.0875	289.875
211377300	1441067313	31.09975000000001	122.61603000000001	4.3	264.0	290.0
211377300	1441067314	31.09974847818089	122.61600441918468	4.290909090909091	264.1454545454545	290.0909090909091
211377300	1441067315	31.099747289228503	122.61597822828767	4.281818181818181	264.2909090909091	290.1818181818182
211377300	1441067316	31.099746350914376	122.61595154817832	4.2727272727272725	264.43636363636364	290.2727272727273
211377300	1441067317	31.099745581010215	122.61592449972595	4.263636363636364	264.5818181818182	290.36363636363643
211377300	1441067318	31.099744897287735	122.61589720380003	4.254545454545455	264.72727272727275	290.45454545454544
211377300	1441067319	31.099744217518833	122.6158697812701	4.245454545454545	264.87272727272733	290.54545454545456
211377300	1441067320	31.099743459475437	122.61584235300577	4.236363636363636	265.0181818181818	290.6363636363636
211377300	1441067321	31.099742540929636	122.61581503987678	4.2272727272727275	265.1636363636364	290.72727272727275
211377300	1441067322	31.099741379653608	122.61578796275288	4.218181818181819	265.3090909090909	290.81818181818187
211377300	1441067323	31.099739893419606	122.61576124250395	4.209090909090909	265.4545454545455	290.90909090909093
211377300	1441067324	31.099737999999995	122.61573500000002	4.2	265.6	291.0
211377300	1441067325	31.099735646586705	122.61570933566875	4.2	265.52000000000004	291.1
211377300	1441067326	31.099732898049538	122.61568426816866	4.2	265.44000000000005	291.2
211377300	1441067327	31.099729848677725	122.61565979571581	4.2	265.36	291.3
211377300	1441067328	31.099726592760515	122.61563591652624	4.2	265.28000000000003	291.4
211377300	1441067329	31.09972322458715	122.61561262881582	4.2	265.2	291.5
211377300	1441067330	31.09971983844681	122.61558993080028	4.2	265.12	291.6
211377300	1441067331	31.09971652862875	122.61556782069538	4.2	265.04	291.70000000000005
211377300	1441067332	31.099713389422124	122.6155462967167	4.2	264.96	291.8
211377300	1441067333	31.09971051511614	122.61552535707975	4.2	264.88	291.90000000000003
211377300	1441067334	31.099707999999996	122.615505	4.2	264.8	292.0
211377300	1441067335	31.09970591356426	122.61548520415074	4.190909090909091	264.91818181818184	292.1818181818182
211377300	1441067336	31.099704226105167	122.6154658700369	4.181818181818182	265.03636363636366	292.3636363636364
211377300	1441067337	31.099702883120283	122.61544687862137	4.172727272727273	265.1545454545455	292.54545454545456
211377300	1441067338	31.099701830107158	122.61542811086709	4.163636363636364	265.27272727272725	292.7272727272727
211377300	1441067339	31.099701012563205	122.61540944773704	4.154545454545454	265.3909090909091	292.9090909090909
211377300	1441067340	31.0997003759858	122.6153907701943	4.1454545454545455	265.50909090909096	293.0909090909091
211377300	1441067341	31.099699865872232	122.61537195920194	4.136363636363636	265.6272727272728	293.27272727272725
211377300	1441067342	31.099699427719745	122.61535289572312	4.127272727272727	265.7454545454546	293.45454545454544
211377300	1441067343	31.099699007025514	122.61533346072103	4.118181818181818	265.86363636363643	293.6363636363636
211377300	1441067344	31.099698549286586	122.61531353515888	4.1090909090909085	265.9818181818182	293.8181818181818
211377300	1441067345	31.099698	122.615293	4.1	266.1	294.0
211377300	1441067346	31.099697314341977	122.61527178543858	4.1	266.21111111111117	294.1111111111111
211377300	1441067347	31.099696486205936	122.61525001859256	4.1	266.32222222222225	294.22222222222223
211377300	1441067348	31.09969551916466	122.6152278758107	4.1	266.4333333333334	294.3333333333333
211377300	1441067349	31.099694416791124	122.6152055334419	4.1	266.5444444444445	294.4444444444444
211377300	1441067350	31.099693182658328	122.61518316783486	4.1	266.65555555555557	294.5555555555556
211377300	1441067351	31.09969182033947	122.61516095533841	4.1	266.7666666666667	294.6666666666667
211377300	1441067352	31.099690333407846	122.61513907230128	4.1	266.8777777777778	294.7777777777778
211377300	1441067353	31.099688725436852	122.61511769507223	4.1	266.98888888888894	294.8888888888889
211377300	1441067354	31.09968700000001	122.615097	4.1	267.1	295.0
211377300	1441067355	31.099685169469247	122.61507710121523	4.090909090909091	267.01818181818186	295.0909090909091
211377300	1441067356	31.099683281409753	122.61505786397616	4.081818181818181	266.93636363636364	295.1818181818182
211377300	1441067357	31.09968139218492	122.61503909132297	4.072727272727272	266.8545454545455	295.2727272727273
211377300	1441067358	31.099679558157987	122.6150205862958	4.0636363636363635	266.7727272727273	295.36363636363643
211377300	1441067359	31.09967783569208	122.61500215193477	4.054545454545455	266.6909090909091	295.45454545454544
211377300	1441067360	31.099676281150266	122.61498359128	4.045454545454545	266.60909090909087	295.54545454545456
211377300	1441067361	31.099674950895423	122.61496470737148	4.036363636363636	266.5272727272727	295.6363636363636
211377300	1441067362	31.099673901290394	122.61494530324929	4.027272727272727	266.44545454545454	295.72727272727275
211377300	1441067363	31.09967318869779	122.61492518195337	4.0181818181818185	266.3636363636364	295.81818181818187
211377300	1441067364	31.09967286948019	122.61490414652366	4.009090909090909	266.28181818181815	295.9090909090909
211377300	1441067365	31.099673	122.614882	4.0	266.2	296.0
211377300	1441067366	31.09967360341982	122.61485862707606	3.9875	266.4	296.125
211377300	1441067367	31.099674570103875	122.61483423906095	3.975	266.6	296.25
211377300	1441067368	31.099675757216936	122.61480912891777	3.9625	266.8	296.375
211377300	1441067369	31.099677021923977	122.61478358960976	3.95	267.0	296.5
211377300	1441067370	31.09967822139025	122.61475791410034	3.9375	267.20000000000005	296.625
211377300	1441067371	31.09967921278119	122.61473239535304	3.925	267.40000000000003	296.75
211377300	1441067372	31.099679853262458	122.61470732633164	3.9125	267.6	296.875
211377300	1441067373	31.099680000000006	122.614683	3.9	267.8	297.0
211377300	1441067374	31.099679552852216	122.61465964680107	3.9	267.70000000000005	297.1818181818182
211377300	1441067375	31.09967858244695	122.61463724709355	3.9	267.6	297.3636363636364
211377300	1441067376	31.09967720210424	122.61461571871504	3.9	267.5	297.54545454545456
211377300	1441067377	31.09967552514408	122.61459497950291	3.9	267.40000000000003	297.7272727272727
211377300	1441067378	31.099673664886385	122.61457494729447	3.9	267.3	297.90909090909093
211377300	1441067379	31.099671734651018	122.61455553992697	3.9	267.20000000000005	298.0909090909091
211377300	1441067380	31.099669847757767	122.61453667523755	3.9	267.1	298.2727272727273
211377300	1441067381	31.099668117526377	122.61451827106319	3.9	267.00000000000006	298.4545454545455
211377300	1441067382	31.099666657276543	122.6145002452409	3.9	266.9	298.6363636363636
211377300	1441067383	31.099665580327887	122.61448251560758	3.9	266.8	298.81818181818187
211377300	1441067384	31.099665000000005	122.61446500000001	3.9	266.7	299.0
211377300	1441067385	31.09966499017128	122.6144476147155	3.8899999999999997	266.72	299.1
211377300	1441067386	31.09966546695554	122.61443026989355	3.88	266.74	299.2
211377300	1441067387	31.099666307025387	122.61441287413426	3.87	266.76	299.3
211377300	1441067388	31.099667387053398	122.61439533603777	3.86	266.78	299.4
211377300	1441067389	31.099668583712077	122.6143775642044	3.8499999999999996	266.8	299.5
211377300	1441067390	31.099669773673895	122.6143594672345	3.84	266.82	299.6
211377300	1441067391	31.099670833611274	122.61434095372853	3.83	266.84	299.70000000000005
211377300	1441067392	31.09967164019655	122.61432193228698	3.82	266.86	299.8
211377300	1441067393	31.099672070102045	122.61430231151057	3.8099999999999996	266.88	299.90000000000003
211377300	1441067394	31.099672	122.61428200000002	3.8	266.9	300.0
211377300	1441067395	31.0996713468961	122.61426094856952	3.8	267.09999999999997	300.1
211377300	1441067396	31.099670189130137	122.6142392768866	3.8	267.29999999999995	300.2
211377300	1441067397	31.099668645375544	122.61421714683198	3.8	267.5	300.3
211377300	1441067398	31.09966683430579	122.6141947202863	3.8	267.7	300.4
211377300	1441067399	31.09966487459453	122.61417215913006	3.8	267.9	300.50000000000006
211377300	1441067400	31.099662884915492	122.61414962524367	3.8	268.09999999999997	300.6
211377300	1441067401	31.099660983942506	122.61412728050738	3.8	268.29999999999995	300.70000000000005
211377300	1441067402	31.099659290349543	122.61410528680136	3.8	268.5	300.8
211377300	1441067403	31.099657922810643	122.6140838060056	3.8	268.7	300.90000000000003
211377300	1441067404	31.09965699999999	122.61406300000002	3.8	268.9	301.0
211377300	1441067405	31.099656608178645	122.61404298410714	3.7818181818181817	269.0363636363636	301.0909090909091
211377300	1441067406	31.099656703954942	122.61402368742037	3.7636363636363637	269.17272727272723	301.1818181818182
211377300	1441067407	31.09965721152395	122.61400499247581	3.745454545454545	269.30909090909086	301.27272727272725
211377300	1441067408	31.09965805508071	122.61398678180971	3.727272727272727	269.44545454545454	301.3636363636364
211377300	1441067409	31.099659158820113	122.61396893795839	3.709090909090909	269.58181818181816	301.45454545454544
211377300	1441067410	31.099660446937037	122.61395134345821	3.690909090909091	269.7181818181818	301.54545454545456
211377300	1441067411	31.099661843626272	122.61393388084552	3.672727272727273	269.8545454545454	301.6363636363636
211377300	1441067412	31.099663273082548	122.61391643265682	3.6545454545454548	269.99090909090904	301.7272727272727
211377300	1441067413	31.099664659500544	122.61389888142863	3.6363636363636362	270.1272727272727	301.8181818181818
211377300	1441067414	31.09966592707483	122.61388110969747	3.618181818181818	270.26363636363635	301.9090909090909
211377300	1441067415	31.099667	122.613863	3.6	270.4	302.0
211377300	1441067416	31.099667824124165	122.61384445939991	3.6	270.41999999999996	302.09999999999997
211377300	1441067417	31.099668431910086	122.61382549306924	3.6	270.44	302.2
211377300	1441067418	31.099668877474265	122.61380613070702	3.6	270.46	302.29999999999995
211377300	1441067419	31.099669214933158	122.61378640201231	3.6	270.47999999999996	302.4
211377300	1441067420	31.099669498403255	122.61376633668401	3.6	270.49999999999994	302.5
211377300	1441067421	31.099669782001055	122.6137459644211	3.6	270.52000000000004	302.6
211377300	1441067422	31.099670119843083	122.61372531492242	3.6	270.54	302.7
211377300	1441067423	31.09967056604588	122.61370441788684	3.6	270.56	302.8
211377300	1441067424	31.099671174725987	122.61368330301312	3.6	270.58000000000004	302.9
211377300	1441067425	31.099671999999995	122.613662	3.6	270.6	303.0
211377300	1441067426	31.09967307389469	122.61364055266564	3.588888888888889	270.61111111111114	303.1111111111111
211377300	1441067427	31.09967434007783	122.61361906130607	3.577777777777778	270.62222222222226	303.22222222222223
211377300	1441067428	31.099675720127426	122.61359764033686	3.566666666666667	270.6333333333334	303.3333333333333
211377300	1441067429	31.09967713562161	122.61357640417364	3.555555555555556	270.6444444444445	303.4444444444444
211377300	1441067430	31.09967850813854	122.61355546723213	3.5444444444444443	270.65555555555557	303.5555555555556
211377300	1441067431	31.09967975925649	122.6135349439281	3.533333333333333	270.6666666666667	303.6666666666667
211377300	1441067432	31.09968081055378	122.61351494867746	3.522222222222222	270.67777777777775	303.7777777777778
211377300	1441067433	31.099681583608792	122.61349559589608	3.511111111111111	270.68888888888887	303.8888888888889
211377300	1441067434	31.099682	122.61347700000002	3.5	270.7	304.0
211377300	1441067435	31.099682007142178	122.61345922798034	3.5	270.7909090909091	304.0909090909091
211377300	1441067436	31.099681655795298	122.61344215712867	3.5	270.8818181818182	304.1818181818182
211377300	1441067437	31.099681022555494	122.61342561731163	3.5	270.9727272727273	304.2727272727273
211377300	1441067438	31.099680184018816	122.61340943839578	3.5	271.06363636363636	304.36363636363643
211377300	1441067439	31.099679216781254	122.61339345024763	3.5	271.1545454545454	304.45454545454544
211377300	1441067440	31.099678197438667	122.61337748273365	3.5	271.24545454545455	304.54545454545456
211377300	1441067441	31.099677202586843	122.61336136572032	3.5	271.3363636363636	304.6363636363636
211377300	1441067442	31.099676308821486	122.61334492907396	3.5	271.42727272727274	304.72727272727275
211377300	1441067443	31.099675592738226	122.61332800266094	3.5	271.5181818181818	304.81818181818187
211377300	1441067444	31.099675130932596	122.61331041634755	3.5	271.60909090909087	304.9090909090909
211377300	1441067445	31.099674999999987	122.613292	3.5	271.7	305.0
211377300	1441067446	31.099675254108934	122.61327264819055	3.488888888888889	271.7111111111111	305.11111111111114
211377300	1441067447	31.099675857720676	122.6132525143158	3.477777777777778	271.72222222222223	305.22222222222223
211377300	1441067448	31.099676752869744	122.6132318164785	3.466666666666667	271.73333333333335	305.3333333333333
211377300	1441067449	31.099677881590843	122.61321077278139	3.4555555555555557	271.74444444444447	305.44444444444446
211377300	1441067450	31.099679185918767	122.61318960132732	3.444444444444444	271.7555555555556	305.55555555555554
211377300	1441067451	31.09968060788847	122.61316852021918	3.433333333333333	271.7666666666667	305.6666666666667
211377300	1441067452	31.09968208953505	122.61314774755986	3.422222222222222	271.7777777777778	305.77777777777777
211377300	1441067453	31.099683572893777	122.61312750145247	3.411111111111111	271.78888888888895	305.8888888888889
211377300	1441067454	31.099684999999987	122.61310800000001	3.4	271.8	306.0
211377300	1441067455	31.09968632385267	122.61308939969123	3.4	271.89090909090913	306.0909090909091
211377300	1441067456	31.09968754130469	122.61307161055741	3.4	271.9818181818182	306.1818181818182
211377300	1441067457	31.09968866017234	122.61305448101538	3.4	272.0727272727273	306.27272727272725
211377300	1441067458	31.099689688271777	122.61303785948193	3.4	272.16363636363644	306.3636363636364
211377300	1441067459	31.0996906334191	122.61302159437393	3.4	272.2545454545455	306.45454545454544
211377300	1441067460	31.099691503430332	122.61300553410817	3.4	272.3454545454546	306.54545454545456
211377300	1441067461	31.099692306121387	122.61298952710139	3.4	272.43636363636364	306.6363636363636
211377300	1441067462	31.099693049308147	122.61297342177043	3.4	272.52727272727276	306.7272727272727
211377300	1441067463	31.099693740806373	122.61295706653203	3.4	272.6181818181819	306.8181818181818
211377300	1441067464	31.09969438843179	122.61294030980298	3.4	272.70909090909095	306.9090909090909
211377300	1441067465	31.09969499999999	122.61292299999998	3.4	272.8	307.0
211377300	1441067466	31.09969558447459	122.61290503240527	3.3899999999999997	272.8	307.09999999999997
211377300	1441067467	31.099696155411188	122.61288648976259	3.38	272.8	307.2
211377300	1441067468	31.099696727513546	122.61286750168122	3.37	272.8	307.3
211377300	1441067469	31.099697315485443	122.61284819777032	3.36	272.8	307.40000000000003
211377300	1441067470	31.099697934030775	122.61282870763914	3.3499999999999996	272.8	307.5
211377300	1441067471	31.099698597853497	122.61280916089684	3.34	272.8	307.6
211377300	1441067472	31.099699321657624	122.6127896871526	3.33	272.8	307.7
211377300	1441067473	31.099700120147283	122.61277041601561	3.32	272.8	307.8
211377300	1441067474	31.099701008026653	122.61275147709503	3.3099999999999996	272.8	307.90000000000003
211377300	1441067475	31.099702000000004	122.612733	3.3	272.8	308.0
211377300	1441067476	31.099703106891802	122.61271507919622	3.29	272.95000000000005	308.2
211377300	1441067477	31.099704324007202	122.6126976685755	3.28	273.1	308.4
211377300	1441067478	31.09970564277144	122.61268068688615	3.27	273.25000000000006	308.6
211377300	1441067479	31.099707054609723	122.6126640528765	3.26	273.40000000000003	308.8
211377300	1441067480	31.0997085509472	122.61264768529492	3.25	273.55	309.0
211377300	1441067481	31.09971012320898	122.61263150288974	3.24	273.70000000000005	309.2
211377300	1441067482	31.09971176282016	122.61261542440931	3.23	273.85	309.4
211377300	1441067483	31.09971346120573	122.61259936860199	3.22	274.00000000000006	309.6
211377300	1441067484	31.099715209790695	122.6125832542161	3.21	274.15000000000003	309.8
211377300	1441067485	31.099717	122.612567	3.2	274.3	310.0
211377300	1441067486	31.099718821104794	122.61255054663185	3.2	274.41111111111115	310.0
211377300	1441067487	31.09972065376115	122.61253392250897	3.2	274.52222222222224	310.0
211377300	1441067488	31.09972247647144	122.61251717795851	3.2	274.6333333333334	310.0
211377300	1441067489	31.099724267738015	122.61250036330769	3.2	274.74444444444447	310.0
211377300	1441067490	31.09972600606328	122.61248352888366	3.2	274.8555555555556	310.0
211377300	1441067491	31.09972766994964	122.6124667250136	3.2	274.9666666666667	310.0
211377300	1441067492	31.09972923789956	122.61245000202484	3.2	275.0777777777778	310.0
211377300	1441067493	31.09973068841552	122.61243341024453	3.2	275.1888888888889	310.0
211377300	1441067494	31.099731999999996	122.612417	3.2	275.3	310.0
211377300	1441067495	31.099733157834994	122.61240080594438	3.190909090909091	275.24545454545455	310.1818181818182
211377300	1441067496	31.09973417382021	122.61238480003428	3.181818181818182	275.1909090909091	310.3636363636364
211377300	1441067497	31.0997350665348	122.61236893855221	3.172727272727273	275.1363636363637	310.54545454545456
211377300	1441067498	31.099735854557913	122.61235317778066	3.1636363636363636	275.0818181818182	310.7272727272727
211377300	1441067499	31.099736556468624	122.61233747400212	3.1545454545454548	275.02727272727276	310.9090909090909
211377300	1441067500	31.09973719084604	122.61232178349901	3.1454545454545455	274.9727272727273	311.0909090909091
211377300	1441067501	31.09973777626922	122.61230606255378	3.1363636363636367	274.91818181818184	311.27272727272725
211377300	1441067502	31.09973833131718	122.61229026744886	3.1272727272727274	274.8636363636364	311.45454545454544
211377300	1441067503	31.099738874568978	122.61227435446665	3.118181818181818	274.80909090909097	311.6363636363636
211377300	1441067504	31.0997394246036	122.61225827988957	3.1090909090909093	274.75454545454545	311.8181818181818
211377300	1441067505	31.09974	122.612242	3.1	274.7	312.0
211377300	1441067506	31.099740622923754	122.61222548201512	3.088888888888889	274.8555555555556	312.1111111111111
211377300	1441067507	31.099741329886704	122.6122087368914	3.077777777777778	275.0111111111111	312.22222222222223
211377300	1441067508	31.099742160987393	122.61219178652013	3.066666666666667	275.1666666666667	312.3333333333333
211377300	1441067509	31.099743156324283	122.61217465279249	3.055555555555556	275.32222222222225	312.4444444444444
211377300	1441067510	31.099744355995895	122.6121573575997	3.0444444444444443	275.47777777777776	312.5555555555556
211377300	1441067511	31.099745800100727	122.61213992283294	3.033333333333333	275.6333333333334	312.6666666666667
211377300	1441067512	31.09974752873733	122.61212237038333	3.022222222222222	275.78888888888895	312.7777777777778
211377300	1441067513	31.099749582004236	122.61210472214199	3.011111111111111	275.94444444444446	312.8888888888889
211377300	1441067514	31.09975199999999	122.61208700000002	3.0	276.1	313.0
211377300	1441067515	31.09975479976142	122.61206923231832	3.0	276.20000000000005	313.1
211377300	1441067516	31.09975790607841	122.61205147333747	3.0	276.3	313.2
211377300	1441067517	31.09976122067908	122.61203378376797	3.0	276.40000000000003	313.3
211377300	1441067518	31.09976464529167	122.61201622432044	3.0	276.5	313.4
211377300	1441067519	31.099768081644378	122.61199885570556	3.0	276.6	313.50000000000006
211377300	1441067520	31.09977143146547	122.61198173863406	3.0	276.70000000000005	313.6
211377300	1441067521	31.099774596483236	122.61196493381682	3.0	276.8	313.70000000000005
211377300	1441067522	31.09977747842602	122.61194850196473	3.0	276.90000000000003	313.8
211377300	1441067523	31.09977997902215	122.61193250378878	3.0	277.0	313.90000000000003
211377300	1441067524	31.099782	122.611917	3.0	277.1	314.0
211377300	1441067525	31.099783477190655	122.61190202259685	2.9916666666666667	277.08333333333337	314.08333333333337
211377300	1441067526	31.09978448283578	122.61188748872692	2.9833333333333334	277.06666666666666	314.1666666666667
211377300	1441067527	31.09978512327965	122.61187328682517	2.975	277.05	314.25
211377300	1441067528	31.0997855048665	122.61185930532638	2.966666666666667	277.0333333333333	314.3333333333333
211377300	1441067529	31.099785733940525	122.61184543266533	2.9583333333333335	277.01666666666665	314.4166666666667
211377300	1441067530	31.099785916845835	122.61183155727669	2.95	276.99999999999994	314.5
211377300	1441067531	31.099786159926534	122.61181756759508	2.9416666666666664	276.98333333333335	314.5833333333333
211377300	1441067532	31.099786569526636	122.6118033520551	2.933333333333333	276.9666666666667	314.6666666666667
211377300	1441067533	31.099787251990133	122.61178879909122	2.925	276.95	314.75
211377300	1441067534	31.099788313660955	122.61177379713786	2.9166666666666665	276.93333333333334	314.83333333333337
211377300	1441067535	31.099789860882968	122.61175823462938	2.908333333333333	276.91666666666663	314.91666666666663
211377300	1441067536	31.09979200000001	122.61174199999999	2.9	276.9	315.0
211377300	1441067537	31.09979479149286	122.61172503623185	2.9	277.01111111111106	315.1111111111111
211377300	1441067538	31.099798112390676	122.61170750449868	2.9	277.1222222222222	315.22222222222223
211377300	1441067539	31.099801793859815	122.61168962052234	2.9	277.2333333333333	315.3333333333333
211377300	1441067540	31.099805667066637	122.61167160002485	2.9	277.34444444444443	315.44444444444446
211377300	1441067541	31.099809563177732	122.6116536587283	2.9	277.4555555555555	315.55555555555554
211377300	1441067542	31.09981331335978	122.61163601235502	2.9	277.56666666666666	315.6666666666667
211377300	1441067543	31.099816748779546	122.61161887662745	2.9	277.67777777777775	315.77777777777777
211377300	1441067544	31.099819700603955	122.6116024672682	2.9	277.78888888888883	315.88888888888886
211377300	1441067545	31.099822000000007	122.611587	2.9	277.9	316.0
211377300	1441067546	31.099823532348996	122.61157261676937	2.888888888888889	278.05555555555554	316.1111111111111
211377300	1441067547	31.0998243998891	122.61155916441759	2.8777777777777778	278.2111111111111	316.22222222222223
211377300	1441067548	31.099824759072607	122.61154641600955	2.8666666666666667	278.3666666666666	316.3333333333333
211377300	1441067549	31.099824766351656	122.61153414460999	2.8555555555555556	278.5222222222222	316.4444444444444
211377300	1441067550	31.099824578178346	122.61152212328359	2.844444444444444	278.6777777777778	316.5555555555556
211377300	1441067551	31.09982435100467	122.61151012509492	2.833333333333333	278.83333333333337	316.6666666666667
211377300	1441067552	31.099824241282523	122.61149792310852	2.822222222222222	278.9888888888889	316.7777777777778
211377300	1441067553	31.09982440546373	122.61148529038877	2.811111111111111	279.14444444444445	316.8888888888889
211377300	1441067554	31.099825	122.611472	2.8	279.3	317.0
211377300	1441067555	31.099826142508626	122.6114578817338	2.8	279.39090909090913	317.0909090909091
211377300	1441067556	31.099827795269494	122.61144299229089	2.8	279.4818181818182	317.1818181818182
211377300	1441067557	31.099829881728123	122.61142744509931	2.8	279.5727272727273	317.2727272727273
211377300	1441067558	31.099832325330127	122.61141135358721	2.8	279.6636363636364	317.36363636363643
211377300	1441067559	31.099835049521136	122.61139483118272	2.8	279.75454545454545	317.45454545454544
211377300	1441067560	31.099837977746887	122.61137799131404	2.8	279.8454545454546	317.54545454545456
211377300	1441067561	31.099841033453124	122.6113609474095	2.8	279.93636363636364	317.6363636363636
211377300	1441067562	31.09984414008563	122.61134381289736	2.8	280.02727272727276	317.72727272727275
211377300	1441067563	31.099847221090315	122.61132670120605	2.8	280.1181818181819	317.81818181818187
211377300	1441067564	31.099850199913096	122.6113097257641	2.8	280.2090909090909	317.90909090909093
211377300	1441067565	31.099852999999996	122.611293	2.8	280.3	318.0
211377300	1441067566	31.099855561907813	122.611276616191	2.8	280.0777777777778	318.11111111111114
211377300	1441067567	31.099857894636305	122.61126058200894	2.8	279.85555555555555	318.22222222222223
211377300	1441067568	31.09986002429607	122.61124488397417	2.8	279.6333333333334	318.33333333333337
211377300	1441067569	31.09986197699762	122.61122950860711	2.8	279.41111111111115	318.44444444444446
211377300	1441067570	31.09986377885145	122.61121444242818	2.8	279.18888888888887	318.55555555555554
211377300	1441067571	31.099865455968118	122.61119967195766	2.8	278.96666666666664	318.6666666666667
211377300	1441067572	31.099867034458093	122.61118518371592	2.8	278.7444444444444	318.77777777777777
211377300	1441067573	31.099868540431892	122.61117096422326	2.8	278.5222222222222	318.8888888888889
211377300	1441067574	31.09987	122.611157	2.8	278.3	319.0
211377300	1441067575	31.09987143848523	122.61114326913436	2.79	278.57	319.1
211377300	1441067576	31.099872878059752	122.61112971598641	2.78	278.84000000000003	319.2
211377300	1441067577	31.099874340108013	122.61111627648421	2.77	279.11	319.3
211377300	1441067578	31.099875846014456	122.61110288655574	2.76	279.38000000000005	319.4
211377300	1441067579	31.099877417163494	122.611089482129	2.75	279.65000000000003	319.5
211377300	1441067580	31.09987907493951	122.61107599913197	2.74	279.92	319.6
211377300	1441067581	31.099880840726854	122.61106237349262	2.73	280.19000000000005	319.7
211377300	1441067582	31.09988273590985	122.61104854113889	2.72	280.46000000000004	319.8
211377300	1441067583	31.099884781872806	122.61103443799871	2.71	280.73	319.9
211377300	1441067584	31.099887	122.61102	2.7	281.0	320.0
211377300	1441067585	31.099889401248785	122.61100519105202	2.690909090909091	280.9636363636364	320.0909090909091
211377300	1441067586	31.099891954869122	122.61099008698974	2.681818181818182	280.92727272727274	320.1818181818182
211377300	1441067587	31.099894619684108	122.61097479162954	2.672727272727273	280.89090909090913	320.27272727272725
211377300	1441067588	31.09989735451688	122.61095940878782	2.6636363636363636	280.85454545454553	320.3636363636364
211377300	1441067589	31.099900118190657	122.61094404228102	2.6545454545454548	280.81818181818187	320.45454545454544
211377300	1441067590	31.099902869528684	122.61092879592566	2.6454545454545455	280.7818181818182	320.54545454545456
211377300	1441067591	31.099905567354284	122.61091377353826	2.6363636363636367	280.74545454545455	320.6363636363636
211377300	1441067592	31.099908170490796	122.61089907893536	2.6272727272727274	280.70909090909095	320.7272727272727
211377300	1441067593	31.099910637761614	122.61088481593362	2.618181818181818	280.67272727272734	320.8181818181818
211377300	1441067594	31.099912927990193	122.6108710883496	2.6090909090909093	280.6363636363637	320.9090909090909
211377300	1441067595	31.099915	122.610858	2.6	280.6000000000001	321.0
211377300	1441067596	31.099916834955334	122.61084561258744	2.6	280.70000000000005	321.09999999999997
211377300	1441067597	31.099918503383584	122.61083381935836	2.6	280.8	321.2
211377300	1441067598	31.099920098152918	122.61082247144509	2.6	280.90000000000003	321.3
211377300	1441067599	31.099921712131408	122.61081141997997	2.6	281.0	321.40000000000003
211377300	1441067600	31.099923438187062	122.61080051609514	2.6	281.1	321.5
211377300	1441067601	31.099925369187847	122.6107896109228	2.6	281.20000000000005	321.6
211377300	1441067602	31.099927598001706	122.6107785555951	2.6	281.30000000000007	321.7
[truncated: 6,498 more rows]
