# Supplementary material for: Maritime traffic congestion identification and ship trajectory prediction using temporal graph convolutional networks
Source: PLoS One. 2026 Mar 9;21(3):e0342781. doi: 10.1371/journal.pone.0342781 (PMC12970927; doi:10.1371/journal.pone.0342781)
Supplement: S1 File — (ZIP) [file pone.0342781.s001.zip › data/interpolation/shipid_212954000_processed.csv]

shipid	lasttime	lat	lon	sog	cog	hdg
212954000	1441065609	30.973047	122.81290699999998	13.5	216.6	220.0
212954000	1441065610	30.9729978937561	122.81286803981821	13.5	216.6	220.0
212954000	1441065611	30.972948414769505	122.81282787414462	13.5	216.6	220.0
212954000	1441065612	30.97289862702727	122.81278662249566	13.5	216.6	220.0
212954000	1441065613	30.972848594516645	122.8127444043875	13.5	216.6	220.0
212954000	1441065614	30.97279838122496	122.81270133933599	13.5	216.6	220.0
212954000	1441065615	30.97274805113974	122.81265754685654	13.5	216.6	220.0
212954000	1441065616	30.972697668248614	122.81261314646432	13.5	216.6	220.0
212954000	1441065617	30.97264729653938	122.812568257674	13.5	216.6	220.0
212954000	1441065618	30.972597000000004	122.812523	13.5	216.6	220.0
212954000	1441065619	30.972546842618595	122.81247749295628	13.481818181818182	216.59090909090907	220.0
212954000	1441065620	30.97249688838346	122.81243185605646	13.463636363636363	216.58181818181816	220.0
212954000	1441065621	30.972447201283046	122.81238620881379	13.445454545454545	216.57272727272726	220.0
212954000	1441065622	30.972397845305988	122.81234067074115	13.427272727272728	216.56363636363633	220.0
212954000	1441065623	30.972348884441086	122.81229536135108	13.40909090909091	216.55454545454543	220.0
212954000	1441065624	30.97230038267729	122.81225040015568	13.39090909090909	216.54545454545456	220.0
212954000	1441065625	30.97225240400372	122.81220590666673	13.372727272727273	216.53636363636363	220.0
212954000	1441065626	30.972205012409695	122.81216200039576	13.354545454545455	216.52727272727273	220.0
212954000	1441065627	30.972158271884656	122.81211880085382	13.336363636363638	216.5181818181818	220.0
212954000	1441065628	30.972112246418167	122.81207642755174	13.318181818181818	216.5090909090909	220.0
212954000	1441065629	30.972067000000006	122.812035	13.3	216.5	220.0
212954000	1441065630	30.972022558158823	122.8119945886756	13.290000000000001	216.51	220.0
212954000	1441065631	30.97197879257862	122.8119550679228	13.280000000000001	216.51999999999998	220.0
212954000	1441065632	30.971935536482032	122.81191626305323	13.27	216.53	220.0
212954000	1441065633	30.97189262309144	122.81187799937918	13.26	216.54	220.0
212954000	1441065634	30.971849885628977	122.81184010221348	13.25	216.54999999999998	220.0
212954000	1441065635	30.97180715731663	122.81180239686954	13.24	216.56	220.0
212954000	1441065636	30.971764271376106	122.81176470866134	13.23	216.57	220.0
212954000	1441065637	30.97172106102898	122.8117268629035	13.219999999999999	216.57999999999998	220.0
212954000	1441065638	30.971677359496567	122.81168868491113	13.209999999999999	216.58999999999997	220.0
212954000	1441065639	30.971633000000008	122.81165	13.2	216.6	220.0
212954000	1441065640	30.97158784506391	122.81161066475984	13.188888888888888	216.6	220.0
212954000	1441065641	30.97154187442775	122.81157066087432	13.177777777777777	216.6	220.0
212954000	1441065642	30.971495097134696	122.81153000130051	13.166666666666666	216.6	220.0
212954000	1441065643	30.971447522227923	122.81148869899552	13.155555555555555	216.6	220.0
212954000	1441065644	30.97139915875061	122.8114467669164	13.144444444444444	216.6	220.0
212954000	1441065645	30.971350015745955	122.81140421802026	13.133333333333333	216.6	220.0
212954000	1441065646	30.971300102257164	122.8113610652641	13.122222222222222	216.6	220.0
212954000	1441065647	30.971249427327436	122.811317321605	13.11111111111111	216.6	220.0
212954000	1441065648	30.971197999999998	122.81127299999999	13.1	216.6	220.0
212954000	1441065649	30.97114585694569	122.81122813517669	13.09090909090909	216.59090909090907	220.0
212954000	1441065650	30.97109314534598	122.8111828489452	13.081818181818182	216.58181818181816	220.0
212954000	1441065651	30.97104004001011	122.8111372848856	13.072727272727272	216.57272727272726	220.0
212954000	1441065652	30.97098671574756	122.81109158657742	13.063636363636363	216.56363636363633	220.0
212954000	1441065653	30.970933347367964	122.81104589759943	13.054545454545455	216.55454545454543	220.0
212954000	1441065654	30.97088010968124	122.81100036152989	13.045454545454545	216.54545454545456	220.0
212954000	1441065655	30.97082717749742	122.8109551219463	13.036363636363637	216.53636363636363	220.0
212954000	1441065656	30.97077472562682	122.81091032242553	13.027272727272727	216.52727272727273	220.0
212954000	1441065657	30.970722928879894	122.81086610654388	13.018181818181818	216.5181818181818	220.0
212954000	1441065658	30.970671962067343	122.81082261787704	13.00909090909091	216.5090909090909	220.0
212954000	1441065659	30.970622	122.81078	13.0	216.5	220.0
212954000	1441065660	30.970573144390244	122.81073833318597	12.99	216.5	220.0
212954000	1441065661	30.970525204555926	122.81069744450265	12.98	216.5	220.0
212954000	1441065662	30.970477916715904	122.81065709771725	12.97	216.5	220.0
212954000	1441065663	30.970431017088803	122.8106170565979	12.96	216.5	220.0
212954000	1441065664	30.970384241892862	122.8105770849137	12.95	216.5	220.0
212954000	1441065665	30.97033732734611	122.81053694643455	12.94	216.5	220.0
212954000	1441065666	30.97029000966621	122.81049640493134	12.93	216.5	220.0
212954000	1441065667	30.970242025070572	122.81045522417588	12.92	216.5	220.0
212954000	1441065668	30.970193109776247	122.81041316794087	12.91	216.5	220.0
212954000	1441065669	30.970142999999993	122.81037	12.9	216.5	220.0
212954000	1441065670	30.970091528703424	122.81032557340946	12.887500000000001	216.525	220.0
212954000	1441065671	30.970038915828944	122.81028009835138	12.875	216.54999999999998	220.0
212954000	1441065672	30.96998547806448	122.81023387428833	12.8625	216.575	220.0
212954000	1441065673	30.969931532098396	122.81018720068157	12.850000000000001	216.6	220.0
212954000	1441065674	30.969877394619438	122.81014037699124	12.8375	216.62499999999997	220.0
212954000	1441065675	30.969823382316886	122.81009370267608	12.825000000000001	216.64999999999998	220.0
212954000	1441065676	30.969769811880376	122.8100474771936	12.8125	216.67499999999998	220.0
212954000	1441065677	30.969717000000006	122.810002	12.8	216.7	220.0
212954000	1441065678	30.969665203480833	122.80995751060887	12.790909090909091	216.69090909090906	220.0
212954000	1441065679	30.969614439586437	122.80991400876745	12.781818181818183	216.68181818181816	220.0
212954000	1441065680	30.96956466569486	122.8098714342817	12.772727272727273	216.67272727272726	220.0
212954000	1441065681	30.969515839184076	122.80982972695791	12.763636363636364	216.66363636363633	220.0
212954000	1441065682	30.969467917431963	122.80978882660254	12.754545454545454	216.65454545454543	220.0
212954000	1441065683	30.969420857816257	122.80974867302233	12.745454545454546	216.64545454545456	220.0
212954000	1441065684	30.96937461771466	122.80970920602424	12.736363636363636	216.63636363636363	220.0
212954000	1441065685	30.969329154504756	122.80967036541547	12.727272727272727	216.62727272727273	220.0
212954000	1441065686	30.96928442556407	122.8096320910034	12.718181818181817	216.6181818181818	220.0
212954000	1441065687	30.969240388270027	122.80959432259564	12.709090909090909	216.6090909090909	220.0
212954000	1441065688	30.969196999999994	122.809557	12.7	216.6	220.0
212954000	1441065689	30.969154202823624	122.80952005651783	12.7	216.6090909090909	220.0
212954000	1441065690	30.969111877580005	122.80948339942401	12.7	216.6181818181818	220.0
212954000	1441065691	30.969069889800537	122.80944692948715	12.7	216.62727272727273	220.0
212954000	1441065692	30.969028105016452	122.80941054747623	12.7	216.63636363636363	220.0
212954000	1441065693	30.968986388758893	122.80937415416064	12.7	216.64545454545456	220.0
212954000	1441065694	30.968944606558875	122.80933765031004	12.7	216.65454545454543	220.0
212954000	1441065695	30.968902623947336	122.8093009366946	12.7	216.66363636363633	220.0
212954000	1441065696	30.96886030645506	122.80926391408478	12.7	216.67272727272726	220.0
212954000	1441065697	30.96881751961273	122.8092264832515	12.7	216.68181818181816	220.0
212954000	1441065698	30.96877412895089	122.809188544966	12.7	216.69090909090906	220.0
212954000	1441065699	30.968729999999997	122.80914999999999	12.7	216.7	220.0
212954000	1441065700	30.968685045712878	122.80911078695547	12.688888888888888	216.7111111111111	220.0
212954000	1441065701	30.968639368732596	122.80907099575417	12.677777777777777	216.7222222222222	220.0
212954000	1441065702	30.968593119124815	122.80903075414737	12.666666666666666	216.73333333333332	220.0
212954000	1441065703	30.968546446955386	122.80899018988588	12.655555555555555	216.74444444444444	220.0
212954000	1441065704	30.968499502290346	122.8089494307199	12.644444444444444	216.75555555555556	220.0
212954000	1441065705	30.96845243519589	122.8089086043993	12.633333333333333	216.76666666666668	220.0
212954000	1441065706	30.968405395738287	122.80886783867335	12.622222222222222	216.7777777777778	220.0
212954000	1441065707	30.96835853398413	122.80882726129083	12.61111111111111	216.78888888888892	220.0
212954000	1441065708	30.968311999999994	122.80878700000001	12.6	216.80000000000004	220.0
212954000	1441065709	30.968265895259176	122.80874714233538	12.59090909090909	216.80909090909094	220.0
212954000	1441065710	30.968220126860633	122.8087076149781	12.581818181818182	216.81818181818184	220.0
212954000	1441065711	30.968174553309662	122.8086683043964	12.572727272727272	216.82727272727277	220.0
212954000	1441065712	30.968129033111374	122.80862909705897	12.563636363636363	216.83636363636367	220.0
212954000	1441065713	30.968083424770754	122.8085898794349	12.554545454545455	216.84545454545457	220.0
212954000	1441065714	30.968037586792665	122.80855053799384	12.545454545454545	216.85454545454547	220.0
212954000	1441065715	30.967991377681827	122.80851095920573	12.536363636363637	216.86363636363637	220.0
212954000	1441065716	30.967944655942777	122.80847102954112	12.527272727272727	216.87272727272727	220.0
212954000	1441065717	30.96789728007997	122.80843063547093	12.518181818181818	216.8818181818182	220.0
212954000	1441065718	30.96784910859767	122.8083896634666	12.50909090909091	216.8909090909091	220.0
212954000	1441065719	30.967799999999997	122.808348	12.5	216.9	220.0
212954000	1441065720	30.967749873825714	122.8083055779348	12.488888888888889	216.91111111111113	220.0
212954000	1441065721	30.96769889375284	122.80826251569952	12.477777777777778	216.92222222222225	220.0
212954000	1441065722	30.96764728449433	122.80821897811326	12.466666666666667	216.93333333333334	220.0
212954000	1441065723	30.96759527076339	122.80817512999437	12.455555555555556	216.94444444444446	220.0
212954000	1441065724	30.96754307727344	122.80813113616044	12.444444444444445	216.95555555555558	220.0
212954000	1441065725	30.96749092873813	122.80808716142835	12.433333333333334	216.9666666666667	220.0
212954000	1441065726	30.967439049871352	122.80804337061417	12.422222222222222	216.9777777777778	220.0
212954000	1441065727	30.967387665387196	122.80799992853322	12.411111111111111	216.9888888888889	220.0
212954000	1441065728	30.967336999999993	122.807957	12.4	217.0	220.0
212954000	1441065729	30.967287240771647	122.8079147238379	12.4	216.9888888888889	220.0
212954000	1441065730	30.967238424153443	122.80787313490777	12.4	216.9777777777778	220.0
212954000	1441065731	30.96719054894411	122.80783224207988	12.4	216.9666666666667	220.0
212954000	1441065732	30.96714361394232	122.80779205422455	12.4	216.95555555555558	220.0
212954000	1441065733	30.967097617946717	122.80775258021217	12.4	216.94444444444446	220.0
212954000	1441065734	30.967052559756006	122.8077138289131	12.4	216.93333333333334	220.0
212954000	1441065735	30.967008438168875	122.80767580919775	12.4	216.92222222222225	220.0
212954000	1441065736	30.966965251983986	122.80763852993655	12.4	216.91111111111113	220.0
212954000	1441065737	30.966923000000005	122.807602	12.4	216.9	220.0
212954000	1441065738	30.96688164142857	122.8075661933526	12.391666666666667	216.90833333333333	220.0
212954000	1441065739	30.96684097713309	122.80753094433528	12.383333333333333	216.91666666666669	220.0
212954000	1441065740	30.96680076838971	122.8074960523837	12.375	216.925	220.0
212954000	1441065741	30.966760776474388	122.80746131693417	12.366666666666667	216.93333333333334	220.0
212954000	1441065742	30.96672076266283	122.8074265374237	12.358333333333334	216.9416666666667	220.0
212954000	1441065743	30.966680488230526	122.80739151328999	12.350000000000001	216.95000000000002	220.0
212954000	1441065744	30.966639714452757	122.80735604397142	12.341666666666667	216.95833333333334	220.0
212954000	1441065745	30.966598202604562	122.80731992890708	12.333333333333334	216.9666666666667	220.0
212954000	1441065746	30.966555713960755	122.80728296753675	12.325000000000001	216.97500000000002	220.0
212954000	1441065747	30.9665120097959	122.80724495930107	12.316666666666666	216.98333333333335	220.0
212954000	1441065748	30.966466851384308	122.8072057036414	12.308333333333334	216.9916666666667	220.0
212954000	1441065749	30.966419999999992	122.80716500000001	12.3	217.0	220.0
212954000	1441065750	30.966371332466696	122.80712274601501	12.3	216.9888888888889	220.0
212954000	1441065751	30.966321187808276	122.80707923210456	12.3	216.9777777777778	220.0
212954000	1441065752	30.96627002059894	122.80703484688037	12.3	216.9666666666667	220.0
212954000	1441065753	30.966218285413508	122.80698997895264	12.3	216.95555555555558	220.0
212954000	1441065754	30.96616643682729	122.80694501692986	12.3	216.94444444444446	220.0
212954000	1441065755	30.966114929416158	122.80690034941884	12.3	216.93333333333334	220.0
212954000	1441065756	30.966064217756514	122.80685636502479	12.3	216.92222222222225	220.0
212954000	1441065757	30.966014756425317	122.80681345235116	12.3	216.91111111111113	220.0
212954000	1441065758	30.965966999999996	122.80677200000001	12.3	216.9	220.0
212954000	1441065759	30.96592127684582	122.80673228828525	12.290000000000001	216.91000000000003	220.0
212954000	1441065760	30.965877410477727	122.80669416437402	12.280000000000001	216.92000000000002	220.0
212954000	1441065761	30.965835098197662	122.80665736714782	12.27	216.93	220.0
212954000	1441065762	30.96579403730725	122.80662163548922	12.26	216.94000000000003	220.0
212954000	1441065763	30.965753925107823	122.80658670828177	12.25	216.95000000000002	220.0
212954000	1441065764	30.965714458900354	122.80655232440996	12.24	216.96	220.0
212954000	1441065765	30.965675335985566	122.80651822275922	12.23	216.97000000000003	220.0
212954000	1441065766	30.965636253663856	122.80648414221574	12.219999999999999	216.98000000000002	220.0
212954000	1441065767	30.965596909235394	122.80644982166669	12.209999999999999	216.99	220.0
212954000	1441065768	30.965556999999997	122.80641499999999	12.2	217.0	220.0
212954000	1441065769	30.965516268975705	122.80637946177674	12.2	216.9909090909091	220.0
212954000	1441065770	30.965474642053948	122.80634317424742	12.2	216.9818181818182	220.0
212954000	1441065771	30.965432090844605	122.80630615033489	12.2	216.97272727272727	220.0
212954000	1441065772	30.96538858695752	122.80626840296202	12.2	216.96363636363637	220.0
212954000	1441065773	30.965344102002557	122.8062299450518	12.2	216.95454545454547	220.0
212954000	1441065774	30.96529860758958	122.80619078952722	12.2	216.94545454545457	220.0
212954000	1441065775	30.965252075328465	122.80615094931142	12.2	216.93636363636367	220.0
212954000	1441065776	30.965204476829076	122.80611043732755	12.2	216.92727272727276	220.0
212954000	1441065777	30.96515578370127	122.8060692664988	12.2	216.91818181818184	220.0
212954000	1441065778	30.96510596755495	122.80602744974851	12.2	216.90909090909093	220.0
212954000	1441065779	30.965055000000003	122.80598499999999	12.2	216.9	220.0
212954000	1441065780	30.96500292425899	122.80594197873724	12.188888888888888	216.7777777777778	220.22222222222223
212954000	1441065781	30.96495007000543	122.80589864168581	12.177777777777777	216.65555555555557	220.44444444444446
212954000	1441065782	30.964896838525835	122.80585529313065	12.166666666666666	216.53333333333333	220.66666666666666
212954000	1441065783	30.964843631107176	122.80581223735518	12.155555555555555	216.41111111111113	220.88888888888889
212954000	1441065784	30.964790849036852	122.80576977864149	12.144444444444444	216.28888888888892	221.11111111111114
212954000	1441065785	30.96473889360264	122.80572822127034	12.133333333333333	216.16666666666669	221.33333333333334
212954000	1441065786	30.96468816609268	122.80568786952112	12.122222222222222	216.04444444444445	221.55555555555557
212954000	1441065787	30.96463906779553	122.80564902767199	12.11111111111111	215.92222222222225	221.7777777777778
212954000	1441065788	30.964591999999993	122.805612	12.1	215.8	222.0
212954000	1441065789	30.964547214712127	122.80557696933694	12.1	215.71	222.20000000000002
212954000	1441065790	30.964504366805592	122.8055436327377	12.1	215.62000000000003	222.4
212954000	1441065791	30.964462961870495	122.8055115658144	12.1	215.53	222.6
212954000	1441065792	30.964422505496465	122.80548034418068	12.1	215.44	222.8
212954000	1441065793	30.96438250327269	122.80544954345164	12.1	215.35000000000002	223.00000000000003
212954000	1441065794	30.964342460787936	122.80541873924372	12.1	215.26000000000002	223.20000000000002
212954000	1441065795	30.964301883630593	122.80538750717471	12.1	215.17000000000002	223.4
212954000	1441065796	30.96426027738857	122.80535542286376	12.1	215.08	223.60000000000002
212954000	1441065797	30.964217147649368	122.80532206193148	12.1	214.99	223.8
212954000	1441065798	30.964172000000005	122.805287	12.1	214.9	224.0
212954000	1441065799	30.96412450725943	122.80524994523053	12.09	214.92000000000002	224.4
212954000	1441065800	30.964075011176057	122.80521113593448	12.08	214.94000000000003	224.8
212954000	1441065801	30.96402402073101	122.8051709429595	12.07	214.96	225.20000000000002
212954000	1441065802	30.963972044905898	122.80512973715182	12.06	214.98000000000002	225.60000000000002
212954000	1441065803	30.963919592682696	122.80508788935602	12.05	215.0	226.0
212954000	1441065804	30.963867173043937	122.80504577041509	12.04	215.02	226.4
212954000	1441065805	30.96381529497257	122.80500375117026	12.03	215.04000000000002	226.8
212954000	1441065806	30.96376446745207	122.80496220246113	12.02	215.06	227.20000000000002
212954000	1441065807	30.96371519946642	122.80492149512558	12.01	215.08	227.60000000000002
212954000	1441065808	30.963667999999995	122.804882	12.0	215.1	228.00000000000003
212954000	1441065809	30.963623233287198	122.80484397561509	12.0	215.29999999999998	228.20000000000002
212954000	1441065810	30.963580684560654	122.80480723128397	12.0	215.5	228.4
212954000	1441065811	30.963539994302213	122.80477146401665	12.0	215.70000000000002	228.6
212954000	1441065812	30.963500802993323	122.80473637082422	12.0	215.9	228.8
212954000	1441065813	30.96346275111512	122.80470164871899	12.0	216.1	229.0
212954000	1441065814	30.96342547914837	122.8046669947142	12.0	216.3	229.2
212954000	1441065815	30.963388627573547	122.80463210582414	12.0	216.50000000000003	229.39999999999998
212954000	1441065816	30.96335183687075	122.80459667906408	12.0	216.70000000000002	229.60000000000002
212954000	1441065817	30.963314747519764	122.80456041145028	12.0	216.9	229.8
212954000	1441065818	30.963277	122.80452300000002	12.0	217.1	230.0
212954000	1441065819	30.963238318559593	122.80448422041317	11.99	217.42000000000002	230.0
212954000	1441065820	30.9631987625227	122.80444416311623	11.98	217.74	230.0
212954000	1441065821	30.963158474982695	122.80440299721694	11.97	218.06	230.0
212954000	1441065822	30.963117599033122	122.80436089182255	11.96	218.38	230.0
212954000	1441065823	30.963076277767733	122.80431801603982	11.95	218.70000000000002	230.0
212954000	1441065824	30.9630346542805	122.80427453897497	11.94	219.02	230.0
212954000	1441065825	30.962992871665584	122.8042306297337	11.93	219.34000000000003	230.0
212954000	1441065826	30.962951073017404	122.80418645742115	11.92	219.66	230.0
212954000	1441065827	30.962909401430583	122.8041421911419	11.91	219.98000000000002	230.0
212954000	1441065828	30.962867999999993	122.804098	11.9	220.3	230.0
212954000	1441065829	30.96282698076156	122.80405401762174	11.89090909090909	220.5	230.0
212954000	1441065830	30.962786331514558	122.80401023572452	11.881818181818183	220.70000000000002	230.0
212954000	1441065831	30.96274600899908	122.80396661054867	11.872727272727273	220.9	230.0
212954000	1441065832	30.962705969955152	122.80392309833465	11.863636363636363	221.10000000000002	230.0
212954000	1441065833	30.962666171122745	122.8038796553231	11.854545454545455	221.3	230.0
212954000	1441065834	30.96262656924171	122.80383623775481	11.845454545454546	221.5	230.0
212954000	1441065835	30.962587121051946	122.80379280187069	11.836363636363638	221.7	230.0
212954000	1441065836	30.962547783293186	122.80374930391183	11.827272727272728	221.9	230.0
212954000	1441065837	30.96250851270519	122.80370570011948	11.818181818181818	222.1	230.0
212954000	1441065838	30.96246926602758	122.80366194673505	11.80909090909091	222.3	230.0
212954000	1441065839	30.962429999999998	122.803618	11.8	222.5	230.0
212954000	1441065840	30.962390682603782	122.80357383088457	11.81	222.63	230.0
212954000	1441065841	30.962351326787488	122.80352946927292	11.82	222.76000000000002	230.0
212954000	1441065842	30.96231195674157	122.80348495977759	11.83	222.89000000000001	230.0
212954000	1441065843	30.962272596656515	122.80344034701112	11.84	223.02	230.0
212954000	1441065844	30.962233270722887	122.80339567558578	11.850000000000001	223.15	230.0
212954000	1441065845	30.96219400313132	122.80335099011381	11.860000000000001	223.28	230.0
212954000	1441065846	30.962154818072463	122.80330633520732	11.870000000000001	223.41000000000003	230.0
212954000	1441065847	30.962115739737072	122.80326175547832	11.88	223.54000000000002	230.0
212954000	1441065848	30.96207679231596	122.80321729553862	11.89	223.67000000000004	230.0
212954000	1441065849	30.962038	122.803173	11.9	223.8	230.0
212954000	1441065850	30.961999363879453	122.80312888315967	11.9	223.8666666666667	230.0
212954000	1441065851	30.961960792642213	122.80308483805723	11.9	223.93333333333337	230.0
212954000	1441065852	30.961922171875255	122.80304072741815	11.9	224.0	230.0
212954000	1441065853	30.96188338716546	122.80299641396846	11.9	224.0666666666667	230.0
212954000	1441065854	30.961844324099474	122.80295176043452	11.9	224.13333333333335	230.0
212954000	1441065855	30.96180486826377	122.80290662954317	11.9	224.20000000000002	230.0
212954000	1441065856	30.961764905244618	122.80286088402174	11.9	224.26666666666668	230.0
212954000	1441065857	30.961724320628065	122.80281438659793	11.9	224.33333333333334	230.0
212954000	1441065858	30.961683000000004	122.80276699999999	11.9	224.4	230.0
212954000	1441065859	30.96164087389424	122.80271863894609	11.90909090909091	224.46363636363637	230.0909090909091
212954000	1441065860	30.961598052637434	122.80266942611216	11.918181818181818	224.52727272727273	230.18181818181816
212954000	1441065861	30.961554691504624	122.80261953616305	11.927272727272728	224.5909090909091	230.27272727272728
212954000	1441065862	30.961510945771114	122.80256914376301	11.936363636363637	224.65454545454546	230.36363636363637
212954000	1441065863	30.961466970712493	122.80251842357566	11.945454545454545	224.71818181818182	230.45454545454544
212954000	1441065864	30.961422921604605	122.80246755026403	11.954545454545455	224.78181818181818	230.54545454545453
212954000	1441065865	30.96137895372356	122.80241669849038	11.963636363636363	224.84545454545454	230.6363636363636
212954000	1441065866	30.961335222345767	122.80236604291643	11.972727272727273	224.9090909090909	230.72727272727272
212954000	1441065867	30.9612918827479	122.80231575820324	11.981818181818182	224.97272727272727	230.8181818181818
212954000	1441065868	30.96124909020691	122.80226601901117	11.99090909090909	225.03636363636363	230.90909090909088
212954000	1441065869	30.961206999999998	122.80221700000001	12.0	225.1	230.99999999999997
212954000	1441065870	30.96116571851733	122.80216882398398	12.01	225.14999999999998	230.99999999999997
212954000	1441065871	30.961125156599962	122.80212140639713	12.02	225.2	230.99999999999997
212954000	1441065872	30.961085176201493	122.802074610829	12.03	225.24999999999997	230.99999999999997
212954000	1441065873	30.9610456392753	122.80202830086954	12.04	225.29999999999998	230.99999999999997
212954000	1441065874	30.961006407774576	122.8019823401093	12.05	225.34999999999997	230.99999999999997
212954000	1441065875	30.960967343652264	122.80193659213938	12.06	225.4	230.99999999999997
212954000	1441065876	30.960928308861167	122.80189092055122	12.07	225.45	230.99999999999997
212954000	1441065877	30.960889165353855	122.80184518893687	12.08	225.5	230.99999999999997
212954000	1441065878	30.960849775082735	122.8017992608888	12.09	225.54999999999998	230.99999999999997
212954000	1441065879	30.96081	122.801753	12.1	225.6	230.99999999999997
212954000	1441065880	30.96076975404908	122.80170631954799	12.112499999999999	225.6375	230.99999999999997
212954000	1441065881	30.960729159139127	122.80165933154646	12.125	225.67499999999998	230.99999999999997
212954000	1441065882	30.960688389170908	122.80161219769265	12.1375	225.7125	230.99999999999997
212954000	1441065883	30.96064761804546	122.80156507968323	12.149999999999999	225.75	230.99999999999997
212954000	1441065884	30.96060701966404	122.80151813921414	12.1625	225.78750000000002	230.99999999999997
212954000	1441065885	30.960566767928135	122.8014715379808	12.174999999999999	225.82500000000002	230.99999999999997
212954000	1441065886	30.96052703673947	122.80142543767805	12.1875	225.8625	230.99999999999997
212954000	1441065887	30.960488000000005	122.80138000000001	12.2	225.9	230.99999999999997
212954000	1441065888	30.960449781900795	122.80133533918485	12.209090909090909	225.92727272727276	230.99999999999997
212954000	1441065889	30.96041230778864	122.80129137964829	12.218181818181817	225.95454545454547	230.99999999999997
212954000	1441065890	30.960375453299037	122.80124799835099	12.227272727272727	225.9818181818182	230.99999999999997
212954000	1441065891	30.960339094067315	122.801205072254	12.236363636363636	226.00909090909093	230.99999999999997
212954000	1441065892	30.96030310572867	122.80116247831882	12.245454545454546	226.03636363636366	230.99999999999997
212954000	1441065893	30.960267363918096	122.80112009350731	12.254545454545454	226.06363636363636	230.99999999999997
212954000	1441065894	30.960231744270423	122.80107779478182	12.263636363636364	226.0909090909091	230.99999999999997
212954000	1441065895	30.960196122420353	122.80103545910502	12.272727272727273	226.11818181818182	230.99999999999997
212954000	1441065896	30.960160374002385	122.80099296344004	12.281818181818183	226.14545454545456	230.99999999999997
212954000	1441065897	30.96012437465087	122.80095018475039	12.290909090909091	226.17272727272726	230.99999999999997
212954000	1441065898	30.960088	122.800907	12.3	226.2	230.99999999999997
212954000	1441065899	30.96005113880151	122.80086329368157	12.30909090909091	226.23636363636365	230.99999999999997
212954000	1441065900	30.960013732277865	122.8008189804017	12.318181818181818	226.27272727272725	230.99999999999997
212954000	1441065901	30.959975734769102	122.80077398229551	12.327272727272728	226.3090909090909	230.99999999999997
212954000	1441065902	30.959937100615168	122.8007282214984	12.336363636363638	226.34545454545454	230.99999999999997
212954000	1441065903	30.959897784155867	122.80068162014604	12.345454545454546	226.3818181818182	230.99999999999997
212954000	1441065904	30.959857739730893	122.8006341003743	12.354545454545455	226.4181818181818	230.99999999999997
212954000	1441065905	30.959816921679778	122.80058558431931	12.363636363636363	226.45454545454547	230.99999999999997
212954000	1441065906	30.95977528434194	122.80053599411755	12.372727272727273	226.4909090909091	230.99999999999997
212954000	1441065907	30.95973278205665	122.80048525190568	12.381818181818183	226.52727272727273	230.99999999999997
212954000	1441065908	30.95968936916302	122.80043327982075	12.39090909090909	226.56363636363636	230.99999999999997
212954000	1441065909	30.959645000000005	122.80037999999999	12.4	226.6	230.99999999999997
212954000	1441065910	30.959599696988885	122.80032542376227	12.4125	226.625	230.99999999999997
212954000	1441065911	30.959553754881128	122.80026991915085	12.425	226.65	230.99999999999997
212954000	1441065912	30.959507536511364	122.80021394338867	12.4375	226.67499999999998	230.99999999999997
212954000	1441065913	30.959461404715032	122.80015795369695	12.45	226.7	230.99999999999997
212954000	1441065914	30.959415722328348	122.80010240729526	12.4625	226.72500000000002	230.99999999999997
212954000	1441065915	30.959370852188314	122.80004776140133	12.475	226.75000000000003	230.99999999999997
212954000	1441065916	30.95932715713271	122.79999447323137	12.4875	226.775	230.99999999999997
212954000	1441065917	30.959284999999998	122.799943	12.5	226.8	230.99999999999997
212954000	1441065918	30.95924463728358	122.79989366718196	12.5	226.82727272727274	230.99999999999997
212954000	1441065919	30.959205900093828	122.79984627329799	12.5	226.85454545454544	230.99999999999997
212954000	1441065920	30.959168513194864	122.79980048513144	12.5	226.88181818181818	230.99999999999997
212954000	1441065921	30.959132201350286	122.79975596946696	12.5	226.9090909090909	230.99999999999997
212954000	1441065922	30.959096689323125	122.79971239309018	12.5	226.93636363636364	230.99999999999997
212954000	1441065923	30.959061701876006	122.79966942278789	12.5	226.96363636363637	230.99999999999997
212954000	1441065924	30.959026963771063	122.79962672534788	12.5	226.9909090909091	230.99999999999997
212954000	1441065925	30.958992199769956	122.79958396755886	12.5	227.01818181818183	230.99999999999997
212954000	1441065926	30.95895713463396	122.79954081621057	12.5	227.04545454545456	230.99999999999997
212954000	1441065927	30.958921493123867	122.7994969380937	12.5	227.07272727272726	230.99999999999997
212954000	1441065928	30.95888500000001	122.79945200000002	12.5	227.1	230.99999999999997
212954000	1441065929	30.958847450157062	122.79940575480408	12.50909090909091	227.1090909090909	230.99999999999997
212954000	1441065930	30.95880891902895	122.79935829970833	12.518181818181818	227.11818181818182	230.99999999999997
212954000	1441065931	30.958769552184567	122.79930981799656	12.527272727272727	227.12727272727273	230.99999999999997
212954000	1441065932	30.958729495193072	122.7992604929521	12.536363636363637	227.13636363636363	230.99999999999997
212954000	1441065933	30.958688893623883	122.7992105078577	12.545454545454545	227.14545454545456	230.99999999999997
212954000	1441065934	30.958647893046685	122.79916004599548	12.554545454545455	227.15454545454543	230.99999999999997
212954000	1441065935	30.958606639031487	122.79910929064704	12.563636363636363	227.16363636363636	230.99999999999997
212954000	1441065936	30.958565277148523	122.79905842509325	12.572727272727272	227.17272727272726	230.99999999999997
212954000	1441065937	30.95852395296835	122.79900763261445	12.581818181818182	227.18181818181816	230.99999999999997
212954000	1441065938	30.958482812061796	122.79895709649037	12.59090909090909	227.1909090909091	230.99999999999997
212954000	1441065939	30.958442000000005	122.798907	12.6	227.2	230.99999999999997
212954000	1441065940	30.958401615362888	122.79885746088546	12.61	227.22	230.99999999999997
212954000	1441065941	30.958361568764648	122.79880833474314	12.62	227.23999999999998	230.99999999999997
212954000	1441065942	30.958321723827655	122.79875941163354	12.629999999999999	227.26	230.99999999999997
212954000	1441065943	30.958281944174047	122.79871048161782	12.639999999999999	227.27999999999997	230.99999999999997
212954000	1441065944	30.95824209342559	122.79866133475778	12.649999999999999	227.3	230.99999999999997
212954000	1441065945	30.958202035203726	122.79861176111584	12.66	227.32000000000002	230.99999999999997
212954000	1441065946	30.958161633129624	122.79856155075505	12.67	227.34	230.99999999999997
212954000	1441065947	30.958120750824058	122.79851049373912	12.68	227.36	230.99999999999997
212954000	1441065948	30.958079251907478	122.79845838013242	12.69	227.38	230.99999999999997
212954000	1441065949	30.958037	122.798405	12.7	227.4	230.99999999999997
212954000	1441065950	30.95799391037347	122.79835022441473	12.7	227.41111111111113	230.99999999999997
212954000	1441065951	30.95795010490833	122.79829424847787	12.7	227.42222222222225	230.99999999999997
212954000	1441065952	30.957905757137542	122.79823734829704	12.7	227.43333333333334	230.99999999999997
212954000	1441065953	30.957861040594523	122.79817979997894	12.7	227.44444444444443	230.99999999999997
212954000	1441065954	30.957816128813196	122.79812187962939	12.7	227.45555555555555	230.99999999999997
212954000	1441065955	30.95777119532792	122.79806386335322	12.7	227.46666666666667	230.99999999999997
212954000	1441065956	30.957726413673633	122.79800602725443	12.7	227.47777777777776	230.99999999999997
212954000	1441065957	30.95768195738571	122.797948647436	12.7	227.48888888888888	230.99999999999997
212954000	1441065958	30.957638	122.797892	12.7	227.5	230.99999999999997
212954000	1441065959	30.957594686009067	122.7978363124988	12.709999999999999	227.51	230.99999999999997
212954000	1441065960	30.95755204373055	122.79778161828871	12.719999999999999	227.51999999999998	230.99999999999997
212954000	1441065961	30.957510072438268	122.79772790217726	12.73	227.53	230.99999999999997
212954000	1441065962	30.95746877140605	122.7976751489719	12.74	227.54	230.99999999999997
212954000	1441065963	30.95742813990761	122.79762334348032	12.75	227.54999999999998	230.99999999999997
212954000	1441065964	30.95738817721665	122.7975724705102	12.76	227.56	230.99999999999997
212954000	1441065965	30.957348882606816	122.79752251486926	12.77	227.57	230.99999999999997
212954000	1441065966	30.957310255351736	122.79747346136531	12.780000000000001	227.57999999999998	230.99999999999997
212954000	1441065967	30.95727229472495	122.79742529480625	12.790000000000001	227.59	230.99999999999997
212954000	1441065968	30.957234999999997	122.79737800000001	12.8	227.6	230.99999999999997
212954000	1441065969	30.957198343932973	122.79733153009825	12.8	227.61999999999998	230.99999999999997
212954000	1441065970	30.957162193210213	122.79728571162748	12.8	227.64	230.99999999999997
212954000	1441065971	30.957126388000376	122.79724033945851	12.8	227.66	230.99999999999997
212954000	1441065972	30.95709076847183	122.79719520846271	12.8	227.67999999999998	230.99999999999997
212954000	1441065973	30.95705517479267	122.79715011351212	12.8	227.7	230.99999999999997
212954000	1441065974	30.957019447130673	122.79710484947931	12.8	227.72	230.99999999999997
212954000	1441065975	30.95698342565336	122.79705921123755	12.8	227.74	230.99999999999997
212954000	1441065976	30.956946950527914	122.79701299366066	12.8	227.76000000000002	230.99999999999997
212954000	1441065977	30.956909861921265	122.79696599162308	12.8	227.78	230.99999999999997
212954000	1441065978	30.956872	122.79691799999999	12.8	227.8	230.99999999999997
212954000	1441065979	30.956833256245265	122.79686888013808	12.81	227.8	230.99999999999997
212954000	1441065980	30.956793727397535	122.79681875926792	12.82	227.8	230.99999999999997
212954000	1441065981	30.9567535615124	122.79676783109052	12.83	227.8	230.99999999999997
212954000	1441065982	30.956712906645713	122.79671628930629	12.84	227.8	230.99999999999997
212954000	1441065983	30.95667191085365	122.79666432761503	12.850000000000001	227.8	230.99999999999997
212954000	1441065984	30.956630722192664	122.79661213971585	12.860000000000001	227.8	230.99999999999997
212954000	1441065985	30.95658948871958	122.79655991930723	12.870000000000001	227.8	230.99999999999997
212954000	1441065986	30.956548358491435	122.79650786008705	12.88	227.8	230.99999999999997
212954000	1441065987	30.95650747956567	122.79645615575245	12.89	227.8	230.99999999999997
212954000	1441065988	30.956467000000007	122.79640500000001	12.9	227.8	230.99999999999997
212954000	1441065989	30.95642701791713	122.7963545191494	12.9	227.8166666666667	230.99999999999997
212954000	1441065990	30.956387431698616	122.79630457001531	12.9	227.83333333333331	230.99999999999997
212954000	1441065991	30.956348089790414	122.79625494203675	12.9	227.85	230.99999999999997
212954000	1441065992	30.956308840638115	122.79620542465344	12.9	227.86666666666667	230.99999999999997
212954000	1441065993	30.95626953268707	122.79615580730572	12.9	227.88333333333335	230.99999999999997
212954000	1441065994	30.95623001438224	122.79610587943463	12.9	227.90000000000003	230.99999999999997
212954000	1441065995	30.956190134168256	122.79605543048184	12.9	227.91666666666666	230.99999999999997
212954000	1441065996	30.95614974048947	122.79600424988972	12.9	227.93333333333334	230.99999999999997
212954000	1441065997	30.956108681789814	122.79595212710129	12.9	227.95000000000002	230.99999999999997
212954000	1441065998	30.956066806512943	122.79589885156037	12.9	227.96666666666667	230.99999999999997
212954000	1441065999	30.95602396310204	122.7958442127115	12.9	227.98333333333335	230.99999999999997
212954000	1441066000	30.955980000000004	122.795788	12.9	228.00000000000003	230.99999999999997
212954000	1441066001	30.955934859790798	122.79573013105069	12.9125	228.01250000000002	230.99999999999997
212954000	1441066002	30.955888861624747	122.79567103620278	12.925	228.025	230.99999999999997
212954000	1441066003	30.955842418794585	122.79561127397237	12.9375	228.0375	230.99999999999997
212954000	1441066004	30.9557959445941	122.79555140287344	12.95	228.05	230.99999999999997
212954000	1441066005	30.955749852318085	122.79549198141794	12.9625	228.06250000000003	230.99999999999997
212954000	1441066006	30.95570455526235	122.79543356811567	12.975	228.07500000000002	230.99999999999997
212954000	1441066007	30.955660466723746	122.79537672147438	12.9875	228.0875	230.99999999999997
212954000	1441066008	30.955618	122.795322	13.0	228.10000000000002	230.99999999999997
212954000	1441066009	30.955577447931656	122.79526980065593	13.0	228.09	230.99999999999997
212954000	1441066010	30.955538621527054	122.79521987424229	13.0	228.08	230.99999999999997
212954000	1441066011	30.955501211335804	122.79517181001981	13.0	228.07000000000002	230.99999999999997
212954000	1441066012	30.9554649079068	122.79512519725068	13.0	228.06	230.99999999999997
212954000	1441066013	30.955429401788297	122.79507962519843	13.0	228.05	230.99999999999997
212954000	1441066014	30.955394383527914	122.79503468312784	13.0	228.04000000000002	230.99999999999997
212954000	1441066015	30.955359543672703	122.79498996030493	13.0	228.03	230.99999999999997
212954000	1441066016	30.95532457276915	122.79494504599688	13.0	228.02	230.99999999999997
212954000	1441066017	30.955289161363133	122.79489952947203	13.0	228.01000000000002	230.99999999999997
212954000	1441066018	30.955253	122.794853	13.0	228.00000000000003	230.99999999999997
212954000	1441066019	30.95521584892865	122.79480514313052	13.0	228.01818181818183	230.99999999999997
212954000	1441066020	30.95517774721469	122.79475602952998	13.0	228.03636363636366	230.99999999999997
212954000	1441066021	30.95513880362813	122.79470582614333	13.0	228.05454545454546	230.99999999999997
212954000	1441066022	30.955099126939157	122.79465469991518	13.0	228.07272727272726	230.99999999999997
212954000	1441066023	30.955058825918222	122.79460281778967	13.0	228.0909090909091	230.99999999999997
212954000	1441066024	30.95501800933607	122.79455034671044	13.0	228.10909090909092	230.99999999999997
212954000	1441066025	30.954976785963623	122.7944974536206	13.0	228.12727272727275	230.99999999999997
212954000	1441066026	30.954935264572157	122.7944443054628	13.0	228.14545454545456	230.99999999999997
212954000	1441066027	30.95489355393316	122.79439106917913	13.0	228.16363636363636	230.99999999999997
212954000	1441066028	30.954851762818418	122.79433791171118	13.0	228.1818181818182	230.99999999999997
212954000	1441066029	30.954810000000002	122.79428499999999	13.0	228.20000000000002	230.99999999999997
212954000	1441066030	30.954768355930067	122.7942324675172	13.011111111111111	228.1888888888889	230.99999999999997
212954000	1441066031	30.954726847780172	122.79418031385862	13.022222222222222	228.17777777777778	230.99999999999997
212954000	1441066032	30.954685474401685	122.79412850515122	13.033333333333333	228.16666666666669	230.99999999999997
212954000	1441066033	30.954644234645937	122.79407700752205	13.044444444444444	228.15555555555557	230.99999999999997
212954000	1441066034	30.95460312736416	122.79402578709818	13.055555555555555	228.14444444444445	230.99999999999997
212954000	1441066035	30.954562151407572	122.7939748100068	13.066666666666666	228.13333333333333	230.99999999999997
212954000	1441066036	30.954521305627296	122.79392404237511	13.077777777777778	228.12222222222223	230.99999999999997
212954000	1441066037	30.954480588874425	122.79387345033041	13.088888888888889	228.11111111111111	230.99999999999997
212954000	1441066038	30.95444	122.793823	13.1	228.10000000000002	230.99999999999997
212954000	1441066039	30.95439952496329	122.79377264367218	13.1	228.08	230.99999999999997
212954000	1441066040	30.95435909815663	122.79372227827872	13.1	228.06	230.99999999999997
212954000	1441066041	30.954318641080487	122.79367178691254	13.1	228.04000000000002	230.99999999999997
212954000	1441066042	30.954278075235084	122.79362105266702	13.1	228.02	230.99999999999997
212954000	1441066043	30.95423732212053	122.79356995863583	13.1	228.00000000000003	230.99999999999997
212954000	1441066044	30.95419630323672	122.79351838791301	13.1	227.98000000000002	230.99999999999997
212954000	1441066045	30.95415494008337	122.793466223593	13.1	227.96	230.99999999999997
212954000	1441066046	30.954113154159945	122.79341334877063	13.1	227.94000000000003	230.99999999999997
212954000	1441066047	30.95407086696581	122.79335964654109	13.1	227.92000000000002	230.99999999999997
212954000	1441066048	30.954028	122.793305	13.1	227.90000000000003	230.99999999999997
212954000	1441066049	30.953984508009164	122.79324934248481	13.10909090909091	227.90909090909093	230.99999999999997
212954000	1441066050	30.953940478730797	122.79319280829871	13.118181818181817	227.91818181818184	230.99999999999997
212954000	1441066051	30.953896033150407	122.79313558198575	13.127272727272727	227.92727272727276	230.99999999999997
212954000	1441066052	30.953851292253773	122.79307784808944	13.136363636363637	227.93636363636367	230.99999999999997
212954000	1441066053	30.95380637702706	122.79301979115259	13.145454545454545	227.94545454545457	230.99999999999997
212954000	1441066054	30.953761408456725	122.79296159571743	13.154545454545454	227.95454545454547	230.99999999999997
212954000	1441066055	30.953716507529567	122.79290344632555	13.163636363636362	227.96363636363637	230.99999999999997
212954000	1441066056	30.953671795232676	122.79284552751787	13.172727272727272	227.9727272727273	230.99999999999997
212954000	1441066057	30.953627392553557	122.7927880238347	13.181818181818182	227.9818181818182	230.99999999999997
212954000	1441066058	30.953583420479962	122.79273111981573	13.19090909090909	227.9909090909091	230.99999999999997
212954000	1441066059	30.953539999999993	122.79267500000002	13.2	228.00000000000003	230.99999999999997
212954000	1441066060	30.95349721935183	122.79261979939446	13.2	228.00000000000003	230.99999999999997
212954000	1441066061	30.953455035772677	122.79256545487948	13.2	228.00000000000003	230.99999999999997
212954000	1441066062	30.953413373749353	122.79251185380423	13.2	228.00000000000003	230.99999999999997
212954000	1441066063	30.953372157768467	122.7924588835183	13.2	228.00000000000003	230.99999999999997
212954000	1441066064	30.953331312316404	122.79240643137157	13.2	228.00000000000003	230.99999999999997
212954000	1441066065	30.95329076187941	122.79235438471441	13.2	228.00000000000003	230.99999999999997
212954000	1441066066	30.953250430943516	122.79230263089747	13.2	228.00000000000003	230.99999999999997
212954000	1441066067	30.953210243994565	122.79225105727176	13.2	228.00000000000003	230.99999999999997
212954000	1441066068	30.953170125518234	122.79219955118869	13.2	228.00000000000003	230.99999999999997
212954000	1441066069	30.953129999999998	122.792148	13.2	228.00000000000003	230.99999999999997
212954000	1441066070	30.953089801399113	122.79209630693883	13.2	228.00000000000003	230.99999999999997
212954000	1441066071	30.953049501570405	122.79204443876294	13.2	228.00000000000003	230.99999999999997
212954000	1441066072	30.95300908184261	122.79199237811132	13.2	228.00000000000003	230.99999999999997
212954000	1441066073	30.95296852354442	122.79194010762293	13.2	228.00000000000003	230.99999999999997
212954000	1441066074	30.95292780800451	122.79188760993685	13.2	228.00000000000003	230.99999999999997
212954000	1441066075	30.952886916551513	122.79183486769229	13.2	228.00000000000003	230.99999999999997
212954000	1441066076	30.952845830514057	122.7917818635284	13.2	228.00000000000003	230.99999999999997
212954000	1441066077	30.952804531220693	122.79172858008451	13.2	228.00000000000003	230.99999999999997
212954000	1441066078	30.952762999999997	122.791675	13.2	228.00000000000003	230.99999999999997
212954000	1441066079	30.952721240356315	122.79162113384992	13.2	228.00000000000003	230.99999999999997
212954000	1441066080	30.95267934449748	122.79156710395148	13.2	228.00000000000003	230.99999999999997
212954000	1441066081	30.952637426807364	122.7915130605571	13.2	228.00000000000003	230.99999999999997
212954000	1441066082	30.952595601670126	122.79145915391858	13.2	228.00000000000003	230.99999999999997
212954000	1441066083	30.952553983470143	122.79140553428726	13.2	228.00000000000003	230.99999999999997
212954000	1441066084	30.952512686592062	122.79135235191397	13.2	228.00000000000003	230.99999999999997
212954000	1441066085	30.952471825420773	122.79129975704903	13.2	228.00000000000003	230.99999999999997
212954000	1441066086	30.952431514341388	122.79124789994223	13.2	228.00000000000003	230.99999999999997
212954000	1441066087	30.952391867739276	122.79119693084293	13.2	228.00000000000003	230.99999999999997
212954000	1441066088	30.952352999999995	122.791147	13.2	228.00000000000003	230.99999999999997
212954000	1441066089	30.952314976184518	122.79109819281132	13.2	227.99	230.99999999999997
212954000	1441066090	30.95227766405453	122.79105033527253	13.2	227.98000000000002	230.99999999999997
212954000	1441066091	30.952240882046524	122.79100318852933	13.2	227.97000000000003	230.99999999999997
212954000	1441066092	30.952204448596706	122.79095651372822	13.2	227.96	230.99999999999997
212954000	1441066093	30.952168182140838	122.79091007201644	13.2	227.95000000000002	230.99999999999997
212954000	1441066094	30.952131901114402	122.79086362454188	13.2	227.94000000000003	230.99999999999997
212954000	1441066095	30.95209542395251	122.79081693245323	13.2	227.93	230.99999999999997
212954000	1441066096	30.952058569089925	122.79076975689983	13.2	227.92000000000002	230.99999999999997
212954000	1441066097	30.952021154961066	122.7907218590318	13.2	227.91000000000003	230.99999999999997
212954000	1441066098	30.951982999999995	122.79067300000001	13.2	227.90000000000003	230.99999999999997
212954000	1441066099	30.951943971880286	122.7906230069571	13.209999999999999	227.90000000000003	230.89999999999998
212954000	1441066100	30.95190413523512	122.79057197106037	13.219999999999999	227.90000000000003	230.79999999999998
212954000	1441066101	30.95186360393777	122.79052004946774	13.23	227.90000000000003	230.7
212954000	1441066102	30.951822491861712	122.79046739933672	13.24	227.90000000000003	230.6
212954000	1441066103	30.951780912880704	122.79041417782429	13.25	227.90000000000003	230.5
212954000	1441066104	30.95173898086873	122.79036054208694	13.26	227.90000000000003	230.39999999999998
212954000	1441066105	30.951696809700028	122.79030664928065	13.27	227.90000000000003	230.29999999999998
212954000	1441066106	30.951654513249114	122.79025265656088	13.280000000000001	227.90000000000003	230.2
212954000	1441066107	30.951612205390752	122.79019872108255	13.290000000000001	227.90000000000003	230.1
212954000	1441066108	30.951569999999997	122.79014500000001	13.3	227.90000000000003	230.0
212954000	1441066109	30.951527987317725	122.79009161631234	13.3	227.88000000000002	230.0
212954000	1441066110	30.951486163047537	122.79003855639921	13.3	227.86	230.0
212954000	1441066111	30.951444499258557	122.7899857724855	13.3	227.84	230.0
212954000	1441066112	30.951402968019817	122.78993321679634	13.3	227.82	230.0
212954000	1441066113	30.951361541400324	122.78988084155694	13.3	227.8	230.0
212954000	1441066114	30.951320191468966	122.78982859899273	13.3	227.78	230.0
212954000	1441066115	30.951278890294542	122.78977644132917	13.3	227.76000000000002	230.0
212954000	1441066116	30.951237609945824	122.78972432079196	13.3	227.73999999999998	230.0
212954000	1441066117	30.951196322491437	122.78967218960693	13.3	227.71999999999997	230.0
212954000	1441066118	30.951155000000007	122.78962	13.3	227.7	230.0
212954000	1441066119	30.95111361968523	122.78956771291618	13.3	227.69090909090906	230.0909090909091
212954000	1441066120	30.95107217934158	122.7895153241761	13.3	227.68181818181816	230.18181818181816
212954000	1441066121	30.951030681908744	122.78946283831927	13.3	227.67272727272726	230.27272727272728
212954000	1441066122	30.950989130326434	122.78941025988519	13.3	227.66363636363633	230.36363636363637
212954000	1441066123	30.950947527534332	122.78935759341338	13.3	227.65454545454543	230.45454545454544
212954000	1441066124	30.95090587647213	122.78930484344332	13.3	227.64545454545456	230.54545454545453
212954000	1441066125	30.950864180079556	122.78925201451446	13.3	227.63636363636363	230.6363636363636
212954000	1441066126	30.95082244129632	122.78919911116627	13.3	227.62727272727273	230.72727272727272
212954000	1441066127	30.95078066306217	122.78914613793819	13.3	227.61818181818182	230.8181818181818
212954000	1441066128	30.950738848316806	122.78909309936964	13.3	227.6090909090909	230.90909090909088
212954000	1441066129	30.950696999999998	122.78903999999999	13.3	227.6	230.99999999999997
212954000	1441066130	30.95065512607274	122.78898685106473	13.3	227.61111111111111	230.99999999999997
212954000	1441066131	30.950613254581032	122.78893369058335	13.3	227.62222222222223	230.99999999999997
212954000	1441066132	30.950571418592226	122.78888056327132	13.3	227.63333333333333	230.99999999999997
212954000	1441066133	30.950529651173714	122.78882751384388	13.3	227.64444444444442	230.99999999999997
212954000	1441066134	30.95048798539299	122.78877458701618	13.3	227.65555555555554	230.99999999999997
212954000	1441066135	30.95044645431759	122.78872182750318	13.3	227.66666666666666	230.99999999999997
212954000	1441066136	30.950405091015142	122.78866928001972	13.3	227.67777777777775	230.99999999999997
212954000	1441066137	30.950363928553347	122.78861698928048	13.3	227.68888888888887	230.99999999999997
212954000	1441066138	30.950323000000008	122.78856499999999	13.3	227.7	230.99999999999997
212954000	1441066139	30.950282310112488	122.78851332623692	13.3	227.68181818181816	230.99999999999997
212954000	1441066140	30.950241750406573	122.78846185942703	13.3	227.66363636363633	230.99999999999997
212954000	1441066141	30.950201184087415	122.78841046035093	13.3	227.64545454545456	230.99999999999997
212954000	1441066142	30.950160474359933	122.78835898978966	13.3	227.62727272727273	230.99999999999997
212954000	1441066143	30.95011948442881	122.78830730852484	13.3	227.6090909090909	230.99999999999997
212954000	1441066144	30.95007807749852	122.78825527733858	13.3	227.59090909090907	230.99999999999997
212954000	1441066145	30.95003611677332	122.78820275701362	13.3	227.57272727272726	230.99999999999997
212954000	1441066146	30.94999346545722	122.78814960833317	13.3	227.55454545454543	230.99999999999997
212954000	1441066147	30.94994998675399	122.78809569208103	13.3	227.53636363636363	230.99999999999997
212954000	1441066148	30.949905543867157	122.78804086904164	13.3	227.51818181818183	230.99999999999997
212954000	1441066149	30.94986	122.78798500000002	13.3	227.5	230.99999999999997
212954000	1441066150	30.949813283593446	122.78792801666813	13.3	227.3875	231.125
212954000	1441066151	30.949765584040023	122.7878701344632	13.3	227.27499999999998	231.25000000000003
212954000	1441066152	30.949717155970593	122.7878116397278	13.3	227.1625	231.37499999999997
212954000	1441066153	30.949668254016544	122.78775281880331	13.3	227.05	231.5
212954000	1441066154	30.949619132809783	122.78769395802988	13.3	226.9375	231.62500000000003
212954000	1441066155	30.94957004698272	122.78763534374654	13.3	226.82500000000002	231.75
212954000	1441066156	30.949521251168306	122.78757726229104	13.3	226.7125	231.875
212954000	1441066157	30.949472999999998	122.78752000000001	13.3	226.6	232.00000000000003
212954000	1441066158	30.949425508285174	122.78746379131444	13.3	226.51818181818183	232.2727272727273
212954000	1441066159	30.949378831525333	122.78740866309708	13.3	226.43636363636364	232.54545454545456
212954000	1441066160	30.9493329853954	122.78735459031621	13.3	226.35454545454547	232.81818181818184
212954000	1441066161	30.949287985570205	122.78730154794017	13.3	226.27272727272725	233.09090909090912
212954000	1441066162	30.949243847724517	122.78724951093741	13.3	226.1909090909091	233.3636363636364
212954000	1441066163	30.94920058753306	122.78719845427645	13.3	226.1090909090909	233.63636363636363
212954000	1441066164	30.94915822067049	122.78714835292578	13.3	226.02727272727273	233.90909090909088
212954000	1441066165	30.949116762811386	122.78709918185409	13.3	225.9454545454545	234.18181818181816
212954000	1441066166	30.949076229630304	122.78705091603007	13.3	225.86363636363635	234.45454545454544
212954000	1441066167	30.949036636801697	122.78700353042242	13.3	225.78181818181815	234.72727272727272
212954000	1441066168	30.948998000000003	122.786957	13.3	225.7	235.0
212954000	1441066169	30.94896028923793	122.78691124950718	13.3	225.77999999999997	235.2
212954000	1441066170	30.948923291881467	122.78686600279072	13.3	225.85999999999999	235.4
212954000	1441066171	30.948886749634486	122.78682093347378	13.3	225.94	235.6
212954000	1441066172	30.94885040420042	122.78677571518058	13.3	226.01999999999998	235.79999999999998
212954000	1441066173	30.948813997282244	122.78673002153629	13.3	226.1	235.99999999999997
212954000	1441066174	30.94877727058248	122.78668352616704	13.3	226.18	236.20000000000002
212954000	1441066175	30.948739965803117	122.78663590269998	13.3	226.26	236.4
212954000	1441066176	30.9487018246457	122.78658682476338	13.3	226.34	236.6
212954000	1441066177	30.94866258881119	122.78653596598654	13.3	226.42000000000002	236.80000000000004
212954000	1441066178	30.948622	122.786483	13.3	226.5	237.00000000000003
212954000	1441066179	30.948579895814945	122.78642772443521	13.3	226.69090909090912	237.1818181818182
212954000	1441066180	30.948536497470858	122.78637043292288	13.3	226.88181818181818	237.3636363636364
212954000	1441066181	30.94849212208617	122.7863115430922	13.3	227.0727272727273	237.54545454545456
212954000	1441066182	30.94844708677998	122.78625147257104	13.3	227.26363636363635	237.72727272727272
212954000	1441066183	30.948401708672144	122.78619063898567	13.3	227.45454545454547	237.9090909090909
212954000	1441066184	30.948356304883266	122.78612945996086	13.3	227.64545454545456	238.09090909090912
212954000	1441066185	30.948311192534778	122.78606835311973	13.3	227.83636363636364	238.27272727272728
212954000	1441066186	30.94826668874886	122.78600773608385	13.3	228.02727272727273	238.45454545454544
212954000	1441066187	30.948223110648488	122.78594802647318	13.3	228.21818181818182	238.6363636363636
212954000	1441066188	30.948180775357375	122.78588964190621	13.3	228.4090909090909	238.81818181818184
212954000	1441066189	30.94814000000001	122.78583300000001	13.3	228.6	239.0
212954000	1441066190	30.94810101453498	122.78577840513394	13.3	228.75555555555556	239.2222222222222
212954000	1441066191	30.94806370025515	122.78572570874147	13.3	228.9111111111111	239.44444444444443
212954000	1441066192	30.9480278512864	122.78567464902049	13.3	229.06666666666666	239.66666666666666
212954000	1441066193	30.947993261754167	122.78562496417003	13.3	229.22222222222223	239.88888888888889
212954000	1441066194	30.947959725783416	122.78557639238993	13.3	229.3777777777778	240.11111111111114
212954000	1441066195	30.947927037498687	122.7855286718809	13.3	229.53333333333333	240.33333333333337
212954000	1441066196	30.94789499102411	122.78548154084456	13.3	229.6888888888889	240.55555555555557
212954000	1441066197	30.94786338048344	122.78543473748321	13.3	229.8444444444444	240.7777777777778
212954000	1441066198	30.947832000000005	122.785388	13.3	230.0	241.00000000000003
212954000	1441066199	30.947800660803775	122.785341081069	13.3	230.1583333333333	241.08333333333337
212954000	1441066200	30.947769242552322	122.78529379124596	13.3	230.31666666666666	241.16666666666666
212954000	1441066201	30.94773764200991	122.78524595555733	13.3	230.475	241.25
212954000	1441066202	30.94770575594053	122.78519739902994	13.3	230.63333333333335	241.33333333333334
212954000	1441066203	30.947673481107934	122.78514794669115	13.3	230.79166666666666	241.41666666666669
212954000	1441066204	30.947640714275582	122.78509742356877	13.3	230.95000000000005	241.50000000000003
212954000	1441066205	30.94760735220661	122.78504565469107	13.3	231.10833333333335	241.58333333333334
212954000	1441066206	30.947573291663872	122.78499246508686	13.3	231.26666666666668	241.66666666666669
212954000	1441066207	30.947538429409875	122.78493767978543	13.3	231.42500000000004	241.75000000000003
212954000	1441066208	30.94750266220678	122.78488112381672	13.3	231.58333333333334	241.83333333333331
212954000	1441066209	30.947465886816357	122.78482262221121	13.3	231.7416666666667	241.91666666666666
212954000	1441066210	30.947427999999984	122.784762	13.3	231.90000000000003	242.0
212954000	1441066211	30.947388971261777	122.7846992055308	13.3	232.0888888888889	242.22222222222223
212954000	1441066212	30.947349061078274	122.78463468041474	13.3	232.27777777777783	242.44444444444446
212954000	1441066213	30.947308602670127	122.78456898957732	13.3	232.4666666666667	242.66666666666666
212954000	1441066214	30.947267929259038	122.7845026979422	13.3	232.65555555555557	242.88888888888889
212954000	1441066215	30.94722737406787	122.78443637043122	13.3	232.8444444444445	243.11111111111111
212954000	1441066216	30.947187270320672	122.78437057196429	13.3	233.03333333333336	243.33333333333331
212954000	1441066217	30.947147951242602	122.78430586745952	13.3	233.22222222222223	243.55555555555554
212954000	1441066218	30.947109750059926	122.78424282183322	13.3	233.41111111111115	243.77777777777777
212954000	1441066219	30.947072999999993	122.78418199999999	13.3	233.60000000000002	244.0
212954000	1441066220	30.94703793866992	122.78412379950146	13.290000000000001	233.73000000000002	244.1
212954000	1441066221	30.94700442119243	122.78406794839277	13.280000000000001	233.86	244.2
212954000	1441066222	30.94697220706835	122.78401400735885	13.27	233.99	244.3
212954000	1441066223	30.94694105579765	122.78396153708586	13.26	234.12	244.4
212954000	1441066224	30.94691072687955	122.78391009826122	13.25	234.25000000000003	244.5
212954000	1441066225	30.9468809798125	122.78385925157346	13.24	234.38000000000002	244.6
212954000	1441066226	30.946851574094293	122.78380855771223	13.23	234.51000000000002	244.7
212954000	1441066227	30.946822269222007	122.78375757736828	13.219999999999999	234.64000000000001	244.80000000000004
212954000	1441066228	30.94679282469201	122.78370587123325	13.209999999999999	234.77	244.90000000000003
212954000	1441066229	30.946762999999994	122.78365300000002	13.2	234.9	245.00000000000003
212954000	1441066230	30.946732600707882	122.78359861580249	13.2	235.04999999999998	245.10000000000002
212954000	1441066231	30.94670161664502	122.78354273653528	13.2	235.2	245.20000000000002
212954000	1441066232	30.946670083707858	122.783485471533	13.2	235.35000000000002	245.3
212954000	1441066233	30.946638037792958	122.78342693013005	13.2	235.5	245.4
212954000	1441066234	30.94660551479703	122.78336722166064	13.2	235.65	245.5
212954000	1441066235	30.946572550617	122.78330645545883	13.2	235.79999999999998	245.60000000000005
212954000	1441066236	30.946539181149923	122.78324474085838	13.2	235.95	245.70000000000005
212954000	1441066237	30.94650544229306	122.78318218719288	13.2	236.10000000000002	245.80000000000004
212954000	1441066238	30.94647136994386	122.78311890379571	13.2	236.25	245.90000000000003
212954000	1441066239	30.946436999999996	122.78305500000002	13.2	236.4	246.00000000000003
212954000	1441066240	30.946402370528862	122.78299056924536	13.2	236.54	246.20000000000002
212954000	1441066241	30.946367528276436	122.7829256413981	13.2	236.67999999999998	246.39999999999998
212954000	1441066242	30.946332522158237	122.78286023043107	13.2	236.82000000000002	246.60000000000002
212954000	1441066243	30.946297401089826	122.78279435031706	13.2	236.96	246.8
212954000	1441066244	30.94626221398681	122.78272801502862	13.2	237.10000000000002	247.0
212954000	1441066245	30.946227009764787	122.7826612385382	13.2	237.24	247.2
212954000	1441066246	30.946191837339427	122.78259403481809	13.2	237.38	247.39999999999998
212954000	1441066247	30.94615674562637	122.78252641784042	13.2	237.52000000000004	247.60000000000002
212954000	1441066248	30.946121783541326	122.7824584015771	13.2	237.66000000000003	247.8
212954000	1441066249	30.946086999999995	122.78239	13.2	237.8	248.0
212954000	1441066250	30.946052439729154	122.78232124854586	13.2	237.9666666666667	248.0
212954000	1441066251	30.94601813069973	122.78225226851171	13.2	238.13333333333335	248.0
212954000	1441066252	30.94598409669399	122.78218320265948	13.2	238.30000000000004	248.0
212954000	1441066253	30.945950361494432	122.78211419375083	13.2	238.46666666666667	248.0
212954000	1441066254	30.945916948883948	122.78204538454712	13.2	238.63333333333335	248.0
212954000	1441066255	30.945883882645656	122.78197691780946	13.2	238.8	248.0
212954000	1441066256	30.945851186563033	122.78190893629869	13.2	238.9666666666667	248.0
212954000	1441066257	30.945818884419797	122.78184158277543	13.2	239.13333333333333	248.0
212954000	1441066258	30.945786999999992	122.781775	13.2	239.3	248.0
212954000	1441066259	30.945755550593987	122.78170930346862	13.2	239.3727272727273	248.18181818181816
212954000	1441066260	30.945724527516457	122.78164449962186	13.2	239.44545454545454	248.36363636363637
212954000	1441066261	30.945693915588155	122.78158056763645	13.2	239.51818181818183	248.54545454545453
212954000	1441066262	30.9456636996297	122.78151748668925	13.2	239.59090909090912	248.72727272727272
212954000	1441066263	30.94563386446171	122.78145523595718	13.2	239.66363636363636	248.90909090909093
212954000	1441066264	30.94560439490471	122.7813937946172	13.2	239.73636363636365	249.0909090909091
212954000	1441066265	30.945575275779216	122.78133314184643	13.2	239.80909090909088	249.2727272727273
212954000	1441066266	30.94554649190564	122.78127325682205	13.2	239.88181818181818	249.45454545454547
212954000	1441066267	30.945518028104363	122.7812141187213	13.2	239.95454545454547	249.63636363636363
212954000	1441066268	30.945489869195733	122.78115570672148	13.2	240.0272727272727	249.81818181818187
212954000	1441066269	30.945461999999992	122.78109800000001	13.2	240.09999999999997	250.00000000000003
212954000	1441066270	30.945434402434778	122.78104096759218	13.2	240.14	250.20000000000002
212954000	1441066271	30.945407046806977	122.78098453796446	13.2	240.17999999999998	250.4
212954000	1441066272	30.945379900520777	122.78092862944133	13.2	240.21999999999997	250.60000000000002
212954000	1441066273	30.945352930980157	122.78087316034747	13.2	240.25999999999996	250.8
212954000	1441066274	30.945326105588983	122.78081804900766	13.2	240.3	251.0
212954000	1441066275	30.945299391750982	122.78076321374692	13.2	240.34	251.2
212954000	1441066276	30.945272756869716	122.78070857289036	13.2	240.38	251.39999999999998
212954000	1441066277	30.945246168348618	122.78065404476334	13.2	240.42000000000002	251.60000000000002
212954000	1441066278	30.945219593590995	122.78059954769134	13.2	240.46	251.8
212954000	1441066279	30.945193000000003	122.78054500000002	13.2	240.5	252.0
212954000	1441066280	30.945166363121782	122.78049033124447	13.19	240.52	252.39999999999998
212954000	1441066281	30.94513969107476	122.78043551589705	13.18	240.54	252.8
212954000	1441066282	30.94511300012049	122.78038053965936	13.17	240.56	253.20000000000002
212954000	1441066283	30.94508630652044	122.78032538823301	13.16	240.57999999999998	253.6
212954000	1441066284	30.94505962653611	122.78027004731958	13.149999999999999	240.6	253.99999999999997
212954000	1441066285	30.94503297642894	122.78021450262064	13.139999999999999	240.62	254.4
212954000	1441066286	30.94500637246037	122.78015873983772	13.129999999999999	240.64	254.80000000000004
212954000	1441066287	30.94497983089177	122.78010274467229	13.12	240.66	255.20000000000002
212954000	1441066288	30.944953367984535	122.7800465028259	13.11	240.67999999999998	255.59999999999997
212954000	1441066289	30.944927	122.77999000000001	13.1	240.7	256.0
212954000	1441066290	30.9449007310813	122.77993317642367	13.1	240.82999999999998	256.40000000000003
212954000	1441066291	30.944874516898626	122.77987579043673	13.1	240.95999999999998	256.8
212954000	1441066292	30.94484830100353	122.77981755490704	13.1	241.09	257.2
212954000	1441066293	30.944822026946973	122.77975818270289	13.1	241.22	257.6
212954000	1441066294	30.944795638279462	122.77969738669307	13.1	241.35	258.00000000000006
212954000	1441066295	30.9447690785508	122.77963487974687	13.1	241.48	258.40000000000003
212954000	1441066296	30.944742291310305	122.77957037473395	13.1	241.60999999999999	258.8
212954000	1441066297	30.944715220106517	122.77950358452456	13.1	241.74000000000004	259.2
212954000	1441066298	30.944687808487373	122.7794342219895	13.1	241.87	259.6
212954000	1441066299	30.94466	122.77936200000002	13.1	242.0	260.0
212954000	1441066300	30.94463179852226	122.77928687008686	13.09	242.32999999999998	260.3
212954000	1441066301	30.94460344925857	122.77920973841579	13.08	242.66000000000003	260.6
212954000	1441066302	30.944575257747147	122.7791317498094	13.07	242.99	260.9
212954000	1441066303	30.94454752952899	122.77905404908789	13.06	243.32000000000002	261.20000000000005
212954000	1441066304	30.944520570147798	122.77897778106919	13.05	243.65	261.5
212954000	1441066305	30.944494685149955	122.77890409056893	13.04	243.98	261.8
212954000	1441066306	30.944470180084323	122.77883412240077	13.03	244.31000000000003	262.1
212954000	1441066307	30.944447360501947	122.77876902137649	13.02	244.64	262.40000000000003
212954000	1441066308	30.944426531955756	122.77870993230648	13.01	244.97000000000003	262.70000000000005
212954000	1441066309	30.944407999999996	122.77865800000001	13.0	245.3	263.0
212954000	1441066310	30.94439177792517	122.77861323798942	12.985714285714286	245.64285714285714	263.28571428571433
212954000	1441066311	30.944376709961332	122.7785711347042	12.971428571428572	245.9857142857143	263.57142857142856
212954000	1441066312	30.944361348066924	122.77852604730352	12.957142857142857	246.32857142857142	263.8571428571429
212954000	1441066313	30.944344244192312	122.77847233295304	12.942857142857143	246.6714285714286	264.14285714285717
212954000	1441066314	30.9443239502773	122.77840434882641	12.928571428571429	247.01428571428573	264.42857142857144
212954000	1441066315	30.94429901824611	122.77831645210844	12.914285714285715	247.3571428571429	264.7142857142857
212954000	1441066316	30.944267999999997	122.77820300000002	12.9	247.70000000000002	265.0
212954000	1441066317	30.944232999999997	122.77807200000001	12.9	248.6	266.0
212954000	1441066318	30.944206530353032	122.77797159597948	12.88	248.85999999999999	266.2
212954000	1441066319	30.944189444712574	122.77790572327733	12.860000000000001	249.12000000000003	266.4
212954000	1441066320	30.944178793909973	122.77786385257501	12.84	249.38	266.6
212954000	1441066321	30.944171628744755	122.77783545457704	12.82	249.64000000000004	266.8
212954000	1441066322	30.944165	122.77781000000002	12.8	249.90000000000003	267.0
212954000	1441066323	30.944156429314916	122.77777828721678	12.8	250.12500000000003	267.0
212954000	1441066324	30.94414532178451	122.77773642520293	12.8	250.35000000000005	267.0
212954000	1441066325	30.944131553363743	122.77768185058669	12.8	250.57500000000002	267.0
212954000	1441066326	30.944115000000004	122.77761200000002	12.8	250.8	267.0
212954000	1441066327	30.94409589356916	122.77752663753276	12.8	251.2666666666667	267.3333333333333
212954000	1441066328	30.944075889703345	122.77743483708615	12.8	251.73333333333332	267.6666666666667
212954000	1441066329	30.944057	122.77734799999999	12.8	252.2	268.0
212954000	1441066330	30.94404071267286	122.77727451714898	12.766666666666667	252.49999999999997	268.0
212954000	1441066331	30.944026422291767	122.77721073760557	12.733333333333333	252.8	268.0
212954000	1441066332	30.944012999999995	122.77715	12.7	253.1	268.0
212954000	1441066333	30.943999525309444	122.7770869040287	12.7	253.34285714285713	268.28571428571433
212954000	1441066334	30.94398591125157	122.77702109362832	12.7	253.58571428571426	268.57142857142856
212954000	1441066335	30.9439722792402	122.77695347379426	12.7	253.82857142857142	268.8571428571429
212954000	1441066336	30.943958750690925	122.77688494952116	12.7	254.0714285714286	269.14285714285717
212954000	1441066337	30.94394544702122	122.77681642580264	12.7	254.31428571428575	269.42857142857144
212954000	1441066338	30.943932489650493	122.77674880763159	12.7	254.55714285714288	269.7142857142857
212954000	1441066339	30.943919999999995	122.776683	12.7	254.80000000000004	270.0
212954000	1441066340	30.943908067028424	122.77661966414308	12.7	255.01818181818183	270.0909090909091
212954000	1441066341	30.943896649837914	122.77655848627147	12.7	255.23636363636365	270.1818181818182
212954000	1441066342	30.943885675065278	122.77649890884024	12.7	255.45454545454547	270.27272727272725
212954000	1441066343	30.943875069346277	122.77644037430487	12.7	255.67272727272726	270.3636363636364
212954000	1441066344	30.94386475931557	122.7763823251214	12.7	255.89090909090908	270.45454545454544
212954000	1441066345	30.943854671606857	122.77632420374627	12.7	256.1090909090909	270.54545454545456
212954000	1441066346	30.943844732852792	122.77626545263632	12.7	256.32727272727277	270.6363636363636
212954000	1441066347	30.943834869685055	122.77620551424883	12.7	256.54545454545456	270.7272727272727
212954000	1441066348	30.943825008734223	122.77614383104147	12.7	256.76363636363635	270.8181818181818
212954000	1441066349	30.943815076629782	122.77607984547234	12.7	256.9818181818182	270.9090909090909
212954000	1441066350	30.943804999999998	122.776013	12.7	257.2	271.0
212954000	1441066351	30.943794728168356	122.77594293166403	12.7	257.41249999999997	271.125
212954000	1441066352	30.94378430124381	122.77587005582645	12.7	257.625	271.25
212954000	1441066353	30.943773782032792	122.7757949824295	12.7	257.8375	271.375
212954000	1441066354	30.943763233343038	122.77571832141496	12.7	258.04999999999995	271.5
212954000	1441066355	30.943752717983635	122.77564068272413	12.7	258.2625	271.625
212954000	1441066356	30.943742298765102	122.77556267629788	12.7	258.47499999999997	271.75000000000006
212954000	1441066357	30.943732038499412	122.77548491207655	12.7	258.6875	271.875
212954000	1441066358	30.943722	122.77540800000001	12.7	258.9	272.0
212954000	1441066359	30.94371223167302	122.77533240676846	12.7	259.0363636363636	272.2727272727273
212954000	1441066360	30.94370272429036	122.77525802612487	12.7	259.17272727272723	272.54545454545456
212954000	1441066361	30.943693454214753	122.77518460857324	12.7	259.3090909090909	272.81818181818187
212954000	1441066362	30.94368439780833	122.77511190461766	12.7	259.44545454545454	273.0909090909091
212954000	1441066363	30.943675531432646	122.77503966476242	12.7	259.58181818181816	273.3636363636364
212954000	1441066364	30.943666831448667	122.77496763951198	12.7	259.7181818181818	273.6363636363636
212954000	1441066365	30.943658274216833	122.774895579371	12.7	259.8545454545454	273.9090909090909
212954000	1441066366	30.943649836097023	122.77482323484425	12.7	259.9909090909091	274.1818181818182
212954000	1441066367	30.943641493448546	122.77475035643675	12.7	260.1272727272727	274.45454545454544
212954000	1441066368	30.943633222630154	122.77467669465356	12.7	260.26363636363635	274.7272727272727
212954000	1441066369	30.943624999999997	122.774602	12.7	260.4	275.0
212954000	1441066370	30.943616815359498	122.77452614149703	12.7	260.53749999999997	275.25
212954000	1441066371	30.943608712285197	122.77444946222772	12.7	260.675	275.5
212954000	1441066372	30.943600747798424	122.7743724237904	12.7	260.8125	275.75
212954000	1441066373	30.943592978921604	122.77429548778298	12.7	260.95	276.00000000000006
212954000	1441066374	30.94358546267823	122.77421911580309	12.7	261.0875	276.25
212954000	1441066375	30.943578256092902	122.77414376944805	12.7	261.225	276.5
212954000	1441066376	30.94357141619127	122.77406991031478	12.7	261.36250000000007	276.75000000000006
212954000	1441066377	30.943565000000003	122.773998	12.7	261.5	277.0
212954000	1441066378	30.943559053080886	122.77392838603464	12.691666666666666	261.68333333333334	277.1666666666667
212954000	1441066379	30.943553575132857	122.77386095968741	12.683333333333334	261.8666666666667	277.33333333333337
212954000	1441066380	30.94354855438858	122.77379549816159	12.674999999999999	262.05	277.50000000000006
212954000	1441066381	30.94354397908019	122.77373177866066	12.666666666666666	262.23333333333335	277.6666666666667
212954000	1441066382	30.943539837439292	122.7736695783882	12.658333333333333	262.4166666666667	277.8333333333333
212954000	1441066383	30.943536117696983	122.7736086745479	12.649999999999999	262.6	278.0
212954000	1441066384	30.94353280808393	122.77354884434354	12.641666666666666	262.78333333333336	278.1666666666667
212954000	1441066385	30.943529896830317	122.77348986497904	12.633333333333333	262.9666666666667	278.3333333333333
212954000	1441066386	30.943527372165963	122.77343151365837	12.625	263.15	278.5
212954000	1441066387	30.94352522232021	122.77337356758555	12.616666666666667	263.3333333333333	278.6666666666667
212954000	1441066388	30.943523435522042	122.7733158039647	12.608333333333333	263.51666666666665	278.83333333333337
212954000	1441066389	30.943522000000005	122.773258	12.6	263.7	279.0
212954000	1441066390	30.943520897607208	122.77319995916922	12.59	263.98999999999995	279.0
212954000	1441066391	30.943520084696146	122.77314159004457	12.58	264.28	279.0
212954000	1441066392	30.943519511244133	122.77308282747192	12.57	264.57	279.0
212954000	1441066393	30.94351912722834	122.7730236062973	12.56	264.86	279.0
212954000	1441066394	30.943518882625803	122.77296386136683	12.55	265.15	279.0
212954000	1441066395	30.943518727413473	122.77290352752678	12.54	265.44	279.0
212954000	1441066396	30.943518611568116	122.77284253962351	12.53	265.73	279.0
212954000	1441066397	30.943518485066427	122.7727808325035	12.52	266.02	279.0
212954000	1441066398	30.94351829788492	122.77271834101343	12.51	266.31	279.0
212954000	1441066399	30.943518	122.77265500000001	12.5	266.6	279.0
212954000	1441066400	30.943517557834113	122.77259076568774	12.5	266.82727272727277	279.0909090909091
212954000	1441066401	30.943517003594526	122.77252567981131	12.5	267.05454545454546	279.1818181818182
212954000	1441066402	30.943516385934828	122.77245980548292	12.5	267.2818181818182	279.27272727272725
212954000	1441066403	30.94351575350869	122.77239320581458	12.5	267.50909090909096	279.3636363636364
212954000	1441066404	30.94351515496992	122.77232594391823	12.5	267.73636363636365	279.45454545454544
212954000	1441066405	30.943514638972424	122.77225808290558	12.5	267.9636363636364	279.54545454545456
212954000	1441066406	30.94351425417024	122.77218968588829	12.5	268.1909090909091	279.6363636363636
212954000	1441066407	30.943514049217548	122.77212081597786	12.5	268.41818181818184	279.7272727272727
212954000	1441066408	30.943514072768632	122.77205153628553	12.5	268.6454545454546	279.8181818181818
212954000	1441066409	30.943514373477928	122.77198190992259	12.5	268.8727272727273	279.9090909090909
212954000	1441066410	30.94351499999999	122.771912	12.5	269.1	280.0
212954000	1441066411	30.943515982278342	122.77184191828924	12.5	269.2625	280.0
212954000	1441066412	30.94351727541215	122.77177197120385	12.5	269.425	280.0
212954000	1441066413	30.943518815790142	122.77170251381816	12.5	269.58750000000003	280.0
212954000	1441066414	30.943520539801792	122.77163390120667	12.5	269.74999999999994	280.0
212954000	1441066415	30.94352238383734	122.7715664884441	12.5	269.91249999999997	280.0
212954000	1441066416	30.943524284287705	122.77150063060532	12.5	270.075	280.0
212954000	1441066417	30.943526177544513	122.77143668276553	12.5	270.23749999999995	280.0
212954000	1441066418	30.943528000000004	122.77137500000002	12.5	270.4	280.0
212954000	1441066419	30.943529705875093	122.77131576219332	12.5	270.475	280.0
212954000	1441066420	30.943531320702995	122.77125844846611	12.5	270.54999999999995	280.0
212954000	1441066421	30.943532887843908	122.77120236274796	12.5	270.625	280.0
212954000	1441066422	30.943534450656667	122.77114680896831	12.5	270.7	280.0
212954000	1441066423	30.94353605249897	122.77109109105646	12.5	270.775	280.0
212954000	1441066424	30.943537736727308	122.77103451294155	12.5	270.85	280.0
212954000	1441066425	30.943539546696915	122.77097637855259	12.5	270.925	280.0
212954000	1441066426	30.943541525761752	122.77091599181843	12.5	271.0	280.0
212954000	1441066427	30.943543717274345	122.77085265666773	12.5	271.075	280.0
212954000	1441066428	30.943546164585708	122.770785677029	12.5	271.15000000000003	280.0
212954000	1441066429	30.943548911045138	122.77071435683042	12.5	271.225	280.0
212954000	1441066430	30.943552000000004	122.770638	12.5	271.3	280.0
212954000	1441066431	30.94355544898271	122.77055628653987	12.5	271.40000000000003	280.0
212954000	1441066432	30.943559172274092	122.77047040075001	12.5	271.5	280.0
212954000	1441066433	30.943563058345443	122.77038190300543	12.5	271.6	280.0
212954000	1441066434	30.943566995672025	122.77029235368165	12.5	271.70000000000005	280.0
212954000	1441066435	30.9435708727334	122.77020331315482	12.5	271.8	280.0
212954000	1441066436	30.943574578013397	122.77011634180182	12.5	271.90000000000003	280.0
212954000	1441066437	30.94357799999999	122.770033	12.5	272.0	280.0
212954000	1441066438	30.943581052429437	122.76995450438841	12.5	272.0416666666667	280.0833333333333
212954000	1441066439	30.94358375001766	122.76988069665063	12.5	272.08333333333337	280.1666666666667
212954000	1441066440	30.94358613272385	122.76981107473101	12.5	272.125	280.25
212954000	1441066441	30.94358824050566	122.76974513657379	12.5	272.1666666666667	280.3333333333333
212954000	1441066442	30.943590113319367	122.76968238012283	12.5	272.2083333333333	280.4166666666667
212954000	1441066443	30.943591791119985	122.76962230332195	12.5	272.25	280.5
212954000	1441066444	30.943593313861435	122.76956440411475	12.5	272.2916666666667	280.58333333333337
212954000	1441066445	30.943594721496627	122.76950818044466	12.5	272.33333333333337	280.6666666666667
212954000	1441066446	30.943596053977476	122.76945313025499	12.5	272.37500000000006	280.75
212954000	1441066447	30.94359735125501	122.76939875148895	12.5	272.41666666666663	280.8333333333333
212954000	1441066448	30.943598653279423	122.76934454208961	12.5	272.4583333333333	280.9166666666667
212954000	1441066449	30.9436	122.76928999999998	12.5	272.5	281.0
212954000	1441066450	30.94360142865128	122.76923468733438	12.5	272.54	281.0
212954000	1441066451	30.943602965611237	122.76917842289292	12.5	272.58	281.0
212954000	1441066452	30.9436046345436	122.76912108964714	12.5	272.62	281.0
212954000	1441066453	30.943606459111884	122.76906257056856	12.5	272.65999999999997	281.0
212954000	1441066454	30.943608462979352	122.76900274862855	12.5	272.7	281.0
212954000	1441066455	30.943610669808994	122.76894150679843	12.5	272.74	281.0
212954000	1441066456	30.943613103263566	122.76887872804942	12.5	272.78	281.0
212954000	1441066457	30.943615787005537	122.76881429535266	12.5	272.82	281.0
212954000	1441066458	30.943618744697066	122.76874809167921	12.5	272.85999999999996	281.0
212954000	1441066459	30.943621999999998	122.76867999999999	12.5	272.9	281.0
212954000	1441066460	30.943625565893523	122.76860997773146	12.50909090909091	272.95454545454544	281.0
212954000	1441066461	30.943629412627367	122.76853828007252	12.518181818181818	273.0090909090909	281.0
212954000	1441066462	30.9436334997695	122.76846523666785	12.527272727272727	273.0636363636363	281.0
212954000	1441066463	30.943637786888587	122.76839117716231	12.536363636363637	273.11818181818177	281.0
212954000	1441066464	30.943642233553984	122.76831643120086	12.545454545454545	273.17272727272723	281.0
212954000	1441066465	30.943646799335863	122.76824132842864	12.554545454545455	273.2272727272727	281.0
212954000	1441066466	30.943651443805063	122.76816619849106	12.563636363636363	273.28181818181815	281.0
212954000	1441066467	30.94365612653329	122.76809137103359	12.572727272727272	273.3363636363636	281.0
212954000	1441066468	30.94366080709296	122.76801717570197	12.581818181818182	273.3909090909091	281.0
212954000	1441066469	30.943665445057214	122.76794394214208	12.59090909090909	273.44545454545454	281.0
212954000	1441066470	30.943670000000004	122.76787200000001	12.6	273.5	281.0
212954000	1441066471	30.94367444399651	122.76780158612621	12.6	273.52500000000003	281.0
212954000	1441066472	30.94367879912471	122.76773256618806	12.6	273.54999999999995	281.0
212954000	1441066473	30.943683099962726	122.767664713057	12.6	273.57499999999993	281.0
212954000	1441066474	30.943687381088193	122.76759779960439	12.6	273.59999999999997	281.0
212954000	1441066475	30.94369167707824	122.76753159870138	12.6	273.625	281.0
212954000	1441066476	30.943696022509517	122.76746588321907	12.6	273.65	281.0
212954000	1441066477	30.943700451958208	122.76740042602835	12.6	273.67499999999995	281.0
212954000	1441066478	30.943705	122.76733499999999	12.6	273.7	281.0
212954000	1441066479	30.94370969171247	122.76726941177594	12.6	273.725	281.0
212954000	1441066480	30.943714514182084	122.76720360308309	12.6	273.74999999999994	281.0
212954000	1441066481	30.943719444997463	122.76713754941964	12.6	273.775	281.0
212954000	1441066482	30.94372446174723	122.76707122628382	12.6	273.79999999999995	281.0
212954000	1441066483	30.943729542019973	122.76700460917391	12.6	273.825	281.0
212954000	1441066484	30.943734663404182	122.7669376735883	12.6	273.85	281.0
212954000	1441066485	30.943739803488306	122.76687039502539	12.6	273.875	281.0
212954000	1441066486	30.94374493986077	122.76680274898365	12.6	273.90000000000003	281.0
212954000	1441066487	30.94375005010989	122.76673471096163	12.6	273.925	281.0
212954000	1441066488	30.943755111823986	122.76666625645791	12.6	273.95	281.0
212954000	1441066489	30.943760102591295	122.76659736097113	12.6	273.97499999999997	281.0
212954000	1441066490	30.943765	122.76652800000001	12.6	274.0	281.0
212954000	1441066491	30.943769810683513	122.7664580935461	12.6	274.0125	281.0
212954000	1441066492	30.943774657456142	122.76638733962203	12.6	274.02500000000003	281.0
212954000	1441066493	30.943779692176783	122.76631538074268	12.6	274.0375	281.0
212954000	1441066494	30.943785066703445	122.76624185942248	12.6	274.05	281.0
212954000	1441066495	30.94379093289335	122.76616641817523	12.6	274.0625	281.0
212954000	1441066496	30.943797442602712	122.76608869951414	12.6	274.07500000000005	281.0
212954000	1441066497	30.943804747686844	122.76600834595179	12.6	274.08750000000003	281.0
212954000	1441066498	30.943812999999984	122.765925	12.6	274.1	281.0
212954000	1441066499	30.943822293000263	122.76583852471413	12.6	274.1181818181819	281.0
212954000	1441066500	30.943832486565633	122.76574966532688	12.6	274.1363636363637	281.0
212954000	1441066501	30.94384338218124	122.76565938761607	12.6	274.15454545454554	281.0
212954000	1441066502	30.9438547813349	122.76556865736066	12.6	274.17272727272734	281.0
212954000	1441066503	30.943866485517045	122.76547844034073	12.6	274.19090909090914	281.0
212954000	1441066504	30.94387829622089	122.7653897023376	12.6	274.20909090909095	281.0
212954000	1441066505	30.94389001494223	122.76530340913375	12.6	274.22727272727275	281.0
212954000	1441066506	30.943901443179318	122.76522052651286	12.6	274.24545454545455	281.0
212954000	1441066507	30.943912382432725	122.76514202025965	12.6	274.2636363636364	281.0
212954000	1441066508	30.943922634204913	122.76506885615986	12.6	274.2818181818182	281.0
212954000	1441066509	30.943931999999997	122.76500200000001	12.6	274.3	281.0
212954000	1441066510	30.94394033306363	122.76494209171918	12.6	274.31000000000006	281.0
212954000	1441066511	30.943947693602514	122.7648884678644	12.6	274.32000000000005	281.0
212954000	1441066512	30.943954193561357	122.76484013913372	12.6	274.33000000000004	281.0
212954000	1441066513	30.943959944882703	122.76479611622452	12.6	274.34000000000003	281.0
212954000	1441066514	30.94396505950718	122.76475540983347	12.6	274.34999999999997	281.0
212954000	1441066515	30.943969649373873	122.76471703065668	12.6	274.35999999999996	281.0
212954000	1441066516	30.94397382642054	122.7646799893898	12.6	274.37	281.0
212954000	1441066517	30.94397770258372	122.76464329672815	12.6	274.38	281.0
212954000	1441066518	30.94398138979879	122.76460596336666	12.6	274.39	281.0
212954000	1441066519	30.943985	122.76456699999999	12.6	274.4	281.0
212954000	1441066520	30.94398863261727	122.76452554438397	12.6	274.4181818181818	280.90909090909093
212954000	1441066521	30.943992337067137	122.76448124252043	12.6	274.43636363636364	280.81818181818187
212954000	1441066522	30.943996150262457	122.76443386747268	12.6	274.45454545454544	280.72727272727275
212954000	1441066523	30.94400010911558	122.7643831923038	12.6	274.47272727272724	280.6363636363636
212954000	1441066524	30.944004250538228	122.76432899007679	12.6	274.4909090909091	280.54545454545456
212954000	1441066525	30.944008611441497	122.7642710338545	12.6	274.5090909090909	280.4545454545455
212954000	1441066526	30.944013228735702	122.7642090966996	12.6	274.52727272727276	280.3636363636364
212954000	1441066527	30.944018139330424	122.76414295167457	12.6	274.54545454545456	280.27272727272725
212954000	1441066528	30.9440233801344	122.76407237184166	12.6	274.56363636363636	280.18181818181813
212954000	1441066529	30.94402898805533	122.7639971302629	12.6	274.5818181818182	280.0909090909091
212954000	1441066530	30.944034999999996	122.76391700000002	12.6	274.6	280.0
212954000	1441066531	30.94404144297323	122.76383189135542	12.6	274.6625	280.0
212954000	1441066532	30.94404830437628	122.76374226359502	12.6	274.725	280.0
212954000	1441066533	30.944055561710503	122.76364871322572	12.6	274.7875	280.0
212954000	1441066534	30.94406319247865	122.76355183675457	12.6	274.8500000000001	280.0
212954000	1441066535	30.94407117418492	122.76345223068884	12.6	274.9125	280.0
212954000	1441066536	30.944079484335184	122.76335049153599	12.6	274.975	280.0
212954000	1441066537	30.944088100437074	122.76324721580373	12.6	275.0375	280.0
212954000	1441066538	30.94409699999999	122.76314300000001	12.6	275.1	280.0
212954000	1441066539	30.944106147633008	122.76303841645341	12.6	275.1818181818182	279.8181818181818
212954000	1441066540	30.944115456337745	122.76293394077408	12.6	275.2636363636364	279.6363636363636
212954000	1441066541	30.944124826214985	122.76283002439307	12.6	275.3454545454546	279.45454545454544
212954000	1441066542	30.944134157367007	122.76272711874203	12.6	275.42727272727274	279.27272727272725
212954000	1441066543	30.944143349897512	122.76262567525318	12.6	275.5090909090909	279.0909090909091
212954000	1441066544	30.94415230391155	122.76252614535935	12.6	275.5909090909091	278.9090909090909
212954000	1441066545	30.94416091951553	122.76242898049387	12.6	275.6727272727273	278.72727272727275
212954000	1441066546	30.94416909681705	122.76233463209066	12.6	275.75454545454545	278.54545454545456
212954000	1441066547	30.944176735924938	122.76224355158405	12.6	275.8363636363636	278.3636363636364
212954000	1441066548	30.944183736949	122.76215619040879	12.6	275.91818181818184	278.1818181818182
212954000	1441066549	30.94419	122.762073	12.6	276.0	278.0
212954000	1441066550	30.94419547364427	122.76199417602156	12.6	275.94444444444446	277.8888888888889
212954000	1441066551	30.944200300266633	122.76191889105091	12.6	275.88888888888886	277.77777777777777
212954000	1441066552	30.944204670704096	122.76184606189318	12.6	275.8333333333333	277.6666666666667
212954000	1441066553	30.944208775791058	122.76177460535251	12.6	275.77777777777777	277.55555555555554
212954000	1441066554	30.94421280635943	122.76170343823242	12.6	275.72222222222223	277.44444444444446
212954000	1441066555	30.944216953238726	122.76163147733557	12.6	275.66666666666663	277.33333333333337
212954000	1441066556	30.944221407256002	122.76155763946393	12.6	275.61111111111114	277.22222222222223
212954000	1441066557	30.944226359235824	122.76148084141865	12.6	275.55555555555554	277.11111111111114
212954000	1441066558	30.94423199999999	122.76139999999998	12.6	275.5	277.0
212954000	1441066559	30.94423843991319	122.76131450827549	12.6	275.43636363636364	276.90909090909093
212954000	1441066560	30.94424546752318	122.76122566438536	12.6	275.3727272727273	276.81818181818187
212954000	1441066561	30.944252790927525	122.76113524273926	12.6	275.3090909090909	276.72727272727275
212954000	1441066562	30.944260118228662	122.76104501774839	12.6	275.24545454545455	276.6363636363636
212954000	1441066563	30.94426715753397	122.76095676382563	12.6	275.1818181818182	276.5454545454545
212954000	1441066564	30.94427361695561	122.76087225538527	12.6	275.1181818181818	276.4545454545455
212954000	1441066565	30.94427920461013	122.76079326684305	12.6	275.05454545454546	276.3636363636364
212954000	1441066566	30.944283628617878	122.76072157261582	12.6	274.9909090909091	276.27272727272725
212954000	1441066567	30.944286597102067	122.76065894712107	12.6	274.92727272727274	276.18181818181813
212954000	1441066568	30.944287818187654	122.76060716477666	12.6	274.8636363636364	276.09090909090907
212954000	1441066569	30.944287000000003	122.760568	12.6	274.8	276.0
212954000	1441066570	30.944283977263368	122.7605424602857	12.61111111111111	274.7111111111111	275.88888888888886
212954000	1441066571	30.94427909109898	122.76052848543948	12.622222222222222	274.62222222222226	275.77777777777777
212954000	1441066572	30.944272809223687	122.76052324834416	12.633333333333333	274.5333333333333	275.66666666666663
212954000	1441066573	30.944265599351684	122.7605239218821	12.644444444444444	274.44444444444446	275.55555555555554
212954000	1441066574	30.94425792919606	122.76052767893621	12.655555555555555	274.35555555555555	275.44444444444446
212954000	1441066575	30.94425026646983	122.76053169239007	12.666666666666666	274.2666666666667	275.3333333333333
212954000	1441066576	30.94424307888633	122.76053313512833	12.677777777777777	274.17777777777775	275.22222222222223
212954000	1441066577	30.94423683415889	122.76052918003634	12.688888888888888	274.0888888888889	275.1111111111111
212954000	1441066578	30.944232	122.76051700000001	12.7	274.0	275.0
212954000	1441066579	30.944228929964893	122.76049439740501	12.7	273.8916666666667	274.8333333333333
212954000	1441066580	30.94422752098609	122.76046169263674	12.7	273.7833333333333	274.6666666666667
212954000	1441066581	30.94422755583946	122.76041983557975	12.7	273.675	274.5
212954000	1441066582	30.944228817299972	122.7603697761182	12.7	273.56666666666666	274.3333333333333
212954000	1441066583	30.944231088142427	122.76031246413596	12.7	273.4583333333333	274.16666666666663
212954000	1441066584	30.944234151141952	122.76024884951703	12.7	273.34999999999997	274.0
212954000	1441066585	30.944237789074517	122.76017988214576	12.7	273.2416666666667	273.83333333333337
212954000	1441066586	30.944241784717384	122.760106511907	12.7	273.1333333333333	273.6666666666667
212954000	1441066587	30.944245920849447	122.76002968868627	12.7	273.025	273.5
212954000	1441066588	30.94424998025154	122.75995036236993	12.7	272.9166666666667	273.33333333333337
212954000	1441066589	30.944253745706636	122.75986948284516	12.7	272.8083333333333	273.1666666666667
212954000	1441066590	30.944256999999997	122.759788	12.7	272.7	273.0
212954000	1441066591	30.94425957754569	122.7597067496524	12.7	272.5625	273.0
212954000	1441066592	30.94426151926517	122.7596261113364	12.7	272.42499999999995	273.0
212954000	1441066593	30.944262917707068	122.75954635051487	12.7	272.2875	273.0
212954000	1441066594	30.944263865420737	122.7594677326503	12.7	272.15000000000003	273.0
212954000	1441066595	30.944264454956077	122.75939052320483	12.7	272.01250000000005	273.0
212954000	1441066596	30.944264778863605	122.75931498764035	12.7	271.87500000000006	273.0
212954000	1441066597	30.94426492969437	122.75924139141831	12.7	271.7375	273.0
212954000	1441066598	30.94426499999999	122.75917	12.7	271.6000000000001	273.0
212954000	1441066599	30.944265061353846	122.75910098110008	12.7	271.49166666666673	272.9166666666667
212954000	1441066600	30.944265101414565	122.75903411144823	12.7	271.3833333333334	272.8333333333333
212954000	1441066601	30.944265086861428	122.75896907002804	12.7	271.27500000000003	272.75000000000006
212954000	1441066602	30.94426498437294	122.75890553582313	12.7	271.16666666666674	272.6666666666667
212954000	1441066603	30.944264760626947	122.75884318781725	12.7	271.05833333333334	272.5833333333333
212954000	1441066604	30.944264382300638	122.75878170499418	12.7	270.95000000000005	272.50000000000006
212954000	1441066605	30.94426381607057	122.75872076633783	12.7	270.8416666666667	272.4166666666667
212954000	1441066606	30.944263028612653	122.7586600508322	12.7	270.73333333333335	272.33333333333337
212954000	1441066607	30.944261986602218	122.75859923746137	12.7	270.62500000000006	272.25
212954000	1441066608	30.944260656713993	122.75853800520949	12.7	270.5166666666667	272.1666666666667
212954000	1441066609	30.944259005622094	122.7584760330609	12.7	270.40833333333336	272.08333333333337
212954000	1441066610	30.944256999999997	122.758413	12.7	270.3	272.0
212954000	1441066611	30.944254620928525	122.75834867006786	12.7	270.07777777777784	272.11111111111114
212954000	1441066612	30.944251907120027	122.75828314753146	12.7	269.8555555555556	272.22222222222223
212954000	1441066613	30.944248911695084	122.75821662171415	12.7	269.6333333333334	272.33333333333337
212954000	1441066614	30.944245687774647	122.75814928193921	12.7	269.41111111111115	272.44444444444446
212954000	1441066615	30.944242288480044	122.75808131752963	12.7	269.18888888888887	272.5555555555556
212954000	1441066616	30.944238766932955	122.75801291780829	12.7	268.96666666666664	272.6666666666667
212954000	1441066617	30.944235176255525	122.75794427209794	12.7	268.74444444444447	272.77777777777777
212954000	1441066618	30.944231569570235	122.75787556972105	12.7	268.52222222222224	272.8888888888889
212954000	1441066619	30.944227999999992	122.757807	12.7	268.3	273.0
212954000	1441066620	30.944224511635376	122.7577387050072	12.7	268.19	273.1
212954000	1441066621	30.944221112436253	122.75767063781612	12.7	268.08000000000004	273.2
212954000	1441066622	30.944217801329643	122.75760270425046	12.7	267.96999999999997	273.3
212954000	1441066623	30.944214577242334	122.75753481013399	12.7	267.85999999999996	273.4
212954000	1441066624	30.944211439100943	122.75746686129044	12.7	267.75	273.5
212954000	1441066625	30.944208385831885	122.75739876354366	12.7	267.64	273.6
212954000	1441066626	30.944205416361346	122.7573304227174	12.7	267.53	273.70000000000005
212954000	1441066627	30.94420252961535	122.75726174463549	12.7	267.41999999999996	273.8
212954000	1441066628	30.944199724519713	122.75719263512174	12.7	267.30999999999995	273.90000000000003
212954000	1441066629	30.944196999999996	122.75712300000002	12.7	267.2	274.0
212954000	1441066630	30.9441943537086	122.75705280669571	12.7	267.18888888888887	274.0
212954000	1441066631	30.94419177820565	122.75698226904032	12.7	267.17777777777775	274.0
212954000	1441066632	30.94418926477884	122.75691166246696	12.7	267.1666666666667	274.0
212954000	1441066633	30.944186804716374	122.75684126240866	12.7	267.15555555555557	274.0
212954000	1441066634	30.944184389307154	122.75677134429851	12.7	267.14444444444445	274.0
212954000	1441066635	30.94418200984061	122.75670218356952	12.7	267.1333333333333	274.0
212954000	1441066636	30.944179657606753	122.75663405565474	12.7	267.12222222222226	274.0
212954000	1441066637	30.94417732389618	122.75656723598722	12.7	267.11111111111114	274.0
212954000	1441066638	30.944174999999998	122.75650200000001	12.7	267.1	274.0
212954000	1441066639	30.944172679114736	122.75643850683394	12.7	267.1166666666667	274.16666666666663
212954000	1441066640	30.944170362056454	122.75637645046122	12.7	267.1333333333334	274.3333333333333
212954000	1441066641	30.944168051545343	122.75631540856187	12.7	267.15000000000003	274.5
212954000	1441066642	30.944165750300805	122.75625495881604	12.7	267.1666666666667	274.6666666666667
212954000	1441066643	30.944163461041388	122.75619467890387	12.7	267.1833333333334	274.8333333333333
212954000	1441066644	30.94416118648489	122.75613414650546	12.7	267.20000000000005	275.0
212954000	1441066645	30.9441589293483	122.75607293930112	12.7	267.2166666666667	275.1666666666667
212954000	1441066646	30.944156692347786	122.75601063497105	12.7	267.23333333333335	275.3333333333333
212954000	1441066647	30.944154478198698	122.75594681119556	12.7	267.25	275.49999999999994
212954000	1441066648	30.94415228961554	122.75588104565497	12.7	267.26666666666665	275.66666666666663
212954000	1441066649	30.944150129311794	122.75581291602967	12.7	267.28333333333336	275.8333333333333
212954000	1441066650	30.944148	122.75574200000001	12.7	267.3	276.0
212954000	1441066651	30.944145903597143	122.75566806922525	12.712499999999999	267.35	276.0
212954000	1441066652	30.944143838842084	122.75559167127987	12.725	267.40000000000003	276.0
212954000	1441066653	30.944141803680562	122.75551354771707	12.7375	267.45	276.0
212954000	1441066654	30.944139796060078	122.75543444009006	12.75	267.5	276.0
212954000	1441066655	30.944137813929814	122.75535508995183	12.7625	267.55	276.0
212954000	1441066656	30.944135855240855	122.75527623885547	12.775	267.6	276.0
212954000	1441066657	30.944133917946047	122.75519862835391	12.787500000000001	267.65	276.0
212954000	1441066658	30.944132	122.755123	12.8	267.7	276.0
212954000	1441066659	30.94413010355486	122.75504990032779	12.8	267.76666666666665	276.1666666666667
212954000	1441066660	30.944128247547166	122.75497909579612	12.8	267.8333333333333	276.3333333333333
212954000	1441066661	30.94412645510843	122.75491015784498	12.8	267.9	276.5
212954000	1441066662	30.944124749369216	122.75484265791438	12.8	267.9666666666667	276.66666666666663
212954000	1441066663	30.944123153459106	122.7547761674443	12.8	268.0333333333333	276.8333333333333
212954000	1441066664	30.944121690506766	122.75471025787466	12.8	268.1	276.99999999999994
212954000	1441066665	30.944120383639966	122.75464450064543	12.8	268.1666666666667	277.1666666666667
212954000	1441066666	30.944119255985633	122.7545784671965	12.8	268.2333333333333	277.33333333333337
212954000	1441066667	30.9441183306698	122.75451172896771	12.8	268.3	277.5
212954000	1441066668	30.944117630817605	122.75444385739888	12.8	268.3666666666667	277.6666666666667
212954000	1441066669	30.944117179553263	122.75437442392973	12.8	268.43333333333334	277.8333333333333
212954000	1441066670	30.944117	122.754303	12.8	268.5	278.0
212954000	1441066671	30.94411710372126	122.75422931081951	12.8	268.58888888888885	278.11111111111114
212954000	1441066672	30.944117456044932	122.75415369667927	12.8	268.67777777777775	278.22222222222223
212954000	1441066673	30.94411801074096	122.7540766516407	12.8	268.76666666666665	278.3333333333333
212954000	1441066674	30.94411872158043	122.75399866976534	12.8	268.85555555555555	278.44444444444446
212954000	1441066675	30.94411954233562	122.7539202451148	12.8	268.94444444444446	278.55555555555554
212954000	1441066676	30.94412042677994	122.75384187175095	12.8	269.0333333333333	278.6666666666667
212954000	1441066677	30.944121328688023	122.75376404373573	12.8	269.12222222222226	278.77777777777777
212954000	1441066678	30.94412220183573	122.75368725513133	12.8	269.2111111111111	278.8888888888889
212954000	1441066679	30.944122999999994	122.753612	12.8	269.3	279.0
212954000	1441066680	30.94412368905421	122.7535386458879	12.8	269.3666666666666	279.1111111111111
212954000	1441066681	30.944124283253284	122.75346705427587	12.8	269.43333333333334	279.22222222222223
212954000	1441066682	30.94412480894692	122.75339696012844	12.8	269.5	279.3333333333333
212954000	1441066683	30.944125292484163	122.75332809840992	12.8	269.56666666666666	279.44444444444446
212954000	1441066684	30.944125760213453	122.75326020408471	12.8	269.6333333333333	279.55555555555554
212954000	1441066685	30.944126238482678	122.75319301211698	12.8	269.70000000000005	279.6666666666667
212954000	1441066686	30.944126753639093	122.75312625747091	12.8	269.76666666666665	279.77777777777777
212954000	1441066687	30.94412733202947	122.75305967511058	12.8	269.83333333333337	279.88888888888886
212954000	1441066688	30.944128000000003	122.752993	12.8	269.9	280.0
212954000	1441066689	30.94412877649363	122.7529260362634	12.8	270.06	280.0
212954000	1441066690	30.94412965084217	122.75285886466614	12.8	270.21999999999997	280.0
212954000	1441066691	30.944130604975072	122.75279163513393	12.8	270.38000000000005	280.0
212954000	1441066692	30.94413162082199	122.75272449759252	12.8	270.54	280.0
212954000	1441066693	30.944132680312922	122.7526576019677	12.8	270.7	280.0
212954000	1441066694	30.944133765378236	122.75259109818536	12.8	270.86	280.0
212954000	1441066695	30.944134857948526	122.75252513617144	12.8	271.02	280.0
212954000	1441066696	30.944135939954716	122.75245986585186	12.8	271.18	280.0
212954000	1441066697	30.944136993328037	122.75239543715269	12.8	271.34000000000003	280.0
212954000	1441066698	30.944137999999985	122.75233200000001	12.8	271.5	280.0
212954000	1441066699	30.944138948927673	122.75226964374825	12.8	271.6	280.0
212954000	1441066700	30.944139857169475	122.75220821546515	12.8	271.7	280.0
212954000	1441066701	30.944140748808778	122.75214750164675	12.8	271.8	280.0
212954000	1441066702	30.94414164792846	122.75208728878897	12.8	271.9	280.0
212954000	1441066703	30.944142578611096	122.75202736338768	12.8	272.0	280.0
212954000	1441066704	30.944143564938777	122.75196751193872	12.8	272.09999999999997	280.0
212954000	1441066705	30.94414463099327	122.75190752093776	12.8	272.2	280.0
212954000	1441066706	30.944145800855875	122.75184717688057	12.8	272.3	280.0
212954000	1441066707	30.94414709860754	122.7517862662627	12.8	272.4	280.0
212954000	1441066708	30.944148548328783	122.75172457557969	12.8	272.5	280.0
212954000	1441066709	30.944150174099722	122.75166189132699	12.8	272.59999999999997	280.0
212954000	1441066710	30.944152000000003	122.751598	12.8	272.7	280.0
212954000	1441066711	30.94415404678583	122.75153275490231	12.8	272.775	280.0
212954000	1441066712	30.944156321921074	122.75146627657078	12.8	272.84999999999997	280.0
212954000	1441066713	30.944158829546883	122.7513987523506	12.8	272.925	280.0
212954000	1441066714	30.944161573804735	122.75133036958688	12.8	273.0	280.0
212954000	1441066715	30.94416455883651	122.75126131562483	12.8	273.075	280.0
212954000	1441066716	30.94416778878448	122.75119177780955	12.8	273.15000000000003	280.0
212954000	1441066717	30.944171267791294	122.75112194348623	12.8	273.22499999999997	280.0
212954000	1441066718	30.944175000000005	122.75105200000002	12.8	273.3	280.0
212954000	1441066719	30.94417898539423	122.75098210991891	12.8	273.38	280.0
212954000	1441066720	30.944183207318602	122.75091233670244	12.8	273.46	280.0
212954000	1441066721	30.94418764495796	122.75084271903297	12.8	273.54	280.0
212954000	1441066722	30.944192277497265	122.75077329559302	12.8	273.62	280.0
212954000	1441066723	30.944197084121576	122.7507041050651	12.8	273.70000000000005	280.0
212954000	1441066724	30.944202044015984	122.75063518613183	12.8	273.78000000000003	280.0
212954000	1441066725	30.944207136365712	122.75056657747588	12.8	273.86	280.0
212954000	1441066726	30.94421234035604	122.75049831778004	12.8	273.94000000000005	280.0
212954000	1441066727	30.944217635172322	122.75043044572712	12.8	274.02000000000004	280.0
212954000	1441066728	30.944223000000008	122.75036299999998	12.8	274.1	280.0
212954000	1441066729	30.944228415767043	122.75029600027497	12.8	274.1	280.0
212954000	1441066730	30.94423387037101	122.75022939020184	12.8	274.1	280.0
212954000	1441066731	30.94423935345182	122.75016309442373	12.8	274.1	280.0
212954000	1441066732	30.9442448546492	122.75009703758377	12.8	274.1	280.0
212954000	1441066733	30.944250363602723	122.75003114432515	12.8	274.1	280.0
212954000	1441066734	30.94425586995183	122.74996533929102	12.8	274.1	280.0
212954000	1441066735	30.944261363335773	122.74989954712461	12.8	274.1	280.0
212954000	1441066736	30.94426683339367	122.7498336924691	12.8	274.1	280.0
212954000	1441066737	30.944272269764507	122.74976769996766	12.8	274.1	280.0
212954000	1441066738	30.944277662087067	122.74970149426355	12.8	274.1	280.0
212954000	1441066739	30.944283	122.74963500000001	12.8	274.1	280.0
212954000	1441066740	30.944288277034758	122.74956815921217	12.8	274.12000000000006	280.0
212954000	1441066741	30.944293502294354	122.7495009835028	12.8	274.14000000000004	280.0
212954000	1441066742	30.944298688774822	122.7494335018665	12.8	274.16	280.0
212954000	1441066743	30.944303849472238	122.74936574329787	12.8	274.18000000000006	280.0
212954000	1441066744	30.944308997382727	122.74929773679146	12.8	274.20000000000005	280.0
212954000	1441066745	30.94431414550247	122.7492295113418	12.8	274.22	280.0
212954000	1441066746	30.944319306827737	122.74916109594338	12.8	274.24000000000007	280.0
212954000	1441066747	30.944324494354824	122.74909251959065	12.8	274.26000000000005	280.0
212954000	1441066748	30.944329721080106	122.74902381127805	12.8	274.28000000000003	280.0
212954000	1441066749	30.944335000000006	122.748955	12.8	274.3	280.0
212954000	1441066750	30.94434033450406	122.74888611358602	12.8	274.3	280.0
212954000	1441066751	30.94434568955402	122.74881717520643	12.8	274.3	280.0
212954000	1441066752	30.944351020504694	122.74874820686685	12.8	274.3	280.0
212954000	1441066753	30.944356282710956	122.748679230573	12.8	274.3	280.0
212954000	1441066754	30.944361431527724	122.74861026833075	12.8	274.3	280.0
212954000	1441066755	30.944366422309983	122.74854134214614	12.8	274.3	280.0
212954000	1441066756	30.944371210412722	122.74847247402528	12.8	274.3	280.0
212954000	1441066757	30.944375751191018	122.74840368597442	12.8	274.3	280.0
212954000	1441066758	30.944379999999995	122.74833500000001	12.8	274.3	280.0
212954000	1441066759	30.944383930157123	122.74826640411518	12.8	274.30833333333334	280.0
212954000	1441066760	30.944387586829198	122.74819775035976	12.8	274.31666666666666	280.0
212954000	1441066761	30.944391033144967	122.74812885678001	12.8	274.325	280.0
212954000	1441066762	30.944394332232807	122.74805954142197	12.8	274.3333333333333	280.0
212954000	1441066763	30.94439754722071	122.74798962233153	12.8	274.34166666666664	280.0
212954000	1441066764	30.944400741236215	122.74791891755436	12.8	274.34999999999997	280.0
212954000	1441066765	30.944403977406534	122.74784724513589	12.8	274.35833333333335	280.0
212954000	1441066766	30.94440731885836	122.74777442312137	12.8	274.3666666666667	280.0
212954000	1441066767	30.944410828718016	122.74770026955589	12.8	274.375	280.0
212954000	1441066768	30.94441457011135	122.74762460248415	12.8	274.3833333333333	280.0
212954000	1441066769	30.944418606163715	122.74754723995076	12.8	274.39166666666665	280.0
212954000	1441066770	30.944422999999993	122.74746800000001	12.8	274.4	280.0
212954000	1441066771	30.944427788170113	122.7473868634519	12.8125	274.425	280.0
212954000	1441066772	30.944432900926664	122.74730446223019	12.825000000000001	274.45	280.0
212954000	1441066773	30.944438241949637	122.74722159103516	12.8375	274.475	280.0
212954000	1441066774	30.944443714921	122.74713904456739	12.850000000000001	274.5	280.0
212954000	1441066775	30.94444922352479	122.74705761752809	12.8625	274.525	280.0
212954000	1441066776	30.944454671447	122.74697810461893	12.875	274.55	280.0
212954000	1441066777	30.94445996237551	122.74690130054205	12.887500000000001	274.575	280.0
212954000	1441066778	30.944464999999997	122.746828	12.9	274.6	280.0
212954000	1441066779	30.944469715755545	122.74675873517224	12.9	274.61	280.0
212954000	1441066780	30.94447415205315	122.74669298814406	12.9	274.62	280.0
212954000	1441066781	30.944478379046064	122.74662997847683	12.9	274.63	280.0
212954000	1441066782	30.944482466885812	122.7465689257316	12.9	274.64000000000004	280.0
212954000	1441066783	30.944486485722308	122.74650904946904	12.9	274.65000000000003	280.0
212954000	1441066784	30.944490505704	122.74644956924955	12.9	274.66	280.0
212954000	1441066785	30.944494596977837	122.74638970463326	12.9	274.67	280.0
212954000	1441066786	30.944498829689355	122.74632867517997	12.9	274.68	280.0
212954000	1441066787	30.944503273982594	122.74626570044914	12.9	274.69	280.0
212954000	1441066788	30.944507999999992	122.74620000000002	12.9	274.7	280.0
212954000	1441066789	30.944513056696113	122.74613101000732	12.9	274.72	280.0
212954000	1441066790	30.944518408280114	122.74605903310982	12.9	274.74	280.0
212954000	1441066791	30.944523997775754	122.74598458856235	12.9	274.76	280.0
212954000	1441066792	30.944529768207786	122.74590819562012	12.9	274.78000000000003	280.0
212954000	1441066793	30.94453566260212	122.74583037353851	12.9	274.8	280.0
212954000	1441066794	30.944541623985835	122.74575164157321	12.9	274.82	280.0
212954000	1441066795	30.944547595387252	122.74567251898026	12.9	274.84	280.0
212954000	1441066796	30.944553519835974	122.74559352501595	12.9	274.86	280.0
212954000	1441066797	30.944559340362844	122.74551517893688	12.9	274.88	280.0
212954000	1441066798	30.944564999999994	122.745438	12.9	274.9	280.0
212954000	1441066799	30.944570456565916	122.74536240782248	12.9	274.9	280.0
212954000	1441066800	30.944575727020535	122.74528842346153	12.9	274.9	280.0
212954000	1441066801	30.944580843108824	122.74521596833434	12.9	274.9	280.0
212954000	1441066802	30.944585836575488	122.7451449638578	12.9	274.9	280.0
212954000	1441066803	30.94459073916509	122.74507533144885	12.9	274.9	280.0
212954000	1441066804	30.944595582621886	122.7450069925242	12.9	274.9	280.0
212954000	1441066805	30.94460039868999	122.74493986850052	12.9	274.9	280.0
212954000	1441066806	30.94460521911327	122.7448738807943	12.9	274.9	280.0
212954000	1441066807	30.944610075635453	122.74480895082202	12.9	274.9	280.0
212954000	1441066808	30.944614999999995	122.74474500000001	12.9	274.9	280.0
212954000	1441066809	30.944620016644517	122.74468193194592	12.9	274.89090909090913	280.0
212954000	1441066810	30.944625120783282	122.74461957908305	12.9	274.8818181818182	280.0
212954000	1441066811	30.94463030032442	122.74455775603612	12.9	274.8727272727273	280.0
212954000	1441066812	30.944635543175742	122.74449627742987	12.9	274.8636363636364	280.0
212954000	1441066813	30.944640837244677	122.744434957889	12.9	274.8545454545455	280.0
212954000	1441066814	30.944646170438315	122.74437361203822	12.9	274.8454545454545	280.0
212954000	1441066815	30.944651530663382	122.74431205450225	12.9	274.83636363636367	280.0
212954000	1441066816	30.944656905826253	122.74425009990576	12.9	274.8272727272727	280.0
212954000	1441066817	30.94466228383293	122.74418756287344	12.9	274.8181818181818	280.0
212954000	1441066818	30.944667652589093	122.74412425802996	12.9	274.8090909090909	280.0
212954000	1441066819	30.944673	122.74405999999999	12.9	274.8	280.0
212954000	1441066820	30.94467831776198	122.7439946528192	12.9	274.8	280.0
212954000	1441066821	30.944683612737	122.74392827816698	12.9	274.8	280.0
212954000	1441066822	30.944688895578523	122.74386098713376	12.9	274.8	280.0
212954000	1441066823	30.944694176940303	122.74379289080998	12.9	274.8	280.0
212954000	1441066824	30.944699467476276	122.74372410028606	12.9	274.8	280.0
212954000	1441066825	30.944704777840617	122.74365472665231	12.9	274.8	280.0
212954000	1441066826	30.944710118687723	122.7435848809992	12.9	274.8	280.0
212954000	1441066827	30.944715500672213	122.74351467441703	12.9	274.8	280.0
212954000	1441066828	30.944720934448977	122.74344421799621	12.9	274.8	280.0
212954000	1441066829	30.94472643067313	122.74337362282708	12.9	274.8	280.0
212954000	1441066830	30.944732	122.74330300000001	12.9	274.8	280.0
212954000	1441066831	30.944737649673648	122.743232443681	12.905555555555555	274.8277777777778	280.0
212954000	1441066832	30.944743373292177	122.74316198033868	12.911111111111111	274.8555555555556	280.0
212954000	1441066833	30.944749161042115	122.7430916195175	12.916666666666668	274.8833333333333	280.0
212954000	1441066834	30.944755003110107	122.74302137076182	12.922222222222222	274.9111111111111	280.0
212954000	1441066835	30.944760889682758	122.74295124361608	12.927777777777777	274.93888888888887	280.0
212954000	1441066836	30.944766810946707	122.74288124762475	12.933333333333334	274.9666666666667	280.0
212954000	1441066837	30.94477275708863	122.74281139233233	12.93888888888889	274.99444444444447	280.0
212954000	1441066838	30.94477871829517	122.74274168728331	12.944444444444445	275.02222222222224	280.0
212954000	1441066839	30.944784684753056	122.7426721420223	12.95	275.05000000000007	280.0
212954000	1441066840	30.944790646648997	122.74260276609388	12.955555555555556	275.0777777777778	280.0
212954000	1441066841	30.944796594169755	122.74253356904265	12.961111111111112	275.10555555555555	280.0
212954000	1441066842	30.94480251750208	122.74246456041327	12.966666666666667	275.1333333333333	280.0
212954000	1441066843	30.944808406832752	122.7423957497504	12.972222222222221	275.16111111111115	280.0
212954000	1441066844	30.944814252348554	122.7423271465988	12.977777777777778	275.1888888888889	280.0
212954000	1441066845	30.944820044236348	122.74225876050316	12.983333333333334	275.2166666666667	280.0
212954000	1441066846	30.94482577268294	122.74219060100828	12.988888888888889	275.24444444444447	280.0
212954000	1441066847	30.94483142787519	122.74212267765894	12.994444444444444	275.27222222222224	280.0
212954000	1441066848	30.944837000000007	122.74205500000001	13.0	275.3	280.0
212954000	1441066849	30.94484248299766	122.74198755015998	13.0	275.2727272727273	280.0
212954000	1441066850	30.9448478858221	122.74192020060215	13.0	275.24545454545455	280.0
212954000	1441066851	30.94485322118036	122.74185279637345	13.0	275.21818181818185	280.0
212954000	1441066852	30.944858501779134	122.74178518252074	13.0	275.1909090909091	280.0
212954000	1441066853	30.944863740324845	122.74171720409076	13.0	275.1636363636364	280.0
212954000	1441066854	30.944868949523535	122.74164870613026	13.0	275.1363636363636	280.0
212954000	1441066855	30.94487414208093	122.74157953368587	13.0	275.1090909090909	280.0
212954000	1441066856	30.944879330702424	122.74150953180414	13.0	275.08181818181816	280.0
212954000	1441066857	30.944884528093034	122.74143854553165	13.0	275.05454545454546	280.0
212954000	1441066858	30.94488974695746	122.74136641991483	13.0	275.0272727272727	280.0
212954000	1441066859	30.944894999999995	122.741293	13.0	275.0	280.0
212954000	1441066860	30.94490029181526	122.74121820434512	13.0	274.94444444444446	280.1111111111111
212954000	1441066861	30.944905594560687	122.74114224555456	13.0	274.88888888888886	280.22222222222223
212954000	1441066862	30.944910872285032	122.74106540974448	13.0	274.83333333333337	280.3333333333333
212954000	1441066863	30.944916089037612	122.74098798303119	13.0	274.77777777777777	280.4444444444444
212954000	1441066864	30.944921208868497	122.74091025153118	13.0	274.72222222222223	280.5555555555556
212954000	1441066865	30.944926195828423	122.74083250136113	13.0	274.6666666666667	280.6666666666667
212954000	1441066866	30.944931013968784	122.74075501863788	13.0	274.61111111111114	280.7777777777778
212954000	1441066867	30.944935627341728	122.74067808947845	13.0	274.55555555555554	280.8888888888889
212954000	1441066868	30.94494	122.74060199999998	13.0	274.5	281.0
212954000	1441066869	30.944944107318317	122.7405269835293	13.0	274.4363636363637	281.1818181818182
212954000	1441066870	30.94494796995678	122.7404530622311	13.0	274.3727272727273	281.36363636363643
212954000	1441066871	30.94495161989674	122.74038020547948	13.0	274.3090909090909	281.54545454545456
212954000	1441066872	30.94495508911944	122.74030838264848	13.0	274.24545454545455	281.72727272727275
212954000	1441066873	30.944958409606027	122.7402375631119	13.0	274.18181818181824	281.90909090909093
212954000	1441066874	30.944961613337544	122.74016771624359	13.0	274.1181818181818	282.0909090909091
212954000	1441066875	30.94496473229497	122.74009881141714	13.0	274.05454545454546	282.2727272727273
212954000	1441066876	30.944967798459174	122.74003081800613	13.0	273.9909090909091	282.45454545454544
212954000	1441066877	30.944970843810953	122.73996370538406	13.0	273.9272727272728	282.6363636363636
212954000	1441066878	30.94497390033101	122.73989744292427	13.0	273.8636363636364	282.8181818181818
212954000	1441066879	30.944976999999994	122.73983200000002	13.0	273.8	283.0
212954000	1441066880	30.94498017247657	122.73976732310109	13.0	273.83636363636367	283.1818181818182
212954000	1441066881	30.944983438131693	122.73970326718336	13.0	273.87272727272733	283.3636363636364
212954000	1441066882	30.94498681501414	122.73963966431923	13.0	273.9090909090909	283.54545454545456
212954000	1441066883	30.944990321172362	122.73957634658103	13.0	273.94545454545454	283.7272727272727
212954000	1441066884	30.944993974654444	122.739513146041	13.0	273.9818181818182	283.9090909090909
212954000	1441066885	30.94499779350816	122.73944989477134	13.0	274.0181818181818	284.0909090909091
212954000	1441066886	30.94500179578095	122.73938642484416	13.0	274.05454545454546	284.27272727272725
212954000	1441066887	30.94500599951992	122.73932256833153	13.0	274.0909090909091	284.45454545454544
212954000	1441066888	30.945010422771862	122.73925815730539	13.0	274.1272727272727	284.6363636363636
212954000	1441066889	30.9450150835832	122.73919302383761	13.0	274.16363636363633	284.8181818181818
212954000	1441066890	30.94502	122.73912700000001	13.0	274.2	285.0
212954000	1441066891	30.945025185875412	122.73905996901719	13.0	274.31	285.2
212954000	1441066892	30.945030638292078	122.73899201872557	13.0	274.41999999999996	285.40000000000003
212954000	1441066893	30.945036350140214	122.73892328811435	13.0	274.53000000000003	285.6
212954000	1441066894	30.945042314310356	122.73885391617299	13.0	274.64000000000004	285.79999999999995
212954000	1441066895	30.94504852369334	122.73878404189081	13.0	274.75	286.0
212954000	1441066896	30.94505497118026	122.73871380425727	13.0	274.86	286.2
212954000	1441066897	30.94506164966252	122.73864334226184	13.0	274.96999999999997	286.4
212954000	1441066898	30.945068552031845	122.73857279489407	13.0	275.08000000000004	286.59999999999997
212954000	1441066899	30.945075671180227	122.7385023011436	13.0	275.19000000000005	286.8
212954000	1441066900	30.945082999999993	122.738432	13.0	275.3	287.0
212954000	1441066901	30.94509053074736	122.73836200075877	13.0	275.46250000000003	287.125
212954000	1441066902	30.94509825313297	122.73829229393826	13.0	275.62500000000006	287.25
212954000	1441066903	30.945106156231066	122.73822284036248	13.0	275.7875	287.375
212954000	1441066904	30.945114229115767	122.73815360085563	13.0	275.95000000000005	287.50000000000006
212954000	1441066905	30.945122460861104	122.73808453624179	13.0	276.1125	287.625
212954000	1441066906	30.94513084054101	122.73801560734512	13.0	276.27500000000003	287.75
212954000	1441066907	30.945139357229387	122.7379467749898	13.0	276.43750000000006	287.875
212954000	1441066908	30.945147999999996	122.73787800000001	13.0	276.6	288.0
212954000	1441066909	30.945156763968125	122.73780925041345	12.99	276.77000000000004	288.09999999999997
212954000	1441066910	30.945165668415214	122.7377405231218	12.98	276.94	288.2
212954000	1441066911	30.94517473866432	122.73767182223013	12.97	277.11	288.29999999999995
212954000	1441066912	30.945184000038445	122.73760315184343	12.96	277.28000000000003	288.4
212954000	1441066913	30.94519347786066	122.73753451606667	12.95	277.45	288.49999999999994
212954000	1441066914	30.945203197453996	122.7374659190047	12.94	277.62000000000006	288.6
212954000	1441066915	30.945213184141526	122.73739736476239	12.93	277.79	288.7
212954000	1441066916	30.945223463246315	122.73732885744438	12.92	277.96000000000004	288.8
212954000	1441066917	30.94523406009144	122.73726040115538	12.91	278.13	288.9
212954000	1441066918	30.945245000000003	122.737192	12.9	278.3	289.0
212954000	1441066919	30.945256297456393	122.73712365915888	12.9	278.52	289.09999999999997
212954000	1441066920	30.945267923590425	122.73705538811747	12.9	278.74	289.2
212954000	1441066921	30.945279838693242	122.7369871974374	12.9	278.96	289.3
212954000	1441066922	30.945292003056018	122.73691909768046	12.9	279.18	289.40000000000003
212954000	1441066923	30.945304376969933	122.73685109940858	12.9	279.40000000000003	289.5
212954000	1441066924	30.945316920726203	122.73678321318378	12.9	279.62	289.6
212954000	1441066925	30.945329594616076	122.73671544956821	12.9	279.84	289.7
212954000	1441066926	30.94534235893082	122.7366478191241	12.9	280.06	289.8
212954000	1441066927	30.94535517396168	122.73658033241388	12.9	280.28000000000003	289.90000000000003
212954000	1441066928	30.945367999999995	122.736513	12.9	280.5	290.0
212954000	1441066929	30.945380807512787	122.73644582076378	12.9	280.6272727272727	290.0
212954000	1441066930	30.945393607669732	122.73637874686104	12.9	280.75454545454545	290.0
212954000	1441066931	30.94540642181614	122.73631171876629	12.9	280.8818181818182	290.0
212954000	1441066932	30.945419271297126	122.73624467695387	12.9	281.0090909090909	290.0
212954000	1441066933	30.945432177457768	122.73617756189809	12.9	281.1363636363636	290.0
212954000	1441066934	30.94544516164295	122.73611031407307	12.9	281.26363636363635	290.0
212954000	1441066935	30.945458245197464	122.73604287395297	12.9	281.3909090909091	290.0
212954000	1441066936	30.945471449465956	122.73597518201173	12.9	281.5181818181818	290.0
212954000	1441066937	30.945484795792957	122.73590717872332	12.9	281.6454545454545	290.0
212954000	1441066938	30.945498305522886	122.73583880456151	12.9	281.77272727272725	290.0
212954000	1441066939	30.945511999999997	122.73577000000002	12.9	281.9	290.0
212954000	1441066940	30.94552588476665	122.73570076232575	12.89	281.98999999999995	290.1
212954000	1441066941	30.945539902158167	122.73563131607874	12.88	282.08	290.2
212954000	1441066942	30.94555397870864	122.73556194261265	12.870000000000001	282.17	290.3
212954000	1441066943	30.945568040952722	122.73549292328153	12.860000000000001	282.26	290.4
212954000	1441066944	30.94558201542575	122.73542453943973	12.850000000000001	282.34999999999997	290.50000000000006
212954000	1441066945	30.945595828663564	122.73535707244206	12.84	282.44	290.6
212954000	1441066946	30.945609407202642	122.73529080364362	12.83	282.53	290.70000000000005
212954000	1441066947	30.94562267757997	122.73522601439987	12.82	282.62	290.8
212954000	1441066948	30.945635566333078	122.73516298606663	12.81	282.71000000000004	290.90000000000003
212954000	1441066949	30.945647999999988	122.735102	12.8	282.8	291.0
212954000	1441066950	30.94565994214093	122.73504317646658	12.8	282.8090909090909	291.0909090909091
212954000	1441066951	30.945671504403087	122.734985991374	12.8	282.8181818181818	291.1818181818182
212954000	1441066952	30.945682835454303	122.73492975953954	12.8	282.8272727272727	291.2727272727273
212954000	1441066953	30.945694083961158	122.73487379577978	12.8	282.8363636363636	291.3636363636364
212954000	1441066954	30.94570539858903	122.73481741491057	12.8	282.8454545454546	291.45454545454544
212954000	1441066955	30.945716928002135	122.73475993174719	12.8	282.8545454545454	291.54545454545456
212954000	1441066956	30.945728820863383	122.73470066110417	12.8	282.8636363636364	291.6363636363636
212954000	1441066957	30.945741225834425	122.73463891779538	12.8	282.8727272727273	291.72727272727275
212954000	1441066958	30.945754291575422	122.73457401663381	12.8	282.8818181818181	291.8181818181818
212954000	1441066959	30.94576816674501	122.7345052724316	12.8	282.8909090909091	291.9090909090909
212954000	1441066960	30.945782999999988	122.734432	12.8	282.9	292.0
212954000	1441066961	30.94579887750307	122.73435382941923	12.8	282.925	292.125
212954000	1441066962	30.94581563544769	122.73427165185025	12.8	282.94999999999993	292.25
212954000	1441066963	30.9458330475374	122.73418667372526	12.8	282.97499999999997	292.375
212954000	1441066964	30.94585088747865	122.73410010147805	12.8	283.0	292.5
212954000	1441066965	30.9458689289811	122.73401314154398	12.8	283.02500000000003	292.625
212954000	1441066966	30.945886945757564	122.73392700036017	12.8	283.05000000000007	292.75
212954000	1441066967	30.945904711524147	122.73384288436539	12.8	283.07500000000005	292.875
212954000	1441066968	30.945921999999996	122.73376199999998	12.8	283.1	293.0
212954000	1441066969	30.945938641054767	122.73368525239289	12.8	283.21000000000004	293.09999999999997
212954000	1441066970	30.945954689149996	122.73361234142138	12.8	283.32000000000005	293.2
212954000	1441066971	30.94597025489343	122.73354266564907	12.8	283.43	293.29999999999995
212954000	1441066972	30.945985448891328	122.73347562363863	12.8	283.54	293.4
212954000	1441066973	30.946000381748462	122.73341061395212	12.8	283.65000000000003	293.49999999999994
212954000	1441066974	30.946015164068235	122.73334703515079	12.8	283.76	293.6
212954000	1441066975	30.946029906452875	122.73328428579529	12.8	283.87	293.7
212954000	1441066976	30.946044719503366	122.73322176444555	12.8	283.98	293.8
212954000	1441066977	30.946059713819537	122.7331588696609	12.8	284.09	293.9
212954000	1441066978	30.946075000000004	122.73309499999999	12.8	284.2	294.0
212954000	1441066979	30.946090657396326	122.73302971365277	12.8	284.29999999999995	294.09999999999997
212954000	1441066980	30.94610664037584	122.73296320733674	12.8	284.4	294.2
212954000	1441066981	30.94612287206054	122.73289583740167	12.8	284.49999999999994	294.3
212954000	1441066982	30.946139275573127	122.73282796019781	12.8	284.59999999999997	294.40000000000003
212954000	1441066983	30.946155774037067	122.73275993207584	12.8	284.7	294.5
212954000	1441066984	30.94617229057653	122.73269210938692	12.8	284.8	294.6
212954000	1441066985	30.946188748316526	122.7326248484826	12.8	284.9	294.7
212954000	1441066986	30.946205070382707	122.73255850571495	12.8	285.0	294.8
212954000	1441066987	30.9462211799015	122.73249343743643	12.8	285.09999999999997	294.90000000000003
212954000	1441066988	30.946237000000004	122.73243	12.8	285.2	295.0
212954000	1441066989	30.946252486162443	122.7323684207277	12.8	285.3090909090909	295.0
212954000	1441066990	30.946267723299073	122.73230841081677	12.8	285.4181818181818	295.0
212954000	1441066991	30.946282828675905	122.73224955243269	12.8	285.5272727272727	295.0
212954000	1441066992	30.94629791955812	122.73219142774035	12.8	285.6363636363636	295.0
212954000	1441066993	30.94631311321014	122.7321336189041	12.8	285.7454545454545	295.0
212954000	1441066994	30.94632852689567	122.73207570808782	12.8	285.8545454545455	295.0
212954000	1441066995	30.94634427787756	122.73201727745473	12.8	285.96363636363634	295.0
212954000	1441066996	30.946360483418008	122.73195790916762	12.8	286.07272727272726	295.0
212954000	1441066997	30.94637726077835	122.73189718538855	12.8	286.1818181818182	295.0
212954000	1441066998	30.946394727219126	122.73183468827905	12.8	286.29090909090905	295.0
212954000	1441066999	30.946413	122.73177	12.8	286.4	295.0
212954000	1441067000	30.946432171770528	122.7317027731026	12.8	286.5181818181818	295.0909090909091
212954000	1441067001	30.94645223674293	122.7316329417022	12.8	286.6363636363636	295.1818181818182
212954000	1441067002	30.94647316452005	122.73156051030514	12.8	286.75454545454545	295.2727272727273
212954000	1441067003	30.946494924704577	122.73148548341774	12.8	286.8727272727273	295.36363636363643
212954000	1441067004	30.946517486899083	122.73140786554625	12.8	286.9909090909091	295.45454545454544
212954000	1441067005	30.946540820705952	122.73132766119689	12.8	287.1090909090909	295.54545454545456
212954000	1441067006	30.946564895727448	122.73124487487593	12.8	287.22727272727275	295.6363636363636
212954000	1441067007	30.946589681565708	122.73115951108954	12.8	287.3454545454546	295.72727272727275
212954000	1441067008	30.946615147822673	122.73107157434394	12.8	287.4636363636364	295.81818181818187
212954000	1441067009	30.94664126410022	122.73098106914534	12.8	287.5818181818182	295.9090909090909
212954000	1441067010	30.946668000000003	122.730888	12.8	287.70000000000005	296.0
212954000	1441067011	30.946695305372256	122.73079248913076	12.8	287.78000000000003	296.0
212954000	1441067012	30.946723051062442	122.7306951296275	12.8	287.86	296.0
212954000	1441067013	30.94675108816658	122.73059663229797	12.8	287.94	296.0
212954000	1441067014	30.946779267782762	122.73049770795127	12.8	288.02	296.0
212954000	1441067015	30.94680744101134	122.73039906739794	12.8	288.09999999999997	296.0
212954000	1441067016	30.94683545895478	122.73030142145001	12.8	288.18000000000006	296.0
212954000	1441067017	30.946863172717695	122.7302054809208	12.8	288.26000000000005	296.0
212954000	1441067018	30.946890433406804	122.73011195662515	12.8	288.34000000000003	296.0
212954000	1441067019	30.946917092130757	122.73002155937913	12.8	288.42	296.0
212954000	1441067020	30.946942999999994	122.729935	12.8	288.5	296.0
212954000	1441067021	30.94696805038155	122.72985277253618	12.8	288.5875	296.0
212954000	1441067022	30.94699230566257	122.72977450395585	12.8	288.675	296.0
212954000	1441067023	30.947015870483636	122.72969960445629	12.8	288.7625	296.0
212954000	1441067024	30.947038849483672	122.72962748423349	12.8	288.85	296.0
212954000	1441067025	30.94706134730003	122.72955755348269	12.8	288.9375	296.0
212954000	1441067026	30.947083468568653	122.72948922239812	12.8	289.025	296.0
212954000	1441067027	30.947105317924198	122.72942190117304	12.8	289.1125	296.0
212954000	1441067028	30.947127	122.729355	12.8	289.2	296.0
212954000	1441067029	30.947148601788818	122.7292880397374	12.8	289.25	296.0
212954000	1441067030	30.947170139725262	122.72922098391031	12.8	289.29999999999995	296.0
212954000	1441067031	30.947191612604648	122.72915390671051	12.8	289.34999999999997	296.0
212954000	1441067032	30.947213019222406	122.72908688232981	12.8	289.4	296.0
212954000	1441067033	30.947234358374182	122.72901998496019	12.8	289.44999999999993	296.0
212954000	1441067034	30.947255628855718	122.7289532887936	12.8	289.5	296.0
212954000	1441067035	30.94727682946292	122.72888686802214	12.8	289.55	296.0
212954000	1441067036	30.94729795899186	122.72882079683792	12.8	289.6	296.0
212954000	1441067037	30.947319016238772	122.72875514943311	12.8	289.65	296.0
212954000	1441067038	30.94734	122.72869000000001	12.8	289.7	296.0
212954000	1441067039	30.947360915541058	122.72862538051457	12.8	289.74	296.0
212954000	1441067040	30.947381794003334	122.72856115408744	12.8	289.78	296.0
212954000	1441067041	30.947402672996926	122.72849714161264	12.8	289.82	296.0
212954000	1441067042	30.947423590131557	122.72843316398391	12.8	289.85999999999996	296.0
212954000	1441067043	30.947444583016566	122.72836904209485	12.8	289.9	296.0
212954000	1441067044	30.94746568926098	122.72830459683873	12.8	289.94000000000005	296.0
212954000	1441067045	30.947486946473447	122.72823964910857	12.8	289.98	296.0
212954000	1441067046	30.947508392262232	122.7281740197971	12.8	290.02000000000004	296.0
212954000	1441067047	30.947530064235245	122.72810752979682	12.8	290.06	296.0
212954000	1441067048	30.947551999999998	122.72803999999998	12.8	290.1	296.0
212954000	1441067049	30.947574209770803	122.72797136600838	12.8	290.1090909090909	296.0
212954000	1441067050	30.947596594190806	122.72790202226338	12.8	290.1181818181818	296.0
212954000	1441067051	30.947619026511294	122.72783247791695	12.8	290.1272727272727	296.0
212954000	1441067052	30.94764137998466	122.72776324212192	12.8	290.1363636363637	296.0
212954000	1441067053	30.9476635278644	122.72769482403194	12.8	290.1454545454545	296.0
212954000	1441067054	30.947685343405062	122.72762773280145	12.8	290.1545454545455	296.0
212954000	1441067055	30.947706699862238	122.72756247758574	12.8	290.1636363636364	296.0
212954000	1441067056	30.9477274704925	122.72749956754073	12.8	290.1727272727273	296.0
212954000	1441067057	30.947747528553286	122.72743951182314	12.8	290.1818181818182	296.0
212954000	1441067058	30.947766747302815	122.72738281959028	12.8	290.19090909090914	296.0
212954000	1441067059	30.94778499999999	122.72733	12.8	290.2	296.0
212954000	1441067060	30.947802199782604	122.72728140649474	12.8	290.22380952380956	296.04761904761904
212954000	1441067061	30.9478184193021	122.72723676965356	12.8	290.247619047619	296.09523809523813
212954000	1441067062	30.947833771087367	122.72719566433898	12.8	290.2714285714286	296.14285714285717
212954000	1441067063	30.947848367666552	122.72715766541289	12.8	290.29523809523806	296.1904761904762
212954000	1441067064	30.947862321566962	122.72712234773653	12.8	290.31904761904764	296.23809523809524
212954000	1441067065	30.94787574531529	122.72708928617068	12.8	290.34285714285716	296.28571428571433
212954000	1441067066	30.947888751437663	122.72705805557564	12.8	290.3666666666667	296.3333333333333
212954000	1441067067	30.94790145245965	122.7270282308112	12.8	290.3904761904762	296.38095238095235
212954000	1441067068	30.947913960906426	122.72699938673684	12.8	290.4142857142857	296.42857142857144
212954000	1441067069	30.94792638930275	122.72697109821166	12.8	290.43809523809523	296.4761904761905
212954000	1441067070	30.94793885017295	122.72694294009435	12.8	290.46190476190475	296.5238095238095
212954000	1441067071	30.947951456041014	122.7269144872433	12.8	290.48571428571427	296.57142857142856
212954000	1441067072	30.947964319430554	122.72688531451652	12.8	290.5095238095238	296.61904761904765
212954000	1441067073	30.94797755286474	122.72685499677166	12.8	290.53333333333336	296.6666666666667
212954000	1441067074	30.947991268866375	122.72682310886597	12.8	290.5571428571428	296.7142857142857
212954000	1441067075	30.94800557995777	122.72678922565629	12.8	290.5809523809524	296.76190476190476
212954000	1441067076	30.948020598660673	122.72675292199894	12.8	290.6047619047619	296.8095238095238
212954000	1441067077	30.948036437496278	122.72671377274973	12.8	290.62857142857143	296.85714285714283
212954000	1441067078	30.948053208985062	122.72667135276393	12.8	290.65238095238095	296.90476190476187
212954000	1441067079	30.948071025646698	122.7266252368961	12.8	290.6761904761904	296.95238095238096
212954000	1441067080	30.94809	122.726575	12.8	290.7	297.0
212954000	1441067081	30.94811018601984	122.72652040495545	12.8	290.72499999999997	297.0
212954000	1441067082	30.948131403509233	122.72646196674921	12.8	290.75	297.0
212954000	1441067083	30.948153413729088	122.72640038839566	12.8	290.775	297.0
212954000	1441067084	30.948175977941382	122.72633637291015	12.8	290.79999999999995	297.0
212954000	1441067085	30.948198857409334	122.72627062330932	12.8	290.82499999999993	297.0
212954000	1441067086	30.94822181339753	122.72620384261101	12.8	290.84999999999997	297.0
212954000	1441067087	30.948244607171926	122.72613673383441	12.8	290.875	297.0
212954000	1441067088	30.948267	122.72607	12.8	290.9	297.0
212954000	1441067089	30.948288808795184	122.72600420418134	12.8	290.9	297.0
212954000	1441067090	30.948310073049992	122.72593934965947	12.8	290.9	297.0
212954000	1441067091	30.948330887901285	122.72587529976707	12.8	290.9	297.0
212954000	1441067092	30.948351348485662	122.72581191783625	12.8	290.9	297.0
212954000	1441067093	30.948371549939377	122.72574906719885	12.8	290.9	297.0
212954000	1441067094	30.94839158739851	122.72568661118626	12.8	290.9	297.0
212954000	1441067095	30.948411555998785	122.72562441312958	12.8	290.9	297.0
212954000	1441067096	30.94843155087569	122.72556233635947	12.8	290.9	297.0
212954000	1441067097	30.948451667164452	122.72550024420629	12.8	290.9	297.0
212954000	1441067098	30.948472	122.725438	12.8	290.9	297.0
212954000	1441067099	30.94849262035338	122.725375497731	12.790909090909091	290.90909090909093	297.0
212954000	1441067100	30.948513502540923	122.72531275403249	12.781818181818183	290.9181818181818	297.0
212954000	1441067101	30.94853459671539	122.72524981619857	12.772727272727273	290.92727272727274	297.0
212954000	1441067102	30.948555853029575	122.72518673152348	12.763636363636364	290.93636363636364	297.0
212954000	1441067103	30.948577221636455	122.7251235473017	12.754545454545454	290.94545454545454	297.0
212954000	1441067104	30.948598652689036	122.7250603108278	12.745454545454546	290.95454545454544	297.0
212954000	1441067105	30.948620096340456	122.7249970693966	12.736363636363636	290.9636363636364	297.0
212954000	1441067106	30.948641502743897	122.72493387030298	12.727272727272727	290.97272727272724	297.0
212954000	1441067107	30.948662822052686	122.72487076084211	12.718181818181817	290.9818181818182	297.0
212954000	1441067108	30.94868400442023	122.7248077883093	12.709090909090909	290.9909090909091	297.0
212954000	1441067109	30.948705000000007	122.72474500000001	12.7	291.0	297.0
212954000	1441067110	30.948725780440817	122.72468239382856	12.71111111111111	291.0	296.8888888888889
212954000	1441067111	30.948746403372155	122.72461977018408	12.722222222222221	291.0	296.77777777777777
212954000	1441067112	30.948766947918266	122.724556880074	12.733333333333333	291.0	296.6666666666667
212954000	1441067113	30.948787493202897	122.72449347450538	12.744444444444444	291.0	296.55555555555554
212954000	1441067114	30.94880811834932	122.72442930448479	12.755555555555556	291.0	296.44444444444446
212954000	1441067115	30.94882890248029	122.72436412101843	12.766666666666667	291.0	296.3333333333333
212954000	1441067116	30.948849924718036	122.72429767511206	12.777777777777779	291.0	296.22222222222223
212954000	1441067117	30.94887126418424	122.72422971777097	12.78888888888889	291.0	296.11111111111114
212954000	1441067118	30.948893	122.72416000000001	12.8	291.0	296.0
212954000	1441067119	30.94891517906798	122.72408838722598	12.8	291.0	296.0
212954000	1441067120	30.948937719419373	122.72401520256535	12.8	291.0	296.0
212954000	1441067121	30.948960506868332	122.72394088355772	12.8	291.0	296.0
212954000	1441067122	30.948983427229994	122.72386586774337	12.8	291.0	296.0
212954000	1441067123	30.949006366320496	122.72379059266339	12.8	291.0	296.0
212954000	1441067124	30.94902920995697	122.72371549585958	12.8	291.0	296.0
212954000	1441067125	30.94905184395762	122.72364101487456	12.8	291.0	296.0
212954000	1441067126	30.949074154141623	122.72356758725165	12.8	291.0	296.0
212954000	1441067127	30.949096026329137	122.72349565053496	12.8	291.0	296.0
212954000	1441067128	30.94911734634127	122.72342564226926	12.8	291.0	296.0
212954000	1441067129	30.949138000000005	122.72335799999999	12.8	291.0	296.0
212954000	1441067130	30.949157913281482	122.72329301835158	12.8	290.9909090909091	296.0
212954000	1441067131	30.949177172775535	122.72323042026213	12.8	290.9818181818182	296.0
212954000	1441067132	30.949195905224506	122.72316978574744	12.8	290.97272727272724	296.0
212954000	1441067133	30.949214237369844	122.72311069482268	12.8	290.9636363636364	296.0
212954000	1441067134	30.949232295952196	122.72305272750225	12.8	290.95454545454544	296.0
212954000	1441067135	30.949250207711334	122.72299546379992	12.8	290.94545454545454	296.0
212954000	1441067136	30.94926809938637	122.72293848372892	12.8	290.93636363636364	296.0
212954000	1441067137	30.949286097715586	122.7228813673018	12.8	290.92727272727274	296.0
212954000	1441067138	30.949304329436515	122.72282369453049	12.8	290.9181818181818	296.0
212954000	1441067139	30.949322921285994	122.72276504542633	12.8	290.90909090909093	296.0
212954000	1441067140	30.949341999999994	122.722705	12.8	290.9	296.0
212954000	1441067141	30.94936165449128	122.72264326331967	12.8	290.91249999999997	296.0
212954000	1441067142	30.949381822382357	122.72258004068581	12.8	290.925	296.0
212954000	1441067143	30.94940240347379	122.7225156624574	12.8	290.9375	296.0
212954000	1441067144	30.94942329756672	122.72245045899403	12.8	290.95	296.0
212954000	1441067145	30.949444404463	122.7223847606557	12.8	290.9625	296.0
212954000	1441067146	30.949465623965065	122.72231889780304	12.8	290.97499999999997	296.0
212954000	1441067147	30.949486855876145	122.72225320079723	12.8	290.9875	296.0
212954000	1441067148	30.949508000000005	122.722188	12.8	291.0	296.0
212954000	1441067149	30.949528983571334	122.72212353481049	12.8	290.98	296.0
212954000	1441067150	30.949549843545668	122.72205968077559	12.8	290.96000000000004	296.0
212954000	1441067151	30.94957064430836	122.72199622247871	12.8	290.94	296.0
212954000	1441067152	30.949591450244327	122.72193294450297	12.8	290.92	296.0
212954000	1441067153	30.94961232573804	122.72186963143105	12.8	290.90000000000003	296.0
212954000	1441067154	30.949633335173576	122.72180606784539	12.8	290.88	296.0
212954000	1441067155	30.94965454293456	122.72174203832799	12.8	290.86	296.0
212954000	1441067156	30.9496760134042	122.72167732746051	12.8	290.84000000000003	296.0
212954000	1441067157	30.94969781096525	122.72161171982421	12.8	290.82000000000005	296.0
212954000	1441067158	30.949719999999996	122.721545	12.8	290.8	296.0
212954000	1441067159	30.949742622102903	122.72147702539506	12.8	290.8090909090909	296.0
212954000	1441067160	30.94976562771858	122.72140794472305	12.8	290.81818181818187	296.0
212954000	1441067161	30.949788944504686	122.7213379795246	12.8	290.8272727272727	296.0
212954000	1441067162	30.9498125001193	122.72126735134079	12.8	290.8363636363636	296.0
212954000	1441067163	30.949836222220963	122.72119628171302	12.8	290.8454545454546	296.0
212954000	1441067164	30.949860038468728	122.72112499218326	12.8	290.8545454545454	296.0
212954000	1441067165	30.94988387652214	122.72105370429378	12.8	290.8636363636364	296.0
212954000	1441067166	30.949907664041223	122.72098263958729	12.8	290.8727272727273	296.0
212954000	1441067167	30.949931328686464	122.72091201960704	12.8	290.8818181818182	296.0
212954000	1441067168	30.949954798118913	122.7208420658966	12.8	290.8909090909091	296.0
212954000	1441067169	30.949978000000005	122.72077300000001	12.8	290.9	296.0
212954000	1441067170	30.95000087455499	122.72070500105644	12.8	290.9	296.0
212954000	1441067171	30.95002341226258	122.72063807858449	12.8	290.9	296.0
212954000	1441067172	30.95004561616468	122.72057219969751	12.8	290.9	296.0
212954000	1441067173	30.950067489303187	122.72050733150877	12.8	290.9	296.0
212954000	1441067174	30.950089034719824	122.72044344113155	12.8	290.9	296.0
212954000	1441067175	30.95011025545628	122.72038049567897	12.8	290.9	296.0
212954000	1441067176	30.950131154554136	122.72031846226415	12.8	290.9	296.0
212954000	1441067177	30.950151735054902	122.72025730800016	12.8	290.9	296.0
212954000	1441067178	30.950171999999995	122.72019699999998	12.8	290.9	296.0
212954000	1441067179	30.950191961300664	122.72013748376698	12.8	290.875	296.0
212954000	1441067180	30.95021166634766	122.72007861836569	12.8	290.84999999999997	296.0
212954000	1441067181	30.950231171401363	122.72002024125088	12.8	290.825	296.0
212954000	1441067182	30.950250532721853	122.71996218987692	12.8	290.79999999999995	296.0
212954000	1441067183	30.95026980656887	122.71990430169801	12.8	290.775	296.0
212954000	1441067184	30.95028904920191	122.71984641416802	12.8	290.75	296.0
212954000	1441067185	30.950308316880164	122.7197883647406	12.8	290.725	296.0
212954000	1441067186	30.9503276658625	122.71972999086906	12.8	290.70000000000005	296.0
212954000	1441067187	30.950347152407513	122.71967113000657	12.8	290.675	296.0
212954000	1441067188	30.95036683277351	122.71961161960591	12.8	290.65000000000003	296.0
212954000	1441067189	30.950386763218447	122.71955129711961	12.8	290.625	296.0
212954000	1441067190	30.950406999999995	122.71949	12.8	290.6	296.0
212954000	1441067191	30.95042757378242	122.71942762503545	12.8	290.55000000000007	296.1
212954000	1441067192	30.950448412857785	122.71936430636032	12.8	290.50000000000006	296.2
212954000	1441067193	30.950469419925344	122.71930023744567	12.8	290.45000000000005	296.3
212954000	1441067194	30.95049049768477	122.71923561176308	12.8	290.40000000000003	296.4
212954000	1441067195	30.950511548836097	122.71917062278446	12.8	290.35	296.5
212954000	1441067196	30.95053247607976	122.71910546398225	12.8	290.3	296.6
212954000	1441067197	30.950553182116572	122.71904032882922	12.8	290.25	296.70000000000005
212954000	1441067198	30.95057356964774	122.71897541079865	12.8	290.2	296.8
212954000	1441067199	30.95059354137489	122.71891090336423	12.8	290.15000000000003	296.9
212954000	1441067200	30.950612999999997	122.718847	12.8	290.1	297.0
212954000	1441067201	30.950631890771554	122.71878384071533	12.8	290.11111111111114	297.1111111111111
212954000	1441067202	30.950650329122553	122.71872135165913	12.8	290.12222222222226	297.22222222222223
212954000	1441067203	30.950668473031886	122.71865940551476	12.8	290.1333333333334	297.3333333333333
212954000	1441067204	30.950686480478247	122.71859787496504	12.8	290.1444444444445	297.44444444444446
212954000	1441067205	30.950704509439976	122.7185366326923	12.8	290.15555555555557	297.55555555555554
212954000	1441067206	30.950722717895243	122.71847555137836	12.8	290.1666666666667	297.6666666666667
212954000	1441067207	30.95074126382194	122.71841450370451	12.8	290.1777777777778	297.77777777777777
212954000	1441067208	30.950760305197726	122.71835336235164	12.8	290.1888888888889	297.88888888888886
212954000	1441067209	30.950779999999995	122.71829200000002	12.8	290.2	298.0
212954000	1441067210	30.950800458574083	122.71823030471208	12.8	290.26666666666665	298.1111111111111
212954000	1441067211	30.950821600737804	122.71816822608038	12.8	290.33333333333337	298.22222222222223
212954000	1441067212	30.95084329867705	122.71810572908024	12.8	290.4	298.3333333333333
212954000	1441067213	30.950865424577632	122.71804277868736	12.8	290.4666666666667	298.4444444444444
212954000	1441067214	30.950887850625346	122.71797933987766	12.8	290.53333333333336	298.5555555555556
212954000	1441067215	30.950910449005857	122.71791537762738	12.8	290.6	298.6666666666667
212954000	1441067216	30.950933091904783	122.71785085691306	12.8	290.6666666666667	298.7777777777778
212954000	1441067217	30.950955651507677	122.71778574271153	12.8	290.7333333333334	298.8888888888889
212954000	1441067218	30.950978000000003	122.71771999999999	12.8	290.8	299.0
212954000	1441067219	30.951000040862976	122.71765361980243	12.8	290.87272727272733	299.0
212954000	1441067220	30.951021802761105	122.71758669732908	12.8	290.94545454545454	299.0
212954000	1441067221	30.951043345654945	122.71751935383669	12.8	291.01818181818186	299.0
212954000	1441067222	30.951064729505294	122.71745171058191	12.8	291.0909090909091	299.0
212954000	1441067223	30.95108601427322	122.7173838888214	12.8	291.1636363636364	299.0
212954000	1441067224	30.951107259919993	122.71731600981168	12.8	291.23636363636365	299.0
212954000	1441067225	30.95112852640719	122.71724819480924	12.8	291.3090909090909	299.0
212954000	1441067226	30.9511498736966	122.71718056507052	12.8	291.38181818181823	299.0
212954000	1441067227	30.951171361750287	122.71711324185188	12.8	291.4545454545455	299.0
212954000	1441067228	30.951193050530573	122.71704634640963	12.8	291.52727272727276	299.0
212954000	1441067229	30.951214999999983	122.71698000000002	12.8	291.6	299.0
212954000	1441067230	30.95123725068365	122.71691429288325	12.8	291.6888888888889	299.11111111111114
212954000	1441067231	30.95125976535595	122.71684919133557	12.8	291.77777777777777	299.22222222222223
212954000	1441067232	30.951282487353456	122.71678463063736	12.8	291.8666666666667	299.33333333333337
212954000	1441067233	30.951305360012622	122.71672054606911	12.8	291.9555555555555	299.44444444444446
212954000	1441067234	30.951328326669778	122.71665687291136	12.8	292.0444444444445	299.5555555555556
212954000	1441067235	30.951351330661094	122.71659354644478	12.8	292.1333333333333	299.6666666666667
212954000	1441067236	30.951374315322642	122.71653050195012	12.8	292.22222222222223	299.77777777777777
212954000	1441067237	30.951397223990337	122.71646767470821	12.8	292.3111111111111	299.8888888888889
212954000	1441067238	30.951419999999988	122.71640500000001	12.8	292.4	300.0
212954000	1441067239	30.951442606541026	122.7163424280308	12.8	292.4454545454545	300.0
212954000	1441067240	30.951465086217663	122.71627996870319	12.8	292.4909090909091	300.0
212954000	1441067241	30.951487501487964	122.71621764684396	12.8	292.5363636363636	300.0
212954000	1441067242	30.951509914809993	122.71615548727976	12.8	292.58181818181816	300.0
212954000	1441067243	30.951532388641866	122.7160935148371	12.8	292.6272727272727	300.0
212954000	1441067244	30.951554985441756	122.71603175434231	12.8	292.67272727272723	300.0
212954000	1441067245	30.951577767667835	122.71597023062165	12.8	292.71818181818185	300.0
212954000	1441067246	30.951600797778397	122.7159089685012	12.8	292.76363636363635	300.0
212954000	1441067247	30.951624138231708	122.7158479928069	12.8	292.8090909090909	300.0
212954000	1441067248	30.951647851486108	122.7157873283646	12.8	292.8545454545455	300.0
212954000	1441067249	30.95167199999999	122.715727	12.8	292.9	300.0
212954000	1441067250	30.951696633066685	122.71566698987651	12.8	292.96	300.0
212954000	1441067251	30.951721747318935	122.71560710950874	12.8	293.02	300.0
212954000	1441067252	30.951747326224055	122.71554712774896	12.8	293.08	300.0
212954000	1441067253	30.9517733532489	122.71548681344926	12.8	293.14	300.0
212954000	1441067254	30.951799811859892	122.71542593546147	12.8	293.2	300.0
212954000	1441067255	30.951826685523006	122.71536426263722	12.8	293.26000000000005	300.0
212954000	1441067256	30.951853957703772	122.7153015638279	12.8	293.32000000000005	300.0
212954000	1441067257	30.951881611867233	122.7152376078847	12.8	293.38	300.0
212954000	1441067258	30.951909631477957	122.71517216365851	12.8	293.44	300.0
212954000	1441067259	30.951938	122.71510500000001	12.8	293.5	300.0
212954000	1441067260	30.951966685659272	122.71503599581759	12.8	293.57	300.1
212954000	1441067261	30.951995595731248	122.71496547025174	12.8	293.64	300.2
212954000	1441067262	30.952024622254566	122.71489385250166	12.8	293.71	300.3
212954000	1441067263	30.952053657268817	122.7148215717674	12.8	293.78	300.4
212954000	1441067264	30.95208259281448	122.7147490572498	12.8	293.84999999999997	300.50000000000006
212954000	1441067265	30.952111320933092	122.71467673815057	12.8	293.91999999999996	300.6
212954000	1441067266	30.952139733667085	122.71460504367224	12.8	293.99	300.70000000000005
212954000	1441067267	30.952167723059855	122.71453440301815	12.8	294.06	300.8
212954000	1441067268	30.952195181155766	122.71446524539246	12.8	294.13	300.90000000000003
212954000	1441067269	30.952221999999992	122.71439800000002	12.8	294.2	301.0
212954000	1441067270	30.952248099360407	122.71433298265711	12.78888888888889	294.16666666666663	301.0
212954000	1441067271	30.952273509892425	122.71427005562288	12.777777777777779	294.1333333333333	301.0
212954000	1441067272	30.952298289972777	122.71420896776677	12.766666666666667	294.09999999999997	301.0
212954000	1441067273	30.952322497977637	122.71414946795768	12.755555555555556	294.0666666666666	301.0
212954000	1441067274	30.952346192282658	122.71409130506414	12.744444444444444	294.0333333333333	301.0
212954000	1441067275	30.95236943126298	122.71403422795414	12.733333333333333	294.0	301.0
212954000	1441067276	30.952392273293245	122.71397798549538	12.722222222222221	293.96666666666664	301.0
212954000	1441067277	30.952414776747666	122.71392232655504	12.71111111111111	293.93333333333334	301.0
212954000	1441067278	30.952437	122.713867	12.7	293.9	301.0
212954000	1441067279	30.95245900017858	122.7138117836066	12.709090909090909	293.8909090909091	301.0909090909091
212954000	1441067280	30.952480829431526	122.7137565707903	12.718181818181817	293.8818181818182	301.1818181818182
212954000	1441067281	30.95250253866181	122.71370128387623	12.727272727272727	293.8727272727273	301.27272727272725
212954000	1441067282	30.95252417877225	122.71364584518942	12.736363636363636	293.8636363636363	301.3636363636364
212954000	1441067283	30.95254580066558	122.71359017705456	12.745454545454546	293.8545454545455	301.45454545454544
212954000	1441067284	30.95256745524435	122.71353420179625	12.754545454545454	293.8454545454545	301.54545454545456
212954000	1441067285	30.95258919341101	122.7134778417389	12.763636363636364	293.8363636363636	301.6363636363636
212954000	1441067286	30.95261106606782	122.71342101920668	12.772727272727273	293.8272727272727	301.7272727272727
212954000	1441067287	30.952633124116954	122.71336365652363	12.781818181818183	293.8181818181818	301.8181818181818
212954000	1441067288	30.95265541846039	122.7133056760135	12.790909090909091	293.80909090909086	301.9090909090909
212954000	1441067289	30.952677999999995	122.713247	12.8	293.8	302.0
212954000	1441067290	30.95270091201545	122.71318756068084	12.78888888888889	293.82222222222225	302.1111111111111
212954000	1441067291	30.952724167298356	122.71312732975139	12.777777777777779	293.84444444444443	302.22222222222223
212954000	1441067292	30.95274777101822	122.71306628878122	12.766666666666667	293.8666666666666	302.3333333333333
212954000	1441067293	30.952771728344487	122.71300441934	12.755555555555556	293.88888888888886	302.44444444444446
212954000	1441067294	30.952796044446607	122.71294170299724	12.744444444444444	293.9111111111111	302.55555555555554
212954000	1441067295	30.952820724493936	122.71287812132242	12.733333333333333	293.93333333333334	302.66666666666663
212954000	1441067296	30.952845773655785	122.71281365588503	12.722222222222221	293.9555555555555	302.77777777777777
212954000	1441067297	30.95287119710139	122.71274828825443	12.71111111111111	293.97777777777776	302.88888888888886
212954000	1441067298	30.95289699999999	122.712682	12.7	294.0	303.0
212954000	1441067299	30.95292316922282	122.71261482243015	12.7	294.09999999999997	303.09090909090907
212954000	1441067300	30.952949618449804	122.71254698581019	12.7	294.2	303.18181818181813
212954000	1441067301	30.952976243063556	122.71247877014514	12.7	294.3	303.27272727272725
212954000	1441067302	30.953002938447202	122.7124104554406	12.7	294.40000000000003	303.3636363636364
212954000	1441067303	30.953029599984504	122.71234232170282	12.7	294.5	303.4545454545455
212954000	1441067304	30.95305612305986	122.71227464893856	12.7	294.6	303.5454545454545
212954000	1441067305	30.953082403058197	122.71220771715527	12.7	294.7	303.6363636363636
212954000	1441067306	30.953108335365027	122.71214180636093	12.7	294.79999999999995	303.72727272727275
212954000	1441067307	30.95313381536645	122.7120771965641	12.7	294.90000000000003	303.81818181818187
212954000	1441067308	30.95315873844907	122.71201416777393	12.7	295.0	303.90909090909093
212954000	1441067309	30.953183000000006	122.711953	12.7	295.1	304.0
212954000	1441067310	30.95320653719045	122.71189387297224	12.7	295.17	304.0
212954000	1441067311	30.953229454326312	122.71183656529996	12.7	295.24	304.0
212954000	1441067312	30.953251897496553	122.71178075531165	12.7	295.31	304.0
212954000	1441067313	30.95327401278951	122.71172612133513	12.7	295.38	304.0
212954000	1441067314	30.953295946292943	122.71167234169755	12.7	295.45	304.0
212954000	1441067315	30.953317844094048	122.7116190947254	12.7	295.52000000000004	304.0
212954000	1441067316	30.953339852279466	122.7115660587446	12.7	295.59000000000003	304.0
212954000	1441067317	30.953362116935303	122.71151291208044	12.7	295.66	304.0
212954000	1441067318	30.95338478414713	122.71145933305755	12.7	295.73	304.0
212954000	1441067319	30.953407999999985	122.71140500000001	12.7	295.8	304.0
212954000	1441067320	30.95343188810608	122.71134963680264	12.7	295.88	304.1
212954000	1441067321	30.95345648218822	122.71129314964566	12.7	295.96000000000004	304.2
212954000	1441067322	30.953481793496717	122.71123549028061	12.7	296.04	304.3
212954000	1441067323	30.95350783328187	122.71117661045892	12.7	296.12	304.4
212954000	1441067324	30.95353461279378	122.71111646193181	12.7	296.2	304.5
212954000	1441067325	30.953562143282447	122.71105499645047	12.7	296.28000000000003	304.6
212954000	1441067326	30.953590435997743	122.71099216576586	12.7	296.36	304.70000000000005
212954000	1441067327	30.9536195021894	122.71092792162882	12.7	296.44000000000005	304.8
212954000	1441067328	30.953649353107004	122.71086221579003	12.7	296.52000000000004	304.90000000000003
212954000	1441067329	30.95368	122.71079500000002	12.7	296.6	305.0
212954000	1441067330	30.95371140493727	122.71072633318549	12.7	296.70000000000005	305.0
212954000	1441067331	30.953743333266555	122.71065670297905	12.7	296.8	305.0
212954000	1441067332	30.953775501156336	122.71058670419096	12.7	296.9	305.0
212954000	1441067333	30.953807624776406	122.71051693163322	12.7	297.0	305.0
212954000	1441067334	30.95383942029785	122.71044798011935	12.7	297.09999999999997	305.0
212954000	1441067335	30.953870603893012	122.71038044446453	12.7	297.2	305.0
212954000	1441067336	30.953900891735504	122.71031491948538	12.7	297.29999999999995	305.0
212954000	1441067337	30.95392999999999	122.71025200000001	12.7	297.4	305.0
212954000	1441067338	30.95395773804549	122.71019208886706	12.7	297.4583333333333	305.0
212954000	1441067339	30.953984287964015	122.71013482110266	12.7	297.51666666666665	305.0
212954000	1441067340	30.954009925029816	122.71007963976085	12.7	297.575	305.0
212954000	1441067341	30.954034924516005	122.7100259878944	12.7	297.6333333333333	305.0
212954000	1441067342	30.954059561694763	122.70997330855477	12.7	297.69166666666666	305.0
212954000	1441067343	30.95408411183725	122.70992104479222	12.7	297.75	305.0
212954000	1441067344	30.95410885021377	122.70986863965584	12.7	297.80833333333334	305.0
212954000	1441067345	30.954134052093643	122.70981553619356	12.7	297.8666666666667	305.0
212954000	1441067346	30.954159992745296	122.7097611774521	12.7	297.925	305.0
212954000	1441067347	30.954186947436167	122.70970500647687	12.7	297.98333333333335	305.0
212954000	1441067348	30.954215191432652	122.70964646631197	12.7	298.0416666666667	305.0
212954000	1441067349	30.954245	122.70958500000002	12.7	298.1	305.0
212954000	1441067350	30.95427652960351	122.70952028672775	12.7	298.15000000000003	305.0
212954000	1441067351	30.95430946151323	122.70945295026465	12.7	298.20000000000005	305.0
212954000	1441067352	30.95434335820184	122.70938385052776	12.7	298.25	305.0
212954000	1441067353	30.954377782143833	122.7093138474364	12.7	298.3	305.0
212954000	1441067354	30.954412295815533	122.70924380091243	12.7	298.35	305.0
212954000	1441067355	30.954446461695124	122.70917457088012	12.7	298.40000000000003	305.0
212954000	1441067356	30.954479842262668	122.70910701726628	12.7	298.45	305.0
212954000	1441067357	30.954512	122.70904200000001	12.7	298.5	305.0
212954000	1441067358	30.954542606617682	122.70898015352513	12.7	298.52500000000003	305.08333333333337
212954000	1441067359	30.954571770735225	122.70892121033656	12.7	298.55	305.16666666666663
212954000	1441067360	30.95459971019836	122.7088646774405	12.7	298.57500000000005	305.25
212954000	1441067361	30.95462664285177	122.708810061842	12.7	298.6	305.3333333333333
212954000	1441067362	30.954652786539196	122.7087568705448	12.7	298.625	305.4166666666667
212954000	1441067363	30.954678359103504	122.70870461055164	12.7	298.65	305.50000000000006
212954000	1441067364	30.954703578386702	122.70865278886414	12.7	298.675	305.5833333333333
212954000	1441067365	30.95472866223001	122.70860091248298	12.7	298.70000000000005	305.6666666666667
212954000	1441067366	30.954753828473816	122.70854848840781	12.7	298.725	305.75
212954000	1441067367	30.95477929495773	122.70849502363733	12.7	298.75000000000006	305.8333333333333
212954000	1441067368	30.954805279520524	122.7084400251692	12.7	298.77500000000003	305.91666666666663
212954000	1441067369	30.954831999999993	122.708383	12.7	298.8	306.0
212954000	1441067370	30.954859614628635	122.7083236003063	12.7	298.86	306.0
212954000	1441067371	30.954888043220524	122.7082620589886	12.7	298.92	306.0
212954000	1441067372	30.954917145985856	122.70819875412899	12.7	298.98	306.0
212954000	1441067373	30.954946783135394	122.70813406381032	12.7	299.04	306.0
212954000	1441067374	30.954976814880705	122.70806836611624	12.7	299.1	306.0
212954000	1441067375	30.95500710143402	122.70800203913117	12.7	299.16	306.0
212954000	1441067376	30.955037503008402	122.70793546094043	12.7	299.22	306.0
212954000	1441067377	30.95506787981767	122.70786900963019	12.7	299.28000000000003	306.0
212954000	1441067378	30.955098092076398	122.70780306328743	12.7	299.34000000000003	306.0
212954000	1441067379	30.955128	122.707738	12.7	299.4	306.0
212954000	1441067380	30.955157491216195	122.70767412874193	12.69	299.41	306.0
212954000	1441067381	30.955186562999565	122.70761148202871	12.68	299.42	306.0
212954000	1441067382	30.955215240036246	122.7075500232611	12.67	299.43	306.0
212954000	1441067383	30.95524354701226	122.7074897158397	12.66	299.44	306.0
212954000	1441067384	30.955271508613553	122.707430523165	12.649999999999999	299.45	306.0
212954000	1441067385	30.955299149525942	122.70737240863738	12.639999999999999	299.46	306.0
212954000	1441067386	30.955326494435184	122.70731533565699	12.629999999999999	299.46999999999997	306.0
212954000	1441067387	30.95535356802692	122.70725926762401	12.62	299.48	306.0
212954000	1441067388	30.955380394986697	122.70720416793839	12.61	299.49	306.0
212954000	1441067389	30.955407	122.70715	12.6	299.5	306.0
212954000	1441067390	30.95543341799841	122.70709669788351	12.61111111111111	299.5444444444445	306.0
212954000	1441067391	30.955459724898116	122.7070440783627	12.622222222222222	299.58888888888885	306.0
212954000	1441067392	30.955486006861157	122.70699192888588	12.633333333333333	299.6333333333333	306.0
212954000	1441067393	30.95551235004923	122.70694003690093	12.644444444444444	299.67777777777775	306.0
212954000	1441067394	30.9555388406237	122.70688818985528	12.655555555555555	299.72222222222223	306.0
212954000	1441067395	30.955565564745527	122.70683617519597	12.666666666666666	299.76666666666665	306.0
212954000	1441067396	30.95559260857538	122.7067837803696	12.677777777777777	299.8111111111111	306.0
212954000	1441067397	30.95562005827355	122.70673079282238	12.688888888888888	299.8555555555555	306.0
212954000	1441067398	30.955648000000007	122.70667699999998	12.7	299.9	306.0
212954000	1441067399	30.95567649551569	122.70662224318681	12.69090909090909	299.9181818181818	306.0
212954000	1441067400	30.955705508987	122.70656657902317	12.681818181818182	299.93636363636364	306.0
212954000	1441067401	30.95573498018185	122.70651011798867	12.672727272727272	299.95454545454544	306.0
212954000	1441067402	30.955764848868334	122.70645297056318	12.663636363636362	299.97272727272724	306.0
212954000	1441067403	30.95579505481475	122.70639524722675	12.654545454545454	299.9909090909091	306.0
212954000	1441067404	30.955825537789554	122.70633705845981	12.645454545454545	300.0090909090909	306.0
212954000	1441067405	30.955856237561427	122.70627851474302	12.636363636363637	300.0272727272727	306.0
212954000	1441067406	30.95588709389924	122.70621972655728	12.627272727272727	300.04545454545456	306.0
212954000	1441067407	30.955918046572055	122.70616080438379	12.618181818181817	300.06363636363636	306.0
212954000	1441067408	30.95594903534914	122.70610185870409	12.60909090909091	300.08181818181816	306.0
212954000	1441067409	30.955979999999997	122.70604300000001	12.6	300.1	306.0
212954000	1441067410	30.95601089036538	122.70598431486451	12.61111111111111	300.12222222222226	306.0
212954000	1441067411	30.956041696570534	122.70592579433462	12.622222222222222	300.14444444444445	306.0
212954000	1441067412	30.95607241881173	122.7058674055582	12.633333333333333	300.16666666666663	306.0
212954000	1441067413	30.95610305728518	122.70580911568312	12.644444444444444	300.18888888888887	306.0
212954000	1441067414	30.956133612187067	122.70575089185722	12.655555555555555	300.2111111111111	306.0
212954000	1441067415	30.95616408371349	122.70569270122823	12.666666666666666	300.23333333333335	306.0
212954000	1441067416	30.95619447206045	122.70563451094391	12.677777777777777	300.25555555555553	306.0
212954000	1441067417	30.956224777423987	122.70557628815196	12.688888888888888	300.27777777777777	306.0
212954000	1441067418	30.956254999999995	122.70551799999998	12.7	300.3	306.0
212954000	1441067419	30.956285143710577	122.70545962105807	12.69090909090909	300.30909090909086	306.0
212954000	1441067420	30.956315227382746	122.70540115558585	12.681818181818182	300.3181818181818	306.0
212954000	1441067421	30.95634527356979	122.70534261526541	12.672727272727272	300.3272727272727	306.0
212954000	1441067422	30.956375304824967	122.7052840117788	12.663636363636362	300.3363636363636	306.0
212954000	1441067423	30.956405343701608	122.70522535680793	12.654545454545454	300.3454545454545	306.0
212954000	1441067424	30.956435412753038	122.7051666620348	12.645454545454545	300.3545454545455	306.0
212954000	1441067425	30.9564655345326	122.70510793914127	12.636363636363637	300.3636363636364	306.0
212954000	1441067426	30.956495731593684	122.70504919980925	12.627272727272727	300.3727272727273	306.0
212954000	1441067427	30.956526026489676	122.70499045572052	12.618181818181817	300.3818181818182	306.0
212954000	1441067428	30.956556441773966	122.70493171855685	12.60909090909091	300.39090909090913	306.0
212954000	1441067429	30.956587	122.704873	12.6	300.4	306.0
212954000	1441067430	30.956617716315424	122.70481430732387	12.6	300.42	306.0
212954000	1441067431	30.956648576244664	122.7047556301712	12.6	300.44	306.0
212954000	1441067432	30.956679557906295	122.70469695377697	12.6	300.46	306.0
212954000	1441067433	30.956710639418848	122.70463826337622	12.6	300.47999999999996	306.0
212954000	1441067434	30.956741798900893	122.704579544204	12.6	300.50000000000006	306.0
212954000	1441067435	30.956773014470922	122.70452078149538	12.6	300.52000000000004	306.0
212954000	1441067436	30.956804264247396	122.70446196048549	12.6	300.54	306.0
212954000	1441067437	30.95683552634879	122.70440306640948	12.6	300.56000000000006	306.0
212954000	1441067438	30.956866778893538	122.70434408450258	12.6	300.58000000000004	306.0
212954000	1441067439	30.956898	122.704285	12.6	300.6	306.0
212954000	1441067440	30.956929166118535	122.70422581287295	12.6	300.62	306.0
212954000	1441067441	30.956960247027276	122.7041665820366	12.6	300.64000000000004	306.0
212954000	1441067442	30.956991210836446	122.70410738114224	12.6	300.66	306.0
212954000	1441067443	30.95702202565641	122.70404828384127	12.6	300.68	306.0
212954000	1441067444	30.957052659597665	122.70398936378538	12.6	300.70000000000005	306.0
212954000	1441067445	30.957083080770847	122.70393069462632	12.6	300.72	306.0
212954000	1441067446	30.957113257286693	122.70387235001604	12.6	300.74	306.0
212954000	1441067447	30.95714315725613	122.70381440360669	12.6	300.76	306.0
212954000	1441067448	30.957172748790178	122.70375692905053	12.6	300.78000000000003	306.0
212954000	1441067449	30.957202000000006	122.7037	12.6	300.8	306.0
212954000	1441067450	30.957230916466592	122.70364363614503	12.6	300.8888888888889	305.8888888888889
212954000	1441067451	30.957259653649885	122.70358764132456	12.6	300.97777777777776	305.77777777777777
212954000	1441067452	30.957288404479087	122.70353176541417	12.6	301.0666666666667	305.6666666666667
212954000	1441067453	30.957317361883018	122.70347575828866	12.6	301.15555555555557	305.55555555555554
212954000	1441067454	30.957346718790017	122.70341936982213	12.6	301.24444444444447	305.44444444444446
212954000	1441067455	30.95737666812801	122.7033623498879	12.6	301.3333333333333	305.3333333333333
212954000	1441067456	30.957407402824423	122.70330444835848	12.6	301.4222222222223	305.22222222222223
212954000	1441067457	30.957439115806256	122.70324541510554	12.6	301.5111111111111	305.11111111111114
212954000	1441067458	30.957471999999992	122.703185	12.6	301.6	305.0
212954000	1441067459	30.957506165347787	122.70312305468204	12.6	301.62222222222226	304.77777777777777
212954000	1441067460	30.95754138985652	122.70305983787287	12.6	301.6444444444445	304.55555555555554
212954000	1441067461	30.957577368549817	122.70299571006511	12.6	301.6666666666667	304.33333333333337
212954000	1441067462	30.957613796452026	122.70293103175261	12.6	301.68888888888887	304.11111111111114
212954000	1441067463	30.957650368588208	122.70286616343066	12.6	301.7111111111111	303.88888888888886
212954000	1441067464	30.95768677998421	122.70280146559578	12.6	301.73333333333335	303.66666666666663
212954000	1441067465	30.95772272566655	122.70273729874597	12.6	301.75555555555553	303.4444444444444
212954000	1441067466	30.95775790066247	122.7026740233805	12.6	301.77777777777777	303.22222222222223
212954000	1441067467	30.957792000000005	122.702612	12.6	301.8	303.0
212954000	1441067468	30.95782479618539	122.70255148732032	12.59090909090909	301.73636363636365	302.9090909090909
212954000	1441067469	30.957856371635668	122.70249233691405	12.581818181818182	301.6727272727273	302.8181818181818
212954000	1441067470	30.95788688624505	122.70243429856713	12.572727272727272	301.6090909090909	302.7272727272727
212954000	1441067471	30.957916499907274	122.70237712206473	12.563636363636363	301.54545454545456	302.6363636363636
212954000	1441067472	30.957945372515628	122.70232055719134	12.554545454545455	301.4818181818182	302.54545454545456
212954000	1441067473	30.957973663962903	122.7022643537306	12.545454545454545	301.41818181818184	302.45454545454544
212954000	1441067474	30.958001534141427	122.7022082614656	12.536363636363637	301.35454545454553	302.3636363636364
212954000	1441067475	30.958029142943168	122.70215203017864	12.527272727272727	301.29090909090917	302.27272727272725
212954000	1441067476	30.958056650259557	122.70209540965149	12.518181818181818	301.22727272727275	302.1818181818182
212954000	1441067477	30.95808421598165	122.70203814966514	12.50909090909091	301.1636363636364	302.0909090909091
212954000	1441067478	30.958112000000003	122.70198000000002	12.5	301.1	302.0
212954000	1441067479	30.95814012031095	122.70192080654991	12.5	301.00909090909096	301.9090909090909
212954000	1441067480	30.95816852733574	122.70186079966489	12.5	300.9181818181819	301.8181818181818
212954000	1441067481	30.958197129602347	122.70180030580961	12.5	300.82727272727277	301.7272727272727
212954000	1441067482	30.958225835639382	122.70173965144936	12.5	300.73636363636365	301.6363636363636
212954000	1441067483	30.958254553976026	122.70167916305004	12.5	300.6454545454546	301.54545454545456
212954000	1441067484	30.958283193142165	122.70161916707814	12.5	300.5545454545455	301.45454545454544
212954000	1441067485	30.958311661668173	122.70155999000077	12.5	300.4636363636364	301.3636363636364
212954000	1441067486	30.958339868085105	122.70150195828572	12.5	300.3727272727273	301.27272727272725
212954000	1441067487	30.958367720924556	122.7014453984012	12.5	300.28181818181815	301.1818181818182
212954000	1441067488	30.958395128718657	122.70139063681619	12.5	300.19090909090914	301.0909090909091
212954000	1441067489	30.958422000000002	122.70133799999999	12.5	300.1	301.0
212954000	1441067490	30.958448295131674	122.70128766070388	12.5	300.03636363636366	300.8181818181818
212954000	1441067491	30.95847418179678	122.701239176804	12.5	299.97272727272724	300.6363636363636
212954000	1441067492	30.958499879507478	122.7011919524569	12.5	299.90909090909093	300.45454545454544
212954000	1441067493	30.958525607775066	122.70114539181797	12.5	299.8454545454546	300.2727272727273
212954000	1441067494	30.95855158610993	122.70109889904161	12.5	299.7818181818182	300.0909090909091
212954000	1441067495	30.95857803402159	122.70105187828102	12.5	299.7181818181818	299.90909090909093
212954000	1441067496	30.958605171018654	122.70100373368844	12.5	299.6545454545454	299.72727272727275
212954000	1441067497	30.958633216608867	122.70095386941493	12.5	299.5909090909091	299.54545454545456
212954000	1441067498	30.958662390298922	122.70090168961026	12.5	299.52727272727276	299.36363636363643
212954000	1441067499	30.958692911594497	122.70084659842296	12.5	299.46363636363634	299.1818181818182
212954000	1441067500	30.958725000000005	122.70078800000002	12.5	299.4	299.0
212954000	1441067501	30.958758753019094	122.70072553588946	12.5125	299.275	299.0
212954000	1441067502	30.95879378015715	122.7006597972496	12.525	299.15	299.0
212954000	1441067503	30.958829568921264	122.70059161264332	12.5375	299.025	299.0
212954000	1441067504	30.958865606820194	122.70052181063606	12.55	298.9	299.0
212954000	1441067505	30.958901381364353	122.70045121979592	12.5625	298.775	299.0
212954000	1441067506	30.95893638006601	122.70038066869374	12.575	298.65	299.0
212954000	1441067507	30.95897009043926	122.70031098590306	12.5875	298.525	299.0
212954000	1441067508	30.959001999999998	122.700243	12.6	298.4	299.0
212954000	1441067509	30.959031739961155	122.70017733880636	12.59	298.26	298.90000000000003
212954000	1441067510	30.959059516317705	122.70011382711773	12.58	298.12	298.8
212954000	1441067511	30.959085678759333	122.70005208897172	12.57	297.97999999999996	298.7
212954000	1441067512	30.95911057697484	122.69999174840427	12.56	297.84	298.6
212954000	1441067513	30.959134560652284	122.69993242945009	12.55	297.7	298.5
212954000	1441067514	30.959157979478977	122.69987375614244	12.54	297.55999999999995	298.40000000000003
212954000	1441067515	30.95918118314154	122.69981535251335	12.53	297.41999999999996	298.3
212954000	1441067516	30.95920452132586	122.69975684259371	12.52	297.28	298.2
212954000	1441067517	30.95922834371717	122.69969785041314	12.51	297.14	298.09999999999997
212954000	1441067518	30.959253	122.699638	12.5	297.0	298.0
212954000	1441067519	30.95927874950076	122.69957700880225	12.5	296.87	297.9
212954000	1441067520	30.95930549011622	122.69951496795066	12.5	296.74	297.8
212954000	1441067521	30.95933302938598	122.6994520619974	12.5	296.60999999999996	297.7
212954000	1441067522	30.95936117485006	122.69938847549518	12.5	296.47999999999996	297.6
212954000	1441067523	30.959389734048788	122.69932439299755	12.5	296.34999999999997	297.5
212954000	1441067524	30.95941851452287	122.69925999905865	12.5	296.21999999999997	297.4
212954000	1441067525	30.95944732381339	122.69919547823342	12.5	296.09000000000003	297.29999999999995
212954000	1441067526	30.959475969461792	122.69913101507751	12.5	295.96	297.2
212954000	1441067527	30.959504259009933	122.69906679414733	12.5	295.83	297.09999999999997
212954000	1441067528	30.95953199999999	122.699003	12.5	295.7	297.0
212954000	1441067529	30.959559038364336	122.69893977570905	12.5	295.57272727272726	297.0
212954000	1441067530	30.959585373594564	122.69887709841123	12.5	295.44545454545454	297.0
212954000	1441067531	30.959611043571943	122.69881490375893	12.5	295.3181818181818	297.0
212954000	1441067532	30.95963608617765	122.69875312740425	12.5	295.1909090909091	297.0
212954000	1441067533	30.95966053929268	122.69869170499919	12.5	295.06363636363636	297.0
212954000	1441067534	30.959684440797933	122.69863057219555	12.5	294.93636363636364	297.0
212954000	1441067535	30.959707828574174	122.69856966464498	12.5	294.8090909090909	297.0
212954000	1441067536	30.959730740502042	122.69850891799892	12.5	294.6818181818182	297.0
212954000	1441067537	30.959753214462065	122.69844826790865	12.5	294.55454545454546	297.0
212954000	1441067538	30.95977528833463	122.69838765002537	12.5	294.42727272727274	297.0
212954000	1441067539	30.959797000000002	122.698327	12.5	294.3	297.0
212954000	1441067540	30.959818392809456	122.69826626590839	12.5	294.20000000000005	297.0
212954000	1441067541	30.95983953199866	122.69820544552603	12.5	294.1	297.0
212954000	1441067542	30.95986048827438	122.6981445490532	12.5	294.00000000000006	297.0
212954000	1441067543	30.959881332343418	122.69808358669003	12.5	293.90000000000003	297.0
212954000	1441067544	30.95990213491258	122.6980225686365	12.5	293.80000000000007	297.0
212954000	1441067545	30.95992296668869	122.69796150509242	12.5	293.7	297.0
212954000	1441067546	30.95994389837863	122.69790040625736	12.5	293.6	297.0
212954000	1441067547	30.959965000689223	122.69783928233078	12.5	293.5	297.0
212954000	1441067548	30.95998634432738	122.69777814351197	12.5	293.40000000000003	297.0
212954000	1441067549	30.960007999999995	122.69771700000001	12.5	293.3	297.0
212954000	1441067550	30.96003001288689	122.6976558603751	12.5	293.3	297.0
212954000	1441067551	30.960052326059554	122.69759472674242	12.5	293.3	297.0
212954000	1441067552	30.960074857062384	122.69753359958862	12.5	293.3	297.0
212954000	1441067553	30.960097523439803	122.69747247940053	12.5	293.3	297.0
212954000	1441067554	30.9601202427362	122.69741136666521	12.5	293.3	297.0
212954000	1441067555	30.96014293249603	122.6973502618699	12.5	293.3	297.0
212954000	1441067556	30.960165510263632	122.69728916550208	12.5	293.3	297.0
212954000	1441067557	30.960187893583495	122.69722807804949	12.5	293.3	297.0
212954000	1441067558	30.96021	122.697167	12.5	293.3	297.0
212954000	1441067559	30.960231766363325	122.69710593499764	12.5	293.24	297.0
212954000	1441067560	30.960253206746565	122.69704489931036	12.5	293.18	297.0
212954000	1441067561	30.96027435452858	122.69698391236196	12.5	293.12000000000006	297.0
212954000	1441067562	30.960295243088257	122.69692299357624	12.5	293.06000000000006	297.0
212954000	1441067563	30.960315905804546	122.69686216237692	12.5	293.0	297.0
212954000	1441067564	30.960336376056382	122.69680143818756	12.5	292.94	297.0
212954000	1441067565	30.9603566872228	122.69674084043174	12.5	292.88	297.0
212954000	1441067566	30.960376872682826	122.69668038853295	12.5	292.82	297.0
212954000	1441067567	30.960396965815526	122.69662010191459	12.5	292.76	297.0
212954000	1441067568	30.960416999999996	122.69656	12.5	292.7	297.0
212954000	1441067569	30.960437015172428	122.69650007079994	12.5	292.64000000000004	297.09999999999997
212954000	1441067570	30.9604570774969	122.69644017667474	12.5	292.58000000000004	297.2
212954000	1441067571	30.96047725969428	122.69638014857195	12.5	292.52000000000004	297.29999999999995
212954000	1441067572	30.960497634485076	122.69631981743866	12.5	292.46000000000004	297.4
212954000	1441067573	30.960518274589514	122.69625901422182	12.5	292.40000000000003	297.5
212954000	1441067574	30.960539252727457	122.69619756986792	12.5	292.34000000000003	297.6
212954000	1441067575	30.960560641618443	122.69613531532315	12.5	292.28000000000003	297.7
212954000	1441067576	30.960582513981695	122.69607208153336	12.5	292.22	297.8
212954000	1441067577	30.960604942536055	122.69600769944394	12.5	292.16	297.9
212954000	1441067578	30.960627999999993	122.69594200000002	12.5	292.1	298.0
212954000	1441067579	30.960651721928794	122.69587489178713	12.5	292.06000000000006	298.09999999999997
212954000	1441067580	30.960675995226328	122.69580659395437	12.5	292.02000000000004	298.2
212954000	1441067581	30.960700669634125	122.69573740329237	12.5	291.98	298.3
212954000	1441067582	30.96072559489437	122.69566761659237	12.5	291.94	298.40000000000003
212954000	1441067583	30.9607506207499	122.69559753064644	12.5	291.90000000000003	298.5
212954000	1441067584	30.960775596944117	122.69552744224733	12.5	291.86	298.6
212954000	1441067585	30.960800373221183	122.69545764818852	12.5	291.82	298.7
212954000	1441067586	30.960824799325817	122.69538844526426	12.5	291.78	298.8
212954000	1441067587	30.960848725003423	122.69532013026954	12.5	291.73999999999995	298.90000000000003
212954000	1441067588	30.960871999999995	122.69525299999998	12.5	291.7	299.0
212954000	1441067589	30.960894519811664	122.6951872718812	12.5	291.7636363636363	299.0909090909091
212954000	1441067590	30.960916362932743	122.69512284585602	12.5	291.8272727272727	299.1818181818182
212954000	1441067591	30.960937653606706	122.69505954249615	12.5	291.8909090909091	299.2727272727273
212954000	1441067592	30.960958516076698	122.69499718237266	12.5	291.95454545454544	299.36363636363643
212954000	1441067593	30.960979074585456	122.69493558605623	12.5	292.0181818181818	299.45454545454544
212954000	1441067594	30.960999453375297	122.69487457411695	12.5	292.08181818181816	299.54545454545456
212954000	1441067595	30.96101977668831	122.69481396712452	12.5	292.1454545454545	299.6363636363636
212954000	1441067596	30.9610401687661	122.6947535856481	12.5	292.2090909090909	299.72727272727275
212954000	1441067597	30.96106075385006	122.69469325025646	12.5	292.27272727272725	299.81818181818187
212954000	1441067598	30.961081656181136	122.6946327815178	12.5	292.3363636363636	299.90909090909093
212954000	1441067599	30.961102999999994	122.694572	12.5	292.4	300.0
212954000	1441067600	30.961124884493987	122.69451078176353	12.5	292.47999999999996	300.0
212954000	1441067601	30.961147308638523	122.69444922484146	12.5	292.55999999999995	300.0
212954000	1441067602	30.961170246356303	122.69438748276026	12.5	292.64	300.0
212954000	1441067603	30.961193671570328	122.69432570904655	12.5	292.71999999999997	300.0
212954000	1441067604	30.96121755820387	122.69426405722716	12.5	292.8	300.0
212954000	1441067605	30.961241880180523	122.69420268082911	12.5	292.88	300.0
212954000	1441067606	30.961266611424158	122.69414173337974	12.5	292.96	300.0
212954000	1441067607	30.96129172585895	122.69408136840656	12.5	293.03999999999996	300.0
[truncated: 6,060 more rows]
