# Supplementary material for: Maritime traffic congestion identification and ship trajectory prediction using temporal graph convolutional networks
Source: PLoS One. 2026 Mar 9;21(3):e0342781. doi: 10.1371/journal.pone.0342781 (PMC12970927; doi:10.1371/journal.pone.0342781)
Supplement: S1 File — (ZIP) [file pone.0342781.s001.zip › data/interpolation/shipid_229633000_processed.csv]

shipid	lasttime	lat	lon	sog	cog	hdg
229633000	1441065603	31.153805	122.60542	0.4	292.3	344.0
229633000	1441065604	31.153805203736457	122.60541791529754	0.4	292.32727272727277	344.0
229633000	1441065605	31.15380547661088	122.60541584503373	0.4	292.35454545454553	344.0
229633000	1441065606	31.153805812297882	122.60541379004249	0.4	292.38181818181823	344.0
229633000	1441065607	31.153806204472062	122.60541175115776	0.4	292.40909090909093	344.0
229633000	1441065608	31.15380664680804	122.60540972921355	0.4	292.4363636363637	344.0
229633000	1441065609	31.153807132980432	122.60540772504376	0.4	292.4636363636364	344.0
229633000	1441065610	31.153807656663844	122.60540573948238	0.4	292.49090909090916	344.0
229633000	1441065611	31.1538082115329	122.60540377336336	0.4	292.51818181818186	344.0
229633000	1441065612	31.153808791262193	122.60540182752065	0.4	292.54545454545456	344.0
229633000	1441065613	31.153809389526362	122.60539990278822	0.4	292.5727272727273	344.0
229633000	1441065614	31.153809999999993	122.60539800000001	0.4	292.6	344.0
229633000	1441065615	31.15381061635771	122.60539611998998	0.4	292.5777777777778	344.0
229633000	1441065616	31.153811232274123	122.60539426359212	0.4	292.55555555555554	344.0
229633000	1441065617	31.153811841423845	122.60539243164035	0.4	292.5333333333333	344.0
229633000	1441065618	31.153812437481506	122.60539062496869	0.4	292.51111111111106	344.0
229633000	1441065619	31.153813014121674	122.60538884441102	0.4	292.4888888888889	344.0
229633000	1441065620	31.153813565019018	122.60538709080139	0.4	292.4666666666667	344.0
229633000	1441065621	31.153814083848093	122.60538536497369	0.4	292.44444444444446	344.0
229633000	1441065622	31.153814564283554	122.6053836677619	0.4	292.4222222222222	344.0
229633000	1441065623	31.153815000000005	122.60538200000002	0.4	292.4	344.0
229633000	1441065624	31.15381538716602	122.60538036339636	0.39	292.40999999999997	344.1
229633000	1441065625	31.153815731926027	122.60537876315698	0.38	292.41999999999996	344.2
229633000	1441065626	31.15381604291849	122.60537720536217	0.37	292.42999999999995	344.3
229633000	1441065627	31.153816328781765	122.60537569609237	0.36	292.44	344.4
229633000	1441065628	31.15381659815429	122.60537424142795	0.35	292.45	344.50000000000006
229633000	1441065629	31.15381685967446	122.6053728474493	0.33999999999999997	292.46000000000004	344.6
229633000	1441065630	31.153817121980715	122.60537152023682	0.33	292.47	344.70000000000005
229633000	1441065631	31.15381739371145	122.60537026587086	0.32	292.48	344.8
229633000	1441065632	31.153817683505082	122.60536909043178	0.31	292.49	344.90000000000003
229633000	1441065633	31.153818000000012	122.60536800000001	0.3	292.5	345.0
229633000	1441065634	31.153818349044037	122.60536699663284	0.3	292.53636363636366	345.0
229633000	1441065635	31.153818725322484	122.60536606629523	0.3	292.5727272727273	345.0
229633000	1441065636	31.15381912073001	122.60536519092908	0.3	292.6090909090909	345.0
229633000	1441065637	31.153819527161325	122.60536435247629	0.3	292.6454545454545	345.0
229633000	1441065638	31.15381993651111	122.60536353287875	0.3	292.6818181818182	345.0
229633000	1441065639	31.153820340674052	122.60536271407835	0.3	292.71818181818185	345.0
229633000	1441065640	31.153820731544847	122.60536187801702	0.3	292.75454545454545	345.0
229633000	1441065641	31.15382110101812	122.6053610066366	0.3	292.7909090909091	345.0
229633000	1441065642	31.15382144098863	122.60536008187904	0.3	292.8272727272727	345.0
229633000	1441065643	31.15382174335103	122.6053590856862	0.3	292.8636363636364	345.0
229633000	1441065644	31.153822	122.605358	0.3	292.9	345.0
229633000	1441065645	31.15382220568981	122.60535681468818	0.3	292.83333333333337	345.0
229633000	1441065646	31.1538223666131	122.60535555132206	0.3	292.76666666666665	345.0
229633000	1441065647	31.153822491822083	122.6053542393988	0.3	292.7	345.0
229633000	1441065648	31.153822590368982	122.60535290841553	0.3	292.6333333333334	345.0
229633000	1441065649	31.153822671306028	122.60535158786945	0.3	292.56666666666666	345.0
229633000	1441065650	31.15382274368542	122.60535030725768	0.3	292.5	345.0
229633000	1441065651	31.1538228165594	122.60534909607742	0.3	292.4333333333334	345.0
229633000	1441065652	31.15382289898018	122.6053479838258	0.3	292.3666666666667	345.0
229633000	1441065653	31.153823	122.60534700000001	0.3	292.3	345.0
229633000	1441065654	31.15382312664644	122.60534616538264	0.3	292.28000000000003	345.0
229633000	1441065655	31.153823277848566	122.60534546589821	0.3	292.26000000000005	345.0
229633000	1441065656	31.1538234505108	122.6053448787566	0.3	292.24000000000007	345.0
229633000	1441065657	31.153823641537535	122.6053443811678	0.3	292.22	345.0
229633000	1441065658	31.153823847833195	122.60534395034172	0.3	292.20000000000005	345.0
229633000	1441065659	31.153824066302214	122.60534356348828	0.3	292.18000000000006	345.0
229633000	1441065660	31.153824293848974	122.60534319781746	0.3	292.16	345.0
229633000	1441065661	31.15382452737792	122.60534283053917	0.3	292.14000000000004	345.0
229633000	1441065662	31.153824763793455	122.60534243886337	0.3	292.12000000000006	345.0
229633000	1441065663	31.153824999999994	122.60534199999998	0.3	292.1	345.0
229633000	1441065664	31.153825233127986	122.60534149676364	0.2909090909090909	292.0636363636364	345.0
229633000	1441065665	31.153825461212055	122.60534093438768	0.2818181818181818	292.02727272727276	345.0
229633000	1441065666	31.153825682512856	122.60534032371017	0.2727272727272727	291.9909090909091	345.0
229633000	1441065667	31.15382589529103	122.60533967556916	0.2636363636363636	291.9545454545455	345.0
229633000	1441065668	31.153826097807237	122.6053390008027	0.2545454545454545	291.91818181818184	345.0
229633000	1441065669	31.153826288322147	122.60533831024881	0.24545454545454545	291.8818181818182	345.0
229633000	1441065670	31.153826465096394	122.6053376147456	0.2363636363636364	291.8454545454546	345.0
229633000	1441065671	31.153826626390657	122.60533692513103	0.2272727272727273	291.8090909090909	345.0
229633000	1441065672	31.153826770465553	122.60533625224322	0.2181818181818182	291.77272727272725	345.0
229633000	1441065673	31.1538268955818	122.60533560692019	0.2090909090909091	291.7363636363636	345.0
229633000	1441065674	31.153826999999996	122.60533500000001	0.2	291.7	345.0
229633000	1441065675	31.15382708373479	122.60533443813124	0.2	291.5666666666666	345.0
229633000	1441065676	31.15382715381665	122.60533391120457	0.2	291.4333333333333	345.0
229633000	1441065677	31.153827219030006	122.60533340492125	0.2	291.3	345.0
229633000	1441065678	31.1538272881593	122.60533290498248	0.2	291.16666666666663	345.0
229633000	1441065679	31.15382736998896	122.6053323970895	0.2	291.0333333333333	345.0
229633000	1441065680	31.153827473303426	122.60533186694353	0.2	290.9	345.0
229633000	1441065681	31.153827606887123	122.60533130024581	0.2	290.7666666666667	345.0
229633000	1441065682	31.1538277795245	122.60533068269756	0.2	290.6333333333333	345.0
229633000	1441065683	31.153827999999994	122.60533	0.2	290.5	345.0
229633000	1441065684	31.153828274329594	122.60532924141025	0.2	290.34000000000003	345.0
229633000	1441065685	31.153828597455608	122.60532841040916	0.2	290.18	345.0
229633000	1441065686	31.153828961551923	122.60532751403346	0.2	290.02	345.0
229633000	1441065687	31.153829358792397	122.60532655931985	0.2	289.85999999999996	345.0
229633000	1441065688	31.153829781350925	122.60532555330511	0.2	289.7	345.0
229633000	1441065689	31.153830221401382	122.60532450302598	0.2	289.54	345.0
229633000	1441065690	31.153830671117642	122.60532341551915	0.2	289.38	345.0
229633000	1441065691	31.15383112267358	122.6053222978214	0.2	289.21999999999997	345.0
229633000	1441065692	31.15383156824307	122.60532115696944	0.2	289.06	345.0
229633000	1441065693	31.153832	122.60532	0.2	288.9	345.0
229633000	1441065694	31.153832411170523	122.60531883303166	0.2	288.7090909090909	345.0
229633000	1441065695	31.153832799189868	122.6053176585103	0.2	288.51818181818186	345.0
229633000	1441065696	31.153833162545524	122.60531647796358	0.2	288.3272727272727	345.0
229633000	1441065697	31.153833499725035	122.60531529291922	0.2	288.1363636363636	345.0
229633000	1441065698	31.153833809215907	122.60531410490488	0.2	287.94545454545454	345.0
229633000	1441065699	31.15383408950564	122.60531291544827	0.2	287.7545454545455	345.0
229633000	1441065700	31.153834339081737	122.60531172607703	0.2	287.56363636363636	345.0
229633000	1441065701	31.153834556431704	122.60531053831892	0.2	287.3727272727273	345.0
229633000	1441065702	31.15383474004307	122.60530935370159	0.2	287.1818181818182	345.0
229633000	1441065703	31.15383488840333	122.60530817375272	0.2	286.9909090909091	345.0
229633000	1441065704	31.153835000000008	122.605307	0.2	286.8	345.0
229633000	1441065705	31.153835074554543	122.60530583401626	0.2	286.50000000000006	345.0
229633000	1441065706	31.153835116724238	122.60530467755464	0.2	286.2	345.0
229633000	1441065707	31.15383513240032	122.60530353241346	0.2	285.90000000000003	345.0
229633000	1441065708	31.153835127474018	122.60530240039103	0.2	285.6	345.0
229633000	1441065709	31.153835107836567	122.60530128328563	0.2	285.3	345.0
229633000	1441065710	31.153835079379217	122.6053001828955	0.2	285.00000000000006	345.0
229633000	1441065711	31.15383504799318	122.60529910101901	0.2	284.70000000000005	345.0
229633000	1441065712	31.1538350195697	122.60529803945441	0.2	284.40000000000003	345.0
229633000	1441065713	31.153835	122.60529699999998	0.2	284.1	345.0
229633000	1441065714	31.153834993588003	122.6052959832369	0.2	283.73	345.1
229633000	1441065715	31.15383499828824	122.60529498487774	0.2	283.36	345.2
229633000	1441065716	31.153835010467997	122.60529399941795	0.2	282.99	345.3
229633000	1441065717	31.153835026494473	122.60529302135302	0.2	282.62	345.4
229633000	1441065718	31.153835042734926	122.60529204517835	0.2	282.25	345.5
229633000	1441065719	31.15383505555658	122.6052910653894	0.2	281.88	345.6
229633000	1441065720	31.15383506132669	122.60529007648164	0.2	281.51	345.70000000000005
229633000	1441065721	31.153835056412458	122.60528907295053	0.2	281.14	345.8
229633000	1441065722	31.153835037181157	122.6052880492915	0.2	280.77	345.90000000000003
229633000	1441065723	31.153835	122.60528699999999	0.2	280.4	346.0
229633000	1441065724	31.15383494214291	122.60528592100484	0.19666666666666668	279.8933333333333	346.0
229633000	1441065725	31.153834864510586	122.60528481396823	0.19333333333333336	279.3866666666666	346.0
229633000	1441065726	31.153834768910396	122.60528368198568	0.19	278.87999999999994	346.0
229633000	1441065727	31.153834657149712	122.60528252815276	0.18666666666666668	278.3733333333333	346.0
229633000	1441065728	31.153834531035915	122.60528135556497	0.18333333333333335	277.8666666666666	346.0
229633000	1441065729	31.15383439237638	122.60528016731789	0.18000000000000002	277.35999999999996	346.0
229633000	1441065730	31.15383424297846	122.60527896650704	0.17666666666666667	276.8533333333333	346.0
229633000	1441065731	31.153834084649564	122.60527775622798	0.17333333333333334	276.34666666666664	346.0
229633000	1441065732	31.153833919197034	122.60527653957622	0.17	275.84	346.0
229633000	1441065733	31.153833748428262	122.60527531964732	0.16666666666666669	275.3333333333333	346.0
229633000	1441065734	31.15383357415063	122.60527409953683	0.16333333333333333	274.82666666666665	346.0
229633000	1441065735	31.153833398171503	122.60527288234026	0.16	274.32	346.0
229633000	1441065736	31.153833222298243	122.60527167115318	0.15666666666666668	273.81333333333333	346.0
229633000	1441065737	31.15383304833825	122.60527046907112	0.15333333333333335	273.3066666666667	346.0
229633000	1441065738	31.153832878098886	122.60526927918957	0.15000000000000002	272.79999999999995	346.0
229633000	1441065739	31.15383271338754	122.60526810460416	0.14666666666666667	272.2933333333333	346.0
229633000	1441065740	31.153832556011558	122.60526694841037	0.14333333333333334	271.78666666666663	346.0
229633000	1441065741	31.153832407778356	122.60526581370375	0.14	271.28	346.0
229633000	1441065742	31.153832270495275	122.60526470357985	0.13666666666666666	270.7733333333333	346.0
229633000	1441065743	31.15383214596972	122.60526362113418	0.13333333333333336	270.26666666666665	346.0
229633000	1441065744	31.153832036009035	122.60526256946234	0.13	269.76	346.0
229633000	1441065745	31.153831942420627	122.60526155165981	0.12666666666666668	269.2533333333333	346.0
229633000	1441065746	31.15383186701187	122.60526057082213	0.12333333333333334	268.74666666666667	346.0
229633000	1441065747	31.153831811590102	122.60525963004487	0.12000000000000001	268.24	346.0
229633000	1441065748	31.153831777962743	122.60525873242356	0.11666666666666667	267.73333333333335	346.0
229633000	1441065749	31.153831767937152	122.60525788105373	0.11333333333333334	267.2266666666667	346.0
229633000	1441065750	31.153831783320687	122.6052570790309	0.11	266.72	346.0
229633000	1441065751	31.153831825920776	122.60525632945065	0.10666666666666667	266.2133333333333	346.0
229633000	1441065752	31.153831897544748	122.60525563540851	0.10333333333333333	265.70666666666665	346.0
229633000	1441065753	31.153831999999994	122.605255	0.1	265.2	346.0
229633000	1441065754	31.153832134583915	122.60525442574543	0.1	265.2	345.9090909090909
229633000	1441065755	31.153832300554004	122.60525391286409	0.1	265.2	345.8181818181818
229633000	1441065756	31.15383249665774	122.60525346100007	0.1	265.2	345.72727272727275
229633000	1441065757	31.153832721642644	122.60525306979744	0.1	265.2	345.6363636363636
229633000	1441065758	31.153832974256215	122.60525273890029	0.1	265.2	345.54545454545456
229633000	1441065759	31.153833253245974	122.60525246795265	0.1	265.2	345.45454545454544
229633000	1441065760	31.153833557359402	122.60525225659863	0.1	265.2	345.3636363636364
229633000	1441065761	31.153833885344017	122.60525210448228	0.1	265.2	345.2727272727273
229633000	1441065762	31.15383423594733	122.60525201124767	0.1	265.2	345.1818181818182
229633000	1441065763	31.1538346079168	122.6052519765389	0.1	265.2	345.0909090909091
229633000	1441065764	31.153835	122.60525199999998	0.1	265.2	345.0
229633000	1441065765	31.153835409260992	122.60525208159045	0.1	265.2	345.0
229633000	1441065766	31.153835826030242	122.60525222253142	0.1	265.2	345.0
229633000	1441065767	31.15383623895481	122.60525242435939	0.1	265.2	345.0
229633000	1441065768	31.153836636681813	122.60525268861089	0.1	265.2	345.0
229633000	1441065769	31.153837007858243	122.60525301682247	0.1	265.2	345.0
229633000	1441065770	31.153837341131222	122.60525341053065	0.1	265.2	345.0
229633000	1441065771	31.15383762514779	122.60525387127196	0.1	265.2	345.0
229633000	1441065772	31.153837848555032	122.6052544005829	0.1	265.2	345.0
229633000	1441065773	31.153837999999993	122.605255	0.1	265.2	345.0
229633000	1441065774	31.15383807307088	122.60525566887176	0.1	265.2	344.90000000000003
229633000	1441065775	31.153838081120348	122.60525639779446	0.1	265.2	344.8
229633000	1441065776	31.15383804244219	122.60525717517636	0.1	265.2	344.70000000000005
229633000	1441065777	31.153837975330173	122.60525798942568	0.1	265.2	344.6
229633000	1441065778	31.15383789807815	122.60525882895072	0.1	265.2	344.50000000000006
229633000	1441065779	31.153837828979853	122.60525968215968	0.1	265.2	344.4
229633000	1441065780	31.153837786329095	122.60526053746086	0.1	265.2	344.3
229633000	1441065781	31.15383778841967	122.60526138326246	0.1	265.2	344.2
229633000	1441065782	31.153837853545387	122.60526220797276	0.1	265.2	344.1
229633000	1441065783	31.153838	122.60526300000001	0.1	265.2	344.0
229633000	1441065784	31.153838242917754	122.6052637495283	0.10476190476190476	267.81428571428575	344.0
229633000	1441065785	31.153838584794556	122.60526445384521	0.10952380952380952	270.42857142857144	344.0
229633000	1441065786	31.153839024966736	122.60526511201408	0.1142857142857143	273.04285714285714	344.0
229633000	1441065787	31.15383956277063	122.6052657230983	0.11904761904761905	275.65714285714284	344.0
229633000	1441065788	31.1538401975426	122.60526628616128	0.12380952380952381	278.27142857142854	344.0
229633000	1441065789	31.153840928618944	122.6052668002664	0.1285714285714286	280.8857142857143	344.0
229633000	1441065790	31.153841755336025	122.605267264477	0.13333333333333336	283.5	344.0
229633000	1441065791	31.15384267703017	122.60526767785655	0.1380952380952381	286.1142857142857	344.0
229633000	1441065792	31.153843693037725	122.60526803946837	0.14285714285714285	288.7285714285714	344.0
229633000	1441065793	31.153844802695005	122.60526834837584	0.14761904761904762	291.34285714285716	344.0
229633000	1441065794	31.153846005338362	122.6052686036424	0.1523809523809524	293.95714285714286	344.0
229633000	1441065795	31.153847300304136	122.60526880433139	0.15714285714285714	296.5714285714286	344.0
229633000	1441065796	31.153848686928658	122.60526894950618	0.1619047619047619	299.1857142857143	344.0
229633000	1441065797	31.15385016454826	122.60526903823019	0.16666666666666669	301.8	344.0
229633000	1441065798	31.15385173249927	122.60526906956677	0.17142857142857143	304.4142857142857	344.0
229633000	1441065799	31.15385339011804	122.60526904257934	0.1761904761904762	307.02857142857147	344.0
229633000	1441065800	31.153855136740916	122.60526895633124	0.18095238095238098	309.64285714285717	344.0
229633000	1441065801	31.153856971704215	122.60526880988589	0.18571428571428572	312.2571428571429	344.0
229633000	1441065802	31.153858894344264	122.60526860230665	0.1904761904761905	314.87142857142857	344.0
229633000	1441065803	31.153860903997423	122.60526833265688	0.19523809523809527	317.4857142857143	344.0
229633000	1441065804	31.153863000000005	122.605268	0.2	320.1	344.0
229633000	1441065805	31.153865178066628	122.60526760474886	0.2	320.82222222222225	343.8888888888889
229633000	1441065806	31.153867419424955	122.60526715271425	0.2	321.5444444444445	343.7777777777778
229633000	1441065807	31.15386970168095	122.60526665105648	0.2	322.2666666666667	343.6666666666667
229633000	1441065808	31.153872002440504	122.60526610693583	0.2	322.98888888888894	343.5555555555556
229633000	1441065809	31.153874299309606	122.60526552751261	0.2	323.7111111111111	343.4444444444444
229633000	1441065810	31.15387656989416	122.60526491994713	0.2	324.4333333333334	343.3333333333333
229633000	1441065811	31.1538787918001	122.60526429139968	0.2	325.1555555555556	343.22222222222223
229633000	1441065812	31.15388094263341	122.60526364903053	0.2	325.8777777777778	343.1111111111111
229633000	1441065813	31.153883	122.60526300000001	0.2	326.6	343.0
229633000	1441065814	31.153884948975744	122.6052623481109	0.2090909090909091	326.8636363636364	343.0
229633000	1441065815	31.153886804516205	122.60526168373588	0.2181818181818182	327.1272727272728	343.0
229633000	1441065816	31.15388858904689	122.60526099389016	0.2272727272727273	327.39090909090913	343.0
229633000	1441065817	31.1538903249933	122.6052602655889	0.23636363636363636	327.6545454545455	343.0
229633000	1441065818	31.153892034780917	122.6052594858473	0.24545454545454545	327.91818181818184	343.0
229633000	1441065819	31.153893740835247	122.60525864168054	0.2545454545454545	328.18181818181824	343.0
229633000	1441065820	31.153895465581797	122.60525772010374	0.2636363636363636	328.44545454545454	343.0
229633000	1441065821	31.15389723144605	122.60525670813213	0.2727272727272727	328.70909090909095	343.0
229633000	1441065822	31.153899060853508	122.60525559278086	0.2818181818181818	328.9727272727273	343.0
229633000	1441065823	31.153900976229654	122.6052543610651	0.2909090909090909	329.23636363636365	343.0
229633000	1441065824	31.153902999999996	122.60525300000002	0.3	329.5	343.0
229633000	1441065825	31.15390514527332	122.6052515037514	0.3	329.6666666666667	343.0
229633000	1441065826	31.153907387891593	122.6052498950875	0.3	329.8333333333333	343.0
229633000	1441065827	31.15390969438006	122.60524820392722	0.3	330.00000000000006	343.0
229633000	1441065828	31.153912031263996	122.60524646018943	0.3	330.1666666666667	343.0
229633000	1441065829	31.153914365068673	122.60524469379307	0.3	330.33333333333337	343.0
229633000	1441065830	31.15391666231934	122.60524293465703	0.3	330.5	343.0
229633000	1441065831	31.153918889541266	122.60524121270025	0.3	330.6666666666667	343.0
229633000	1441065832	31.153921013259723	122.6052395578416	0.3	330.8333333333333	343.0
229633000	1441065833	31.153922999999992	122.605238	0.3	331.0	343.0
229633000	1441065834	31.153924823318178	122.60523656175474	0.31	330.96000000000004	343.0
229633000	1441065835	31.153926484893727	122.60523523632628	0.32	330.92	343.0
229633000	1441065836	31.153927993436962	122.60523400959542	0.33	330.88000000000005	343.0
229633000	1441065837	31.153929357658185	122.605232867443	0.34	330.84000000000003	343.0
229633000	1441065838	31.153930586267695	122.60523179574977	0.35	330.8	343.0
229633000	1441065839	31.15393168797578	122.6052307803966	0.36	330.76000000000005	343.0
229633000	1441065840	31.153932671492758	122.60522980726424	0.37	330.72	343.0
229633000	1441065841	31.153933545528925	122.60522886223349	0.38	330.68000000000006	343.0
229633000	1441065842	31.15393431879457	122.60522793118513	0.39	330.64000000000004	343.0
229633000	1441065843	31.153935	122.60522700000001	0.4	330.6	343.0
229633000	1441065844	31.153935599101025	122.60522605624247	0.40476190476190477	330.6047619047619	342.95238095238096
229633000	1441065845	31.153936131035483	122.60522509421119	0.40952380952380957	330.60952380952386	342.90476190476187
229633000	1441065846	31.153936611986733	122.60522410988843	0.4142857142857143	330.61428571428576	342.85714285714283
229633000	1441065847	31.153937058138126	122.6052230992564	0.41904761904761906	330.61904761904765	342.8095238095238
229633000	1441065848	31.153937485673	122.60522205829744	0.4238095238095238	330.62380952380954	342.76190476190476
229633000	1441065849	31.15393791077471	122.60522098299374	0.4285714285714286	330.6285714285715	342.71428571428567
229633000	1441065850	31.153938349626628	122.60521986932758	0.43333333333333335	330.6333333333333	342.6666666666667
229633000	1441065851	31.153938818412087	122.60521871328118	0.4380952380952381	330.6380952380953	342.61904761904765
229633000	1441065852	31.153939333314433	122.60521751083682	0.44285714285714284	330.64285714285717	342.57142857142856
229633000	1441065853	31.153939910517042	122.60521625797675	0.44761904761904764	330.64761904761906	342.5238095238095
229633000	1441065854	31.153940566203243	122.60521495068318	0.4523809523809524	330.65238095238095	342.4761904761905
229633000	1441065855	31.153941316556377	122.6052135849384	0.45714285714285713	330.6571428571429	342.42857142857144
229633000	1441065856	31.153942177759813	122.6052121567246	0.46190476190476193	330.66190476190474	342.38095238095235
229633000	1441065857	31.153943165996917	122.6052106620241	0.4666666666666667	330.6666666666667	342.3333333333333
229633000	1441065858	31.15394429745101	122.60520909681911	0.4714285714285714	330.6714285714286	342.2857142857143
229633000	1441065859	31.153945588305433	122.60520745709185	0.47619047619047616	330.67619047619047	342.2380952380952
229633000	1441065860	31.153947054743565	122.60520573882458	0.48095238095238096	330.68095238095236	342.1904761904762
229633000	1441065861	31.15394871294874	122.60520393799953	0.4857142857142857	330.6857142857143	342.14285714285717
229633000	1441065862	31.1539505791043	122.60520205059893	0.49047619047619045	330.6904761904762	342.09523809523813
229633000	1441065863	31.153952669393608	122.605200072605	0.49523809523809526	330.6952380952381	342.04761904761904
229633000	1441065864	31.153955	122.605198	0.5	330.7	342.0
229633000	1441065865	31.15395757687365	122.60519583366856	0.5	330.72222222222223	342.0
229633000	1441065866	31.15396036503208	122.6051935941051	0.5	330.74444444444447	342.0
229633000	1441065867	31.15396331925964	122.60519130670646	0.5	330.76666666666665	342.0
229633000	1441065868	31.153966394340657	122.60518899686949	0.5	330.7888888888889	342.0
229633000	1441065869	31.153969545059482	122.60518668999104	0.5	330.8111111111111	342.0
229633000	1441065870	31.153972726200482	122.605184411468	0.5	330.8333333333333	342.0
229633000	1441065871	31.153975892548	122.6051821866972	0.5	330.8555555555555	342.0
229633000	1441065872	31.153978998886384	122.6051800410756	0.5	330.87777777777774	342.0
229633000	1441065873	31.153981999999996	122.605178	0.5	330.9	342.0
229633000	1441065874	31.15398486334356	122.60517608157079	0.509090909090909	330.90909090909093	342.0
229633000	1441065875	31.153987607053267	122.60517427470208	0.5181818181818182	330.9181818181818	342.0
229633000	1441065876	31.153990261935697	122.6051725610114	0.5272727272727272	330.92727272727274	342.0
229633000	1441065877	31.153992858797395	122.6051709221163	0.5363636363636364	330.93636363636364	342.0
229633000	1441065878	31.153995428444922	122.60516933963434	0.5454545454545454	330.94545454545454	342.0
229633000	1441065879	31.153998001684858	122.60516779518305	0.5545454545454546	330.95454545454544	342.0
229633000	1441065880	31.15400060932375	122.60516627037995	0.5636363636363636	330.9636363636364	342.0
229633000	1441065881	31.154003282168148	122.60516474684258	0.5727272727272728	330.97272727272724	342.0
229633000	1441065882	31.154006051024624	122.60516320618845	0.5818181818181818	330.9818181818182	342.0
229633000	1441065883	31.154008946699715	122.6051616300351	0.5909090909090908	330.9909090909091	342.0
229633000	1441065884	31.154011999999994	122.60516	0.6	331.0	342.0
229633000	1441065885	31.154015232601807	122.60515830061992	0.6	331.0	341.8888888888889
229633000	1441065886	31.154018629660694	122.60515652810842	0.6	331.0	341.77777777777777
229633000	1441065887	31.15402216720201	122.60515468159822	0.6	331.0	341.6666666666667
229633000	1441065888	31.154025821251096	122.60515276022213	0.6	331.0	341.55555555555554
229633000	1441065889	31.15402956783328	122.60515076311289	0.6	331.0	341.44444444444446
229633000	1441065890	31.15403338297393	122.6051486894033	0.6	331.0	341.3333333333333
229633000	1441065891	31.15403724269836	122.60514653822611	0.6	331.0	341.22222222222223
229633000	1441065892	31.15404112303194	122.60514430871407	0.6	331.0	341.11111111111114
229633000	1441065893	31.154045000000004	122.60514200000001	0.6	331.0	341.0
229633000	1441065894	31.15404885295788	122.60513961262254	0.609090909090909	330.9727272727273	341.0
229633000	1441065895	31.15405267458091	122.60513715274381	0.6181818181818182	330.94545454545454	341.0
229633000	1441065896	31.154056460874436	122.6051346279318	0.6272727272727272	330.91818181818184	341.0
229633000	1441065897	31.154060207843774	122.60513204575456	0.6363636363636364	330.8909090909091	341.0
229633000	1441065898	31.154063911494262	122.60512941378009	0.6454545454545454	330.8636363636364	341.0
229633000	1441065899	31.154067567831216	122.60512673957639	0.6545454545454545	330.8363636363636	341.0
229633000	1441065900	31.154071172860018	122.60512403071145	0.6636363636363636	330.8090909090909	341.0
229633000	1441065901	31.154074722585953	122.60512129475333	0.6727272727272727	330.78181818181815	341.0
229633000	1441065902	31.15407821301437	122.60511853927004	0.6818181818181818	330.75454545454545	341.0
229633000	1441065903	31.154081640150604	122.60511577182959	0.6909090909090909	330.7272727272727	341.0
229633000	1441065904	31.154084999999984	122.605113	0.7	330.7	341.0
229633000	1441065905	31.15408829045349	122.60511023031225	0.705	330.71	341.0
229633000	1441065906	31.1540915169446	122.60510746514905	0.71	330.71999999999997	341.0
229633000	1441065907	31.154094686792423	122.60510470585614	0.715	330.72999999999996	341.0
229633000	1441065908	31.154097807316067	122.60510195377917	0.72	330.74	341.0
229633000	1441065909	31.15410088583463	122.60509921026387	0.725	330.75	341.0
229633000	1441065910	31.154103929667226	122.60509647665589	0.73	330.76	341.0
229633000	1441065911	31.154106946132995	122.60509375430095	0.735	330.77	341.0
229633000	1441065912	31.15410994255101	122.60509104454475	0.74	330.78	341.0
229633000	1441065913	31.154112926240412	122.60508834873293	0.745	330.78999999999996	341.0
229633000	1441065914	31.154115904520282	122.60508566821122	0.75	330.79999999999995	341.0
229633000	1441065915	31.154118884709746	122.60508300432528	0.755	330.81	341.0
229633000	1441065916	31.15412187412791	122.60508035842082	0.76	330.82	341.0
229633000	1441065917	31.154124880093907	122.60507773184351	0.765	330.83	341.0
229633000	1441065918	31.154127909926835	122.60507512593902	0.77	330.84	341.0
229633000	1441065919	31.154130970945776	122.60507254205307	0.775	330.84999999999997	341.0
229633000	1441065920	31.154134070469876	122.60506998153132	0.78	330.85999999999996	341.0
229633000	1441065921	31.154137215818235	122.60506744571944	0.785	330.87	341.0
229633000	1441065922	31.154140414309975	122.60506493596316	0.79	330.88	341.0
229633000	1441065923	31.154143673264194	122.60506245360811	0.795	330.89	341.0
229633000	1441065924	31.15414700000001	122.60506	0.8	330.9	341.0
229633000	1441065925	31.154150396077316	122.60505757726203	0.8	331.08888888888885	340.8888888888889
229633000	1441065926	31.15415384001935	122.60505519062755	0.8	331.27777777777777	340.77777777777777
229633000	1441065927	31.154157304590058	122.6050528461075	0.8	331.46666666666664	340.6666666666667
229633000	1441065928	31.15416076255343	122.60505054971274	0.8	331.65555555555557	340.55555555555554
229633000	1441065929	31.15416418667347	122.60504830745417	0.8	331.84444444444443	340.44444444444446
229633000	1441065930	31.154167549714156	122.6050461253427	0.8	332.03333333333336	340.33333333333337
229633000	1441065931	31.15417082443947	122.60504400938926	0.8	332.22222222222223	340.22222222222223
229633000	1441065932	31.154173983613425	122.60504196560471	0.8	332.41111111111115	340.11111111111114
229633000	1441065933	31.154176999999997	122.60504000000002	0.8	332.6	340.0
229633000	1441065934	31.154179856906538	122.60503811463616	0.8090909090909091	332.7727272727273	339.90909090909093
229633000	1441065935	31.154182579813853	122.60503629577445	0.8181818181818182	332.9454545454546	339.81818181818187
229633000	1441065936	31.1541852047461	122.60503452572637	0.8272727272727273	333.1181818181818	339.72727272727275
229633000	1441065937	31.154187767727414	122.60503278680328	0.8363636363636364	333.2909090909091	339.6363636363636
229633000	1441065938	31.154190304781988	122.60503106131664	0.8454545454545455	333.4636363636364	339.5454545454545
229633000	1441065939	31.15419285193395	122.60502933157781	0.8545454545454546	333.6363636363637	339.4545454545455
229633000	1441065940	31.154195445207453	122.6050275798982	0.8636363636363636	333.8090909090909	339.3636363636364
229633000	1441065941	31.154198120626663	122.60502578858924	0.8727272727272728	333.9818181818182	339.27272727272725
229633000	1441065942	31.154200914215718	122.6050239399623	0.8818181818181818	334.1545454545454	339.18181818181813
229633000	1441065943	31.154203861998788	122.60502201632876	0.8909090909090909	334.3272727272727	339.09090909090907
229633000	1441065944	31.154206999999996	122.60502000000001	0.9	334.5	339.0
229633000	1441065945	31.15421035361825	122.60501788047104	0.9	334.68888888888887	338.88888888888886
229633000	1441065946	31.154213905751416	122.60501567597139	0.9	334.8777777777778	338.77777777777777
229633000	1441065947	31.154217628672082	122.6050134119142	0.9	335.06666666666666	338.66666666666663
229633000	1441065948	31.154221494652873	122.60501111371264	0.9	335.25555555555553	338.55555555555554
229633000	1441065949	31.154225475966385	122.60500880677985	0.9	335.44444444444446	338.44444444444446
229633000	1441065950	31.15422954488525	122.605006516529	0.9	335.6333333333333	338.3333333333333
229633000	1441065951	31.154233673682057	122.60500426837329	0.9	335.8222222222222	338.22222222222223
229633000	1441065952	31.15423783462944	122.6050020877259	0.9	336.0111111111111	338.1111111111111
229633000	1441065953	31.154242000000007	122.605	0.9	336.2	338.0
229633000	1441065954	31.154246147189625	122.60499802427071	0.9090909090909091	336.40909090909093	337.9090909090909
229633000	1441065955	31.15425027408707	122.60499615426073	0.9181818181818182	336.6181818181818	337.8181818181818
229633000	1441065956	31.15425438370438	122.60499437735469	0.9272727272727272	336.8272727272727	337.7272727272727
229633000	1441065957	31.15425847905355	122.60499268093717	0.9363636363636364	337.03636363636366	337.6363636363636
229633000	1441065958	31.154262563146624	122.60499105239279	0.9454545454545454	337.24545454545455	337.54545454545456
229633000	1441065959	31.15426663899562	122.60498947910615	0.9545454545454546	337.45454545454544	337.45454545454544
229633000	1441065960	31.154270709612536	122.60498794846184	0.9636363636363636	337.6636363636364	337.3636363636364
229633000	1441065961	31.154274778009437	122.6049864478445	0.9727272727272728	337.8727272727273	337.27272727272725
229633000	1441065962	31.154278847198285	122.60498496463867	0.9818181818181818	338.0818181818182	337.1818181818182
229633000	1441065963	31.154282920191147	122.60498348622899	0.990909090909091	338.2909090909091	337.0909090909091
229633000	1441065964	31.154287	122.604982	1.0	338.5	337.0
229633000	1441065965	31.154291090303623	122.60498049481065	1.01	338.6	336.85
229633000	1441065966	31.154295197447755	122.60497896541696	1.02	338.7	336.70000000000005
229633000	1441065967	31.154299328444875	122.60497740804931	1.03	338.8	336.54999999999995
229633000	1441065968	31.154303490307484	122.60497581893806	1.04	338.9	336.4
229633000	1441065969	31.154307690048057	122.60497419431356	1.05	339.0	336.25
229633000	1441065970	31.154311934679065	122.60497253040619	1.06	339.1	336.1
229633000	1441065971	31.154316231213006	122.60497082344634	1.07	339.20000000000005	335.95000000000005
229633000	1441065972	31.15432058666236	122.60496906966429	1.08	339.3	335.79999999999995
229633000	1441065973	31.154325008039606	122.60496726529045	1.09	339.40000000000003	335.65
229633000	1441065974	31.154329502357214	122.60496540655518	1.1	339.5	335.5
229633000	1441065975	31.154334076627702	122.60496348968883	1.1099999999999999	339.6	335.35
229633000	1441065976	31.154338737863522	122.60496151092171	1.1199999999999999	339.7	335.2
229633000	1441065977	31.154343493077167	122.60495946648422	1.13	339.79999999999995	335.04999999999995
229633000	1441065978	31.154348349281094	122.60495735260669	1.14	339.9	334.9
229633000	1441065979	31.154353313487817	122.60495516551948	1.15	340.0	334.75
229633000	1441065980	31.154358392709817	122.6049529014529	1.16	340.1	334.6
229633000	1441065981	31.154363593959552	122.60495055663733	1.17	340.2	334.45
229633000	1441065982	31.154368924249507	122.6049481273031	1.18	340.3	334.29999999999995
229633000	1441065983	31.154374390592146	122.60494560968054	1.19	340.4	334.15
229633000	1441065984	31.154379999999993	122.604943	1.2	340.5	334.0
229633000	1441065985	31.154385752517513	122.60494029895234	1.2	340.46666666666664	333.88888888888886
229633000	1441065986	31.154391620317224	122.60493752507055	1.2	340.43333333333334	333.77777777777777
229633000	1441065987	31.154397568603706	122.60493470134816	1.2	340.4	333.6666666666667
229633000	1441065988	31.154403562581514	122.6049318507787	1.2	340.3666666666667	333.55555555555554
229633000	1441065989	31.154409567455197	122.60492899635572	1.2	340.33333333333337	333.44444444444446
229633000	1441065990	31.154415548429327	122.6049261610728	1.2	340.3	333.3333333333333
229633000	1441065991	31.154421470708453	122.60492336792348	1.2	340.26666666666665	333.22222222222223
229633000	1441065992	31.15442729949715	122.60492063990134	1.2	340.23333333333335	333.1111111111111
229633000	1441065993	31.154433	122.60491799999998	1.2	340.2	333.0
229633000	1441065994	31.154438548475518	122.6049154641858	1.209090909090909	340.1454545454545	332.8181818181818
229633000	1441065995	31.15444396539811	122.60491302031629	1.2181818181818183	340.0909090909091	332.6363636363636
229633000	1441065996	31.15444928229612	122.60491064922181	1.2272727272727273	340.03636363636366	332.45454545454544
229633000	1441065997	31.154454530697983	122.60490833173259	1.2363636363636363	339.9818181818182	332.2727272727273
229633000	1441065998	31.154459742131998	122.60490604867897	1.2454545454545454	339.92727272727274	332.0909090909091
229633000	1441065999	31.154464948126552	122.60490378089122	1.2545454545454546	339.87272727272733	331.9090909090909
229633000	1441066000	31.154470180210005	122.60490150919962	1.2636363636363637	339.81818181818187	331.72727272727275
229633000	1441066001	31.15447546991073	122.60489921443444	1.2727272727272727	339.7636363636364	331.54545454545456
229633000	1441066002	31.154480848757068	122.60489687742593	1.2818181818181817	339.70909090909095	331.36363636363643
229633000	1441066003	31.154486348277366	122.60489447900439	1.290909090909091	339.6545454545455	331.1818181818182
229633000	1441066004	31.154492000000005	122.604892	1.3	339.6	331.0
229633000	1441066005	31.15449782788451	122.60488942574605	1.31	339.52500000000003	330.8
229633000	1441066006	31.15450382561508	122.60488675958767	1.32	339.45000000000005	330.6
229633000	1441066007	31.154509979307132	122.60488400937302	1.33	339.37500000000006	330.40000000000003
229633000	1441066008	31.154516275076055	122.60488118295028	1.34	339.30000000000007	330.20000000000005
229633000	1441066009	31.154522699037265	122.6048782881676	1.35	339.225	330.00000000000006
229633000	1441066010	31.154529237306125	122.60487533287319	1.36	339.15000000000003	329.80000000000007
229633000	1441066011	31.154535875998054	122.60487232491515	1.37	339.07500000000005	329.6
229633000	1441066012	31.154542601228457	122.60486927214171	1.3800000000000001	339.00000000000006	329.40000000000003
229633000	1441066013	31.154549399112714	122.60486618240105	1.3900000000000001	338.92500000000007	329.20000000000005
229633000	1441066014	31.154556255766227	122.60486306354134	1.4	338.85	329.0
229633000	1441066015	31.154563157304427	122.60485992341079	1.4100000000000001	338.77500000000003	328.8
229633000	1441066016	31.154570089842707	122.60485676985753	1.42	338.70000000000005	328.6
229633000	1441066017	31.15457703949644	122.60485361072985	1.43	338.62500000000006	328.40000000000003
229633000	1441066018	31.154583992381056	122.60485045387584	1.44	338.55000000000007	328.20000000000005
229633000	1441066019	31.154590934611964	122.60484730714381	1.45	338.475	328.0
229633000	1441066020	31.154597852304565	122.6048441783819	1.46	338.40000000000003	327.8
229633000	1441066021	31.15460473157425	122.60484107543834	1.47	338.32500000000005	327.6
229633000	1441066022	31.154611558536455	122.60483800616137	1.48	338.25	327.4
229633000	1441066023	31.154618319306564	122.60483497839917	1.49	338.17500000000007	327.2
229633000	1441066024	31.154625000000003	122.604832	1.5	338.1	327.0
229633000	1441066025	31.15463159105523	122.60482907532652	1.505	337.925	326.85
229633000	1441066026	31.15463810020299	122.60482619479913	1.51	337.75000000000006	326.70000000000005
229633000	1441066027	31.154644539497067	122.60482334535271	1.5150000000000001	337.57500000000005	326.55
229633000	1441066028	31.154650920991234	122.60482051392209	1.52	337.40000000000003	326.4
229633000	1441066029	31.154657256739316	122.60481768744214	1.525	337.225	326.25
229633000	1441066030	31.15466355879507	122.60481485284765	1.53	337.05000000000007	326.1
229633000	1441066031	31.15466983921229	122.60481199707354	1.5350000000000001	336.87500000000006	325.95000000000005
229633000	1441066032	31.154676110044775	122.60480910705454	1.54	336.70000000000005	325.8
229633000	1441066033	31.15468238334628	122.60480616972555	1.545	336.52500000000003	325.65
229633000	1441066034	31.154688671170614	122.60480317202133	1.55	336.35	325.5
229633000	1441066035	31.15469498557154	122.60480010087677	1.5550000000000002	336.175	325.35
229633000	1441066036	31.15470133860286	122.6047969432266	1.56	336.00000000000006	325.20000000000005
229633000	1441066037	31.154707742318337	122.60479368600568	1.565	335.82500000000005	325.05
229633000	1441066038	31.154714208771733	122.60479031614878	1.57	335.65000000000003	324.9
229633000	1441066039	31.15472075001685	122.60478682059069	1.5750000000000002	335.4750000000001	324.75
229633000	1441066040	31.15472737810744	122.60478318626625	1.58	335.30000000000007	324.6
229633000	1441066041	31.154734105097294	122.60477940011016	1.585	335.12500000000006	324.45000000000005
229633000	1441066042	31.15474094304015	122.60477544905726	1.59	334.95000000000005	324.29999999999995
229633000	1441066043	31.154747903989804	122.60477132004229	1.5950000000000002	334.7750000000001	324.15
229633000	1441066044	31.154755	122.604767	1.6	334.6000000000001	324.0
229633000	1441066045	31.154762237732623	122.6047624822196	1.6111111111111112	334.3555555555556	323.6666666666667
229633000	1441066046	31.154769602281984	122.6047577854079	1.6222222222222222	334.11111111111114	323.3333333333333
229633000	1441066047	31.154777073350484	122.60475293462623	1.6333333333333333	333.8666666666667	323.0
229633000	1441066048	31.15478463064058	122.60474795493587	1.6444444444444444	333.62222222222226	322.6666666666667
229633000	1441066049	31.154792253854687	122.60474287139812	1.6555555555555557	333.3777777777778	322.3333333333333
229633000	1441066050	31.154799922695233	122.60473770907433	1.6666666666666667	333.1333333333333	321.99999999999994
229633000	1441066051	31.154807616864684	122.60473249302581	1.6777777777777778	332.8888888888889	321.66666666666663
229633000	1441066052	31.154815316065456	122.60472724831392	1.6888888888888889	332.64444444444445	321.3333333333333
229633000	1441066053	31.154823	122.604722	1.7	332.4	321.0
229633000	1441066054	31.154830652093953	122.60471676816147	1.71	332.195	320.8
229633000	1441066055	31.15483827066567	122.60471155293979	1.72	331.99	320.6
229633000	1441066056	31.154845857756694	122.60470634949255	1.73	331.785	320.4
229633000	1441066057	31.154853415408546	122.6047011529772	1.74	331.58	320.2
229633000	1441066058	31.154860945662755	122.60469595855126	1.75	331.375	320.0
229633000	1441066059	31.15486845056087	122.6046907613723	1.76	331.17	319.8
229633000	1441066060	31.15487593214442	122.60468555659779	1.77	330.965	319.6
229633000	1441066061	31.154883392454913	122.60468033938527	1.78	330.76	319.4
229633000	1441066062	31.154890833533905	122.60467510489222	1.79	330.555	319.2
229633000	1441066063	31.154898257422925	122.60466984827615	1.7999999999999998	330.35	319.0
229633000	1441066064	31.15490566616348	122.60466456469456	1.81	330.145	318.8
229633000	1441066065	31.154913061797124	122.60465924930499	1.8199999999999998	329.94000000000005	318.6
229633000	1441066066	31.15492044636536	122.60465389726491	1.8299999999999998	329.735	318.4
229633000	1441066067	31.15492782190974	122.60464850373181	1.8399999999999999	329.53000000000003	318.2
229633000	1441066068	31.154935190471754	122.60464306386324	1.8499999999999999	329.325	318.0
229633000	1441066069	31.154942554092962	122.60463757281663	1.8599999999999999	329.12000000000006	317.8
229633000	1441066070	31.154949914814868	122.60463202574952	1.8699999999999999	328.915	317.6
229633000	1441066071	31.154957274678992	122.60462641781938	1.88	328.71000000000004	317.4
229633000	1441066072	31.154964635726866	122.60462074418369	1.89	328.50500000000005	317.2
229633000	1441066073	31.154972	122.60461499999998	1.9	328.3	317.0
229633000	1441066074	31.154979370438685	122.60460917984506	1.909090909090909	328.04545454545456	316.72727272727275
229633000	1441066075	31.154986753578246	122.60460327597313	1.9181818181818182	327.7909090909091	316.4545454545455
229633000	1441066076	31.154994156852812	122.6045972800578	1.9272727272727272	327.53636363636366	316.1818181818182
229633000	1441066077	31.15500158769645	122.60459118377264	1.9363636363636363	327.2818181818182	315.90909090909093
229633000	1441066078	31.155009053543264	122.60458497879122	1.9454545454545453	327.02727272727276	315.6363636363637
229633000	1441066079	31.155016561827352	122.60457865678708	1.9545454545454546	326.77272727272725	315.3636363636364
229633000	1441066080	31.1550241199828	122.6045722094338	1.9636363636363636	326.5181818181818	315.0909090909091
229633000	1441066081	31.155031735443703	122.6045656284049	1.9727272727272727	326.26363636363635	314.8181818181818
229633000	1441066082	31.15503941564415	122.60455890537393	1.9818181818181817	326.0090909090909	314.54545454545456
229633000	1441066083	31.155047168018225	122.60455203201447	1.990909090909091	325.75454545454545	314.2727272727273
229633000	1441066084	31.155054999999997	122.60454500000002	2.0	325.5	314.0
229633000	1441066085	31.15506291268982	122.60453780888209	2.02	325.23	313.70000000000005
229633000	1441066086	31.155070881853057	122.60453048972416	2.04	324.96	313.4
229633000	1441066087	31.155078876921355	122.60452308146768	2.06	324.69	313.1
229633000	1441066088	31.155086867326325	122.60451562305413	2.08	324.42	312.79999999999995
229633000	1441066089	31.15509482249966	122.60450815342499	2.1	324.15000000000003	312.5
229633000	1441066090	31.155102711872996	122.6045007115218	2.12	323.88	312.20000000000005
229633000	1441066091	31.155110504878017	122.60449333628614	2.14	323.61	311.9
229633000	1441066092	31.15511817094639	122.60448606665955	2.16	323.34000000000003	311.6
229633000	1441066093	31.155125679509815	122.60447894158365	2.18	323.07	311.29999999999995
229633000	1441066094	31.155132999999992	122.604472	2.2	322.8	311.0
229633000	1441066095	31.15514011771279	122.6044652616069	2.2	322.55	310.7
229633000	1441066096	31.155147081400692	122.60445866912904	2.2	322.3	310.4
229633000	1441066097	31.155153955680312	122.60445214604766	2.2	322.05	310.1
229633000	1441066098	31.155160805168293	122.60444561584409	2.2	321.8	309.8
229633000	1441066099	31.155167694481232	122.60443900199945	2.2	321.55	309.5
229633000	1441066100	31.155174688235707	122.60443222799496	2.2	321.3	309.2
229633000	1441066101	31.155181851048273	122.6044252173117	2.2	321.05	308.90000000000003
229633000	1441066102	31.155189247535503	122.60441789343078	2.2	320.80000000000007	308.6
229633000	1441066103	31.15519694231391	122.60441017983321	2.2	320.55	308.3
229633000	1441066104	31.155205000000006	122.60440199999998	2.2	320.3	308.0
229633000	1441066105	31.155213458445175	122.6043933078986	2.2222222222222223	319.98888888888894	307.7777777777778
229633000	1441066106	31.155222248440488	122.60438417944309	2.2444444444444445	319.6777777777778	307.5555555555556
229633000	1441066107	31.155231274011953	122.604374721034	2.2666666666666666	319.3666666666667	307.33333333333337
229633000	1441066108	31.155240439185604	122.60436503907209	2.2888888888888888	319.0555555555556	307.11111111111114
229633000	1441066109	31.155249647987503	122.60435523995812	2.3111111111111113	318.7444444444444	306.88888888888886
229633000	1441066110	31.155258804443736	122.60434543009293	2.3333333333333335	318.43333333333334	306.6666666666667
229633000	1441066111	31.15526781258046	122.6043357158775	2.3555555555555556	318.12222222222226	306.44444444444446
229633000	1441066112	31.15527657642382	122.60432620371283	2.3777777777777778	317.8111111111111	306.22222222222223
229633000	1441066113	31.155285000000003	122.60431700000001	2.4	317.5	306.0
229633000	1441066114	31.155293016821958	122.60430817767087	2.409090909090909	317.1909090909091	305.72727272727275
229633000	1441066115	31.155300678349434	122.60429967577988	2.418181818181818	316.8818181818182	305.45454545454544
229633000	1441066116	31.155308065528878	122.60429139991216	2.4272727272727272	316.5727272727273	305.1818181818182
229633000	1441066117	31.15531525930671	122.60428325565275	2.4363636363636365	316.26363636363635	304.9090909090909
229633000	1441066118	31.15532234062932	122.60427514858662	2.4454545454545453	315.95454545454544	304.6363636363636
229633000	1441066119	31.15532939044308	122.60426698429866	2.4545454545454546	315.6454545454545	304.3636363636364
229633000	1441066120	31.155336489694314	122.60425866837377	2.4636363636363634	315.3363636363636	304.09090909090907
229633000	1441066121	31.155343719329345	122.60425010639675	2.4727272727272727	315.0272727272727	303.8181818181818
229633000	1441066122	31.15535116029446	122.60424120395231	2.481818181818182	314.71818181818185	303.5454545454545
229633000	1441066123	31.155358893535954	122.6042318666252	2.4909090909090907	314.40909090909093	303.27272727272725
229633000	1441066124	31.155367	122.60422199999998	2.5	314.1	303.0
229633000	1441066125	31.155375533048016	122.60421154148095	2.511111111111111	313.74444444444447	302.66666666666663
229633000	1441066126	31.155384435702175	122.60420055575125	2.522222222222222	313.38888888888886	302.3333333333333
229633000	1441066127	31.155393623399906	122.60418913931377	2.533333333333333	313.0333333333333	302.0
229633000	1441066128	31.155403011578617	122.6041773886716	2.5444444444444443	312.67777777777775	301.6666666666667
229633000	1441066129	31.155412515675835	122.60416540032773	2.555555555555556	312.32222222222225	301.3333333333333
229633000	1441066130	31.155422051128998	122.60415327078539	2.566666666666667	311.9666666666667	301.0
229633000	1441066131	31.155431533375694	122.60414109654774	2.577777777777778	311.61111111111114	300.6666666666667
229633000	1441066132	31.15544087785349	122.60412897411814	2.588888888888889	311.2555555555556	300.33333333333337
229633000	1441066133	31.155450000000002	122.604117	2.6	310.9	300.0
229633000	1441066134	31.155458835174056	122.6041052476515	2.6090909090909093	310.59090909090907	299.6363636363636
229633000	1441066135	31.15546739841924	122.60409369834987	2.618181818181818	310.28181818181815	299.2727272727273
229633000	1441066136	31.15547572470024	122.60408231032702	2.6272727272727274	309.9727272727273	298.90909090909093
229633000	1441066137	31.155483848981774	122.60407104181483	2.6363636363636367	309.6636363636364	298.54545454545456
229633000	1441066138	31.15549180622856	122.60405985104514	2.6454545454545455	309.3545454545455	298.1818181818182
229633000	1441066139	31.155499631405238	122.60404869624982	2.6545454545454548	309.04545454545456	297.8181818181818
229633000	1441066140	31.15550735947651	122.60403753566064	2.6636363636363636	308.73636363636365	297.4545454545455
229633000	1441066141	31.155515025406988	122.60402632750935	2.672727272727273	308.42727272727274	297.0909090909091
229633000	1441066142	31.155522664161328	122.60401503002767	2.681818181818182	308.1181818181818	296.72727272727275
229633000	1441066143	31.155530310704123	122.60400360144735	2.690909090909091	307.8090909090909	296.3636363636364
229633000	1441066144	31.155537999999993	122.60399200000002	2.7	307.5	296.0
229633000	1441066145	31.155545759076936	122.60398019362853	2.71	307.19000000000005	295.70000000000005
229633000	1441066146	31.155553583216594	122.60396818912048	2.72	306.88	295.4
229633000	1441066147	31.15556145976402	122.60395600297471	2.73	306.57	295.1
229633000	1441066148	31.15556937606429	122.60394365169	2.74	306.26	294.79999999999995
229633000	1441066149	31.155577319462477	122.60393115176524	2.75	305.95	294.5
229633000	1441066150	31.155585277303643	122.6039185196992	2.76	305.64000000000004	294.20000000000005
229633000	1441066151	31.155593236932877	122.6039057719908	2.77	305.33	293.9
229633000	1441066152	31.155601185695286	122.60389292513887	2.78	305.02	293.6
229633000	1441066153	31.15560911093596	122.60387999564232	2.79	304.71	293.29999999999995
229633000	1441066154	31.155617	122.60386700000001	2.8	304.4	293.0
229633000	1441066155	31.155624841212518	122.60385395089058	2.811111111111111	304.0777777777778	292.6666666666667
229633000	1441066156	31.155632626818704	122.6038408457116	2.822222222222222	303.7555555555556	292.3333333333333
229633000	1441066157	31.155640350043747	122.60382767804029	2.833333333333333	303.43333333333334	292.0
229633000	1441066158	31.155648004112816	122.60381444145392	2.844444444444444	303.11111111111114	291.6666666666667
229633000	1441066159	31.155655582251104	122.60380112952969	2.8555555555555556	302.7888888888889	291.33333333333337
229633000	1441066160	31.155663077683798	122.60378773584496	2.8666666666666667	302.46666666666664	291.0
229633000	1441066161	31.155670483636055	122.60377425397691	2.8777777777777778	302.14444444444445	290.6666666666667
229633000	1441066162	31.155677793333066	122.60376067750282	2.888888888888889	301.82222222222225	290.33333333333337
229633000	1441066163	31.155684999999995	122.60374699999998	2.9	301.5	290.0
229633000	1441066164	31.155692099952457	122.60373321679027	2.91	301.1700000000001	289.70000000000005
229633000	1441066165	31.15569910186786	122.60371933017402	2.92	300.84000000000003	289.40000000000003
229633000	1441066166	31.155706017514042	122.60370534419614	2.9299999999999997	300.51	289.1
229633000	1441066167	31.1557128586589	122.60369126290162	2.94	300.18	288.8
229633000	1441066168	31.155719637070277	122.60367709033535	2.95	299.85	288.5
229633000	1441066169	31.155726364516017	122.60366283054225	2.96	299.52	288.20000000000005
229633000	1441066170	31.15573305276399	122.60364848756726	2.9699999999999998	299.18999999999994	287.9
229633000	1441066171	31.15573971358208	122.60363406545528	2.98	298.85999999999996	287.6
229633000	1441066172	31.155746358738114	122.60361956825125	2.99	298.53000000000003	287.3
229633000	1441066173	31.155753000000004	122.60360500000002	3.0	298.2	287.0
229633000	1441066174	31.15575964534821	122.60359036344673	3.01	297.89	286.70000000000005
229633000	1441066175	31.155766287613766	122.60357565613744	3.02	297.58	286.4
229633000	1441066176	31.155772915840327	122.60356087431839	3.0300000000000002	297.27	286.1
229633000	1441066177	31.155779519071526	122.60354601423586	3.04	296.96	285.79999999999995
229633000	1441066178	31.155786086350997	122.60353107213618	3.05	296.65000000000003	285.5
229633000	1441066179	31.155792606722404	122.60351604426555	3.06	296.34	285.20000000000005
229633000	1441066180	31.155799069229367	122.60350092687032	3.0700000000000003	296.03000000000003	284.9
229633000	1441066181	31.155805462915527	122.60348571619679	3.08	295.72	284.6
229633000	1441066182	31.15581177682451	122.60347040849125	3.09	295.40999999999997	284.29999999999995
229633000	1441066183	31.155818	122.60345500000001	3.1	295.1	284.0
229633000	1441066184	31.155824123654558	122.60343948742333	3.1100000000000003	294.78	283.59999999999997
229633000	1441066185	31.155830147676788	122.60342386927721	3.12	294.46	283.2
229633000	1441066186	31.155836074124277	122.60340814453157	3.13	294.14000000000004	282.8
229633000	1441066187	31.155841905054594	122.60339231215636	3.14	293.82	282.4
229633000	1441066188	31.155847642525327	122.60337637112151	3.1500000000000004	293.49999999999994	281.99999999999994
229633000	1441066189	31.15585328859402	122.60336032039693	3.16	293.18	281.59999999999997
229633000	1441066190	31.15585884531826	122.60334415895257	3.17	292.86	281.2
229633000	1441066191	31.155864314755625	122.60332788575836	3.18	292.53999999999996	280.8
229633000	1441066192	31.155869698963688	122.60331149978418	3.1900000000000004	292.2199999999999	280.4
229633000	1441066193	31.155874999999995	122.603295	3.2	291.9	280.0
229633000	1441066194	31.155880219613703	122.60327838710654	3.2090909090909094	291.5727272727272	279.7272727272727
229633000	1441066195	31.155885358320194	122.60326166872768	3.2181818181818183	291.24545454545455	279.45454545454544
229633000	1441066196	31.155890416326386	122.60324485421812	3.2272727272727275	290.9181818181818	279.1818181818182
229633000	1441066197	31.155895393839224	122.60322795293254	3.2363636363636363	290.59090909090907	278.9090909090909
229633000	1441066198	31.155900291065688	122.60321097422566	3.2454545454545456	290.26363636363635	278.6363636363636
229633000	1441066199	31.1559051082127	122.60319392745215	3.2545454545454544	289.93636363636364	278.3636363636364
229633000	1441066200	31.155909845487233	122.60317682196674	3.2636363636363637	289.6090909090909	278.0909090909091
229633000	1441066201	31.155914503096263	122.6031596671241	3.2727272727272725	289.2818181818182	277.81818181818187
229633000	1441066202	31.15591908124675	122.60314247227898	3.2818181818181817	288.95454545454544	277.54545454545456
229633000	1441066203	31.15592358014566	122.60312524678604	3.2909090909090906	288.6272727272728	277.2727272727273
229633000	1441066204	31.155927999999996	122.603108	3.3	288.3	277.0
229633000	1441066205	31.155932340120092	122.60309073685654	3.32	287.99000000000007	276.6
229633000	1441066206	31.155936596229846	122.60307344461505	3.34	287.68	276.20000000000005
229633000	1441066207	31.15594076315644	122.60305610611596	3.36	287.37	275.80000000000007
229633000	1441066208	31.15594483572714	122.60303870419958	3.38	287.06	275.40000000000003
229633000	1441066209	31.155948808769118	122.60302122170631	3.4	286.75	275.0
229633000	1441066210	31.15595267710958	122.60300364147653	3.42	286.44	274.6
229633000	1441066211	31.15595643557572	122.60298594635064	3.44	286.12999999999994	274.20000000000005
229633000	1441066212	31.155960078994738	122.60296811916899	3.46	285.82	273.8
229633000	1441066213	31.155963602193776	122.60295014277199	3.48	285.51	273.4
229633000	1441066214	31.155967000000004	122.602932	3.5	285.2	273.0
229633000	1441066215	31.155970269868742	122.60291367863601	3.511111111111111	284.8	272.6666666666667
229633000	1441066216	31.155973419768042	122.6028951862335	3.522222222222222	284.4	272.33333333333337
229633000	1441066217	31.155976460294067	122.60287653528837	3.533333333333333	284.0	272.0
229633000	1441066218	31.155979402043037	122.60285773829672	3.5444444444444443	283.6	271.6666666666667
229633000	1441066219	31.155982255611192	122.60283880775451	3.555555555555556	283.2	271.3333333333333
229633000	1441066220	31.155985031594717	122.60281975615777	3.566666666666667	282.8	271.0
229633000	1441066221	31.15598774058987	122.60280059600245	3.577777777777778	282.40000000000003	270.6666666666667
229633000	1441066222	31.155990393192898	122.60278133978451	3.588888888888889	282.0	270.3333333333333
229633000	1441066223	31.15599299999999	122.60276200000001	3.6	281.6	270.0
229633000	1441066224	31.15599556772698	122.60274258738973	3.6100000000000003	281.13	269.8
229633000	1441066225	31.155998087567735	122.60272310567414	3.62	280.66	269.6
229633000	1441066226	31.156000546835674	122.60270355681857	3.63	280.19000000000005	269.4
229633000	1441066227	31.156002932844228	122.60268394278835	3.64	279.72	269.2
229633000	1441066228	31.156005232906818	122.60266426554884	3.6500000000000004	279.25	269.0
229633000	1441066229	31.156007434336843	122.6026445270654	3.66	278.78000000000003	268.8
229633000	1441066230	31.156009524447757	122.6026247293034	3.67	278.31	268.6
229633000	1441066231	31.156011490552963	122.60260487422822	3.68	277.84	268.4
229633000	1441066232	31.156013319965908	122.60258496380528	3.6900000000000004	277.37	268.2
229633000	1441066233	31.156015	122.602565	3.7	276.9	268.0
229633000	1441066234	31.15601652026444	122.60254498429585	3.71	276.46666666666664	267.8
229633000	1441066235	31.156017879551474	122.60252491624874	3.72	276.0333333333333	267.6
229633000	1441066236	31.156019078949083	122.60250479493263	3.73	275.59999999999997	267.40000000000003
229633000	1441066237	31.15602011954526	122.60248461942147	3.74	275.16666666666663	267.20000000000005
229633000	1441066238	31.15602100242799	122.60246438878927	3.75	274.7333333333333	267.00000000000006
229633000	1441066239	31.1560217286853	122.60244410211	3.7600000000000002	274.3	266.8
229633000	1441066240	31.156022299405162	122.6024237584576	3.77	273.8666666666667	266.6
229633000	1441066241	31.15602271567556	122.6024033569061	3.7800000000000002	273.4333333333333	266.40000000000003
229633000	1441066242	31.156022978584513	122.60238289652938	3.79	272.99999999999994	266.20000000000005
229633000	1441066243	31.15602308921998	122.60236237640149	3.8000000000000003	272.56666666666666	266.0
229633000	1441066244	31.156023048669976	122.60234179559632	3.81	272.1333333333333	265.8
229633000	1441066245	31.156022858022446	122.6023211531879	3.8200000000000003	271.7	265.6
229633000	1441066246	31.156022518365443	122.60230044825019	3.83	271.2666666666666	265.40000000000003
229633000	1441066247	31.15602203078692	122.60227967985716	3.84	270.8333333333333	265.2
229633000	1441066248	31.156021396374864	122.60225884708275	3.85	270.4	265.0
229633000	1441066249	31.156020616217283	122.60223794900095	3.86	269.96666666666664	264.8
229633000	1441066250	31.156019691402136	122.60221698468573	3.87	269.5333333333333	264.59999999999997
229633000	1441066251	31.156018623017413	122.60219595321102	3.88	269.09999999999997	264.4
229633000	1441066252	31.15601741215112	122.60217485365082	3.89	268.66666666666663	264.2
229633000	1441066253	31.156016059891204	122.6021536850791	3.9	268.2333333333333	264.0
229633000	1441066254	31.156014567325677	122.60213244656984	3.91	267.8	263.79999999999995
229633000	1441066255	31.156012935542524	122.60211113719694	3.92	267.3666666666667	263.59999999999997
229633000	1441066256	31.15601116562971	122.60208975603443	3.93	266.9333333333333	263.4
229633000	1441066257	31.156009258675223	122.60206830215623	3.94	266.49999999999994	263.2
229633000	1441066258	31.156007215767037	122.60204677463634	3.95	266.06666666666666	263.0
229633000	1441066259	31.15600503799315	122.60202517254871	3.96	265.6333333333333	262.8
229633000	1441066260	31.156002726441514	122.60200349496729	3.9699999999999998	265.2	262.6
229633000	1441066261	31.156000282200132	122.60198174096607	3.98	264.7666666666666	262.40000000000003
229633000	1441066262	31.155997706356967	122.60195990961898	3.99	264.3333333333333	262.2
229633000	1441066263	31.155994999999994	122.60193800000002	4.0	263.9	262.0
229633000	1441066264	31.15599216502311	122.60191601226246	4.0181818181818185	263.5545454545454	261.9090909090909
229633000	1441066265	31.15598920654387	122.60189395087698	4.036363636363636	263.2090909090909	261.8181818181818
229633000	1441066266	31.15598613048577	122.60187182139362	4.054545454545455	262.8636363636363	261.7272727272727
229633000	1441066267	31.155982942772262	122.60184962936232	4.072727272727273	262.5181818181818	261.6363636363636
229633000	1441066268	31.155979649326852	122.6018273803331	4.090909090909091	262.1727272727273	261.54545454545456
229633000	1441066269	31.15597625607302	122.60180507985594	4.109090909090909	261.8272727272727	261.45454545454544
229633000	1441066270	31.155972768934255	122.6017827334808	4.127272727272727	261.4818181818182	261.3636363636364
229633000	1441066271	31.15596919383409	122.60176034675767	4.1454545454545455	261.1363636363636	261.27272727272725
229633000	1441066272	31.155965536695977	122.60173792523655	4.163636363636364	260.79090909090905	261.1818181818182
229633000	1441066273	31.15596180344344	122.60171547446733	4.181818181818182	260.44545454545454	261.0909090909091
229633000	1441066274	31.155958	122.60169300000001	4.2	260.1	261.0
229633000	1441066275	31.155954130111088	122.60167050659012	4.211111111111111	259.84444444444443	260.77777777777777
229633000	1441066276	31.155950188810014	122.6016479958156	4.222222222222222	259.58888888888885	260.55555555555554
229633000	1441066277	31.15594616895197	122.60162546845993	4.233333333333333	259.33333333333337	260.3333333333333
229633000	1441066278	31.1559420633922	122.60160292530666	4.2444444444444445	259.0777777777778	260.11111111111114
229633000	1441066279	31.155937864985894	122.6015803671393	4.2555555555555555	258.8222222222222	259.8888888888889
229633000	1441066280	31.155933566588295	122.60155779474141	4.266666666666667	258.56666666666666	259.6666666666667
229633000	1441066281	31.15592916105463	122.60153520889654	4.277777777777778	258.31111111111113	259.44444444444446
229633000	1441066282	31.155924641240134	122.60151261038821	4.288888888888889	258.05555555555554	259.22222222222223
229633000	1441066283	31.155919999999995	122.60149	4.3	257.8	259.0
229633000	1441066284	31.15591523185212	122.60146737710036	4.31	257.56	259.0
229633000	1441066285	31.15591033796506	122.60144473539731	4.32	257.32	259.0
229633000	1441066286	31.15590532117	122.60142206718375	4.33	257.08	259.0
229633000	1441066287	31.155900184298122	122.60139936475264	4.34	256.84	259.0
229633000	1441066288	31.155894930180647	122.60137662039686	4.35	256.6	259.0
229633000	1441066289	31.155889561648713	122.60135382640934	4.36	256.35999999999996	259.0
229633000	1441066290	31.15588408153351	122.60133097508297	4.37	256.12	259.0
229633000	1441066291	31.155878492666222	122.60130805871069	4.38	255.88000000000002	259.0
229633000	1441066292	31.155872797877997	122.6012850695854	4.390000000000001	255.64	259.0
229633000	1441066293	31.155866999999997	122.601262	4.4	255.39999999999998	259.0
229633000	1441066294	31.15586110139418	122.60123884426709	4.41	255.07000000000002	259.0
229633000	1441066295	31.1558551025457	122.60121560477782	4.42	254.73999999999998	259.0
229633000	1441066296	31.15584900347054	122.60119228594307	4.430000000000001	254.41	259.0
229633000	1441066297	31.155842804184683	122.60116889217367	4.44	254.07999999999998	259.0
229633000	1441066298	31.15583650470407	122.60114542788048	4.45	253.75	259.0
229633000	1441066299	31.155830105044704	122.60112189747433	4.46	253.42000000000002	259.0
229633000	1441066300	31.155823605222565	122.60109830536607	4.47	253.08999999999997	259.0
229633000	1441066301	31.155817005253642	122.60107465596656	4.48	252.76	259.0
229633000	1441066302	31.15581030515391	122.60105095368664	4.49	252.42999999999998	259.0
229633000	1441066303	31.15580350493938	122.60102720293712	4.5	252.1	259.0
229633000	1441066304	31.155796604626023	122.60100340812889	4.51	251.77	259.0
229633000	1441066305	31.155789604229856	122.60097957367276	4.52	251.43999999999997	259.0
229633000	1441066306	31.15578250376687	122.60095570397957	4.53	251.11	259.0
229633000	1441066307	31.15577530325309	122.60093180346017	4.54	250.77999999999997	259.0
229633000	1441066308	31.155768002704495	122.60090787652538	4.55	250.45	259.0
229633000	1441066309	31.155760602137104	122.60088392758607	4.56	250.12	259.0
229633000	1441066310	31.15575310156694	122.60085996105303	4.569999999999999	249.79	259.0
229633000	1441066311	31.155745501010028	122.60083598133713	4.58	249.46	259.0
229633000	1441066312	31.155737800482374	122.60081199284916	4.59	249.12999999999997	259.0
229633000	1441066313	31.155729999999995	122.600788	4.6	248.79999999999998	259.0
229633000	1441066314	31.155722100077742	122.60076400539842	4.619999999999999	248.64000000000001	259.0
229633000	1441066315	31.155714103225687	122.60074000444516	4.64	248.48000000000002	259.0
229633000	1441066316	31.155706012452686	122.60071599073885	4.66	248.31999999999996	259.0
229633000	1441066317	31.15569783076762	122.60069195787823	4.68	248.16	259.0
229633000	1441066318	31.155689561179354	122.60066789946198	4.699999999999999	248.0	259.0
229633000	1441066319	31.15568120669675	122.60064380908877	4.72	247.84	259.0
229633000	1441066320	31.155672770328678	122.6006196803573	4.74	247.68	259.0
229633000	1441066321	31.155664255083952	122.60059550686621	4.76	247.51999999999998	259.0
229633000	1441066322	31.15565566397144	122.60057128221423	4.779999999999999	247.35999999999999	259.0
229633000	1441066323	31.155647	122.600547	4.8	247.2	259.0
229633000	1441066324	31.15563826636764	122.60052265587652	4.809090909090909	247.06363636363636	259.0
229633000	1441066325	31.15562946702931	122.60049825371385	4.818181818181818	246.9272727272727	259.0
229633000	1441066326	31.15562060612915	122.6004737994363	4.827272727272727	246.79090909090908	259.0
229633000	1441066327	31.15561168781129	122.60044929896824	4.836363636363636	246.65454545454546	259.0
229633000	1441066328	31.15560271621989	122.60042475823401	4.845454545454546	246.5181818181818	259.0
229633000	1441066329	31.15559369549911	122.60040018315787	4.8545454545454545	246.38181818181818	259.0
229633000	1441066330	31.155584629793086	122.6003755796642	4.863636363636364	246.24545454545452	259.0
229633000	1441066331	31.155575523245993	122.60035095367728	4.872727272727273	246.1090909090909	259.0
229633000	1441066332	31.155566380002014	122.6003263111214	4.881818181818182	245.97272727272727	259.0
229633000	1441066333	31.15555720420529	122.6003016579209	4.8909090909090915	245.83636363636361	259.0
229633000	1441066334	31.155548000000007	122.600277	4.9	245.7	259.0
229633000	1441066335	31.155538769380055	122.60025234212559	4.911111111111111	245.64444444444445	259.0
229633000	1441066336	31.155529505738212	122.60022768443447	4.9222222222222225	245.58888888888887	259.0
229633000	1441066337	31.15552020031696	122.60020302590604	4.933333333333334	245.53333333333333	259.0
229633000	1441066338	31.155510844358737	122.60017836551978	4.944444444444445	245.47777777777776	259.0
229633000	1441066339	31.155501429106046	122.600153702255	4.955555555555556	245.42222222222225	259.0
229633000	1441066340	31.15549194580135	122.60012903509121	4.966666666666667	245.36666666666665	259.0
229633000	1441066341	31.15548238568714	122.60010436300782	4.977777777777778	245.31111111111113	259.0
229633000	1441066342	31.15547274000586	122.60007968498427	4.988888888888889	245.25555555555553	259.0
229633000	1441066343	31.155463	122.600055	5.0	245.20000000000002	259.0
229633000	1441066344	31.155453160426593	122.60003030649169	5.01	245.19000000000003	259.1
229633000	1441066345	31.15544323010096	122.60000560072483	5.02	245.18	259.2
229633000	1441066346	31.155433221352965	122.59998087842206	5.03	245.17000000000002	259.3
229633000	1441066347	31.155423146512494	122.59995613530607	5.04	245.16000000000003	259.4
229633000	1441066348	31.155413017909407	122.59993136709952	5.05	245.15	259.50000000000006
229633000	1441066349	31.15540284787357	122.599906569525	5.06	245.14000000000001	259.6
229633000	1441066350	31.15539264873485	122.5998817383052	5.069999999999999	245.13000000000002	259.70000000000005
229633000	1441066351	31.155382432823117	122.59985686916269	5.08	245.12000000000003	259.8
229633000	1441066352	31.15537221246821	122.5998319578201	5.09	245.11	259.90000000000003
229633000	1441066353	31.155362000000004	122.59980700000001	5.1	245.10000000000002	260.0
229633000	1441066354	31.15535180519898	122.59978199223801	5.109999999999999	245.17500000000004	259.95
229633000	1441066355	31.15534162764822	122.59975693432159	5.119999999999999	245.25	259.90000000000003
229633000	1441066356	31.155331464381504	122.59973182685125	5.13	245.32500000000005	259.85
229633000	1441066357	31.15532131243255	122.59970667042751	5.14	245.4	259.8
229633000	1441066358	31.155311168835095	122.59968146565083	5.1499999999999995	245.47500000000002	259.75
229633000	1441066359	31.155301030622887	122.59965621312176	5.16	245.54999999999998	259.70000000000005
229633000	1441066360	31.155290894829676	122.59963091344078	5.17	245.625	259.65000000000003
229633000	1441066361	31.155280758489187	122.59960556720837	5.18	245.7	259.6
229633000	1441066362	31.155270618635196	122.59958017502511	5.1899999999999995	245.775	259.55
229633000	1441066363	31.155260472301418	122.59955473749145	5.199999999999999	245.85000000000002	259.50000000000006
229633000	1441066364	31.1552503165216	122.59952925520797	5.21	245.92499999999998	259.45
229633000	1441066365	31.155240148329522	122.59950372877513	5.22	246.00000000000003	259.4
229633000	1441066366	31.155229964758878	122.5994781587935	5.2299999999999995	246.075	259.35
229633000	1441066367	31.155219762843448	122.59945254586357	5.24	246.15	259.3
229633000	1441066368	31.155209539616962	122.5994268905859	5.25	246.22499999999997	259.25
229633000	1441066369	31.155199292113192	122.59940119356101	5.26	246.3	259.2
229633000	1441066370	31.155189017365846	122.59937545538943	5.27	246.37499999999997	259.15000000000003
229633000	1441066371	31.15517871240871	122.59934967667171	5.279999999999999	246.45	259.1
229633000	1441066372	31.155168374275505	122.59932385800839	5.29	246.52499999999995	259.05
229633000	1441066373	31.155158000000004	122.599298	5.3	246.59999999999997	259.0
229633000	1441066374	31.155147587999085	122.59927210285906	5.3	246.55999999999997	259.0
229633000	1441066375	31.15513714222231	122.5992461652458	5.3	246.51999999999998	259.0
229633000	1441066376	31.155126668002364	122.59922018543244	5.3	246.48	259.0
229633000	1441066377	31.15511617067194	122.59919416169119	5.3	246.44	259.0
229633000	1441066378	31.15510565556374	122.59916809229422	5.3	246.39999999999998	259.0
229633000	1441066379	31.155095128010426	122.59914197551372	5.3	246.35999999999999	259.0
229633000	1441066380	31.15508459334471	122.59911580962186	5.3	246.32	259.0
229633000	1441066381	31.15507405689929	122.59908959289085	5.3	246.28	259.0
229633000	1441066382	31.15506352400682	122.59906332359283	5.3	246.24	259.0
229633000	1441066383	31.155052999999995	122.599037	5.3	246.20000000000002	259.0
229633000	1441066384	31.155042488066538	122.59901062126336	5.322222222222222	246.14444444444442	259.0
229633000	1441066385	31.155031982814243	122.59898419004939	5.344444444444444	246.0888888888889	259.0
229633000	1441066386	31.155021476705958	122.59895770990353	5.366666666666666	246.0333333333333	259.0
229633000	1441066387	31.155010962204535	122.59893118437114	5.388888888888888	245.9777777777778	259.0
229633000	1441066388	31.155000431772812	122.59890461699759	5.411111111111111	245.92222222222222	259.0
229633000	1441066389	31.154989877873653	122.5988780113283	5.433333333333334	245.86666666666667	259.0
229633000	1441066390	31.15497929296988	122.59885137090865	5.455555555555556	245.8111111111111	259.0
229633000	1441066391	31.154968669524376	122.5988246992841	5.477777777777778	245.75555555555556	259.0
229633000	1441066392	31.154958000000008	122.59879800000002	5.5	245.7	259.0
229633000	1441066393	31.154947279024867	122.59877127582389	5.504761904761905	245.75238095238095	259.0
229633000	1441066394	31.154936509888145	122.59874452641142	5.5095238095238095	245.8047619047619	259.0
229633000	1441066395	31.154925698044313	122.59871775064029	5.514285714285714	245.85714285714286	259.0
229633000	1441066396	31.154914848947804	122.59869094738825	5.519047619047619	245.9095238095238	259.0
229633000	1441066397	31.154903968053063	122.598664115533	5.523809523809524	245.96190476190475	259.0
229633000	1441066398	31.154893060814512	122.59863725395222	5.5285714285714285	246.0142857142857	259.0
229633000	1441066399	31.154882132686634	122.59861036152361	5.533333333333333	246.06666666666666	259.0
229633000	1441066400	31.154871189123835	122.5985834371249	5.538095238095238	246.11904761904762	259.0
229633000	1441066401	31.15486023558057	122.59855647963376	5.542857142857143	246.17142857142858	259.0
229633000	1441066402	31.154849277511275	122.59852948792782	5.5476190476190474	246.22380952380954	259.0
229633000	1441066403	31.154838320370395	122.59850246088483	5.552380952380952	246.27619047619046	259.0
229633000	1441066404	31.154827369612367	122.59847539738243	5.557142857142857	246.32857142857142	259.0
229633000	1441066405	31.154816430691618	122.59844829629826	5.561904761904762	246.38095238095238	259.0
229633000	1441066406	31.154805509062594	122.59842115651003	5.566666666666666	246.43333333333334	259.0
229633000	1441066407	31.154794610179717	122.59839397689535	5.571428571428571	246.4857142857143	259.0
229633000	1441066408	31.154783739497447	122.5983667563319	5.576190476190476	246.53809523809525	259.0
229633000	1441066409	31.15477290247019	122.59833949369728	5.580952380952381	246.5904761904762	259.0
229633000	1441066410	31.154762104552386	122.59831218786915	5.585714285714285	246.64285714285714	259.0
229633000	1441066411	31.154751351198456	122.59828483772517	5.59047619047619	246.6952380952381	259.0
229633000	1441066412	31.154740647862855	122.59825744214291	5.595238095238095	246.74761904761905	259.0
229633000	1441066413	31.15472999999999	122.59823	5.6	246.8	259.0
229633000	1441066414	31.154719411802823	122.59820250984271	5.6049999999999995	246.89500000000004	258.90000000000003
229633000	1441066415	31.15470888241839	122.5981749688918	5.609999999999999	246.99	258.8
229633000	1441066416	31.154698409732244	122.59814737403664	5.614999999999999	247.08500000000004	258.70000000000005
229633000	1441066417	31.154687991629945	122.59811972216667	5.62	247.18	258.6
229633000	1441066418	31.15467762599705	122.59809201017131	5.625	247.275	258.5
229633000	1441066419	31.15466731071911	122.59806423493993	5.63	247.37000000000003	258.40000000000003
229633000	1441066420	31.15465704368168	122.59803639336195	5.635	247.465	258.3
229633000	1441066421	31.154646822770275	122.5980084823268	5.64	247.56000000000003	258.20000000000005
229633000	1441066422	31.154636645870482	122.59798049872394	5.645	247.655	258.1
229633000	1441066423	31.154626510867804	122.59795243944276	5.65	247.75	258.00000000000006
229633000	1441066424	31.15461641564781	122.59792430137269	5.655	247.84500000000003	257.9
229633000	1441066425	31.154606358096	122.59789608140315	5.66	247.94	257.8
229633000	1441066426	31.154596336097924	122.59786777642363	5.665	248.03500000000003	257.7
229633000	1441066427	31.154586347539116	122.59783938332349	5.67	248.13	257.6
229633000	1441066428	31.154576390305106	122.59781089899225	5.675	248.225	257.5
229633000	1441066429	31.154566462281387	122.59778232031935	5.68	248.32000000000002	257.40000000000003
229633000	1441066430	31.154556561353516	122.5977536441942	5.6850000000000005	248.415	257.29999999999995
229633000	1441066431	31.154546685406977	122.59772486750627	5.69	248.51000000000002	257.2
229633000	1441066432	31.15453683232729	122.59769598714507	5.695	248.605	257.09999999999997
229633000	1441066433	31.154527	122.59766699999999	5.7	248.7	257.0
229633000	1441066434	31.154517186957655	122.59763790438943	5.71	248.76	256.9
229633000	1441066435	31.15450739432118	122.59760870434724	5.72	248.82	256.8
229633000	1441066436	31.15449762385854	122.59757940533615	5.73	248.88	256.7
229633000	1441066437	31.15448787733776	122.59755001281894	5.74	248.94	256.6
229633000	1441066438	31.154478156526825	122.59752053225834	5.75	248.99999999999997	256.5
229633000	1441066439	31.154468463193737	122.59749096911708	5.76	249.06000000000003	256.4
229633000	1441066440	31.154458799106486	122.5974613288579	5.77	249.12000000000003	256.3
229633000	1441066441	31.154449166033096	122.59743161694351	5.78	249.18000000000004	256.2
229633000	1441066442	31.1544395657416	122.59740183883663	5.79	249.24	256.1
229633000	1441066443	31.154430000000005	122.597372	5.8	249.3	256.0
229633000	1441066444	31.15442046954094	122.59734210367547	5.811111111111111	249.36666666666665	255.77777777777777
229633000	1441066445	31.15441097095554	122.59731214422168	5.822222222222222	249.43333333333337	255.55555555555557
229633000	1441066446	31.154401499799533	122.5972821137764	5.833333333333333	249.5	255.33333333333334
229633000	1441066447	31.154392051628616	122.59725200447738	5.844444444444444	249.5666666666667	255.11111111111111
229633000	1441066448	31.15438262199851	122.59722180846248	5.855555555555556	249.63333333333335	254.8888888888889
229633000	1441066449	31.154373206464903	122.59719151786946	5.866666666666667	249.70000000000005	254.66666666666669
229633000	1441066450	31.154363800583482	122.59716112483616	5.877777777777778	249.76666666666668	254.44444444444446
229633000	1441066451	31.154354399909963	122.5971306215004	5.888888888888889	249.83333333333337	254.22222222222226
229633000	1441066452	31.154345000000003	122.5971	5.9	249.90000000000003	254.00000000000003
229633000	1441066453	31.154335596744517	122.59706925401683	5.925000000000001	249.935	253.80000000000004
229633000	1441066454	31.154326187375556	122.59703838340894	5.95	249.97000000000003	253.6
229633000	1441066455	31.154316769460312	122.5970073895784	5.9750000000000005	250.00500000000005	253.4
229633000	1441066456	31.15430734056607	122.59697627392721	6.0	250.04000000000002	253.20000000000002
229633000	1441066457	31.154297898260094	122.5969450378575	6.025	250.075	253.00000000000003
229633000	1441066458	31.154288440109628	122.59691368277132	6.050000000000001	250.11	252.80000000000004
229633000	1441066459	31.15427896368194	122.59688221007075	6.075	250.14500000000004	252.60000000000002
229633000	1441066460	31.1542694665443	122.59685062115783	6.1000000000000005	250.18	252.40000000000003
229633000	1441066461	31.154259946263952	122.59681891743466	6.125	250.21499999999997	252.20000000000005
229633000	1441066462	31.154250400408174	122.5967871003033	6.15	250.25	252.0
229633000	1441066463	31.154240826544218	122.59675517116588	6.175000000000001	250.28500000000003	251.8
229633000	1441066464	31.154231222239353	122.59672313142444	6.2	250.32	251.60000000000002
229633000	1441066465	31.154221585060853	122.59669098248109	6.2250000000000005	250.35499999999996	251.40000000000003
229633000	1441066466	31.154211912575978	122.5966587257379	6.25	250.39	251.20000000000005
229633000	1441066467	31.154202202351993	122.596626362597	6.275	250.425	251.0
229633000	1441066468	31.15419245195617	122.59659389446047	6.300000000000001	250.45999999999998	250.8
229633000	1441066469	31.15418265895579	122.59656132273037	6.325	250.49499999999998	250.60000000000002
229633000	1441066470	31.15417282091812	122.59652864880887	6.3500000000000005	250.53	250.4
229633000	1441066471	31.15416293541043	122.59649587409804	6.375	250.565	250.20000000000002
229633000	1441066472	31.154153	122.59646299999999	6.4	250.6	250.00000000000003
229633000	1441066473	31.154143011334057	122.59643002822256	6.414285714285715	250.4095238095238	249.80952380952385
229633000	1441066474	31.15413296237966	122.59639696169646	6.428571428571429	250.21904761904761	249.61904761904765
229633000	1441066475	31.15412284518384	122.59636380365818	6.442857142857143	250.02857142857138	249.42857142857142
229633000	1441066476	31.154112651793636	122.59633055734415	6.457142857142857	249.8380952380952	249.23809523809524
229633000	1441066477	31.15410237425604	122.59629722599082	6.4714285714285715	249.64761904761903	249.04761904761907
229633000	1441066478	31.15409200461812	122.59626381283474	6.485714285714286	249.45714285714286	248.8571428571429
229633000	1441066479	31.15408153492687	122.59623032111237	6.5	249.26666666666668	248.6666666666667
229633000	1441066480	31.154070957229376	122.5961967540602	6.514285714285714	249.07619047619045	248.47619047619048
229633000	1441066481	31.154060263572642	122.59616311491479	6.5285714285714285	248.88571428571424	248.28571428571428
229633000	1441066482	31.154049446003725	122.5961294069126	6.542857142857143	248.69523809523807	248.0952380952381
229633000	1441066483	31.1540384965697	122.59609563329023	6.557142857142857	248.5047619047619	247.90476190476193
229633000	1441066484	31.154027407317574	122.59606179728418	6.571428571428572	248.31428571428572	247.71428571428575
229633000	1441066485	31.154016170294426	122.59602790213103	6.585714285714286	248.12380952380954	247.52380952380958
229633000	1441066486	31.15400477754731	122.59599395106734	6.6000000000000005	247.9333333333333	247.33333333333334
229633000	1441066487	31.15399322112329	122.59595994732967	6.614285714285715	247.7428571428571	247.14285714285717
229633000	1441066488	31.153981493069427	122.59592589415463	6.628571428571429	247.55238095238093	246.95238095238096
229633000	1441066489	31.153969585432794	122.59589179477881	6.642857142857143	247.36190476190475	246.7619047619048
229633000	1441066490	31.153957490260456	122.59585765243882	6.6571428571428575	247.17142857142858	246.5714285714286
229633000	1441066491	31.15394519959949	122.59582347037127	6.671428571428572	246.98095238095235	246.38095238095238
229633000	1441066492	31.153932705496967	122.59578925181277	6.685714285714286	246.79047619047617	246.1904761904762
229633000	1441066493	31.153919999999992	122.595755	6.7	246.59999999999997	246.00000000000003
229633000	1441066494	31.153907077399836	122.59572071819889	6.7272727272727275	246.3272727272727	246.00000000000003
229633000	1441066495	31.15389394096459	122.59568640979285	6.754545454545455	246.05454545454543	246.00000000000003
229633000	1441066496	31.153880596206573	122.59565207819443	6.781818181818182	245.78181818181815	246.00000000000003
229633000	1441066497	31.153867048638087	122.59561772681639	6.8090909090909095	245.50909090909087	246.00000000000003
229633000	1441066498	31.15385330377142	122.59558335907131	6.836363636363637	245.23636363636362	246.00000000000003
229633000	1441066499	31.15383936711893	122.59554897837184	6.863636363636363	244.9636363636364	246.00000000000003
229633000	1441066500	31.153825244192905	122.5955145881306	6.890909090909091	244.69090909090912	246.00000000000003
229633000	1441066501	31.15381094050568	122.59548019176019	6.918181818181818	244.41818181818184	246.00000000000003
229633000	1441066502	31.153796461569563	122.59544579267322	6.945454545454545	244.14545454545456	246.00000000000003
229633000	1441066503	31.153781812896895	122.5954113942823	6.972727272727273	243.87272727272727	246.00000000000003
229633000	1441066504	31.153766999999995	122.595377	7.0	243.60000000000002	246.00000000000003
229633000	1441066505	31.153752027910294	122.59534261245146	7.025	243.375	246.00000000000003
229633000	1441066506	31.153736899735502	122.59530823111216	7.05	243.14999999999998	246.00000000000003
229633000	1441066507	31.153721618102402	122.5952738546701	7.075	242.92500000000004	246.00000000000003
229633000	1441066508	31.153706185637787	122.59523948181337	7.1	242.70000000000002	246.00000000000003
229633000	1441066509	31.15369060496846	122.59520511122996	7.125	242.475	246.00000000000003
229633000	1441066510	31.153674878721194	122.59517074160792	7.15	242.25000000000006	246.00000000000003
229633000	1441066511	31.153659009522784	122.59513637163526	7.175	242.02500000000003	246.00000000000003
229633000	1441066512	31.153643	122.595102	7.2	241.8	246.00000000000003
229633000	1441066513	31.15362685173901	122.59506762281536	7.218181818181819	241.63636363636368	246.00000000000003
229633000	1441066514	31.153610562163365	122.59503322589536	7.236363636363636	241.4727272727273	246.00000000000003
229633000	1441066515	31.153594127656003	122.59499879247922	7.254545454545455	241.30909090909094	246.00000000000003
229633000	1441066516	31.15357754459983	122.59496430580616	7.272727272727273	241.14545454545456	246.00000000000003
229633000	1441066517	31.153560809377723	122.5949297491154	7.290909090909091	240.9818181818182	246.00000000000003
229633000	1441066518	31.15354391837256	122.59489510564622	7.3090909090909095	240.8181818181818	246.00000000000003
229633000	1441066519	31.153526867967198	122.59486035863793	7.327272727272727	240.65454545454546	246.00000000000003
229633000	1441066520	31.15350965454445	122.59482549132986	7.345454545454546	240.49090909090907	246.00000000000003
229633000	1441066521	31.15349227448715	122.59479048696126	7.363636363636364	240.3272727272727	246.00000000000003
229633000	1441066522	31.153474724178064	122.59475532877153	7.381818181818182	240.16363636363633	246.00000000000003
229633000	1441066523	31.153456999999996	122.59472	7.4	239.99999999999997	246.00000000000003
229633000	1441066524	31.15343910648183	122.59468449952482	7.4222222222222225	239.92222222222222	246.00000000000003
229633000	1441066525	31.153421080737033	122.59464888877915	7.444444444444445	239.84444444444446	246.00000000000003
229633000	1441066526	31.153402968025247	122.59461324483475	7.466666666666667	239.76666666666665	246.00000000000003
229633000	1441066527	31.15338481360624	122.59457764476333	7.488888888888889	239.6888888888889	246.00000000000003
229633000	1441066528	31.15336666273985	122.5945421656364	7.511111111111111	239.61111111111111	246.00000000000003
229633000	1441066529	31.153348560685988	122.59450688452537	7.533333333333333	239.53333333333336	246.00000000000003
229633000	1441066530	31.153330552704656	122.59447187850155	7.555555555555555	239.45555555555555	246.00000000000003
229633000	1441066531	31.15331268405594	122.59443722463608	7.5777777777777775	239.3777777777778	246.00000000000003
229633000	1441066532	31.153295000000004	122.59440300000001	7.6	239.3	246.00000000000003
229633000	1441066533	31.153277532102514	122.59436925513756	7.616666666666666	239.26666666666668	245.91666666666666
229633000	1441066534	31.1532602571508	122.5943359344861	7.633333333333333	239.23333333333338	245.83333333333337
229633000	1441066535	31.153243138237556	122.5943029559564	7.6499999999999995	239.20000000000005	245.75000000000003
229633000	1441066536	31.153226138455377	122.59427023745931	7.666666666666666	239.16666666666669	245.66666666666669
229633000	1441066537	31.153209220896755	122.59423769690588	7.683333333333333	239.13333333333333	245.58333333333334
229633000	1441066538	31.153192348654144	122.59420525220719	7.699999999999999	239.1	245.5
229633000	1441066539	31.153175484819876	122.59417282127443	7.716666666666667	239.0666666666667	245.4166666666667
229633000	1441066540	31.153158592486214	122.59414032201894	7.733333333333333	239.03333333333333	245.33333333333334
229633000	1441066541	31.153141634745346	122.59410767235215	7.75	239.0	245.25
229633000	1441066542	31.153124574689357	122.59407479018562	7.766666666666667	238.9666666666667	245.1666666666667
229633000	1441066543	31.15310737541027	122.59404159343097	7.783333333333333	238.93333333333334	245.08333333333337
229633000	1441066544	31.153090000000006	122.594008	7.8	238.9	245.00000000000003
229633000	1441066545	31.153072414834995	122.59397393567266	7.811111111111111	238.92222222222225	244.8888888888889
229633000	1441066546	31.153054599429904	122.59393935770132	7.822222222222222	238.94444444444446	244.7777777777778
229633000	1441066547	31.153036536583947	122.59390423120645	7.833333333333333	238.96666666666664	244.66666666666669
229633000	1441066548	31.15301820909628	122.59386852130868	7.844444444444444	238.98888888888888	244.5555555555556
229633000	1441066549	31.15299959976604	122.59383219312859	7.855555555555556	239.01111111111112	244.44444444444443
229633000	1441066550	31.152980691392283	122.59379521178688	7.866666666666667	239.03333333333333	244.33333333333331
229633000	1441066551	31.15296146677407	122.59375754240432	7.877777777777778	239.05555555555551	244.2222222222222
229633000	1441066552	31.15294190871033	122.59371915010173	7.888888888888889	239.07777777777775	244.1111111111111
229633000	1441066553	31.152921999999997	122.59368	7.9	239.1	244.0
229633000	1441066554	31.152901736257817	122.59364008625197	7.927272727272728	239.10909090909087	243.90909090909088
229633000	1441066555	31.152881164362036	122.59359951913773	7.954545454545455	239.1181818181818	243.8181818181818
229633000	1441066556	31.152860344006918	122.59355843796908	7.9818181818181815	239.1272727272727	243.72727272727272
229633000	1441066557	31.152839334886913	122.59351698205757	8.00909090909091	239.13636363636363	243.6363636363636
229633000	1441066558	31.15281819669664	122.59347529071451	8.036363636363637	239.14545454545453	243.54545454545456
229633000	1441066559	31.152796989130866	122.59343350325105	8.063636363636363	239.15454545454546	243.45454545454544
229633000	1441066560	31.152775771884595	122.59339175897802	8.09090909090909	239.16363636363633	243.36363636363637
229633000	1441066561	31.152754604652948	122.59335019720609	8.118181818181817	239.1727272727273	243.27272727272728
229633000	1441066562	31.15273354713127	122.5933089572457	8.145454545454545	239.18181818181816	243.18181818181816
229633000	1441066563	31.15271265901506	122.59326817840702	8.172727272727272	239.1909090909091	243.0909090909091
229633000	1441066564	31.15269199999999	122.593228	8.2	239.2	243.0
229633000	1441066565	31.152671609979155	122.59318851659718	8.212499999999999	239.17499999999995	242.87499999999997
229633000	1441066566	31.152651449634707	122.59314964382195	8.225	239.14999999999998	242.75000000000003
229633000	1441066567	31.15263145984591	122.59311125256066	8.2375	239.125	242.625
229633000	1441066568	31.15261158149185	122.59307321369988	8.25	239.1	242.49999999999997
229633000	1441066569	31.152591755451525	122.59303539812633	8.2625	239.07499999999996	242.375
229633000	1441066570	31.15257192260369	122.59299767672705	8.275	239.04999999999998	242.25
229633000	1441066571	31.15255202382702	122.59295992038915	8.287500000000001	239.025	242.12500000000003
229633000	1441066572	31.152531999999994	122.59292200000002	8.3	239.0	242.0
229633000	1441066573	31.152511804349018	122.5928838129087	8.315000000000001	238.92499999999998	241.9
229633000	1441066574	31.152491439492575	122.59284536231026	8.33	238.85	241.8
229633000	1441066575	31.152470920397278	122.59280667786119	8.345	238.77499999999998	241.70000000000002
229633000	1441066576	31.152450262029667	122.59276778921799	8.360000000000001	238.70000000000002	241.6
229633000	1441066577	31.152429479356417	122.59272872603702	8.375	238.625	241.5
229633000	1441066578	31.152408587344173	122.5926895179747	8.39	238.54999999999998	241.4
229633000	1441066579	31.15238760095965	122.59265019468731	8.405000000000001	238.475	241.3
229633000	1441066580	31.1523665351696	122.59261078583111	8.42	238.39999999999998	241.20000000000002
229633000	1441066581	31.152345404940785	122.59257132106234	8.435	238.32500000000002	241.10000000000002
229633000	1441066582	31.152324225240044	122.5925318300371	8.45	238.25	240.99999999999997
229633000	1441066583	31.152303011034185	122.59249234241159	8.465	238.17499999999995	240.89999999999998
229633000	1441066584	31.152281777290124	122.59245288784177	8.48	238.1	240.79999999999998
229633000	1441066585	31.15226053897477	122.59241349598372	8.495	238.02499999999998	240.7
229633000	1441066586	31.15223931105508	122.59237419649338	8.51	237.95000000000002	240.6
229633000	1441066587	31.15221810849805	122.59233501902662	8.525	237.875	240.5
229633000	1441066588	31.1521969462707	122.59229599323933	8.54	237.79999999999995	240.4
229633000	1441066589	31.152175839340106	122.5922571487873	8.555	237.725	240.29999999999995
229633000	1441066590	31.152154802673376	122.59221851532627	8.57	237.64999999999998	240.19999999999996
229633000	1441066591	31.152133851237615	122.59218012251196	8.584999999999999	237.57500000000002	240.09999999999997
229633000	1441066592	31.152112999999993	122.59214200000001	8.6	237.49999999999997	239.99999999999997
229633000	1441066593	31.15209225693321	122.59210416574236	8.614285714285714	237.39523809523806	239.99999999999997
229633000	1441066594	31.152071602031775	122.5920665908762	8.628571428571428	237.2904761904762	239.99999999999997
229633000	1441066595	31.152051008295665	122.59202923483522	8.642857142857142	237.18571428571425	239.99999999999997
229633000	1441066596	31.152030448724805	122.59199205705309	8.657142857142857	237.0809523809524	239.99999999999997
229633000	1441066597	31.15200989631907	122.59195501696361	8.67142857142857	236.97619047619048	239.99999999999997
229633000	1441066598	31.151989324078293	122.5919180740006	8.685714285714285	236.87142857142854	239.99999999999997
229633000	1441066599	31.151968705002233	122.59188118759803	8.7	236.76666666666668	239.99999999999997
229633000	1441066600	31.15194801209064	122.59184431718992	8.714285714285714	236.66190476190476	239.99999999999997
229633000	1441066601	31.15192721834319	122.59180742221034	8.728571428571428	236.55714285714282	239.99999999999997
229633000	1441066602	31.151906296759556	122.59177046209349	8.742857142857142	236.45238095238096	239.99999999999997
229633000	1441066603	31.151885220339295	122.5917333962736	8.757142857142858	236.34761904761905	239.99999999999997
229633000	1441066604	31.15186396208198	122.59169618418495	8.771428571428572	236.24285714285716	239.99999999999997
229633000	1441066605	31.151842494987086	122.59165878526203	8.785714285714286	236.13809523809525	239.99999999999997
229633000	1441066606	31.151820792054103	122.59162115893929	8.8	236.03333333333333	239.99999999999997
229633000	1441066607	31.15179882628242	122.59158326465129	8.814285714285715	235.92857142857144	239.99999999999997
229633000	1441066608	31.151776570671384	122.59154506183269	8.82857142857143	235.82380952380953	239.99999999999997
229633000	1441066609	31.151753998220308	122.59150650991826	8.842857142857143	235.71904761904761	239.99999999999997
229633000	1441066610	31.151731081928464	122.5914675683428	8.857142857142858	235.61428571428573	239.99999999999997
229633000	1441066611	31.151707794795033	122.59142819654124	8.871428571428572	235.5095238095238	239.99999999999997
229633000	1441066612	31.15168410981918	122.59138835394859	8.885714285714286	235.40476190476195	239.99999999999997
229633000	1441066613	31.151660000000003	122.591348	8.9	235.3	239.99999999999997
229633000	1441066614	31.15163544657841	122.59130710257878	8.918181818181818	235.24545454545455	239.90909090909088
229633000	1441066615	31.15161046376286	122.59126566336086	8.936363636363637	235.1909090909091	239.8181818181818
229633000	1441066616	31.151585074003673	122.59122369247025	8.954545454545455	235.13636363636368	239.72727272727272
229633000	1441066617	31.151559299751163	122.59118120003099	8.972727272727273	235.08181818181822	239.6363636363636
229633000	1441066618	31.151533163455678	122.59113819616698	8.99090909090909	235.02727272727276	239.54545454545453
229633000	1441066619	31.15150668756756	122.59109469100218	9.00909090909091	234.97272727272727	239.45454545454544
229633000	1441066620	31.151479894537154	122.59105069466042	9.027272727272727	234.9181818181818	239.36363636363637
229633000	1441066621	31.151452806814824	122.59100621726556	9.045454545454545	234.86363636363635	239.27272727272728
229633000	1441066622	31.151425446850926	122.59096126894138	9.063636363636363	234.80909090909094	239.18181818181816
229633000	1441066623	31.151397837095853	122.59091585981163	9.081818181818182	234.75454545454548	239.0909090909091
229633000	1441066624	31.151369999999993	122.59086999999998	9.1	234.70000000000002	239.0
229633000	1441066625	31.151341970664916	122.59082372816486	9.114285714285714	234.71428571428575	239.0
229633000	1441066626	31.151313834797055	122.5907771971036	9.128571428571428	234.72857142857143	239.0
229633000	1441066627	31.151285690754253	122.59073058814786	9.142857142857142	234.74285714285716	239.0
229633000	1441066628	31.15125763689465	122.59068408262894	9.157142857142857	234.75714285714284	239.0
229633000	1441066629	31.15122977157662	122.59063786187774	9.17142857142857	234.77142857142857	239.0
229633000	1441066630	31.151202193158785	122.59059210722472	9.185714285714285	234.78571428571428	239.0
229633000	1441066631	31.151175	122.59054700000002	9.2	234.8	239.0
229633000	1441066632	31.151148269713058	122.59050268423282	9.209523809523809	234.76666666666665	238.95238095238096
229633000	1441066633	31.151121996925248	122.59045915475039	9.219047619047618	234.73333333333335	238.90476190476187
229633000	1441066634	31.15109615551745	122.59041636907953	9.228571428571428	234.70000000000002	238.85714285714283
229633000	1441066635	31.15107071937052	122.59037428474721	9.238095238095237	234.66666666666666	238.80952380952382
229633000	1441066636	31.15104566236518	122.59033285928051	9.247619047619047	234.6333333333333	238.7619047619048
229633000	1441066637	31.15102095838213	122.59029205020657	9.257142857142856	234.60000000000002	238.7142857142857
229633000	1441066638	31.150996581301992	122.5902518150527	9.266666666666666	234.56666666666666	238.66666666666666
229633000	1441066639	31.150972505005328	122.59021211134622	9.276190476190475	234.5333333333333	238.61904761904762
229633000	1441066640	31.15094870337263	122.59017289661462	9.285714285714285	234.50000000000003	238.57142857142856
229633000	1441066641	31.150925150284365	122.59013412838551	9.295238095238094	234.46666666666667	238.52380952380952
229633000	1441066642	31.150901819620923	122.5900957641865	9.304761904761905	234.4333333333333	238.47619047619048
229633000	1441066643	31.15087868526262	122.59005776154538	9.314285714285715	234.39999999999998	238.42857142857144
229633000	1441066644	31.15085572108976	122.59002007798993	9.323809523809524	234.36666666666667	238.38095238095238
229633000	1441066645	31.15083290098258	122.58998267104812	9.333333333333334	234.33333333333331	238.33333333333334
229633000	1441066646	31.150810198821222	122.58994549824796	9.342857142857143	234.29999999999998	238.2857142857143
229633000	1441066647	31.15078758848588	122.58990851711748	9.352380952380953	234.26666666666668	238.2380952380952
229633000	1441066648	31.150765043856584	122.58987168518495	9.361904761904762	234.23333333333335	238.19047619047618
229633000	1441066649	31.150742538813397	122.58983495997853	9.371428571428572	234.2	238.14285714285717
229633000	1441066650	31.15072004723628	122.58979829902661	9.380952380952381	234.16666666666663	238.09523809523813
229633000	1441066651	31.15069754300519	122.58976165985763	9.39047619047619	234.13333333333335	238.04761904761904
229633000	1441066652	31.150675	122.58972500000002	9.4	234.1	238.0
229633000	1441066653	31.150652393571136	122.58968827912607	9.4	234.08095238095237	237.95238095238096
229633000	1441066654	31.15062970495131	122.5896514654827	9.4	234.06190476190477	237.9047619047619
229633000	1441066655	31.150606916843767	122.58961452946059	9.4	234.04285714285714	237.85714285714286
229633000	1441066656	31.150584011951715	122.58957744145042	9.4	234.02380952380955	237.80952380952382
229633000	1441066657	31.15056097297835	122.58954017184297	9.4	234.00476190476192	237.7619047619048
229633000	1441066658	31.15053778262681	122.58950269102911	9.4	233.98571428571427	237.7142857142857
229633000	1441066659	31.150514423600203	122.58946496939971	9.4	233.96666666666664	237.66666666666669
229633000	1441066660	31.150490878601623	122.58942697734568	9.4	233.94761904761904	237.61904761904765
229633000	1441066661	31.150467130334096	122.58938868525807	9.4	233.92857142857142	237.57142857142856
229633000	1441066662	31.150443161500625	122.58935006352792	9.4	233.90952380952382	237.52380952380952
229633000	1441066663	31.150418954804202	122.58931108254637	9.4	233.8904761904762	237.47619047619048
229633000	1441066664	31.150394492947697	122.5892717127046	9.4	233.8714285714286	237.42857142857147
229633000	1441066665	31.150369758634064	122.58923192439389	9.4	233.85238095238097	237.38095238095238
229633000	1441066666	31.1503447345661	122.58919168800557	9.4	233.83333333333337	237.33333333333334
229633000	1441066667	31.150319403446634	122.58915097393101	9.4	233.81428571428575	237.2857142857143
229633000	1441066668	31.150293747978445	122.58910975256167	9.4	233.7952380952381	237.23809523809524
229633000	1441066669	31.150267750864227	122.58906799428911	9.4	233.77619047619046	237.1904761904762
229633000	1441066670	31.150241394806674	122.58902566950495	9.4	233.75714285714287	237.14285714285717
229633000	1441066671	31.150214662508393	122.58898274860084	9.4	233.73809523809524	237.09523809523813
229633000	1441066672	31.150187536672	122.58893920196857	9.4	233.71904761904764	237.04761904761904
229633000	1441066673	31.15016	122.588895	9.4	233.70000000000002	237.00000000000003
229633000	1441066674	31.15013205395187	122.58885014159335	9.4	233.71818181818185	236.81818181818184
229633000	1441066675	31.15010377501499	122.58880473967223	9.4	233.73636363636365	236.63636363636363
229633000	1441066676	31.150075258433873	122.58875893566622	9.4	233.75454545454548	236.45454545454547
229633000	1441066677	31.15004659945322	122.5887128710046	9.4	233.7727272727273	236.2727272727273
229633000	1441066678	31.150017893317948	122.5886666871163	9.4	233.79090909090914	236.0909090909091
229633000	1441066679	31.14998923527321	122.58862052542982	9.4	233.80909090909088	235.9090909090909
229633000	1441066680	31.149960720564273	122.58857452737341	9.4	233.8272727272727	235.7272727272727
229633000	1441066681	31.14993244443668	122.5885288343749	9.4	233.84545454545454	235.54545454545453
229633000	1441066682	31.149904502136124	122.58848358786176	9.4	233.86363636363637	235.36363636363637
229633000	1441066683	31.149876988908535	122.5884389292612	9.4	233.88181818181818	235.18181818181816
229633000	1441066684	31.149849999999994	122.58839499999999	9.4	233.9	235.0
229633000	1441066685	31.149823596684598	122.58835189308019	9.4	233.91250000000002	234.75
229633000	1441066686	31.14979770434786	122.58830950780568	9.4	233.92500000000004	234.49999999999997
229633000	1441066687	31.149772214402876	122.58826769505619	9.4	233.9375	234.24999999999997
229633000	1441066688	31.149747018262563	122.58822630571183	9.4	233.95	234.0
229633000	1441066689	31.14972200733968	122.58818519065304	9.4	233.9625	233.75000000000003
229633000	1441066690	31.14969707304677	122.58814420076065	9.4	233.97499999999997	233.50000000000003
229633000	1441066691	31.14967210679614	122.58810318691582	9.4	233.98749999999998	233.25
229633000	1441066692	31.149646999999995	122.58806200000001	9.4	234.0	233.0
229633000	1441066693	31.14962166707189	122.58802052404414	9.4	233.94285714285715	232.7619047619048
229633000	1441066694	31.14959611443171	122.58797877567544	9.4	233.88571428571427	232.52380952380952
229633000	1441066695	31.149570371501028	122.58793680467015	9.4	233.82857142857142	232.2857142857143
229633000	1441066696	31.1495444677014	122.58789466080444	9.4	233.7714285714286	232.04761904761907
229633000	1441066697	31.149518432454496	122.58785239385428	9.4	233.7142857142857	231.80952380952385
229633000	1441066698	31.149492295182053	122.58781005359566	9.4	233.65714285714287	231.57142857142858
229633000	1441066699	31.149466085305846	122.58776768980435	9.4	233.60000000000002	231.33333333333337
229633000	1441066700	31.149439832247772	122.5877253522561	9.4	233.54285714285714	231.0952380952381
229633000	1441066701	31.149413565429683	122.58768309072647	9.4	233.4857142857143	230.8571428571429
229633000	1441066702	31.149387314273618	122.587640954991	9.4	233.42857142857144	230.61904761904762
229633000	1441066703	31.149361108201614	122.58759899482502	9.4	233.37142857142857	230.3809523809524
229633000	1441066704	31.149334976635775	122.58755726000388	9.4	233.31428571428572	230.14285714285714
229633000	1441066705	31.149308948998296	122.5875158003027	9.4	233.2571428571429	229.90476190476193
229633000	1441066706	31.14928305471139	122.58747466549656	9.4	233.2	229.66666666666666
229633000	1441066707	31.149257323197368	122.58743390536044	9.4	233.14285714285717	229.42857142857144
229633000	1441066708	31.149231783878605	122.58739356966923	9.4	233.08571428571432	229.19047619047618
229633000	1441066709	31.1492064661775	122.58735370819767	9.4	233.02857142857144	228.95238095238096
229633000	1441066710	31.149181399516536	122.5873143707204	9.4	232.9714285714286	228.71428571428572
229633000	1441066711	31.149156613318233	122.58727560701209	9.4	232.91428571428574	228.47619047619048
229633000	1441066712	31.14913213700517	122.58723746684716	9.4	232.85714285714286	228.23809523809527
229633000	1441066713	31.149108	122.58720000000001	9.4	232.8	228.00000000000003
229633000	1441066714	31.14908421124727	122.58716323140577	9.395	232.50500000000002	227.95000000000002
229633000	1441066715	31.149060697779163	122.58712708664268	9.39	232.21	227.90000000000003
229633000	1441066716	31.149037366149646	122.5870914664501	9.385	231.915	227.85000000000002
229633000	1441066717	31.149014122912547	122.5870562715675	9.38	231.62000000000003	227.8
229633000	1441066718	31.14899087462159	122.58702140273472	9.375	231.32500000000005	227.75
229633000	1441066719	31.14896752783042	122.58698676069172	9.370000000000001	231.03000000000003	227.70000000000002
229633000	1441066720	31.148943989092523	122.58695224617874	9.365	230.735	227.65
229633000	1441066721	31.14892016496132	122.5869177599363	9.360000000000001	230.44000000000003	227.60000000000002
229633000	1441066722	31.148895961990114	122.58688320270507	9.355	230.145	227.55
229633000	1441066723	31.148871286732092	122.58684847522602	9.350000000000001	229.85	227.5
229633000	1441066724	31.148846045740346	122.58681347824034	9.345	229.555	227.45
229633000	1441066725	31.14882014556785	122.58677811248944	9.34	229.26	227.4
229633000	1441066726	31.148793492767485	122.58674227871506	9.335	228.965	227.35
229633000	1441066727	31.14876599389199	122.58670587765914	9.33	228.67000000000002	227.3
229633000	1441066728	31.148737555494005	122.58666881006395	9.325000000000001	228.37500000000003	227.25
229633000	1441066729	31.148708084126035	122.58663097667205	9.32	228.08	227.20000000000002
229633000	1441066730	31.148677486340475	122.58659227822632	9.315000000000001	227.785	227.15
229633000	1441066731	31.148645668689575	122.58655261546997	9.31	227.49	227.1
229633000	1441066732	31.14861253772543	122.58651188914656	9.305000000000001	227.19500000000002	227.05
229633000	1441066733	31.148578000000004	122.58647000000002	9.3	226.9	227.0
229633000	1441066734	31.14854204037265	122.58642693145816	9.3	226.62	227.1
229633000	1441066735	31.148504956932975	122.58638299768216	9.3	226.34	227.20000000000002
229633000	1441066736	31.148467126078636	122.58633859551568	9.3	226.06	227.3
229633000	1441066737	31.148428924207774	122.5862941218009	9.3	225.78	227.4
229633000	1441066738	31.148390727719104	122.5862499733788	9.3	225.50000000000003	227.5
229633000	1441066739	31.148352913011866	122.58620654708896	9.3	225.22	227.60000000000002
229633000	1441066740	31.14831585648586	122.58616423976966	9.3	224.94	227.70000000000002
229633000	1441066741	31.148279934541332	122.58612344825798	9.3	224.66	227.8
229633000	1441066742	31.148245523578996	122.58608456938981	9.3	224.38000000000002	227.90000000000003
229633000	1441066743	31.148213000000005	122.586048	9.3	224.1	228.00000000000003
229633000	1441066744	31.148182599840702	122.58601398153176	9.28888888888889	224.04444444444445	227.8888888888889
229633000	1441066745	31.148153997676985	122.58598213386499	9.277777777777779	223.9888888888889	227.7777777777778
229633000	1441066746	31.148126727719113	122.58595192149018	9.266666666666667	223.93333333333334	227.66666666666669
229633000	1441066747	31.148100324176735	122.58592280889914	9.255555555555556	223.8777777777778	227.55555555555557
229633000	1441066748	31.148074321258974	122.58589426058501	9.244444444444444	223.82222222222222	227.44444444444443
229633000	1441066749	31.14804825317448	122.58586574104201	9.233333333333333	223.76666666666668	227.33333333333334
229633000	1441066750	31.14802165413146	122.58583671476558	9.222222222222221	223.7111111111111	227.22222222222223
229633000	1441066751	31.147994058337567	122.5858066462523	9.21111111111111	223.65555555555557	227.11111111111111
229633000	1441066752	31.147965000000003	122.585775	9.2	223.60000000000002	227.0
229633000	1441066753	31.147934144344436	122.58574138956354	9.2	223.50000000000003	227.0
229633000	1441066754	31.147901680672636	122.5857060247209	9.2	223.4	227.0
229633000	1441066755	31.147867929305658	122.5856692643052	9.2	223.3	227.0
229633000	1441066756	31.147833210564944	122.58563146714856	9.2	223.20000000000002	227.0
229633000	1441066757	31.147797844772295	122.58559299208224	9.2	223.10000000000002	227.0
229633000	1441066758	31.14776215224993	122.58555419793643	9.2	223.0	227.0
229633000	1441066759	31.147726453320516	122.58551544354034	9.2	222.9	227.0
229633000	1441066760	31.1476910683071	122.5854770877221	9.2	222.8	227.0
229633000	1441066761	31.147656317533205	122.58543948930874	9.2	222.70000000000002	227.0
229633000	1441066762	31.14762252132275	122.58540300712633	9.2	222.6	227.0
229633000	1441066763	31.147589999999997	122.58536800000002	9.2	222.5	227.0
229633000	1441066764	31.14755897551264	122.5853347187557	9.2	222.44	227.0
229633000	1441066765	31.147529276300762	122.5853029822256	9.2	222.38	227.0
229633000	1441066766	31.147500632427157	122.58527250124426	9.2	222.32000000000002	227.0
229633000	1441066767	31.147472773954355	122.58524298664709	9.2	222.26000000000002	227.0
229633000	1441066768	31.14744543094457	122.58521414927016	9.2	222.20000000000002	227.0
229633000	1441066769	31.14741833345973	122.58518569995029	9.2	222.14	227.0
229633000	1441066770	31.147391211561565	122.58515734952489	9.2	222.08	227.0
229633000	1441066771	31.14736379531147	122.58512880883208	9.2	222.02	227.0
229633000	1441066772	31.14733581477065	122.58509978871066	9.2	221.96	227.0
229633000	1441066773	31.14730700000001	122.58507	9.2	221.9	227.0
229633000	1441066774	31.147277154477166	122.58503923031506	9.2	221.82000000000002	227.0
229633000	1441066775	31.14724637534752	122.58500757437004	9.2	221.74	227.0
229633000	1441066776	31.147214833173575	122.5849752036537	9.2	221.66	227.0
229633000	1441066777	31.14718269851798	122.5849422896543	9.2	221.58	227.0
229633000	1441066778	31.14715014194355	122.58490900385968	9.2	221.5	227.0
229633000	1441066779	31.147117334013313	122.58487551775718	9.2	221.42	227.0
229633000	1441066780	31.14708444529039	122.5848420028338	9.2	221.34	227.0
229633000	1441066781	31.147051646338145	122.58480863057589	9.2	221.26	227.0
229633000	1441066782	31.14701910772013	122.58477557246947	9.2	221.17999999999998	227.0
229633000	1441066783	31.146986999999992	122.584743	9.2	221.1	227.0
229633000	1441066784	31.146955453116334	122.58471104407481	9.2	221.05499999999998	227.0
229633000	1441066785	31.14692443450676	122.58467967328983	9.2	221.01	227.0
229633000	1441066786	31.14689387098345	122.58464881566344	9.2	220.965	227.0
229633000	1441066787	31.146863689358582	122.58461839921422	9.2	220.92	227.0
229633000	1441066788	31.14683381644424	122.58458835196093	9.2	220.87499999999997	227.0
229633000	1441066789	31.146804179052427	122.58455860192251	9.2	220.82999999999998	227.0
229633000	1441066790	31.1467747039951	122.58452907711815	9.2	220.78499999999997	227.0
229633000	1441066791	31.1467453180841	122.58449970556717	9.2	220.73999999999998	227.0
229633000	1441066792	31.146715948131273	122.58447041528902	9.2	220.695	227.0
229633000	1441066793	31.146686520948354	122.58444113430346	9.2	220.64999999999998	227.0
229633000	1441066794	31.14665696334701	122.5844117906303	9.2	220.605	227.0
229633000	1441066795	31.146627202138866	122.58438231228962	9.2	220.56	227.0
229633000	1441066796	31.14659716413547	122.5843526273016	9.2	220.515	227.0
229633000	1441066797	31.146566776148298	122.58432266368672	9.2	220.47	227.0
229633000	1441066798	31.146535964988768	122.58429234946551	9.2	220.425	227.0
229633000	1441066799	31.146504657468203	122.5842616126588	9.2	220.37999999999997	227.0
229633000	1441066800	31.14647278039789	122.58423038128761	9.2	220.33499999999998	227.0
229633000	1441066801	31.146440260589014	122.58419858337308	9.2	220.29	227.0
229633000	1441066802	31.146407024852714	122.58416614693665	9.2	220.24499999999998	227.0
229633000	1441066803	31.146373000000004	122.584133	9.2	220.2	227.0
229633000	1441066804	31.146338152361846	122.58409910785714	9.188888888888888	220.15555555555557	227.0
229633000	1441066805	31.146302606349117	122.5840645848909	9.177777777777777	220.11111111111111	227.0
229633000	1441066806	31.1462665258929	122.58402958275585	9.166666666666666	220.06666666666666	227.0
229633000	1441066807	31.14623007492435	122.58399425310616	9.155555555555555	220.02222222222224	227.0
229633000	1441066808	31.146193417374835	122.58395874759547	9.144444444444444	219.97777777777776	227.0
229633000	1441066809	31.14615671717587	122.583923217877	9.133333333333333	219.93333333333334	227.0
229633000	1441066810	31.146120138259153	122.58388781560352	9.122222222222222	219.88888888888889	227.0
229633000	1441066811	31.146083844556518	122.58385269242726	9.11111111111111	219.84444444444446	227.0
229633000	1441066812	31.146048	122.583818	9.1	219.8	227.0
229633000	1441066813	31.146012733499543	122.58378385784509	9.095238095238095	219.8	227.0
229633000	1441066814	31.145978033876325	122.58375025697386	9.09047619047619	219.8	227.0
229633000	1441066815	31.145943854929236	122.58371715626963	9.085714285714285	219.8	227.0
229633000	1441066816	31.14591015045717	122.58368451461598	9.08095238095238	219.8	227.0
229633000	1441066817	31.145876874258924	122.58365229089658	9.076190476190476	219.8	227.0
229633000	1441066818	31.145843980133307	122.58362044399526	9.071428571428571	219.8	227.0
229633000	1441066819	31.145811421878985	122.58358893279588	9.066666666666666	219.8	227.0
229633000	1441066820	31.145779153294733	122.58355771618257	9.061904761904762	219.8	227.0
229633000	1441066821	31.145747128179107	122.58352675303948	9.057142857142857	219.8	227.0
229633000	1441066822	31.145715300330778	122.58349600225091	9.052380952380952	219.8	227.0
229633000	1441066823	31.145683623548265	122.58346542270125	9.047619047619047	219.8	227.0
229633000	1441066824	31.145652051630115	122.5834349732751	9.042857142857143	219.8	227.0
229633000	1441066825	31.145620538374807	122.58340461285707	9.038095238095238	219.8	227.0
229633000	1441066826	31.145589037580788	122.58337430033191	9.033333333333333	219.8	227.0
229633000	1441066827	31.14555750304646	122.58334399458448	9.028571428571428	219.8	227.0
229633000	1441066828	31.145525888570205	122.58331365449982	9.023809523809524	219.8	227.0
229633000	1441066829	31.145494147950338	122.58328323896298	9.019047619047619	219.8	227.0
229633000	1441066830	31.145462234985146	122.58325270685918	9.014285714285714	219.8	227.0
229633000	1441066831	31.145430103472894	122.58322201707378	9.00952380952381	219.8	227.0
229633000	1441066832	31.145397707211785	122.5831911284922	9.004761904761905	219.8	227.0
229633000	1441066833	31.14536500000001	122.58316	9.0	219.8	227.0
229633000	1441066834	31.14533196297445	122.58312861400815	9.0	219.75000000000003	227.0
229633000	1441066835	31.14529868662719	122.58309704702852	9.0	219.70000000000002	227.0
229633000	1441066836	31.145265288789158	122.58306539909805	9.0	219.65000000000003	227.0
229633000	1441066837	31.145231887291395	122.58303377025334	9.0	219.60000000000002	227.0
229633000	1441066838	31.145198599965003	122.58300226053073	9.0	219.55000000000004	227.0
229633000	1441066839	31.14516554464122	122.58297096996625	9.0	219.5	227.0
229633000	1441066840	31.145132839151373	122.5829399985956	9.0	219.45000000000002	227.0
229633000	1441066841	31.145100601326856	122.5829094464543	9.0	219.4	227.0
229633000	1441066842	31.145068948999203	122.58287941357744	9.0	219.35000000000002	227.0
229633000	1441066843	31.145038000000007	122.58285000000001	9.0	219.3	227.0
229633000	1441066844	31.145007826044907	122.58282126682319	9.0	219.27000000000004	227.0
229633000	1441066845	31.144978314385583	122.58279311941452	9.0	219.24000000000004	227.0
229633000	1441066846	31.144949306157596	122.58276542420839	9.0	219.21000000000004	227.0
229633000	1441066847	31.144920642496356	122.58273804763954	9.0	219.18000000000004	227.0
229633000	1441066848	31.14489216453717	122.5827108561431	9.0	219.15	227.0
229633000	1441066849	31.14486371341523	122.5826837161545	9.0	219.12	227.0
229633000	1441066850	31.14483513026565	122.5826564941096	9.0	219.09	227.0
229633000	1441066851	31.144806256223355	122.58262905644452	9.0	219.06	227.0
229633000	1441066852	31.14477693242323	122.58260126959568	9.0	219.03	227.0
229633000	1441066853	31.144746999999988	122.58257300000001	9.0	219.00000000000003	227.0
229633000	1441066854	31.144716340837178	122.58254414772554	8.99	218.98000000000002	227.0
229633000	1441066855	31.144684999813688	122.58251474736404	8.98	218.96	227.0
229633000	1441066856	31.14465306255743	122.58248486713802	8.97	218.94000000000003	227.0
229633000	1441066857	31.14462061469634	122.5824545752698	8.96	218.92000000000002	227.0
229633000	1441066858	31.14458774185839	122.58242393998151	8.95	218.90000000000003	227.0
229633000	1441066859	31.144554529671645	122.5823930294951	8.94	218.88	227.0
229633000	1441066860	31.144521063764223	122.58236191203231	8.93	218.85999999999999	227.0
229633000	1441066861	31.144487429764293	122.58233065581466	8.92	218.84	227.0
229633000	1441066862	31.14445371330012	122.58229932906352	8.91	218.82	227.0
229633000	1441066863	31.14442	122.582268	8.9	218.8	227.0
229633000	1441066864	31.14438636061611	122.5822367252182	8.8925	218.79500000000002	227.0
229633000	1441066865	31.144352806395904	122.58220551480481	8.885	218.79	227.0
229633000	1441066866	31.144319333710616	122.58217436721965	8.8775	218.785	227.0
229633000	1441066867	31.144285938931457	122.58214328092261	8.870000000000001	218.78	227.0
229633000	1441066868	31.144252618429707	122.5821122543735	8.8625	218.775	227.0
229633000	1441066869	31.144219368576543	122.58208128603223	8.855	218.77	227.0
229633000	1441066870	31.144186185743237	122.58205037435866	8.8475	218.76500000000001	227.0
229633000	1441066871	31.144153066301	122.5820195178127	8.84	218.76000000000002	227.0
229633000	1441066872	31.14412000662109	122.5819887148542	8.8325	218.755	227.0
229633000	1441066873	31.144087003074688	122.58195796394305	8.825	218.75	227.0
229633000	1441066874	31.144054052033063	122.5819272635392	8.8175	218.745	227.0
229633000	1441066875	31.144021149867406	122.58189661210253	8.81	218.74	227.0
229633000	1441066876	31.143988292948954	122.58186600809294	8.8025	218.735	227.0
229633000	1441066877	31.14395547764894	122.58183544997038	8.795	218.73000000000002	227.0
229633000	1441066878	31.14392270033857	122.58180493619479	8.7875	218.725	227.0
229633000	1441066879	31.143889957389057	122.58177446522608	8.78	218.72	227.0
229633000	1441066880	31.14385724517162	122.58174403552421	8.7725	218.715	227.0
229633000	1441066881	31.143824560057485	122.5817136455491	8.765	218.71	227.0
229633000	1441066882	31.143791898417852	122.58168329376079	8.7575	218.705	227.0
229633000	1441066883	31.143759256623937	122.58165297861915	8.75	218.7	227.0
229633000	1441066884	31.14372663104697	122.58162269858418	8.7425	218.695	227.0
229633000	1441066885	31.14369401805812	122.5815924521159	8.735	218.69	227.0
229633000	1441066886	31.143661414028625	122.58156223767425	8.7275	218.68499999999997	227.0
229633000	1441066887	31.143628815329674	122.58153205371923	8.72	218.67999999999998	227.0
229633000	1441066888	31.143596218332494	122.58150189871085	8.7125	218.67499999999998	227.0
229633000	1441066889	31.143563619408262	122.5814717711091	8.705	218.67	227.0
229633000	1441066890	31.14353101492819	122.581441669374	8.6975	218.665	227.0
229633000	1441066891	31.143498401263493	122.58141159196556	8.69	218.66	227.0
229633000	1441066892	31.14346577478534	122.58138153734382	8.6825	218.65499999999997	227.0
229633000	1441066893	31.143433131864953	122.58135150396879	8.675	218.64999999999998	227.0
229633000	1441066894	31.143400468873516	122.58132149030055	8.6675	218.64499999999998	227.0
229633000	1441066895	31.143367782182224	122.58129149479909	8.66	218.64	227.0
229633000	1441066896	31.143335068162273	122.5812615159245	8.6525	218.635	227.0
229633000	1441066897	31.14330232318485	122.58123155213683	8.645	218.63	227.0
229633000	1441066898	31.14326954362115	122.58120160189611	8.6375	218.625	227.0
229633000	1441066899	31.14323672584236	122.58117166366246	8.629999999999999	218.61999999999998	227.0
229633000	1441066900	31.14320386621966	122.58114173589594	8.6225	218.61499999999998	227.0
229633000	1441066901	31.14317096112424	122.58111181705661	8.615	218.60999999999999	227.0
229633000	1441066902	31.14313800692729	122.5810819056046	8.6075	218.605	227.0
229633000	1441066903	31.14310499999999	122.581052	8.6	218.6	227.0
229633000	1441066904	31.14307195218625	122.5810221099848	8.6	218.62727272727273	226.9090909090909
229633000	1441066905	31.143038937220968	122.58099229042872	8.6	218.65454545454546	226.8181818181818
229633000	1441066906	31.143006044311807	122.58096260748312	8.6	218.6818181818182	226.72727272727272
229633000	1441066907	31.142973362666517	122.58093312729922	8.6	218.70909090909092	226.63636363636365
229633000	1441066908	31.142940981492885	122.580903916028	8.6	218.73636363636365	226.54545454545456
229633000	1441066909	31.142908989998784	122.58087503982033	8.6	218.76363636363635	226.45454545454547
229633000	1441066910	31.142877477392116	122.58084656482676	8.6	218.79090909090908	226.36363636363637
229633000	1441066911	31.142846532880867	122.58081855719777	8.6	218.8181818181818	226.27272727272728
229633000	1441066912	31.14281624567302	122.5807910830836	8.6	218.84545454545454	226.18181818181822
229633000	1441066913	31.142786704976707	122.58076420863436	8.6	218.8727272727273	226.0909090909091
229633000	1441066914	31.142757999999994	122.580738	8.6	218.90000000000003	226.0
229633000	1441066915	31.142730162362707	122.58071247806447	8.588888888888889	218.90000000000003	226.0
229633000	1441066916	31.14270299333131	122.58068748264851	8.577777777777778	218.90000000000003	226.0
229633000	1441066917	31.142676236583657	122.5806628083075	8.566666666666666	218.90000000000003	226.0
229633000	1441066918	31.142649635797532	122.58063824959733	8.555555555555555	218.90000000000003	226.0
229633000	1441066919	31.14262293465052	122.58061360107436	8.544444444444444	218.90000000000003	226.0
229633000	1441066920	31.142595876820064	122.58058865729551	8.533333333333333	218.90000000000003	226.0
229633000	1441066921	31.142568205983444	122.58056321281813	8.522222222222222	218.90000000000003	226.0
229633000	1441066922	31.14253966581778	122.58053706220014	8.511111111111111	218.90000000000003	226.0
229633000	1441066923	31.142510000000005	122.58051000000002	8.5	218.90000000000003	226.0
229633000	1441066924	31.142479025028372	122.58048187983377	8.49090909090909	218.8818181818182	225.90909090909093
229633000	1441066925	31.14244684868719	122.5804527915457	8.481818181818182	218.86363636363637	225.8181818181818
229633000	1441066926	31.14241365158232	122.5804228840368	8.472727272727273	218.84545454545454	225.72727272727275
229633000	1441066927	31.142379614319783	122.58039230620766	8.463636363636363	218.82727272727274	225.63636363636365
229633000	1441066928	31.142344917505692	122.5803612069585	8.454545454545455	218.8090909090909	225.54545454545456
229633000	1441066929	31.14230974174635	122.58032973518912	8.445454545454545	218.79090909090908	225.45454545454547
229633000	1441066930	31.142274267648123	122.58029803979888	8.436363636363637	218.77272727272728	225.36363636363635
229633000	1441066931	31.14223867581762	122.58026626968663	8.427272727272728	218.75454545454545	225.27272727272728
229633000	1441066932	31.142203146861494	122.58023457375084	8.418181818181818	218.73636363636362	225.1818181818182
229633000	1441066933	31.142167861386625	122.58020310088946	8.40909090909091	218.71818181818182	225.0909090909091
229633000	1441066934	31.14213300000001	122.580172	8.4	218.7	225.0
229633000	1441066935	31.1420987062162	122.5801413901223	8.394736842105264	218.65263157894734	225.0
229633000	1441066936	31.142064975179633	122.58011127086674	8.389473684210527	218.60526315789474	225.0
229633000	1441066937	31.14203176494212	122.58008161198663	8.38421052631579	218.5578947368421	225.0
229633000	1441066938	31.141999033555514	122.58005238323527	8.378947368421054	218.51052631578946	225.0
229633000	1441066939	31.141966739071563	122.58002355436618	8.373684210526315	218.46315789473684	225.0
229633000	1441066940	31.141934839542003	122.57999509513284	8.368421052631579	218.41578947368419	225.0
229633000	1441066941	31.141903293018576	122.57996697528898	8.363157894736842	218.3684210526316	225.0
229633000	1441066942	31.141872057552927	122.57993916458834	8.357894736842105	218.32105263157894	225.0
229633000	1441066943	31.141841091196742	122.57991163278477	8.352631578947369	218.2736842105263	225.0
229633000	1441066944	31.14181035200164	122.57988434963222	8.347368421052632	218.2263157894737	225.0
229633000	1441066945	31.14177979801923	122.57985728488471	8.342105263157896	218.17894736842106	225.0
229633000	1441066946	31.141749387301058	122.5798304082964	8.336842105263159	218.1315789473684	225.0
229633000	1441066947	31.14171907789871	122.57980368962147	8.331578947368422	218.0842105263158	225.0
229633000	1441066948	31.141688827863682	122.57977709861423	8.326315789473686	218.03684210526316	225.0
229633000	1441066949	31.14165859524748	122.57975060502909	8.321052631578947	217.98947368421054	225.0
229633000	1441066950	31.141628338101572	122.5797241786205	8.31578947368421	217.9421052631579	225.0
229633000	1441066951	31.141598014477413	122.579697789143	8.310526315789474	217.89473684210526	225.0
229633000	1441066952	31.141567582426422	122.57967140635125	8.305263157894737	217.84736842105266	225.0
229633000	1441066953	31.141537	122.579645	8.3	217.8	225.0
229633000	1441066954	31.1415062335731	122.57961854385724	8.3	217.73000000000002	225.1
229633000	1441066955	31.141475282815204	122.57959202774393	8.3	217.66000000000003	225.20000000000002
229633000	1441066956	31.141444155719352	122.57956544549425	8.3	217.59	225.3
229633000	1441066957	31.141412860278564	122.57953879094241	8.3	217.52	225.4
229633000	1441066958	31.141381404485877	122.5795120579226	8.3	217.45000000000002	225.50000000000003
229633000	1441066959	31.141349796334335	122.57948524026895	8.3	217.38000000000002	225.60000000000002
229633000	1441066960	31.141318043816966	122.5794583318157	8.3	217.31000000000003	225.70000000000002
229633000	1441066961	31.14128615492677	122.57943132639699	8.3	217.24	225.8
229633000	1441066962	31.141254137656784	122.57940421784703	8.3	217.17000000000002	225.9
229633000	1441066963	31.141222	122.579377	8.3	217.1	226.0
229633000	1441066964	31.141189762852292	122.5793496804943	8.290909090909091	217.1	226.0
229633000	1441066965	31.141157498721043	122.57932232218538	8.281818181818183	217.1	226.0
229633000	1441066966	31.14112529301655	122.5792950017326	8.272727272727273	217.1	226.0
229633000	1441066967	31.141093231149164	122.57926779579525	8.263636363636364	217.1	226.0
229633000	1441066968	31.141061398529303	122.57924078103233	8.254545454545454	217.1	226.0
229633000	1441066969	31.141029880567473	122.5792140341027	8.245454545454546	217.1	226.0
229633000	1441066970	31.1409987626742	122.57918763166498	8.236363636363636	217.1	226.0
229633000	1441066971	31.14096813026012	122.57916165037766	8.227272727272727	217.1	226.0
229633000	1441066972	31.14093806873592	122.57913616689902	8.218181818181817	217.1	226.0
229633000	1441066973	31.140908663512274	122.57911125788713	8.209090909090909	217.1	226.0
229633000	1441066974	31.140879999999996	122.57908700000002	8.2	217.1	226.0
229633000	1441066975	31.14085211217209	122.57906342513785	8.2	217.0888888888889	226.0
229633000	1441066976	31.14082482825038	122.57904038617069	8.2	217.07777777777778	226.0
229633000	1441066977	31.14079792501873	122.57901769121146	8.2	217.0666666666667	226.0
229633000	1441066978	31.140771179260888	122.57899514837352	8.2	217.05555555555557	226.0
229633000	1441066979	31.14074436776045	122.5789725657706	8.2	217.04444444444445	226.0
229633000	1441066980	31.14071726730088	122.57894975151693	8.2	217.03333333333333	226.0
229633000	1441066981	31.140689654665508	122.57892651372715	8.2	217.02222222222224	226.0
229633000	1441066982	31.140661306637533	122.57890266051632	8.2	217.01111111111112	226.0
229633000	1441066983	31.140631999999997	122.578878	8.2	217.0	226.0
229633000	1441066984	31.14060157500784	122.57885239395823	8.19090909090909	216.96363636363637	226.0
229633000	1441066985	31.14057012580415	122.57882591882715	8.181818181818182	216.92727272727274	226.0
229633000	1441066986	31.140537810004172	122.57879870470663	8.172727272727272	216.8909090909091	226.0
229633000	1441066987	31.14050478522324	122.5787708816963	8.163636363636362	216.85454545454547	226.0
229633000	1441066988	31.140471209076765	122.57874257989536	8.154545454545454	216.8181818181818	226.0
229633000	1441066989	31.140437239180315	122.57871392940274	8.145454545454545	216.78181818181818	226.0
229633000	1441066990	31.140403033149514	122.57868506031696	8.136363636363637	216.74545454545452	226.0
229633000	1441066991	31.140368748600153	122.5786561027362	8.127272727272727	216.7090909090909	226.0
229633000	1441066992	31.14033454314809	122.57862718675823	8.118181818181817	216.6727272727273	226.0
229633000	1441066993	31.14030057440932	122.57859844248048	8.10909090909091	216.63636363636363	226.0
229633000	1441066994	31.140267	122.57857	8.1	216.6	226.0
229633000	1441066995	31.140233945660178	122.57854196288434	8.094736842105263	216.63684210526316	226.0
229633000	1441066996	31.140201409625536	122.57851432858455	8.089473684210526	216.67368421052632	226.0
229633000	1441066997	31.140169358255598	122.5784870680225	8.08421052631579	216.71052631578945	226.0
229633000	1441066998	31.140137757909844	122.57846015212029	8.078947368421053	216.7473684210526	226.0
229633000	1441066999	31.14010657494774	122.5784335518	8.073684210526315	216.78421052631577	226.0
229633000	1441067000	31.140075775728718	122.57840723798391	8.068421052631578	216.82105263157894	226.0
229633000	1441067001	31.140045326612192	122.57838118159422	8.063157894736841	216.8578947368421	226.0
229633000	1441067002	31.14001519395753	122.57835535355338	8.057894736842105	216.89473684210526	226.0
229633000	1441067003	31.139985344124117	122.5783297247838	8.052631578947368	216.93157894736842	226.0
229633000	1441067004	31.139955743471262	122.57830426620805	8.047368421052632	216.96842105263158	226.0
229633000	1441067005	31.139926358358295	122.57827894874866	8.042105263157895	217.00526315789475	226.0
229633000	1441067006	31.139897155144496	122.57825374332835	8.036842105263158	217.0421052631579	226.0
229633000	1441067007	31.139868100189123	122.57822862086987	8.031578947368422	217.07894736842107	226.0
229633000	1441067008	31.13983915985143	122.57820355229602	8.026315789473685	217.11578947368423	226.0
229633000	1441067009	31.139810300490627	122.5781785085297	8.021052631578947	217.1526315789474	226.0
229633000	1441067010	31.139781488465932	122.5781534604939	8.01578947368421	217.18947368421055	226.0
229633000	1441067011	31.13975269013649	122.57812837911159	8.010526315789473	217.22631578947372	226.0
229633000	1441067012	31.13972387186147	122.5781032353059	8.005263157894737	217.26315789473685	226.0
229633000	1441067013	31.139695	122.57807800000002	8.0	217.3	226.0
229633000	1441067014	31.139666044978043	122.5780526498996	7.99	217.3	226.0
229633000	1441067015	31.13963699348902	122.57802718484022	7.98	217.3	226.0
229633000	1441067016	31.13960783629327	122.57800161043981	7.97	217.3	226.0
229633000	1441067017	31.13957856415108	122.57797593231636	7.96	217.3	226.0
229633000	1441067018	31.139549167822732	122.57795015608791	7.95	217.3	226.0
229633000	1441067019	31.139519638068563	122.5779242873724	7.94	217.3	226.0
229633000	1441067020	31.13948996564889	122.57789833178788	7.930000000000001	217.3	226.0
229633000	1441067021	31.139460141324015	122.57787229495229	7.92	217.3	226.0
229633000	1441067022	31.139430155854278	122.57784618248365	7.91	217.3	226.0
229633000	1441067023	31.13939999999999	122.57782000000002	7.9	217.3	226.0
229633000	1441067024	31.13936968000031	122.57779376365404	7.9	217.20909090909095	226.18181818181822
229633000	1441067025	31.139339264009624	122.57776753173705	7.9	217.11818181818182	226.36363636363637
229633000	1441067026	31.13930883566114	122.57774137307497	7.9	217.02727272727276	226.54545454545456
229633000	1441067027	31.13927847858818	122.57771535649344	7.9	216.93636363636367	226.72727272727275
229633000	1441067028	31.139248276424095	122.57768955081801	7.9	216.84545454545454	226.9090909090909
229633000	1441067029	31.13921831280227	122.57766402487398	7.9	216.75454545454548	227.09090909090912
229633000	1441067030	31.139188671356177	122.57763884748654	7.9	216.66363636363636	227.27272727272728
229633000	1441067031	31.13915943571933	122.57761408748067	7.9	216.5727272727273	227.45454545454547
229633000	1441067032	31.139130689525267	122.5775898136812	7.9	216.4818181818182	227.63636363636365
229633000	1441067033	31.13910251640759	122.5775660949128	7.9	216.39090909090908	227.8181818181818
229633000	1441067034	31.139075	122.57754300000002	7.9	216.3	228.00000000000003
229633000	1441067035	31.139048176581774	122.57752055926284	7.890000000000001	216.20000000000002	228.10000000000002
229633000	1441067036	31.139021893014878	122.57749864900357	7.88	216.10000000000002	228.20000000000002
229633000	1441067037	31.13899594880674	122.57747710702046	7.87	216.0	228.3
229633000	1441067038	31.13897014346476	122.57745577111213	7.86	215.9	228.4
229633000	1441067039	31.138944276496165	122.57743447907755	7.85	215.8	228.5
229633000	1441067040	31.13891814740809	122.57741306871604	7.84	215.70000000000002	228.6
229633000	1441067041	31.138891555707577	122.5773913778273	7.83	215.60000000000002	228.7
229633000	1441067042	31.13886430090153	122.57736924421134	7.82	215.5	228.8
229633000	1441067043	31.138836182496778	122.57734650566863	7.81	215.4	228.9
229633000	1441067044	31.138807	122.577323	7.8	215.3	229.0
229633000	1441067045	31.138776618376287	122.57729861493917	7.8	215.27	229.2
229633000	1441067046	31.138745164425004	122.5772734379496	7.8	215.24	229.39999999999998
229633000	1441067047	31.1387128304041	122.57724760642698	7.8	215.21000000000004	229.60000000000002
229633000	1441067048	31.138679808571663	122.57722125776664	7.8	215.18000000000004	229.8
229633000	1441067049	31.13864629118583	122.57719452936347	7.8	215.15	230.0
229633000	1441067050	31.138612470504924	122.57716755861202	7.8	215.12	230.2
229633000	1441067051	31.13857853878731	122.57714048290642	7.8	215.09	230.39999999999998
229633000	1441067052	31.138544688291507	122.57711343964041	7.8	215.06	230.6
229633000	1441067053	31.13851111127617	122.57708656620731	7.8	215.03	230.79999999999998
229633000	1441067054	31.138477999999996	122.57706000000002	7.8	215.0	230.99999999999997
229633000	1441067055	31.138445507928985	122.57703385007642	7.7894736842105265	215.11052631578949	231.10526315789474
229633000	1441067056	31.138413633357594	122.57700811215571	7.778947368421052	215.22105263157897	231.21052631578945
229633000	1441067057	31.1383823357874	122.57698275362249	7.768421052631579	215.33157894736843	231.31578947368422
229633000	1441067058	31.13835157471993	122.57695774186152	7.757894736842105	215.4421052631579	231.42105263157893
229633000	1441067059	31.138321309656693	122.57693304425759	7.747368421052632	215.5526315789474	231.52631578947367
229633000	1441067060	31.13829150009918	122.57690862819562	7.7368421052631575	215.66315789473686	231.63157894736838
229633000	1441067061	31.138262105548847	122.57688446106064	7.726315789473684	215.77368421052634	231.73684210526315
229633000	1441067062	31.138233085507107	122.5768605102377	7.71578947368421	215.8842105263158	231.84210526315792
229633000	1441067063	31.138204399475384	122.57683674311198	7.705263157894737	215.99473684210528	231.94736842105263
229633000	1441067064	31.13817600695505	122.57681312706879	7.694736842105263	216.10526315789474	232.05263157894737
229633000	1441067065	31.138147867447465	122.5767896294934	7.684210526315789	216.2157894736842	232.15789473684208
229633000	1441067066	31.138119940453947	122.57676621777131	7.673684210526315	216.32631578947368	232.26315789473685
229633000	1441067067	31.138092185475806	122.57674285928796	7.663157894736842	216.43684210526317	232.36842105263162
229633000	1441067068	31.138064562014325	122.57671952142897	7.652631578947368	216.54736842105262	232.4736842105263
229633000	1441067069	31.13803702957075	122.57669617158001	7.6421052631578945	216.6578947368421	232.57894736842107
229633000	1441067070	31.13800954764632	122.57667277712676	7.63157894736842	216.7684210526316	232.68421052631578
229633000	1441067071	31.137982075742276	122.57664930545509	7.621052631578947	216.87894736842105	232.78947368421055
229633000	1441067072	31.137954573359774	122.57662572395083	7.610526315789473	216.98947368421054	232.89473684210526
229633000	1441067073	31.137926999999994	122.57660200000001	7.6	217.1	233.0
229633000	1441067074	31.137899324711164	122.57657810623776	7.59	217.25	233.0
229633000	1441067075	31.137871554729912	122.5765540362959	7.58	217.4	233.0
229633000	1441067076	31.137843706839977	122.57652978905531	7.569999999999999	217.55	233.0
229633000	1441067077	31.137815797825084	122.57650536339688	7.56	217.7	233.0
229633000	1441067078	31.13778784446894	122.57648075820153	7.55	217.85	233.0
229633000	1441067079	31.137759863555292	122.57645597235006	7.54	218.0	233.0
229633000	1441067080	31.13773187186785	122.57643100472335	7.53	218.15	233.0
229633000	1441067081	31.137703886190348	122.57640585420222	7.52	218.29999999999998	233.0
229633000	1441067082	31.13767592330648	122.57638051966752	7.51	218.45	233.0
229633000	1441067083	31.137648	122.57635499999999	7.5	218.6	233.0
229633000	1441067084	31.137620139624143	122.57632930629332	7.490909090909091	218.69090909090906	233.0
229633000	1441067085	31.137592391810507	122.57630349849235	7.4818181818181815	218.78181818181818	233.0
229633000	1441067086	31.137564812760235	122.57627764875471	7.472727272727273	218.87272727272727	233.0
229633000	1441067087	31.137537458674593	122.5762518292379	7.463636363636364	218.96363636363634	233.0
229633000	1441067088	31.137510385754872	122.57622611209918	7.454545454545455	219.05454545454546	233.0
229633000	1441067089	31.137483650202395	122.57620056949577	7.445454545454545	219.14545454545453	233.0
229633000	1441067090	31.137457308218583	122.5761752735847	7.4363636363636365	219.23636363636365	233.0
229633000	1441067091	31.1374314160049	122.57615029652285	7.427272727272728	219.32727272727274	233.0
229633000	1441067092	31.137406029762854	122.57612571046704	7.418181818181819	219.4181818181818	233.0
229633000	1441067093	31.137381205694027	122.57610158757393	7.409090909090909	219.50909090909093	233.0
229633000	1441067094	31.137356999999998	122.576078	7.4	219.6	233.0
229633000	1441067095	31.137333430564453	122.57605498046036	7.390000000000001	219.65	233.0
229633000	1441067096	31.13731036199903	122.57603240390479	7.38	219.7	233.0
229633000	1441067097	31.13728762059728	122.57601010584197	7.37	219.75	233.0
229633000	1441067098	31.13726503265259	122.57598792178099	7.36	219.79999999999998	233.0
229633000	1441067099	31.13724242445827	122.57596568723116	7.35	219.85000000000002	233.0
229633000	1441067100	31.13721962230755	122.57594323770219	7.34	219.9	233.0
229633000	1441067101	31.13719645249345	122.57592040870408	7.33	219.95000000000002	233.0
229633000	1441067102	31.137172741308962	122.57589703574716	7.32	220.0	233.0
229633000	1441067103	31.137148315046904	122.57587295434212	7.31	220.05	233.0
229633000	1441067104	31.137123000000006	122.57584800000001	7.3	220.1	233.0
229633000	1441067105	31.137096679710034	122.5758220609748	7.3	220.14	233.0
229633000	1441067106	31.13706946671575	122.5757952364907	7.3	220.18	233.0
229633000	1441067107	31.137041530805213	122.57576767851418	7.3	220.22	233.0
229633000	1441067108	31.137013041766604	122.57573953901138	7.3	220.26	233.0
229633000	1441067109	31.136984169388242	122.5757109699481	7.3	220.29999999999998	233.0
229633000	1441067110	31.13695508345856	122.57568212328974	7.3	220.34	233.0
229633000	1441067111	31.136925953766113	122.57565315100128	7.3	220.38	233.0
229633000	1441067112	31.13689695009964	122.57562420504742	7.3	220.42000000000002	233.0
229633000	1441067113	31.13686824224794	122.57559543739237	7.3	220.46	233.0
229633000	1441067114	31.136839999999996	122.575567	7.3	220.5	233.0
229633000	1441067115	31.136812356597122	122.57553901355357	7.294736842105263	220.4894736842105	233.05263157894737
229633000	1441067116	31.1367852990894	122.5755114736152	7.2894736842105265	220.47894736842107	233.10526315789477
229633000	1441067117	31.136758777979146	122.57548434446679	7.284210526315789	220.46842105263158	233.15789473684214
229633000	1441067118	31.136732743768558	122.57545759039047	7.278947368421052	220.4578947368421	233.21052631578948
229633000	1441067119	31.13670714695985	122.57543117566838	7.273684210526316	220.44736842105266	233.26315789473682
229633000	1441067120	31.136681938055226	122.5754050645828	7.268421052631579	220.43684210526317	233.31578947368425
229633000	1441067121	31.136657067556804	122.5753792214161	7.2631578947368425	220.42631578947368	233.3684210526316
229633000	1441067122	31.136632485966693	122.57535361045076	7.257894736842105	220.4157894736842	233.42105263157896
229633000	1441067123	31.136608143786994	122.57532819596935	7.252631578947368	220.40526315789475	233.4736842105263
229633000	1441067124	31.136583991519746	122.57530294225452	7.247368421052632	220.39473684210526	233.5263157894737
229633000	1441067125	31.13655997966697	122.575277813589	7.242105263157895	220.3842105263158	233.57894736842107
229633000	1441067126	31.136536058730695	122.57525277425567	7.2368421052631575	220.37368421052633	233.6315789473684
229633000	1441067127	31.136512179212854	122.57522778853743	7.231578947368421	220.36315789473684	233.68421052631578
229633000	1441067128	31.1364882916154	122.57520282071732	7.226315789473684	220.35263157894735	233.73684210526318
229633000	1441067129	31.136464346440256	122.57517783507842	7.221052631578948	220.34210526315792	233.78947368421052
229633000	1441067130	31.13644029418929	122.57515279590392	7.215789473684211	220.33157894736843	233.8421052631579
229633000	1441067131	31.136416085364374	122.57512766747706	7.2105263157894735	220.32105263157894	233.89473684210523
229633000	1441067132	31.136391670467347	122.57510241408129	7.205263157894737	220.3105263157895	233.94736842105266
229633000	1441067133	31.136366999999996	122.57507700000001	7.2	220.3	234.0
229633000	1441067134	31.13634204463155	122.57505140577304	7.2	220.22222222222223	234.11111111111111
229633000	1441067135	31.136316855701008	122.57502567696532	7.2	220.14444444444447	234.22222222222223
229633000	1441067136	31.13629150471485	122.57499987539786	7.2	220.06666666666666	234.33333333333331
229633000	1441067137	31.136266063179637	122.57497406289158	7.2	219.98888888888888	234.44444444444443
229633000	1441067138	31.136240602601955	122.57494830126728	7.2	219.91111111111113	234.55555555555554
229633000	1441067139	31.13621519448843	122.57492265234556	7.2	219.83333333333334	234.66666666666666
229633000	1441067140	31.136189910345763	122.57489717794691	7.2	219.75555555555556	234.77777777777777
229633000	1441067141	31.136164821680687	122.57487193989165	7.2	219.67777777777778	234.88888888888889
229633000	1441067142	31.13614	122.57484700000002	7.2	219.6	235.0
229633000	1441067143	31.136115497914975	122.57482240376204	7.195454545454545	219.5409090909091	235.18181818181816
229633000	1441067144	31.13609129245476	122.57479813134756	7.190909090909091	219.4818181818182	235.36363636363637
229633000	1441067145	31.136067341752984	122.57477414659648	7.1863636363636365	219.4227272727273	235.54545454545453
229633000	1441067146	31.136043603943186	122.57475041334874	7.181818181818182	219.36363636363637	235.7272727272727
229633000	1441067147	31.136020037158907	122.57472689544446	7.177272727272728	219.30454545454546	235.9090909090909
229633000	1441067148	31.135996599533666	122.57470355672369	7.172727272727273	219.24545454545455	236.0909090909091
229633000	1441067149	31.135973249200934	122.57468036102668	7.168181818181818	219.18636363636364	236.27272727272725
229633000	1441067150	31.13594994429416	122.57465727219373	7.163636363636364	219.12727272727275	236.45454545454547
229633000	1441067151	31.135926642946806	122.57463425406519	7.159090909090909	219.06818181818184	236.63636363636363
229633000	1441067152	31.135903303292256	122.57461127048147	7.154545454545454	219.00909090909093	236.8181818181818
229633000	1441067153	31.13587988346389	122.57458828528311	7.15	218.95000000000002	237.00000000000003
229633000	1441067154	31.135856341595055	122.57456526231074	7.1454545454545455	218.89090909090908	237.1818181818182
229633000	1441067155	31.13583263581908	122.57454216540495	7.140909090909091	218.83181818181816	237.36363636363635
229633000	1441067156	31.135808724269282	122.57451895840656	7.136363636363636	218.77272727272728	237.5454545454545
229633000	1441067157	31.135784565078914	122.57449560515633	7.131818181818182	218.71363636363637	237.72727272727272
229633000	1441067158	31.135760116381228	122.57447206949517	7.127272727272727	218.65454545454546	237.9090909090909
229633000	1441067159	31.135735336309462	122.5744483152641	7.122727272727272	218.59545454545454	238.09090909090907
229633000	1441067160	31.1357101829968	122.57442430630412	7.118181818181818	218.53636363636363	238.27272727272728
229633000	1441067161	31.13568461457639	122.57440000645647	7.113636363636363	218.47727272727272	238.45454545454544
229633000	1441067162	31.135658589181396	122.57437537956231	7.1090909090909085	218.41818181818184	238.6363636363636
229633000	1441067163	31.135632064944907	122.57435038946302	7.1045454545454545	218.35909090909092	238.81818181818184
229633000	1441067164	31.13560500000001	122.57432500000002	7.1	218.3	239.0
229633000	1441067165	31.13557737707886	122.57429919382935	7.1	218.32000000000002	239.2
229633000	1441067166	31.13554927731012	122.5742730288654	7.1	218.34	239.4
229633000	1441067167	31.135520806421624	122.57424658183689	7.1	218.36	239.6
229633000	1441067168	31.13549207014127	122.57421992947235	7.1	218.38	239.79999999999998
229633000	1441067169	31.135463174196996	122.5741931485001	7.1	218.4	240.00000000000003
229633000	1441067170	31.135434224316853	122.57416631564824	7.1	218.42	240.20000000000002
229633000	1441067171	31.135405326228906	122.57413950764473	7.1	218.44	240.4
229633000	1441067172	31.135376585661284	122.57411280121723	7.1	218.46	240.6
229633000	1441067173	31.135348108342225	122.57408627309322	7.1	218.48	240.80000000000004
229633000	1441067174	31.135320000000004	122.57406	7.1	218.5	241.00000000000003
229633000	1441067175	31.135292344979963	122.57403404126936	7.089473684210526	218.66842105263157	241.10526315789477
229633000	1441067176	31.135265142095708	122.57400838665187	7.078947368421052	218.83684210526317	241.21052631578948
229633000	1441067177	31.135238368777824	122.57398300850282	7.068421052631579	219.00526315789472	241.31578947368425
229633000	1441067178	31.135212002456893	122.57395787917766	7.057894736842105	219.1736842105263	241.42105263157896
229633000	1441067179	31.135186020563452	122.57393297103178	7.0473684210526315	219.3421052631579	241.52631578947373
229633000	1441067180	31.135160400528058	122.57390825642071	7.036842105263157	219.51052631578946	241.63157894736844
229633000	1441067181	31.135135119781182	122.5738837077	7.026315789473684	219.67894736842106	241.73684210526318
229633000	1441067182	31.13511015575332	122.5738592972253	7.015789473684211	219.84736842105264	241.8421052631579
229633000	1441067183	31.135085485874953	122.57383499735226	7.005263157894737	220.0157894736842	241.94736842105266
229633000	1441067184	31.1350610875765	122.57381078043663	6.994736842105263	220.1842105263158	242.05263157894737
229633000	1441067185	31.13503693828841	122.57378661883418	6.984210526315789	220.35263157894735	242.15789473684214
229633000	1441067186	31.135013015441064	122.57376248490075	6.973684210526316	220.52105263157893	242.26315789473682
229633000	1441067187	31.134989296464862	122.57373835099223	6.963157894736842	220.68947368421053	242.3684210526316
229633000	1441067188	31.134965758790127	122.57371418946457	6.9526315789473685	220.8578947368421	242.4736842105263
229633000	1441067189	31.134942379847235	122.57368997267369	6.942105263157895	221.0263157894737	242.57894736842107
229633000	1441067190	31.134919137066483	122.5736656729757	6.931578947368421	221.19473684210527	242.68421052631578
229633000	1441067191	31.134896007878183	122.57364126272667	6.921052631578948	221.36315789473684	242.78947368421052
229633000	1441067192	31.134872969712614	122.5736167142827	6.910526315789474	221.53157894736844	242.89473684210523
229633000	1441067193	31.134850000000004	122.57359200000002	6.9	221.7	243.0
229633000	1441067194	31.13482707942306	122.57356709971425	6.877777777777778	221.92222222222222	243.0
229633000	1441067195	31.134804201674296	122.57354202317889	6.855555555555556	222.14444444444445	243.0
229633000	1441067196	31.134781363698643	122.57351678762673	6.833333333333334	222.36666666666665	243.0
229633000	1441067197	31.13475856244111	122.57349141029063	6.811111111111112	222.58888888888887	243.0
229633000	1441067198	31.134735794846662	122.57346590840346	6.788888888888889	222.81111111111113	243.0
229633000	1441067199	31.134713057860303	122.57344029919801	6.766666666666667	223.03333333333333	243.0
229633000	1441067200	31.13469034842706	122.57341459990708	6.7444444444444445	223.25555555555556	243.0
229633000	1441067201	31.134667663491946	122.5733888277635	6.722222222222222	223.4777777777778	243.0
229633000	1441067202	31.134645000000006	122.573363	6.7	223.70000000000002	243.0
229633000	1441067203	31.13462236265169	122.57333713674223	6.683333333333334	223.925	242.91666666666666
229633000	1441067204	31.134599787169016	122.57331126968717	6.666666666666667	224.15	242.83333333333337
229633000	1441067205	31.1345773170294	122.57328543342459	6.65	224.375	242.75000000000003
229633000	1441067206	31.13455499571031	122.57325966254425	6.633333333333334	224.6	242.66666666666666
229633000	1441067207	31.13453286668922	122.57323399163572	6.616666666666667	224.82500000000002	242.58333333333331
229633000	1441067208	31.13451097344364	122.5732084552886	6.6	225.04999999999998	242.49999999999997
229633000	1441067209	31.13448935945113	122.5731830880923	6.583333333333333	225.275	242.41666666666669
229633000	1441067210	31.13446806818922	122.57315792463628	6.566666666666666	225.50000000000003	242.33333333333334
229633000	1441067211	31.13444714313553	122.5731329995098	6.55	225.725	242.25
229633000	1441067212	31.13442662776767	122.57310834730215	6.533333333333333	225.95000000000002	242.1666666666667
229633000	1441067213	31.13440656556327	122.57308400260253	6.516666666666667	226.175	242.08333333333334
229633000	1441067214	31.134386999999997	122.57306	6.5	226.4	242.0
229633000	1441067215	31.134367953330848	122.5730363546847	6.5	226.54	241.9
229633000	1441067216	31.134349362909976	122.57301300425091	6.5	226.68000000000004	241.8
229633000	1441067217	31.13433114486684	122.57298986689409	6.5	226.82000000000002	241.70000000000002
229633000	1441067218	31.134313215330774	122.5729668608098	6.5	226.96	241.60000000000002
229633000	1441067219	31.13429549043109	122.57294390419385	6.5	227.10000000000002	241.50000000000003
229633000	1441067220	31.134277886297053	122.5729209152421	6.5	227.24	241.4
229633000	1441067221	31.134260319057816	122.57289781215059	6.5	227.38	241.3
229633000	1441067222	31.134242704842535	122.57287451311551	6.5	227.51999999999998	241.20000000000002
229633000	1441067223	31.134224959780255	122.57285093633317	6.5	227.66000000000003	241.10000000000002
229633000	1441067224	31.134206999999996	122.57282700000002	6.5	227.8	241.00000000000003
229633000	1441067225	31.134188758287248	122.57280264011848	6.496551724137931	227.83103448275864	240.89655172413796
229633000	1441067226	31.134170234053524	122.5727778639141	6.493103448275862	227.86206896551727	240.7931034482759
229633000	1441067227	31.134151443366925	122.57275269641818	6.489655172413793	227.89310344827587	240.68965517241384
229633000	1441067228	31.134132402295517	122.57272716266206	6.4862068965517246	227.92413793103447	240.58620689655174
229633000	1441067229	31.134113126907415	122.572701287677	6.482758620689655	227.9551724137931	240.48275862068968
229633000	1441067230	31.134093633270755	122.57267509649421	6.479310344827586	227.98620689655172	240.37931034482762
229633000	1441067231	31.13407393745366	122.57264861414488	6.475862068965517	228.01724137931035	240.27586206896555
229633000	1441067232	31.134054055524288	122.57262186566021	6.472413793103448	228.04827586206898	240.17241379310343
229633000	1441067233	31.13403400355084	122.57259487607134	6.468965517241379	228.07931034482758	240.06896551724137
229633000	1441067234	31.134013797601494	122.57256767040928	6.4655172413793105	228.1103448275862	239.9655172413793
229633000	1441067235	31.13399345374448	122.57254027370516	6.462068965517242	228.14137931034483	239.86206896551724
229633000	1441067236	31.133972988048036	122.57251271098997	6.458620689655173	228.17241379310346	239.75862068965517
229633000	1441067237	31.133952416580406	122.5724850072947	6.455172413793104	228.2034482758621	239.6551724137931
229633000	1441067238	31.13393175540989	122.57245718765026	6.451724137931035	228.23448275862071	239.55172413793105
229633000	1441067239	31.133911020604774	122.57242927708758	6.448275862068965	228.2655172413793	239.44827586206898
229633000	1441067240	31.133890228233383	122.57240130063752	6.444827586206896	228.2965517241379	239.34482758620692
229633000	1441067241	31.13386939436406	122.57237328333086	6.441379310344828	228.32758620689654	239.24137931034485
229633000	1441067242	31.133848535065177	122.57234525019841	6.437931034482759	228.35862068965517	239.1379310344828
229633000	1441067243	31.13382766640511	122.57231722627088	6.43448275862069	228.3896551724138	239.03448275862073
229633000	1441067244	31.133806804452274	122.572289236579	6.431034482758621	228.42068965517242	238.93103448275866
229633000	1441067245	31.13378596527509	122.5722613061534	6.427586206896552	228.45172413793102	238.8275862068966
229633000	1441067246	31.133765164942027	122.57223346002468	6.424137931034483	228.48275862068965	238.72413793103448
229633000	1441067247	31.13374441952155	122.57220572322345	6.420689655172414	228.51379310344828	238.6206896551724
229633000	1441067248	31.133723745082147	122.57217812078021	6.4172413793103456	228.5448275862069	238.51724137931035
229633000	1441067249	31.133703157692324	122.57215067772547	6.413793103448276	228.57586206896553	238.41379310344826
229633000	1441067250	31.133682673420633	122.57212341908969	6.410344827586207	228.60689655172416	238.3103448275862
229633000	1441067251	31.133662308335634	122.57209636990326	6.406896551724138	228.63793103448276	238.20689655172413
229633000	1441067252	31.13364207850589	122.5720695551966	6.403448275862069	228.66896551724136	238.10344827586206
229633000	1441067253	31.133621999999992	122.572043	6.4	228.7	238.0
229633000	1441067254	31.133602080993114	122.57201671588534	6.4	228.66666666666669	237.77777777777777
229633000	1441067255	31.133582298086534	122.57199066059074	6.4	228.63333333333333	237.55555555555557
229633000	1441067256	31.133562619988105	122.57196477839597	6.4	228.6	237.33333333333334
229633000	1441067257	31.133543015405564	122.57193901358086	6.4	228.5666666666667	237.11111111111111
229633000	1441067258	31.133523453046646	122.5719133104253	6.4	228.53333333333333	236.8888888888889
229633000	1441067259	31.13350390161901	122.57188761320933	6.4	228.5	236.66666666666669
229633000	1441067260	31.133484329830317	122.57186186621298	6.4	228.4666666666667	236.44444444444446
229633000	1441067261	31.13346470638812	122.57183601371648	6.4	228.43333333333334	236.22222222222226
229633000	1441067262	31.133445	122.57180999999999	6.4	228.4	236.00000000000003
229633000	1441067263	31.133425190563752	122.5717837896111	6.4	228.35833333333335	235.91666666666669
229633000	1441067264	31.13340530273849	122.57175742816631	6.4	228.3166666666667	235.83333333333334
229633000	1441067265	31.13338537237369	122.57173098154925	6.4	228.27500000000003	235.75000000000006
229633000	1441067266	31.13336543531887	122.57170451564352	6.4	228.23333333333335	235.66666666666669
229633000	1441067267	31.133345527423597	122.57167809633252	6.4	228.1916666666667	235.58333333333334
229633000	1441067268	31.13332568453753	122.57165178949964	6.4	228.15	235.5
229633000	1441067269	31.133305942510326	122.5716256610282	6.4	228.10833333333335	235.41666666666666
229633000	1441067270	31.13328633719174	122.57159977680132	6.4	228.0666666666667	235.33333333333331
229633000	1441067271	31.133266904431554	122.5715742027021	6.4	228.025	235.24999999999997
229633000	1441067272	31.1332476800796	122.57154900461356	6.4	227.98333333333338	235.16666666666669
229633000	1441067273	31.133228699985775	122.57152424841858	6.4	227.9416666666667	235.08333333333334
229633000	1441067274	31.13321	122.57150000000001	6.4	227.90000000000003	235.0
229633000	1441067275	31.133191597679208	122.57147629830281	6.4	227.86	234.9
229633000	1441067276	31.13317343740808	122.57145307452093	6.4	227.82000000000002	234.8
229633000	1441067277	31.133155445278174	122.57143023291061	6.4	227.78	234.70000000000002
229633000	1441067278	31.133137547380997	122.57140767772826	6.4	227.74	234.60000000000002
229633000	1441067279	31.133119669807954	122.57138531323051	6.4	227.70000000000002	234.49999999999997
229633000	1441067280	31.1331017386504	122.57136304367401	6.4	227.66000000000003	234.39999999999998
229633000	1441067281	31.13308367999964	122.57134077331565	6.4	227.62	234.29999999999998
229633000	1441067282	31.133065419946888	122.5713184064124	6.4	227.57999999999998	234.2
229633000	1441067283	31.13304688458331	122.57129584722144	6.4	227.54	234.1
229633000	1441067284	31.133027999999992	122.571273	6.4	227.5	234.0
229633000	1441067285	31.133008708047686	122.57124978912535	6.4	227.36	233.93333333333337
229633000	1441067286	31.13298901361606	122.57122621945405	6.4	227.22	233.86666666666665
229633000	1441067287	31.132968937354505	122.57120231596237	6.4	227.07999999999998	233.8
229633000	1441067288	31.132948499912462	122.57117810362665	6.4	226.94	233.73333333333332
229633000	1441067289	31.13292772193936	122.57115360742311	6.4	226.79999999999998	233.66666666666666
229633000	1441067290	31.132906624084654	122.57112885232802	6.4	226.66	233.60000000000002
229633000	1441067291	31.132885226997804	122.57110386331752	6.4	226.52	233.53333333333333
229633000	1441067292	31.132863551328327	122.57107866536776	6.4	226.38	233.46666666666667
229633000	1441067293	31.132841617725692	122.57105328345484	6.4	226.24	233.39999999999998
229633000	1441067294	31.132819446839452	122.57102774255486	6.4	226.1	233.33333333333334
229633000	1441067295	31.13279705931916	122.57100206764379	6.4	225.95999999999998	233.2666666666667
229633000	1441067296	31.13277447581435	122.57097628369762	6.4	225.82	233.2
229633000	1441067297	31.132751716974635	122.57095041569227	6.4	225.68	233.13333333333335
229633000	1441067298	31.13272880344961	122.57092448860365	6.4	225.54	233.06666666666666
229633000	1441067299	31.132705755888875	122.57089852740756	6.4	225.4	233.0
229633000	1441067300	31.132682594942114	122.57087255707985	6.4	225.26000000000002	232.93333333333337
229633000	1441067301	31.13265934125897	122.5708466025962	6.4	225.12	232.86666666666667
229633000	1441067302	31.13263601548912	122.57082068893233	6.4	224.98	232.8
229633000	1441067303	31.132612638282275	122.57079484106391	6.4	224.84	232.73333333333332
229633000	1441067304	31.13258923028816	122.57076908396657	6.4	224.7	232.66666666666669
229633000	1441067305	31.13256581215653	122.57074344261578	6.4	224.56	232.60000000000002
229633000	1441067306	31.13254240453712	122.57071794198711	6.4	224.42000000000002	232.53333333333333
229633000	1441067307	31.132519028079727	122.57069260705603	6.4	224.28	232.4666666666667
229633000	1441067308	31.132495703434152	122.57066746279796	6.4	224.14000000000001	232.4
229633000	1441067309	31.13247245125021	122.57064253418824	6.4	224.0	232.33333333333334
229633000	1441067310	31.13244929217775	122.5706178462022	6.4	223.85999999999999	232.2666666666667
229633000	1441067311	31.132426246866626	122.57059342381513	6.4	223.72	232.20000000000002
229633000	1441067312	31.132403335966686	122.57056929200229	6.4	223.58	232.13333333333335
229633000	1441067313	31.13238058012785	122.57054547573885	6.4	223.44	232.06666666666666
229633000	1441067314	31.132358000000007	122.57052199999998	6.4	223.3	232.00000000000003
229633000	1441067315	31.132335609835852	122.57049888135526	6.4	223.22666666666666	232.00000000000003
229633000	1441067316	31.132313398299267	122.57047610275208	6.4	223.15333333333334	232.00000000000003
229633000	1441067317	31.132291347656825	122.57045363873237	6.4	223.07999999999998	232.00000000000003
229633000	1441067318	31.132269440175136	122.57043146383806	6.4	223.00666666666666	232.00000000000003
229633000	1441067319	31.13224765812075	122.57040955261114	6.4	222.93333333333334	232.00000000000003
229633000	1441067320	31.132225983760254	122.57038787959371	6.4	222.86	232.00000000000003
229633000	1441067321	31.132204399360138	122.57036641932777	6.4	222.78666666666666	232.00000000000003
229633000	1441067322	31.132182887186936	122.57034514635549	6.4	222.71333333333334	232.00000000000003
229633000	1441067323	31.132161429507168	122.57032403521902	6.4	222.64	232.00000000000003
229633000	1441067324	31.132140008587275	122.57030306046055	6.4	222.56666666666666	232.00000000000003
229633000	1441067325	31.132118606693744	122.5702821966223	6.4	222.49333333333334	232.00000000000003
229633000	1441067326	31.13209720609303	122.57026141824657	6.4	222.42000000000002	232.00000000000003
229633000	1441067327	31.132075789051537	122.57024069987568	6.4	222.34666666666666	232.00000000000003
229633000	1441067328	31.13205433783569	122.57022001605195	6.4	222.27333333333334	232.00000000000003
229633000	1441067329	31.1320328347119	122.5701993413178	6.4	222.2	232.00000000000003
229633000	1441067330	31.132011261946523	122.57017865021565	6.4	222.12666666666664	232.00000000000003
229633000	1441067331	31.13198960180595	122.57015791728797	6.4	222.05333333333334	232.00000000000003
229633000	1441067332	31.13196783655651	122.57013711707725	6.4	221.98	232.00000000000003
229633000	1441067333	31.131945948464534	122.57011622412607	6.4	221.90666666666667	232.00000000000003
229633000	1441067334	31.131923919796364	122.57009521297697	6.4	221.83333333333331	232.00000000000003
229633000	1441067335	31.131901732818275	122.57007405817262	6.4	221.76	232.00000000000003
229633000	1441067336	31.13187936979655	122.57005273425564	6.4	221.68666666666664	232.00000000000003
229633000	1441067337	31.131856812997455	122.57003121576878	6.4	221.61333333333334	232.00000000000003
229633000	1441067338	31.131834044687256	122.57000947725474	6.4	221.54	232.00000000000003
229633000	1441067339	31.131811047132153	122.56998749325638	6.4	221.46666666666667	232.00000000000003
229633000	1441067340	31.131787802598385	122.56996523831647	6.4	221.39333333333332	232.00000000000003
229633000	1441067341	31.13176429335212	122.56994268697794	6.4	221.32	232.00000000000003
229633000	1441067342	31.131740501659532	122.56991981378368	6.4	221.24666666666664	232.00000000000003
229633000	1441067343	31.131716409786783	122.56989659327671	6.4	221.17333333333335	232.00000000000003
229633000	1441067344	31.131692	122.56987300000002	6.4	221.1	232.00000000000003
229633000	1441067345	31.131667268049863	122.56984902553238	6.4	221.07999999999998	232.00000000000003
229633000	1441067346	31.131642263625373	122.56982472959517	6.4	221.06	232.00000000000003
229633000	1441067347	31.131617049900164	122.56980018894541	6.4	221.04	232.00000000000003
229633000	1441067348	31.13159169004792	122.5697754803399	6.4	221.01999999999998	232.00000000000003
229633000	1441067349	31.131566247242358	122.56975068053534	6.4	221.0	232.00000000000003
229633000	1441067350	31.131540784657304	122.56972586628822	6.4	220.98	232.00000000000003
229633000	1441067351	31.131515365466587	122.56970111435496	6.4	220.96	232.00000000000003
229633000	1441067352	31.131490052844146	122.5696765014918	6.4	220.94	232.00000000000003
229633000	1441067353	31.13146490996394	122.56965210445485	6.4	220.92	232.00000000000003
229633000	1441067354	31.131440000000005	122.569628	6.4	220.9	232.00000000000003
229633000	1441067355	31.13141537237627	122.56960424756343	6.4	220.885	232.05
229633000	1441067356	31.131391021516148	122.5695808373026	6.4	220.87	232.10000000000002
229633000	1441067357	31.131366928092852	122.56955774205531	6.4	220.855	232.15
229633000	1441067358	31.131343072779625	122.5695349346594	6.4	220.84	232.20000000000002
229633000	1441067359	31.13131943624963	122.56951238795286	6.4	220.82500000000002	232.25
229633000	1441067360	31.131295999176054	122.56949007477357	6.4	220.81	232.3
229633000	1441067361	31.131272742232046	122.5694679679596	6.4	220.79500000000002	232.35
229633000	1441067362	31.131249646090726	122.56944604034898	6.4	220.78	232.4
229633000	1441067363	31.131226691425226	122.56942426477987	6.4	220.76500000000001	232.45
229633000	1441067364	31.13120385890864	122.56940261409036	6.4	220.75	232.5
229633000	1441067365	31.131181129214028	122.56938106111869	6.4	220.73499999999999	232.55000000000004
229633000	1441067366	31.131158483014442	122.56935957870309	6.4	220.72	232.60000000000002
229633000	1441067367	31.131135900982937	122.56933813968183	6.4	220.70499999999998	232.65000000000003
229633000	1441067368	31.131113363792522	122.56931671689325	6.4	220.69	232.70000000000002
229633000	1441067369	31.131090852116227	122.56929528317575	6.4	220.67499999999998	232.75000000000003
229633000	1441067370	31.131068346627004	122.56927381136768	6.4	220.66	232.8
229633000	1441067371	31.131045827997827	122.56925227430757	6.4	220.64499999999998	232.85000000000002
229633000	1441067372	31.131023276901658	122.56923064483387	6.4	220.63	232.9
229633000	1441067373	31.131000674011407	122.56920889578517	6.4	220.61499999999998	232.95000000000002
229633000	1441067374	31.130978000000002	122.569187	6.4	220.6	233.0
229633000	1441067375	31.130955241930387	122.56916493951266	6.4	220.61249999999998	233.0
229633000	1441067376	31.13093241242567	122.56914273313994	6.4	220.625	233.0
229633000	1441067377	31.13090953049904	122.5691204088942	6.4	220.63750000000002	233.0
229633000	1441067378	31.130886615163696	122.56909799478774	6.4	220.64999999999998	233.0
229633000	1441067379	31.130863685432868	122.56907551883289	6.4	220.66249999999997	233.0
229633000	1441067380	31.130840760319806	122.56905300904184	6.4	220.67499999999998	233.0
229633000	1441067381	31.130817858837748	122.56903049342684	6.4	220.6875	233.0
229633000	1441067382	31.130795	122.56900800000001	6.4	220.7	233.0
229633000	1441067383	31.130772197879867	122.56898555132469	6.390000000000001	220.67999999999998	233.0
229633000	1441067384	31.13074944679071	122.5689631481693	6.38	220.66	233.0
229633000	1441067385	31.13072673610596	122.5689407858534	6.37	220.64	233.0
229633000	1441067386	31.13070405519898	122.56891845969665	6.36	220.62	233.0
229633000	1441067387	31.130681393443176	122.56889616501873	6.35	220.6	233.0
229633000	1441067388	31.13065874021192	122.56887389713924	6.34	220.57999999999998	233.0
229633000	1441067389	31.130636084878592	122.56885165137795	6.33	220.56	233.0
229633000	1441067390	31.13061341681658	122.5688294230545	6.32	220.54	233.0
229633000	1441067391	31.130590725399266	122.56880720748862	6.31	220.52	233.0
229633000	1441067392	31.130567999999997	122.56878500000002	6.3	220.5	233.0
229633000	1441067393	31.130545233193814	122.56876279822839	6.3	220.4909090909091	233.0
229633000	1441067394	31.13052243036241	122.56874060909313	6.3	220.48181818181817	233.0
229633000	1441067395	31.130499600089138	122.56871844183362	6.3	220.47272727272727	233.0
229633000	1441067396	31.130476750957346	122.56869630568919	6.3	220.46363636363637	233.0
229633000	1441067397	31.130453891550417	122.56867420989911	6.3	220.45454545454544	233.0
229633000	1441067398	31.130431030451696	122.56865216370271	6.3	220.44545454545457	233.0
229633000	1441067399	31.130408176244593	122.56863017633927	6.3	220.43636363636364	233.0
229633000	1441067400	31.13038533751248	122.56860825704803	6.3	220.42727272727274	233.0
229633000	1441067401	31.13036252283874	122.56858641506825	6.3	220.41818181818184	233.0
229633000	1441067402	31.13033974080678	122.56856465963918	6.3	220.4090909090909	233.0
229633000	1441067403	31.130316999999998	122.568543	6.3	220.4	233.0
229633000	1441067404	31.13029430372244	122.56852143734443	6.3	220.4	233.0
229633000	1441067405	31.130271634160728	122.56849994068423	6.3	220.4	233.0
229633000	1441067406	31.130248968222052	122.56847847098577	6.3	220.4	233.0
229633000	1441067407	31.130226282813624	122.56845698921542	6.3	220.4	233.0
229633000	1441067408	31.130203554842605	122.56843545633966	6.3	220.4	233.0
229633000	1441067409	31.130180761216106	122.56841383332497	6.3	220.4	233.0
229633000	1441067410	31.130157878841302	122.56839208113794	6.3	220.4	233.0
229633000	1441067411	31.130134884625228	122.5683701607452	6.3	220.4	233.0
229633000	1441067412	31.130111755474974	122.56834803311345	6.3	220.4	233.0
229633000	1441067413	31.130088468297565	122.56832565920945	6.3	220.4	233.0
229633000	1441067414	31.130064999999995	122.56830299999999	6.3	220.4	233.0
229633000	1441067415	31.130041337406745	122.56828003039676	6.3	220.38947368421051	233.0
229633000	1441067416	31.130017507012237	122.56825678109068	6.3	220.37894736842108	233.0
229633000	1441067417	31.129993545228395	122.56823329671742	6.3	220.3684210526316	233.0
229633000	1441067418	31.129969488467186	122.56820962191256	6.3	220.3578947368421	233.0
229633000	1441067419	31.12994537314059	122.56818580131163	6.3	220.34736842105264	233.0
229633000	1441067420	31.12992123566067	122.56816187955002	6.3	220.33684210526317	233.0
229633000	1441067421	31.129897112439462	122.56813790126309	6.3	220.32631578947368	233.0
229633000	1441067422	31.129873039889084	122.5681139110861	6.3	220.31578947368422	233.0
229633000	1441067423	31.12984905442163	122.56808995365422	6.3	220.30526315789473	233.0
229633000	1441067424	31.129825192449275	122.56806607360257	6.3	220.29473684210527	233.0
229633000	1441067425	31.12980149038423	122.56804231556615	6.3	220.2842105263158	233.0
229633000	1441067426	31.1297779846387	122.56801872417992	6.3	220.2736842105263	233.0
229633000	1441067427	31.12975471162494	122.56799534407871	6.3	220.26315789473682	233.0
229633000	1441067428	31.129731707755262	122.56797221989733	6.3	220.25263157894736	233.0
229633000	1441067429	31.129709009441957	122.56794939627046	6.3	220.2421052631579	233.0
229633000	1441067430	31.129686653097405	122.56792691783276	6.3	220.2315789473684	233.0
229633000	1441067431	31.12966467513394	122.56790482921879	6.3	220.22105263157894	233.0
229633000	1441067432	31.129643111963997	122.56788317506306	6.3	220.21052631578948	233.0
229633000	1441067433	31.129622000000005	122.567862	6.3	220.2	233.0
229633000	1441067434	31.129601353947006	122.5678413242449	6.3	220.20999999999998	233.0
229633000	1441067435	31.129581101680426	122.56782107033673	6.3	220.22	233.0
229633000	1441067436	31.129561149368204	122.56780113639553	6.3	220.23	233.0
229633000	1441067437	31.129541403178266	122.56778142054151	6.3	220.23999999999998	233.0
229633000	1441067438	31.1295217692784	122.56776182089502	6.3	220.25	233.0
229633000	1441067439	31.129502153836395	122.5677422355766	6.3	220.26000000000002	233.0
229633000	1441067440	31.12948246301994	122.56772256270695	6.3	220.27	233.0
229633000	1441067441	31.12946260299669	122.56770270040693	6.3	220.28	233.0
229633000	1441067442	31.12944247993419	122.56768254679753	6.3	220.29000000000002	233.0
229633000	1441067443	31.129422	122.567662	6.3	220.3	233.0
229633000	1441067444	31.12940109523396	122.56764098478125	6.3	220.34444444444446	233.0
229633000	1441067445	31.12937980116568	122.56761953249064	6.3	220.38888888888889	233.0
229633000	1441067446	31.12935817919717	122.56759770112302	6.3	220.43333333333334	233.0
229633000	1441067447	31.129336290730496	122.56757554867318	6.3	220.47777777777776	233.0
229633000	1441067448	31.129314197167776	122.56755313313579	6.3	220.52222222222224	233.0
229633000	1441067449	31.12929195991118	122.56753051250539	6.3	220.56666666666666	233.0
229633000	1441067450	31.12926964036285	122.56750774477642	6.3	220.61111111111111	233.0
229633000	1441067451	31.129247299925037	122.56748488794322	6.3	220.65555555555554	233.0
229633000	1441067452	31.129224999999998	122.567462	6.3	220.7	233.0
229633000	1441067453	31.129202790539097	122.56743912927011	6.3	220.70454545454544	233.0
229633000	1441067454	31.129180675689938	122.5674162853937	6.3	220.7090909090909	233.0
229633000	1441067455	31.129158648149122	122.56739346834017	6.3	220.71363636363637	233.0
229633000	1441067456	31.129136700613333	122.5673706780789	6.3	220.71818181818182	233.0
229633000	1441067457	31.12911482577921	122.56734791457929	6.3	220.72272727272724	233.0
229633000	1441067458	31.129093016343354	122.56732517781073	6.3	220.72727272727272	233.0
229633000	1441067459	31.129071265002473	122.56730246774265	6.3	220.7318181818182	233.0
229633000	1441067460	31.12904956445319	122.56727978434446	6.3	220.73636363636362	233.0
229633000	1441067461	31.12902790739212	122.56725712758562	6.3	220.74090909090907	233.0
229633000	1441067462	31.12900628651592	122.5672344974355	6.3	220.74545454545455	233.0
229633000	1441067463	31.12898469452125	122.56721189386357	6.3	220.75	233.0
229633000	1441067464	31.12896312410474	122.56718931683932	6.3	220.75454545454545	233.0
229633000	1441067465	31.128941567963032	122.56716676633214	6.3	220.7590909090909	233.0
229633000	1441067466	31.128920018792787	122.56714424231149	6.3	220.76363636363635	233.0
229633000	1441067467	31.12889846929062	122.56712174474687	6.3	220.76818181818183	233.0
229633000	1441067468	31.128876912153178	122.5670992736078	6.3	220.77272727272728	233.0
229633000	1441067469	31.128855340077127	122.56707682886365	6.3	220.7772727272727	233.0
229633000	1441067470	31.128833745759092	122.56705441048398	6.3	220.78181818181818	233.0
229633000	1441067471	31.128812121895713	122.56703201843828	6.3	220.78636363636366	233.0
229633000	1441067472	31.12879046118365	122.56700965269604	6.3	220.79090909090908	233.0
229633000	1441067473	31.128768756319516	122.56698731322678	6.3	220.79545454545453	233.0
229633000	1441067474	31.128746999999997	122.566965	6.3	220.8	233.0
229633000	1441067475	31.12872518706909	122.5669427127103	6.295	220.785	233.0
229633000	1441067476	31.128703320960483	122.56692044995253	6.29	220.77	233.0
229633000	1441067477	31.12868140725518	122.56689821004669	6.285	220.755	233.0
229633000	1441067478	31.128659451534247	122.56687599131271	6.28	220.74	233.0
229633000	1441067479	31.128637459378716	122.56685379207049	6.275	220.72500000000002	233.0
229633000	1441067480	31.128615436369646	122.56683161064001	6.27	220.71	233.0
229633000	1441067481	31.128593388088056	122.56680944534118	6.265	220.69500000000002	233.0
229633000	1441067482	31.128571320115007	122.56678729449395	6.26	220.68	233.0
229633000	1441067483	31.128549238031503	122.56676515641821	6.255	220.66500000000002	233.0
229633000	1441067484	31.12852714741861	122.56674302943392	6.25	220.65	233.0
229633000	1441067485	31.12850505385737	122.56672091186097	6.245	220.635	233.0
229633000	1441067486	31.128482962928775	122.56669880201929	6.24	220.62	233.0
229633000	1441067487	31.128460880213893	122.56667669822879	6.235	220.605	233.0
229633000	1441067488	31.128438811293748	122.56665459880938	6.23	220.59	233.0
229633000	1441067489	31.128416761749385	122.56663250208094	6.225	220.575	233.0
229633000	1441067490	31.1283947371618	122.56661040636338	6.22	220.56	233.0
229633000	1441067491	31.12837274311204	122.56658830997664	6.215	220.545	233.0
229633000	1441067492	31.128350785181148	122.56656621124056	6.21	220.53	233.0
229633000	1441067493	31.128328868950117	122.56654410847504	6.205	220.515	233.0
229633000	1441067494	31.128306999999996	122.56652199999999	6.2	220.5	233.0
229633000	1441067495	31.128285182573276	122.56649988479444	6.2	220.5277777777778	232.94444444444443
229633000	1441067496	31.12826341555833	122.56647776447407	6.2	220.55555555555554	232.8888888888889
229633000	1441067497	31.128241696505015	122.5664556413137	6.2	220.58333333333331	232.83333333333337
229633000	1441067498	31.12822002296316	122.56643351758821	6.2	220.61111111111111	232.7777777777778
229633000	1441067499	31.128198392482627	122.56641139557237	6.2	220.63888888888889	232.7222222222222
229633000	1441067500	31.128176802613265	122.56638927754109	6.2	220.66666666666666	232.66666666666669
229633000	1441067501	31.128155250904925	122.56636716576915	6.2	220.69444444444443	232.61111111111114
229633000	1441067502	31.128133734907458	122.56634506253143	6.2	220.72222222222223	232.55555555555557
229633000	1441067503	31.128112252170716	122.56632297010273	6.2	220.75	232.5
229633000	1441067504	31.128090800244564	122.56630089075793	6.2	220.77777777777777	232.44444444444446
229633000	1441067505	31.12806937667888	122.56627882677185	6.2	220.80555555555554	232.38888888888894
229633000	1441067506	31.128047979023485	122.56625678041935	6.2	220.83333333333334	232.33333333333334
229633000	1441067507	31.128026604828264	122.56623475397522	6.2	220.86111111111111	232.27777777777777
229633000	1441067508	31.12800525164307	122.56621274971434	6.2	220.88888888888889	232.22222222222223
229633000	1441067509	31.127983917017797	122.56619076991153	6.2	220.91666666666666	232.1666666666667
229633000	1441067510	31.127962598502275	122.56616881684165	6.2	220.94444444444443	232.11111111111114
229633000	1441067511	31.127941293646387	122.56614689277953	6.2	220.97222222222223	232.05555555555554
229633000	1441067512	31.12792	122.566125	6.2	221.0	232.00000000000003
229633000	1441067513	31.127898713002562	122.56610313710046	6.2	220.98181818181817	232.00000000000003
229633000	1441067514	31.127877419651817	122.56608128796844	6.2	220.96363636363634	232.00000000000003
229633000	1441067515	31.127856104835114	122.56605943281407	6.2	220.94545454545457	232.00000000000003
229633000	1441067516	31.127834753439718	122.56603755184754	6.2	220.92727272727274	232.00000000000003
229633000	1441067517	31.12781335035295	122.566015625279	6.2	220.9090909090909	232.00000000000003
229633000	1441067518	31.127791880462084	122.56599363331866	6.2	220.89090909090908	232.00000000000003
229633000	1441067519	31.12777032865439	122.56597155617676	6.2	220.87272727272727	232.00000000000003
229633000	1441067520	31.12774867981709	122.56594937406363	6.2	220.85454545454544	232.00000000000003
229633000	1441067521	31.12772691883744	122.56592706718956	6.2	220.83636363636364	232.00000000000003
229633000	1441067522	31.127705030602673	122.5659046157649	6.2	220.81818181818184	232.00000000000003
229633000	1441067523	31.12768299999999	122.56588200000002	6.2	220.8	232.00000000000003
229633000	1441067524	31.127660825481698	122.56585921534182	6.2	220.77272727272728	232.09090909090912
229633000	1441067525	31.127638559760484	122.56583631818307	6.2	220.74545454545455	232.1818181818182
229633000	1441067526	31.12761626911421	122.56581338015299	6.2	220.71818181818185	232.2727272727273
229633000	1441067527	31.12759401982075	122.56579047288058	6.2	220.6909090909091	232.3636363636364
229633000	1441067528	31.127571878158097	122.56576766799473	6.2	220.66363636363636	232.45454545454547
229633000	1441067529	31.127549910404213	122.56574503712423	6.2	220.63636363636363	232.54545454545456
229633000	1441067530	31.12752818283718	122.5657226518977	6.2	220.6090909090909	232.63636363636363
229633000	1441067531	31.127506761735063	122.56570058394367	6.2	220.58181818181816	232.72727272727275
229633000	1441067532	31.127485713376032	122.56567890489055	6.2	220.55454545454546	232.81818181818184
229633000	1441067533	31.127465104038258	122.56565768636659	6.2	220.52727272727273	232.9090909090909
229633000	1441067534	31.127445	122.56563700000001	6.2	220.5	233.0
229633000	1441067535	31.127425431207232	122.5656168802556	6.2	220.47	233.0
229633000	1441067536	31.127406282276812	122.56559721294524	6.2	220.44	233.0
229633000	1441067537	31.127387401493284	122.56557784671773	6.2	220.41	233.0
229633000	1441067538	31.12736863714102	122.5655586302222	6.2	220.38	233.0
229633000	1441067539	31.127349837504376	122.56553941210795	6.2	220.35	233.0
229633000	1441067540	31.127330850867548	122.56552004102458	6.2	220.32	233.0
229633000	1441067541	31.127311525514717	122.56550036562189	6.2	220.29	233.0
229633000	1441067542	31.127291709729892	122.56548023454998	6.2	220.26	233.0
229633000	1441067543	31.12727125179704	122.56545949645913	6.2	220.23	233.0
229633000	1441067544	31.12725	122.56543800000001	6.2	220.2	233.0
229633000	1441067545	31.12722785418057	122.56541564579524	6.2	220.20999999999998	233.0
229633000	1441067546	31.12720492041269	122.56539254235443	6.2	220.22	233.0
229633000	1441067547	31.127181356328453	122.56536885015866	6.2	220.23	233.0
229633000	1441067548	31.12715731956006	122.56534472968883	6.2	220.23999999999998	233.0
229633000	1441067549	31.127132967739808	122.56532034142538	6.2	220.25	233.0
229633000	1441067550	31.127108458500132	122.56529584584855	6.2	220.26000000000002	233.0
229633000	1441067551	31.127083949473576	122.5652714034382	6.2	220.27	233.0
229633000	1441067552	31.127059598292835	122.5652471746739	6.2	220.28	233.0
229633000	1441067553	31.12703556259068	122.56522332003487	6.2	220.29000000000002	233.0
229633000	1441067554	31.127012	122.56520000000002	6.2	220.3	233.0
229633000	1441067555	31.126989028049387	122.56517733025254	6.2	220.34444444444446	233.0
229633000	1441067556	31.126966603849684	122.56515524729376	6.2	220.38888888888889	233.0
229633000	1441067557	31.126944644407228	122.56513364282979	6.2	220.43333333333334	233.0
229633000	1441067558	31.126923066728278	122.56511240856688	6.2	220.47777777777776	233.0
229633000	1441067559	31.126901787819012	122.56509143621146	6.2	220.52222222222224	233.0
229633000	1441067560	31.126880724685538	122.5650706174702	6.2	220.56666666666666	233.0
229633000	1441067561	31.12685979433391	122.56504984404985	6.2	220.61111111111111	233.0
229633000	1441067562	31.126838913770097	122.56502900765743	6.2	220.65555555555554	233.0
229633000	1441067563	31.126817999999997	122.56500800000002	6.2	220.7	233.0
229633000	1441067564	31.126796987055833	122.56498673835989	6.2	220.76666666666665	233.0
229633000	1441067565	31.12677587707546	122.56496524231916	6.2	220.83333333333334	233.0
229633000	1441067566	31.126754689223127	122.56494355703485	6.2	220.9	233.0
229633000	1441067567	31.126733442663117	122.56492172766391	6.2	220.96666666666667	233.0
229633000	1441067568	31.126712156559744	122.5648997993633	6.2	221.03333333333333	233.0
229633000	1441067569	31.12669085007734	122.56487781728984	6.2	221.10000000000002	233.0
229633000	1441067570	31.12666954238032	122.56485582660031	6.2	221.16666666666669	233.0
229633000	1441067571	31.12664825263306	122.56483387245147	6.2	221.23333333333335	233.0
229633000	1441067572	31.126626999999992	122.564812	6.2	221.30000000000004	233.0
229633000	1441067573	31.12660579676987	122.56479024184814	6.190909090909091	221.32727272727277	233.0
229633000	1441067574	31.12658462772849	122.56476858038063	6.181818181818182	221.35454545454547	233.0
229633000	1441067575	31.126563470785882	122.56474698542787	6.172727272727273	221.3818181818182	233.0
229633000	1441067576	31.12654230385208	122.5647254268203	6.163636363636364	221.40909090909093	233.0
229633000	1441067577	31.12652110483709	122.5647038743884	6.154545454545454	221.43636363636367	233.0
229633000	1441067578	31.1264998516509	122.56468229796276	6.1454545454545455	221.46363636363637	233.0
229633000	1441067579	31.126478522203474	122.5646606673739	6.136363636363636	221.4909090909091	233.0
229633000	1441067580	31.126457094404756	122.5646389524525	6.127272727272727	221.51818181818183	233.0
229633000	1441067581	31.126435546164664	122.56461712302922	6.118181818181818	221.54545454545456	233.0
229633000	1441067582	31.126413855393128	122.5645951489348	6.1090909090909085	221.57272727272726	233.0
229633000	1441067583	31.126391999999992	122.564573	6.1	221.6	233.0
229633000	1441067584	31.12636997336629	122.56455066319032	6.1	221.60909090909092	232.9090909090909
229633000	1441067585	31.126347830757663	122.56452819400968	6.1	221.61818181818182	232.81818181818184
229633000	1441067586	31.12632564291092	122.56450566509665	6.1	221.62727272727275	232.72727272727275
229633000	1441067587	31.126303480562918	122.5644831490895	6.1	221.63636363636365	232.63636363636363
229633000	1441067588	31.126281414450617	122.56446071862652	6.1	221.64545454545456	232.54545454545456
229633000	1441067589	31.126259515310963	122.56443844634579	6.1	221.65454545454546	232.45454545454547
229633000	1441067590	31.126237853880987	122.56441640488526	6.1	221.66363636363636	232.3636363636364
229633000	1441067591	31.126216500897772	122.56439466688276	6.1	221.67272727272726	232.2727272727273
229633000	1441067592	31.126195527098414	122.564373304976	6.1	221.6818181818182	232.1818181818182
229633000	1441067593	31.126175003220084	122.5643523918026	6.1	221.6909090909091	232.09090909090912
229633000	1441067594	31.126155000000004	122.564332	6.1	221.7	232.00000000000003
229633000	1441067595	31.126135551009238	122.56431216446789	6.1	221.67000000000002	232.00000000000003
229633000	1441067596	31.126116541154193	122.5642927691553	6.1	221.64000000000001	232.00000000000003
229633000	1441067597	31.12609781817505	122.56427366027386	6.1	221.61	232.00000000000003
229633000	1441067598	31.126079229811857	122.56425468403536	6.1	221.58	232.00000000000003
229633000	1441067599	31.126060623804605	122.5642356866519	6.1	221.55	232.00000000000003
229633000	1441067600	31.126041847893163	122.56421651433578	6.1	221.52	232.00000000000003
229633000	1441067601	31.126022749817338	122.56419701329956	6.1	221.49	232.00000000000003
[truncated: 4,965 more rows]
