# Supplementary material for: Maritime traffic congestion identification and ship trajectory prediction using temporal graph convolutional networks
Source: PLoS One. 2026 Mar 9;21(3):e0342781. doi: 10.1371/journal.pone.0342781 (PMC12970927; doi:10.1371/journal.pone.0342781)
Supplement: S1 File — (ZIP) [file pone.0342781.s001.zip › data/interpolation/shipid_235098383_processed.csv]

shipid	lasttime	lat	lon	sog	cog	hdg
235098383	1441065604	31.16715800000001	122.61563300000002	12.0	245.20000000000002	253.0
235098383	1441065605	31.16713689997997	122.61557242711717	12.03	245.18	253.0
235098383	1441065606	31.16711534449648	122.61551215136733	12.06	245.16000000000003	253.0
235098383	1441065607	31.167093362683428	122.61545214239922	12.09	245.14000000000001	253.0
235098383	1441065608	31.167070983674655	122.61539236986162	12.120000000000001	245.12000000000003	253.0
235098383	1441065609	31.167048236603957	122.61533280340319	12.15	245.10000000000002	253.0
235098383	1441065610	31.167025150605053	122.61527341267264	12.18	245.08	253.0
235098383	1441065611	31.167001754811622	122.61521416731848	12.21	245.06000000000003	253.0
235098383	1441065612	31.166978078357275	122.61515503698935	12.24	245.04000000000002	253.0
235098383	1441065613	31.166954150375563	122.61509599133367	12.270000000000001	245.02000000000004	253.0
235098383	1441065614	31.166929999999994	122.615037	12.3	245.00000000000003	253.0
235098383	1441065615	31.16690565636402	122.61497803263671	12.3	245.0090909090909	253.0
235098383	1441065616	31.166881148601014	122.61491905889216	12.3	245.01818181818186	253.0
235098383	1441065617	31.166856505844333	122.61486004841477	12.3	245.02727272727273	253.0
235098383	1441065618	31.166831757227236	122.61480097085277	12.3	245.03636363636366	253.0
235098383	1441065619	31.166806931882974	122.61474179585447	12.3	245.04545454545456	253.0
235098383	1441065620	31.166782058944687	122.61468249306807	12.3	245.0545454545455	253.0
235098383	1441065621	31.166757167545505	122.61462303214181	12.3	245.0636363636364	253.0
235098383	1441065622	31.16673228681847	122.61456338272376	12.3	245.07272727272732	253.0
235098383	1441065623	31.166707445896595	122.6145035144621	12.3	245.0818181818182	253.0
235098383	1441065624	31.166682673912806	122.61444339700482	12.3	245.09090909090912	253.0
235098383	1441065625	31.166657999999998	122.614383	12.3	245.10000000000002	253.0
235098383	1441065626	31.166633450226964	122.61432230911826	12.32	245.14000000000001	253.0
235098383	1441065627	31.16660903840633	122.61426137412077	12.34	245.18	253.0
235098383	1441065628	31.166584775286843	122.61420026079124	12.360000000000001	245.22000000000003	253.0
235098383	1441065629	31.166560671617304	122.61413903491326	12.38	245.26000000000002	253.0
235098383	1441065630	31.1665367381467	122.61407776227045	12.4	245.3	253.0
235098383	1441065631	31.166512985624106	122.61401650864617	12.42	245.34	253.0
235098383	1441065632	31.16648942479875	122.61395533982379	12.44	245.38	253.0
235098383	1441065633	31.166466066419932	122.61389432158656	12.46	245.42	253.0
235098383	1441065634	31.16644292123716	122.61383351971759	12.48	245.46	253.0
235098383	1441065635	31.16642	122.613773	12.5	245.5	253.0
235098383	1441065636	31.166397297988723	122.61371277542315	12.51	245.54	253.0
235098383	1441065637	31.16637474860595	122.61365264780234	12.52	245.57999999999998	253.0
235098383	1441065638	31.16635226978443	122.61359236615964	12.53	245.61999999999998	253.0
235098383	1441065639	31.16632977945644	122.61353167951762	12.54	245.66	253.0
235098383	1441065640	31.166307195553827	122.61347033689925	12.55	245.7	253.0
235098383	1441065641	31.166284436007885	122.613408087328	12.56	245.74000000000004	253.0
235098383	1441065642	31.166261418749507	122.6133446798278	12.57	245.78000000000003	253.0
235098383	1441065643	31.166238061708967	122.61327986342303	12.58	245.82000000000002	253.0
235098383	1441065644	31.166214282816068	122.61321338713863	12.59	245.86	253.0
235098383	1441065645	31.166189999999993	122.613145	12.6	245.90000000000003	253.0
235098383	1441065646	31.16616516515831	122.61307459902162	12.588888888888889	245.92222222222225	252.88888888888889
235098383	1441065647	31.166139866064597	122.6130026731719	12.577777777777778	245.94444444444449	252.77777777777777
235098383	1441065648	31.16611422446251	122.6129298594069	12.566666666666666	245.96666666666667	252.66666666666666
235098383	1441065649	31.1660883620972	122.61285679468159	12.555555555555555	245.9888888888889	252.55555555555554
235098383	1441065650	31.166062400715166	122.61278411594992	12.544444444444444	246.01111111111112	252.44444444444443
235098383	1441065651	31.166036462064422	122.61271246016466	12.533333333333333	246.03333333333336	252.33333333333331
235098383	1441065652	31.1660106678943	122.61264246427763	12.522222222222222	246.05555555555554	252.22222222222223
235098383	1441065653	31.165985139955527	122.6125747652395	12.511111111111111	246.07777777777778	252.11111111111111
235098383	1441065654	31.16596	122.61251000000001	12.5	246.10000000000002	252.0
235098383	1441065655	31.165935348055925	122.61244859167245	12.52	246.11	252.0
235098383	1441065656	31.165911197252356	122.6123901080281	12.54	246.12	252.0
235098383	1441065657	31.165887538992358	122.61233390300346	12.56	246.13	252.0
235098383	1441065658	31.165864364677734	122.61227933053583	12.58	246.14000000000001	252.0
235098383	1441065659	31.165841665709046	122.61222574456318	12.6	246.15	252.0
235098383	1441065660	31.16581943348584	122.61217249902417	12.62	246.16	252.0
235098383	1441065661	31.165797659406525	122.61211894785811	12.639999999999999	246.17000000000002	252.0
235098383	1441065662	31.165776334868482	122.61206444500495	12.66	246.18	252.0
235098383	1441065663	31.16575545126794	122.61200834440523	12.68	246.19	252.0
235098383	1441065664	31.165735	122.61195000000001	12.7	246.20000000000002	252.0
235098383	1441065665	31.165714895085877	122.61188899171684	12.709999999999999	246.18	252.0
235098383	1441065666	31.165694741055994	122.6118258034274	12.719999999999999	246.16	252.0
235098383	1441065667	31.16567406506913	122.61176114498991	12.73	246.14000000000001	252.0
235098383	1441065668	31.165652394285512	122.61169572626326	12.74	246.12	252.0
235098383	1441065669	31.165629255866726	122.61163025710705	12.75	246.10000000000002	252.0
235098383	1441065670	31.16560417697583	122.61156544738144	12.76	246.08	252.0
235098383	1441065671	31.165576684777275	122.61150200694709	12.77	246.06	252.0
235098383	1441065672	31.16554630643688	122.61144064566487	12.780000000000001	246.04000000000002	252.0
235098383	1441065673	31.165512569121717	122.6113820733957	12.790000000000001	246.02	252.0
235098383	1441065674	31.165475000000004	122.61132700000002	12.8	246.00000000000003	252.0
235098383	1441065675	31.165433324129427	122.611275908337	12.818181818181818	246.04545454545453	252.0
235098383	1441065676	31.16538805812207	122.61122837326275	12.836363636363638	246.09090909090912	252.0
235098383	1441065677	31.165339916477453	122.61118374263168	12.854545454545455	246.13636363636365	252.0
235098383	1441065678	31.165289613693997	122.61114136429772	12.872727272727273	246.1818181818182	252.0
235098383	1441065679	31.165237864269123	122.6111005861145	12.89090909090909	246.22727272727272	252.0
235098383	1441065680	31.165185382699367	122.61106075593568	12.90909090909091	246.27272727272728	252.0
235098383	1441065681	31.16513288348046	122.61102122161509	12.927272727272728	246.3181818181818	252.0
235098383	1441065682	31.165081081107335	122.61098133100683	12.945454545454545	246.36363636363635	252.0
235098383	1441065683	31.165030690074147	122.61094043196529	12.963636363636363	246.40909090909088	252.0
235098383	1441065684	31.164982424874218	122.61089787234489	12.981818181818182	246.45454545454547	252.0
235098383	1441065685	31.164937000000005	122.61085299999999	13.0	246.49999999999997	252.0
235098383	1441065686	31.164894968714894	122.61080530469262	13.005263157894737	246.51578947368418	251.94736842105266
235098383	1441065687	31.164856239369467	122.61075484381638	13.010526315789473	246.53157894736842	251.89473684210523
235098383	1441065688	31.16482055908627	122.61070181667259	13.01578947368421	246.54736842105262	251.8421052631579
235098383	1441065689	31.164787674988006	122.61064642256228	13.021052631578947	246.56315789473683	251.78947368421052
235098383	1441065690	31.164757334197578	122.61058886078632	13.026315789473685	246.57894736842107	251.73684210526318
235098383	1441065691	31.16472928383814	122.61052933064562	13.031578947368422	246.59473684210528	251.68421052631578
235098383	1441065692	31.16470327103306	122.61046803144106	13.036842105263158	246.61052631578946	251.6315789473684
235098383	1441065693	31.164679042906037	122.61040516247384	13.042105263157895	246.6263157894737	251.57894736842107
235098383	1441065694	31.164656346581104	122.61034092304529	13.047368421052632	246.6421052631579	251.5263157894737
235098383	1441065695	31.16463492918263	122.6102755124572	13.052631578947368	246.6578947368421	251.4736842105263
235098383	1441065696	31.164614537835334	122.61020913001165	13.057894736842105	246.6736842105263	251.42105263157896
235098383	1441065697	31.16459491966434	122.61014197501127	13.063157894736841	246.68947368421055	251.3684210526316
235098383	1441065698	31.164575821795147	122.61007424675913	13.068421052631578	246.70526315789473	251.31578947368425
235098383	1441065699	31.164556991353745	122.61000614455881	13.073684210526315	246.72105263157894	251.26315789473682
235098383	1441065700	31.16453817546642	122.6099378677145	13.078947368421053	246.73684210526318	251.21052631578948
235098383	1441065701	31.164519121259985	122.60986961553094	13.08421052631579	246.7526315789474	251.15789473684214
235098383	1441065702	31.164499575861612	122.60980158731337	13.089473684210526	246.76842105263157	251.10526315789477
235098383	1441065703	31.164479286398947	122.60973398236762	13.094736842105263	246.78421052631583	251.05263157894737
235098383	1441065704	31.164458000000003	122.60966700000002	13.1	246.8	251.0
235098383	1441065705	31.164435541120415	122.60960080425198	13.1	246.77	251.0
235098383	1441065706	31.16441204352485	122.60953541810312	13.1	246.74	251.0
235098383	1441065707	31.16438771830518	122.60947082926714	13.1	246.71000000000004	251.0
235098383	1441065708	31.16436277655323	122.60940702545703	13.1	246.68000000000004	251.0
235098383	1441065709	31.164337429360735	122.60934399438534	13.1	246.64999999999998	251.0
235098383	1441065710	31.164311887819473	122.60928172376389	13.1	246.61999999999998	251.0
235098383	1441065711	31.16428636302114	122.60922020130405	13.1	246.58999999999997	251.0
235098383	1441065712	31.16426106605736	122.60915941471669	13.1	246.55999999999997	251.0
235098383	1441065713	31.16423620801979	122.60909935171208	13.1	246.52999999999997	251.0
235098383	1441065714	31.164212000000003	122.60904000000001	13.1	246.49999999999997	251.0
235098383	1441065715	31.164188595978715	122.60898133138967	13.11	246.49999999999997	251.0
235098383	1441065716	31.164165921493147	122.60892325408963	13.12	246.49999999999997	251.0
235098383	1441065717	31.16414384496955	122.6088656604086	13.129999999999999	246.49999999999997	251.0
235098383	1441065718	31.16412223483389	122.60880844265576	13.139999999999999	246.49999999999997	251.0
235098383	1441065719	31.16410095951203	122.60875149314082	13.149999999999999	246.49999999999997	251.0
235098383	1441065720	31.164079887429594	122.60869470417374	13.16	246.49999999999997	251.0
235098383	1441065721	31.164058887012004	122.60863796806505	13.17	246.49999999999997	251.0
235098383	1441065722	31.164037826684527	122.60858117712561	13.18	246.49999999999997	251.0
235098383	1441065723	31.164016574872235	122.6085242236667	13.19	246.49999999999997	251.0
235098383	1441065724	31.163995000000003	122.608467	13.2	246.49999999999997	251.0
235098383	1441065725	31.163972986477706	122.60840938573482	13.19090909090909	246.45454545454547	251.0
235098383	1441065726	31.16395048265589	122.60835120966955	13.181818181818182	246.40909090909088	251.0
235098383	1441065727	31.16392745286991	122.60829228790007	13.172727272727272	246.36363636363635	251.0
235098383	1441065728	31.163903861454852	122.60823243652251	13.163636363636362	246.3181818181818	251.0
235098383	1441065729	31.163879672745402	122.60817147163338	13.154545454545454	246.27272727272728	251.0
235098383	1441065730	31.163854851075875	122.60810920932947	13.145454545454545	246.22727272727272	251.0
235098383	1441065731	31.163829360780213	122.60804546570785	13.136363636363637	246.1818181818182	251.0
235098383	1441065732	31.163803166191936	122.60798005686604	13.127272727272727	246.13636363636365	251.0
235098383	1441065733	31.163776231644125	122.60791279890189	13.118181818181817	246.09090909090912	251.0
235098383	1441065734	31.163748521469426	122.60784350791367	13.10909090909091	246.04545454545453	251.0
235098383	1441065735	31.163719999999998	122.607772	13.1	246.00000000000003	251.0
235098383	1441065736	31.163690669250034	122.60769820972867	13.11	245.99	251.0
235098383	1441065737	31.163660681963997	122.60762254554189	13.12	245.98000000000002	251.0
235098383	1441065738	31.16363022856993	122.60754553434948	13.129999999999999	245.97000000000003	251.0
235098383	1441065739	31.163599499497096	122.60746770305998	13.139999999999999	245.96	251.0
235098383	1441065740	31.16356868517591	122.60738957858067	13.149999999999999	245.95000000000002	251.0
235098383	1441065741	31.163537976038164	122.6073116878175	13.16	245.94000000000003	251.0
235098383	1441065742	31.16350756251684	122.60723455767514	13.17	245.93	251.0
235098383	1441065743	31.16347763504621	122.60715871505687	13.18	245.92000000000002	251.0
235098383	1441065744	31.163448384061738	122.60708468686485	13.19	245.91000000000003	251.0
235098383	1441065745	31.163419999999995	122.60701300000001	13.2	245.90000000000003	251.0
235098383	1441065746	31.163392614345234	122.6069440275671	13.188888888888888	245.84444444444443	251.0
235098383	1441065747	31.16336612276832	122.6068775274906	13.177777777777777	245.78888888888892	251.0
235098383	1441065748	31.163340361985895	122.6068131039008	13.166666666666666	245.73333333333332	251.0
235098383	1441065749	31.163315168713687	122.6067503609291	13.155555555555555	245.6777777777778	251.0
235098383	1441065750	31.1632903796666	122.60668890270766	13.144444444444444	245.62222222222223	251.0
235098383	1441065751	31.163265831558743	122.60662833336964	13.133333333333333	245.5666666666667	251.0
235098383	1441065752	31.16324136110341	122.60656825704902	13.122222222222222	245.51111111111112	251.0
235098383	1441065753	31.163216805013207	122.6065082778806	13.11111111111111	245.45555555555558	251.0
235098383	1441065754	31.16319199999999	122.60644800000001	13.1	245.4	251.0
235098383	1441065755	31.16316682034598	122.60638711157726	13.1	245.34444444444446	251.0
235098383	1441065756	31.163141290617375	122.60632563691699	13.1	245.2888888888889	251.0
235098383	1441065757	31.163115472951638	122.60626368435715	13.1	245.23333333333338	251.0
235098383	1441065758	31.163089429486416	122.60620136223548	13.1	245.17777777777778	251.0
235098383	1441065759	31.16306322235955	122.60613877888942	13.1	245.12222222222226	251.0
235098383	1441065760	31.163036913709096	122.60607604265611	13.1	245.06666666666666	251.0
235098383	1441065761	31.16301056567335	122.6060132618724	13.1	245.01111111111115	251.0
235098383	1441065762	31.162984240390756	122.60595054487494	13.1	244.95555555555558	251.0
235098383	1441065763	31.162957999999986	122.60588800000001	13.1	244.90000000000003	251.0
235098383	1441065764	31.162931891816356	122.6058257052676	13.1	244.9090909090909	251.0
235098383	1441065765	31.162905903860715	122.60576361743357	13.1	244.91818181818186	251.0
235098383	1441065766	31.16288000933019	122.60570166293793	13.1	244.92727272727274	251.0
235098383	1441065767	31.162854181421785	122.60563976822075	13.1	244.93636363636367	251.0
235098383	1441065768	31.162828393332347	122.60557785972235	13.1	244.94545454545457	251.0
235098383	1441065769	31.162802618258592	122.60551586388311	13.1	244.9545454545455	251.0
235098383	1441065770	31.162776829397092	122.60545370714362	13.1	244.9636363636364	251.0
235098383	1441065771	31.162750999944258	122.60539131594463	13.1	244.97272727272733	251.0
235098383	1441065772	31.16272510309641	122.60532861672696	13.1	244.9818181818182	251.0
235098383	1441065773	31.162699112049655	122.60526553593172	13.1	244.99090909090916	251.0
235098383	1441065774	31.162672999999998	122.60520200000002	13.1	245.00000000000003	251.0
235098383	1441065775	31.162646758815725	122.60513798694814	13.1	245.04000000000002	251.0
235098383	1441065776	31.162620455054775	122.60507368109178	13.1	245.08	251.0
235098383	1441065777	31.162594173947955	122.60500931832115	13.1	245.12000000000003	251.0
235098383	1441065778	31.162568000726537	122.60494513452593	13.1	245.16000000000003	251.0
235098383	1441065779	31.162542020622237	122.60488136559532	13.1	245.20000000000002	251.0
235098383	1441065780	31.16251631886726	122.60481824741802	13.1	245.24	251.0
235098383	1441065781	31.162490980694265	122.6047560158823	13.1	245.28	251.0
235098383	1441065782	31.162466091336327	122.6046949068759	13.1	245.32	251.0
235098383	1441065783	31.16244173602694	122.60463515628616	13.1	245.36	251.0
235098383	1441065784	31.162418000000002	122.60457700000002	13.1	245.4	251.0
235098383	1441065785	31.162394923296	122.60452055747355	13.09090909090909	245.40909090909088	251.0
235098383	1441065786	31.162372365180122	122.60446548244134	13.081818181818182	245.41818181818184	251.0
235098383	1441065787	31.162350139723028	122.6044113122083	13.072727272727272	245.4272727272727	251.0
235098383	1441065788	31.16232806099456	122.60435758408033	13.063636363636363	245.43636363636364	251.0
235098383	1441065789	31.162305943063807	122.60430383536409	13.054545454545455	245.44545454545454	251.0
235098383	1441065790	31.162283599999075	122.60424960336717	13.045454545454545	245.45454545454547	251.0
235098383	1441065791	31.162260845867877	122.60419442539796	13.036363636363637	245.46363636363634	251.0
235098383	1441065792	31.162237494736953	122.60413783876587	13.027272727272727	245.4727272727273	251.0
235098383	1441065793	31.162213360672176	122.60407938078113	13.018181818181818	245.48181818181817	251.0
235098383	1441065794	31.162188257738528	122.60401858875504	13.00909090909091	245.4909090909091	251.0
235098383	1441065795	31.162162000000002	122.603955	13.0	245.5	251.0
235098383	1441065796	31.16213448651976	122.60388836375715	13.0	245.48888888888888	250.8888888888889
235098383	1441065797	31.16210595636176	122.60381927697817	13.0	245.47777777777776	250.7777777777778
235098383	1441065798	31.16207673359152	122.60374854854076	13.0	245.46666666666664	250.66666666666669
235098383	1441065799	31.162047142276265	122.6036769873208	13.0	245.45555555555552	250.55555555555557
235098383	1441065800	31.16201750648495	122.60360540219217	13.0	245.44444444444446	250.44444444444446
235098383	1441065801	31.161988150288334	122.60353460202676	13.0	245.43333333333334	250.33333333333334
235098383	1441065802	31.161959397758903	122.60346539569453	13.0	245.42222222222225	250.22222222222223
235098383	1441065803	31.16193157297088	122.60339859206351	13.0	245.41111111111113	250.11111111111114
235098383	1441065804	31.161904999999997	122.60333500000002	13.0	245.4	250.00000000000003
235098383	1441065805	31.16187989650664	122.60327515670245	13.0	245.39000000000001	250.00000000000003
235098383	1441065806	31.161856054484353	122.60321851270379	13.0	245.38	250.00000000000003
235098383	1441065807	31.161833159508447	122.60316424687227	13.0	245.37	250.00000000000003
235098383	1441065808	31.161810897152737	122.60311153807787	13.0	245.36	250.00000000000003
235098383	1441065809	31.16178895298954	122.60305956519207	13.0	245.35	250.00000000000003
235098383	1441065810	31.161767012589912	122.60300750708794	13.0	245.34	250.00000000000003
235098383	1441065811	31.161744761523543	122.60295454263989	13.0	245.33	250.00000000000003
235098383	1441065812	31.161721885358755	122.60289985072392	13.0	245.32	250.00000000000003
235098383	1441065813	31.161698069662467	122.60284261021754	13.0	245.31	250.00000000000003
235098383	1441065814	31.161672999999993	122.60278200000002	13.0	245.3	250.00000000000003
235098383	1441065815	31.161646474107357	122.60271749724504	13.0125	245.32500000000005	250.00000000000003
235098383	1441065816	31.161618738409622	122.60264977229717	13.025	245.35	250.00000000000003
235098383	1441065817	31.161590151505802	122.602579793792	13.0375	245.37499999999997	250.00000000000003
235098383	1441065818	31.16156107199677	122.60250853036297	13.05	245.4	250.00000000000003
235098383	1441065819	31.161531858485528	122.60243695064138	13.0625	245.42500000000004	250.00000000000003
235098383	1441065820	31.16150286957716	122.60236602325621	13.075	245.45	250.00000000000003
235098383	1441065821	31.161474463878896	122.60229671683423	13.0875	245.47499999999997	250.00000000000003
235098383	1441065822	31.161446999999992	122.60222999999999	13.1	245.5	250.00000000000003
235098383	1441065823	31.161420750076253	122.60216659313245	13.091666666666667	245.5	249.91666666666669
235098383	1441065824	31.161395640343066	122.60210622363545	13.083333333333332	245.5	249.83333333333334
235098383	1441065825	31.161371510559498	122.60204837067018	13.075	245.5	249.75
235098383	1441065826	31.161348200483562	122.6019925133989	13.066666666666666	245.5	249.66666666666669
235098383	1441065827	31.16132554987223	122.60193813098495	13.058333333333334	245.5	249.58333333333334
235098383	1441065828	31.161303398481596	122.6018847025926	13.05	245.5	249.5
235098383	1441065829	31.161281586066757	122.601831707387	13.041666666666666	245.5	249.41666666666666
235098383	1441065830	31.161259952382057	122.60177862453413	13.033333333333333	245.5	249.33333333333331
235098383	1441065831	31.161238337180905	122.60172493320088	13.025	245.5	249.25000000000003
235098383	1441065832	31.16121658021589	122.60167011255491	13.016666666666666	245.5	249.16666666666669
235098383	1441065833	31.161194521238688	122.60161364176481	13.008333333333333	245.5	249.08333333333331
235098383	1441065834	31.161171999999993	122.601555	13.0	245.5	248.99999999999997
235098383	1441065835	31.161148903141026	122.60149385183486	12.99	245.48	248.79999999999998
235098383	1441065836	31.161125304868886	122.60143060346009	12.98	245.46	248.6
235098383	1441065837	31.16110132628306	122.60136584646968	12.97	245.44	248.39999999999998
235098383	1441065838	31.16107708848418	122.6013001724567	12.96	245.42	248.2
235098383	1441065839	31.161052712574023	122.60123417301332	12.95	245.4	248.0
235098383	1441065840	31.161028319655593	122.60116843973076	12.94	245.38	247.8
235098383	1441065841	31.161004030833055	122.6011035641993	12.93	245.36	247.60000000000002
235098383	1441065842	31.160979967211787	122.60104013800822	12.92	245.34	247.39999999999998
235098383	1441065843	31.160956249898252	122.60097875274596	12.91	245.32	247.2
235098383	1441065844	31.160933000000007	122.60092	12.9	245.3	247.0
235098383	1441065845	31.160910267773417	122.6008641789465	12.91	245.27	246.9
235098383	1441065846	31.16088782006657	122.60081041911904	12.92	245.24	246.8
235098383	1441065847	31.160865352873618	122.60075755764242	12.93	245.21	246.70000000000002
235098383	1441065848	31.160842562186797	122.6007044316431	12.94	245.18	246.60000000000002
235098383	1441065849	31.160819143996424	122.60064987824937	12.95	245.15	246.50000000000003
235098383	1441065850	31.16079479429083	122.60059273459147	12.96	245.12000000000003	246.39999999999998
235098383	1441065851	31.16076920905617	122.60053183780168	12.97	245.09000000000003	246.3
235098383	1441065852	31.160742084276123	122.60046602501454	12.98	245.06000000000003	246.20000000000002
235098383	1441065853	31.16071311593157	122.60039413336726	12.99	245.03000000000003	246.10000000000002
235098383	1441065854	31.160681999999994	122.60031500000001	13.0	245.00000000000003	246.00000000000003
235098383	1441065855	31.160648554142725	122.60022788354301	12.981818181818182	244.97272727272733	245.81818181818184
235098383	1441065856	31.16061308276994	122.60013372857475	12.963636363636363	244.94545454545457	245.63636363636363
235098383	1441065857	31.16057601198168	122.600033901158	12.945454545454545	244.91818181818186	245.45454545454547
235098383	1441065858	31.160537767881312	122.59992976735234	12.927272727272728	244.8909090909091	245.2727272727273
235098383	1441065859	31.160498776576073	122.59982269321361	12.90909090909091	244.8636363636364	245.0909090909091
235098383	1441065860	31.160459464177464	122.59971404479373	12.89090909090909	244.83636363636364	244.9090909090909
235098383	1441065861	31.160420256801398	122.59960518814037	12.872727272727273	244.8090909090909	244.7272727272727
235098383	1441065862	31.160381580568433	122.59949748929697	12.854545454545455	244.78181818181818	244.54545454545453
235098383	1441065863	31.160343861603636	122.59939231430285	12.836363636363638	244.75454545454545	244.36363636363637
235098383	1441065864	31.16030752603636	122.59929102919332	12.818181818181818	244.7272727272727	244.18181818181816
235098383	1441065865	31.160273	122.59919500000001	12.8	244.7	244.0
235098383	1441065866	31.16024059028051	122.59910525029795	12.8	244.58888888888887	243.88888888888889
235098383	1441065867	31.160210126261187	122.59902143384764	12.8	244.4777777777778	243.77777777777777
235098383	1441065868	31.16018131797227	122.59894286195835	12.8	244.36666666666667	243.66666666666666
235098383	1441065869	31.16015387544158	122.59886884594178	12.8	244.25555555555556	243.55555555555554
235098383	1441065870	31.16012750869484	122.5987986971118	12.8	244.14444444444445	243.44444444444443
235098383	1441065871	31.16010192775593	122.59873172678425	12.8	244.03333333333333	243.33333333333331
235098383	1441065872	31.160076842646987	122.59866724627672	12.8	243.92222222222222	243.22222222222223
235098383	1441065873	31.160051963388607	122.59860456690839	12.8	243.8111111111111	243.11111111111111
235098383	1441065874	31.160026999999996	122.59854299999999	12.8	243.70000000000002	243.0
235098383	1441065875	31.160001706811173	122.59848194833215	12.8	243.5888888888889	242.77777777777777
235098383	1441065876	31.1599760154	122.59842118051978	12.8	243.4777777777778	242.55555555555557
235098383	1441065877	31.15994990165622	122.59836055663656	12.8	243.36666666666667	242.33333333333334
235098383	1441065878	31.15992334146927	122.59829993675633	12.8	243.25555555555556	242.11111111111111
235098383	1441065879	31.159896310728378	122.59823918095314	12.8	243.14444444444445	241.8888888888889
235098383	1441065880	31.15986878532247	122.59817814930128	12.8	243.03333333333336	241.66666666666669
235098383	1441065881	31.15984074114022	122.59811670187523	12.8	242.92222222222225	241.44444444444446
235098383	1441065882	31.159812154070014	122.59805469874982	12.8	242.81111111111113	241.22222222222223
235098383	1441065883	31.159783	122.597992	12.8	242.70000000000002	241.00000000000003
235098383	1441065884	31.159753273610395	122.59792852326395	12.80909090909091	242.5545454545455	240.9090909090909
235098383	1441065885	31.159723044750894	122.59786441643121	12.818181818181818	242.40909090909093	240.81818181818187
235098383	1441065886	31.15969240206389	122.59779988495377	12.827272727272728	242.2636363636364	240.72727272727275
235098383	1441065887	31.15966143419219	122.5977351342832	12.836363636363638	242.11818181818182	240.63636363636363
235098383	1441065888	31.159630229779008	122.59767036987043	12.845454545454546	241.9727272727273	240.54545454545453
235098383	1441065889	31.159598877467975	122.59760579716601	12.854545454545455	241.82727272727274	240.45454545454547
235098383	1441065890	31.159567465903102	122.59754162161988	12.863636363636363	241.68181818181822	240.36363636363637
235098383	1441065891	31.159536083728852	122.59747804868151	12.872727272727273	241.53636363636363	240.27272727272725
235098383	1441065892	31.15950481959003	122.59741528379985	12.881818181818183	241.3909090909091	240.18181818181816
235098383	1441065893	31.159473762131896	122.59735353242336	12.89090909090909	241.24545454545455	240.0909090909091
235098383	1441065894	31.159442999999992	122.597293	12.9	241.10000000000002	239.99999999999997
235098383	1441065895	31.159412593716674	122.59723382406048	12.88	240.96000000000004	239.79999999999998
235098383	1441065896	31.15938249130978	122.59717587046839	12.86	240.82000000000002	239.6
235098383	1441065897	31.15935261268327	122.59711893717093	12.84	240.67999999999998	239.39999999999998
235098383	1441065898	31.15932287774067	122.59706282211577	12.82	240.54	239.2
235098383	1441065899	31.15929320638515	122.59700732325108	12.8	240.4	239.0
235098383	1441065900	31.159263518519534	122.5969522385254	12.78	240.26000000000002	238.8
235098383	1441065901	31.159233734046243	122.59689736588778	12.76	240.12000000000003	238.60000000000002
235098383	1441065902	31.15920377286743	122.59684250328768	12.74	239.98	238.39999999999998
235098383	1441065903	31.15917355488487	122.59678744867497	12.719999999999999	239.84	238.2
235098383	1441065904	31.159142999999997	122.59673200000002	12.7	239.7	238.0
235098383	1441065905	31.15911205881404	122.59667602182476	12.69	239.56	237.9
235098383	1441065906	31.15908080472872	122.59661964515577	12.68	239.42000000000002	237.8
235098383	1441065907	31.159049341846217	122.59656306761038	12.67	239.28000000000003	237.70000000000002
235098383	1441065908	31.159017774268985	122.59650648680538	12.66	239.14000000000004	237.60000000000002
235098383	1441065909	31.158986206099918	122.59645010035702	12.649999999999999	239.0	237.49999999999997
235098383	1441065910	31.15895474144218	122.59639410588115	12.639999999999999	238.86	237.39999999999998
235098383	1441065911	31.158923484399292	122.59633870099296	12.629999999999999	238.72	237.3
235098383	1441065912	31.15889253907513	122.59628408330727	12.62	238.58	237.20000000000002
235098383	1441065913	31.15886200957387	122.59623045043833	12.61	238.44000000000003	237.10000000000002
235098383	1441065914	31.158832	122.59617800000001	12.6	238.30000000000004	237.00000000000003
235098383	1441065915	31.158802574650867	122.59612685552352	12.6	238.20000000000005	236.9090909090909
235098383	1441065916	31.158773638594134	122.59607684421164	12.6	238.10000000000005	236.81818181818184
235098383	1441065917	31.15874505708975	122.59602771918554	12.6	238.0	236.72727272727275
235098383	1441065918	31.15871669539717	122.595979233567	12.6	237.9	236.63636363636363
235098383	1441065919	31.158688418775544	122.59593114047841	12.6	237.8	236.5454545454546
235098383	1441065920	31.15866009248363	122.59588319304267	12.6	237.70000000000002	236.45454545454547
235098383	1441065921	31.15863158177977	122.59583514438332	12.6	237.60000000000002	236.3636363636364
235098383	1441065922	31.15860275192204	122.5957867476244	12.6	237.50000000000003	236.2727272727273
235098383	1441065923	31.15857346816805	122.59573775589062	12.6	237.39999999999998	236.1818181818182
235098383	1441065924	31.158543595775082	122.59568792230719	12.6	237.3	236.09090909090912
235098383	1441065925	31.158513	122.59563700000001	12.6	237.20000000000002	236.00000000000003
235098383	1441065926	31.158481597055086	122.59558483266841	12.588888888888889	237.0888888888889	235.8888888888889
235098383	1441065927	31.158449506975614	122.5955316263032	12.577777777777778	236.9777777777778	235.7777777777778
235098383	1441065928	31.158416900753135	122.5954776774674	12.566666666666666	236.86666666666667	235.66666666666669
235098383	1441065929	31.1583839493796	122.59542328272322	12.555555555555555	236.75555555555556	235.5555555555556
235098383	1441065930	31.158350823847492	122.59536873863219	12.544444444444444	236.64444444444445	235.44444444444443
235098383	1441065931	31.158317695149773	122.59531434175487	12.533333333333333	236.53333333333333	235.33333333333331
235098383	1441065932	31.1582847342799	122.59526038865118	12.522222222222222	236.42222222222225	235.2222222222222
235098383	1441065933	31.158252112231835	122.59520717588013	12.511111111111111	236.31111111111113	235.1111111111111
235098383	1441065934	31.158219999999993	122.595155	12.5	236.20000000000002	235.0
235098383	1441065935	31.158188522877825	122.59510408208682	12.495238095238095	236.0809523809524	234.85714285714283
235098383	1441065936	31.158157623353098	122.59505434129025	12.49047619047619	235.9619047619048	234.7142857142857
235098383	1441065937	31.158127198211957	122.59500562127884	12.485714285714286	235.84285714285716	234.57142857142856
235098383	1441065938	31.158097144240255	122.59495776572163	12.480952380952381	235.72380952380954	234.42857142857144
235098383	1441065939	31.15806735822357	122.59491061828801	12.476190476190476	235.60476190476194	234.2857142857143
235098383	1441065940	31.158037736947286	122.59486402264784	12.471428571428572	235.48571428571432	234.14285714285714
235098383	1441065941	31.158008177196564	122.59481782247141	12.466666666666667	235.36666666666667	234.0
235098383	1441065942	31.157978575756257	122.59477186142931	12.461904761904762	235.24761904761905	233.85714285714286
235098383	1441065943	31.157948829411087	122.59472598319265	12.457142857142857	235.12857142857146	233.7142857142857
235098383	1441065944	31.15791883494547	122.5946800314328	12.452380952380953	235.00952380952384	233.57142857142856
235098383	1441065945	31.157888489143684	122.59463384982165	12.447619047619048	234.8904761904762	233.42857142857144
235098383	1441065946	31.15785768878974	122.59458728203144	12.442857142857143	234.77142857142857	233.2857142857143
235098383	1441065947	31.15782633066739	122.5945401717348	12.438095238095238	234.65238095238098	233.14285714285717
235098383	1441065948	31.157794311560227	122.59449236260483	12.433333333333334	234.53333333333336	233.0
235098383	1441065949	31.157761528251537	122.59444369831505	12.428571428571429	234.4142857142857	232.85714285714286
235098383	1441065950	31.157727877524398	122.59439402253948	12.423809523809524	234.2952380952381	232.71428571428572
235098383	1441065951	31.15769325616159	122.59434317895257	12.41904761904762	234.1761904761905	232.57142857142856
235098383	1441065952	31.157657560945676	122.59429101122934	12.414285714285715	234.05714285714288	232.42857142857147
235098383	1441065953	31.157620688658863	122.59423736304532	12.40952380952381	233.93809523809523	232.2857142857143
235098383	1441065954	31.157582536083098	122.59418207807661	12.404761904761905	233.81904761904764	232.14285714285717
235098383	1441065955	31.157542999999993	122.594125	12.4	233.70000000000002	232.00000000000003
235098383	1441065956	31.157502044561838	122.59406607974401	12.38888888888889	233.55555555555557	231.8888888888889
235098383	1441065957	31.157459903405144	122.5940056972418	12.377777777777778	233.4111111111111	231.7777777777778
235098383	1441065958	31.157416877538203	122.5939443396764	12.366666666666667	233.2666666666667	231.66666666666669
235098383	1441065959	31.157373267970193	122.5938824942292	12.355555555555556	233.12222222222223	231.55555555555557
235098383	1441065960	31.157329375711228	122.59382064808003	12.344444444444445	232.9777777777778	231.44444444444443
235098383	1441065961	31.157285501772332	122.59375928840691	12.333333333333334	232.83333333333331	231.33333333333331
235098383	1441065962	31.15724194716546	122.5936989023863	12.322222222222223	232.68888888888893	231.2222222222222
235098383	1441065963	31.157199012903455	122.59363997719292	12.311111111111112	232.54444444444445	231.1111111111111
235098383	1441065964	31.157156999999994	122.59358300000001	12.3	232.4	230.99999999999997
235098383	1441065965	31.157116145700744	122.59352834243329	12.3	232.26000000000002	230.99999999999997
235098383	1441065966	31.15707643217653	122.59347591393404	12.3	232.12	230.99999999999997
235098383	1441065967	31.157037777828968	122.59342550839814	12.3	231.97999999999996	230.99999999999997
235098383	1441065968	31.157000101059335	122.59337691972209	12.3	231.83999999999997	230.99999999999997
235098383	1441065969	31.156963320268414	122.59332994180296	12.3	231.7	230.99999999999997
235098383	1441065970	31.156927353856716	122.59328436853852	12.3	231.56	230.99999999999997
235098383	1441065971	31.156892120224352	122.59323999382697	12.3	231.42000000000002	230.99999999999997
235098383	1441065972	31.156857537771153	122.59319661156712	12.3	231.27999999999997	230.99999999999997
235098383	1441065973	31.15682352489663	122.59315401565821	12.3	231.14	230.99999999999997
235098383	1441065974	31.15679	122.59311199999999	12.3	230.99999999999997	230.99999999999997
235098383	1441065975	31.156756875398575	122.59307037263237	12.281818181818183	230.88181818181818	230.99999999999997
235098383	1441065976	31.156724039082942	122.59302899815454	12.263636363636364	230.76363636363635	230.99999999999997
235098383	1441065977	31.156691372961888	122.59298775530577	12.245454545454546	230.64545454545453	230.99999999999997
235098383	1441065978	31.15665875894401	122.59294652282577	12.227272727272728	230.52727272727273	230.99999999999997
235098383	1441065979	31.156626078937812	122.59290517945448	12.209090909090909	230.4090909090909	230.99999999999997
235098383	1441065980	31.15659321485158	122.59286360393239	12.190909090909091	230.29090909090908	230.99999999999997
235098383	1441065981	31.1565600485935	122.59282167500021	12.172727272727272	230.1727272727273	230.99999999999997
235098383	1441065982	31.156526462071536	122.59277927139912	12.154545454545454	230.05454545454546	230.99999999999997
235098383	1441065983	31.15649233719356	122.59273627187069	12.136363636363637	229.93636363636364	230.99999999999997
235098383	1441065984	31.156457555867213	122.59269255515686	12.118181818181817	229.81818181818184	230.99999999999997
235098383	1441065985	31.156422000000003	122.592648	12.1	229.70000000000002	230.99999999999997
235098383	1441065986	31.156385609582028	122.59260255748033	12.1	229.60000000000002	230.99999999999997
235098383	1441065987	31.156348556934496	122.5925564680277	12.1	229.50000000000003	230.99999999999997
235098383	1441065988	31.15631107246184	122.59251004440851	12.1	229.40000000000003	230.99999999999997
235098383	1441065989	31.156273386568877	122.59246359938835	12.1	229.30000000000004	230.99999999999997
235098383	1441065990	31.15623572966091	122.59241744573174	12.1	229.2	230.99999999999997
235098383	1441065991	31.156198332143664	122.59237189620234	12.1	229.10000000000002	230.99999999999997
235098383	1441065992	31.156161424423317	122.59232726356285	12.1	229.0	230.99999999999997
235098383	1441065993	31.156125236906437	122.59228386057508	12.1	228.9	230.99999999999997
235098383	1441065994	31.15609	122.592242	12.1	228.8	230.99999999999997
235098383	1441065995	31.156055903507216	122.59220193556361	12.1	228.70000000000002	230.99999999999997
235098383	1441065996	31.15602297481501	122.59216368485478	12.1	228.6	230.99999999999997
235098383	1441065997	31.1559912007061	122.5921272064284	12.1	228.5	230.99999999999997
235098383	1441065998	31.155960567963074	122.59209245883947	12.1	228.4	230.99999999999997
235098383	1441065999	31.155931063368406	122.59205940064328	12.1	228.3	230.99999999999997
235098383	1441066000	31.15590267370448	122.59202799039525	12.1	228.20000000000002	230.99999999999997
235098383	1441066001	31.155875385753557	122.59199818665103	12.1	228.10000000000002	230.99999999999997
235098383	1441066002	31.155849186297793	122.59196994796639	12.1	228.00000000000003	230.99999999999997
235098383	1441066003	31.15582406211929	122.59194323289735	12.1	227.9	230.99999999999997
235098383	1441066004	31.1558	122.591918	12.1	227.8	230.99999999999997
235098383	1441066005	31.155776943837875	122.59189414975758	12.08	227.74	230.99999999999997
235098383	1441066006	31.15575466599485	122.59187135036107	12.06	227.68	230.99999999999997
235098383	1441066007	31.15573289594856	122.59184921192903	12.04	227.61999999999998	230.99999999999997
235098383	1441066008	31.15571136317643	122.59182734458066	12.02	227.56	230.99999999999997
235098383	1441066009	31.15568979715556	122.59180535843576	12.0	227.5	230.99999999999997
235098383	1441066010	31.15566792736282	122.59178286361472	11.98	227.44	230.99999999999997
235098383	1441066011	31.155645483274764	122.59175947023856	11.96	227.38	230.99999999999997
235098383	1441066012	31.155622194367705	122.591734788429	11.94	227.32	230.99999999999997
235098383	1441066013	31.15559779011759	122.59170842830842	11.92	227.26	230.99999999999997
235098383	1441066014	31.155571999999992	122.59168000000001	11.9	227.2	230.99999999999997
235098383	1441066015	31.15554462812942	122.59164921943403	11.870000000000001	227.16	230.99999999999997
235098383	1441066016	31.155515777177488	122.59161622576589	11.84	227.12	230.99999999999997
235098383	1441066017	31.155485624455213	122.59158126395683	11.81	227.07999999999998	230.99999999999997
235098383	1441066018	31.155454347273828	122.59154457896777	11.78	227.04	230.99999999999997
235098383	1441066019	31.15542212294472	122.59150641575917	11.75	227.0	230.99999999999997
235098383	1441066020	31.155389128779508	122.59146701929096	11.72	226.96	230.99999999999997
235098383	1441066021	31.15535554209012	122.59142663452249	11.69	226.92000000000002	230.99999999999997
235098383	1441066022	31.15532154018871	122.59138550641254	11.66	226.88	230.99999999999997
235098383	1441066023	31.155287300387727	122.59134387991921	11.629999999999999	226.84	230.99999999999997
235098383	1441066024	31.15525299999999	122.59130199999998	11.6	226.8	230.99999999999997
235098383	1441066025	31.155218787769567	122.59126007444522	11.566666666666666	226.7888888888889	230.88888888888889
235098383	1441066026	31.15518469816476	122.59121816237884	11.533333333333333	226.77777777777777	230.77777777777777
235098383	1441066027	31.155150737084963	122.59117628575814	11.5	226.76666666666668	230.66666666666666
235098383	1441066028	31.155116910429594	122.59113446654047	11.466666666666667	226.75555555555556	230.55555555555554
235098383	1441066029	31.15508322409806	122.59109272668306	11.433333333333334	226.74444444444447	230.44444444444443
235098383	1441066030	31.155049683989834	122.59105108814316	11.4	226.73333333333335	230.33333333333331
235098383	1441066031	31.15501629600439	122.59100957287792	11.366666666666667	226.72222222222223	230.2222222222222
235098383	1441066032	31.154983066041265	122.5909682028445	11.333333333333334	226.7111111111111	230.11111111111111
235098383	1441066033	31.15494999999999	122.59092699999998	11.3	226.7	230.0
235098383	1441066034	31.154917083444076	122.59088596222782	11.308333333333334	226.67499999999998	230.0
235098383	1441066035	31.154884220592677	122.59084499111685	11.316666666666666	226.65	230.0
235098383	1441066036	31.15485129532876	122.59080396418281	11.325000000000001	226.625	230.0
235098383	1441066037	31.154818191535135	122.59076275894158	11.333333333333334	226.6	230.0
235098383	1441066038	31.15478479309444	122.5907212529096	11.341666666666667	226.57500000000002	230.0
235098383	1441066039	31.154750983889198	122.59067932360355	11.350000000000001	226.55	230.0
235098383	1441066040	31.154716647801692	122.59063684854057	11.358333333333334	226.525	230.0
235098383	1441066041	31.154681668714115	122.59059370523819	11.366666666666667	226.5	230.0
235098383	1441066042	31.154645930508433	122.59054977121433	11.375	226.47500000000002	230.0
235098383	1441066043	31.154609317066477	122.59050492398741	11.383333333333333	226.45000000000002	230.0
235098383	1441066044	31.154571712269863	122.59045904107619	11.391666666666667	226.425	230.0
235098383	1441066045	31.154533	122.59041200000001	11.4	226.4	230.0
235098383	1441066046	31.15449315691423	122.59036377148254	11.4125	226.4	229.87499999999997
235098383	1441066047	31.154452530774353	122.59031469906274	11.425	226.4	229.75
235098383	1441066048	31.15441156211887	122.59026521948202	11.4375	226.4	229.625
235098383	1441066049	31.15437069148688	122.59021576948021	11.45	226.4	229.49999999999997
235098383	1441066050	31.154330359418225	122.5901667857954	11.4625	226.4	229.375
235098383	1441066051	31.154291006453363	122.59011870516404	11.475	226.4	229.25
235098383	1441066052	31.15425307313339	122.59007196432111	11.4875	226.4	229.125
235098383	1441066053	31.154217000000003	122.590027	11.5	226.4	229.0
235098383	1441066054	31.154183090884157	122.58998411628916	11.49090909090909	226.35454545454547	229.0
235098383	1441066055	31.15415110277176	122.58994308670172	11.481818181818182	226.30909090909094	229.0
235098383	1441066056	31.15412065593698	122.58990355210832	11.472727272727273	226.26363636363638	229.0
235098383	1441066057	31.15409137065347	122.58986515338081	11.463636363636363	226.21818181818182	229.0
235098383	1441066058	31.154062867194458	122.5898275313922	11.454545454545455	226.1727272727273	229.0
235098383	1441066059	31.154034765832687	122.58979032701662	11.445454545454545	226.12727272727275	229.0
235098383	1441066060	31.1540066868405	122.58975318112918	11.436363636363637	226.08181818181822	229.0
235098383	1441066061	31.153978250489853	122.58971573460607	11.427272727272728	226.03636363636366	229.0
235098383	1441066062	31.153949077052232	122.58967762832448	11.418181818181818	225.9909090909091	229.0
235098383	1441066063	31.153918786798734	122.58963850316266	11.40909090909091	225.94545454545457	229.0
235098383	1441066064	31.153886999999997	122.589598	11.4	225.9	229.0
235098383	1441066065	31.15385344064463	122.58955586454519	11.39	225.85000000000002	228.9
235098383	1441066066	31.153818247594952	122.58951226181983	11.38	225.80000000000004	228.8
235098383	1441066067	31.15378166343198	122.58946746167302	11.370000000000001	225.75	228.7
235098383	1441066068	31.153743930737104	122.58942173395316	11.360000000000001	225.70000000000002	228.6
235098383	1441066069	31.153705292091992	122.58937534850773	11.350000000000001	225.65	228.5
235098383	1441066070	31.153665990078757	122.58932857518346	11.34	225.60000000000002	228.4
235098383	1441066071	31.153626267279893	122.58928168382617	11.33	225.55	228.3
235098383	1441066072	31.153586366278248	122.58923494428066	11.32	225.5	228.20000000000002
235098383	1441066073	31.153546529657074	122.58918862639094	11.31	225.45	228.10000000000002
235098383	1441066074	31.15350700000001	122.589143	11.3	225.4	228.00000000000003
235098383	1441066075	31.153467985936082	122.58909828881627	11.3	225.34	228.00000000000003
235098383	1441066076	31.153429560274713	122.58905453201294	11.3	225.28	228.00000000000003
235098383	1441066077	31.153391761870306	122.58901172262932	11.3	225.22	228.00000000000003
235098383	1441066078	31.153354629577244	122.58896985370477	11.3	225.16000000000003	228.00000000000003
235098383	1441066079	31.15331820224993	122.58892891827864	11.3	225.1	228.00000000000003
235098383	1441066080	31.15328251874267	122.58888890939026	11.3	225.04	228.00000000000003
235098383	1441066081	31.15324761790977	122.58884982007889	11.3	224.98	228.00000000000003
235098383	1441066082	31.15321353860554	122.58881164338389	11.3	224.92000000000002	228.00000000000003
235098383	1441066083	31.153180319684203	122.58877437234447	11.3	224.86	228.00000000000003
235098383	1441066084	31.153147999999995	122.588738	11.3	224.8	228.00000000000003
235098383	1441066085	31.15311656491002	122.58870247557375	11.28888888888889	224.7888888888889	227.8888888888889
235098383	1441066086	31.153085785782903	122.58866757302545	11.277777777777779	224.77777777777777	227.7777777777778
235098383	1441066087	31.153055380489878	122.58863302249955	11.266666666666667	224.76666666666665	227.66666666666669
235098383	1441066088	31.15302506690188	122.58859855414123	11.255555555555556	224.75555555555556	227.55555555555557
235098383	1441066089	31.152994562889578	122.58856389809654	11.244444444444444	224.74444444444447	227.44444444444443
235098383	1441066090	31.152963586323303	122.58852878451212	11.233333333333333	224.73333333333335	227.33333333333334
235098383	1441066091	31.152931855073184	122.58849294353554	11.222222222222221	224.72222222222223	227.22222222222223
235098383	1441066092	31.15289908700893	122.58845610531512	11.21111111111111	224.7111111111111	227.11111111111111
235098383	1441066093	31.152864999999988	122.58841800000002	11.2	224.7	227.0
235098383	1441066094	31.15282939508362	122.5883784396066	11.19090909090909	224.62727272727273	226.9090909090909
235098383	1441066095	31.152792405969453	122.58833756361673	11.181818181818182	224.55454545454543	226.8181818181818
235098383	1441066096	31.152754249535484	122.58829559337805	11.172727272727272	224.48181818181817	226.72727272727272
235098383	1441066097	31.15271514265997	122.58825275023757	11.163636363636362	224.40909090909093	226.63636363636365
235098383	1441066098	31.152675302221404	122.58820925554164	11.154545454545454	224.33636363636364	226.54545454545456
235098383	1441066099	31.152634945098615	122.58816533063579	11.145454545454545	224.26363636363638	226.45454545454547
235098383	1441066100	31.15259428817067	122.58812119686485	11.136363636363637	224.1909090909091	226.36363636363637
235098383	1441066101	31.152553548316988	122.58807707557291	11.127272727272727	224.11818181818182	226.27272727272728
235098383	1441066102	31.152512942417268	122.58803318810327	11.118181818181817	224.04545454545456	226.18181818181822
235098383	1441066103	31.152472687351523	122.58798975579839	11.10909090909091	223.97272727272727	226.0909090909091
235098383	1441066104	31.152433	122.58794700000001	11.1	223.9	226.0
235098383	1441066105	31.152394057262132	122.58790509930314	11.088888888888889	223.82222222222222	226.0
235098383	1441066106	31.152355876112733	122.5878640613183	11.077777777777778	223.74444444444444	226.0
235098383	1441066107	31.1523184335454	122.58782385091006	11.066666666666666	223.66666666666669	226.0
235098383	1441066108	31.152281706553712	122.58778443294305	11.055555555555555	223.5888888888889	226.0
235098383	1441066109	31.152245672131144	122.58774577228213	11.044444444444444	223.51111111111112	226.0
235098383	1441066110	31.15221030727112	122.58770783379225	11.033333333333333	223.4333333333333	226.0
235098383	1441066111	31.15217558896704	122.58767058233845	11.022222222222222	223.35555555555555	226.0
235098383	1441066112	31.15214149421224	122.58763398278595	11.011111111111111	223.27777777777777	226.0
235098383	1441066113	31.15210799999999	122.587598	11.0	223.2	226.0
235098383	1441066114	31.152075064826576	122.58756258393417	10.981818181818182	223.13636363636363	226.0
235098383	1441066115	31.152042573200333	122.5875276248948	10.963636363636363	223.07272727272726	226.0
235098383	1441066116	31.152010391132514	122.58749299827672	10.945454545454545	223.0090909090909	226.0
235098383	1441066117	31.151978384634255	122.58745857947514	10.927272727272728	222.94545454545454	226.0
235098383	1441066118	31.15194641971654	122.58742424388562	10.90909090909091	222.88181818181818	226.0
235098383	1441066119	31.151914362390226	122.58738986690413	10.89090909090909	222.8181818181818	226.0
235098383	1441066120	31.15188207866601	122.58735532392693	10.872727272727273	222.75454545454545	226.0
235098383	1441066121	31.151849434554503	122.58732049035069	10.854545454545455	222.6909090909091	226.0
235098383	1441066122	31.151816296066144	122.58728524157245	10.836363636363638	222.62727272727273	226.0
235098383	1441066123	31.15178252921126	122.58724945298962	10.818181818181818	222.56363636363636	226.0
235098383	1441066124	31.151748	122.587213	10.8	222.5	226.0
235098383	1441066125	31.15171263014184	122.58717581048666	10.8	222.44	226.0
235098383	1441066126	31.151676564143987	122.58713802227204	10.8	222.38	226.0
235098383	1441066127	31.151640002213288	122.58709982566297	10.8	222.32000000000002	226.0
235098383	1441066128	31.151603144556812	122.58706141096569	10.8	222.26000000000002	226.0
235098383	1441066129	31.151566191381818	122.58702296848575	10.8	222.20000000000002	226.0
235098383	1441066130	31.15152934289584	122.58698468852818	10.8	222.14	226.0
235098383	1441066131	31.151492799306595	122.58694676139733	10.8	222.08	226.0
235098383	1441066132	31.151456760822064	122.586909377397	10.8	222.02	226.0
235098383	1441066133	31.1514214276504	122.58687272683034	10.8	221.96	226.0
235098383	1441066134	31.151387000000003	122.58683699999999	10.8	221.9	226.0
235098383	1441066135	31.15135360045372	122.58680231478266	10.790909090909091	221.85454545454547	226.0
235098383	1441066136	31.151321041091784	122.58676849935343	10.781818181818183	221.80909090909094	226.0
235098383	1441066137	31.151289056368448	122.58673530946265	10.772727272727273	221.76363636363638	226.0
235098383	1441066138	31.151257380737725	122.58670250086143	10.763636363636364	221.71818181818182	226.0
235098383	1441066139	31.15122574865338	122.58666982930158	10.754545454545454	221.6727272727273	226.0
235098383	1441066140	31.151193894568923	122.5866370505356	10.745454545454546	221.62727272727275	226.0
235098383	1441066141	31.151161552937612	122.5866039203166	10.736363636363636	221.58181818181822	226.0
235098383	1441066142	31.151128458212458	122.58657019439853	10.727272727272727	221.53636363636366	226.0
235098383	1441066143	31.151094344846204	122.58653562853603	10.718181818181817	221.4909090909091	226.0
235098383	1441066144	31.15105894729133	122.58649997848443	10.709090909090909	221.44545454545457	226.0
235098383	1441066145	31.151021999999998	122.586463	10.7	221.4	226.0
235098383	1441066146	31.15098333749164	122.58642454055996	10.6875	221.3375	226.0
235098383	1441066147	31.150943194555754	122.58638481452233	10.674999999999999	221.275	226.0
235098383	1441066148	31.15090190604971	122.58634412796432	10.6625	221.2125	226.0
235098383	1441066149	31.150859806831193	122.58630278696225	10.649999999999999	221.15	226.0
235098383	1441066150	31.150817231758293	122.58626109759126	10.6375	221.0875	226.0
235098383	1441066151	31.150774515689484	122.58621936592546	10.625	221.025	226.0
235098383	1441066152	31.15073199348364	122.58617789803776	10.612499999999999	220.9625	226.0
235098383	1441066153	31.150689999999994	122.586137	10.6	220.9	226.0
235098383	1441066154	31.15064881152907	122.58609692285893	10.591666666666667	220.86666666666667	226.0
235098383	1441066155	31.15060847008501	122.58605769756461	10.583333333333332	220.83333333333334	226.0
235098383	1441066156	31.150568959112814	122.58601930004326	10.575	220.8	226.0
235098383	1441066157	31.150530262057412	122.58598170622109	10.566666666666666	220.76666666666665	226.0
235098383	1441066158	31.150492362363753	122.5859448920245	10.558333333333334	220.73333333333335	226.0
235098383	1441066159	31.15045524347666	122.58590883337995	10.55	220.70000000000002	226.0
235098383	1441066160	31.150418888840992	122.585873506214	10.541666666666666	220.66666666666666	226.0
235098383	1441066161	31.1503832819015	122.58583888645333	10.533333333333333	220.63333333333335	226.0
235098383	1441066162	31.15034840610297	122.5858049500247	10.525	220.6	226.0
235098383	1441066163	31.150314244890094	122.58577167285495	10.516666666666666	220.56666666666666	226.0
235098383	1441066164	31.150280781707547	122.58573903087105	10.508333333333333	220.53333333333333	226.0
235098383	1441066165	31.150247999999998	122.585707	10.5	220.5	226.0
235098383	1441066166	31.15021585042833	122.58567552564718	10.488888888888889	220.5	226.0
235098383	1441066167	31.150184152518605	122.58564443113117	10.477777777777778	220.5	226.0
235098383	1441066168	31.15015269301295	122.58561350924936	10.466666666666667	220.5	226.0
235098383	1441066169	31.150121258653332	122.58558255279968	10.455555555555556	220.5	226.0
235098383	1441066170	31.150089636181516	122.5855513545806	10.444444444444445	220.5	226.0
235098383	1441066171	31.15005761233903	122.58551970739121	10.433333333333334	220.5	226.0
235098383	1441066172	31.15002497386724	122.58548740403106	10.422222222222222	220.5	226.0
235098383	1441066173	31.149991507507263	122.58545423730037	10.411111111111111	220.5	226.0
235098383	1441066174	31.149956999999997	122.58541999999998	10.4	220.5	226.0
235098383	1441066175	31.149921292341336	122.58538453876942	10.39	220.51	226.0
235098383	1441066176	31.149884442547876	122.58534791560074	10.38	220.52	226.0
235098383	1441066177	31.149846562891526	122.5853102463238	10.370000000000001	220.53	226.0
235098383	1441066178	31.149807765644283	122.58527164676822	10.360000000000001	220.54	226.0
235098383	1441066179	31.149768163078274	122.58523223276333	10.350000000000001	220.54999999999998	226.0
235098383	1441066180	31.149727867465735	122.58519212013805	10.34	220.56	226.0
235098383	1441066181	31.149686991079058	122.58515142472103	10.33	220.57	226.0
235098383	1441066182	31.14964564619074	122.5851102623405	10.32	220.57999999999998	226.0
235098383	1441066183	31.14960394507346	122.58506874882433	10.31	220.59	226.0
235098383	1441066184	31.149561999999996	122.58502699999998	10.3	220.6	226.0
235098383	1441066185	31.14951993941145	122.58498514664313	10.31	220.60999999999999	226.0
235098383	1441066186	31.149477956421794	122.58494337932304	10.32	220.62	226.0
235098383	1441066187	31.149436260313376	122.58490190355688	10.33	220.63	226.0
235098383	1441066188	31.149395060368807	122.58486092486112	10.34	220.64	226.0
235098383	1441066189	31.14935456587096	122.58482064875143	10.350000000000001	220.64999999999998	226.0
235098383	1441066190	31.14931498610299	122.58478128074292	10.360000000000001	220.66	226.0
235098383	1441066191	31.149276530348228	122.58474302634994	10.370000000000001	220.67	226.0
235098383	1441066192	31.149239407890274	122.58470609108637	10.38	220.67999999999998	226.0
235098383	1441066193	31.149203828012876	122.58467068046545	10.39	220.69	226.0
235098383	1441066194	31.14917000000001	122.584637	10.4	220.7	226.0
235098383	1441066195	31.14913801565272	122.58460513763484	10.39090909090909	220.7090909090909	225.90909090909093
235098383	1441066196	31.149107496839875	122.58457471104504	10.381818181818183	220.71818181818182	225.8181818181818
235098383	1441066197	31.14907794794682	122.58454522033935	10.372727272727273	220.72727272727272	225.72727272727275
235098383	1441066198	31.149048873358417	122.58451616562787	10.363636363636363	220.73636363636362	225.63636363636365
235098383	1441066199	31.149019777459085	122.58448704702197	10.354545454545455	220.74545454545455	225.54545454545456
235098383	1441066200	31.148990164632767	122.58445736463418	10.345454545454546	220.75454545454545	225.45454545454547
235098383	1441066201	31.148959539262947	122.58442661857829	10.336363636363638	220.76363636363635	225.36363636363635
235098383	1441066202	31.148927405732632	122.5843943089695	10.327272727272728	220.77272727272728	225.27272727272728
235098383	1441066203	31.14889326842427	122.58435993592434	10.318181818181818	220.78181818181818	225.1818181818182
235098383	1441066204	31.148856631719685	122.58432299956114	10.30909090909091	220.79090909090908	225.0909090909091
235098383	1441066205	31.148816999999994	122.584283	10.3	220.8	225.0
235098383	1441066206	31.14877413395583	122.58423969904378	10.3	220.81428571428572	225.0
235098383	1441066207	31.14872881951879	122.58419390521784	10.3	220.82857142857142	225.0
235098383	1441066208	31.1486820989319	122.58414668872499	10.3	220.84285714285713	225.0
235098383	1441066209	31.148635014439744	122.5840991197641	10.3	220.85714285714286	225.0
235098383	1441066210	31.14858860828837	122.58405226852986	10.3	220.87142857142857	225.0
235098383	1441066211	31.148543922725437	122.5840072052129	10.3	220.8857142857143	225.0
235098383	1441066212	31.148502	122.583965	10.3	220.9	225.0
235098383	1441066213	31.148463623989066	122.58392645891693	10.3	220.8923076923077	224.9230769230769
235098383	1441066214	31.148428545076708	122.58389133135756	10.3	220.8846153846154	224.84615384615384
235098383	1441066215	31.14839625527298	122.58385910256001	10.3	220.87692307692308	224.76923076923075
235098383	1441066216	31.148366246587234	122.58382925776432	10.3	220.86923076923077	224.6923076923077
235098383	1441066217	31.14833801102813	122.58380128221222	10.3	220.86153846153846	224.6153846153846
235098383	1441066218	31.14831104060386	122.58377466114689	10.3	220.85384615384615	224.53846153846155
235098383	1441066219	31.148284827322072	122.58374887981276	10.3	220.84615384615387	224.46153846153845
235098383	1441066220	31.148258863190033	122.58372342345554	10.3	220.83846153846156	224.3846153846154
235098383	1441066221	31.148232640214562	122.58369777732193	10.3	220.83076923076922	224.3076923076923
235098383	1441066222	31.14820565040205	122.5836714266599	10.3	220.8230769230769	224.23076923076925
235098383	1441066223	31.148177385758533	122.58364385671844	10.3	220.81538461538463	224.15384615384616
235098383	1441066224	31.14814733828951	122.58361455274789	10.3	220.80769230769232	224.0769230769231
235098383	1441066225	31.14811499999999	122.583583	10.3	220.8	224.0
235098383	1441066226	31.148080029174256	122.58354885393844	10.287500000000001	220.75	224.0
235098383	1441066227	31.14804274921572	122.58351245086864	10.275	220.70000000000002	224.0
235098383	1441066228	31.148003649808086	122.58347429730536	10.2625	220.65	224.0
235098383	1441066229	31.147963220635507	122.583434899762	10.25	220.60000000000002	224.0
235098383	1441066230	31.147921951382738	122.58339476475042	10.2375	220.54999999999998	224.0
235098383	1441066231	31.14788033173514	122.58335439878081	10.225	220.5	224.0
235098383	1441066232	31.14783885137869	122.58331430836175	10.212499999999999	220.45	224.0
235098383	1441066233	31.147798000000005	122.583275	10.2	220.4	224.0
235098383	1441066234	31.14775817472586	122.58323688096397	10.19090909090909	220.35454545454544	223.90909090909093
235098383	1441066235	31.147719402441663	122.58319996157377	10.181818181818182	220.3090909090909	223.8181818181818
235098383	1441066236	31.147681617472326	122.58316415291293	10.172727272727272	220.26363636363638	223.72727272727275
235098383	1441066237	31.14764475414258	122.58312936606524	10.163636363636362	220.21818181818182	223.63636363636365
235098383	1441066238	31.1476087467771	122.58309551211488	10.154545454545454	220.1727272727273	223.54545454545453
235098383	1441066239	31.147573529700402	122.58306250214618	10.145454545454545	220.12727272727273	223.45454545454547
235098383	1441066240	31.147539037236914	122.58303024724385	10.136363636363637	220.0818181818182	223.36363636363635
235098383	1441066241	31.147505203710956	122.58299865849278	10.127272727272727	220.03636363636366	223.27272727272728
235098383	1441066242	31.147471963446744	122.58296764697816	10.118181818181817	219.9909090909091	223.1818181818182
235098383	1441066243	31.147439250768407	122.58293712378536	10.10909090909091	219.94545454545457	223.09090909090907
235098383	1441066244	31.147407000000005	122.582907	10.1	219.9	223.0
235098383	1441066245	31.147375137016862	122.58287718653936	10.1	219.86	223.0
235098383	1441066246	31.14734355389992	122.5828475936467	10.1	219.82000000000002	223.0
235098383	1441066247	31.14731213428143	122.58281813139693	10.1	219.78000000000003	223.0
235098383	1441066248	31.147280761793557	122.5827887098653	10.1	219.74	223.0
235098383	1441066249	31.14724932006838	122.58275923912718	10.1	219.70000000000002	223.0
235098383	1441066250	31.147217692737886	122.58272962925838	10.1	219.66	223.0
235098383	1441066251	31.147185763434013	122.58269979033486	10.1	219.62	223.0
235098383	1441066252	31.147153415788594	122.5826696324329	10.1	219.58	223.0
235098383	1441066253	31.147120533433366	122.582639065629	10.1	219.54000000000002	223.0
235098383	1441066254	31.147087	122.582608	10.1	219.5	223.0
235098383	1441066255	31.147052737527456	122.5825763759479	10.09090909090909	219.46363636363637	223.0
235098383	1441066256	31.147017821684326	122.58254425517437	10.081818181818182	219.42727272727274	223.0
235098383	1441066257	31.146982366546666	122.58251172970574	10.072727272727272	219.3909090909091	223.0
235098383	1441066258	31.14694648619064	122.58247889156809	10.063636363636363	219.35454545454547	223.0
235098383	1441066259	31.14691029469247	122.58244583278722	10.054545454545455	219.3181818181818	223.0
235098383	1441066260	31.146873906128512	122.58241264538854	10.045454545454545	219.2818181818182	223.0
235098383	1441066261	31.146837434575172	122.58237942139732	10.036363636363637	219.24545454545455	223.0
235098383	1441066262	31.14680099410899	122.58234625283839	10.027272727272727	219.20909090909092	223.0
235098383	1441066263	31.14676469880657	122.58231323173638	10.018181818181818	219.17272727272726	223.0
235098383	1441066264	31.146728662744643	122.5822804501156	10.00909090909091	219.13636363636365	223.0
235098383	1441066265	31.146692999999985	122.58224800000002	10.0	219.10000000000002	223.0
235098383	1441066266	31.14665777225368	122.58221593166306	10.0125	219.0625	223.0
235098383	1441066267	31.146622831603338	122.58218412837675	10.025	219.025	223.0
235098383	1441066268	31.146587977750695	122.58215243166327	10.0375	218.9875	223.0
235098383	1441066269	31.1465530103972	122.58212068304536	10.05	218.95000000000002	223.0
235098383	1441066270	31.146517729244284	122.58208872404612	10.0625	218.91250000000002	223.0
235098383	1441066271	31.1464819339931	122.58205639618927	10.075	218.875	223.0
235098383	1441066272	31.146445424344723	122.58202354099899	10.0875	218.8375	223.0
235098383	1441066273	31.146408000000005	122.58199000000002	10.1	218.8	223.0
235098383	1441066274	31.14636953302876	122.58195567447603	10.09090909090909	218.71818181818182	223.0
235098383	1441066275	31.146330184977085	122.58192070474438	10.081818181818182	218.63636363636363	223.0
235098383	1441066276	31.146290189760347	122.58188529088024	10.072727272727272	218.55454545454546	223.0
235098383	1441066277	31.14624978129412	122.58184963295815	10.063636363636363	218.4727272727273	223.0
235098383	1441066278	31.146209193494222	122.58181393105201	10.054545454545455	218.3909090909091	223.0
235098383	1441066279	31.14616866027668	122.58177838523498	10.045454545454545	218.3090909090909	223.0
235098383	1441066280	31.146128415557722	122.58174319557952	10.036363636363637	218.22727272727272	223.0
235098383	1441066281	31.146088693253805	122.58170856215743	10.027272727272727	218.14545454545456	223.0
235098383	1441066282	31.146049727281596	122.58167468503991	10.018181818181818	218.0636363636364	223.0
235098383	1441066283	31.146011751557985	122.58164176429744	10.00909090909091	217.98181818181817	223.0
235098383	1441066284	31.145975000000004	122.58160999999998	10.0	217.9	223.0
235098383	1441066285	31.145939628249625	122.58157952223998	9.99	217.83	223.0
235098383	1441066286	31.145905478847805	122.58155018120193	9.98	217.76000000000002	223.0
235098383	1441066287	31.145872316060068	122.58152175709407	9.97	217.69	223.0
235098383	1441066288	31.145839904151703	122.58149403012519	9.96	217.62	223.0
235098383	1441066289	31.145808007387796	122.58146678050477	9.95	217.55	223.0
235098383	1441066290	31.145776390033244	122.5814397884428	9.94	217.48000000000002	223.0
235098383	1441066291	31.145744816352746	122.5814128341499	9.93	217.41000000000003	223.0
235098383	1441066292	31.145713050610862	122.58138569783722	9.92	217.34	223.0
235098383	1441066293	31.14568085707188	122.5813581597165	9.91	217.27	223.0
235098383	1441066294	31.145648	122.58133	9.9	217.2	223.0
235098383	1441066295	31.145614299586104	122.58130105103874	9.9	217.16	223.0
235098383	1441066296	31.145579799728797	122.58127135373648	9.9	217.12	223.0
235098383	1441066297	31.145544600253736	122.58124100113496	9.9	217.08	223.0
235098383	1441066298	31.145508800986605	122.5812100862757	9.9	217.04000000000002	223.0
235098383	1441066299	31.14547250175317	122.58117870219999	9.9	217.0	223.0
235098383	1441066300	31.145435802379318	122.58114694194879	9.9	216.96	223.0
235098383	1441066301	31.145398802690966	122.58111489856286	9.9	216.92000000000002	223.0
235098383	1441066302	31.145361602514203	122.58108266508268	9.9	216.88000000000002	223.0
235098383	1441066303	31.145324301675135	122.58105033454841	9.9	216.84000000000003	223.0
235098383	1441066304	31.145287	122.58101800000001	9.9	216.80000000000004	223.0
235098383	1441066305	31.14524979358579	122.58098575151429	9.88888888888889	216.7777777777778	223.0
235098383	1441066306	31.14521276361236	122.58095366731654	9.877777777777778	216.75555555555556	223.0
235098383	1441066307	31.145175987530315	122.58092182266903	9.866666666666667	216.73333333333335	223.0
235098383	1441066308	31.145139542790332	122.58089029283387	9.855555555555556	216.7111111111111	223.0
235098383	1441066309	31.145103506843153	122.58085915307282	9.844444444444445	216.6888888888889	223.0
235098383	1441066310	31.14506795713962	122.58082847864758	9.833333333333334	216.66666666666666	223.0
235098383	1441066311	31.1450329711306	122.58079834481954	9.822222222222223	216.64444444444445	223.0
235098383	1441066312	31.144998626267064	122.58076882685002	9.811111111111112	216.6222222222222	223.0
235098383	1441066313	31.144964999999992	122.58074	9.8	216.6	223.0
235098383	1441066314	31.144932124220635	122.58071190169457	9.8	216.54166666666666	223.08333333333334
235098383	1441066315	31.144899848580824	122.58068441801521	9.8	216.48333333333332	223.16666666666666
235098383	1441066316	31.14486797717237	122.58065739720799	9.8	216.425	223.25
235098383	1441066317	31.14483631408703	122.58063068751939	9.8	216.36666666666665	223.33333333333331
235098383	1441066318	31.144804663416352	122.58060413719633	9.8	216.30833333333334	223.41666666666666
235098383	1441066319	31.144772829251867	122.58057759448613	9.8	216.24999999999997	223.5
235098383	1441066320	31.144740615684853	122.58055090763656	9.8	216.19166666666666	223.58333333333334
235098383	1441066321	31.14470782680654	122.58052392489577	9.8	216.13333333333335	223.66666666666669
235098383	1441066322	31.144674266708037	122.58049649451242	9.8	216.075	223.75
235098383	1441066323	31.144639739480244	122.58046846473555	9.8	216.01666666666668	223.83333333333334
235098383	1441066324	31.14460404921401	122.58043968381475	9.8	215.95833333333331	223.91666666666666
235098383	1441066325	31.144566999999995	122.58041	9.8	215.9	224.0
235098383	1441066326	31.144528471265613	122.58037931616927	9.78888888888889	215.84444444444446	224.0
235098383	1441066327	31.14448864378594	122.58034775370987	9.777777777777779	215.7888888888889	224.0
235098383	1441066328	31.144447773673125	122.58031548863588	9.766666666666667	215.73333333333335	224.0
235098383	1441066329	31.144406117039413	122.58028269696091	9.755555555555556	215.67777777777778	224.0
235098383	1441066330	31.144363929997276	122.58024955469782	9.744444444444444	215.62222222222223	224.0
235098383	1441066331	31.144321468659353	122.5802162378589	9.733333333333333	215.56666666666666	224.0
235098383	1441066332	31.144278989138485	122.58018292245578	9.722222222222221	215.51111111111112	224.0
235098383	1441066333	31.144236747547634	122.5801497844994	9.71111111111111	215.45555555555558	224.0
235098383	1441066334	31.144194999999993	122.58011700000002	9.7	215.4	224.0
235098383	1441066335	31.144153939023496	122.58008469835755	9.7	215.37272727272727	224.18181818181822
235098383	1441066336	31.144113502804387	122.58005282253285	9.7	215.34545454545454	224.36363636363637
235098383	1441066337	31.14407356594336	122.58002126887726	9.7	215.31818181818184	224.54545454545456
235098383	1441066338	31.144034003041074	122.57998993374252	9.7	215.2909090909091	224.72727272727275
235098383	1441066339	31.143994688698026	122.57995871348069	9.7	215.26363636363638	224.9090909090909
235098383	1441066340	31.14395549751464	122.57992750444424	9.7	215.23636363636365	225.0909090909091
235098383	1441066341	31.14391630409122	122.57989620298588	9.7	215.20909090909092	225.27272727272728
235098383	1441066342	31.14387698302799	122.57986470545866	9.7	215.1818181818182	225.45454545454547
235098383	1441066343	31.14383740892505	122.57983290821608	9.7	215.15454545454546	225.63636363636365
235098383	1441066344	31.143797456382412	122.5798007076118	9.7	215.12727272727273	225.8181818181818
235098383	1441066345	31.143757000000004	122.579768	9.7	215.1	226.0
235098383	1441066346	31.14371598241915	122.57973473515453	9.6875	215.13750000000002	226.0
235098383	1441066347	31.1436746184476	122.57970107652669	9.674999999999999	215.175	226.0
235098383	1441066348	31.14363319093481	122.57966724098657	9.6625	215.2125	226.0
235098383	1441066349	31.14359198273049	122.57963344540343	9.649999999999999	215.25	226.0
235098383	1441066350	31.143551276684587	122.57959990664584	9.6375	215.2875	226.0
235098383	1441066351	31.143511355647256	122.57956684158151	9.625	215.32500000000002	226.0
235098383	1441066352	31.143472502468853	122.57953446707745	9.612499999999999	215.3625	226.0
235098383	1441066353	31.143434999999997	122.579503	9.6	215.4	226.0
235098383	1441066354	31.143399055573088	122.5794726002832	9.60909090909091	215.5	226.0909090909091
235098383	1441066355	31.143364574447116	122.57944320013414	9.618181818181817	215.6	226.18181818181822
235098383	1441066356	31.1433313863626	122.57941467482873	9.627272727272727	215.70000000000002	226.27272727272728
235098383	1441066357	31.143299321059924	122.57938689964327	9.636363636363637	215.8	226.36363636363637
235098383	1441066358	31.143268208279316	122.57935974985459	9.645454545454545	215.9	226.45454545454547
235098383	1441066359	31.143237877760942	122.57933310073979	9.654545454545454	216.0	226.54545454545456
235098383	1441066360	31.143208159244843	122.5793068275764	9.663636363636362	216.1	226.63636363636365
235098383	1441066361	31.143178882470927	122.5792808056423	9.672727272727272	216.2	226.72727272727272
235098383	1441066362	31.143149877179017	122.57925491021578	9.681818181818182	216.3	226.8181818181818
235098383	1441066363	31.143120973108832	122.57922901657538	9.69090909090909	216.4	226.9090909090909
235098383	1441066364	31.143092000000003	122.579203	9.7	216.5	227.0
235098383	1441066365	31.14306281657758	122.57917675713463	9.67	216.6	227.0
235098383	1441066366	31.143033397508663	122.57915027008724	9.639999999999999	216.70000000000002	227.0
235098383	1441066367	31.143003746445892	122.57912354233154	9.61	216.8	227.0
235098383	1441066368	31.1429738670419	122.57909657734126	9.58	216.9	227.0
235098383	1441066369	31.14294376294932	122.57906937859006	9.55	217.0	227.0
235098383	1441066370	31.142913437820784	122.57904194955168	9.52	217.1	227.0
235098383	1441066371	31.142882895308947	122.5790142936998	9.49	217.2	227.0
235098383	1441066372	31.142852139066434	122.57898641450812	9.46	217.29999999999998	227.0
235098383	1441066373	31.14282117274592	122.57895831545028	9.43	217.4	227.0
235098383	1441066374	31.142790000000005	122.57893	9.4	217.5	227.0
235098383	1441066375	31.14275861582593	122.57890146543885	9.39090909090909	217.55454545454546	227.0
235098383	1441066376	31.142726980599274	122.57887268428006	9.381818181818183	217.60909090909092	227.0
235098383	1441066377	31.142695046040142	122.57884362284486	9.372727272727273	217.66363636363639	227.0
235098383	1441066378	31.142662763868582	122.57881424745463	9.363636363636363	217.71818181818182	227.0
235098383	1441066379	31.142630085804694	122.57878452443083	9.354545454545455	217.77272727272728	227.0
235098383	1441066380	31.142596963568444	122.57875442009507	9.345454545454546	217.8272727272727	227.0
235098383	1441066381	31.14256334887983	122.57872390076899	9.336363636363638	217.88181818181818	227.0
235098383	1441066382	31.142529193458806	122.57869293277443	9.327272727272728	217.93636363636364	227.0
235098383	1441066383	31.14249444902525	122.57866148243336	9.318181818181818	217.9909090909091	227.0
235098383	1441066384	31.142459067299036	122.5786295160678	9.30909090909091	218.04545454545453	227.0
235098383	1441066385	31.142422999999997	122.578597	9.3	218.1	227.0
235098383	1441066386	31.142386240579977	122.57856393613277	9.3	218.1	227.0
235098383	1441066387	31.14234894941902	122.57853046869053	9.3	218.1	227.0
235098383	1441066388	31.1423113286294	122.57849677747782	9.3	218.1	227.0
235098383	1441066389	31.142273580323565	122.57846304229851	9.3	218.1	227.0
235098383	1441066390	31.142235906614154	122.57842944295594	9.3	218.1	227.0
235098383	1441066391	31.142198509613976	122.57839615925288	9.3	218.1	227.0
235098383	1441066392	31.14216159143609	122.5783633709915	9.3	218.1	227.0
235098383	1441066393	31.142125354193638	122.57833125797349	9.3	218.1	227.0
235098383	1441066394	31.142089999999996	122.5783	9.3	218.1	227.0
235098383	1441066395	31.142055686498693	122.578269734033	9.3	218.07272727272726	227.0
235098383	1441066396	31.14202239345349	122.57824042567958	9.3	218.04545454545456	227.0
235098383	1441066397	31.14199005615802	122.57821199770831	9.3	218.01818181818183	227.0
235098383	1441066398	31.141958609905906	122.578184372888	9.3	217.9909090909091	227.0
235098383	1441066399	31.141927989990624	122.57815747398779	9.3	217.96363636363637	227.0
235098383	1441066400	31.141898131705638	122.57813122377688	9.3	217.93636363636364	227.0
235098383	1441066401	31.141868970344273	122.57810554502473	9.3	217.9090909090909	227.0
235098383	1441066402	31.141840441199854	122.57808036050106	9.3	217.88181818181818	227.0
235098383	1441066403	31.141812479565573	122.57805559297567	9.3	217.85454545454544	227.0
235098383	1441066404	31.141785020734577	122.57803116521858	9.3	217.82727272727274	227.0
235098383	1441066405	31.141758000000006	122.57800699999999	9.3	217.8	227.0
235098383	1441066406	31.141731318002513	122.57798299529311	9.3	217.84	227.1
235098383	1441066407	31.14170473677328	122.57795894988288	9.3	217.88	227.20000000000002
235098383	1441066408	31.141677983691014	122.57793463775768	9.3	217.92000000000002	227.3
235098383	1441066409	31.14165078613419	122.57790983290631	9.3	217.96	227.4
235098383	1441066410	31.141622871481147	122.57788430931825	9.3	218.0	227.5
235098383	1441066411	31.14159396711004	122.57785784098346	9.3	218.04	227.60000000000002
235098383	1441066412	31.141563800398774	122.57783020189252	9.3	218.07999999999998	227.70000000000002
235098383	1441066413	31.141532098725076	122.5778011660368	9.3	218.12	227.8
235098383	1441066414	31.14149858946642	122.57777050740833	9.3	218.16	227.90000000000003
235098383	1441066415	31.141463000000005	122.577738	9.3	218.2	228.00000000000003
235098383	1441066416	31.141425191992525	122.57770353721997	9.28888888888889	218.22222222222223	228.00000000000003
235098383	1441066417	31.14138556426979	122.57766749013408	9.277777777777779	218.24444444444444	228.00000000000003
235098383	1441066418	31.141344649947857	122.57763034922132	9.266666666666667	218.26666666666665	228.00000000000003
235098383	1441066419	31.141302982143294	122.57759260495908	9.255555555555556	218.2888888888889	228.00000000000003
235098383	1441066420	31.141261093973217	122.57755474782321	9.244444444444444	218.3111111111111	228.00000000000003
235098383	1441066421	31.14121951855531	122.57751726828776	9.233333333333333	218.33333333333334	228.00000000000003
235098383	1441066422	31.141178789007856	122.57748065682514	9.222222222222221	218.35555555555555	228.00000000000003
235098383	1441066423	31.141139438449645	122.57744540390613	9.21111111111111	218.37777777777777	228.00000000000003
235098383	1441066424	31.141102000000004	122.57741200000001	9.2	218.4	228.00000000000003
235098383	1441066425	31.141066858710925	122.57738079801486	9.18	218.36	228.10000000000002
235098383	1441066426	31.141033807363634	122.57735160061901	9.16	218.32000000000002	228.20000000000002
235098383	1441066427	31.14100249067129	122.57732407292194	9.139999999999999	218.28	228.3
235098383	1441066428	31.140972553346653	122.57729788003407	9.12	218.24	228.4
235098383	1441066429	31.140943640102225	122.57727268706692	9.1	218.20000000000002	228.5
235098383	1441066430	31.14091539565018	122.5772481591328	9.08	218.16	228.6
235098383	1441066431	31.140887464702388	122.57722396134476	9.06	218.12	228.7
235098383	1441066432	31.14085949197054	122.57719975881673	9.04	218.07999999999998	228.8
235098383	1441066433	31.140831122166034	122.57717521666336	9.02	218.04	228.9
235098383	1441066434	31.140801999999994	122.57715000000002	9.0	218.0	229.0
235098383	1441066435	31.140771851034067	122.57712384958357	9.0	217.93636363636364	229.0909090909091
235098383	1441066436	31.14074072423283	122.5770968087341	9.0	217.87272727272727	229.1818181818182
235098383	1441066437	31.140708749411623	122.57706899641212	9.0	217.8090909090909	229.27272727272728
235098383	1441066438	31.14067605638594	122.57704053157796	9.0	217.74545454545455	229.36363636363637
235098383	1441066439	31.140642774971322	122.57701153319167	9.0	217.6818181818182	229.45454545454544
235098383	1441066440	31.140609034983417	122.57698212021292	9.0	217.61818181818182	229.54545454545456
235098383	1441066441	31.140574966237992	122.57695241160113	9.0	217.55454545454546	229.6363636363636
235098383	1441066442	31.140540698550907	122.57692252631534	9.0	217.4909090909091	229.72727272727272
235098383	1441066443	31.140506361738147	122.57689258331432	9.0	217.42727272727274	229.81818181818184
235098383	1441066444	31.140472085615773	122.57686270155654	9.0	217.36363636363637	229.90909090909088
235098383	1441066445	31.140438	122.57683300000001	9.0	217.3	230.0
235098383	1441066446	31.14040420833956	122.5768035723308	8.988888888888889	217.2888888888889	230.2222222222222
235098383	1441066447	31.14037070861307	122.57677441114801	8.977777777777778	217.2777777777778	230.44444444444443
235098383	1441066448	31.14033747243152	122.57674548377899	8.966666666666667	217.26666666666668	230.66666666666666
235098383	1441066449	31.140304471405948	122.57671675755128	8.955555555555556	217.25555555555556	230.88888888888889
235098383	1441066450	31.14027167714728	122.57668819979244	8.944444444444445	217.24444444444447	231.11111111111114
235098383	1441066451	31.14023906126646	122.5766597778301	8.933333333333334	217.23333333333335	231.33333333333337
235098383	1441066452	31.14020659537439	122.57663145899203	8.922222222222222	217.22222222222223	231.55555555555557
235098383	1441066453	31.14017425108196	122.57660321060604	8.911111111111111	217.2111111111111	231.7777777777778
235098383	1441066454	31.140142000000004	122.576575	8.9	217.2	232.00000000000003
235098383	1441066455	31.140109818795175	122.57654679462766	8.9	217.26363636363638	232.09090909090912
235098383	1441066456	31.14007770435755	122.57651856244571	8.9	217.3272727272727	232.1818181818182
235098383	1441066457	31.140045658632957	122.57649027153663	8.9	217.3909090909091	232.2727272727273
235098383	1441066458	31.14001368356724	122.57646188998295	8.9	217.45454545454547	232.3636363636364
235098383	1441066459	31.13998178110622	122.57643338586729	8.9	217.51818181818183	232.45454545454547
235098383	1441066460	31.13994995319566	122.5764047272722	8.9	217.5818181818182	232.54545454545456
235098383	1441066461	31.13991820178132	122.57637588228037	8.9	217.64545454545456	232.63636363636363
235098383	1441066462	31.139886528808884	122.5763468189745	8.9	217.70909090909092	232.72727272727275
235098383	1441066463	31.139854936224097	122.57631750543726	8.9	217.77272727272728	232.81818181818184
235098383	1441066464	31.139823425972587	122.57628790975151	8.9	217.83636363636364	232.9090909090909
235098383	1441066465	31.139792	122.576258	8.9	217.9	233.0
235098383	1441066466	31.139760669470263	122.57622776564706	8.88888888888889	218.0888888888889	233.11111111111111
235098383	1441066467	31.139729482420588	122.57619728168291	8.877777777777778	218.27777777777777	233.22222222222223
235098383	1441066468	31.139698496106632	122.57616664447904	8.866666666666667	218.46666666666667	233.33333333333334
235098383	1441066469	31.13966776778411	122.57613595040672	8.855555555555556	218.65555555555557	233.44444444444446
235098383	1441066470	31.139637354708867	122.57610529583705	8.844444444444445	218.84444444444443	233.55555555555557
235098383	1441066471	31.13960731413678	122.57607477714093	8.833333333333334	219.03333333333333	233.66666666666666
235098383	1441066472	31.13957770332386	122.5760444906891	8.822222222222223	219.22222222222223	233.77777777777777
235098383	1441066473	31.13954857952622	122.57601453285199	8.811111111111112	219.4111111111111	233.88888888888889
235098383	1441066474	31.13952	122.57598500000002	8.8	219.6	234.0
235098383	1441066475	31.139491977265507	122.575955931256	8.780000000000001	219.78000000000003	234.1
235098383	1441066476	31.139464344899142	122.57592713675379	8.76	219.96	234.2
235098383	1441066477	31.13943689174111	122.57589836938041	8.74	220.14	234.29999999999998
235098383	1441066478	31.139409406631454	122.5758693820234	8.72	220.32000000000002	234.39999999999998
235098383	1441066479	31.139381678409915	122.57583992757091	8.7	220.50000000000003	234.49999999999997
235098383	1441066480	31.139353495916076	122.57580975891157	8.68	220.68	234.60000000000002
235098383	1441066481	31.13932464798924	122.57577862893464	8.66	220.86	234.70000000000002
235098383	1441066482	31.13929492346847	122.57574629052993	8.64	221.04000000000002	234.8
235098383	1441066483	31.139264111192574	122.575712496588	8.62	221.22000000000003	234.9
235098383	1441066484	31.139232	122.57567699999998	8.6	221.4	235.0
235098383	1441066485	31.13919848475578	122.57563967966814	8.588888888888889	221.5666666666667	235.0
235098383	1441066486	31.139163884432268	122.57560091853563	8.577777777777778	221.73333333333335	235.0
235098383	1441066487	31.13912862402919	122.5755612255547	8.566666666666666	221.9	235.0
235098383	1441066488	31.139093128546843	122.57552110967625	8.555555555555555	222.0666666666667	235.0
235098383	1441066489	31.13905782298616	122.57548107984967	8.544444444444444	222.23333333333335	235.0
235098383	1441066490	31.139023132348676	122.57544164502289	8.533333333333333	222.4	235.0
235098383	1441066491	31.13898948163658	122.57540331414246	8.522222222222222	222.56666666666666	235.0
235098383	1441066492	31.138957295852588	122.5753665961535	8.511111111111111	222.73333333333335	235.0
235098383	1441066493	31.138926999999992	122.575332	8.5	222.9	235.0
235098383	1441066494	31.13889889607003	122.57529989307098	8.5	222.93333333333334	235.0
235098383	1441066495	31.138872794004175	122.57527007653975	8.5	222.96666666666667	235.0
235098383	1441066496	31.13884838073104	122.57524221002681	8.5	223.0	235.0
235098383	1441066497	31.138825343178823	122.57521595315346	8.5	223.03333333333333	235.0
235098383	1441066498	31.138803368275404	122.57519096554192	8.5	223.06666666666666	235.0
235098383	1441066499	31.138782142948347	122.57516690681513	8.5	223.10000000000002	235.0
235098383	1441066500	31.138761354124952	122.57514343659669	8.5	223.13333333333333	235.0
235098383	1441066501	31.13874068873223	122.57512021451086	8.5	223.16666666666666	235.0
235098383	1441066502	31.138719833696967	122.5750969001825	8.5	223.20000000000002	235.0
235098383	1441066503	31.1386984759457	122.57507315323708	8.5	223.23333333333332	235.0
235098383	1441066504	31.1386763024047	122.57504863330064	8.5	223.26666666666668	235.0
235098383	1441066505	31.138653	122.575023	8.5	223.3	235.0
235098383	1441066506	31.13862834164517	122.57499600441264	8.5	223.24	235.0
235098383	1441066507	31.138602444205137	122.57496776341677	8.5	223.18	235.0
235098383	1441066508	31.13857551053278	122.57493848534027	8.5	223.11999999999998	235.0
235098383	1441066509	31.138547743481148	122.57490837851067	8.5	223.06	235.0
235098383	1441066510	31.138519345903436	122.57487765125506	8.5	223.0	235.0
235098383	1441066511	31.138490520653068	122.57484651190003	8.5	222.94	235.0
235098383	1441066512	31.13846147058365	122.57481516877169	8.5	222.88	235.0
235098383	1441066513	31.13843239854895	122.57478383019563	8.5	222.82	235.0
235098383	1441066514	31.138403507403	122.57475270449687	8.5	222.76	235.0
235098383	1441066515	31.138374999999996	122.57472200000001	8.5	222.7	235.0
235098383	1441066516	31.138347020534564	122.57469186307655	8.49	222.65	235.2
235098383	1441066517	31.13831947856234	122.5746621922878	8.48	222.6	235.4
235098383	1441066518	31.13829222497911	122.57463282424288	8.47	222.55	235.6
235098383	1441066519	31.13826511068046	122.5746035955513	8.46	222.5	235.79999999999998
235098383	1441066520	31.13823798656185	122.57457434282288	8.45	222.45000000000002	235.99999999999997
235098383	1441066521	31.1382107035186	122.5745449026679	8.44	222.39999999999998	236.20000000000002
235098383	1441066522	31.138183112445844	122.57451511169694	8.43	222.35	236.4
235098383	1441066523	31.138155064238635	122.57448480652097	8.42	222.29999999999998	236.6
235098383	1441066524	31.138126409791774	122.57445382375138	8.41	222.25	236.80000000000004
235098383	1441066525	31.138097	122.57442199999998	8.4	222.2	237.00000000000003
235098383	1441066526	31.138066751986866	122.57438924213558	8.4	222.22222222222223	237.11111111111111
235098383	1441066527	31.138035847792327	122.57435573805338	8.4	222.24444444444444	237.22222222222223
235098383	1441066528	31.138004535685603	122.57432174590467	8.4	222.26666666666668	237.33333333333334
235098383	1441066529	31.137973063936187	122.57428752384001	8.4	222.2888888888889	237.44444444444446
235098383	1441066530	31.137941680813846	122.57425333000933	8.4	222.3111111111111	237.55555555555557
235098383	1441066531	31.137910634588618	122.57421942256178	8.4	222.33333333333334	237.66666666666669
235098383	1441066532	31.137880173530828	122.57418605964592	8.4	222.35555555555558	237.77777777777777
235098383	1441066533	31.13785054591101	122.57415349940958	8.4	222.37777777777777	237.88888888888889
235098383	1441066534	31.137821999999996	122.574122	8.4	222.4	238.0
235098383	1441066535	31.137794712398506	122.57409174266586	8.39090909090909	222.51818181818183	238.09090909090912
235098383	1441066536	31.13776857302603	122.57406260106383	8.381818181818183	222.63636363636363	238.18181818181816
235098383	1441066537	31.137743400131544	122.57403437195305	8.372727272727273	222.75454545454545	238.27272727272728
235098383	1441066538	31.137719011963824	122.57400685209316	8.363636363636363	222.87272727272727	238.36363636363637
235098383	1441066539	31.137695226771488	122.57397983824426	8.354545454545455	222.9909090909091	238.45454545454544
235098383	1441066540	31.137671862802947	122.57395312716686	8.345454545454546	223.10909090909092	238.54545454545456
235098383	1441066541	31.13764873830645	122.57392651562196	8.336363636363638	223.22727272727275	238.6363636363636
235098383	1441066542	31.137625671530078	122.57389980037087	8.327272727272728	223.34545454545454	238.72727272727272
235098383	1441066543	31.13760248072175	122.57387277817533	8.318181818181818	223.46363636363637	238.81818181818184
235098383	1441066544	31.13757898412921	122.57384524579754	8.30909090909091	223.5818181818182	238.90909090909088
235098383	1441066545	31.137555	122.57381700000002	8.3	223.70000000000002	239.0
235098383	1441066546	31.137530395222896	122.57378789395405	8.3	223.84	239.0
235098383	1441066547	31.13750523125199	122.57375800646406	8.3	223.98000000000002	239.0
235098383	1441066548	31.13747961818282	122.57372747274258	8.3	224.12	239.0
235098383	1441066549	31.137453666111067	122.57369642800177	8.3	224.26	239.0
235098383	1441066550	31.13742748513256	122.57366500745358	8.3	224.39999999999998	239.0
235098383	1441066551	31.137401185343172	122.5736333463097	8.3	224.54	239.0
235098383	1441066552	31.137374876838972	122.57360157978148	8.3	224.68	239.0
235098383	1441066553	31.13734866971615	122.57356984308001	8.3	224.82	239.0
235098383	1441066554	31.137322674071022	122.57353827141603	8.3	224.96	239.0
235098383	1441066555	31.137297000000007	122.573507	8.3	225.1	239.0
235098383	1441066556	31.13727171743262	122.57347611549636	8.290000000000001	225.20999999999998	239.0
235098383	1441066557	31.13724673563013	122.57344551038615	8.280000000000001	225.32	239.0
235098383	1441066558	31.13722192368654	122.57341502860484	8.27	225.43	239.0
235098383	1441066559	31.137197150695783	122.57338451408835	8.26	225.54	239.0
235098383	1441066560	31.137172285751596	122.57335381077284	8.25	225.65	239.0
235098383	1441066561	31.1371471979476	122.5733227625948	8.24	225.76	239.0
235098383	1441066562	31.137121756377226	122.57329121349112	8.23	225.87	239.0
235098383	1441066563	31.137095830133784	122.57325900739896	8.219999999999999	225.98	239.0
235098383	1441066564	31.13706928831038	122.57322598825596	8.209999999999999	226.09	239.0
235098383	1441066565	31.137041999999994	122.573192	8.2	226.2	239.0
235098383	1441066566	31.13701390048455	122.57315696571324	8.1875	226.2875	239.0
235098383	1441066567	31.136985189802516	122.57312112505278	8.174999999999999	226.375	239.0
235098383	1441066568	31.136956134181816	122.57308479681886	8.1625	226.4625	239.0
235098383	1441066569	31.136926999850726	122.57304829981089	8.149999999999999	226.55	239.0
235098383	1441066570	31.136898053037832	122.57301195282756	8.1375	226.63750000000002	239.0
235098383	1441066571	31.136869559972137	122.5729760746667	8.125	226.72500000000002	239.0
235098383	1441066572	31.136841786882975	122.57294098412538	8.112499999999999	226.8125	239.0
235098383	1441066573	31.13681499999999	122.572907	8.1	226.9	239.0
235098383	1441066574	31.136789394726147	122.57287435628713	8.108333333333333	226.95833333333334	239.0
235098383	1441066575	31.136764883156413	122.57284294778687	8.116666666666667	227.01666666666668	239.0
235098383	1441066576	31.136741306558545	122.57281258450064	8.125	227.075	239.0
235098383	1441066577	31.136718506200115	122.57278307643035	8.133333333333333	227.13333333333335	239.0
235098383	1441066578	31.13669632334848	122.57275423357832	8.141666666666666	227.19166666666666	239.0
235098383	1441066579	31.136674599270844	122.57272586594725	8.149999999999999	227.25	239.0
235098383	1441066580	31.136653175234226	122.57269778354025	8.158333333333333	227.30833333333334	239.0
235098383	1441066581	31.136631892505452	122.57266979636074	8.166666666666666	227.36666666666665	239.0
235098383	1441066582	31.136610592351193	122.57264171441263	8.174999999999999	227.425	239.0
235098383	1441066583	31.136589116037996	122.57261334770003	8.183333333333334	227.48333333333332	239.0
235098383	1441066584	31.13656730483221	122.57258450622751	8.191666666666666	227.54166666666666	239.0
235098383	1441066585	31.136544999999998	122.57255499999998	8.2	227.6	239.0
235098383	1441066586	31.136522082790606	122.57252469364438	8.2	227.62222222222223	239.0
235098383	1441066587	31.136498594386076	122.57249367027438	8.2	227.64444444444442	239.0
235098383	1441066588	31.13647461595181	122.57246206762505	8.2	227.66666666666666	239.0
235098383	1441066589	31.136450228653327	122.5724300234313	8.2	227.6888888888889	239.0
235098383	1441066590	31.13642551365627	122.57239767542775	8.2	227.7111111111111	239.0
235098383	1441066591	31.136400552126418	122.57236516134886	8.2	227.73333333333332	239.0
235098383	1441066592	31.136375425229698	122.57233261892868	8.2	227.75555555555556	239.0
235098383	1441066593	31.136350214132158	122.5723001859012	8.2	227.77777777777777	239.0
235098383	1441066594	31.136325000000006	122.572268	8.2	227.8	239.0
235098383	1441066595	31.136299848451184	122.57223616392417	8.19	227.8	239.0
235098383	1441066596	31.136274762910343	122.5722046402356	8.18	227.8	239.0
235098383	1441066597	31.136249731253667	122.57217335646183	8.17	227.8	239.0
235098383	1441066598	31.136224741357292	122.57214224013063	8.16	227.8	239.0
235098383	1441066599	31.13619978109728	122.57211121876976	8.149999999999999	227.8	239.0
235098383	1441066600	31.136174838349625	122.57208021990712	8.139999999999999	227.8	239.0
235098383	1441066601	31.136149900990244	122.5720491710707	8.129999999999999	227.8	239.0
235098383	1441066602	31.136124956895003	122.57201799978859	8.12	227.8	239.0
235098383	1441066603	31.136099993939684	122.57198663358893	8.11	227.8	239.0
235098383	1441066604	31.136074999999998	122.571955	8.1	227.8	239.0
235098383	1441066605	31.136049976810213	122.57192305761265	8.09090909090909	227.8181818181818	239.0
235098383	1441066606	31.136024981539048	122.57189088926759	8.081818181818182	227.83636363636364	239.0
235098383	1441066607	31.13600008521393	122.57185860886794	8.072727272727272	227.85454545454547	239.0
235098383	1441066608	31.135975358862403	122.57182633031648	8.063636363636363	227.8727272727273	239.0
235098383	1441066609	31.135950873512144	122.57179416751585	8.054545454545455	227.8909090909091	239.0
235098383	1441066610	31.135926700190915	122.57176223436846	8.045454545454545	227.9090909090909	239.0
235098383	1441066611	31.135902909926603	122.57173064477648	8.036363636363637	227.92727272727274	239.0
235098383	1441066612	31.135879573747225	122.57169951264194	8.027272727272727	227.94545454545454	239.0
235098383	1441066613	31.13585676268084	122.57166895186663	8.018181818181818	227.96363636363637	239.0
235098383	1441066614	31.135834547755675	122.57163907635217	8.00909090909091	227.9818181818182	239.0
235098383	1441066615	31.135813	122.57161000000002	8.0	228.00000000000003	239.0
235098383	1441066616	31.135792140599293	122.57158177146258	8.01	228.04000000000002	238.9
235098383	1441066617	31.13577179136725	122.5715541783969	8.02	228.08	238.8
235098383	1441066618	31.135751724274446	122.57152694321167	8.03	228.12	238.70000000000002
235098383	1441066619	31.13573171129117	122.571499788316	8.04	228.16	238.60000000000002
235098383	1441066620	31.13571152438755	122.57147243611956	8.05	228.20000000000002	238.50000000000003
235098383	1441066621	31.135690935533407	122.5714446090325	8.06	228.24000000000004	238.39999999999998
235098383	1441066622	31.13566971669837	122.57141602946551	8.07	228.28000000000003	238.29999999999998
235098383	1441066623	31.135647639851776	122.5713864198298	8.08	228.32000000000002	238.2
235098383	1441066624	31.135624476962732	122.57135550253713	8.09	228.36	238.1
235098383	1441066625	31.135600000000004	122.57132299999999	8.1	228.4	238.0
235098383	1441066626	31.13557408539705	122.5712887623652	8.1	228.4	238.0
235098383	1441066627	31.135547027447327	122.57125315071438	8.1	228.4	238.0
235098383	1441066628	31.135519224909668	122.57121665386195	8.1	228.4	238.0
235098383	1441066629	31.13549107654347	122.57117976062122	8.1	228.4	238.0
235098383	1441066630	31.13546298110866	122.5711429598043	8.1	228.4	238.0
235098383	1441066631	31.135435337365703	122.57110674022212	8.1	228.4	238.0
235098383	1441066632	31.13540854407564	122.57107159068447	8.1	228.4	238.0
235098383	1441066633	31.135383000000004	122.57103799999999	8.1	228.4	238.0
235098383	1441066634	31.135358988704603	122.57100631552456	8.091666666666667	228.4	237.91666666666666
235098383	1441066635	31.135336332970727	122.57097631880642	8.083333333333332	228.4	237.83333333333337
235098383	1441066636	31.135314740383148	122.57094764994267	8.075	228.4	237.75000000000003
235098383	1441066637	31.135293918526276	122.57091994903129	8.066666666666666	228.4	237.66666666666669
235098383	1441066638	31.135273574984176	122.5708928561709	8.058333333333334	228.4	237.58333333333334
235098383	1441066639	31.135253417340596	122.57086601146078	8.05	228.4	237.49999999999997
235098383	1441066640	31.135233153179016	122.57083905500095	8.041666666666666	228.4	237.41666666666669
235098383	1441066641	31.13521249008255	122.57081162689192	8.033333333333333	228.4	237.33333333333334
235098383	1441066642	31.135191135634095	122.57078336723497	8.025	228.4	237.25
235098383	1441066643	31.135168797416124	122.57075391613206	8.016666666666666	228.4	237.1666666666667
235098383	1441066644	31.135145183010845	122.57072291368587	8.008333333333333	228.4	237.08333333333337
235098383	1441066645	31.13512	122.57068999999998	8.0	228.4	237.00000000000003
235098383	1441066646	31.135093063623874	122.57065494770545	8.0	228.34444444444446	237.00000000000003
235098383	1441066647	31.135064619758257	122.57061805953994	8.0	228.28888888888892	237.00000000000003
235098383	1441066648	31.13503502193823	122.57057977076703	8.0	228.23333333333335	237.00000000000003
235098383	1441066649	31.13500462369928	122.57054051664929	8.0	228.1777777777778	237.00000000000003
235098383	1441066650	31.134973778577443	122.57050073244815	8.0	228.12222222222223	237.00000000000003
235098383	1441066651	31.13494284010928	122.57046085342404	8.0	228.0666666666667	237.00000000000003
235098383	1441066652	31.134912161831807	122.57042131483611	8.0	228.01111111111112	237.00000000000003
235098383	1441066653	31.13488209728268	122.57038255194243	8.0	227.95555555555558	237.00000000000003
235098383	1441066654	31.134852999999996	122.570345	8.0	227.90000000000003	237.00000000000003
235098383	1441066655	31.134825137517023	122.57030899442545	8.0	227.87000000000003	237.00000000000003
235098383	1441066656	31.13479843334616	122.5702744712779	8.0	227.84000000000003	237.00000000000003
235098383	1441066657	31.134772724994264	122.57024126677767	8.0	227.81	237.00000000000003
235098383	1441066658	31.134747849968	122.57020921714552	8.0	227.78	237.00000000000003
235098383	1441066659	31.13472364577389	122.57017815860269	8.0	227.75	237.00000000000003
235098383	1441066660	31.134699949918218	122.57014792737083	8.0	227.72	237.00000000000003
235098383	1441066661	31.134676599907095	122.570118359672	8.0	227.69	237.00000000000003
235098383	1441066662	31.134653433246488	122.57008929172868	8.0	227.66	237.00000000000003
235098383	1441066663	31.134630287442256	122.57006055976362	8.0	227.63	237.00000000000003
235098383	1441066664	31.134607000000003	122.57003200000001	8.0	227.6	237.00000000000003
235098383	1441066665	31.13458344222197	122.5700034784376	8.0	227.57272727272726	236.9090909090909
235098383	1441066666	31.13455962059711	122.56997498018126	8.0	227.54545454545456	236.81818181818184
235098383	1441066667	31.134535575411046	122.56994652011201	8.0	227.51818181818183	236.72727272727275
235098383	1441066668	31.134511346949424	122.56991811311087	8.0	227.4909090909091	236.63636363636363
235098383	1441066669	31.13448697549792	122.56988977405877	8.0	227.46363636363634	236.5454545454546
235098383	1441066670	31.13446250134221	122.56986151783659	8.0	227.43636363636364	236.45454545454547
235098383	1441066671	31.134437964767955	122.56983335932509	8.0	227.4090909090909	236.3636363636364
235098383	1441066672	31.134413406060897	122.56980531340504	8.0	227.38181818181818	236.2727272727273
235098383	1441066673	31.13438886550674	122.5697773949571	8.0	227.35454545454544	236.1818181818182
235098383	1441066674	31.134364383391187	122.5697496188619	8.0	227.32727272727274	236.09090909090912
235098383	1441066675	31.13434	122.569722	8.0	227.3	236.00000000000003
235098383	1441066676	31.134315718160206	122.5696945125188	8.0	227.25	236.00000000000003
235098383	1441066677	31.134291390863936	122.56966696763344	8.0	227.20000000000002	236.00000000000003
235098383	1441066678	31.134266833644336	122.5696391358264	8.0	227.15	236.00000000000003
235098383	1441066679	31.134241862034468	122.56961078758064	8.0	227.10000000000002	236.00000000000003
235098383	1441066680	31.13421629156711	122.56958169337955	8.0	227.05	236.00000000000003
235098383	1441066681	31.134189937774867	122.56955162370704	8.0	227.0	236.00000000000003
235098383	1441066682	31.13416261619005	122.5695203490475	8.0	226.95000000000002	236.00000000000003
235098383	1441066683	31.13413414234481	122.56948763988596	8.0	226.9	236.00000000000003
235098383	1441066684	31.134104331770946	122.56945326670802	8.0	226.85000000000002	236.00000000000003
235098383	1441066685	31.134073	122.56941699999999	8.0	226.8	236.00000000000003
235098383	1441066686	31.13404009204198	122.56937876816443	8.0	226.72857142857143	236.00000000000003
235098383	1441066687	31.13400607082224	122.56933913126583	8.0	226.65714285714287	236.00000000000003
235098383	1441066688	31.133971528745708	122.56929880728259	8.0	226.5857142857143	236.00000000000003
235098383	1441066689	31.13393705821813	122.56925851419102	8.0	226.51428571428573	236.00000000000003
235098383	1441066690	31.133903251646164	122.56921896996549	8.0	226.44285714285718	236.00000000000003
235098383	1441066691	31.133870701437328	122.56918089257832	8.0	226.3714285714286	236.00000000000003
235098383	1441066692	31.133839999999996	122.569145	8.0	226.3	236.00000000000003
235098383	1441066693	31.133811584422414	122.56911182032832	7.990909090909091	226.24545454545455	236.00000000000003
235098383	1441066694	31.133785270510064	122.56908112217589	7.9818181818181815	226.19090909090912	236.00000000000003
235098383	1441066695	31.133760718747236	122.5690524842852	7.972727272727273	226.13636363636365	236.00000000000003
235098383	1441066696	31.133737589617674	122.56902548539989	7.963636363636364	226.0818181818182	236.00000000000003
235098383	1441066697	31.13371554360476	122.56899970426454	7.954545454545455	226.02727272727273	236.00000000000003
235098383	1441066698	31.13369424119147	122.56897471962462	7.945454545454545	225.97272727272727	236.00000000000003
235098383	1441066699	31.133673342860433	122.56895011022633	7.9363636363636365	225.9181818181818	236.00000000000003
235098383	1441066700	31.13365250909395	122.56892545481665	7.927272727272728	225.86363636363635	236.00000000000003
235098383	1441066701	31.13363140037401	122.56890033214327	7.918181818181819	225.80909090909088	236.00000000000003
235098383	1441066702	31.133609677182264	122.56887432095466	7.909090909090909	225.75454545454545	236.00000000000003
235098383	1441066703	31.133587000000013	122.568847	7.9	225.7	236.00000000000003
235098383	1441066704	31.133563118243643	122.5688180609511	7.890000000000001	225.67	236.00000000000003
235098383	1441066705	31.1335381370712	122.5687876471671	7.88	225.64	236.00000000000003
235098383	1441066706	31.133512250576352	122.56875601492864	7.87	225.60999999999999	236.00000000000003
235098383	1441066707	31.133485652852936	122.56872342051584	7.86	225.57999999999998	236.00000000000003
235098383	1441066708	31.133458537995075	122.56869012020837	7.85	225.54999999999998	236.00000000000003
235098383	1441066709	31.133431100097084	122.5686563702853	7.84	225.51999999999998	236.00000000000003
235098383	1441066710	31.133403533253585	122.56862242702525	7.83	225.48999999999998	236.00000000000003
235098383	1441066711	31.13337603155943	122.56858854670615	7.82	225.46	236.00000000000003
235098383	1441066712	31.13334878910978	122.56855498560546	7.81	225.43	236.00000000000003
235098383	1441066713	31.133322000000003	122.56852199999999	7.8	225.4	236.00000000000003
235098383	1441066714	31.13329582158212	122.56848979898913	7.79	225.38	236.10000000000002
235098383	1441066715	31.13327026423366	122.56845840296415	7.78	225.36	236.20000000000002
235098383	1441066716	31.13324530158848	122.56842778513943	7.77	225.34	236.3
235098383	1441066717	31.13322090728038	122.56839791872946	7.76	225.32	236.4
235098383	1441066718	31.13319705494316	122.56836877694877	7.75	225.29999999999998	236.50000000000006
235098383	1441066719	31.133173718210557	122.56834033301202	7.74	225.27999999999997	236.60000000000005
235098383	1441066720	31.133150870716282	122.56831256013392	7.73	225.26	236.70000000000005
235098383	1441066721	31.133128486094005	122.5682854315293	7.72	225.23999999999998	236.80000000000004
235098383	1441066722	31.133106537977373	122.568258920413	7.71	225.22	236.90000000000003
235098383	1441066723	31.133085	122.56823300000002	7.7	225.2	237.00000000000003
235098383	1441066724	31.133063843516684	122.56820763871352	7.691666666666666	225.2	237.00000000000003
235098383	1441066725	31.13304303076714	122.56818278580954	7.683333333333334	225.2	237.00000000000003
235098383	1441066726	31.133022521712242	122.56815838575235	7.675	225.2	237.00000000000003
235098383	1441066727	31.133002276312823	122.56813438300638	7.666666666666667	225.2	237.00000000000003
235098383	1441066728	31.132982254529654	122.56811072203611	7.658333333333333	225.2	237.00000000000003
235098383	1441066729	31.132962416323487	122.56808734730612	7.65	225.2	237.00000000000003
235098383	1441066730	31.132942721655027	122.5680642032811	7.641666666666667	225.2	237.00000000000003
235098383	1441066731	31.132923130484937	122.56804123442578	7.633333333333333	225.2	237.00000000000003
235098383	1441066732	31.13290360277382	122.56801838520505	7.625	225.2	237.00000000000003
235098383	1441066733	31.132884098482275	122.56799560008382	7.616666666666666	225.2	237.00000000000003
235098383	1441066734	31.132864577570842	122.56797282352709	7.608333333333333	225.2	237.00000000000003
235098383	1441066735	31.132844999999993	122.56795	7.6	225.2	237.00000000000003
235098383	1441066736	31.13282531643094	122.56792706500393	7.619999999999999	225.20999999999998	237.00000000000003
235098383	1441066737	31.132805440327626	122.56790391818527	7.64	225.22	237.00000000000003
235098383	1441066738	31.132785275854634	122.5678804502268	7.66	225.23	237.00000000000003
235098383	1441066739	31.132764727176454	122.56785655181152	7.68	225.23999999999998	237.00000000000003
235098383	1441066740	31.132743698457546	122.56783211362259	7.699999999999999	225.24999999999997	237.00000000000003
235098383	1441066741	31.13272209386221	122.5678070263434	7.72	225.26000000000002	237.00000000000003
235098383	1441066742	31.132699817554705	122.56778118065758	7.74	225.27	237.00000000000003
235098383	1441066743	31.132676773699156	122.56775446724896	7.76	225.28	237.00000000000003
235098383	1441066744	31.132652866459612	122.56772677680165	7.779999999999999	225.29000000000002	237.00000000000003
235098383	1441066745	31.132628	122.567698	7.8	225.3	237.00000000000003
235098383	1441066746	31.13260213505426	122.56766809089015	7.7749999999999995	225.275	237.00000000000003
235098383	1441066747	31.132575458636897	122.56763725696419	7.75	225.25	237.00000000000003
235098383	1441066748	31.13254821433281	122.56760576907523	7.725	225.22500000000002	237.00000000000003
235098383	1441066749	31.13252064572712	122.56757389807572	7.699999999999999	225.2	237.00000000000003
235098383	1441066750	31.13249299640522	122.56754191481753	7.675	225.17499999999998	237.00000000000003
235098383	1441066751	31.132465509952738	122.5675100901519	7.6499999999999995	225.14999999999998	237.00000000000003
235098383	1441066752	31.132438429955606	122.5674786949294	7.625	225.125	237.00000000000003
235098383	1441066753	31.13241199999999	122.567448	7.6	225.1	237.00000000000003
235098383	1441066754	31.132386402185553	122.5674182093174	7.581818181818181	225.1	237.09090909090912
235098383	1441066755	31.132361572664863	122.5673892592524	7.5636363636363635	225.1	237.1818181818182
235098383	1441066756	31.13233738610364	122.56736101928045	7.545454545454545	225.1	237.27272727272728
235098383	1441066757	31.132313717167456	122.56733335887722	7.527272727272727	225.1	237.3636363636364
235098383	1441066758	31.132290440521796	122.56730614751878	7.509090909090909	225.1	237.45454545454547
235098383	1441066759	31.13226743083198	122.56727925468138	7.490909090909091	225.1	237.54545454545456
235098383	1441066760	31.132244562763244	122.56725254984163	7.472727272727273	225.1	237.63636363636363
235098383	1441066761	31.132221710980712	122.5672259024764	7.454545454545455	225.1	237.72727272727272
235098383	1441066762	31.132198750149414	122.56719918206271	7.4363636363636365	225.1	237.81818181818184
235098383	1441066763	31.132175554934236	122.56717225807805	7.418181818181819	225.1	237.9090909090909
235098383	1441066764	31.132152	122.567145	7.4	225.1	238.0
235098383	1441066765	31.132127997919017	122.56711731697732	7.42	225.07999999999998	238.0
235098383	1441066766	31.13210361289413	122.56708927684217	7.44	225.06	238.0
235098383	1441066767	31.13207894703589	122.56706098709735	7.46	225.04	238.0
235098383	1441066768	31.132054102454944	122.56703255524546	7.48	225.02	238.0
235098383	1441066769	31.132029181262016	122.56700408878879	7.5	225.0	238.0
235098383	1441066770	31.13200428556794	122.56697569522952	7.52	224.98	238.0
235098383	1441066771	31.131979517483643	122.56694748206945	7.54	224.96	238.0
235098383	1441066772	31.13195497912012	122.56691955681026	7.56	224.94	238.0
235098383	1441066773	31.131930772588507	122.56689202695338	7.58	224.92000000000002	238.0
235098383	1441066774	31.131906999999998	122.566865	7.6	224.9	238.0
235098383	1441066775	31.13188373240231	122.56683854991202	7.6	224.88181818181818	238.09090909090912
235098383	1441066776	31.13186091658909	122.56681261649506	7.6	224.86363636363637	238.18181818181816
235098383	1441066777	31.131838468290354	122.56678710601578	7.6	224.84545454545454	238.27272727272728
235098383	1441066778	31.131816303236057	122.56676192474103	7.6	224.8272727272727	238.36363636363637
235098383	1441066779	31.131794337156077	122.5667369789379	7.6	224.80909090909088	238.45454545454544
235098383	1441066780	31.131772485780168	122.5667121748736	7.6	224.7909090909091	238.54545454545456
235098383	1441066781	31.1317506648381	122.56668741881553	7.6	224.77272727272728	238.6363636363636
235098383	1441066782	31.13172879005951	122.56666261703131	7.6	224.75454545454545	238.72727272727272
235098383	1441066783	31.131706777173964	122.56663767578866	7.6	224.73636363636365	238.81818181818184
235098383	1441066784	31.131684541910975	122.56661250135551	7.6	224.71818181818182	238.90909090909088
235098383	1441066785	31.13166199999999	122.566587	7.6	224.7	239.0
235098383	1441066786	31.131639082994656	122.56656109460565	7.58	224.69	239.1
235098383	1441066787	31.13161578574577	122.56653477451707	7.56	224.68	239.2
235098383	1441066788	31.131592118928452	122.56650804569414	7.54	224.67	239.29999999999998
235098383	1441066789	31.131568093217812	122.56648091409674	7.52	224.66	239.39999999999998
235098383	1441066790	31.131543719288942	122.56645338568475	7.5	224.65	239.49999999999997
235098383	1441066791	31.13151900781695	122.56642546641798	7.48	224.64	239.6
235098383	1441066792	31.131493969476942	122.56639716225631	7.46	224.63	239.7
235098383	1441066793	31.13146861494404	122.56636847915955	7.44	224.62	239.79999999999998
235098383	1441066794	31.131442954893366	122.5663394230875	7.42	224.60999999999999	239.89999999999998
235098383	1441066795	31.131417000000003	122.56631	7.4	224.6	239.99999999999997
235098383	1441066796	31.131390764355828	122.56628022096243	7.41	224.60999999999999	240.09999999999997
235098383	1441066797	31.13136427571968	122.56625011746253	7.42	224.62	240.19999999999996
235098383	1441066798	31.131337565267188	122.56621972609366	7.430000000000001	224.63	240.3
235098383	1441066799	31.131310664173974	122.56618908344898	7.44	224.64	240.4
235098383	1441066800	31.131283603615707	122.56615822612167	7.45	224.65	240.5
235098383	1441066801	31.131256414768135	122.5661271907048	7.46	224.66	240.6
235098383	1441066802	31.13122912880698	122.56609601379134	7.47	224.67	240.7
235098383	1441066803	31.131201776908025	122.56606473197417	7.48	224.68	240.80000000000004
235098383	1441066804	31.13117439024708	122.56603338184614	7.49	224.69	240.90000000000003
235098383	1441066805	31.131147000000002	122.566002	7.5	224.7	241.00000000000003
235098383	1441066806	31.131119624666844	122.56597060507035	7.4875	224.7625	241.00000000000003
235098383	1441066807	31.131092232044406	122.56593914385968	7.475	224.825	241.00000000000003
235098383	1441066808	31.131064777253567	122.56590754521253	7.4625	224.8875	241.00000000000003
235098383	1441066809	31.131037215415173	122.56587573797366	7.45	224.95	241.00000000000003
235098383	1441066810	31.131009501649963	122.56584365098787	7.4375	225.0125	241.00000000000003
235098383	1441066811	31.13098159107864	122.56581121310023	7.425000000000001	225.075	241.00000000000003
235098383	1441066812	31.130953438821802	122.56577835315585	7.4125000000000005	225.1375	241.00000000000003
235098383	1441066813	31.130924999999998	122.565745	7.4	225.2	241.00000000000003
235098383	1441066814	31.130896271756377	122.56571113879058	7.41	225.26	241.20000000000002
235098383	1441066815	31.13086741932493	122.5656769799349	7.42	225.32	241.4
235098383	1441066816	31.130838649962573	122.56564279015217	7.430000000000001	225.38	241.60000000000002
235098383	1441066817	31.130810170926527	122.5656088361609	7.44	225.44	241.8
235098383	1441066818	31.130782189474267	122.56557538467908	7.45	225.50000000000003	242.0
235098383	1441066819	31.130754912863566	122.56554270242401	7.46	225.56	242.2
235098383	1441066820	31.130728548352415	122.56551105611254	7.47	225.62	242.39999999999998
235098383	1441066821	31.130703303199102	122.56548071246091	7.48	225.68	242.60000000000002
235098383	1441066822	31.130679384662077	122.56545193818495	7.49	225.74000000000004	242.8
235098383	1441066823	31.130657	122.565425	7.5	225.80000000000004	243.0
235098383	1441066824	31.130636272288623	122.56540005811564	7.483333333333333	225.85000000000002	243.08333333333334
235098383	1441066825	31.130616987871516	122.56537684671912	7.466666666666667	225.9	243.16666666666663
235098383	1441066826	31.130598848908914	122.56535499349275	7.45	225.95000000000002	243.24999999999997
235098383	1441066827	31.130581557560692	122.56533412611964	7.433333333333334	226.0	243.33333333333331
235098383	1441066828	31.130564815986528	122.56531387228341	7.416666666666667	226.05	243.41666666666669
235098383	1441066829	31.130548326345803	122.5652938596682	7.4	226.10000000000002	243.50000000000003
235098383	1441066830	31.130531790797686	122.56527371595875	7.383333333333333	226.15000000000003	243.58333333333331
235098383	1441066831	31.13051491150111	122.5652530688403	7.366666666666666	226.20000000000002	243.66666666666666
235098383	1441066832	31.130497390614764	122.56523154599856	7.35	226.25000000000003	243.75
235098383	1441066833	31.1304789302971	122.56520877511981	7.333333333333333	226.3	243.8333333333333
235098383	1441066834	31.13045923270623	122.5651843838911	7.316666666666666	226.35000000000002	243.91666666666663
235098383	1441066835	31.130437999999987	122.565158	7.3	226.4	244.0
235098383	1441066836	31.130415033619496	122.56512937347907	7.31	226.52	244.0
235098383	1441066837	31.130390532140577	122.56509874373721	7.32	226.64	244.0
235098383	1441066838	31.130364793422952	122.56506647252698	7.33	226.76000000000002	244.0
235098383	1441066839	31.130338115326587	122.56503292160025	7.34	226.88	244.0
235098383	1441066840	31.130310795711853	122.56499845270817	7.35	227.0	244.0
235098383	1441066841	31.130283132439434	122.56496342760106	7.36	227.12	244.0
235098383	1441066842	31.13025542337038	122.56492820802846	7.37	227.23999999999998	244.0
235098383	1441066843	31.130227966366157	122.56489315573903	7.38	227.36	244.0
235098383	1441066844	31.130201059288616	122.56485863248055	7.390000000000001	227.48	244.0
235098383	1441066845	31.13017499999999	122.564825	7.4	227.6	244.0
235098383	1441066846	31.130150002797652	122.56479251479132	7.42	227.73	244.1
235098383	1441066847	31.130125947718263	122.56476101233906	7.44	227.85999999999999	244.2
235098383	1441066848	31.130102631233033	122.56473022287598	7.46	227.98999999999998	244.3
235098383	1441066849	31.130079849812912	122.56469987663544	7.48	228.12	244.4
235098383	1441066850	31.13005739992858	122.56466970385135	7.5	228.25	244.5
235098383	1441066851	31.130035078050476	122.56463943475812	7.52	228.38	244.6
235098383	1441066852	31.130012680648786	122.56460879959064	7.54	228.51000000000002	244.7
235098383	1441066853	31.12999000419341	122.56457752858441	7.56	228.64000000000001	244.80000000000004
235098383	1441066854	31.129966845154026	122.56454535197534	7.58	228.77	244.90000000000003
235098383	1441066855	31.129943	122.564512	7.6	228.9	245.00000000000003
235098383	1441066856	31.129918337990635	122.56447730655837	7.588888888888889	229.03333333333336	245.00000000000003
235098383	1441066857	31.12989301954613	122.5644415202023	7.5777777777777775	229.16666666666666	245.00000000000003
235098383	1441066858	31.1298672778772	122.5644049931459	7.566666666666666	229.29999999999998	245.00000000000003
235098383	1441066859	31.129841346194933	122.56436807760257	7.555555555555555	229.43333333333334	245.00000000000003
235098383	1441066860	31.129815457710848	122.56433112578499	7.544444444444444	229.56666666666666	245.00000000000003
235098383	1441066861	31.12978984563682	122.56429448990508	7.533333333333333	229.70000000000002	245.00000000000003
235098383	1441066862	31.129764743185167	122.56425852217409	7.522222222222222	229.83333333333331	245.00000000000003
235098383	1441066863	31.129740383568553	122.56422357480243	7.511111111111111	229.96666666666664	245.00000000000003
235098383	1441066864	31.129717	122.56418999999998	7.5	230.1	245.00000000000003
235098383	1441066865	31.129694755802348	122.564158043382	7.511111111111111	230.2222222222222	245.00000000000003
235098383	1441066866	31.129673534736323	122.56412752418767	7.522222222222222	230.34444444444443	245.00000000000003
235098383	1441066867	31.12965315067189	122.56409815506281	7.533333333333333	230.46666666666667	245.00000000000003
235098383	1441066868	31.129633417478683	122.56406964865374	7.544444444444444	230.5888888888889	245.00000000000003
235098383	1441066869	31.129614149026057	122.56404171760724	7.555555555555555	230.71111111111105	245.00000000000003
235098383	1441066870	31.129595159183147	122.56401407457065	7.566666666666666	230.8333333333333	245.00000000000003
235098383	1441066871	31.129576261818798	122.5639864321917	7.5777777777777775	230.95555555555552	245.00000000000003
235098383	1441066872	31.12955727080162	122.5639585031186	7.588888888888889	231.07777777777775	245.00000000000003
235098383	1441066873	31.129537999999997	122.56393	7.6	231.19999999999996	245.00000000000003
235098383	1441066874	31.129518291590347	122.56390068702788	7.618181818181818	231.28181818181815	245.00000000000003
235098383	1441066875	31.1294981009821	122.56387053456609	7.636363636363636	231.36363636363637	245.00000000000003
235098383	1441066876	31.129477411893003	122.56383956452139	7.654545454545454	231.44545454545454	245.00000000000003
235098383	1441066877	31.12945620804079	122.56380779880055	7.672727272727273	231.5272727272727	245.00000000000003
235098383	1441066878	31.12943447314322	122.56377525931042	7.6909090909090905	231.6090909090909	245.00000000000003
235098383	1441066879	31.129412190918025	122.56374196795784	7.709090909090909	231.69090909090912	245.00000000000003
235098383	1441066880	31.129389345082995	122.56370794664973	7.727272727272727	231.77272727272728	245.00000000000003
235098383	1441066881	31.12936591935587	122.5636732172929	7.745454545454545	231.85454545454544	245.00000000000003
235098383	1441066882	31.129341897454466	122.56363780179439	7.763636363636364	231.9363636363636	245.00000000000003
235098383	1441066883	31.129317263096578	122.56360172206108	7.781818181818181	232.01818181818183	245.00000000000003
235098383	1441066884	31.129291999999996	122.56356500000001	7.8	232.10000000000002	245.00000000000003
235098383	1441066885	31.129266125281212	122.56352769015022	7.811111111111111	232.11111111111114	245.00000000000003
235098383	1441066886	31.1292397896513	122.56348997757887	7.822222222222222	232.12222222222223	245.00000000000003
235098383	1441066887	31.129213177220254	122.56345207998463	7.833333333333333	232.13333333333335	245.00000000000003
235098383	1441066888	31.129186472098283	122.56341421506572	7.844444444444444	232.14444444444447	245.00000000000003
235098383	1441066889	31.129159858395877	122.56337660051976	7.855555555555556	232.15555555555554	245.00000000000003
235098383	1441066890	31.12913352022376	122.56333945404388	7.866666666666667	232.16666666666666	245.00000000000003
235098383	1441066891	31.129107641692897	122.56330299333464	7.877777777777778	232.17777777777778	245.00000000000003
235098383	1441066892	31.1290824069145	122.56326743608814	7.888888888888889	232.1888888888889	245.00000000000003
235098383	1441066893	31.129058	122.563233	7.9	232.20000000000002	245.00000000000003
235098383	1441066894	31.12903454793898	122.56319983131942	7.908333333333333	232.21666666666667	245.00000000000003
235098383	1441066895	31.129011949232847	122.56316779051174	7.916666666666667	232.23333333333335	245.00000000000003
235098383	1441066896	31.12899004526076	122.5631366665967	7.925000000000001	232.25	245.00000000000003
235098383	1441066897	31.128968677401648	122.56310624859455	7.933333333333334	232.26666666666665	245.00000000000003
235098383	1441066898	31.128947687034223	122.56307632552591	7.941666666666666	232.28333333333336	245.00000000000003
235098383	1441066899	31.128926915536997	122.56304668641181	7.95	232.3	245.00000000000003
235098383	1441066900	31.128906204288295	122.56301712027373	7.958333333333334	232.31666666666666	245.00000000000003
235098383	1441066901	31.128885394666224	122.56298741613341	7.966666666666667	232.33333333333334	245.00000000000003
235098383	1441066902	31.128864328048728	122.56295736301308	7.975	232.35	245.00000000000003
235098383	1441066903	31.128842845813555	122.56292674993536	7.983333333333333	232.36666666666665	245.00000000000003
235098383	1441066904	31.128820789338192	122.56289536592318	7.991666666666667	232.38333333333335	245.00000000000003
235098383	1441066905	31.128798000000003	122.56286300000001	8.0	232.4	245.00000000000003
235098383	1441066906	31.128774378511576	122.56282951977741	8.011111111111111	232.43333333333334	245.00000000000003
235098383	1441066907	31.128750062927633	122.56279510721807	8.022222222222222	232.46666666666664	245.00000000000003
235098383	1441066908	31.128725250638677	122.56276002287194	8.033333333333333	232.5	245.00000000000003
235098383	1441066909	31.128700139035402	122.56272452728838	8.044444444444444	232.53333333333333	245.00000000000003
235098383	1441066910	31.128674925508832	122.56268888101633	8.055555555555555	232.56666666666663	245.00000000000003
235098383	1441066911	31.128649807450305	122.56265334460399	8.066666666666666	232.6	245.00000000000003
235098383	1441066912	31.128624982251345	122.56261817859914	8.077777777777778	232.63333333333333	245.00000000000003
235098383	1441066913	31.12860064730387	122.56258364354895	8.088888888888889	232.66666666666663	245.00000000000003
235098383	1441066914	31.128577	122.56254999999999	8.1	232.7	245.00000000000003
235098383	1441066915	31.12855416882283	122.56251741963555	8.1	232.68181818181816	245.09090909090912
235098383	1441066916	31.12853200661846	122.56248571868734	8.1	232.66363636363633	245.1818181818182
235098383	1441066917	31.12851029732345	122.56245462452463	8.1	232.64545454545453	245.2727272727273
235098383	1441066918	31.1284888248741	122.56242386451733	8.1	232.6272727272727	245.3636363636364
235098383	1441066919	31.12846737320643	122.56239316603585	8.1	232.60909090909087	245.45454545454547
235098383	1441066920	31.12844572625621	122.56236225645111	8.1	232.5909090909091	245.5454545454546
235098383	1441066921	31.128423667958945	122.56233086313462	8.1	232.57272727272726	245.63636363636363
235098383	1441066922	31.128400982249882	122.56229871345835	8.1	232.55454545454546	245.72727272727275
235098383	1441066923	31.128377453063983	122.5622655347949	8.1	232.53636363636363	245.81818181818184
235098383	1441066924	31.128352864335906	122.56223105451751	8.1	232.5181818181818	245.9090909090909
235098383	1441066925	31.128326999999985	122.56219500000002	8.1	232.5	246.00000000000003
235098383	1441066926	31.128299752127674	122.5621572019296	8.133333333333333	232.5222222222222	246.11111111111111
235098383	1441066927	31.128271445340115	122.56211790424373	8.166666666666666	232.54444444444445	246.22222222222223
235098383	1441066928	31.128242512396195	122.56207745419167	8.2	232.56666666666663	246.33333333333334
235098383	1441066929	31.12821338605521	122.56203619902142	8.233333333333333	232.58888888888887	246.44444444444446
235098383	1441066930	31.12818449907691	122.56199448597998	8.266666666666667	232.61111111111111	246.55555555555557
235098383	1441066931	31.128156284221397	122.5619526623131	8.3	232.63333333333333	246.66666666666669
235098383	1441066932	31.1281291742493	122.56191107526534	8.333333333333334	232.6555555555555	246.77777777777777
235098383	1441066933	31.128103601921687	122.5618700720802	8.366666666666667	232.67777777777775	246.88888888888889
235098383	1441066934	31.128079999999994	122.56183	8.4	232.7	247.0
235098383	1441066935	31.128058658685493	122.56179110138282	8.41	232.75999999999996	247.1
235098383	1441066936	31.12803929793697	122.56175319905317	8.42	232.81999999999996	247.2
235098383	1441066937	31.128021495152325	122.56171601095305	8.43	232.87999999999997	247.29999999999998
235098383	1441066938	31.128004827729075	122.56167925502548	8.44	232.93999999999997	247.39999999999998
235098383	1441066939	31.127988873064417	122.5616426492143	8.45	232.99999999999997	247.49999999999997
235098383	1441066940	31.127973208555265	122.56160591146427	8.46	233.06	247.60000000000002
235098383	1441066941	31.127957411598167	122.56156875972096	8.47	233.12	247.70000000000002
235098383	1441066942	31.127941059589375	122.56153091193077	8.48	233.18	247.8
235098383	1441066943	31.127923729924802	122.56149208604106	8.49	233.24	247.9
235098383	1441066944	31.127904999999995	122.561452	8.5	233.29999999999998	248.0
235098383	1441066945	31.127884566496657	122.56141047397696	8.51	233.39	248.1
235098383	1441066946	31.127862603242388	122.56136773702191	8.52	233.48	248.2
235098383	1441066947	31.127839403351636	122.56132412040445	8.53	233.56999999999996	248.29999999999998
235098383	1441066948	31.127815259939275	122.56127995539329	8.54	233.65999999999997	248.39999999999998
235098383	1441066949	31.127790466120604	122.56123557325634	8.55	233.74999999999997	248.5
235098383	1441066950	31.127765315011406	122.56119130526065	8.56	233.84	248.6
235098383	1441066951	31.12774009972788	122.56114748267234	8.57	233.93	248.7
235098383	1441066952	31.127715113386675	122.5611044367567	8.58	234.02	248.79999999999998
235098383	1441066953	31.12769064910488	122.56106249877806	8.59	234.10999999999999	248.89999999999998
235098383	1441066954	31.12766699999999	122.56102200000001	8.6	234.2	248.99999999999997
235098383	1441066955	31.12764437692611	122.56098315805487	8.60909090909091	234.29090909090908	248.99999999999997
235098383	1441066956	31.12762266168244	122.56094573605309	8.618181818181817	234.38181818181815	248.99999999999997
235098383	1441066957	31.127601653804035	122.56090938347528	8.627272727272727	234.47272727272727	248.99999999999997
235098383	1441066958	31.12758115282553	122.56087374980271	8.636363636363637	234.56363636363636	248.99999999999997
235098383	1441066959	31.12756095828117	122.56083848451732	8.645454545454545	234.65454545454543	248.99999999999997
235098383	1441066960	31.127540869704767	122.56080323710165	8.654545454545454	234.74545454545452	248.99999999999997
235098383	1441066961	31.127520686629836	122.56076765703882	8.663636363636362	234.8363636363636	248.99999999999997
235098383	1441066962	31.127500208589424	122.56073139381256	8.672727272727272	234.9272727272727	248.99999999999997
235098383	1441066963	31.127479235116223	122.56069409690723	8.681818181818182	235.0181818181818	248.99999999999997
235098383	1441066964	31.127457565742475	122.56065541580782	8.69090909090909	235.10909090909087	248.99999999999997
235098383	1441066965	31.127435000000002	122.560615	8.7	235.2	248.99999999999997
235098383	1441066966	31.127411403957215	122.56057261095788	8.688888888888888	235.34444444444443	248.99999999999997
235098383	1441066967	31.127386909830776	122.56052845810626	8.677777777777777	235.48888888888888	248.99999999999997
235098383	1441066968	31.12736171637481	122.56048286285717	8.666666666666666	235.6333333333333	248.99999999999997
235098383	1441066969	31.12733602234375	122.56043614662192	8.655555555555555	235.77777777777774	248.99999999999997
235098383	1441066970	31.127310026492523	122.56038863081116	8.644444444444444	235.92222222222222	248.99999999999997
235098383	1441066971	31.127283927576464	122.56034063683481	8.633333333333333	236.06666666666666	248.99999999999997
235098383	1441066972	31.12725792435143	122.560292486102	8.622222222222222	236.21111111111108	248.99999999999997
235098383	1441066973	31.127232215573677	122.5602445000212	8.61111111111111	236.35555555555553	248.99999999999997
235098383	1441066974	31.127207	122.560197	8.6	236.5	248.99999999999997
235098383	1441066975	31.127182428690542	122.56015023800278	8.65	236.61999999999998	248.99999999999997
235098383	1441066976	31.1271584619174	122.56010418822298	8.7	236.73999999999998	248.99999999999997
235098383	1441066977	31.127135012255497	122.56005875541172	8.75	236.85999999999999	248.99999999999997
235098383	1441066978	31.127111992279563	122.56001384432034	8.799999999999999	236.97999999999996	248.99999999999997
235098383	1441066979	31.127089314564287	122.55996935970049	8.85	237.10000000000002	248.99999999999997
235098383	1441066980	31.127066891684112	122.5599252063041	8.9	237.22	248.99999999999997
235098383	1441066981	31.12704463621344	122.55988128888332	8.95	237.34	248.99999999999997
235098383	1441066982	31.12702246072648	122.55983751219055	9.0	237.45999999999998	248.99999999999997
235098383	1441066983	31.127000277797347	122.55979378097847	9.049999999999999	237.57999999999998	248.99999999999997
235098383	1441066984	31.126978	122.55975	9.1	237.69999999999996	248.99999999999997
235098383	1441066985	31.126955557137787	122.55970609350952	9.12	237.74999999999997	249.09999999999997
235098383	1441066986	31.12693294793189	122.55966206376652	9.14	237.79999999999995	249.19999999999996
235098383	1441066987	31.126910188332975	122.55961793253165	9.16	237.84999999999997	249.3
235098383	1441066988	31.12688729429179	122.55957372156553	9.18	237.89999999999995	249.4
235098383	1441066989	31.12686428175903	122.55952945262868	9.2	237.95000000000002	249.5
235098383	1441066990	31.126841166685505	122.55948514748164	9.22	238.0	249.6
235098383	1441066991	31.12681796502198	122.55944082788488	9.24	238.05	249.7
235098383	1441066992	31.12679469271931	122.55939651559879	9.26	238.1	249.80000000000004
235098383	1441066993	31.12677136572836	122.55935223238373	9.280000000000001	238.15	249.90000000000003
235098383	1441066994	31.12674799999999	122.559308	9.3	238.2	250.00000000000003
235098383	1441066995	31.126724608763798	122.55926382994872	9.33	238.22	250.00000000000003
235098383	1441066996	31.12670119436398	122.55921969269436	9.360000000000001	238.23999999999998	250.00000000000003
235098383	1441066997	31.126677756423337	122.55917554844225	9.39	238.26	250.00000000000003
235098383	1441066998	31.12665429456461	122.55913135739785	9.42	238.28	250.00000000000003
235098383	1441066999	31.12663080841052	122.55908707976654	9.45	238.30000000000004	250.00000000000003
235098383	1441067000	31.126607297583686	122.55904267575384	9.48	238.32000000000002	250.00000000000003
235098383	1441067001	31.126583761706726	122.55899810556525	9.51	238.34000000000003	250.00000000000003
235098383	1441067002	31.126560200402146	122.55895332940632	9.54	238.36000000000004	250.00000000000003
235098383	1441067003	31.12653661329242	122.55890830748271	9.57	238.38000000000002	250.00000000000003
235098383	1441067004	31.126512999999996	122.55886299999999	9.6	238.40000000000003	250.00000000000003
235098383	1441067005	31.126489368048638	122.55881739347885	9.622222222222222	238.44444444444449	250.00000000000003
235098383	1441067006	31.126465756567768	122.5587715796998	9.644444444444444	238.4888888888889	250.00000000000003
235098383	1441067007	31.1264422125884	122.55872567675803	9.666666666666666	238.53333333333336	250.00000000000003
235098383	1441067008	31.12641878314167	122.55867980274867	9.688888888888888	238.57777777777778	250.00000000000003
235098383	1441067009	31.126395515258935	122.55863407576652	9.711111111111112	238.62222222222226	250.00000000000003
235098383	1441067010	31.126372455971655	122.55858861390624	9.733333333333334	238.66666666666666	250.00000000000003
235098383	1441067011	31.126349652311493	122.55854353526226	9.755555555555556	238.71111111111114	250.00000000000003
235098383	1441067012	31.126327151310285	122.55849895792885	9.777777777777779	238.75555555555553	250.00000000000003
235098383	1441067013	31.12630499999999	122.55845500000001	9.8	238.8	250.00000000000003
235098383	1441067014	31.126283225980007	122.55841173801595	9.791666666666668	238.82500000000002	250.08333333333337
235098383	1441067015	31.126261779118867	122.55836908230216	9.783333333333333	238.85	250.1666666666667
235098383	1441067016	31.126240589852234	122.55832690163072	9.775	238.87499999999997	250.25
235098383	1441067017	31.12621958861553	122.55828506477387	9.766666666666667	238.9	250.33333333333334
235098383	1441067018	31.126198705844086	122.55824344050419	9.758333333333333	238.925	250.41666666666669
235098383	1441067019	31.126177871973006	122.55820189759442	9.75	238.95	250.5
235098383	1441067020	31.126157017437258	122.5581603048176	9.741666666666667	238.97499999999997	250.58333333333334
235098383	1441067021	31.12613607267162	122.55811853094696	9.733333333333333	239.0	250.66666666666669
235098383	1441067022	31.126114968110727	122.55807644475603	9.725	239.025	250.75000000000003
235098383	1441067023	31.126093634189004	122.55803391501853	9.716666666666667	239.04999999999998	250.83333333333337
235098383	1441067024	31.126072001340724	122.55799081050843	9.708333333333332	239.07499999999996	250.91666666666666
235098383	1441067025	31.126050000000003	122.55794700000001	9.7	239.1	251.0
235098383	1441067026	31.126027579185717	122.55790239107236	9.719999999999999	239.1	251.1
235098383	1441067027	31.126004762256745	122.55785704652331	9.74	239.1	251.2
235098383	1441067028	31.12598159115703	122.55781106795513	9.76	239.1	251.29999999999998
235098383	1441067029	31.12595810783067	122.55776455696999	9.78	239.1	251.39999999999998
235098383	1441067030	31.125934354221894	122.55771761516979	9.8	239.1	251.50000000000003
235098383	1441067031	31.12591037227508	122.5576703441564	9.82	239.1	251.60000000000002
235098383	1441067032	31.125886203934744	122.55762284553143	9.84	239.1	251.70000000000002
235098383	1441067033	31.12586189114555	122.55757522089623	9.86	239.1	251.8
235098383	1441067034	31.1258374758523	122.55752757185205	9.88	239.1	251.9
235098383	1441067035	31.125812999999994	122.55748	9.9	239.1	252.0
235098383	1441067036	31.125788499812817	122.55743258683148	9.9	239.1	252.1578947368421
235098383	1441067037	31.125763988631554	122.55738533340029	9.9	239.1	252.31578947368422
235098383	1441067038	31.125739474076063	122.55733822065082	9.9	239.1	252.47368421052633
235098383	1441067039	31.125714963766224	122.55729122952744	9.9	239.1	252.6315789473684
235098383	1441067040	31.125690465321806	122.55724434097452	9.9	239.1	252.78947368421052
235098383	1441067041	31.125665986362606	122.55719753593647	9.9	239.1	252.94736842105263
235098383	1441067042	31.125641534508365	122.55715079535766	9.9	239.1	253.10526315789474
235098383	1441067043	31.125617117378862	122.5571041001825	9.9	239.1	253.26315789473685
235098383	1441067044	31.125592742593753	122.5570574313554	9.9	239.1	253.421052631579
235098383	1441067045	31.125568417772733	122.55701076982076	9.9	239.1	253.57894736842104
235098383	1441067046	31.125544150535443	122.556964096523	9.9	239.1	253.73684210526315
235098383	1441067047	31.12551994850151	122.55691739240656	9.9	239.1	253.89473684210526
235098383	1441067048	31.12549581929052	122.55687063841582	9.9	239.1	254.05263157894737
235098383	1441067049	31.12547177052202	122.55682381549525	9.9	239.1	254.2105263157895
235098383	1441067050	31.125447809815572	122.55677690458927	9.9	239.1	254.36842105263162
235098383	1441067051	31.125423944790672	122.55672988664232	9.9	239.1	254.52631578947367
235098383	1441067052	31.12540018306682	122.5566827425988	9.9	239.1	254.68421052631578
235098383	1441067053	31.12537653226345	122.55663545340322	9.9	239.1	254.8421052631579
235098383	1441067054	31.125353	122.556588	9.9	239.1	255.00000000000003
235098383	1441067055	31.125329593022514	122.55654037109129	9.89	239.23	255.10000000000002
235098383	1441067056	31.12530631458369	122.55649258640992	9.88	239.35999999999996	255.20000000000002
235098383	1441067057	31.125283167062918	122.55644467344645	9.870000000000001	239.49	255.3
235098383	1441067058	31.125260152839623	122.55639665969134	9.860000000000001	239.62	255.39999999999998
235098383	1441067059	31.12523727429327	122.55634857263507	9.850000000000001	239.75	255.49999999999997
235098383	1441067060	31.125214533803387	122.55630043976808	9.84	239.88	255.60000000000002
235098383	1441067061	31.12519193374951	122.55625228858071	9.83	240.01	255.70000000000002
235098383	1441067062	31.12516947651122	122.55620414656336	9.82	240.14000000000001	255.8
235098383	1441067063	31.125147164468157	122.55615604120635	9.81	240.27	255.9
235098383	1441067064	31.125125	122.556108	9.8	240.4	256.0
235098383	1441067065	31.125102981491022	122.55606003327041	9.82	240.56	256.2
235098383	1441067066	31.125081091343738	122.55601208268732	9.84	240.72	256.4
235098383	1441067067	31.125059307965117	122.55596407275634	9.860000000000001	240.88000000000002	256.6
235098383	1441067068	31.125037609762035	122.55591592798334	9.88	241.04000000000002	256.8
235098383	1441067069	31.12501597514124	122.55586757287413	9.9	241.20000000000002	257.0
235098383	1441067070	31.124994382509378	122.5558189319348	9.92	241.35999999999999	257.2
235098383	1441067071	31.124972810272965	122.5557699296714	9.94	241.51999999999998	257.4
235098383	1441067072	31.124951236838434	122.55572049059023	9.96	241.68000000000004	257.6
235098383	1441067073	31.12492964061205	122.55567053919762	9.98	241.84000000000003	257.8
235098383	1441067074	31.124908	122.55562000000002	10.0	242.0	258.0
235098383	1441067075	31.124886311006186	122.55556884983397	10.01	242.17	258.09999999999997
235098383	1441067076	31.124864640026104	122.55551727485566	10.02	242.33999999999997	258.2
235098383	1441067077	31.124843071053412	122.5554655135509	10.03	242.51000000000002	258.3
235098383	1441067078	31.124821688082193	122.55541380440509	10.04	242.68	258.40000000000003
235098383	1441067079	31.124800575106867	122.55536238590315	10.05	242.85	258.5
235098383	1441067080	31.124779816122253	122.55531149652974	10.06	243.02	258.6
235098383	1441067081	31.124759495123556	122.55526137476906	10.07	243.19	258.7
235098383	1441067082	31.124739696106307	122.55521225910492	10.08	243.36	258.8
235098383	1441067083	31.124720503066385	122.55516438802083	10.09	243.53000000000003	258.90000000000003
235098383	1441067084	31.124702000000003	122.555118	10.1	243.70000000000002	259.0
235098383	1441067085	31.124684225804366	122.55507320668798	10.10909090909091	243.84545454545452	259.0
235098383	1441067086	31.124667038979418	122.55502961238138	10.118181818181817	243.9909090909091	259.0
235098383	1441067087	31.12465025292517	122.55498669454012	10.127272727272727	244.13636363636363	259.0
235098383	1441067088	31.124633681040912	122.55494393062494	10.136363636363637	244.2818181818182	259.0
235098383	1441067089	31.12461713672524	122.55490079809725	10.145454545454545	244.4272727272727	259.0
235098383	1441067090	31.124600433376045	122.55485677441911	10.154545454545454	244.5727272727273	259.0
235098383	1441067091	31.124583384390494	122.55481133705344	10.163636363636362	244.71818181818182	259.0
235098383	1441067092	31.124565803165037	122.55476396346378	10.172727272727272	244.8636363636364	259.0
235098383	1441067093	31.12454750309521	122.55471413111462	10.181818181818182	245.0090909090909	259.0
235098383	1441067094	31.12452829757567	122.55466131747126	10.19090909090909	245.15454545454548	259.0
235098383	1441067095	31.124508000000006	122.554605	10.2	245.3	259.0
235098383	1441067096	31.124486504009468	122.55454489519491	10.212499999999999	245.47500000000002	259.12500000000006
235098383	1441067097	31.124464024239906	122.55448167565696	10.225	245.64999999999998	259.25
235098383	1441067098	31.124440855577312	122.5544162530125	10.2375	245.825	259.375
235098383	1441067099	31.1244172929093	122.55434953888633	10.25	245.99999999999997	259.50000000000006
235098383	1441067100	31.12439363112532	122.55428244490147	10.2625	246.17499999999998	259.625
235098383	1441067101	31.124370165116677	122.55421588267937	10.275	246.35	259.75
235098383	1441067102	31.124347189776586	122.55415076383956	10.287500000000001	246.52499999999995	259.875
235098383	1441067103	31.124325	122.554088	10.3	246.69999999999996	260.0
235098383	1441067104	31.124303819233653	122.55402828358076	10.290909090909091	246.7272727272727	260.0
235098383	1441067105	31.124283585125106	122.55397143021614	10.281818181818183	246.75454545454545	260.0
235098383	1441067106	31.124264163871384	122.55391703634473	10.272727272727273	246.78181818181815	260.0
235098383	1441067107	31.12424542166854	122.55386469840599	10.263636363636364	246.8090909090909	260.0
235098383	1441067108	31.124227224711984	122.55381401284001	10.254545454545454	246.83636363636361	260.0
235098383	1441067109	31.12420943919634	122.55376457608762	10.245454545454546	246.86363636363637	260.0
235098383	1441067110	31.1241919313156	122.55371598459024	10.236363636363636	246.89090909090908	260.0
235098383	1441067111	31.12417456726315	122.55366783478989	10.227272727272727	246.91818181818184	260.0
235098383	1441067112	31.124157213231726	122.5536197231292	10.218181818181817	246.94545454545454	260.0
235098383	1441067113	31.1241397354135	122.5535712460513	10.209090909090909	246.9727272727273	260.0
235098383	1441067114	31.124121999999993	122.55352199999999	10.2	247.0	260.0
235098383	1441067115	31.12410390914197	122.55347169095596	10.2	247.01	260.2
235098383	1441067116	31.124085508829044	122.55342046304561	10.2	247.02	260.4
235098383	1441067117	31.12406688101095	122.55336856993151	10.2	247.03	260.6
235098383	1441067118	31.124048107637776	122.55331626527578	10.2	247.04	260.8
235098383	1441067119	31.124029270660063	122.5532638027402	10.2	247.05	261.0
235098383	1441067120	31.124010452028735	122.5532114359862	10.2	247.06	261.2
235098383	1441067121	31.12399173369512	122.55315941867471	10.2	247.07	261.4
235098383	1441067122	31.123973197610976	122.55310800446642	10.2	247.08	261.6
235098383	1441067123	31.12395492572842	122.55305744702156	10.2	247.09	261.8
235098383	1441067124	31.123936999999994	122.55300799999999	10.2	247.1	262.0
235098383	1441067125	31.12391947901152	122.5529598344787	10.209090909090909	247.13636363636365	262.18181818181813
235098383	1441067126	31.12390232788075	122.55291279120407	10.218181818181817	247.1727272727273	262.3636363636364
235098383	1441067127	31.123885488358106	122.55286662834017	10.227272727272727	247.20909090909092	262.54545454545456
235098383	1441067128	31.123868902193585	122.55282110405136	10.236363636363636	247.24545454545458	262.7272727272727
235098383	1441067129	31.123852511136906	122.55277597650232	10.245454545454546	247.2818181818182	262.90909090909093
235098383	1441067130	31.123836256937363	122.55273100385799	10.254545454545454	247.3181818181818	263.09090909090907
235098383	1441067131	31.12382008134398	122.5526859442836	10.263636363636364	247.35454545454544	263.2727272727273
235098383	1441067132	31.1238039261054	122.55264055594466	10.272727272727273	247.3909090909091	263.45454545454544
235098383	1441067133	31.123787732969962	122.552594597007	10.281818181818183	247.42727272727274	263.6363636363636
235098383	1441067134	31.123771443685616	122.55254782563667	10.290909090909091	247.46363636363637	263.81818181818187
235098383	1441067135	31.123754999999985	122.5525	10.3	247.50000000000003	264.0
235098383	1441067136	31.123738360879667	122.55245094791422	10.3	247.61111111111114	264.11111111111114
235098383	1441067137	31.12372155416845	122.5524007757988	10.3	247.72222222222226	264.22222222222223
235098383	1441067138	31.123704624929683	122.55234965972356	10.3	247.83333333333334	264.33333333333337
235098383	1441067139	31.123687618227	122.55229777575819	10.3	247.94444444444446	264.44444444444446
235098383	1441067140	31.12367057912426	122.55224529997201	10.3	248.05555555555557	264.55555555555554
235098383	1441067141	31.123653552685614	122.5521924084343	10.3	248.16666666666669	264.6666666666667
235098383	1441067142	31.123636583975518	122.55213927721394	10.3	248.2777777777778	264.77777777777777
235098383	1441067143	31.123619718058624	122.55208608237966	10.3	248.3888888888889	264.8888888888889
235098383	1441067144	31.12360299999999	122.55203300000001	10.3	248.5	265.0
235098383	1441067145	31.12358646754057	122.55198017468467	10.3	248.61818181818182	265.1818181818182
235098383	1441067146	31.12357012912406	122.55192762520903	10.3	248.73636363636365	265.3636363636364
235098383	1441067147	31.123553985869876	122.55187533888999	10.3	248.85454545454547	265.54545454545456
235098383	1441067148	31.123538038897387	122.55182330304439	10.3	248.97272727272727	265.7272727272727
235098383	1441067149	31.123522289325955	122.5517715049891	10.3	249.0909090909091	265.9090909090909
235098383	1441067150	31.123506738274887	122.55171993204101	10.3	249.20909090909095	266.0909090909091
235098383	1441067151	31.123491386863478	122.55166857151698	10.3	249.32727272727277	266.27272727272725
235098383	1441067152	31.123476236211044	122.551617410734	10.3	249.4454545454546	266.45454545454544
235098383	1441067153	31.12346128743683	122.55156643700887	10.3	249.5636363636364	266.6363636363636
235098383	1441067154	31.12344654166007	122.55151563765857	10.3	249.68181818181822	266.8181818181818
235098383	1441067155	31.123432	122.55146500000001	10.3	249.80000000000004	267.0
235098383	1441067156	31.12341765742506	122.5514144875265	10.287500000000001	249.9875	267.125
235098383	1441067157	31.123403484300567	122.55136396843695	10.275	250.17500000000004	267.25
235098383	1441067158	31.12338944484092	122.5513132871068	10.2625	250.3625	267.375
235098383	1441067159	31.12337550326019	122.55126228791171	10.25	250.55000000000004	267.5
235098383	1441067160	31.12336162377224	122.55121081522745	10.2375	250.7375	267.625
235098383	1441067161	31.123347770590712	122.55115871342996	10.225	250.92499999999998	267.75
235098383	1441067162	31.123333907928927	122.55110582689537	10.212499999999999	251.1125	267.875
235098383	1441067163	31.123319999999996	122.551052	10.2	251.29999999999998	268.0
235098383	1441067164	31.123306023195422	122.55099713622482	10.2	251.49999999999997	268.0
235098383	1441067165	31.12329200262141	122.55094137546877	10.2	251.70000000000002	268.0
235098383	1441067166	31.123277975563163	122.55088491673519	10.2	251.9	268.0
235098383	1441067167	31.123263979306202	122.5508279590271	10.2	252.1	268.0
235098383	1441067168	31.123250051136377	122.55077070134745	10.2	252.29999999999998	268.0
235098383	1441067169	31.123236228339916	122.55071334269881	10.2	252.50000000000003	268.0
235098383	1441067170	31.12322254820338	122.55065608208369	10.2	252.70000000000002	268.0
235098383	1441067171	31.12320904801368	122.5505991185043	10.2	252.9	268.0
235098383	1441067172	31.12319576505809	122.55054265096271	10.2	253.1	268.0
235098383	1441067173	31.123182736624216	122.55048687846073	10.2	253.3	268.0
235098383	1441067174	31.123169999999988	122.55043200000001	10.2	253.5	268.0
235098383	1441067175	31.12315758265017	122.55037816744805	10.19047619047619	253.58571428571432	268.04761904761904
235098383	1441067176	31.123145472745534	122.55032534413614	10.18095238095238	253.67142857142858	268.09523809523813
235098383	1441067177	31.12313364863322	122.55027344626177	10.17142857142857	253.7571428571429	268.14285714285717
235098383	1441067178	31.123122088660228	122.55022239002245	10.161904761904761	253.84285714285716	268.1904761904762
235098383	1441067179	31.123110771173394	122.5501720916159	10.152380952380952	253.92857142857144	268.23809523809524
235098383	1441067180	31.1230996745194	122.55012246723983	10.142857142857142	254.0142857142857	268.28571428571433
235098383	1441067181	31.123088777044806	122.55007343309208	10.133333333333333	254.10000000000002	268.33333333333337
235098383	1441067182	31.123078057096034	122.55002490537059	10.123809523809523	254.18571428571428	268.3809523809524
235098383	1441067183	31.123067493019377	122.54997680027343	10.114285714285714	254.2714285714286	268.42857142857144
235098383	1441067184	31.12305706316099	122.54992903399867	10.104761904761904	254.35714285714286	268.4761904761905
235098383	1441067185	31.123046745866887	122.54988152274454	10.095238095238095	254.44285714285715	268.5238095238095
235098383	1441067186	31.123036519482966	122.54983418270929	10.085714285714285	254.5285714285714	268.57142857142856
235098383	1441067187	31.123026362355038	122.54978693009134	10.076190476190476	254.61428571428573	268.61904761904765
235098383	1441067188	31.123016252828744	122.5497396810891	10.066666666666666	254.7	268.6666666666667
235098383	1441067189	31.123006169249624	122.54969235190111	10.057142857142857	254.7857142857143	268.7142857142857
235098383	1441067190	31.122996089963102	122.54964485872597	10.047619047619047	254.87142857142854	268.7619047619048
235098383	1441067191	31.122985993314455	122.54959711776237	10.038095238095238	254.95714285714286	268.80952380952385
235098383	1441067192	31.12297585764882	122.5495490452091	10.028571428571428	255.04285714285712	268.8571428571429
235098383	1441067193	31.1229656613113	122.54950055726498	10.019047619047619	255.12857142857143	268.90476190476187
235098383	1441067194	31.12295538264677	122.54945157012894	10.00952380952381	255.2142857142857	268.95238095238096
235098383	1441067195	31.122945	122.54940200000001	10.0	255.3	269.0
235098383	1441067196	31.122934498157534	122.54935179214863	10.0	255.36666666666665	269.11111111111114
235098383	1441067197	31.122923887673384	122.54930100813058	10.0	255.43333333333334	269.22222222222223
235098383	1441067198	31.122913185543556	122.54924973857291	10.0	255.49999999999997	269.3333333333333
235098383	1441067199	31.122902408764222	122.54919807410256	10.0	255.5666666666667	269.44444444444446
235098383	1441067200	31.122891574331657	122.54914610534651	10.0	255.63333333333333	269.55555555555554
235098383	1441067201	31.122880699242288	122.54909392293152	10.0	255.70000000000002	269.6666666666667
235098383	1441067202	31.122869800492722	122.54904161748435	10.0	255.76666666666668	269.77777777777777
235098383	1441067203	31.122858895079663	122.54898927963166	10.0	255.83333333333337	269.8888888888889
235098383	1441067204	31.122848	122.54893700000001	10.0	255.9	270.0
235098383	1441067205	31.12283712947291	122.54888485142041	10.0	255.91818181818184	270.0909090909091
235098383	1441067206	31.122826286606387	122.54883283554184	10.0	255.93636363636367	270.1818181818182
235098383	1441067207	31.122815471730593	122.54878093621771	10.0	255.95454545454547	270.27272727272725
235098383	1441067208	31.122804685175634	122.54872913730146	10.0	255.9727272727273	270.3636363636364
235098383	1441067209	31.12279392727165	122.54867742264658	10.0	255.99090909090913	270.45454545454544
235098383	1441067210	31.122783198348674	122.5486257761065	10.0	256.00909090909096	270.54545454545456
235098383	1441067211	31.122772498736786	122.5485741815347	10.0	256.02727272727276	270.6363636363636
235098383	1441067212	31.122761828765967	122.54852262278466	10.0	256.04545454545456	270.7272727272727
235098383	1441067213	31.12275118876627	122.54847108370988	10.0	256.0636363636364	270.8181818181818
235098383	1441067214	31.122740579067624	122.5484195481638	10.0	256.0818181818182	270.9090909090909
235098383	1441067215	31.122729999999997	122.548368	10.0	256.1	271.0
235098383	1441067216	31.12271945267174	122.54831642594058	9.99655172413793	256.18620689655177	271.13793103448273
235098383	1441067217	31.122708941305	122.54826482418252	9.993103448275862	256.2724137931035	271.2758620689655
235098383	1441067218	31.122698470900335	122.54821319579138	9.989655172413793	256.3586206896552	271.41379310344826
235098383	1441067219	31.12268804645834	122.54816154183273	9.986206896551725	256.444827586207	271.55172413793105
235098383	1441067220	31.122677672979595	122.54810986337215	9.982758620689655	256.5310344827587	271.6896551724138
235098383	1441067221	31.12266735546466	122.54805816147515	9.979310344827587	256.61724137931037	271.8275862068965
235098383	1441067222	31.122657098914132	122.54800643720733	9.975862068965517	256.7034482758621	271.9655172413793
235098383	1441067223	31.12264690832861	122.54795469163417	9.972413793103449	256.78965517241386	272.10344827586204
235098383	1441067224	31.122636788708665	122.54790292582123	9.96896551724138	256.87586206896555	272.2413793103448
235098383	1441067225	31.12262674505491	122.54785114083398	9.96551724137931	256.9620689655173	272.37931034482756
235098383	1441067226	31.122616782367896	122.54779933773793	9.962068965517242	257.048275862069	272.51724137931035
235098383	1441067227	31.122606905648237	122.54774751759857	9.958620689655172	257.1344827586208	272.6551724137931
235098383	1441067228	31.12259711989652	122.54769568148136	9.955172413793104	257.22068965517246	272.7931034482758
235098383	1441067229	31.12258743011335	122.54764383045176	9.951724137931034	257.30689655172415	272.9310344827586
235098383	1441067230	31.122577841299318	122.54759196557521	9.948275862068966	257.39310344827595	273.06896551724134
235098383	1441067231	31.122568358455005	122.54754008791717	9.944827586206896	257.47931034482764	273.2068965517241
235098383	1441067232	31.122558986581033	122.54748819854308	9.941379310344828	257.5655172413793	273.34482758620686
235098383	1441067233	31.122549730677996	122.5474362985183	9.937931034482759	257.65172413793107	273.48275862068965
235098383	1441067234	31.122540595746507	122.5473843889083	9.93448275862069	257.7379310344828	273.6206896551724
235098383	1441067235	31.122531586787147	122.54733247077844	9.931034482758621	257.82413793103456	273.7586206896552
235098383	1441067236	31.122522708800556	122.54728054519408	9.927586206896551	257.91034482758624	273.89655172413796
235098383	1441067237	31.12251396678731	122.54722861322062	9.924137931034483	257.996551724138	274.0344827586207
235098383	1441067238	31.122505365748022	122.54717667592342	9.920689655172414	258.08275862068973	274.1724137931035
235098383	1441067239	31.122496910683324	122.5471247343678	9.917241379310346	258.1689655172414	274.3103448275862
235098383	1441067240	31.122488606593812	122.54707278961912	9.913793103448276	258.2551724137931	274.44827586206895
235098383	1441067241	31.122480458480116	122.54702084274268	9.910344827586208	258.3413793103449	274.58620689655174
235098383	1441067242	31.12247247134283	122.54696889480383	9.906896551724138	258.4275862068966	274.7241379310345
235098383	1441067243	31.122464650182582	122.54691694686782	9.90344827586207	258.51379310344834	274.86206896551727
235098383	1441067244	31.122457	122.54686500000001	9.9	258.6	275.0
235098383	1441067245	31.122449523870312	122.54681305454463	9.9	258.7727272727273	275.0
235098383	1441067246	31.12244221716719	122.54676110796207	9.9	258.9454545454546	275.0
235098383	1441067247	31.122435073338917	122.54670915699172	9.9	259.1181818181818	275.0
235098383	1441067248	31.122428085833775	122.54665719837297	9.9	259.2909090909091	275.0
235098383	1441067249	31.122421248100043	122.54660522884528	9.9	259.4636363636364	275.0
235098383	1441067250	31.122414553585983	122.54655324514802	9.9	259.6363636363637	275.0
235098383	1441067251	31.12240799573988	122.5465012440207	9.9	259.80909090909097	275.0
235098383	1441067252	31.122401568009987	122.54644922220272	9.9	259.98181818181826	275.0
235098383	1441067253	31.122395263844524	122.54639717643363	9.9	260.1545454545455	275.0
235098383	1441067254	31.12238907669179	122.5463451034529	9.9	260.32727272727277	275.0
235098383	1441067255	31.122382999999992	122.546293	9.9	260.50000000000006	275.0
235098383	1441067256	31.122377024200258	122.54624086945414	9.9	260.61111111111114	275.0
235098383	1441067257	31.122371127655164	122.54618874175299	9.9	260.72222222222223	275.0
235098383	1441067258	31.122365285710224	122.5461366534739	9.9	260.83333333333337	275.0
235098383	1441067259	31.12235947371102	122.54608464119424	9.9	260.94444444444446	275.0
235098383	1441067260	31.122353667003164	122.54603274149152	9.9	261.0555555555556	275.0
235098383	1441067261	31.12234784093237	122.54598099094315	9.9	261.1666666666667	275.0
235098383	1441067262	31.12234197084435	122.54592942612675	9.9	261.27777777777777	275.0
235098383	1441067263	31.122336032084945	122.54587808361981	9.9	261.3888888888889	275.0
235098383	1441067264	31.122329999999994	122.545827	9.9	261.5	275.0
235098383	1441067265	31.122323854866767	122.54577618207189	9.90909090909091	261.4909090909091	275.0
235098383	1441067266	31.122317596687807	122.54572551754778	9.918181818181818	261.4818181818182	275.0
235098383	1441067267	31.12231123039676	122.54567486436693	9.927272727272728	261.47272727272724	275.0
235098383	1441067268	31.122304760927104	122.54562408046866	9.936363636363637	261.4636363636364	275.0
235098383	1441067269	31.122298193212057	122.54557302379227	9.945454545454545	261.45454545454544	275.0
235098383	1441067270	31.12229153218461	122.54552155227712	9.954545454545455	261.44545454545454	275.0
235098383	1441067271	31.122284782777538	122.54546952386261	9.963636363636363	261.43636363636364	275.0
235098383	1441067272	31.12227794992338	122.54541679648817	9.972727272727273	261.42727272727274	275.0
235098383	1441067273	31.12227103855443	122.54536322809325	9.981818181818182	261.4181818181818	275.0
235098383	1441067274	31.122264053602695	122.54530867661734	9.99090909090909	261.40909090909093	275.0
235098383	1441067275	31.122257000000005	122.54525299999999	10.0	261.4	275.0
235098383	1441067276	31.122249889139518	122.54519615376931	10.0	261.4	275.125
235098383	1441067277	31.122242758261176	122.54513848380732	10.0	261.4	275.25
235098383	1441067278	31.122235651067285	122.54508043358437	10.0	261.4	275.375
235098383	1441067279	31.122228611260912	122.54502244657056	10.0	261.4	275.49999999999994
235098383	1441067280	31.12222168254595	122.54496496623574	10.0	261.4	275.625
235098383	1441067281	31.12221490862709	122.5449084360495	10.0	261.4	275.75
235098383	1441067282	31.122208333209723	122.54485329948119	10.0	261.4	275.87499999999994
235098383	1441067283	31.12220200000001	122.54480000000001	10.0	261.4	276.0
235098383	1441067284	31.122195941100074	122.54474885246667	10.0	261.45	276.0
235098383	1441067285	31.122190142193517	122.5446996573092	10.0	261.49999999999994	276.0
235098383	1441067286	31.122184577358688	122.54465208634744	10.0	261.54999999999995	276.0
235098383	1441067287	31.12217922067344	122.54460581140148	10.0	261.59999999999997	276.0
235098383	1441067288	31.1221740462151	122.54456050429158	10.0	261.65	276.0
235098383	1441067289	31.12216902806052	122.54451583683809	10.0	261.7	276.0
235098383	1441067290	31.12216414028602	122.5444714808615	10.0	261.75	276.0
235098383	1441067291	31.122159356967543	122.54442710818243	10.0	261.8	276.0
235098383	1441067292	31.122154652180534	122.54438239062166	10.0	261.85	276.0
235098383	1441067293	31.12215	122.54433700000001	10.0	261.9	276.0
235098383	1441067294	31.12214537811726	122.54429067351342	9.995454545454546	261.9954545454545	275.95454545454544
235098383	1441067295	31.12214077869045	122.5442434098576	9.99090909090909	262.0909090909091	275.9090909090909
235098383	1441067296	31.122136197494566	122.54419527310324	9.986363636363636	262.18636363636364	275.8636363636363
235098383	1441067297	31.122131630304633	122.544146327321	9.981818181818182	262.2818181818182	275.8181818181818
235098383	1441067298	31.12212707289576	122.54409663658153	9.977272727272727	262.3772727272727	275.77272727272725
235098383	1441067299	31.12212252104318	122.54404626495548	9.972727272727273	262.47272727272724	275.7272727272727
235098383	1441067300	31.122117970522194	122.54399527651351	9.968181818181819	262.5681818181818	275.6818181818182
235098383	1441067301	31.12211341710818	122.54394373532624	9.963636363636363	262.66363636363633	275.6363636363636
235098383	1441067302	31.122108856576617	122.54389170546433	9.959090909090909	262.7590909090909	275.59090909090907
235098383	1441067303	31.1221042847031	122.5438392509984	9.954545454545455	262.8545454545455	275.54545454545456
235098383	1441067304	31.122099697263298	122.54378643599911	9.95	262.95	275.49999999999994
235098383	1441067305	31.122095090033003	122.54373332453707	9.945454545454545	263.04545454545456	275.45454545454544
235098383	1441067306	31.12209045878811	122.54367998068287	9.940909090909091	263.1409090909091	275.4090909090909
235098383	1441067307	31.122085799304585	122.54362646850718	9.936363636363637	263.23636363636365	275.3636363636364
235098383	1441067308	31.122081107358536	122.54357285208059	9.931818181818182	263.33181818181816	275.3181818181818
235098383	1441067309	31.12207637872617	122.54351919547372	9.927272727272728	263.42727272727274	275.27272727272725
235098383	1441067310	31.122071609183802	122.54346556275716	9.922727272727274	263.5227272727273	275.22727272727275
235098383	1441067311	31.12206679450782	122.54341201800152	9.918181818181818	263.6181818181818	275.1818181818182
235098383	1441067312	31.122061930474768	122.54335862527739	9.913636363636364	263.7136363636364	275.1363636363636
235098383	1441067313	31.122057012861287	122.54330544865537	9.90909090909091	263.8090909090909	275.0909090909091
235098383	1441067314	31.122052037444085	122.54325255220604	9.904545454545454	263.9045454545455	275.0454545454545
235098383	1441067315	31.122046999999995	122.5432	9.9	264.0	275.0
235098383	1441067316	31.122041896065994	122.5431478285457	9.911111111111111	263.9555555555556	275.0
235098383	1441067317	31.122036720219	122.54309596410346	9.922222222222222	263.91111111111115	275.0
235098383	1441067318	31.122031466795878	122.54304430537148	9.933333333333334	263.8666666666667	275.0
235098383	1441067319	31.12202613013328	122.542992751048	9.944444444444445	263.82222222222225	275.0
235098383	1441067320	31.122020704567703	122.54294119983133	9.955555555555556	263.77777777777777	275.0
235098383	1441067321	31.122015184435494	122.5428895504198	9.966666666666667	263.7333333333334	275.0
235098383	1441067322	31.122009564072826	122.5428377015118	9.977777777777778	263.6888888888889	275.0
235098383	1441067323	31.122003837815708	122.54278555180571	9.988888888888889	263.6444444444445	275.0
235098383	1441067324	31.121998000000005	122.542733	10.0	263.6	275.0
235098383	1441067325	31.12199205112116	122.54267999406493	10.0	263.5545454545455	275.0
235098383	1441067326	31.12198601631387	122.54262667905785	10.0	263.50909090909096	275.0
235098383	1441067327	31.121979926872804	122.54257324930776	10.0	263.4636363636364	275.0
235098383	1441067328	31.12197381409304	122.54251989914357	10.0	263.4181818181819	275.0
235098383	1441067329	31.121967709269917	122.54246682289401	10.0	263.3727272727273	275.0
235098383	1441067330	31.12196164369911	122.54241421488776	10.0	263.32727272727277	275.0
235098383	1441067331	31.12195564867662	122.54236226945332	10.0	263.2818181818182	275.0
235098383	1441067332	31.121949755498743	122.54231118091907	10.0	263.23636363636365	275.0
235098383	1441067333	31.12194399546207	122.54226114361336	10.0	263.19090909090914	275.0
235098383	1441067334	31.121938399863446	122.54221235186428	10.0	263.1454545454545	275.0
235098383	1441067335	31.121933000000002	122.542165	10.0	263.1	275.0
235098383	1441067336	31.12192781293975	122.54211916205735	10.0	263.1	275.1111111111111
235098383	1441067337	31.121922798833058	122.54207443090894	10.0	263.1	275.22222222222223
235098383	1441067338	31.121917903600238	122.54203027913647	10.0	263.1	275.3333333333333
235098383	1441067339	31.12191307316088	122.54198617932187	10.0	263.1	275.44444444444446
235098383	1441067340	31.121908253433865	122.54194160404731	10.0	263.1	275.55555555555554
235098383	1441067341	31.121903390337312	122.54189602589511	10.0	263.1	275.66666666666663
235098383	1441067342	31.121898429788594	122.54184891744791	10.0	263.1	275.77777777777777
235098383	1441067343	31.121893317704266	122.54179975128852	10.0	263.1	275.88888888888886
235098383	1441067344	31.121888000000002	122.541748	10.0	263.1	276.0
235098383	1441067345	31.121882443216183	122.54169333659947	10.0	263.1333333333334	276.0
235098383	1441067346	31.121876696395628	122.54163623583916	10.0	263.1666666666667	276.0
235098383	1441067347	31.121870829207705	122.54157737290478	10.0	263.2	276.0
235098383	1441067348	31.121864911322934	122.54151742298171	10.0	263.23333333333335	276.0
235098383	1441067349	31.121859012413026	122.54145706125502	10.0	263.26666666666665	276.0
235098383	1441067350	31.121853202150938	122.54139696290933	10.0	263.3	276.0
235098383	1441067351	31.121847550210926	122.54133780312901	10.0	263.33333333333337	276.0
235098383	1441067352	31.121842126268408	122.54128025709801	10.0	263.3666666666667	276.0
235098383	1441067353	31.121836999999996	122.541225	10.0	263.4	276.0
235098383	1441067354	31.121832219633383	122.54117251244745	10.0	263.44166666666666	276.0
235098383	1441067355	31.1218277475966	122.54112249676925	10.0	263.48333333333335	276.0
235098383	1441067356	31.121823524866997	122.54107446072366	10.0	263.52500000000003	276.0
235098383	1441067357	31.121819492421043	122.5410279120691	10.0	263.56666666666666	276.0
235098383	1441067358	31.121815591234434	122.5409823585643	10.0	263.6083333333333	276.0
235098383	1441067359	31.121811762282167	122.54093730796822	10.0	263.65	276.0
235098383	1441067360	31.121807946538492	122.54089226803997	10.0	263.69166666666666	276.0
235098383	1441067361	31.12180408497705	122.54084674653888	10.0	263.73333333333335	276.0
235098383	1441067362	31.121800118570683	122.54080025122448	10.0	263.775	276.0
235098383	1441067363	31.12179598829161	122.5407522898565	10.0	263.8166666666666	276.0
235098383	1441067364	31.121791635111197	122.54070237019495	10.0	263.8583333333333	276.0
235098383	1441067365	31.12178699999999	122.54065000000001	10.0	263.9	276.0
235098383	1441067366	31.121782047443066	122.54059487883649	10.0	263.93333333333334	276.0
235098383	1441067367	31.1217768359866	122.54053747348642	10.0	263.96666666666664	276.0
235098383	1441067368	31.121771447693106	122.54047844253593	10.0	263.99999999999994	276.0
235098383	1441067369	31.121765964626178	122.54041844457076	10.0	264.0333333333333	276.0
235098383	1441067370	31.12176046885058	122.54035813817627	10.0	264.06666666666666	276.0
235098383	1441067371	31.121755042432355	122.54029818193749	10.0	264.1	276.0
235098383	1441067372	31.121749767438722	122.54023923443906	10.0	264.1333333333333	276.0
235098383	1441067373	31.1217447259381	122.54018195426525	10.0	264.16666666666663	276.0
235098383	1441067374	31.121740000000003	122.540127	10.0	264.2	276.0
235098383	1441067375	31.121735645543133	122.54007483295621	10.0	264.21	276.0
235098383	1441067376	31.121731613879035	122.54002512536346	10.0	264.22	276.0
235098383	1441067377	31.121727830166602	122.53997735218076	10.0	264.23	276.0
235098383	1441067378	31.121724219563845	122.5399309883675	10.0	264.24	276.0
235098383	1441067379	31.121720707227922	122.53988550888329	10.0	264.25	276.0
235098383	1441067380	31.121717218315297	122.53984038868795	10.0	264.26	276.0
235098383	1441067381	31.121713677981607	122.53979510274152	10.0	264.27	276.0
235098383	1441067382	31.121710011381847	122.53974912600432	10.0	264.28	276.0
235098383	1441067383	31.121706143670178	122.5397019334369	10.0	264.29	276.0
235098383	1441067384	31.121702	122.53965300000002	10.0	264.3	276.0
235098383	1441067385	31.121697525208255	122.5396019308774	10.0	264.28181818181815	276.0
235098383	1441067386	31.121692742869055	122.53954885214355	10.0	264.26363636363635	276.0
235098383	1441067387	31.12168769624111	122.53949402009553	10.0	264.24545454545455	276.0
235098383	1441067388	31.121682428583515	122.53943769103023	10.0	264.2272727272727	276.0
235098383	1441067389	31.121676983155727	122.53938012124448	10.0	264.2090909090909	276.0
235098383	1441067390	31.12167140321764	122.53932156703489	10.0	264.19090909090914	276.0
235098383	1441067391	31.121665732029555	122.53926228469791	10.0	264.1727272727273	276.0
235098383	1441067392	31.12166001285229	122.53920253052992	10.0	264.1545454545455	276.0
235098383	1441067393	31.121654288947042	122.53914256082697	10.0	264.1363636363636	276.0
235098383	1441067394	31.121648603575547	122.53908263188507	10.0	264.1181818181818	276.0
235098383	1441067395	31.121643	122.53902299999999	10.0	264.1	276.0
235098383	1441067396	31.12163751334236	122.53896387439922	10.00344827586207	264.11034482758623	276.0
235098383	1441067397	31.12163214616218	122.53890527603778	10.006896551724138	264.12068965517244	276.0
235098383	1441067398	31.121626892878265	122.53884717880254	10.010344827586207	264.1310344827586	276.0
235098383	1441067399	31.121621747909387	122.53878955658048	10.013793103448275	264.1413793103448	276.0
235098383	1441067400	31.121616705674274	122.5387323832585	10.017241379310345	264.15172413793107	276.0
235098383	1441067401	31.121611760591605	122.53867563272361	10.020689655172413	264.1620689655173	276.0
235098383	1441067402	31.12160690707999	122.53861927886278	10.024137931034483	264.1724137931035	276.0
235098383	1441067403	31.121602139558018	122.53856329556307	10.027586206896551	264.18275862068964	276.0
235098383	1441067404	31.121597452444192	122.53850765671147	10.03103448275862	264.19310344827585	276.0
235098383	1441067405	31.121592840157	122.53845233619508	10.03448275862069	264.20344827586206	276.0
235098383	1441067406	31.121588297114865	122.53839730790096	10.037931034482758	264.21379310344827	276.0
235098383	1441067407	31.121583817736177	122.5383425457162	10.041379310344828	264.22413793103453	276.0
235098383	1441067408	31.121579396439266	122.53828802352794	10.044827586206896	264.2344827586207	276.0
235098383	1441067409	31.12157502764242	122.53823371522334	10.048275862068966	264.2448275862069	276.0
235098383	1441067410	31.121570705763887	122.5381795946895	10.051724137931034	264.2551724137931	276.0
235098383	1441067411	31.12156642522186	122.53812563581361	10.055172413793104	264.2655172413793	276.0
235098383	1441067412	31.121562180434506	122.53807181248291	10.058620689655172	264.27586206896547	276.0
235098383	1441067413	31.121557965819942	122.53801809858456	10.062068965517241	264.28620689655173	276.0
235098383	1441067414	31.121553775796222	122.53796446800582	10.06551724137931	264.29655172413794	276.0
235098383	1441067415	31.121549604781382	122.53791089463394	10.068965517241379	264.30689655172415	276.0
235098383	1441067416	31.121545447193395	122.53785735235616	10.072413793103449	264.31724137931036	276.0
235098383	1441067417	31.12154129745022	122.53780381505979	10.075862068965517	264.3275862068965	276.0
235098383	1441067418	31.121537149969726	122.53775025663214	10.079310344827586	264.3379310344827	276.0
235098383	1441067419	31.121532999169784	122.53769665096047	10.082758620689654	264.34827586206893	276.0
235098383	1441067420	31.121528839468176	122.5376429719322	10.086206896551724	264.3586206896552	276.0
235098383	1441067421	31.121524665282703	122.53758919343461	10.089655172413792	264.3689655172414	276.0
235098383	1441067422	31.12152047103108	122.53753528935512	10.093103448275862	264.37931034482756	276.0
235098383	1441067423	31.121516251130963	122.5374812335811	10.09655172413793	264.38965517241377	276.0
235098383	1441067424	31.121512000000003	122.537427	10.1	264.4	276.0
235098383	1441067425	31.121507715512823	122.53737259135916	10.1	264.42	276.0
235098383	1441067426	31.12150340937233	122.53731812584601	10.1	264.44	276.0
235098383	1441067427	31.121499096738706	122.53726375050783	10.1	264.46	276.0
235098383	1441067428	31.121494792772314	122.53720961239188	10.1	264.47999999999996	276.0
235098383	1441067429	31.12149051263385	122.5371558585453	10.1	264.50000000000006	276.0
235098383	1441067430	31.12148627148422	122.53710263601522	10.1	264.52000000000004	276.0
235098383	1441067431	31.121482084484533	122.5370500918487	10.1	264.54	276.0
235098383	1441067432	31.121477966796174	122.5369983730927	10.1	264.56000000000006	276.0
235098383	1441067433	31.121473933580724	122.53694762679417	10.1	264.58000000000004	276.0
235098383	1441067434	31.121469999999995	122.53689799999998	10.1	264.6	276.0
235098383	1441067435	31.12146617373638	122.53684956710183	10.09	264.6	276.0
235098383	1441067436	31.121462432553844	122.53680211187086	10.08	264.6	276.0
235098383	1441067437	31.12145874673635	122.5367553454232	10.07	264.6	276.0
235098383	1441067438	31.12145508656746	122.53670897887511	10.06	264.6	276.0
235098383	1441067439	31.12145142233028	122.53666272334291	10.05	264.6	276.0
235098383	1441067440	31.12144772430753	122.53661628994304	10.04	264.6	276.0
235098383	1441067441	31.12144396278147	122.53656938979208	10.03	264.6	276.0
235098383	1441067442	31.121440108033994	122.5365217340067	10.02	264.6	276.0
235098383	1441067443	31.121436130346513	122.53647303370371	10.01	264.6	276.0
235098383	1441067444	31.12143199999999	122.53642299999998	10.0	264.6	276.0
235098383	1441067445	31.12142769779998	122.53637145370138	10.0	264.5727272727273	275.9090909090909
235098383	1441067446	31.121423246652085	122.53631865436888	10.0	264.54545454545456	275.8181818181818
235098383	1441067447	31.121418679987414	122.5362649712522	10.0	264.51818181818186	275.7272727272727
235098383	1441067448	31.121414031237677	122.53621077360086	10.0	264.4909090909091	275.6363636363636
235098383	1441067449	31.12140933383521	122.53615643066424	10.0	264.4636363636364	275.54545454545456
235098383	1441067450	31.121404621212935	122.53610231169158	10.0	264.43636363636364	275.45454545454544
235098383	1441067451	31.12139992680445	122.53604878593197	10.0	264.40909090909093	275.3636363636364
235098383	1441067452	31.12139528404388	122.53599622263431	10.0	264.3818181818182	275.27272727272725
235098383	1441067453	31.121390726365988	122.53594499104736	10.0	264.3545454545455	275.1818181818182
235098383	1441067454	31.1213862872061	122.53589546041975	10.0	264.3272727272727	275.0909090909091
235098383	1441067455	31.121381999999993	122.535848	10.0	264.3	275.0
235098383	1441067456	31.12137787929533	122.53580278021391	10.011111111111111	264.26666666666665	275.1111111111111
235098383	1441067457	31.12137386408515	122.53575917619727	10.022222222222222	264.23333333333335	275.22222222222223
235098383	1441067458	31.121369874472833	122.5357163642636	10.033333333333333	264.2	275.3333333333333
235098383	1441067459	31.12136583056061	122.53567352072672	10.044444444444444	264.16666666666663	275.44444444444446
235098383	1441067460	31.12136165244966	122.53562982190076	10.055555555555555	264.1333333333334	275.55555555555554
235098383	1441067461	31.12135726024	122.53558444410014	10.066666666666666	264.1	275.66666666666663
235098383	1441067462	31.121352574030436	122.53553656363962	10.077777777777778	264.06666666666666	275.77777777777777
235098383	1441067463	31.12134751391845	122.53548535683439	10.088888888888889	264.03333333333336	275.88888888888886
235098383	1441067464	31.121342	122.53543	10.1	264.0	276.0
235098383	1441067465	31.1213359875976	122.53536999776867	10.075	263.96250000000003	276.0
235098383	1441067466	31.121329572946234	122.53530616803725	10.05	263.925	276.0
235098383	1441067467	31.121322887510804	122.5352396570183	10.025	263.8875	276.0
235098383	1441067468	31.121316062758275	122.53517161092361	10.0	263.85	276.0
235098383	1441067469	31.12130923015802	122.53510317596441	9.975	263.8125	276.0
235098383	1441067470	31.12130252118174	122.53503549835104	9.95	263.775	276.0
235098383	1441067471	31.121296067303593	122.53496972429323	9.925	263.73749999999995	276.0
235098383	1441067472	31.12128999999999	122.534907	9.9	263.7	276.0
235098383	1441067473	31.121284418803246	122.53484819887295	9.9	263.7083333333333	276.0
235098383	1441067474	31.12127929546199	122.53479310308639	9.9	263.71666666666664	276.0
235098383	1441067475	31.12127456977782	122.53474122200807	9.9	263.725	276.0
235098383	1441067476	31.121270181551246	122.53469206500613	9.9	263.73333333333335	276.0
235098383	1441067477	31.12126607058189	122.53464514144902	9.9	263.7416666666667	276.0
235098383	1441067478	31.121262176668445	122.53459996070538	9.9	263.75000000000006	276.0
235098383	1441067479	31.121258439608894	122.53455603214412	9.9	263.7583333333334	276.0
235098383	1441067480	31.121254799200493	122.5345128651344	9.9	263.7666666666667	276.0
235098383	1441067481	31.121251195239825	122.53446996904549	9.9	263.775	276.0
235098383	1441067482	31.121247567522794	122.53442685324696	9.9	263.7833333333333	276.0
235098383	1441067483	31.12124385584466	122.53438302710849	9.9	263.7916666666667	276.0
235098383	1441067484	31.121240000000004	122.53433800000002	9.9	263.8	276.0
235098383	1441067485	31.12123595416904	122.53429139690573	9.9	263.8	276.0
235098383	1441067486	31.12123173007686	122.5342433052664	9.9	263.8	276.0
235098383	1441067487	31.121227353835057	122.53419392813684	9.9	263.8	276.0
235098383	1441067488	31.121222851555483	122.53414346857177	9.9	263.8	276.0
235098383	1441067489	31.121218249350274	122.53409212962583	9.9	263.8	276.0
235098383	1441067490	31.12121357333188	122.53404011435359	9.9	263.8	276.0
235098383	1441067491	31.12120884961306	122.5339876258095	9.9	263.8	276.0
235098383	1441067492	31.12120410430689	122.5339348670479	9.9	263.8	276.0
235098383	1441067493	31.121199363526763	122.53388204112304	9.9	263.8	276.0
235098383	1441067494	31.121194653386457	122.53382935108905	9.9	263.8	276.0
235098383	1441067495	31.121190000000002	122.53377700000001	9.9	263.8	276.0
235098383	1441067496	31.12118542264736	122.53372514619568	9.9	263.8	276.0
235098383	1441067497	31.121180913270777	122.53367376915917	9.9	263.8	276.0
235098383	1441067498	31.12117645697799	122.53362280365938	9.9	263.8	276.0
235098383	1441067499	31.121172038876615	122.53357218446537	9.9	263.8	276.0
235098383	1441067500	31.12116764407414	122.53352184634618	9.9	263.8	276.0
235098383	1441067501	31.121163257677985	122.53347172407088	9.9	263.8	276.0
235098383	1441067502	31.12115886479547	122.53342175240861	9.9	263.8	276.0
235098383	1441067503	31.12115445053376	122.53337186612858	9.9	263.8	276.0
235098383	1441067504	31.121149999999997	122.533322	9.9	263.8	276.0
235098383	1441067505	31.12114550251546	122.53327210070304	9.89090909090909	263.8	276.0
235098383	1441067506	31.121140964258604	122.53322216256154	9.881818181818183	263.8	276.0
235098383	1441067507	31.12113639562219	122.53317219181015	9.872727272727273	263.8	276.0
235098383	1441067508	31.12113180699897	122.53312219468357	9.863636363636363	263.8	276.0
235098383	1441067509	31.121127208781726	122.53307217741647	9.854545454545455	263.8	276.0
235098383	1441067510	31.121122611363226	122.53302214624345	9.845454545454546	263.8	276.0
235098383	1441067511	31.121118025136273	122.53297210739915	9.836363636363638	263.8	276.0
235098383	1441067512	31.12111346049366	122.5329220671181	9.827272727272728	263.8	276.0
235098383	1441067513	31.12110892782819	122.53287203163487	9.818181818181818	263.8	276.0
235098383	1441067514	31.121104437532704	122.53282200718398	9.80909090909091	263.8	276.0
235098383	1441067515	31.121099999999995	122.53277200000001	9.8	263.8	276.0
235098383	1441067516	31.121095622671834	122.53272201392912	9.811111111111112	263.82222222222225	276.0
235098383	1441067517	31.121091301185594	122.53267204326447	9.822222222222223	263.8444444444445	276.0
235098383	1441067518	31.121087028227514	122.53262207991098	9.833333333333334	263.8666666666667	276.0
235098383	1441067519	31.12108279648387	122.53257211577352	9.844444444444445	263.8888888888889	276.0
235098383	1441067520	31.121078598640896	122.53252214275705	9.855555555555556	263.91111111111115	276.0
235098383	1441067521	31.121074427384823	122.53247215276649	9.866666666666667	263.9333333333334	276.0
235098383	1441067522	31.121070275401838	122.53242213770679	9.877777777777778	263.9555555555556	276.0
235098383	1441067523	31.12106613537816	122.53237208948298	9.88888888888889	263.97777777777776	276.0
235098383	1441067524	31.12106199999999	122.53232200000001	9.9	264.0	276.0
235098383	1441067525	31.121057862702898	122.53227186465296	9.895	264.0	275.95
235098383	1441067526	31.12105371992004	122.53222169279701	9.89	264.0	275.9
235098383	1441067527	31.121049568834003	122.5321714972775	9.885	264.0	275.84999999999997
235098383	1441067528	31.12104540662737	122.53212129093966	9.88	264.0	275.8
235098383	1441067529	31.121041230482785	122.53207108662878	9.875	264.0	275.75
235098383	1441067530	31.121037037582866	122.53202089719014	9.870000000000001	264.0	275.7
235098383	1441067531	31.12103282511029	122.53197073546902	9.865	264.0	275.65
235098383	1441067532	31.121028590247718	122.53192061431069	9.860000000000001	264.0	275.6
235098383	1441067533	31.12102433017785	122.53187054656051	9.855	264.0	275.55
235098383	1441067534	31.121020042083426	122.5318205450637	9.850000000000001	264.0	275.49999999999994
235098383	1441067535	31.121015723147142	122.5317706226656	9.845	264.0	275.45
235098383	1441067536	31.121011370551823	122.53172079221152	9.84	264.0	275.4
235098383	1441067537	31.12100698148019	122.53167106654672	9.835	264.0	275.34999999999997
235098383	1441067538	31.121002553115066	122.53162145851655	9.83	264.0	275.29999999999995
235098383	1441067539	31.120998082639257	122.5315719809663	9.825000000000001	264.0	275.25
235098383	1441067540	31.120993567235605	122.5315226467413	9.82	264.0	275.2
235098383	1441067541	31.120989004086983	122.53147346868685	9.815000000000001	264.0	275.15
235098383	1441067542	31.120984390376233	122.53142445964826	9.81	264.0	275.09999999999997
235098383	1441067543	31.12097972328628	122.53137563247088	9.805000000000001	264.0	275.05
235098383	1441067544	31.120974999999998	122.53132700000002	9.8	264.0	275.0
235098383	1441067545	31.12097021655153	122.53127855361801	9.790909090909091	263.94545454545454	275.0
235098383	1441067546	31.120965364379447	122.53123019885524	9.781818181818183	263.8909090909091	275.0
235098383	1441067547	31.120960433773426	122.53118181977916	9.772727272727273	263.83636363636367	275.0
235098383	1441067548	31.120955415022884	122.53113330045727	9.763636363636364	263.7818181818182	275.0
235098383	1441067549	31.120950298417135	122.53108452495707	9.754545454545454	263.72727272727275	275.0
235098383	1441067550	31.120945074245267	122.53103537734616	9.745454545454546	263.6727272727273	275.0
235098383	1441067551	31.120939732796195	122.53098574169219	9.736363636363636	263.6181818181818	275.0
235098383	1441067552	31.120934264358688	122.53093550206279	9.727272727272727	263.56363636363636	275.0
235098383	1441067553	31.12092865922127	122.53088454252578	9.718181818181817	263.50909090909096	275.0
235098383	1441067554	31.12092290767231	122.53083274714888	9.709090909090909	263.45454545454544	275.0
235098383	1441067555	31.120917	122.53078	9.7	263.4	275.0
235098383	1441067556	31.12091093307251	122.5307262423252	9.7	263.33333333333337	275.0
235098383	1441067557	31.120904730079175	122.53067164408336	9.7	263.26666666666665	275.0
235098383	1441067558	31.120898420789846	122.53061643241145	9.7	263.2	275.0
235098383	1441067559	31.120892034974805	122.53056083444622	9.7	263.1333333333334	275.0
235098383	1441067560	31.120885602404694	122.53050507732442	9.7	263.06666666666666	275.0
235098383	1441067561	31.120879152850524	122.53044938818256	9.7	263.0	275.0
235098383	1441067562	31.12087271608375	122.53039399415704	9.7	262.9333333333334	275.0
235098383	1441067563	31.12086632187618	122.53033912238413	9.7	262.8666666666667	275.0
235098383	1441067564	31.120859999999997	122.53028500000002	9.7	262.8	275.0
235098383	1441067565	31.120853775741466	122.53023181834031	9.677777777777777	262.7777777777778	275.0
235098383	1441067566	31.12084765644172	122.53017962553909	9.655555555555555	262.7555555555556	275.0
235098383	1441067567	31.1208416449557	122.53012843393009	9.633333333333333	262.7333333333334	275.0
235098383	1441067568	31.12083574413824	122.53007825584702	9.61111111111111	262.71111111111117	275.0
235098383	1441067569	31.12082995684423	122.53002910362353	9.588888888888889	262.6888888888889	275.0
235098383	1441067570	31.12082428592854	122.52998098959341	9.566666666666666	262.6666666666667	275.0
235098383	1441067571	31.120818734246047	122.5299339260903	9.544444444444444	262.6444444444445	275.0
235098383	1441067572	31.12081330465158	122.52988792544795	9.522222222222222	262.62222222222226	275.0
235098383	1441067573	31.120808000000007	122.529843	9.5	262.6000000000001	275.0
235098383	1441067574	31.120802818442105	122.52979911274609	9.5	262.60833333333335	275.0833333333333
235098383	1441067575	31.12079773931239	122.52975602934936	9.5	262.6166666666667	275.1666666666667
235098383	1441067576	31.120792737240972	122.52971346613901	9.5	262.625	275.25
235098383	1441067577	31.12078778685757	122.5296711394443	9.5	262.6333333333333	275.3333333333333
235098383	1441067578	31.120782862791547	122.52962876559462	9.5	262.64166666666665	275.4166666666667
235098383	1441067579	31.120777939671832	122.52958606091948	9.5	262.65	275.49999999999994
235098383	1441067580	31.12077299212709	122.52954274174849	9.5	262.65833333333336	275.5833333333333
235098383	1441067581	31.120767994785467	122.52949852441137	9.5	262.6666666666667	275.66666666666663
235098383	1441067582	31.12076292227479	122.52945312523794	9.5	262.675	275.75
235098383	1441067583	31.120757749222467	122.52940626055815	9.5	262.68333333333334	275.8333333333333
235098383	1441067584	31.120752450255388	122.5293576467021	9.5	262.69166666666666	275.91666666666663
235098383	1441067585	31.120747000000005	122.52930699999999	9.5	262.7	276.0
235098383	1441067586	31.12074138693612	122.52925418404091	9.4875	262.75	276.0
235098383	1441067587	31.12073565495914	122.52919965144882	9.475	262.8	276.0
235098383	1441067588	31.120729861819196	122.52914400210615	9.4625	262.84999999999997	276.0
235098383	1441067589	31.120724065267396	122.5290878358951	9.45	262.90000000000003	276.0
235098383	1441067590	31.120718323055893	122.52903175269752	9.4375	262.95000000000005	276.0
235098383	1441067591	31.120712692937843	122.52897635239498	9.425	263.0	276.0
235098383	1441067592	31.120707232667506	122.52892223486882	9.4125	263.05	276.0
235098383	1441067593	31.120702000000005	122.52887	9.4	263.1	276.0
235098383	1441067594	31.12069703765444	122.52882009351103	9.408333333333333	263.1333333333334	275.91666666666663
235098383	1441067595	31.120692328202104	122.52877234449113	9.416666666666668	263.1666666666667	275.8333333333333
235098383	1441067596	31.12068783917684	122.52872642787138	9.425	263.2	275.75
235098383	1441067597	31.12068353811191	122.52868201858305	9.433333333333334	263.23333333333335	275.66666666666663
235098383	1441067598	31.12067939254005	122.52863879155751	9.441666666666666	263.26666666666665	275.5833333333333
235098383	1441067599	31.120675369993545	122.52859642172626	9.45	263.3	275.49999999999994
235098383	1441067600	31.12067143800424	122.52855458402098	9.458333333333334	263.33333333333337	275.4166666666667
235098383	1441067601	31.12066756410354	122.52851295337344	9.466666666666667	263.3666666666667	275.3333333333333
235098383	1441067602	31.120663715822424	122.52847120471549	9.475	263.4	275.25
[truncated: 4,637 more rows]
