# Supplementary material for: Maritime traffic congestion identification and ship trajectory prediction using temporal graph convolutional networks
Source: PLoS One. 2026 Mar 9;21(3):e0342781. doi: 10.1371/journal.pone.0342781 (PMC12970927; doi:10.1371/journal.pone.0342781)
Supplement: S1 File — (ZIP) [file pone.0342781.s001.zip › data/interpolation/shipid_351436000_processed.csv]

shipid	lasttime	lat	lon	sog	cog	hdg
351436000	1441072262	31.161499999999993	122.99921700000002	13.6	245.00000000000003	239.99999999999997
351436000	1441072263	31.16148281833626	122.99916850291969	13.6	245.00000000000003	239.99999999999997
351436000	1441072264	31.161464155282818	122.99911684574639	13.6	245.00000000000003	239.99999999999997
351436000	1441072265	31.161444105660877	122.9990622217788	13.6	245.00000000000003	239.99999999999997
351436000	1441072266	31.161422764291807	122.99900482431552	13.6	245.00000000000003	239.99999999999997
351436000	1441072267	31.161400225997127	122.99894484665496	13.6	245.00000000000003	239.99999999999997
351436000	1441072268	31.161376585598514	122.99888248209534	13.6	245.00000000000003	239.99999999999997
351436000	1441072269	31.161351937917942	122.99881792393461	13.6	245.00000000000003	239.99999999999997
351436000	1441072270	31.16132637777759	122.9987513654704	13.6	245.00000000000003	239.99999999999997
351436000	1441072271	31.161300000000008	122.99868299999999	13.6	245.00000000000003	239.99999999999997
351436000	1441072272	31.161272899408008	122.99861302082029	13.6	245.00000000000003	240.0909090909091
351436000	1441072273	31.161245170824813	122.99854162122779	13.6	245.00000000000003	240.18181818181816
351436000	1441072274	31.161216909073996	122.99846899451849	13.6	245.00000000000003	240.27272727272725
351436000	1441072275	31.161188208979503	122.99839533398796	13.6	245.00000000000003	240.36363636363637
351436000	1441072276	31.16115916536575	122.9983208329313	13.6	245.00000000000003	240.45454545454547
351436000	1441072277	31.16112987305756	122.99824568464301	13.6	245.00000000000003	240.54545454545453
351436000	1441072278	31.1611004268802	122.99817008241718	13.6	245.00000000000003	240.63636363636363
351436000	1441072279	31.161070921659363	122.99809421954728	13.6	245.00000000000003	240.72727272727275
351436000	1441072280	31.16104145222123	122.99801828932627	13.6	245.00000000000003	240.81818181818187
351436000	1441072281	31.161012113392406	122.99794248504654	13.6	245.00000000000003	240.9090909090909
351436000	1441072282	31.160983	122.997867	13.6	245.00000000000003	241.00000000000003
351436000	1441072283	31.160954189722208	122.99779199321289	13.602564102564102	245.0512820512821	241.0512820512821
351436000	1441072284	31.16092569164032	122.99771748665073	13.605128205128205	245.10256410256412	241.10256410256412
351436000	1441072285	31.16089749768629	122.99764346801399	13.607692307692307	245.1538461538462	241.1538461538462
351436000	1441072286	31.160869599792058	122.99756992500315	13.61025641025641	245.2051282051282	241.2051282051282
351436000	1441072287	31.160841989889505	122.99749684531875	13.612820512820512	245.25641025641028	241.25641025641028
351436000	1441072288	31.160814659910532	122.99742421666137	13.615384615384615	245.30769230769235	241.30769230769235
351436000	1441072289	31.16078760178696	122.99735202673165	13.617948717948718	245.35897435897436	241.35897435897436
351436000	1441072290	31.160760807450583	122.99728026323028	13.62051282051282	245.41025641025644	241.41025641025644
351436000	1441072291	31.160734268833174	122.99720891385795	13.623076923076923	245.4615384615385	241.4615384615385
351436000	1441072292	31.160707977866466	122.99713796631549	13.625641025641025	245.51282051282053	241.51282051282053
351436000	1441072293	31.160681926482173	122.99706740830366	13.628205128205128	245.5641025641026	241.5641025641026
351436000	1441072294	31.160656106611977	122.99699722752337	13.63076923076923	245.6153846153846	241.6153846153846
351436000	1441072295	31.16063051018751	122.99692741167547	13.633333333333333	245.66666666666669	241.66666666666669
351436000	1441072296	31.160605129140407	122.99685794846091	13.635897435897435	245.71794871794876	241.71794871794876
351436000	1441072297	31.160579955402234	122.99678882558074	13.638461538461538	245.76923076923077	241.76923076923077
351436000	1441072298	31.160554980904557	122.99672003073587	13.64102564102564	245.82051282051285	241.82051282051285
351436000	1441072299	31.160530197578897	122.9966515516275	13.643589743589743	245.87179487179486	241.87179487179486
351436000	1441072300	31.16050559735677	122.99658337595663	13.646153846153846	245.92307692307693	241.92307692307693
351436000	1441072301	31.16048117216963	122.99651549142445	13.648717948717948	245.974358974359	241.974358974359
351436000	1441072302	31.16045691394893	122.99644788573214	13.65128205128205	246.02564102564102	242.02564102564102
351436000	1441072303	31.16043281462608	122.99638054658091	13.653846153846153	246.0769230769231	242.0769230769231
351436000	1441072304	31.160408866132478	122.99631346167205	13.656410256410256	246.12820512820517	242.12820512820517
351436000	1441072305	31.160385060399456	122.99624661870683	13.658974358974358	246.17948717948718	242.17948717948718
351436000	1441072306	31.160361389358382	122.9961800053866	13.661538461538461	246.23076923076925	242.23076923076925
351436000	1441072307	31.16033784494054	122.99611360941273	13.664102564102564	246.28205128205127	242.28205128205127
351436000	1441072308	31.16031441907721	122.99604741848665	13.666666666666666	246.33333333333334	242.33333333333334
351436000	1441072309	31.16029110369966	122.99598142030976	13.669230769230769	246.38461538461542	242.38461538461542
351436000	1441072310	31.160267890739103	122.99591560258358	13.671794871794871	246.43589743589743	242.43589743589743
351436000	1441072311	31.160244772126745	122.99584995300958	13.674358974358974	246.4871794871795	242.4871794871795
351436000	1441072312	31.16022173979378	122.99578445928938	13.676923076923076	246.53846153846152	242.53846153846152
351436000	1441072313	31.160198785671312	122.99571910912451	13.679487179487179	246.5897435897436	242.5897435897436
351436000	1441072314	31.160175901690497	122.99565389021662	13.682051282051281	246.64102564102566	242.64102564102566
351436000	1441072315	31.160153079782443	122.99558879026735	13.684615384615384	246.69230769230768	242.69230769230768
351436000	1441072316	31.160130311878195	122.99552379697839	13.687179487179487	246.74358974358975	242.74358974358975
351436000	1441072317	31.16010758990881	122.99545889805151	13.689743589743589	246.79487179487182	242.79487179487182
351436000	1441072318	31.160084905805324	122.99539408118841	13.692307692307692	246.84615384615384	242.84615384615384
351436000	1441072319	31.160062251498704	122.9953293340909	13.694871794871794	246.8974358974359	242.8974358974359
351436000	1441072320	31.160039618919946	122.99526464446082	13.697435897435897	246.94871794871793	242.94871794871793
351436000	1441072321	31.160017	122.99520000000001	13.7	247.0	243.0
351436000	1441072322	31.159994386900085	122.99513538688564	13.704761904761904	247.04761904761904	243.0
351436000	1441072323	31.159971772702608	122.99507078519578	13.709523809523809	247.09523809523813	243.0
351436000	1441072324	31.159949150720223	122.99500617348384	13.714285714285714	247.14285714285717	243.0
351436000	1441072325	31.15992651426558	122.99494153030328	13.719047619047618	247.19047619047618	243.0
351436000	1441072326	31.159903856651233	122.99487683420756	13.723809523809523	247.2380952380952	243.0
351436000	1441072327	31.159881171189745	122.9948120637502	13.728571428571428	247.2857142857143	243.0
351436000	1441072328	31.15985845119359	122.99474719748471	13.733333333333333	247.33333333333334	243.0
351436000	1441072329	31.15983568997524	122.99468221396474	13.738095238095237	247.38095238095238	243.0
351436000	1441072330	31.15981288084707	122.99461709174389	13.742857142857142	247.42857142857144	243.0
351436000	1441072331	31.159790017121466	122.99455180937582	13.747619047619047	247.47619047619048	243.0
351436000	1441072332	31.159767092110744	122.99448634541423	13.752380952380953	247.52380952380952	243.0
351436000	1441072333	31.15974409912719	122.99442067841288	13.757142857142858	247.57142857142856	243.0
351436000	1441072334	31.159721031483013	122.99435478692556	13.761904761904763	247.61904761904762	243.0
351436000	1441072335	31.159697882490402	122.99428864950613	13.766666666666667	247.66666666666666	243.0
351436000	1441072336	31.15967464546151	122.99422224470838	13.771428571428572	247.7142857142857	243.0
351436000	1441072337	31.15965131370841	122.9941555510863	13.776190476190477	247.7619047619048	243.0
351436000	1441072338	31.159627880543162	122.99408854719377	13.780952380952382	247.80952380952382	243.0
351436000	1441072339	31.159604339277784	122.99402121158482	13.785714285714286	247.85714285714283	243.0
351436000	1441072340	31.159580683224195	122.99395352281348	13.790476190476191	247.90476190476187	243.0
351436000	1441072341	31.15955690569431	122.99388545943384	13.795238095238096	247.95238095238096	243.0
351436000	1441072342	31.159533	122.993817	13.8	248.0	243.0
351436000	1441072343	31.15950896163017	122.99374812986053	13.80263157894737	248.0	243.0
351436000	1441072344	31.159484794782166	122.99367886154165	13.805263157894737	248.0	243.0
351436000	1441072345	31.159460505830477	122.99360921436384	13.807894736842107	248.0	243.0
351436000	1441072346	31.159436101149634	122.99353920764771	13.810526315789474	248.0	243.0
351436000	1441072347	31.159411587114192	122.99346886071368	13.813157894736843	248.0	243.0
351436000	1441072348	31.159386970098762	122.99339819288222	13.81578947368421	248.0	243.0
351436000	1441072349	31.159362256477987	122.99332722347377	13.81842105263158	248.0	243.0
351436000	1441072350	31.159337452626545	122.9932559718087	13.821052631578947	248.0	243.0
351436000	1441072351	31.159312564919155	122.9931844572073	13.823684210526316	248.0	243.0
351436000	1441072352	31.159287599730632	122.99311269898995	13.826315789473686	248.0	243.0
351436000	1441072353	31.159262563435725	122.99304071647686	13.828947368421053	248.0	243.0
351436000	1441072354	31.159237462409305	122.99296852898827	13.831578947368422	248.0	243.0
351436000	1441072355	31.159212303026276	122.99289615584433	13.83421052631579	248.0	243.0
351436000	1441072356	31.159187091661543	122.99282361636527	13.836842105263159	248.0	243.0
351436000	1441072357	31.159161834690146	122.99275092987114	13.839473684210526	248.0	243.0
351436000	1441072358	31.15913653848703	122.99267811568198	13.842105263157896	248.0	243.0
351436000	1441072359	31.159111209427312	122.9926051931179	13.844736842105263	248.0	243.0
351436000	1441072360	31.15908585388609	122.9925321814988	13.847368421052632	248.0	243.0
351436000	1441072361	31.1590604782385	122.99245910014471	13.850000000000001	248.0	243.0
351436000	1441072362	31.15903508885977	122.99238596837547	13.852631578947369	248.0	243.0
351436000	1441072363	31.1590096921251	122.992312805511	13.855263157894738	248.0	243.0
351436000	1441072364	31.158984294409805	122.99223963087113	13.857894736842105	248.0	243.0
351436000	1441072365	31.158958902089203	122.99216646377558	13.860526315789475	248.0	243.0
351436000	1441072366	31.158933521538643	122.99209332354415	13.863157894736842	248.0	243.0
351436000	1441072367	31.15890815913358	122.99202022949657	13.865789473684211	248.0	243.0
351436000	1441072368	31.158882821249467	122.99194720095245	13.868421052631579	248.0	243.0
351436000	1441072369	31.15885751426178	122.99187425723147	13.871052631578948	248.0	243.0
351436000	1441072370	31.158832244546097	122.99180141765316	13.873684210526315	248.0	243.0
351436000	1441072371	31.158807018477983	122.99172870153713	13.876315789473685	248.0	243.0
351436000	1441072372	31.158781842433083	122.99165612820286	13.878947368421054	248.0	243.0
351436000	1441072373	31.15875672278709	122.9915837169698	13.881578947368421	248.0	243.0
351436000	1441072374	31.158731665915695	122.99151148715742	13.88421052631579	248.0	243.0
351436000	1441072375	31.158706678194704	122.99143945808505	13.886842105263158	248.0	243.0
351436000	1441072376	31.15868176599988	122.99136764907212	13.889473684210527	248.0	243.0
351436000	1441072377	31.158656935707093	122.99129607943789	13.892105263157895	248.0	243.0
351436000	1441072378	31.158632193692217	122.99122476850164	13.894736842105264	248.0	243.0
351436000	1441072379	31.15860754633119	122.99115373558261	13.897368421052631	248.0	243.0
351436000	1441072380	31.158582999999997	122.99108300000002	13.9	248.0	243.0
351436000	1441072381	31.158558559915488	122.99101257635148	13.9	248.0	243.0
351436000	1441072382	31.15853422665791	122.99094246034853	13.9	248.0	243.0
351436000	1441072383	31.158509999648334	122.99087264298119	13.9	248.0	243.0
351436000	1441072384	31.158485878307808	122.99080311523944	13.9	248.0	243.0
351436000	1441072385	31.158461862057386	122.99073386811335	13.9	248.0	243.0
351436000	1441072386	31.158437950318092	122.99066489259295	13.9	248.0	243.0
351436000	1441072387	31.158414142510882	122.99059617966832	13.9	248.0	243.0
351436000	1441072388	31.158390438056763	122.99052772032948	13.9	248.0	243.0
351436000	1441072389	31.15836683637665	122.99045950556659	13.9	248.0	243.0
351436000	1441072390	31.158343336891498	122.99039152636969	13.9	248.0	243.0
351436000	1441072391	31.158319939022228	122.99032377372889	13.9	248.0	243.0
351436000	1441072392	31.158296642189676	122.99025623863433	13.9	248.0	243.0
351436000	1441072393	31.15827344581476	122.99018891207615	13.9	248.0	243.0
351436000	1441072394	31.15825034931832	122.99012178504447	13.9	248.0	243.0
351436000	1441072395	31.158227352121184	122.99005484852944	13.9	248.0	243.0
351436000	1441072396	31.158204453644156	122.98998809352125	13.9	248.0	243.0
351436000	1441072397	31.158181653308016	122.98992151101005	13.9	248.0	243.0
351436000	1441072398	31.158158950533544	122.98985509198606	13.9	248.0	243.0
351436000	1441072399	31.158136344741504	122.98978882743948	13.9	248.0	243.0
351436000	1441072400	31.158113835352626	122.98972270836052	13.9	248.0	243.0
351436000	1441072401	31.158091421787603	122.98965672573937	13.9	248.0	243.0
351436000	1441072402	31.15806910346716	122.98959087056627	13.9	248.0	243.0
351436000	1441072403	31.15804687981194	122.98952513383152	13.9	248.0	243.0
351436000	1441072404	31.158024750242628	122.98945950652532	13.9	248.0	243.0
351436000	1441072405	31.15800271417984	122.98939397963797	13.9	248.0	243.0
351436000	1441072406	31.157980771044222	122.98932854415972	13.9	248.0	243.0
351436000	1441072407	31.15795892025635	122.98926319108085	13.9	248.0	243.0
351436000	1441072408	31.157937161236827	122.9891979113917	13.9	248.0	243.0
351436000	1441072409	31.157915493406193	122.98913269608255	13.9	248.0	243.0
351436000	1441072410	31.157893916185014	122.9890675361437	13.9	248.0	243.0
351436000	1441072411	31.157872428993812	122.98900242256552	13.9	248.0	243.0
351436000	1441072412	31.1578510312531	122.98893734633832	13.9	248.0	243.0
351436000	1441072413	31.157829722383347	122.98887229845243	13.9	248.0	243.0
351436000	1441072414	31.157808501805068	122.98880726989826	13.9	248.0	243.0
351436000	1441072415	31.157787368938685	122.98874225166614	13.9	248.0	243.0
351436000	1441072416	31.15776632320465	122.98867723474648	13.9	248.0	243.0
351436000	1441072417	31.157745364023366	122.98861221012962	13.9	248.0	243.0
351436000	1441072418	31.157724490815244	122.988547168806	13.9	248.0	243.0
351436000	1441072419	31.157703703000657	122.98848210176598	13.9	248.0	243.0
351436000	1441072420	31.157683000000002	122.98841700000001	13.9	248.0	243.0
351436000	1441072421	31.15766235752518	122.98835181816101	13.908333333333333	248.0	242.91666666666666
351436000	1441072422	31.15764165645446	122.98828636555214	13.916666666666668	248.0	242.83333333333337
351436000	1441072423	31.157620753957268	122.98822041513958	13.925	248.0	242.75000000000003
351436000	1441072424	31.15759950720255	122.98815373989018	13.933333333333334	248.0	242.66666666666666
351436000	1441072425	31.157577773358767	122.9880861127713	13.941666666666666	248.0	242.58333333333331
351436000	1441072426	31.157555409593908	122.98801730675099	13.95	248.0	242.49999999999997
351436000	1441072427	31.15753227307539	122.98794709479805	13.958333333333334	248.0	242.41666666666669
351436000	1441072428	31.157508220970175	122.98787524988181	13.966666666666667	248.0	242.33333333333334
351436000	1441072429	31.157483110444595	122.98780154497248	13.975	248.0	242.25
351436000	1441072430	31.157456798664406	122.98772575304105	13.983333333333334	248.0	242.1666666666667
351436000	1441072431	31.15742914279471	122.98764764705932	13.991666666666667	248.0	242.08333333333334
351436000	1441072432	31.157400000000006	122.98756700000001	14.0	248.0	242.0
351436000	1441072433	31.157369395465512	122.98748389023098	13.985714285714286	248.0	242.0
351436000	1441072434	31.157338026463606	122.98739961769553	13.971428571428572	248.0	242.0
351436000	1441072435	31.157306758291828	122.98731578772659	13.957142857142857	248.0	242.0
351436000	1441072436	31.157276456251996	122.98723400565189	13.942857142857143	248.0	242.0
351436000	1441072437	31.157247985649906	122.98715587679423	13.928571428571429	248.0	242.0
351436000	1441072438	31.15722221179504	122.98708300647202	13.914285714285715	248.0	242.0
351436000	1441072439	31.1572	122.987017	13.9	248.0	242.0
351436000	1441072440	31.157181770317152	122.98695855779864	13.92	248.0	242.0
351436000	1441072441	31.15716616174724	122.98690476072365	13.94	248.0	242.0
351436000	1441072442	31.157151368022035	122.98685178474597	13.96	248.0	242.0
351436000	1441072443	31.157135582866793	122.98679580584323	13.98	248.0	242.0
351436000	1441072444	31.157117000000003	122.98673299999999	14.0	248.0	242.0
351436000	1441072445	31.157094219864263	122.98666044466448	14.0	247.9444444444444	242.05555555555554
351436000	1441072446	31.157067469825858	122.98657882311166	14.0	247.88888888888889	242.11111111111111
351436000	1441072447	31.157037383984395	122.9864897200712	14.0	247.83333333333334	242.1666666666667
351436000	1441072448	31.15700459644236	122.98639472027011	14.0	247.77777777777777	242.22222222222223
351436000	1441072449	31.156969741305957	122.98629540843191	14.0	247.7222222222222	242.27777777777777
351436000	1441072450	31.156933452685738	122.98619336927582	14.0	247.66666666666666	242.33333333333334
351436000	1441072451	31.156896364697012	122.98609018751634	14.0	247.61111111111114	242.3888888888889
351436000	1441072452	31.156859111460133	122.98598744786283	14.0	247.55555555555554	242.44444444444446
351436000	1441072453	31.156822327100468	122.98588673501948	14.0	247.49999999999997	242.49999999999997
351436000	1441072454	31.156786645748333	122.98578963368534	14.0	247.44444444444446	242.55555555555557
351436000	1441072455	31.15675270153856	122.98569772855471	14.0	247.3888888888889	242.61111111111114
351436000	1441072456	31.15672112861003	122.9856126043177	14.0	247.33333333333334	242.66666666666666
351436000	1441072457	31.156692561104876	122.9855358456608	14.0	247.27777777777774	242.7222222222222
351436000	1441072458	31.156667633167604	122.98546903726805	14.0	247.22222222222223	242.77777777777777
351436000	1441072459	31.156646978943876	122.98541376382202	14.0	247.16666666666669	242.83333333333337
351436000	1441072460	31.156631232579304	122.98537161000534	14.0	247.11111111111111	242.88888888888889
351436000	1441072461	31.156621028217806	122.98534416050215	14.0	247.05555555555554	242.94444444444443
351436000	1441072462	31.15661699999999	122.985333	14.0	247.0	243.0
351436000	1441072463	31.15661699999999	122.985333	14.0	247.0	243.0
351436000	1441072464	31.156610759115914	122.98531926884384	14.0	247.0	243.0
351436000	1441072465	31.156597254475493	122.98528856009598	14.0	247.0	243.0
351436000	1441072466	31.156578470276646	122.98524471692721	14.0	247.0	243.0
351436000	1441072467	31.156556390717526	122.98519158250708	14.0	247.0	243.0
351436000	1441072468	31.156533000000007	122.985133	14.0	247.0	243.0
351436000	1441072469	31.15650992220802	122.98507216385494	14.0	247.0	243.0
351436000	1441072470	31.156487340934753	122.98500967368493	14.0	247.0	243.0
351436000	1441072471	31.156465079649994	122.9849454803951	14.0	247.0	243.0
351436000	1441072472	31.156442961823384	122.98487953489096	14.0	247.0	243.0
351436000	1441072473	31.15642081092438	122.9848117880787	14.0	247.0	243.0
351436000	1441072474	31.156398450422287	122.98474219086492	14.0	247.0	243.0
351436000	1441072475	31.15637570378619	122.98467069415685	14.0	247.0	243.0
351436000	1441072476	31.156352394484983	122.98459724886229	14.0	247.0	243.0
351436000	1441072477	31.156328345987372	122.98452180588978	14.0	247.0	243.0
351436000	1441072478	31.15630338176188	122.98444431614848	14.0	247.0	243.0
351436000	1441072479	31.156277325276733	122.98436473054831	14.0	247.0	243.0
351436000	1441072480	31.156250000000004	122.984283	14.0	247.0	243.0
351436000	1441072481	31.1562213507743	122.98419928035983	14.0	247.14285714285717	243.0
351436000	1441072482	31.156191807942232	122.98411454726295	14.0	247.2857142857143	243.0
351436000	1441072483	31.156161923224023	122.98402998128617	14.0	247.42857142857144	243.0
351436000	1441072484	31.156132248342946	122.98394676300299	14.0	247.57142857142856	243.0
351436000	1441072485	31.156103335025374	122.98386607298347	14.0	247.7142857142857	243.0
351436000	1441072486	31.15607573500046	122.9837890917945	14.0	247.85714285714283	243.0
351436000	1441072487	31.156050000000008	122.983717	14.0	248.0	243.0
351436000	1441072488	31.15602649629448	122.98365051751463	14.0	248.0	243.08333333333334
351436000	1441072489	31.156004848300714	122.9835885216656	14.0	248.0	243.16666666666663
351436000	1441072490	31.15598449496893	122.98352942913638	14.0	248.0	243.24999999999997
351436000	1441072491	31.15596487524614	122.98347165661352	14.0	248.0	243.33333333333331
351436000	1441072492	31.155945428076432	122.98341362078634	14.0	248.0	243.41666666666669
351436000	1441072493	31.15592559240099	122.98335373834682	14.0	248.0	243.50000000000003
351436000	1441072494	31.155904807158038	122.98329042598972	14.0	248.0	243.58333333333331
351436000	1441072495	31.15588251128245	122.98322210041286	14.0	248.0	243.66666666666666
351436000	1441072496	31.15585814370523	122.98314717831751	14.0	248.0	243.75
351436000	1441072497	31.15583114335286	122.983064076409	14.0	248.0	243.8333333333333
351436000	1441072498	31.15580094914632	122.98297121139773	14.0	248.0	243.91666666666663
351436000	1441072499	31.155767	122.982867	14.0	248.0	244.0
351436000	1441072500	31.1557292284821	122.98275129628176	14.0	248.0	244.0
351436000	1441072501	31.15568954180949	122.98262970367739	14.0	248.0	244.0
351436000	1441072502	31.155650340883035	122.98250926294364	14.0	248.0	244.0
351436000	1441072503	31.15561402662971	122.98239701481377	14.0	248.0	244.0
351436000	1441072504	31.155582999999986	122.9823	14.0	248.0	244.0
351436000	1441072505	31.155559003007443	122.98222333748559	14.016666666666666	248.0	244.0
351436000	1441072506	31.15554114184976	122.98216445939845	14.033333333333333	248.0	244.0
351436000	1441072507	31.155527863756173	122.9821188761657	14.05	248.0	244.0
351436000	1441072508	31.1555176159443	122.9820820982248	14.066666666666666	248.0	244.0
351436000	1441072509	31.155508845624105	122.98204963601997	14.083333333333332	248.0	244.0
351436000	1441072510	31.1555	122.982017	14.1	248.0	244.0
351436000	1441072511	31.15548979583715	122.98198048028861	14.1	248.027027027027	243.972972972973
351436000	1441072512	31.15547802815859	122.98193948569642	14.1	248.05405405405406	243.94594594594594
351436000	1441072513	31.155464761552068	122.98189420470561	14.1	248.08108108108107	243.91891891891893
351436000	1441072514	31.155450060605176	122.9818448257985	14.1	248.1081081081081	243.89189189189187
351436000	1441072515	31.15543398990534	122.98179153745768	14.1	248.1351351351351	243.86486486486487
351436000	1441072516	31.15541661403994	122.98173452816567	14.1	248.16216216216216	243.8378378378378
351436000	1441072517	31.155397997596395	122.9816739864051	14.1	248.18918918918916	243.8108108108108
351436000	1441072518	31.15537820516214	122.98161010065854	14.1	248.21621621621622	243.78378378378375
351436000	1441072519	31.155357301324727	122.98154305940852	14.1	248.24324324324323	243.75675675675674
351436000	1441072520	31.155335350671855	122.98147305113737	14.1	248.2702702702703	243.7297297297297
351436000	1441072521	31.155312417791432	122.9814002643274	14.1	248.2972972972973	243.7027027027027
351436000	1441072522	31.15528856727158	122.98132488746059	14.1	248.32432432432435	243.67567567567565
351436000	1441072523	31.15526386370071	122.98124710901872	14.1	248.35135135135135	243.64864864864865
351436000	1441072524	31.155238371667576	122.9811671174834	14.1	248.37837837837836	243.62162162162164
351436000	1441072525	31.155212155761223	122.98108510133575	14.1	248.4054054054054	243.59459459459458
351436000	1441072526	31.155185280571118	122.98100124905669	14.1	248.4324324324324	243.56756756756758
351436000	1441072527	31.15515781068712	122.9809157491268	14.1	248.45945945945945	243.54054054054052
351436000	1441072528	31.155129810699524	122.98082879002615	14.1	248.48648648648646	243.51351351351352
351436000	1441072529	31.155101345199085	122.98074056023454	14.1	248.51351351351352	243.48648648648646
351436000	1441072530	31.15507247877704	122.98065124823127	14.1	248.54054054054052	243.45945945945945
351436000	1441072531	31.1550432760251	122.9805610424952	14.1	248.56756756756758	243.43243243243242
351436000	1441072532	31.15501380153549	122.9804701315048	14.1	248.59459459459458	243.40540540540542
351436000	1441072533	31.15498411990095	122.98037870373798	14.1	248.62162162162164	243.37837837837836
351436000	1441072534	31.154954295714766	122.98028694767227	14.1	248.64864864864865	243.35135135135135
351436000	1441072535	31.154924393570735	122.98019505178462	14.1	248.67567567567565	243.32432432432435
351436000	1441072536	31.154894478063216	122.98010320455158	14.1	248.70270270270268	243.2972972972973
351436000	1441072537	31.154864613787105	122.98001159444918	14.1	248.72972972972968	243.2702702702703
351436000	1441072538	31.154834865337808	122.97992040995297	14.1	248.75675675675674	243.24324324324323
351436000	1441072539	31.154805297311267	122.97982983953798	14.1	248.78378378378375	243.21621621621622
351436000	1441072540	31.154775974303973	122.97974007167886	14.1	248.8108108108108	243.18918918918916
351436000	1441072541	31.15474696091294	122.97965129484972	14.1	248.8378378378378	243.16216216216216
351436000	1441072542	31.154718321735633	122.9795636975242	14.1	248.86486486486487	243.13513513513513
351436000	1441072543	31.154690121370017	122.97947746817555	14.1	248.89189189189187	243.10810810810813
351436000	1441072544	31.154662424414546	122.9793927952766	14.1	248.91891891891893	243.08108108108107
351436000	1441072545	31.15463529546812	122.97930986729973	14.1	248.94594594594594	243.05405405405406
351436000	1441072546	31.154608799130035	122.97922887271696	14.1	248.97297297297297	243.027027027027
351436000	1441072547	31.154583000000002	122.97915	14.1	248.99999999999997	243.0
351436000	1441072548	31.154557941987864	122.97907338136925	14.1	248.99999999999997	243.0
351436000	1441072549	31.1545335862429	122.97899892404143	14.1	248.99999999999997	243.0
351436000	1441072550	31.154509873223706	122.97892647898269	14.1	248.99999999999997	243.0
351436000	1441072551	31.15448674338854	122.9788558971597	14.1	248.99999999999997	243.0
351436000	1441072552	31.154464137195188	122.9787870295394	14.1	248.99999999999997	243.0
351436000	1441072553	31.154441995101063	122.97871972708921	14.1	248.99999999999997	243.0
351436000	1441072554	31.1544202575632	122.9786538407768	14.1	248.99999999999997	243.0
351436000	1441072555	31.15439886503828	122.97858922157026	14.1	248.99999999999997	243.0
351436000	1441072556	31.154377757982648	122.97852572043797	14.1	248.99999999999997	243.0
351436000	1441072557	31.15435687685232	122.9784631883487	14.1	248.99999999999997	243.0
351436000	1441072558	31.154336162102986	122.97840147627137	14.1	248.99999999999997	243.0
351436000	1441072559	31.15431555419005	122.97834043517531	14.1	248.99999999999997	243.0
351436000	1441072560	31.15429499356861	122.97827991603015	14.1	248.99999999999997	243.0
351436000	1441072561	31.15427442069349	122.97821976980572	14.1	248.99999999999997	243.0
351436000	1441072562	31.1542537760192	122.97815984747218	14.1	248.99999999999997	243.0
351436000	1441072563	31.154233000000005	122.9781	14.1	248.99999999999997	243.0
351436000	1441072564	31.15421204169042	122.97804009632648	14.1	248.95	242.95
351436000	1441072565	31.154190884547013	122.97798007725567	14.1	248.89999999999998	242.9
351436000	1441072566	31.154169520626812	122.9779199015583	14.1	248.85	242.85
351436000	1441072567	31.154147941986764	122.97785952800523	14.1	248.79999999999998	242.8
351436000	1441072568	31.154126140683715	122.97779891536726	14.1	248.75	242.75000000000003
351436000	1441072569	31.154104108774497	122.97773802241532	14.1	248.7	242.70000000000002
351436000	1441072570	31.154081838315783	122.97767680792046	14.1	248.65	242.65000000000003
351436000	1441072571	31.154059321364215	122.9776152306537	14.1	248.6	242.60000000000002
351436000	1441072572	31.15403654997635	122.97755324938612	14.1	248.55	242.55000000000004
351436000	1441072573	31.15401351620865	122.97749082288897	14.1	248.5	242.49999999999997
351436000	1441072574	31.153990212117467	122.97742790993345	14.1	248.44999999999996	242.45
351436000	1441072575	31.153966629759132	122.97736446929089	14.1	248.39999999999998	242.39999999999998
351436000	1441072576	31.153942761189843	122.97730045973269	14.1	248.34999999999997	242.35
351436000	1441072577	31.153918598465697	122.97723584003033	14.1	248.29999999999998	242.29999999999998
351436000	1441072578	31.15389413364274	122.97717056895532	14.1	248.24999999999997	242.25
351436000	1441072579	31.153869358776902	122.97710460527928	14.1	248.2	242.2
351436000	1441072580	31.15384426592402	122.97703790777392	14.1	248.14999999999998	242.15
351436000	1441072581	31.15381884713982	122.97697043521102	14.1	248.1	242.1
351436000	1441072582	31.153793094479973	122.97690214636238	14.1	248.04999999999998	242.05
351436000	1441072583	31.153766999999988	122.976833	14.1	248.0	242.0
351436000	1441072584	31.153740570620645	122.97676299057282	14.1	247.91666666666666	242.0
351436000	1441072585	31.153713872724005	122.97669225523738	14.1	247.83333333333334	242.0
351436000	1441072586	31.153686987557837	122.97662096682681	14.1	247.75	242.0
351436000	1441072587	31.153659996370266	122.97654929817382	14.1	247.66666666666666	242.0
351436000	1441072588	31.153632980409796	122.97647742211062	14.1	247.58333333333331	242.0
351436000	1441072589	31.153606020925288	122.97640551146907	14.1	247.49999999999997	242.0
351436000	1441072590	31.153579199166042	122.97633373908049	14.1	247.41666666666669	242.0
351436000	1441072591	31.153552596381708	122.97626227777585	14.1	247.33333333333334	242.0
351436000	1441072592	31.153526293822328	122.9761913003856	14.1	247.25	242.0
351436000	1441072593	31.15350037273834	122.97612097973983	14.1	247.16666666666669	242.0
351436000	1441072594	31.153474914380496	122.97605148866822	14.1	247.08333333333334	242.0
351436000	1441072595	31.15345	122.975983	14.1	247.0	242.0
351436000	1441072596	31.153425682674953	122.97591562763208	14.1	247.0	242.0
351436000	1441072597	31.153401902790144	122.97584924973341	14.1	247.0	242.0
351436000	1441072598	31.15337857255668	122.97578368554139	14.1	247.0	242.0
351436000	1441072599	31.153355604185258	122.97571875429384	14.1	247.0	242.0
351436000	1441072600	31.15333290988621	122.97565427522905	14.1	247.0	242.0
351436000	1441072601	31.15331040186949	122.97559006758564	14.1	247.0	242.0
351436000	1441072602	31.15328799234469	122.97552595060279	14.1	247.0	242.0
351436000	1441072603	31.153265593521063	122.97546174351994	14.1	247.0	242.0
351436000	1441072604	31.153243117607435	122.97539726557703	14.1	247.0	242.0
351436000	1441072605	31.153220476812333	122.97533233601438	14.1	247.0	242.0
351436000	1441072606	31.153197583343918	122.97526677407274	14.1	247.0	242.0
351436000	1441072607	31.15317434940992	122.97520039899322	14.1	247.0	242.0
351436000	1441072608	31.15315068721772	122.97513303001745	14.1	247.0	242.0
351436000	1441072609	31.15312650897429	122.97506448638748	14.1	247.0	242.0
351436000	1441072610	31.153101726886174	122.97499458734582	14.1	247.0	242.0
351436000	1441072611	31.15307625315953	122.97492315213549	14.1	247.0	242.0
351436000	1441072612	31.153050000000007	122.97485	14.1	247.0	242.0
351436000	1441072613	31.153022918053725	122.97477502884146	14.1	247.0	242.05263157894737
351436000	1441072614	31.152995111730387	122.97469845119409	14.1	247.0	242.10526315789477
351436000	1441072615	31.152966723881136	122.97462055824951	14.1	247.0	242.15789473684214
351436000	1441072616	31.152937897357813	122.97454164119863	14.1	247.0	242.21052631578948
351436000	1441072617	31.15290877501289	122.97446199123151	14.1	247.0	242.26315789473682
351436000	1441072618	31.152879499699605	122.9743818995374	14.1	247.0	242.31578947368425
351436000	1441072619	31.15285021427187	122.97430165730472	14.1	247.0	242.3684210526316
351436000	1441072620	31.152821061584337	122.9742215557211	14.1	247.0	242.42105263157896
351436000	1441072621	31.15279218449238	122.9741418859733	14.1	247.0	242.4736842105263
351436000	1441072622	31.152763725852118	122.9740629392472	14.1	247.0	242.5263157894737
351436000	1441072623	31.15273582852035	122.97398500672799	14.1	247.0	242.57894736842107
351436000	1441072624	31.152708635354568	122.97390837959996	14.1	247.0	242.6315789473684
351436000	1441072625	31.152682289212937	122.97383334904674	14.1	247.0	242.68421052631578
351436000	1441072626	31.152656932954194	122.97376020625126	14.1	247.0	242.73684210526318
351436000	1441072627	31.15263270943775	122.97368924239574	14.1	247.0	242.78947368421052
351436000	1441072628	31.15260976152349	122.97362074866186	14.1	247.0	242.8421052631579
351436000	1441072629	31.15258823207185	122.97355501623085	14.1	247.0	242.89473684210523
351436000	1441072630	31.152568263943614	122.97349233628343	14.1	247.0	242.94736842105266
351436000	1441072631	31.15255000000001	122.973433	14.1	247.0	243.0
351436000	1441072632	31.1525334051574	122.97337692524137	14.1	247.2	243.2
351436000	1441072633	31.15251773255091	122.97332253659201	14.1	247.39999999999998	243.39999999999998
351436000	1441072634	31.1525020573674	122.9732678853202	14.1	247.60000000000002	243.60000000000002
351436000	1441072635	31.152485454790423	122.97321102269773	14.1	247.8	243.8
351436000	1441072636	31.152467000000005	122.97315	14.1	248.0	244.0
351436000	1441072637	31.15244603560838	122.97308347297775	14.1	248.0	244.0
351436000	1441072638	31.152422973970584	122.97301251526832	14.1	248.0	244.0
351436000	1441072639	31.15239849488039	122.97293880497777	14.1	248.0	244.0
351436000	1441072640	31.152373278135165	122.9728640202088	14.1	248.0	244.0
351436000	1441072641	31.15234800353605	122.97278983906017	14.1	248.0	244.0
351436000	1441072642	31.152323350888082	122.97271793962683	14.1	248.0	244.0
351436000	1441072643	31.1523	122.97265	14.1	248.0	244.0
351436000	1441072644	31.152278436368842	122.97258714594406	14.1	248.0	244.0
351436000	1441072645	31.15225836823275	122.97252829392852	14.1	248.0	244.0
351436000	1441072646	31.152239309512	122.97247180810196	14.1	248.0	244.0
351436000	1441072647	31.152220774123812	122.97241605261563	14.1	248.0	244.0
351436000	1441072648	31.152202275982486	122.97235939162327	14.1	248.0	244.0
351436000	1441072649	31.152183328999435	122.97230018928109	14.1	248.0	244.0
351436000	1441072650	31.152163447082962	122.97223680974777	14.1	248.0	244.0
351436000	1441072651	31.15214214413782	122.97216761718491	14.1	248.0	244.0
351436000	1441072652	31.152118934064575	122.97209097575744	14.1	248.0	244.0
351436000	1441072653	31.15209333075876	122.97200524963412	14.1	248.0	244.0
351436000	1441072654	31.152064848109863	122.97190880298858	14.1	248.0	244.0
351436000	1441072655	31.152033	122.9718	14.1	248.0	244.0
351436000	1441072656	31.15199778619337	122.97167896176633	14.1	248.2	244.0
351436000	1441072657	31.151961150021588	122.97155283703013	14.1	248.39999999999998	244.0
351436000	1441072658	31.151925520736956	122.9714305314231	14.1	248.6	244.0
351436000	1441072659	31.151893327625263	122.97132095055143	14.1	248.79999999999998	244.0
351436000	1441072660	31.151866999999992	122.971233	14.1	248.99999999999997	244.0
351436000	1441072661	31.151848139195316	122.97117260847699	14.114285714285714	248.99999999999997	244.0
351436000	1441072662	31.15183503455747	122.97113379723932	14.128571428571428	248.99999999999997	244.0
351436000	1441072663	31.151825147415643	122.9711076106967	14.142857142857142	248.99999999999997	244.0
351436000	1441072664	31.1518159390857	122.97108509326974	14.157142857142857	248.99999999999997	244.0
351436000	1441072665	31.151804870875747	122.97105728938575	14.17142857142857	248.99999999999997	244.0
351436000	1441072666	31.1517894040856	122.97101524347981	14.185714285714285	248.99999999999997	244.0
351436000	1441072667	31.151767	122.97095	14.2	248.99999999999997	244.0
351436000	1441072668	31.151736087363137	122.97085584041378	14.2	248.99999999999997	244.0
351436000	1441072669	31.151698964847718	122.97073999418924	14.2	248.99999999999997	244.0
351436000	1441072670	31.151658898632363	122.97061292777359	14.2	248.99999999999997	244.0
351436000	1441072671	31.151619154931456	122.97048510758317	14.2	248.99999999999997	244.0
351436000	1441072672	31.151583000000002	122.97036700000001	14.2	248.99999999999997	244.0
351436000	1441072673	31.151552994410434	122.97026687811723	14.2	248.99999999999997	243.90909090909088
351436000	1441072674	31.15152887587178	122.97018424198355	14.2	248.99999999999997	243.8181818181818
351436000	1441072675	31.15150967636238	122.97011639839972	14.2	248.99999999999997	243.72727272727272
351436000	1441072676	31.15149442784912	122.97006065417658	14.2	248.99999999999997	243.6363636363636
351436000	1441072677	31.15148216229025	122.97001431613252	14.2	248.99999999999997	243.54545454545456
351436000	1441072678	31.15147191163761	122.96997469109138	14.2	248.99999999999997	243.45454545454544
351436000	1441072679	31.15146270783834	122.96993908588095	14.2	248.99999999999997	243.36363636363637
351436000	1441072680	31.15145358283598	122.96990480733196	14.2	248.99999999999997	243.27272727272728
351436000	1441072681	31.151443568571064	122.96986916227767	14.2	248.99999999999997	243.18181818181816
351436000	1441072682	31.15143169698111	122.96982945755396	14.2	248.99999999999997	243.0909090909091
351436000	1441072683	31.151416999999995	122.96978300000002	14.2	248.99999999999997	243.0
351436000	1441072684	31.15139877412432	122.96972778970365	14.2	248.99999999999997	243.0
351436000	1441072685	31.151377374116798	122.9696645997328	14.2	248.99999999999997	243.0
351436000	1441072686	31.151353419308187	122.96959489639876	14.2	248.99999999999997	243.0
351436000	1441072687	31.151327529031306	122.96952014601086	14.2	248.99999999999997	243.0
351436000	1441072688	31.15130032262161	122.96944181487565	14.2	248.99999999999997	243.0
351436000	1441072689	31.15127241941777	122.96936136929637	14.2	248.99999999999997	243.0
351436000	1441072690	31.15124443876195	122.96928027557256	14.2	248.99999999999997	243.0
351436000	1441072691	31.151216999999985	122.9692	14.2	248.99999999999997	243.0
351436000	1441072692	31.151190593751032	122.96912171880176	14.2	248.99999999999997	243.0
351436000	1441072693	31.151165195715137	122.96904544792301	14.2	248.99999999999997	243.0
351436000	1441072694	31.151140652861677	122.96897091324054	14.2	248.99999999999997	243.0
351436000	1441072695	31.151116812159255	122.968897840632	14.2	248.99999999999997	243.0
351436000	1441072696	31.151093520575856	122.96882595597587	14.2	248.99999999999997	243.0
351436000	1441072697	31.151070625078773	122.96875498515143	14.2	248.99999999999997	243.0
351436000	1441072698	31.15104797263467	122.96868465403863	14.2	248.99999999999997	243.0
351436000	1441072699	31.151025410209602	122.96861468851823	14.2	248.99999999999997	243.0
351436000	1441072700	31.15100278476906	122.96854481447166	14.2	248.99999999999997	243.0
351436000	1441072701	31.15097994327785	122.96847475778105	14.2	248.99999999999997	243.0
351436000	1441072702	31.150956732700283	122.9684042443293	14.2	248.99999999999997	243.0
351436000	1441072703	31.150932999999984	122.96833300000002	14.2	248.99999999999997	243.0
351436000	1441072704	31.15090862366752	122.9682608061601	14.2	248.95833333333331	243.0
351436000	1441072705	31.150883608303083	122.96818766610745	14.2	248.91666666666663	243.0
351436000	1441072706	31.150857990034456	122.96811363862248	14.2	248.87499999999997	243.0
351436000	1441072707	31.150831804989515	122.96803878248542	14.2	248.8333333333333	243.0
351436000	1441072708	31.1508050892963	122.96796315647642	14.2	248.79166666666666	243.0
351436000	1441072709	31.150777879082906	122.96788681937541	14.2	248.75	243.0
351436000	1441072710	31.150750210477625	122.96780982996223	14.2	248.70833333333331	243.0
351436000	1441072711	31.150722119608805	122.9677322470165	14.2	248.66666666666666	243.0
351436000	1441072712	31.15069364260502	122.96765412931771	14.2	248.62499999999997	243.0
351436000	1441072713	31.150664815594904	122.96757553564511	14.2	248.58333333333331	243.0
351436000	1441072714	31.150635674707253	122.96749652477787	14.2	248.54166666666663	243.0
351436000	1441072715	31.15060625607102	122.96741715549487	14.2	248.5	243.0
351436000	1441072716	31.150576595815263	122.96733748657488	14.2	248.45833333333334	243.0
351436000	1441072717	31.150546730069216	122.9672575767965	14.2	248.41666666666666	243.0
351436000	1441072718	31.15051669496226	122.96717748493802	14.2	248.375	243.0
351436000	1441072719	31.1504865266239	122.96709726977763	14.2	248.33333333333331	243.0
351436000	1441072720	31.15045626118379	122.96701699009336	14.2	248.29166666666666	243.0
351436000	1441072721	31.15042593477173	122.96693670466294	14.2	248.24999999999997	243.0
351436000	1441072722	31.150395583517717	122.96685647226397	14.2	248.20833333333331	243.0
351436000	1441072723	31.150365243551803	122.96677635167384	14.2	248.16666666666663	243.0
351436000	1441072724	31.150334951004258	122.96669640166974	14.2	248.125	243.0
351436000	1441072725	31.150304742005485	122.96661668102865	14.2	248.08333333333334	243.0
351436000	1441072726	31.150274652686008	122.9665372485274	14.2	248.04166666666666	243.0
351436000	1441072727	31.150244719176516	122.96645816294256	14.2	248.0	243.0
351436000	1441072728	31.15021497760784	122.9663794830506	14.2	247.95833333333331	243.0
351436000	1441072729	31.15018546411093	122.96630126762771	14.2	247.91666666666666	243.0
351436000	1441072730	31.15015621481691	122.96622357544993	14.2	247.87499999999997	243.0
351436000	1441072731	31.150127265857	122.96614646529315	14.2	247.83333333333334	243.0
351436000	1441072732	31.150098653362612	122.96606999593303	14.2	247.79166666666669	243.0
351436000	1441072733	31.150070413465205	122.96599422614507	14.2	247.75	243.0
351436000	1441072734	31.150042582296443	122.96591921470463	14.2	247.70833333333334	243.0
351436000	1441072735	31.150015195988093	122.9658450203869	14.2	247.66666666666666	243.0
351436000	1441072736	31.149988290672013	122.96577170196684	14.2	247.625	243.0
351436000	1441072737	31.149961902480204	122.96569931821935	14.2	247.58333333333331	243.0
351436000	1441072738	31.149936067544765	122.96562792791919	14.2	247.54166666666666	243.0
351436000	1441072739	31.14991082199793	122.96555758984086	14.2	247.49999999999997	243.0
351436000	1441072740	31.149886201972038	122.96548836275886	14.2	247.45833333333334	243.0
351436000	1441072741	31.149862243599483	122.96542030544748	14.2	247.41666666666669	243.0
351436000	1441072742	31.14983898301279	122.96535347668099	14.2	247.375	243.0
351436000	1441072743	31.149816456344556	122.96528793523343	14.2	247.33333333333334	243.0
351436000	1441072744	31.149794699727472	122.96522373987882	14.2	247.29166666666666	243.0
351436000	1441072745	31.14977374929429	122.9651609493911	14.2	247.25	243.0
351436000	1441072746	31.14975364117786	122.96509962254409	14.2	247.20833333333331	243.0
351436000	1441072747	31.14973441151107	122.96503981811155	14.2	247.16666666666669	243.0
351436000	1441072748	31.149716096426868	122.96498159486723	14.2	247.12500000000003	243.0
351436000	1441072749	31.149698732058244	122.96492501158477	14.2	247.08333333333334	243.0
351436000	1441072750	31.149682354538275	122.96487012703783	14.2	247.04166666666669	243.0
351436000	1441072751	31.149667	122.964817	14.2	247.0	243.0
351436000	1441072752	31.149652513883595	122.96476531496809	14.2	247.0	243.0
351436000	1441072753	31.14963797885633	122.9647132593327	14.2	247.0	243.0
351436000	1441072754	31.14962228688923	122.96465864621116	14.2	247.0	243.0
351436000	1441072755	31.149604329949522	122.9645992887248	14.2	247.0	243.0
351436000	1441072756	31.149583	122.96453299999999	14.2	247.0	243.0
351436000	1441072757	31.14955758791713	122.96445839723012	14.2	247.14285714285717	243.14285714285714
351436000	1441072758	31.14952898025131	122.96437731385511	14.2	247.2857142857143	243.2857142857143
351436000	1441072759	31.149498462476565	122.96429238737099	14.2	247.42857142857144	243.42857142857144
351436000	1441072760	31.149467320073295	122.96420625526646	14.2	247.57142857142856	243.57142857142856
351436000	1441072761	31.149436838528864	122.96412155502236	14.2	247.7142857142857	243.7142857142857
351436000	1441072762	31.149408303337555	122.96404092411161	14.2	247.85714285714283	243.85714285714283
351436000	1441072763	31.149382999999993	122.963967	14.2	248.0	244.0
351436000	1441072764	31.149361814391945	122.96390156180674	14.2	248.0	244.0
351436000	1441072765	31.14934403386941	122.96384295528739	14.2	248.0	244.0
351436000	1441072766	31.14932854615332	122.96378866786223	14.2	248.0	244.0
351436000	1441072767	31.14931423895963	122.9637361869566	14.2	248.0	244.0
351436000	1441072768	31.149300000000007	122.96368299999999	14.2	248.0	244.0
351436000	1441072769	31.149284892572663	122.96362702375971	14.2	248.0	244.0
351436000	1441072770	31.149268682335595	122.96356789234028	14.2	248.0	244.0
351436000	1441072771	31.14925131053703	122.96350566918049	14.2	248.0	244.0
351436000	1441072772	31.149232718425097	122.96344041771947	14.2	248.0	244.0
351436000	1441072773	31.149212847247828	122.96337220139671	14.2	248.0	244.0
351436000	1441072774	31.14919163825318	122.96330108365198	14.2	248.0	244.0
351436000	1441072775	31.149169032689027	122.96322712792555	14.2	248.0	244.0
351436000	1441072776	31.149144971803256	122.9631503976579	14.2	248.0	244.0
351436000	1441072777	31.14911939684366	122.96307095629004	14.2	248.0	244.0
351436000	1441072778	31.149092249058054	122.9629888672632	14.2	248.0	244.0
351436000	1441072779	31.149063469694234	122.96290419401917	14.2	248.0	244.0
351436000	1441072780	31.149033000000003	122.962817	14.2	248.0	244.0
351436000	1441072781	31.149000925689347	122.96272761573597	14.228571428571428	248.0	244.0
351436000	1441072782	31.148967910342606	122.96263744010689	14.257142857142856	248.0	244.0
351436000	1441072783	31.14893476201055	122.96254813907547	14.285714285714285	248.0	244.0
351436000	1441072784	31.148902288748577	122.96246137859907	14.314285714285715	248.0	244.0
351436000	1441072785	31.148871298616445	122.96237882462997	14.342857142857143	248.0	244.0
351436000	1441072786	31.14884259967791	122.96230214311572	14.371428571428572	248.0	244.0
351436000	1441072787	31.148816999999994	122.96223300000001	14.4	248.0	244.0
351436000	1441072788	31.148794933469826	122.96217205587583	14.38	248.0	244.0
351436000	1441072789	31.14877533724301	122.96211594994695	14.360000000000001	248.0	244.0
351436000	1441072790	31.148756774285225	122.96206031607664	14.34	248.0	244.0
351436000	1441072791	31.14873780755436	122.96200078813517	14.32	248.0	244.0
351436000	1441072792	31.148716999999994	122.96193299999999	14.3	248.0	244.0
351436000	1441072793	31.14869327094134	122.96185378322008	14.3	248.16666666666663	243.8333333333333
351436000	1441072794	31.148666965210715	122.9617647600019	14.3	248.33333333333331	243.66666666666666
351436000	1441072795	31.148638784024197	122.96166875021218	14.3	248.5	243.50000000000003
351436000	1441072796	31.148609428604708	122.96156857371258	14.3	248.66666666666666	243.33333333333331
351436000	1441072797	31.14857960018338	122.96146705035875	14.3	248.8333333333333	243.16666666666663
351436000	1441072798	31.14855	122.961367	14.3	248.99999999999997	243.0
351436000	1441072799	31.14852120949392	122.9612707708817	14.3	248.99999999999997	243.0
351436000	1441072800	31.148493330873144	122.96117882485537	14.3	248.99999999999997	243.0
351436000	1441072801	31.148466346536726	122.96109115217492	14.3	248.99999999999997	243.0
351436000	1441072802	31.14844023888328	122.96100774309451	14.3	248.99999999999997	243.0
351436000	1441072803	31.148414990310936	122.96092858786864	14.3	248.99999999999997	243.0
351436000	1441072804	31.148390583217424	122.96085367675211	14.3	248.99999999999997	243.0
351436000	1441072805	31.148367000000004	122.960783	14.3	248.99999999999997	243.0
351436000	1441072806	31.148344217852397	122.96071648608167	14.3	248.90909090909088	242.90909090909088
351436000	1441072807	31.148322193155337	122.96065381632279	14.3	248.8181818181818	242.81818181818184
351436000	1441072808	31.14830087708537	122.9605946102636	14.3	248.72727272727272	242.72727272727272
351436000	1441072809	31.14828022081809	122.96053848744502	14.3	248.6363636363636	242.63636363636363
351436000	1441072810	31.148260175528176	122.96048506740851	14.3	248.54545454545453	242.54545454545456
351436000	1441072811	31.148240692389468	122.9604339696961	14.3	248.45454545454544	242.45454545454544
351436000	1441072812	31.14822172257507	122.96038481385031	14.3	248.36363636363637	242.3636363636364
351436000	1441072813	31.148203217257432	122.96033721941417	14.3	248.27272727272728	242.27272727272728
351436000	1441072814	31.148185127608322	122.9602908059311	14.3	248.18181818181816	242.1818181818182
351436000	1441072815	31.148167404798965	122.96024519294495	14.3	248.0909090909091	242.09090909090912
351436000	1441072816	31.14814999999999	122.96020000000001	14.3	248.0	242.0
351436000	1441072817	31.148132859287546	122.96015488250383	14.3	247.96774193548387	242.0
351436000	1441072818	31.148115908361245	122.96010963931587	14.3	247.93548387096774	242.0
351436000	1441072819	31.148099067826536	122.96006410515882	14.3	247.90322580645162	242.0
351436000	1441072820	31.14808225828857	122.96001811475554	14.3	247.87096774193546	242.0
351436000	1441072821	31.148065400352305	122.95997150282923	14.3	247.83870967741933	242.0
351436000	1441072822	31.14804841462241	122.95992410410337	14.3	247.8064516129032	242.0
351436000	1441072823	31.148031221703302	122.95987575330167	14.3	247.77419354838707	242.0
351436000	1441072824	31.148013742199165	122.95982628514818	14.3	247.74193548387098	242.0
351436000	1441072825	31.14799589671387	122.95977553436721	14.3	247.70967741935485	242.0
351436000	1441072826	31.147977605851004	122.95972333568344	14.3	247.67741935483872	242.0
351436000	1441072827	31.147958790213824	122.95966952382183	14.3	247.6451612903226	242.0
351436000	1441072828	31.147939370405293	122.95961393350777	14.3	247.61290322580643	242.0
351436000	1441072829	31.147919267027977	122.95955639946696	14.3	247.5806451612903	242.0
351436000	1441072830	31.147898400684078	122.95949675642557	14.3	247.54838709677418	242.0
351436000	1441072831	31.147876691975377	122.95943483911016	14.3	247.51612903225805	242.0
351436000	1441072832	31.147854061503267	122.9593704822478	14.3	247.48387096774195	242.0
351436000	1441072833	31.147830429868623	122.95930352056604	14.3	247.45161290322582	242.0
351436000	1441072834	31.147805717671858	122.95923378879301	14.3	247.4193548387097	242.0
351436000	1441072835	31.14777984551284	122.95916112165736	14.3	247.38709677419357	242.0
351436000	1441072836	31.147752733990885	122.95908535388844	14.3	247.3548387096774	242.0
351436000	1441072837	31.147724303704663	122.95900632021626	14.3	247.32258064516128	242.0
351436000	1441072838	31.147694475252248	122.95892385537148	14.3	247.29032258064515	242.0
351436000	1441072839	31.14766316923099	122.95883779408564	14.3	247.25806451612902	242.0
351436000	1441072840	31.147630306237502	122.95874797109104	14.3	247.2258064516129	242.0
351436000	1441072841	31.147595806867656	122.95865422112087	14.3	247.1935483870968	242.0
351436000	1441072842	31.14755959171642	122.95855637890932	14.3	247.16129032258067	242.0
351436000	1441072843	31.147521581377937	122.95845427919151	14.3	247.12903225806454	242.0
351436000	1441072844	31.147481696445407	122.95834775670369	14.3	247.09677419354838	242.0
351436000	1441072845	31.147439857511	122.95823664618322	14.3	247.06451612903226	242.0
351436000	1441072846	31.147395985165847	122.9581207823687	14.3	247.03225806451613	242.0
351436000	1441072847	31.14734999999999	122.95799999999998	14.3	247.0	242.0
351436000	1441072848	31.147302201779276	122.95787506561548	14.3	247.0	242.2
351436000	1441072849	31.14725440698357	122.95775047293577	14.3	247.0	242.39999999999998
351436000	1441072850	31.147208811288813	122.95763164745837	14.3	247.0	242.60000000000002
351436000	1441072851	31.147167610390486	122.95752401465988	14.3	247.0	242.8
351436000	1441072852	31.147133	122.95743299999998	14.3	247.0	243.0
351436000	1441072853	31.14710646427335	122.95736222467453	14.3	247.0	243.0
351436000	1441072854	31.147086641100895	122.95730809287014	14.3	247.0	243.0
351436000	1441072855	31.14707145679251	122.95726520453593	14.3	247.0	243.0
351436000	1441072856	31.14705883764675	122.95722815963272	14.3	247.0	243.0
351436000	1441072857	31.14704670995445	122.9571915581291	14.3	247.0	243.0
351436000	1441072858	31.147033	122.95715000000001	14.3	247.0	243.0
351436000	1441072859	31.147016042392288	122.95709916575694	14.3	247.0	243.0
351436000	1441072860	31.146995805061362	122.95703905803569	14.3	247.0	243.0
351436000	1441072861	31.146972664268212	122.95697076000256	14.3	247.0	243.0
351436000	1441072862	31.146946996274384	122.95689535482335	14.3	247.0	243.0
351436000	1441072863	31.14691917734274	122.95681392566276	14.3	247.0	243.0
351436000	1441072864	31.146889583737803	122.95672755568387	14.3	247.0	243.0
351436000	1441072865	31.146858591726456	122.95663732804765	14.3	247.0	243.0
351436000	1441072866	31.146826577578153	122.95654432591269	14.3	247.0	243.0
351436000	1441072867	31.146793917565216	122.95644963243484	14.3	247.0	243.0
351436000	1441072868	31.14676098796312	122.9563543307671	14.3	247.0	243.0
351436000	1441072869	31.14672816505048	122.9562595040595	14.3	247.0	243.0
351436000	1441072870	31.146695825109106	122.95616623545905	14.3	247.0	243.0
351436000	1441072871	31.14666434442394	122.95607560810986	14.3	247.0	243.0
351436000	1441072872	31.146634099282764	122.95598870515327	14.3	247.0	243.0
351436000	1441072873	31.14660546597611	122.95590660972816	14.3	247.0	243.0
351436000	1441072874	31.146578820796798	122.95583040497121	14.3	247.0	243.0
351436000	1441072875	31.146554540039435	122.95576117401727	14.3	247.0	243.0
351436000	1441072876	31.146533	122.95570000000001	14.3	247.0	243.0
351436000	1441072877	31.146514409137097	122.95564746646183	14.314285714285715	247.14285714285717	243.0
351436000	1441072878	31.146498304555994	122.95560215858421	14.32857142857143	247.2857142857143	243.0
351436000	1441072879	31.14648405552024	122.95556216196145	14.342857142857143	247.42857142857144	243.0
351436000	1441072880	31.146471031290123	122.9555255621909	14.357142857142858	247.57142857142856	243.0
351436000	1441072881	31.14645860112338	122.95549044487228	14.371428571428572	247.7142857142857	243.0
351436000	1441072882	31.146446134275553	122.9554548956074	14.385714285714286	247.85714285714283	243.0
351436000	1441072883	31.146433000000002	122.95541700000001	14.4	248.0	243.0
351436000	1441072884	31.146418683679183	122.95537519983503	14.4	248.0	243.04166666666669
351436000	1441072885	31.14640313521951	122.95532936161544	14.4	248.0	243.08333333333334
351436000	1441072886	31.14638642065846	122.95527970802345	14.4	248.0	243.12500000000003
351436000	1441072887	31.146368606033555	122.95522646174129	14.4	248.0	243.16666666666663
351436000	1441072888	31.14634975738234	122.9551698454512	14.4	248.0	243.20833333333331
351436000	1441072889	31.14632994074249	122.95511008183523	14.4	248.0	243.24999999999997
351436000	1441072890	31.146309222151842	122.95504739357531	14.4	248.0	243.29166666666666
351436000	1441072891	31.14628766764848	122.95498200335324	14.4	248.0	243.33333333333331
351436000	1441072892	31.146265343270734	122.9549141338505	14.4	248.0	243.375
351436000	1441072893	31.146242315057233	122.95484400774829	14.4	248.0	243.41666666666669
351436000	1441072894	31.146218649047032	122.95477184772761	14.4	248.0	243.45833333333334
351436000	1441072895	31.14619441127952	122.95469787646906	14.4	248.0	243.50000000000003
351436000	1441072896	31.14616966779455	122.95462231665283	14.4	248.0	243.54166666666663
351436000	1441072897	31.146144484632412	122.95454539095884	14.4	248.0	243.58333333333331
351436000	1441072898	31.14611892783389	122.95446732206652	14.4	248.0	243.62499999999997
351436000	1441072899	31.146093063440283	122.95438833265489	14.4	248.0	243.66666666666666
351436000	1441072900	31.146066957493375	122.9543086454025	14.4	248.0	243.70833333333334
351436000	1441072901	31.146040676035547	122.95422848298755	14.4	248.0	243.75
351436000	1441072902	31.146014285109686	122.95414806808766	14.4	248.0	243.79166666666669
351436000	1441072903	31.145987850759237	122.95406762338003	14.4	248.0	243.8333333333333
351436000	1441072904	31.145961439028202	122.95398737154143	14.4	248.0	243.87499999999997
351436000	1441072905	31.14593511596115	122.9539075352481	14.4	248.0	243.91666666666663
351436000	1441072906	31.145908947603203	122.95382833717585	14.4	248.0	243.95833333333331
351436000	1441072907	31.145883	122.95375	14.4	248.0	244.0
351436000	1441072908	31.145857325654475	122.95367269358442	14.4	248.05555555555557	244.0
351436000	1441072909	31.145831922896786	122.95359637654873	14.4	248.11111111111111	244.0
351436000	1441072910	31.145806776513687	122.95352095470156	14.4	248.16666666666663	244.0
351436000	1441072911	31.145781871291675	122.9534463338518	14.4	248.2222222222222	244.0
351436000	1441072912	31.145757192016976	122.95337241980847	14.4	248.2777777777778	244.0
351436000	1441072913	31.14573272347566	122.9532991183807	14.4	248.33333333333331	244.0
351436000	1441072914	31.1457084504535	122.95322633537783	14.4	248.38888888888886	244.0
351436000	1441072915	31.145684357736112	122.95315397660933	14.4	248.44444444444443	244.0
351436000	1441072916	31.14566043010883	122.95308194788478	14.4	248.5	244.0
351436000	1441072917	31.145636652356846	122.953010155014	14.4	248.55555555555554	244.0
351436000	1441072918	31.145613009265073	122.95293850380686	14.4	248.6111111111111	244.0
351436000	1441072919	31.145589485618263	122.9528669000734	14.4	248.66666666666666	244.0
351436000	1441072920	31.14556606620092	122.95279524962382	14.4	248.72222222222223	244.0
351436000	1441072921	31.145542735797378	122.95272345826841	14.4	248.77777777777777	244.0
351436000	1441072922	31.145519479191726	122.95265143181766	14.4	248.8333333333333	244.0
351436000	1441072923	31.145496281167866	122.95257907608219	14.4	248.88888888888889	244.0
351436000	1441072924	31.145473126509458	122.95250629687267	14.4	248.94444444444446	244.0
351436000	1441072925	31.14545	122.95243300000001	14.4	248.99999999999997	244.0
351436000	1441072926	31.145426885704463	122.95235910246161	14.4	248.99999999999997	244.0
351436000	1441072927	31.145403764814773	122.9522845660006	14.4	248.99999999999997	244.0
351436000	1441072928	31.145380617804552	122.9522093635466	14.4	248.99999999999997	244.0
351436000	1441072929	31.145357425147328	122.9521334680293	14.4	248.99999999999997	244.0
351436000	1441072930	31.145334167316545	122.9520568523785	14.4	248.99999999999997	244.0
351436000	1441072931	31.145310824785593	122.95197948952405	14.4	248.99999999999997	244.0
351436000	1441072932	31.14528737802777	122.95190135239596	14.4	248.99999999999997	244.0
351436000	1441072933	31.145263807516315	122.95182241392432	14.4	248.99999999999997	244.0
351436000	1441072934	31.145240093724354	122.95174264703927	14.4	248.99999999999997	244.0
351436000	1441072935	31.145216217124947	122.95166202467107	14.4	248.99999999999997	244.0
351436000	1441072936	31.145192158191055	122.95158051975014	14.4	248.99999999999997	244.0
351436000	1441072937	31.14516789739561	122.95149810520691	14.4	248.99999999999997	244.0
351436000	1441072938	31.145143415211372	122.95141475397199	14.4	248.99999999999997	244.0
351436000	1441072939	31.14511869211106	122.95133043897606	14.4	248.99999999999997	244.0
351436000	1441072940	31.145093708567288	122.95124513314992	14.4	248.99999999999997	244.0
351436000	1441072941	31.14506844505259	122.95115880942448	14.4	248.99999999999997	244.0
351436000	1441072942	31.14504288203939	122.95107144073079	14.4	248.99999999999997	244.0
351436000	1441072943	31.145016999999992	122.95098300000001	14.4	248.99999999999997	244.0
351436000	1441072944	31.144990795299698	122.95089352122518	14.4	248.99999999999997	243.94444444444446
351436000	1441072945	31.14496432787605	122.9508032826465	14.4	248.99999999999997	243.88888888888889
351436000	1441072946	31.144937673560552	122.95071262356535	14.4	248.99999999999997	243.8333333333333
351436000	1441072947	31.144910908185604	122.95062188328245	14.4	248.99999999999997	243.77777777777777
351436000	1441072948	31.14488410758462	122.95053140109779	14.4	248.99999999999997	243.72222222222223
351436000	1441072949	31.144857347591895	122.95044151631082	14.4	248.99999999999997	243.66666666666666
351436000	1441072950	31.144830704042718	122.95035256822023	14.4	248.99999999999997	243.6111111111111
351436000	1441072951	31.144804252773262	122.95026489612401	14.4	248.99999999999997	243.55555555555554
351436000	1441072952	31.144778069620635	122.95017883931966	14.4	248.99999999999997	243.50000000000003
351436000	1441072953	31.144752230422753	122.95009473710388	14.4	248.99999999999997	243.44444444444443
351436000	1441072954	31.144726811018387	122.95001292877292	14.4	248.99999999999997	243.38888888888886
351436000	1441072955	31.144701887247017	122.94993375362233	14.4	248.99999999999997	243.33333333333331
351436000	1441072956	31.144677534948826	122.94985755094721	14.4	248.99999999999997	243.2777777777778
351436000	1441072957	31.144653829964618	122.94978466004218	14.4	248.99999999999997	243.22222222222223
351436000	1441072958	31.1446308481357	122.94971542020136	14.4	248.99999999999997	243.16666666666663
351436000	1441072959	31.144608665303853	122.94965017071848	14.4	248.99999999999997	243.11111111111111
351436000	1441072960	31.14458735731118	122.94958925088697	14.4	248.99999999999997	243.05555555555557
351436000	1441072961	31.144566999999995	122.949533	14.4	248.99999999999997	243.0
351436000	1441072962	31.14454758093737	122.94948138909572	14.4	248.99999999999997	243.0
351436000	1441072963	31.144528734587723	122.94943291619404	14.4	248.99999999999997	243.0
351436000	1441072964	31.144510007137235	122.94938571106249	14.4	248.99999999999997	243.0
351436000	1441072965	31.14449094476926	122.94933790347096	14.4	248.99999999999997	243.0
351436000	1441072966	31.14447109366433	122.94928762319185	14.4	248.99999999999997	243.0
351436000	1441072967	31.144449999999985	122.949233	14.4	248.99999999999997	243.0
351436000	1441072968	31.144427314463943	122.94917257946732	14.4	248.94444444444446	243.0
351436000	1441072969	31.144403105796194	122.94910657034333	14.4	248.88888888888889	243.0
351436000	1441072970	31.144377547250578	122.94903559717135	14.4	248.8333333333333	243.0
351436000	1441072971	31.144350812081655	122.9489602844938	14.4	248.77777777777777	243.0
351436000	1441072972	31.144323073545007	122.9488812568524	14.4	248.72222222222223	243.0
351436000	1441072973	31.144294504897367	122.94879913878769	14.4	248.66666666666666	243.0
351436000	1441072974	31.144265279396798	122.94871455483913	14.4	248.6111111111111	243.0
351436000	1441072975	31.144235570302854	122.94862812954489	14.4	248.55555555555554	243.0
351436000	1441072976	31.14420555087667	122.9485404874418	14.4	248.5	243.0
351436000	1441072977	31.144175394381012	122.94845225306531	14.4	248.44444444444443	243.0
351436000	1441072978	31.144145274080344	122.94836405094941	14.4	248.38888888888886	243.0
351436000	1441072979	31.14411536324088	122.94827650562668	14.4	248.33333333333331	243.0
351436000	1441072980	31.14408583513046	122.94819024162832	14.4	248.2777777777778	243.0
351436000	1441072981	31.14405686301864	122.9481058834841	14.4	248.2222222222222	243.0
351436000	1441072982	31.14402862017648	122.94802405572248	14.4	248.16666666666663	243.0
351436000	1441072983	31.14400127987655	122.9479453828707	14.4	248.11111111111111	243.0
351436000	1441072984	31.143975015392698	122.94787048945483	14.4	248.05555555555557	243.0
351436000	1441072985	31.143949999999986	122.94780000000002	14.4	248.0	243.0
351436000	1441072986	31.143926348015746	122.94773432242734	14.394444444444446	248.0	243.0
351436000	1441072987	31.143903937922623	122.94767299824565	14.38888888888889	248.0	243.0
351436000	1441072988	31.143882589243063	122.94761535236192	14.383333333333333	248.0	243.0
351436000	1441072989	31.143862121497996	122.94756070968445	14.377777777777778	248.0	243.0
351436000	1441072990	31.14384235420688	122.94750839512275	14.372222222222224	248.0	243.0
351436000	1441072991	31.143823106888004	122.94745773358741	14.366666666666667	248.0	243.0
351436000	1441072992	31.143804199058437	122.94740804999005	14.36111111111111	248.0	243.0
351436000	1441072993	31.14378545023421	122.9473586692431	14.355555555555556	248.0	243.0
351436000	1441072994	31.143766679930298	122.9473089162601	14.350000000000001	248.0	243.0
351436000	1441072995	31.143747707660633	122.94725811595538	14.344444444444445	248.0	243.0
351436000	1441072996	31.14372835293806	122.94720559324423	14.338888888888889	248.0	243.0
351436000	1441072997	31.143708435274274	122.94715067304291	14.333333333333334	248.0	243.0
351436000	1441072998	31.14368777417969	122.94709268026875	14.32777777777778	248.0	243.0
351436000	1441072999	31.143666189163305	122.94703093984025	14.322222222222223	248.0	243.0
351436000	1441073000	31.14364349973258	122.94696477667712	14.316666666666666	248.0	243.0
351436000	1441073001	31.143619525393124	122.94689351570055	14.311111111111112	248.0	243.0
351436000	1441073002	31.143594085648516	122.94681648183331	14.305555555555557	248.0	243.0
351436000	1441073003	31.143567000000004	122.946733	14.3	248.0	243.0
351436000	1441073004	31.143538195287842	122.94664281689808	14.316666666666666	248.0	243.16666666666663
351436000	1441073005	31.143508027718617	122.94654736630898	14.333333333333334	248.0	243.33333333333331
351436000	1441073006	31.143476960844712	122.94644850378175	14.350000000000001	248.0	243.50000000000003
351436000	1441073007	31.143445458223777	122.94634808486144	14.366666666666667	248.0	243.66666666666666
351436000	1441073008	31.14341398341918	122.94624796508876	14.383333333333333	248.0	243.8333333333333
351436000	1441073009	31.143382999999996	122.94615	14.4	248.0	244.0
351436000	1441073010	31.143352903098243	122.94605572632094	14.391666666666667	248.08333333333334	244.0
351436000	1441073011	31.143323814078638	122.94596540554966	14.383333333333333	248.16666666666663	244.0
351436000	1441073012	31.143295785863153	122.94587898037778	14.375	248.24999999999997	244.0
351436000	1441073013	31.14326887137329	122.9457963934971	14.366666666666667	248.33333333333331	244.0
351436000	1441073014	31.14324312353005	122.94571758759949	14.358333333333334	248.41666666666666	244.0
351436000	1441073015	31.14321859525394	122.94564250537701	14.350000000000001	248.5	244.0
351436000	1441073016	31.143195339465013	122.94557108952196	14.341666666666667	248.58333333333331	244.0
351436000	1441073017	31.143173409082873	122.94550328272672	14.333333333333334	248.66666666666666	244.0
351436000	1441073018	31.143152857026735	122.94543902768395	14.325000000000001	248.75	244.0
351436000	1441073019	31.143133736215358	122.94537826708647	14.316666666666666	248.8333333333333	244.0
351436000	1441073020	31.143116099567113	122.9453209436274	14.308333333333334	248.91666666666663	244.0
351436000	1441073021	31.143100000000004	122.945267	14.3	248.99999999999997	244.0
351436000	1441073022	31.143085390225124	122.94521624877922	14.3	248.99999999999997	244.0
351436000	1441073023	31.143071822126544	122.94516798206621	14.3	248.99999999999997	244.0
351436000	1441073024	31.14305874738045	122.94512136184522	14.3	248.99999999999997	244.0
351436000	1441073025	31.14304561766175	122.94507555010202	14.3	248.99999999999997	244.0
351436000	1441073026	31.14303188464412	122.94502970882398	14.3	248.99999999999997	244.0
351436000	1441073027	31.143016999999993	122.944983	14.3	248.99999999999997	244.0
351436000	1441073028	31.143000502514358	122.94493439272121	14.3	248.99999999999997	244.0
351436000	1441073029	31.142982279425297	122.94488208448284	14.3	248.99999999999997	244.0
351436000	1441073030	31.142962305081245	122.9448240798827	14.3	248.99999999999997	244.0
351436000	1441073031	31.14294055382647	122.94475838352082	14.3	248.99999999999997	244.0
351436000	1441073032	31.142917000000004	122.944683	14.3	248.99999999999997	244.0
351436000	1441073033	31.14289168096297	122.94459678797071	14.3	248.99999999999997	244.0
351436000	1441073034	31.142864886188306	122.94450202226297	14.3	248.99999999999997	244.0
351436000	1441073035	31.14283696818355	122.94440183174798	14.3	248.99999999999997	244.0
351436000	1441073036	31.142808279465008	122.94429934529241	14.3	248.99999999999997	244.0
351436000	1441073037	31.14277917255857	122.94419769175768	14.3	248.99999999999997	244.0
351436000	1441073038	31.14275	122.94410000000002	14.3	248.99999999999997	244.0
351436000	1441073039	31.14272104562428	122.94400860321164	14.314285714285715	248.99999999999997	244.0
351436000	1441073040	31.142692318430335	122.94392265194753	14.32857142857143	248.99999999999997	244.0
351436000	1441073041	31.142663758702973	122.94384050110575	14.342857142857143	248.99999999999997	244.0
351436000	1441073042	31.14263530672239	122.94376050558654	14.357142857142858	248.99999999999997	244.0
351436000	1441073043	31.14260690276452	122.9436810202924	14.371428571428572	248.99999999999997	244.0
351436000	1441073044	31.14257848710116	122.94360040012795	14.385714285714286	248.99999999999997	244.0
351436000	1441073045	31.142549999999996	122.943517	14.4	248.99999999999997	244.0
351436000	1441073046	31.142521432931172	122.94342969125339	14.4	248.99999999999997	243.90909090909088
351436000	1441073047	31.142492982190312	122.94333941097696	14.4	248.99999999999997	243.8181818181818
351436000	1441073048	31.142464895283002	122.94324761269297	14.4	248.99999999999997	243.72727272727272
351436000	1441073049	31.142437419718846	122.94315574992115	14.4	248.99999999999997	243.6363636363636
351436000	1441073050	31.142410803011604	122.94306527617842	14.4	248.99999999999997	243.54545454545456
351436000	1441073051	31.142385292679062	122.94297764497932	14.4	248.99999999999997	243.45454545454544
351436000	1441073052	31.14236113624285	122.94289430983595	14.4	248.99999999999997	243.36363636363637
351436000	1441073053	31.14233858122799	122.94281672425848	14.4	248.99999999999997	243.27272727272728
351436000	1441073054	31.14231787516236	122.94274634175531	14.4	248.99999999999997	243.18181818181816
351436000	1441073055	31.142299265575957	122.94268461583367	14.4	248.99999999999997	243.0909090909091
351436000	1441073056	31.142283	122.94263299999999	14.4	248.99999999999997	243.0
351436000	1441073057	31.14226911440498	122.9425919947969	14.4	248.99999999999997	243.0
351436000	1441073058	31.142256798515167	122.9425582889141	14.4	248.99999999999997	243.0
351436000	1441073059	31.142245030488315	122.94252761808195	14.4	248.99999999999997	243.0
351436000	1441073060	31.142232788477525	122.9424957180344	14.4	248.99999999999997	243.0
351436000	1441073061	31.14221905063163	122.94245832450916	14.4	248.99999999999997	243.0
351436000	1441073062	31.14220279509398	122.94241117324827	14.4	248.99999999999997	243.0
351436000	1441073063	31.14218300000001	122.94235000000002	14.4	248.99999999999997	243.0
351436000	1441073064	31.142159033872527	122.94227208357191	14.383333333333333	248.99999999999997	243.0
351436000	1441073065	31.1421318268239	122.9421808749792	14.366666666666667	248.99999999999997	243.0
351436000	1441073066	31.14210269937287	122.94208136828166	14.350000000000001	248.99999999999997	243.0
351436000	1441073067	31.142072972051256	122.9419785575291	14.333333333333334	248.99999999999997	243.0
351436000	1441073068	31.1420439654061	122.94187743675968	14.316666666666666	248.99999999999997	243.0
351436000	1441073069	31.142016999999996	122.94178300000002	14.3	248.99999999999997	243.0
351436000	1441073070	31.14199310163522	122.94169917485871	14.3	248.99999999999997	242.94444444444443
351436000	1441073071	31.141972117022565	122.9416256233095	14.3	248.99999999999997	242.88888888888889
351436000	1441073072	31.141953598094158	122.94156094092202	14.3	248.99999999999997	242.83333333333337
351436000	1441073073	31.14193709677719	122.94150372326969	14.3	248.99999999999997	242.77777777777777
351436000	1441073074	31.141922164994927	122.94145256592923	14.3	248.99999999999997	242.7222222222222
351436000	1441073075	31.141908354667397	122.94140606447976	14.3	248.99999999999997	242.66666666666666
351436000	1441073076	31.141895217711955	122.94136281450265	14.3	248.99999999999997	242.61111111111114
351436000	1441073077	31.141882306043748	122.94132141158094	14.3	248.99999999999997	242.55555555555557
351436000	1441073078	31.141869171575973	122.94128045129939	14.3	248.99999999999997	242.49999999999997
351436000	1441073079	31.141855366220025	122.94123852924422	14.3	248.99999999999997	242.44444444444446
351436000	1441073080	31.141840441885417	122.94119424100333	14.3	248.99999999999997	242.3888888888889
351436000	1441073081	31.141823950479694	122.94114618216643	14.3	248.99999999999997	242.33333333333334
351436000	1441073082	31.141805443907977	122.94109294832546	14.3	248.99999999999997	242.27777777777777
351436000	1441073083	31.141784474072587	122.94103313507497	14.3	248.99999999999997	242.22222222222223
351436000	1441073084	31.141760592872302	122.94096533801282	14.3	248.99999999999997	242.1666666666667
351436000	1441073085	31.141733352201655	122.94088815274081	14.3	248.99999999999997	242.11111111111111
351436000	1441073086	31.14170230394991	122.94080017486567	14.3	248.99999999999997	242.05555555555554
351436000	1441073087	31.141667000000005	122.9407	14.3	248.99999999999997	242.0
351436000	1441073088	31.141627440541242	122.94058755162604	14.3	248.79999999999998	242.0
351436000	1441073089	31.141585419019826	122.94046806467503	14.3	248.6	242.0
351436000	1441073090	31.141543177215887	122.94034810192218	14.3	248.39999999999998	242.0
351436000	1441073091	31.141502956933667	122.94023422612011	14.3	248.2	242.0
351436000	1441073092	31.141467000000002	122.940133	14.3	248.0	242.0
351436000	1441073093	31.141436856909724	122.94004894091049	14.3	248.0	242.0
351436000	1441073094	31.141411312759626	122.93997838473518	14.3	248.0	242.0
351436000	1441073095	31.141388461281252	122.93991562200628	14.3	248.0	242.0
351436000	1441073096	31.141366396192623	122.93985494326863	14.3	248.0	242.0
351436000	1441073097	31.141343211200518	122.9397906390777	14.3	248.0	242.0
351436000	1441073098	31.141316999999994	122.93971700000002	14.3	248.0	242.0
351436000	1441073099	31.141286446879654	122.93963012492438	14.3	248.0	242.0
351436000	1441073100	31.141252598551766	122.93953334598312	14.3	248.0	242.0
351436000	1441073101	31.141217092346636	122.93943180360857	14.3	248.0	242.0
351436000	1441073102	31.141181565609575	122.93933063821932	14.3	248.0	242.0
351436000	1441073103	31.141147655701978	122.9392349902196	14.3	248.0	242.0
351436000	1441073104	31.141116999999987	122.93915000000001	14.3	248.0	242.0
351436000	1441073105	31.14109080488391	122.93907941102599	14.3	248.0	242.0
351436000	1441073106	31.141068552705995	122.9390213791034	14.3	248.0	242.0
351436000	1441073107	31.141049294802524	122.93897266313124	14.3	248.0	242.0
351436000	1441073108	31.14103208250227	122.9389300220153	14.3	248.0	242.0
351436000	1441073109	31.141015967128496	122.93889021466653	14.3	248.0	242.0
351436000	1441073110	31.140999999999995	122.93884999999999	14.3	248.0	242.0
351436000	1441073111	31.14098338069539	122.93880666836252	14.3	248.0	241.92307692307693
351436000	1441073112	31.140965901845842	122.938759635815	14.3	248.0	241.84615384615384
351436000	1441073113	31.140947504345664	122.9387088498468	14.3	248.0	241.76923076923077
351436000	1441073114	31.1409281290888	122.93865425794768	14.3	248.0	241.69230769230768
351436000	1441073115	31.140907716968716	122.9385958076078	14.3	248.0	241.6153846153846
351436000	1441073116	31.140886208878523	122.93853344631779	14.3	248.0	241.53846153846152
351436000	1441073117	31.140863545710754	122.93846712156866	14.3	248.0	241.4615384615385
351436000	1441073118	31.14083966835759	122.93839678085206	14.3	248.0	241.38461538461542
351436000	1441073119	31.140814517710652	122.93832237166002	14.3	248.0	241.30769230769235
351436000	1441073120	31.14078803466107	122.93824384148525	14.3	248.0	241.23076923076925
351436000	1441073121	31.14076016009947	122.93816113782096	14.3	248.0	241.1538461538462
351436000	1441073122	31.140730834915928	122.93807420816103	14.3	248.0	241.0769230769231
351436000	1441073123	31.140699999999992	122.937983	14.3	248.0	241.00000000000003
351436000	1441073124	31.14066768894385	122.93788772489755	14.3	247.83333333333334	241.00000000000003
351436000	1441073125	31.1406343061539	122.9377896506703	14.3	247.66666666666666	241.00000000000003
351436000	1441073126	31.140600348743867	122.93769030919573	14.3	247.49999999999997	241.00000000000003
351436000	1441073127	31.140566313832096	122.93759123234713	14.3	247.33333333333334	241.00000000000003
351436000	1441073128	31.140532698541588	122.9374939519936	14.3	247.16666666666669	241.00000000000003
351436000	1441073129	31.140500000000003	122.93740000000001	14.3	247.0	241.00000000000003
351436000	1441073130	31.140468617959378	122.93731060690084	14.294444444444444	246.94444444444449	240.94444444444443
351436000	1441073131	31.140438562654534	122.93722579792245	14.28888888888889	246.88888888888889	240.8888888888889
351436000	1441073132	31.14040974693966	122.93714529696538	14.283333333333333	246.83333333333331	240.83333333333334
351436000	1441073133	31.14038208366775	122.93706882793113	14.277777777777779	246.77777777777777	240.7777777777778
351436000	1441073134	31.140355485690765	122.93699611472212	14.272222222222222	246.72222222222226	240.72222222222223
351436000	1441073135	31.140329865859716	122.9369268812416	14.266666666666667	246.66666666666669	240.66666666666669
351436000	1441073136	31.140305137024683	122.93686085139362	14.261111111111111	246.6111111111111	240.61111111111111
351436000	1441073137	31.14028121203498	122.93679774908296	14.255555555555556	246.55555555555557	240.55555555555557
351436000	1441073138	31.140258003739117	122.936737298215	14.25	246.50000000000003	240.5
351436000	1441073139	31.140235424984933	122.93667922269583	14.244444444444444	246.44444444444446	240.44444444444443
351436000	1441073140	31.140213388619618	122.93662324643209	14.238888888888889	246.38888888888889	240.38888888888889
351436000	1441073141	31.140191807489785	122.93656909333089	14.233333333333333	246.33333333333334	240.33333333333331
351436000	1441073142	31.140170594441468	122.93651648729995	14.227777777777778	246.27777777777783	240.27777777777777
351436000	1441073143	31.140149662320216	122.93646515224741	14.222222222222221	246.22222222222223	240.2222222222222
351436000	1441073144	31.140128923971066	122.93641481208188	14.216666666666667	246.16666666666666	240.16666666666669
351436000	1441073145	31.140108292238622	122.93636519071241	14.21111111111111	246.11111111111111	240.1111111111111
351436000	1441073146	31.140087679967035	122.93631601204848	14.205555555555556	246.0555555555556	240.05555555555557
351436000	1441073147	31.140066999999995	122.93626700000002	14.2	246.00000000000003	239.99999999999997
351436000	1441073148	31.140046088907415	122.93621762426997	14.2	246.00000000000003	239.79999999999998
351436000	1441073149	31.140024478164122	122.93616633773314	14.2	246.00000000000003	239.6
351436000	1441073150	31.140001622968867	122.9361113390597	14.2	246.00000000000003	239.39999999999998
351436000	1441073151	31.13997697851702	122.93605082692294	14.2	246.00000000000003	239.2
351436000	1441073152	31.139950000000002	122.93598300000001	14.2	246.00000000000003	239.0
351436000	1441073153	31.13992038449197	122.93590682931519	14.2	246.00000000000003	239.0
351436000	1441073154	31.139888796615587	122.93582437526521	14.2	246.00000000000003	239.0
351436000	1441073155	31.139856142886252	122.9357384705844	14.2	246.00000000000003	239.0
351436000	1441073156	31.139823329826438	122.9356519480004	14.2	246.00000000000003	239.0
351436000	1441073157	31.139791263966146	122.93556764023366	14.2	246.00000000000003	239.0
351436000	1441073158	31.139760851842695	122.93548837999779	14.2	246.00000000000003	239.0
351436000	1441073159	31.139732999999996	122.935417	14.2	246.00000000000003	239.0
351436000	1441073160	31.13970823999432	122.93535517735637	14.2	246.00000000000003	239.0
351436000	1441073161	31.139685603410424	122.93529996683841	14.2	246.00000000000003	239.0
351436000	1441073162	31.139663746832927	122.93524726763876	14.2	246.00000000000003	239.0
351436000	1441073163	31.139641326839303	122.93519297895706	14.2	246.00000000000003	239.0
351436000	1441073164	31.139617000000015	122.93513300000001	14.2	246.00000000000003	239.0
351436000	1441073165	31.139589741964688	122.93506419193045	14.2	245.92307692307693	238.9230769230769
351436000	1441073166	31.13955980472666	122.93498726370922	14.2	245.84615384615387	238.84615384615384
351436000	1441073167	31.139527759367866	122.93490388624379	14.2	245.76923076923077	238.76923076923075
351436000	1441073168	31.139494176973404	122.93481573043842	14.2	245.6923076923077	238.69230769230768
351436000	1441073169	31.13945962863234	122.9347244671935	14.2	245.6153846153846	238.61538461538458
351436000	1441073170	31.13942468543806	122.93463176740508	14.2	245.53846153846155	238.53846153846152
351436000	1441073171	31.139389918488728	122.93453930196463	14.2	245.4615384615385	238.46153846153848
351436000	1441073172	31.139355898887274	122.93444874175896	14.2	245.38461538461542	238.38461538461542
351436000	1441073173	31.139323197741284	122.93436175767032	14.2	245.30769230769235	238.30769230769232
351436000	1441073174	31.139292386162616	122.93428002057694	14.2	245.23076923076925	238.23076923076925
351436000	1441073175	31.139264035266823	122.93420520135328	14.2	245.1538461538462	238.15384615384616
351436000	1441073176	31.139238716172475	122.93413897087105	14.2	245.0769230769231	238.0769230769231
351436000	1441073177	31.139216999999984	122.934083	14.2	245.00000000000003	238.0
351436000	1441073178	31.139199021080053	122.93403777351811	14.2	245.00000000000003	238.0
351436000	1441073179	31.13918316657825	122.93399903184275	14.2	245.00000000000003	238.0
351436000	1441073180	31.139167386862333	122.93396132930776	14.2	245.00000000000003	238.0
351436000	1441073181	31.139149632293353	122.93391922025434	14.2	245.00000000000003	238.0
351436000	1441073182	31.13912785322486	122.93386725903159	14.2	245.00000000000003	238.0
351436000	1441073183	31.1391	122.9338	14.2	245.00000000000003	238.0
351436000	1441073184	31.139064839881286	122.93371413995995	14.2	245.00000000000003	238.0
351436000	1441073185	31.139024407862863	122.93361494541355	14.2	245.00000000000003	238.0
351436000	1441073186	31.138981555888215	122.9335098252707	14.2	245.00000000000003	238.0
351436000	1441073187	31.138939135923174	122.93340618841741	14.2	245.00000000000003	238.0
351436000	1441073188	31.138899999957104	122.93331144371437	14.2	245.00000000000003	238.0
351436000	1441073189	31.138866999999994	122.933233	14.2	245.00000000000003	238.0
351436000	1441073190	31.138842027106815	122.9331757079811	14.2	244.83333333333334	237.83333333333337
351436000	1441073191	31.138823128455886	122.93313418590058	14.2	244.66666666666669	237.66666666666669
351436000	1441073192	31.1388073902414	122.93310049390152	14.2	244.5	237.49999999999997
351436000	1441073193	31.138791898646375	122.93306669213949	14.2	244.33333333333331	237.33333333333334
351436000	1441073194	31.138773739844968	122.93302484077982	14.2	244.16666666666669	237.1666666666667
351436000	1441073195	31.13875	122.93296700000002	14.2	244.0	237.00000000000003
351436000	1441073196	31.13871871811104	122.93288790338384	14.2	244.0	237.00000000000003
351436000	1441073197	31.138681744585984	122.93279297807722	14.2	244.0	237.00000000000003
351436000	1441073198	31.13864188270091	122.93269032460047	14.2	244.0	237.00000000000003
351436000	1441073199	31.13860193575489	122.93258804345098	14.2	244.0	237.00000000000003
351436000	1441073200	31.13856470707229	122.932494235101	14.2	244.0	237.00000000000003
351436000	1441073201	31.138533000000002	122.932417	14.2	244.0	237.00000000000003
351436000	1441073202	31.138508619293113	122.93236155778297	14.2	244.0	237.00000000000003
351436000	1441073203	31.138489375277555	122.932321604892	14.2	244.0	237.00000000000003
351436000	1441073204	31.138472079655916	122.93228795698758	14.2	244.0	237.00000000000003
351436000	1441073205	31.138453544118722	122.93225142974357	14.2	244.0	237.00000000000003
351436000	1441073206	31.138430580345595	122.93220283884638	14.2	244.0	237.00000000000003
351436000	1441073207	31.138399999999994	122.932133	14.2	244.0	237.00000000000003
351436000	1441073208	31.13835990866066	122.93203637984153	14.2	244.0	237.00000000000003
351436000	1441073209	31.138313587662353	122.9319220486412	14.2	244.0	237.00000000000003
351436000	1441073210	31.13826561231165	122.93180272754289	14.2	244.0	237.00000000000003
351436000	1441073211	31.138220557959535	122.93169113764465	14.2	244.0	237.00000000000003
351436000	1441073212	31.138182999999994	122.9316	14.2	244.0	237.00000000000003
351436000	1441073213	31.13815616013196	122.93153833222954	14.2	243.85714285714283	237.00000000000003
351436000	1441073214	31.138137845154628	122.93150033834686	14.2	243.7142857142857	237.00000000000003
351436000	1441073215	31.138124508118906	122.9314765189885	14.2	243.57142857142856	237.00000000000003
351436000	1441073216	31.138112602061252	122.93145737480707	14.2	243.42857142857144	237.00000000000003
351436000	1441073217	31.138098580010496	122.9314334064645	14.2	243.2857142857143	237.00000000000003
351436000	1441073218	31.138078894987903	122.93139511463252	14.2	243.14285714285714	237.00000000000003
351436000	1441073219	31.138050000000003	122.931333	14.2	243.0	237.00000000000003
351436000	1441073220	31.138009738186145	122.93124116640752	14.2	243.0	237.00000000000003
351436000	1441073221	31.13796151331019	122.93112813019803	14.2	243.0	237.00000000000003
351436000	1441073222	31.137910119320253	122.93100601080808	14.2	243.0	237.00000000000003
351436000	1441073223	31.137860350205692	122.9308869276281	14.2	243.0	237.00000000000003
351436000	1441073224	31.137817	122.930783	14.2	243.0	237.00000000000003
351436000	1441073225	31.137783708313982	122.930703487506	14.185714285714285	243.0	237.00000000000003
351436000	1441073226	31.137759496932947	122.93064621083704	14.17142857142857	243.0	237.00000000000003
351436000	1441073227	31.137742233165643	122.93060613098376	14.157142857142857	243.0	237.00000000000003
351436000	1441073228	31.137729784306057	122.93057820895332	14.142857142857142	243.0	237.00000000000003
351436000	1441073229	31.137720017639257	122.93055740576305	14.128571428571428	243.0	237.00000000000003
351436000	1441073230	31.137710800445102	122.93053868243615	14.114285714285714	243.0	237.00000000000003
351436000	1441073231	31.1377	122.930517	14.1	243.0	237.00000000000003
351436000	1441073232	31.13768586691794	122.93048819227691	14.108333333333333	243.0	237.08333333333337
351436000	1441073233	31.137668185173673	122.93045158425588	14.116666666666667	243.0	237.1666666666667
351436000	1441073234	31.137647122081507	122.93040737371835	14.125	243.0	237.25
351436000	1441073235	31.137622844954638	122.9303557584469	14.133333333333333	243.0	237.33333333333334
351436000	1441073236	31.13759552110529	122.93029693622509	14.141666666666666	243.0	237.41666666666669
351436000	1441073237	31.137565317844782	122.93023110483725	14.149999999999999	243.0	237.49999999999997
351436000	1441073238	31.137532402483703	122.93015846206833	14.158333333333333	243.0	237.58333333333334
351436000	1441073239	31.137496942331985	122.93007920570369	14.166666666666666	243.0	237.66666666666669
351436000	1441073240	31.13745910469901	122.9299935335289	14.174999999999999	243.0	237.75000000000003
351436000	1441073241	31.137419056893687	122.92990164332967	14.183333333333334	243.0	237.83333333333337
351436000	1441073242	31.137376966224572	122.92980373289157	14.191666666666666	243.0	237.91666666666666
351436000	1441073243	31.137333000000005	122.9297	14.2	243.0	238.0
351436000	1441073244	31.137287607074654	122.92959141370696	14.183333333333334	243.0	238.0
351436000	1441073245	31.137242362494764	122.92948202812661	14.166666666666666	243.0	238.0
351436000	1441073246	31.137199122867987	122.92937666862387	14.149999999999999	243.0	238.0
351436000	1441073247	31.13715974481755	122.92928016054714	14.133333333333333	243.0	238.0
351436000	1441073248	31.137126084979805	122.92919732923079	14.116666666666667	243.0	238.0
351436000	1441073249	31.1371	122.929133	14.1	243.0	238.0
351436000	1441073250	31.13708246905508	122.92908980934756	14.116666666666667	243.0	238.16666666666666
351436000	1441073251	31.13707096142931	122.92906163845667	14.133333333333333	243.0	238.33333333333334
351436000	1441073252	31.137062068922585	122.92904017969552	14.149999999999999	243.0	238.50000000000003
351436000	1441073253	31.137052383326786	122.92901712544109	14.166666666666666	243.0	238.66666666666666
351436000	1441073254	31.137038496427433	122.92898416807745	14.183333333333334	243.0	238.83333333333331
351436000	1441073255	31.137017	122.92893299999999	14.2	243.0	239.0
351436000	1441073256	31.136985623024533	122.92885803889467	14.2	243.16666666666663	239.0
351436000	1441073257	31.13694664335981	122.92876460354128	14.2	243.33333333333331	239.0
351436000	1441073258	31.136903476098205	122.92866073797701	14.2	243.50000000000003	239.0
351436000	1441073259	31.136859536353786	122.9285544862144	14.2	243.66666666666666	239.0
351436000	1441073260	31.136818239266276	122.92845389223683	14.2	243.8333333333333	239.0
351436000	1441073261	31.136782999999994	122.928367	14.2	244.0	239.0
351436000	1441073262	31.136756275272447	122.92829961342076	14.2	244.0	239.0
351436000	1441073263	31.13673668794101	122.92824857634211	14.2	244.0	239.0
351436000	1441073264	31.136721902383936	122.92820849260454	14.2	244.0	239.0
351436000	1441073265	31.136709582968823	122.9281739660604	14.2	244.0	239.0
351436000	1441073266	31.136697394056053	122.92813960056998	14.2	244.0	239.0
351436000	1441073267	31.136683000000005	122.9281	14.2	244.0	239.0
351436000	1441073268	31.13666453500261	122.92805084735171	14.2	244.0	239.0
351436000	1441073269	31.136642012678056	122.92799214214081	14.2	244.0	239.0
351436000	1441073270	31.136615916494097	122.92792496301125	14.2	244.0	239.0
351436000	1441073271	31.13658672991894	122.92785038860636	14.2	244.0	239.0
351436000	1441073272	31.13655493642182	122.92776949756843	14.2	244.0	239.0
351436000	1441073273	31.13652101947369	122.92768336853767	14.2	244.0	239.0
351436000	1441073274	31.13648546254767	122.92759308015192	14.2	244.0	239.0
351436000	1441073275	31.136448749119374	122.92749971104602	14.2	244.0	239.0
351436000	1441073276	31.136411362667317	122.92740433985158	14.2	244.0	239.0
351436000	1441073277	31.13637378667302	122.92730804519671	14.2	244.0	239.0
351436000	1441073278	31.136336504621266	122.9272119057059	14.2	244.0	239.0
351436000	1441073279	31.1363	122.92711699999998	14.2	244.0	239.0
351436000	1441073280	31.136264666080606	122.92702422000625	14.2	244.04166666666666	238.95833333333331
351436000	1441073281	31.136230535257525	122.92693371088974	14.2	244.08333333333334	238.91666666666666
351436000	1441073282	31.136197549705468	122.92684543112571	14.2	244.125	238.87499999999997
351436000	1441073283	31.136165651598983	122.92675933918977	14.2	244.16666666666669	238.83333333333331
351436000	1441073284	31.136134783112308	122.92667539355794	14.2	244.20833333333334	238.79166666666669
351436000	1441073285	31.13610488641953	122.92659355270672	14.2	244.25000000000003	238.75
351436000	1441073286	31.136075903694493	122.92651377511292	14.2	244.29166666666666	238.70833333333334
351436000	1441073287	31.13604777711081	122.92643601925374	14.2	244.33333333333331	238.66666666666666
351436000	1441073288	31.136020448841986	122.92636024360675	14.2	244.375	238.625
351436000	1441073289	31.135993861061223	122.92628640664981	14.2	244.41666666666666	238.58333333333331
351436000	1441073290	31.135967955941624	122.92621446686113	14.2	244.45833333333334	238.54166666666666
351436000	1441073291	31.13594267565607	122.92614438271923	14.2	244.5	238.50000000000003
351436000	1441073292	31.135917962377285	122.92607611270292	14.2	244.54166666666669	238.45833333333334
351436000	1441073293	31.13589375827782	122.92600961529124	14.2	244.58333333333334	238.41666666666669
351436000	1441073294	31.13587000553007	122.92594484896358	14.2	244.62500000000003	238.375
351436000	1441073295	31.135846646306277	122.92588177219947	14.2	244.66666666666669	238.33333333333334
351436000	1441073296	31.135823622778535	122.9258203434788	14.2	244.70833333333337	238.29166666666666
351436000	1441073297	31.135800877118765	122.9257605212816	14.2	244.75	238.25
351436000	1441073298	31.135778351498796	122.92570226408812	14.2	244.79166666666666	238.20833333333331
351436000	1441073299	31.13575598809028	122.92564553037886	14.2	244.83333333333334	238.16666666666666
351436000	1441073300	31.135733729064803	122.92559027863449	14.2	244.875	238.12500000000003
351436000	1441073301	31.135711516593734	122.92553646733582	14.2	244.91666666666669	238.08333333333334
351436000	1441073302	31.135689292848415	122.92548405496392	14.2	244.95833333333334	238.04166666666669
351436000	1441073303	31.135666999999994	122.925433	14.2	245.00000000000003	238.0
351436000	1441073304	31.135644560418385	122.92538302385988	14.2	245.00000000000003	238.0
351436000	1441073305	31.135621817267822	122.92533289969816	14.2	245.00000000000003	238.0
351436000	1441073306	31.135598593909304	122.92528116360558	14.2	245.00000000000003	238.0
351436000	1441073307	31.13557471370139	122.92522635167465	14.2	245.00000000000003	238.0
351436000	1441073308	31.13554999999999	122.92516700000002	14.2	245.00000000000003	238.0
351436000	1441073309	31.135524259167397	122.92510193197347	14.2	245.00000000000003	237.85714285714286
351436000	1441073310	31.135497229601313	122.92503112016945	14.2	245.00000000000003	237.7142857142857
351436000	1441073311	31.135468632708395	122.92495482445855	14.2	245.00000000000003	237.57142857142856
351436000	1441073312	31.1354381898952	122.92487330471258	14.2	245.00000000000003	237.42857142857147
351436000	1441073313	31.135405622568275	122.92478682080443	14.2	245.00000000000003	237.2857142857143
351436000	1441073314	31.135370652134263	122.92469563260836	14.2	245.00000000000003	237.14285714285717
351436000	1441073315	31.135332999999992	122.92460000000001	14.2	245.00000000000003	237.00000000000003
351436000	1441073316	31.13529268770815	122.92450065774379	14.2	244.83333333333334	237.00000000000003
351436000	1441073317	31.135250937347045	122.92440024015082	14.2	244.66666666666669	237.00000000000003
351436000	1441073318	31.135209271149407	122.92430185640897	14.2	244.5	237.00000000000003
351436000	1441073319	31.135169211357372	122.92420861569448	14.2	244.33333333333331	237.00000000000003
351436000	1441073320	31.135132280221672	122.92412362717272	14.2	244.16666666666669	237.00000000000003
351436000	1441073321	31.135100000000012	122.92405	14.2	244.0	237.00000000000003
351436000	1441073322	31.135073401129393	122.92398974176159	14.183333333333334	244.0	237.00000000000003
351436000	1441073323	31.13505154674424	122.92394045378425	14.166666666666666	244.0	237.00000000000003
351436000	1441073324	31.135033008145992	122.92389863583868	14.149999999999999	244.0	237.00000000000003
351436000	1441073325	31.135016356629723	122.92386078770292	14.133333333333333	244.0	237.00000000000003
351436000	1441073326	31.135000163485692	122.92382340916056	14.116666666666667	244.0	237.00000000000003
351436000	1441073327	31.134982999999995	122.92378300000001	14.1	244.0	237.00000000000003
351436000	1441073328	31.134963712476317	122.92373675611256	14.1	244.0	237.00000000000003
351436000	1441073329	31.134942247303485	122.9236846577846	14.1	244.0	237.00000000000003
351436000	1441073330	31.13491882589219	122.92362738140068	14.1	244.0	237.00000000000003
351436000	1441073331	31.134893669653696	122.92356560334473	14.1	244.0	237.00000000000003
351436000	1441073332	31.134867	122.9235	14.1	244.0	237.00000000000003
351436000	1441073333	31.134839068852155	122.92343132505393	14.1	244.0	237.00000000000003
351436000	1441073334	31.134810250164882	122.92336064141263	14.1	244.0	237.00000000000003
351436000	1441073335	31.134780948403208	122.92328908928503	14.1	244.0	237.00000000000003
351436000	1441073336	31.134751568034627	122.92321780887751	14.1	244.0	237.00000000000003
351436000	1441073337	31.13472251352921	122.92314794039378	14.1	244.0	237.00000000000003
351436000	1441073338	31.134694189359415	122.92308062403501	14.1	244.0	237.00000000000003
351436000	1441073339	31.134667000000004	122.92301700000002	14.1	244.0	237.00000000000003
351436000	1441073340	31.134641252071525	122.92295785511276	14.1	244.0	237.00000000000003
351436000	1441073341	31.134616860770063	122.92290256270637	14.1	244.0	237.00000000000003
351436000	1441073342	31.134593643433735	122.92285014274282	14.1	244.0	237.00000000000003
351436000	1441073343	31.134571417398845	122.92279961518567	14.1	244.0	237.00000000000003
351436000	1441073344	31.134549999999997	122.92275	14.1	244.0	237.00000000000003
351436000	1441073345	31.1345291880674	122.92270039675402	14.1	244.0	237.0769230769231
351436000	1441073346	31.134508696418386	122.92265022342461	14.1	244.0	237.1538461538462
351436000	1441073347	31.134488219366574	122.92259897759148	14.1	244.0	237.23076923076925
351436000	1441073348	31.13446745122474	122.9225461568355	14.1	244.0	237.30769230769235
351436000	1441073349	31.13444608630481	122.92249125873862	14.1	244.0	237.38461538461542
351436000	1441073350	31.134423818917718	122.9224337808841	14.1	244.0	237.4615384615385
351436000	1441073351	31.13440034337344	122.92237322085643	14.1	244.0	237.53846153846152
351436000	1441073352	31.13437535398073	122.92230907624165	14.1	244.0	237.6153846153846
351436000	1441073353	31.134348545047104	122.92224084462741	14.1	244.0	237.69230769230768
351436000	1441073354	31.134319610878656	122.92216802360323	14.1	244.0	237.76923076923077
351436000	1441073355	31.134288245779842	122.92209011076082	14.1	244.0	237.84615384615384
351436000	1441073356	31.134254144053397	122.92200660369414	14.1	244.0	237.92307692307693
351436000	1441073357	31.134216999999985	122.92191699999998	14.1	244.0	238.0
351436000	1441073358	31.134176831399927	122.92182146295507	14.116666666666667	244.0	238.0
351436000	1441073359	31.134134949962483	122.92172281854224	14.133333333333333	244.0	238.0
351436000	1441073360	31.13409299088797	122.92162455841023	14.149999999999999	244.0	238.0
351436000	1441073361	31.134052589387345	122.92153017419507	14.166666666666666	244.0	238.0
351436000	1441073362	31.134015380681532	122.9214431575205	14.183333333333334	244.0	238.0
351436000	1441073363	31.133982999999997	122.921367	14.2	244.0	238.0
351436000	1441073364	31.13395641257818	122.92130368679058	14.18	244.0	238.0
351436000	1441073365	31.133933903649357	122.92124917725482	14.16	244.0	238.0
351436000	1441073366	31.133913088436238	122.92119792431829	14.139999999999999	244.0	238.0
351436000	1441073367	31.1338915821519	122.92114438091764	14.12	244.0	238.0
351436000	1441073368	31.13386700000001	122.921083	14.1	244.0	238.0
351436000	1441073369	31.133837552707572	122.92100959335615	14.116666666666667	244.0	238.0
351436000	1441073370	31.133803833132593	122.92092540810914	14.133333333333333	244.0	238.0
351436000	1441073371	31.13376702967015	122.92083305020986	14.149999999999999	244.0	238.0
351436000	1441073372	31.133728330720896	122.92073512560266	14.166666666666666	244.0	238.0
351436000	1441073373	31.133688924692382	122.92063424022368	14.183333333333334	244.0	238.0
351436000	1441073374	31.133650000000003	122.920533	14.2	244.0	238.0
351436000	1441073375	31.133612626021083	122.92043386426286	14.2	244.14285714285714	238.0
351436000	1441073376	31.13357739595533	122.92033870598945	14.2	244.28571428571428	238.0
351436000	1441073377	31.13354478396132	122.9202492515661	14.2	244.42857142857144	238.0
351436000	1441073378	31.133515264201797	122.9201672273757	14.2	244.57142857142858	238.0
351436000	1441073379	31.133489310842794	122.92009435979863	14.2	244.71428571428572	238.0
351436000	1441073380	31.13346739805251	122.92003237521386	14.2	244.8571428571429	238.0
351436000	1441073381	31.13345	122.919983	14.2	245.00000000000003	238.0
351436000	1441073382	31.13343704930661	122.91994642709588	14.2	245.00000000000003	238.0
351436000	1441073383	31.133426312401117	122.91991671568161	14.2	245.00000000000003	238.0
351436000	1441073384	31.13341501415716	122.91988639150439	14.2	245.00000000000003	238.0
351436000	1441073385	31.133400379440936	122.91984798031893	14.2	245.00000000000003	238.0
351436000	1441073386	31.133379633108735	122.91979400789005	14.2	245.00000000000003	238.0
351436000	1441073387	31.133349999999993	122.91971700000002	14.2	245.00000000000003	238.0
351436000	1441073388	31.133309997714466	122.91961288380598	14.2	245.00000000000003	237.8
351436000	1441073389	31.13326331498981	122.91949119186455	14.2	245.00000000000003	237.60000000000002
351436000	1441073390	31.133214933384064	122.91936485804497	14.2	245.00000000000003	237.39999999999998
351436000	1441073391	31.133169834503356	122.91924681616636	14.2	245.00000000000003	237.20000000000002
351436000	1441073392	31.133133	122.91915000000002	14.2	245.00000000000003	237.00000000000003
351436000	1441073393	31.13310797709431	122.91908364053718	14.2	245.00000000000003	237.00000000000003
351436000	1441073394	31.133092575149867	122.91904215778196	14.2	245.00000000000003	237.00000000000003
351436000	1441073395	31.133083169040844	122.91901626901792	14.2	245.00000000000003	237.00000000000003
351436000	1441073396	31.13307613362539	122.91899669154512	14.2	245.00000000000003	237.00000000000003
351436000	1441073397	31.1330678437535	122.91897414267197	14.2	245.00000000000003	237.00000000000003
351436000	1441073398	31.13305467426817	122.91893933971407	14.2	245.00000000000003	237.00000000000003
351436000	1441073399	31.133032999999998	122.918883	14.2	245.00000000000003	237.00000000000003
351436000	1441073400	31.133000370355347	122.91879887802277	14.2	245.00000000000003	237.00000000000003
351436000	1441073401	31.13295903312075	122.91869287685206	14.2	245.00000000000003	237.00000000000003
351436000	1441073402	31.132912410694548	122.91857393668447	14.2	245.00000000000003	237.00000000000003
351436000	1441073403	31.132863925501738	122.91845099768888	14.2	245.00000000000003	237.00000000000003
351436000	1441073404	31.132817	122.91833300000002	14.2	245.00000000000003	237.00000000000003
351436000	1441073405	31.1327744016341	122.91822715434502	14.2	244.92307692307693	237.00000000000003
351436000	1441073406	31.13273627768472	122.91813375393971	14.2	244.84615384615387	237.00000000000003
351436000	1441073407	31.132702120382245	122.91805136263135	14.2	244.76923076923077	237.00000000000003
351436000	1441073408	31.132671421950377	122.91797854427405	14.2	244.6923076923077	237.00000000000003
351436000	1441073409	31.13264367460716	122.91791386272767	14.2	244.6153846153846	237.00000000000003
351436000	1441073410	31.13261837056601	122.91785588185678	14.2	244.53846153846155	237.00000000000003
351436000	1441073411	31.132595002036553	122.91780316552993	14.2	244.46153846153848	237.00000000000003
351436000	1441073412	31.132573061225283	122.917754277619	14.2	244.3846153846154	237.00000000000003
351436000	1441073413	31.132552040336066	122.91770778199866	14.2	244.30769230769232	237.00000000000003
351436000	1441073414	31.13253143157047	122.91766224254603	14.2	244.23076923076923	237.00000000000003
351436000	1441073415	31.132510727128004	122.91761622314054	14.2	244.15384615384616	237.00000000000003
351436000	1441073416	31.132489419206106	122.91756828766388	14.2	244.07692307692307	237.00000000000003
351436000	1441073417	31.132467000000002	122.91751700000002	14.2	244.0	237.00000000000003
351436000	1441073418	31.13244307303899	122.9174612464526	14.2	244.0	237.00000000000003
351436000	1441073419	31.132417687197005	122.9174012029949	14.2	244.0	237.00000000000003
351436000	1441073420	31.13239100268475	122.91733736801693	14.2	244.0	237.00000000000003
351436000	1441073421	31.13236317971352	122.91727023990802	14.2	244.0	237.00000000000003
351436000	1441073422	31.13233437849541	122.91720031705678	14.2	244.0	237.00000000000003
351436000	1441073423	31.132304759243375	122.91712809785092	14.2	244.0	237.00000000000003
351436000	1441073424	31.132274482171347	122.91705408067713	14.2	244.0	237.00000000000003
351436000	1441073425	31.132243707494318	122.91697876392112	14.2	244.0	237.00000000000003
351436000	1441073426	31.132212595428374	122.9169026459675	14.2	244.0	237.00000000000003
351436000	1441073427	31.13218130619079	122.91682622519969	14.2	244.0	237.00000000000003
351436000	1441073428	31.13215	122.91675	14.2	244.0	237.00000000000003
351436000	1441073429	31.132118818948534	122.91667439238248	14.2	244.0	237.00000000000003
351436000	1441073430	31.132087832621355	122.9165995188922	14.2	244.0	237.00000000000003
351436000	1441073431	31.13205709247656	122.91652541970697	14.2	244.0	237.00000000000003
351436000	1441073432	31.132026649972307	122.91645213500429	14.2	244.0	237.00000000000003
351436000	1441073433	31.13199655656681	122.91637970496154	14.2	244.0	237.00000000000003
351436000	1441073434	31.131966863718393	122.9163081697559	14.2	244.0	237.00000000000003
351436000	1441073435	31.13193762288541	122.91623756956432	14.2	244.0	237.00000000000003
351436000	1441073436	31.13190888552631	122.9161679445636	14.2	244.0	237.00000000000003
351436000	1441073437	31.13188070309963	122.91609933493044	14.2	244.0	237.00000000000003
351436000	1441073438	31.131853127063906	122.91603178084124	14.2	244.0	237.00000000000003
351436000	1441073439	31.1318262088778	122.91596532247236	14.2	244.0	237.00000000000003
351436000	1441073440	31.131799999999995	122.91589999999998	14.2	244.0	237.00000000000003
351436000	1441073441	31.13177452937889	122.91583586840308	14.2	244.0	237.00000000000003
351436000	1441073442	31.131749735921726	122.91577304187243	14.2	244.0	237.00000000000003
351436000	1441073443	31.13172553602559	122.91571164940176	14.2	244.0	237.00000000000003
351436000	1441073444	31.131701846087786	122.91565181998506	14.2	244.0	237.00000000000003
351436000	1441073445	31.131678582505803	122.91559368261639	14.2	244.0	237.00000000000003
351436000	1441073446	31.13165566167728	122.91553736628993	14.2	244.0	237.00000000000003
351436000	1441073447	31.131632999999997	122.915483	14.2	244.0	237.00000000000003
351436000	1441073448	31.131610484649777	122.91543048926947	14.2	244.0	237.00000000000003
351436000	1441073449	31.13158788591308	122.91537884573583	14.2	244.0	237.00000000000003
351436000	1441073450	31.131564944852517	122.91532685756658	14.2	244.0	237.00000000000003
351436000	1441073451	31.13154140252863	122.91527331293094	14.2	244.0	237.00000000000003
351436000	1441073452	31.131517	122.91521700000001	14.2	244.0	237.00000000000003
351436000	1441073453	31.131491547872454	122.91515699559699	14.2	244.0	237.08333333333337
351436000	1441073454	31.131465134948677	122.91509353114691	14.2	244.0	237.1666666666667
351436000	1441073455	31.131437919581394	122.91502712672438	14.2	244.0	237.25
351436000	1441073456	31.13141006012415	122.91495830240325	14.2	244.0	237.33333333333334
351436000	1441073457	31.131381714931454	122.91488757825631	14.2	244.0	237.41666666666669
351436000	1441073458	31.131353042358867	122.91481547435538	14.2	244.0	237.49999999999997
351436000	1441073459	31.13132420076306	122.91474251077119	14.2	244.0	237.58333333333334
351436000	1441073460	31.131295348501816	122.91466920757338	14.2	244.0	237.66666666666669
351436000	1441073461	31.131266643934136	122.9145960848305	14.2	244.0	237.75000000000003
351436000	1441073462	31.1312382454202	122.91452366260992	14.2	244.0	237.83333333333337
351436000	1441073463	31.131210311321347	122.914452460978	14.2	244.0	237.91666666666666
351436000	1441073464	31.131183	122.91438299999999	14.2	244.0	238.0
351436000	1441073465	31.1311564212624	122.91431565179445	14.2	244.0	238.0
351436000	1441073466	31.13113049068595	122.91425019669693	14.2	244.0	238.0
351436000	1441073467	31.1311050752901	122.91418626709797	14.2	244.0	238.0
351436000	1441073468	31.131080042093437	122.91412349538894	14.2	244.0	238.0
351436000	1441073469	31.13105525811387	122.91406151396193	14.2	244.0	238.0
351436000	1441073470	31.13103059036853	122.91399995520987	14.2	244.0	238.0
351436000	1441073471	31.13100590587385	122.91393845152636	14.2	244.0	238.0
351436000	1441073472	31.130981071645564	122.91387663530574	14.2	244.0	238.0
351436000	1441073473	31.130955954698695	122.91381413894307	14.2	244.0	238.0
351436000	1441073474	31.13093042204755	122.91375059483416	14.2	244.0	238.0
351436000	1441073475	31.13090434070567	122.9136856353756	14.2	244.0	238.0
351436000	1441073476	31.130877577685844	122.91361889296482	14.2	244.0	238.0
351436000	1441073477	31.13085	122.91355	14.2	244.0	238.0
351436000	1441073478	31.13082152135869	122.9134787180264	14.2	244.0909090909091	238.0
351436000	1441073479	31.13079224226998	122.91340532517361	14.2	244.18181818181816	238.0
351436000	1441073480	31.130762309942128	122.91333022871672	14.2	244.27272727272725	238.0
351436000	1441073481	31.130731871584192	122.91325383592974	14.2	244.36363636363637	238.0
351436000	1441073482	31.130701074406222	122.91317655408588	14.2	244.45454545454547	238.0
351436000	1441073483	31.130670065619157	122.91309879045733	14.2	244.54545454545453	238.0
351436000	1441073484	31.130638992434978	122.91302095231524	14.2	244.63636363636365	238.0
351436000	1441073485	31.13060800206658	122.91294344692982	14.2	244.72727272727275	238.0
351436000	1441073486	31.130577241727888	122.91286668157016	14.2	244.81818181818187	238.0
351436000	1441073487	31.130546858633757	122.91279106350449	14.2	244.9090909090909	238.0
351436000	1441073488	31.130517	122.912717	14.2	245.00000000000003	238.0
351436000	1441073489	31.130487772423653	122.91264477405267	14.208333333333332	245.00000000000003	238.0
351436000	1441073490	31.130459120023502	122.91257417157709	14.216666666666667	245.00000000000003	238.0
351436000	1441073491	31.130430946297942	122.91250485421823	14.225	245.00000000000003	238.0
351436000	1441073492	31.130403154744666	122.91243648362173	14.233333333333333	245.00000000000003	238.0
351436000	1441073493	31.1303756488606	122.91236872143396	14.241666666666667	245.00000000000003	238.0
351436000	1441073494	31.130348332141946	122.91230122930196	14.25	245.00000000000003	238.0
351436000	1441073495	31.13032110808416	122.91223366887345	14.258333333333333	245.00000000000003	238.0
351436000	1441073496	31.13029388018202	122.91216570179682	14.266666666666667	245.00000000000003	238.0
351436000	1441073497	31.130266551929598	122.91209698972109	14.275	245.00000000000003	238.0
351436000	1441073498	31.130239026820213	122.912027194296	14.283333333333333	245.00000000000003	238.0
351436000	1441073499	31.130211208346413	122.91195597717196	14.291666666666668	245.00000000000003	238.0
351436000	1441073500	31.130182999999988	122.911883	14.3	245.00000000000003	238.0
351436000	1441073501	31.130154306676147	122.91180799015429	14.3	245.00000000000003	237.85714285714286
351436000	1441073502	31.130125038886334	122.91173093789851	14.3	245.00000000000003	237.7142857142857
351436000	1441073503	31.13009510854633	122.911651899219	14.3	245.00000000000003	237.57142857142856
351436000	1441073504	31.13006442757186	122.91157093010229	14.3	245.00000000000003	237.42857142857147
351436000	1441073505	31.130032907878732	122.91148808653533	14.3	245.00000000000003	237.2857142857143
351436000	1441073506	31.130000461382792	122.9114034245054	14.3	245.00000000000003	237.14285714285717
351436000	1441073507	31.129966999999994	122.91131700000001	14.3	245.00000000000003	237.00000000000003
351436000	1441073508	31.129932560708543	122.91122911171033	14.3	245.00000000000003	237.00000000000003
351436000	1441073509	31.129897680736992	122.91114102913895	14.3	245.00000000000003	237.00000000000003
351436000	1441073510	31.129863022379904	122.9110542644874	14.3	245.00000000000003	237.00000000000003
351436000	1441073511	31.129829247935874	122.91097032995266	14.3	245.00000000000003	237.00000000000003
351436000	1441073512	31.129797019707297	122.91089073772731	14.3	245.00000000000003	237.00000000000003
351436000	1441073513	31.12976699999999	122.91081699999998	14.3	245.00000000000003	237.00000000000003
351436000	1441073514	31.129739665442166	122.91075018051325	14.3	245.00000000000003	237.00000000000003
351436000	1441073515	31.129714749940728	122.91068954923774	14.3	245.00000000000003	237.00000000000003
351436000	1441073516	31.129691801719552	122.91063392770418	14.3	245.00000000000003	237.00000000000003
351436000	1441073517	31.12967036899972	122.91058213744623	14.3	245.00000000000003	237.00000000000003
351436000	1441073518	31.129649999999994	122.91053300000002	14.3	245.00000000000003	237.00000000000003
351436000	1441073519	31.129630280788163	122.91048543926216	14.3	244.83333333333334	237.00000000000003
351436000	1441073520	31.129610948834607	122.91043878856415	14.3	244.66666666666669	237.00000000000003
351436000	1441073521	31.12959177945976	122.91039248359678	14.3	244.5	237.00000000000003
351436000	1441073522	31.129572547983305	122.91034596005176	14.3	244.33333333333331	237.00000000000003
351436000	1441073523	31.129553029724057	122.91029865362167	14.3	244.16666666666669	237.00000000000003
351436000	1441073524	31.12953300000001	122.91025	14.3	244.0	237.00000000000003
351436000	1441073525	31.12951227254135	122.91019953310365	14.3	244.0	237.03333333333336
351436000	1441073526	31.129490814730133	122.9101471797395	14.3	244.0	237.06666666666666
351436000	1441073527	31.12946863236135	122.91009296493701	14.3	244.0	237.10000000000002
351436000	1441073528	31.129445731229975	122.9100369137256	14.3	244.0	237.13333333333335
351436000	1441073529	31.129422117130908	122.9099790511348	14.3	244.0	237.1666666666667
351436000	1441073530	31.129397795859084	122.90991940219422	14.3	244.0	237.20000000000002
351436000	1441073531	31.129372773209365	122.9098579919334	14.3	244.0	237.23333333333335
351436000	1441073532	31.129347054976567	122.90979484538195	14.3	244.0	237.2666666666667
351436000	1441073533	31.129320646955545	122.90972998756962	14.3	244.0	237.3
351436000	1441073534	31.1292935549411	122.90966344352609	14.3	244.0	237.33333333333334
351436000	1441073535	31.129265784728002	122.90959523828104	14.3	244.0	237.3666666666667
351436000	1441073536	31.129237342111043	122.90952539686427	14.3	244.0	237.39999999999998
351436000	1441073537	31.12920823288499	122.90945394430553	14.3	244.0	237.43333333333334
351436000	1441073538	31.129178462844614	122.90938090563466	14.3	244.0	237.4666666666667
351436000	1441073539	31.129148037784653	122.90930630588144	14.3	244.0	237.49999999999997
351436000	1441073540	31.12911696349987	122.9092301700757	14.3	244.0	237.53333333333333
351436000	1441073541	31.129085245785053	122.9091525232473	14.3	244.0	237.5666666666667
351436000	1441073542	31.12905289043496	122.90907339042607	14.3	244.0	237.60000000000002
351436000	1441073543	31.12901990324437	122.90899279664193	14.3	244.0	237.63333333333333
351436000	1441073544	31.128986290008072	122.90891076692466	14.3	244.0	237.66666666666669
351436000	1441073545	31.128952056520873	122.90882732630415	14.3	244.0	237.70000000000002
351436000	1441073546	31.128917208577604	122.9087424998103	14.3	244.0	237.73333333333332
351436000	1441073547	31.12888175197312	122.90865631247296	14.3	244.0	237.76666666666668
351436000	1441073548	31.12884569250227	122.90856878932195	14.3	244.0	237.8
351436000	1441073549	31.128809035959957	122.90847995538715	14.3	244.0	237.83333333333331
351436000	1441073550	31.128771788141123	122.9083898356984	14.3	244.0	237.86666666666667
351436000	1441073551	31.128733954840694	122.90829845528552	14.3	244.0	237.9
351436000	1441073552	31.128695541853673	122.90820583917828	14.3	244.0	237.93333333333337
351436000	1441073553	31.128656554975088	122.90811201240653	14.3	244.0	237.96666666666667
351436000	1441073554	31.128617	122.90801700000002	14.3	244.0	238.0
351436000	1441073555	31.12857695186817	122.90792095000347	14.3	244.0	238.0
351436000	1441073556	31.12853676209883	122.90782450252057	14.3	244.0	238.0
351436000	1441073557	31.128496851357962	122.90772842066725	14.3	244.0	238.0
351436000	1441073558	31.12845764031385	122.90763346755647	14.3	244.0	238.0
351436000	1441073559	31.128419549636984	122.90754040629828	14.3	244.0	238.0
351436000	1441073560	31.128382999999996	122.90745000000001	14.3	244.0	238.0
351436000	1441073561	31.128348324848865	122.90736287693906	14.308333333333334	244.08333333333334	238.08333333333334
351436000	1441073562	31.128315508716046	122.9072791260826	14.316666666666666	244.16666666666669	238.16666666666666
351436000	1441073563	31.128284448905085	122.90719870157095	14.325000000000001	244.25000000000003	238.25
351436000	1441073564	31.128255042719143	122.90712155754528	14.333333333333334	244.33333333333331	238.33333333333334
351436000	1441073565	31.128227187461082	122.90704764814753	14.341666666666667	244.41666666666666	238.41666666666669
351436000	1441073566	31.128200780433325	122.90697692752026	14.350000000000001	244.5	238.50000000000003
351436000	1441073567	31.128175718938007	122.90690934980672	14.358333333333334	244.58333333333334	238.58333333333331
351436000	1441073568	31.12815190027694	122.90684486915082	14.366666666666667	244.66666666666669	238.66666666666666
351436000	1441073569	31.12812922175158	122.90678343969697	14.375	244.75	238.75
351436000	1441073570	31.12810758066309	122.90672501559015	14.383333333333333	244.83333333333334	238.83333333333331
351436000	1441073571	31.128086874312384	122.90666955097586	14.391666666666667	244.91666666666669	238.91666666666666
351436000	1441073572	31.128067000000005	122.906617	14.4	245.00000000000003	239.0
351436000	1441073573	31.128047642911188	122.90656668204926	14.38	245.00000000000003	238.8
351436000	1441073574	31.12802763976864	122.90651537747378	14.360000000000001	245.00000000000003	238.60000000000002
351436000	1441073575	31.128005615174246	122.90645923186987	14.34	245.00000000000003	238.39999999999998
351436000	1441073576	31.127980193722816	122.90639439084099	14.32	245.00000000000003	238.2
351436000	1441073577	31.127950000000002	122.906317	14.3	245.00000000000003	238.0
351436000	1441073578	31.127914313225002	122.9062249491229	14.316666666666666	245.00000000000003	238.0
351436000	1441073579	31.127875031195217	122.90612310459333	14.333333333333334	245.00000000000003	238.0
351436000	1441073580	31.127834706368944	122.90601807692973	14.350000000000001	245.00000000000003	238.0
351436000	1441073581	31.12779589122509	122.90591647662895	14.366666666666667	245.00000000000003	238.0
351436000	1441073582	31.127761138263207	122.90582491416644	14.383333333333333	245.00000000000003	238.0
351436000	1441073583	31.12773299999999	122.90575	14.4	245.00000000000003	238.0
351436000	1441073584	31.127713209968846	122.90569624246638	14.4	245.00000000000003	238.0
351436000	1441073585	31.12770022572504	122.90565974146384	14.4	245.00000000000003	238.0
351436000	1441073586	31.12769168581671	122.90563449479416	14.4	245.00000000000003	238.0
351436000	1441073587	31.127685228782994	122.90561450026833	14.4	245.00000000000003	238.0
351436000	1441073588	31.12767849315793	122.90559375570245	14.4	245.00000000000003	238.0
351436000	1441073589	31.12766911747142	122.90556625891668	14.4	245.00000000000003	238.0
351436000	1441073590	31.127654740247547	122.905526007737	14.4	245.00000000000003	238.0
351436000	1441073591	31.127632999999996	122.905467	14.4	245.00000000000003	238.0
351436000	1441073592	31.127602467210753	122.90538562733153	14.4	245.1666666666667	238.0
351436000	1441073593	31.127565440293772	122.90528785645267	14.4	245.33333333333334	238.0
351436000	1441073594	31.127525149662834	122.90518204784124	14.4	245.5	238.0
351436000	1441073595	31.127484825756163	122.90507656194977	14.4	245.66666666666669	238.0
351436000	1441073596	31.127447699038857	122.90497975920283	14.4	245.83333333333337	238.0
351436000	1441073597	31.127417	122.9049	14.4	246.00000000000003	238.0
351436000	1441073598	31.127394839245635	122.90484271295739	14.4	245.80000000000004	238.0
351436000	1441073599	31.127378847783362	122.90480159962671	14.4	245.60000000000005	238.0
351436000	1441073600	31.127365536704403	122.90476742981099	14.4	245.4	238.0
351436000	1441073601	31.127351417087368	122.90473097332628	14.4	245.20000000000002	238.0
351436000	1441073602	31.127333000000004	122.904683	14.4	245.00000000000003	238.0
351436000	1441073603	31.127307630433318	122.9046165045925	14.4	245.00000000000003	238.0
351436000	1441073604	31.12727598912026	122.90453338154616	14.4	245.00000000000003	238.0
351436000	1441073605	31.127239590733897	122.90443775021909	14.4	245.00000000000003	238.0
351436000	1441073606	31.127199949955042	122.90433372996169	14.4	245.00000000000003	238.0
351436000	1441073607	31.127158581475477	122.90422544011328	14.4	245.00000000000003	238.0
351436000	1441073608	31.127117	122.90411700000001	14.4	245.00000000000003	238.0
351436000	1441073609	31.127076460375278	122.90401181687163	14.4	245.00000000000003	237.96666666666667
351436000	1441073610	31.127037177969182	122.90391044971929	14.4	245.00000000000003	237.93333333333337
351436000	1441073611	31.126999108278074	122.90381274547133	14.4	245.00000000000003	237.9
351436000	1441073612	31.126962206797504	122.90371855105676	14.4	245.00000000000003	237.86666666666667
351436000	1441073613	31.126926429022305	122.90362771340527	14.4	245.00000000000003	237.83333333333337
351436000	1441073614	31.12689173044661	122.9035400794472	14.4	245.00000000000003	237.8
351436000	1441073615	31.126858066563848	122.90345549611354	14.4	245.00000000000003	237.76666666666668
351436000	1441073616	31.12682539286685	122.90337381033581	14.4	245.00000000000003	237.73333333333332
351436000	1441073617	31.126793664847867	122.90329486904609	14.4	245.00000000000003	237.70000000000002
351436000	1441073618	31.12676283799856	122.90321851917705	14.4	245.00000000000003	237.66666666666669
351436000	1441073619	31.126732867810098	122.90314460766172	14.4	245.00000000000003	237.63333333333333
351436000	1441073620	31.126703709773142	122.90307298143371	14.4	245.00000000000003	237.60000000000002
351436000	1441073621	31.12667531937786	122.90300348742703	14.4	245.00000000000003	237.5666666666667
351436000	1441073622	31.126647652114034	122.90293597257613	14.4	245.00000000000003	237.53333333333333
351436000	1441073623	31.12662066347097	122.90287028381584	14.4	245.00000000000003	237.49999999999997
351436000	1441073624	31.1265943089376	122.90280626808139	14.4	245.00000000000003	237.4666666666667
351436000	1441073625	31.126568544002513	122.90274377230834	14.4	245.00000000000003	237.43333333333334
351436000	1441073626	31.1265433241539	122.90268264343263	14.4	245.00000000000003	237.39999999999998
351436000	1441073627	31.126518604879646	122.90262272839045	14.4	245.00000000000003	237.3666666666667
351436000	1441073628	31.12649434166728	122.90256387411843	14.4	245.00000000000003	237.33333333333334
351436000	1441073629	31.126470490004042	122.9025059275534	14.4	245.00000000000003	237.3
351436000	1441073630	31.126447005376917	122.9024487356325	14.4	245.00000000000003	237.2666666666667
351436000	1441073631	31.126423843272505	122.90239214529316	14.4	245.00000000000003	237.23333333333335
351436000	1441073632	31.126400959177214	122.90233600347308	14.4	245.00000000000003	237.20000000000002
351436000	1441073633	31.12637830857714	122.90228015711018	14.4	245.00000000000003	237.1666666666667
351436000	1441073634	31.126355846958123	122.90222445314274	14.4	245.00000000000003	237.13333333333335
351436000	1441073635	31.126333529805727	122.90216873850913	14.4	245.00000000000003	237.10000000000002
351436000	1441073636	31.12631131260526	122.90211286014816	14.4	245.00000000000003	237.06666666666666
351436000	1441073637	31.126289150841757	122.9020566649987	14.4	245.00000000000003	237.03333333333336
351436000	1441073638	31.126267000000002	122.90200000000002	14.4	245.00000000000003	237.00000000000003
351436000	1441073639	31.126244803376053	122.90194271165603	14.4	244.92307692307693	237.00000000000003
351436000	1441073640	31.12622245551202	122.90188464472908	14.4	244.84615384615387	237.00000000000003
351436000	1441073641	31.126199838761337	122.90182564354639	14.4	244.76923076923077	237.00000000000003
351436000	1441073642	31.12617683547709	122.90176555243563	14.4	244.6923076923077	237.00000000000003
351436000	1441073643	31.126153328012045	122.90170421572502	14.4	244.6153846153846	237.00000000000003
351436000	1441073644	31.12612919871867	122.90164147774317	14.4	244.53846153846155	237.00000000000003
351436000	1441073645	31.126104329949086	122.9015771828193	14.4	244.46153846153848	237.00000000000003
351436000	1441073646	31.12607860405499	122.90151117528308	14.4	244.3846153846154	237.00000000000003
351436000	1441073647	31.12605190338777	122.90144329946482	14.4	244.30769230769232	237.00000000000003
351436000	1441073648	31.126024110298374	122.90137339969544	14.4	244.23076923076923	237.00000000000003
351436000	1441073649	31.125995107137303	122.90130132030656	14.4	244.15384615384616	237.00000000000003
351436000	1441073650	31.125964776254655	122.90122690563041	14.4	244.07692307692307	237.00000000000003
351436000	1441073651	31.125932999999996	122.90115	14.4	244.0	237.00000000000003
351436000	1441073652	31.125899757326813	122.90107061445606	14.4	244.0	237.00000000000003
351436000	1441073653	31.12586541360647	122.90098942686625	14.4	244.0	237.00000000000003
351436000	1441073654	31.125830430816624	122.90090728180279	14.4	244.0	237.00000000000003
351436000	1441073655	31.125795270937004	122.90082502383503	14.4	244.0	237.00000000000003
351436000	1441073656	31.125760395949516	122.90074349752959	14.4	244.0	237.00000000000003
351436000	1441073657	31.12572626783818	122.90066354745026	14.4	244.0	237.00000000000003
351436000	1441073658	31.125693348589095	122.90058601815808	14.4	244.0	237.00000000000003
351436000	1441073659	31.125662100190265	122.90051175421159	14.4	244.0	237.00000000000003
351436000	1441073660	31.125632984631427	122.90044160016711	14.4	244.0	237.00000000000003
351436000	1441073661	31.125606463903864	122.90037640057893	14.4	244.0	237.00000000000003
351436000	1441073662	31.125582999999995	122.900317	14.4	244.0	237.00000000000003
351436000	1441073663	31.125562826758664	122.90026379543224	14.4	244.16666666666669	237.1666666666667
351436000	1441073664	31.125545265399957	122.9002153936789	14.4	244.33333333333331	237.33333333333334
351436000	1441073665	31.12552940898641	122.90016995399706	14.4	244.5	237.49999999999997
351436000	1441073666	31.125514350577664	122.90012563564716	14.4	244.66666666666669	237.66666666666669
351436000	1441073667	31.125499183230716	122.90008059789268	14.4	244.83333333333334	237.83333333333337
351436000	1441073668	31.125482999999992	122.900033	14.4	245.00000000000003	238.0
351436000	1441073669	31.125465050515558	122.89998133392992	14.4	245.00000000000003	238.0
351436000	1441073670	31.125445210719388	122.89992542241056	14.4	245.00000000000003	238.0
351436000	1441073671	31.12542351313148	122.89986542086196	14.4	245.00000000000003	238.0
351436000	1441073672	31.12539999027178	122.89980148470428	14.4	245.00000000000003	238.0
351436000	1441073673	31.125374674660137	122.89973376935806	14.4	245.00000000000003	238.0
351436000	1441073674	31.125347598816404	122.89966243024391	14.4	245.00000000000003	238.0
351436000	1441073675	31.125318795260437	122.89958762278259	14.4	245.00000000000003	238.0
351436000	1441073676	31.12528829651219	122.89950950239498	14.4	245.00000000000003	238.0
351436000	1441073677	31.125256135091718	122.89942822450196	14.4	245.00000000000003	238.0
351436000	1441073678	31.12522234351923	122.89934394452455	14.4	245.00000000000003	238.0
351436000	1441073679	31.125186954315105	122.89925681788361	14.4	245.00000000000003	238.0
351436000	1441073680	31.125149999999994	122.899167	14.4	245.00000000000003	238.0
351436000	1441073681	31.125111604631606	122.89907473759078	14.4	245.00000000000003	238.0
351436000	1441073682	31.125072258415777	122.8989806425567	14.4	245.00000000000003	238.0
351436000	1441073683	31.1250325430971	122.89888541809178	14.4	245.00000000000003	238.0
351436000	1441073684	31.124993040422115	122.89878976738659	14.4	245.00000000000003	238.0
351436000	1441073685	31.124954332139506	122.8986943936281	14.4	245.00000000000003	238.0
351436000	1441073686	31.124917	122.8986	14.4	245.00000000000003	238.0
351436000	1441073687	31.124881526291254	122.89850731931696	14.416666666666668	245.00000000000003	237.83333333333337
351436000	1441073688	31.124847995442337	122.89841720292942	14.433333333333334	245.00000000000003	237.66666666666669
351436000	1441073689	31.124816392419497	122.89833053182113	14.45	245.00000000000003	237.49999999999997
351436000	1441073690	31.1247867021911	122.8982481869752	14.466666666666667	245.00000000000003	237.33333333333334
351436000	1441073691	31.124758909727333	122.89817104937413	14.483333333333334	245.00000000000003	237.1666666666667
351436000	1441073692	31.124732999999992	122.89810000000001	14.5	245.00000000000003	237.00000000000003
351436000	1441073693	31.12470884465102	122.89803538454683	14.5	245.00000000000003	237.00000000000003
351436000	1441073694	31.124685861997307	122.8979754075583	14.5	245.00000000000003	237.00000000000003
351436000	1441073695	31.124663357020268	122.89791773829437	14.5	245.00000000000003	237.00000000000003
351436000	1441073696	31.124640634696892	122.89786004601899	14.5	245.00000000000003	237.00000000000003
351436000	1441073697	31.124616999999997	122.89780000000002	14.5	245.00000000000003	237.00000000000003
351436000	1441073698	31.124591930411302	122.89773581206863	14.4875	245.00000000000003	237.00000000000003
351436000	1441073699	31.12456559346341	122.89766786429495	14.475	245.00000000000003	237.00000000000003
351436000	1441073700	31.124538329203347	122.89759708130704	14.4625	245.00000000000003	237.00000000000003
351436000	1441073701	31.124510477679937	122.89752438773117	14.45	245.00000000000003	237.00000000000003
351436000	1441073702	31.12448237894399	122.89745070819147	14.4375	245.00000000000003	237.00000000000003
351436000	1441073703	31.124454373048355	122.89737696731011	14.425	245.00000000000003	237.00000000000003
351436000	1441073704	31.124426800048003	122.897304089707	14.4125	245.00000000000003	237.00000000000003
351436000	1441073705	31.124399999999998	122.89723300000001	14.4	245.00000000000003	237.00000000000003
351436000	1441073706	31.124374236921444	122.89716442442484	14.40344827586207	245.00000000000003	237.00000000000003
351436000	1441073707	31.12434947066249	122.89709829569554	14.406896551724138	245.00000000000003	237.00000000000003
351436000	1441073708	31.124325585030903	122.89703434814656	14.410344827586208	245.00000000000003	237.00000000000003
351436000	1441073709	31.12430246383378	122.89697231611297	14.413793103448276	245.00000000000003	237.00000000000003
351436000	1441073710	31.124279990877596	122.89691193393061	14.417241379310346	245.00000000000003	237.00000000000003
351436000	1441073711	31.12425804996831	122.89685293593591	14.420689655172414	245.00000000000003	237.00000000000003
351436000	1441073712	31.124236524911243	122.89679505646582	14.424137931034483	245.00000000000003	237.00000000000003
351436000	1441073713	31.124215299511306	122.896738029858	14.427586206896551	245.00000000000003	237.00000000000003
351436000	1441073714	31.124194257572874	122.89668159045046	14.431034482758621	245.00000000000003	237.00000000000003
351436000	1441073715	31.12417328289982	122.89662547258183	14.43448275862069	245.00000000000003	237.00000000000003
351436000	1441073716	31.124152259295613	122.8965694105913	14.437931034482759	245.00000000000003	237.00000000000003
351436000	1441073717	31.12413107056321	122.89651313881848	14.441379310344828	245.00000000000003	237.00000000000003
351436000	1441073718	31.124109600505122	122.89645639160351	14.444827586206896	245.00000000000003	237.00000000000003
351436000	1441073719	31.12408773292337	122.89639890328709	14.448275862068966	245.00000000000003	237.00000000000003
351436000	1441073720	31.124065351619496	122.89634040821042	14.451724137931034	245.00000000000003	237.00000000000003
351436000	1441073721	31.124042340394553	122.8962806407153	14.455172413793104	245.00000000000003	237.00000000000003
351436000	1441073722	31.124018583049068	122.89621933514408	14.458620689655172	245.00000000000003	237.00000000000003
351436000	1441073723	31.123993963382993	122.89615622583977	14.462068965517242	245.00000000000003	237.00000000000003
351436000	1441073724	31.123968365195722	122.89609104714607	14.46551724137931	245.00000000000003	237.00000000000003
351436000	1441073725	31.123941672285984	122.89602353340737	14.46896551724138	245.00000000000003	237.00000000000003
351436000	1441073726	31.123913768451818	122.89595341896883	14.472413793103449	245.00000000000003	237.00000000000003
351436000	1441073727	31.123884537490607	122.8958804381765	14.475862068965517	245.00000000000003	237.00000000000003
351436000	1441073728	31.12385386319888	122.89580432537727	14.479310344827587	245.00000000000003	237.00000000000003
351436000	1441073729	31.12382162937239	122.89572481491908	14.482758620689655	245.00000000000003	237.00000000000003
351436000	1441073730	31.123787719805907	122.89564164115087	14.486206896551725	245.00000000000003	237.00000000000003
351436000	1441073731	31.123752018293246	122.89555453842279	14.489655172413793	245.00000000000003	237.00000000000003
351436000	1441073732	31.123714408627183	122.89546324108623	14.493103448275862	245.00000000000003	237.00000000000003
351436000	1441073733	31.123674774599312	122.8953674834939	14.49655172413793	245.00000000000003	237.00000000000003
351436000	1441073734	31.123632999999995	122.895267	14.5	245.00000000000003	237.00000000000003
351436000	1441073735	31.123589288557604	122.89516221950468	14.5	245.00000000000003	237.00000000000003
351436000	1441073736	31.12354512376093	122.89505634908184	14.5	245.00000000000003	237.00000000000003
351436000	1441073737	31.123502309049623	122.8949532903361	14.5	245.00000000000003	237.00000000000003
351436000	1441073738	31.12346264787571	122.89485694485741	14.5	245.00000000000003	237.00000000000003
351436000	1441073739	31.123427943702094	122.89477121422283	14.5	245.00000000000003	237.00000000000003
351436000	1441073740	31.123400000000007	122.8947	14.5	245.00000000000003	237.00000000000003
351436000	1441073741	31.123379808662772	122.89464544890241	14.5	245.00000000000003	237.00000000000003
351436000	1441073742	31.12336511524959	122.89460268825205	14.5	245.00000000000003	237.00000000000003
351436000	1441073743	31.123352853725418	122.89456509053532	14.5	245.00000000000003	237.00000000000003
351436000	1441073744	31.123339958045925	122.89452602824876	14.5	245.00000000000003	237.00000000000003
351436000	1441073745	31.123323362158562	122.89447887389784	14.5	245.00000000000003	237.00000000000003
351436000	1441073746	31.1233	122.894417	14.5	245.00000000000003	237.00000000000003
351436000	1441073747	31.123267828476425	122.89433602211011	14.5	245.00000000000003	237.00000000000003
351436000	1441073748	31.12322889642712	122.89424052786953	14.5	245.00000000000003	237.00000000000003
351436000	1441073749	31.12318627568842	122.89413734792562	14.5	245.00000000000003	237.00000000000003
351436000	1441073750	31.12314303811608	122.89403331290346	14.5	245.00000000000003	237.00000000000003
351436000	1441073751	31.12310225558741	122.89393525340289	14.5	245.00000000000003	237.00000000000003
351436000	1441073752	31.123066999999995	122.89385	14.5	245.00000000000003	237.00000000000003
351436000	1441073753	31.123039447160238	122.89378234658957	14.5	245.00000000000003	237.00000000000003
351436000	1441073754	31.123018188449493	122.89372894041152	14.5	245.00000000000003	237.00000000000003
351436000	1441073755	31.123000919129932	122.89368439205677	14.5	245.00000000000003	237.00000000000003
351436000	1441073756	31.12298533445354	122.89364331212789	14.5	245.00000000000003	237.00000000000003
351436000	1441073757	31.122969129664593	122.89360031123597	14.5	245.00000000000003	237.00000000000003
351436000	1441073758	31.122950000000003	122.89355	14.5	245.00000000000003	237.00000000000003
351436000	1441073759	31.122926178669385	122.89348826374436	14.5	245.00000000000003	237.00000000000003
351436000	1441073760	31.122898050802803	122.89341608658201	14.5	245.00000000000003	237.00000000000003
351436000	1441073761	31.122866539513325	122.89333572732016	14.5	245.00000000000003	237.00000000000003
351436000	1441073762	31.122832567917712	122.89324944476193	14.5	245.00000000000003	237.00000000000003
351436000	1441073763	31.122797059137753	122.89315949770514	14.5	245.00000000000003	237.00000000000003
351436000	1441073764	31.1227609363011	122.89306814494124	14.5	245.00000000000003	237.00000000000003
351436000	1441073765	31.122725122541603	122.89297764525486	14.5	245.00000000000003	237.00000000000003
351436000	1441073766	31.1226905409995	122.89289025742379	14.5	245.00000000000003	237.00000000000003
351436000	1441073767	31.122658114820968	122.89280824021928	14.5	245.00000000000003	237.00000000000003
351436000	1441073768	31.12262876715743	122.89273385240685	14.5	245.00000000000003	237.00000000000003
351436000	1441073769	31.122603421164424	122.89266935274765	14.5	245.00000000000003	237.00000000000003
351436000	1441073770	31.122582999999995	122.892617	14.5	245.00000000000003	237.00000000000003
351436000	1441073771	31.12256789167962	122.89257773597964	14.5	245.00000000000003	237.00000000000003
351436000	1441073772	31.122556343642003	122.89254723473823	14.5	245.00000000000003	237.00000000000003
351436000	1441073773	31.122546068175453	122.89251985339315	14.5	245.00000000000003	237.00000000000003
351436000	1441073774	31.12253477756268	122.89248994906768	14.5	245.00000000000003	237.00000000000003
351436000	1441073775	31.122520184081008	122.89245187889085	14.5	245.00000000000003	237.00000000000003
351436000	1441073776	31.1225	122.8924	14.5	245.00000000000003	237.00000000000003
351436000	1441073777	31.122472556192008	122.8923302170257	14.5	245.00000000000003	237.00000000000003
351436000	1441073778	31.12243865797986	122.89224462452948	14.5	245.00000000000003	237.00000000000003
351436000	1441073779	31.122399729303115	122.89214686455131	14.5	245.00000000000003	237.00000000000003
351436000	1441073780	31.12235719410819	122.89204057912404	14.5	245.00000000000003	237.00000000000003
351436000	1441073781	31.12231247635121	122.89192941027021	14.5	245.00000000000003	237.00000000000003
351436000	1441073782	31.122266999999997	122.891817	14.5	245.00000000000003	237.00000000000003
351436000	1441073783	31.122222073503128	122.8917066642923	14.5	245.00000000000003	237.00000000000003
351436000	1441073784	31.1221785431926	122.89160041504346	14.5	245.00000000000003	237.00000000000003
351436000	1441073785	31.122137139874518	122.8914999381254	14.5	245.00000000000003	237.00000000000003
351436000	1441073786	31.122098594359628	122.89140691940462	14.5	245.00000000000003	237.00000000000003
351436000	1441073787	31.1220636374624	122.8913230447432	14.5	245.00000000000003	237.00000000000003
351436000	1441073788	31.122032999999995	122.89125	14.5	245.00000000000003	237.00000000000003
351436000	1441073789	31.12200698732971	122.89118835718986	14.5	245.00000000000003	237.00000000000003
351436000	1441073790	31.121984202960455	122.89113423296263	14.5	245.00000000000003	237.00000000000003
351436000	1441073791	31.121962824930623	122.89108263013594	14.5	245.00000000000003	237.00000000000003
351436000	1441073792	31.121941031270033	122.89102855153654	14.5	245.00000000000003	237.00000000000003
351436000	1441073793	31.12191699999999	122.89096699999999	14.5	245.00000000000003	237.00000000000003
351436000	1441073794	31.1218893957754	122.89089441529369	14.5	244.8571428571429	237.00000000000003
351436000	1441073795	31.121858829820777	122.89081298487697	14.5	244.71428571428572	237.00000000000003
351436000	1441073796	31.121826400009997	122.89072633312571	14.5	244.57142857142858	237.00000000000003
351436000	1441073797	31.121793204225575	122.89063808440777	14.5	244.42857142857144	237.00000000000003
351436000	1441073798	31.121760340359767	122.89055186308214	14.5	244.28571428571428	237.00000000000003
351436000	1441073799	31.121728906314456	122.8904712934989	14.5	244.14285714285714	237.00000000000003
351436000	1441073800	31.121700000000004	122.8904	14.5	244.0	237.00000000000003
351436000	1441073801	31.12167437615	122.89034043562562	14.5	244.0	237.00000000000003
351436000	1441073802	31.121651416764937	122.89029036823504	14.5	244.0	237.00000000000003
351436000	1441073803	31.121630160655247	122.89024639439862	14.5	244.0	237.00000000000003
351436000	1441073804	31.121609646625448	122.8902051106925	14.5	244.0	237.00000000000003
351436000	1441073805	31.121588913475282	122.89016311369771	14.5	244.0	237.00000000000003
351436000	1441073806	31.121567000000006	122.89011699999999	14.5	244.0	237.00000000000003
351436000	1441073807	31.121543150376173	122.89006408743333	14.5	244.0	237.00000000000003
351436000	1441073808	31.121517430322385	122.89000457880717	14.5	244.0	237.00000000000003
351436000	1441073809	31.121490110943707	122.88993939817375	14.5	244.0	237.00000000000003
351436000	1441073810	31.12146146334625	122.88986946958407	14.5	244.0	237.00000000000003
351436000	1441073811	31.121431758637538	122.88979571708772	14.5	244.0	237.00000000000003
351436000	1441073812	31.121401267926824	122.88971906473257	14.5	244.0	237.00000000000003
351436000	1441073813	31.121370262325268	122.88964043656468	14.5	244.0	237.00000000000003
351436000	1441073814	31.121339012946205	122.88956075662799	14.5	244.0	237.00000000000003
351436000	1441073815	31.12130779090518	122.88948094896443	14.5	244.0	237.00000000000003
351436000	1441073816	31.121276867320052	122.8894019376138	14.5	244.0	237.00000000000003
351436000	1441073817	31.121246513310897	122.88932464661376	14.5	244.0	237.00000000000003
351436000	1441073818	31.121216999999994	122.88925	14.5	244.0	237.00000000000003
351436000	1441073819	31.121188505859436	122.88917863427616	14.5	244.0	237.00000000000003
351436000	1441073820	31.121160838753298	122.8891100358246	14.5	244.0	237.00000000000003
351436000	1441073821	31.121133713891865	122.88904340349916	14.5	244.0	237.00000000000003
351436000	1441073822	31.12110684648363	122.88897793615547	14.5	244.0	237.00000000000003
351436000	1441073823	31.121079951735453	122.88891283265089	14.5	244.0	237.00000000000003
351436000	1441073824	31.121052744852534	122.8888472918444	14.5	244.0	237.00000000000003
351436000	1441073825	31.12102494103843	122.88878051259684	14.5	244.0	237.00000000000003
351436000	1441073826	31.120996255495044	122.88871169377066	14.5	244.0	237.00000000000003
351436000	1441073827	31.120966403422447	122.8886400342303	14.5	244.0	237.00000000000003
351436000	1441073828	31.120935100018794	122.8885647328422	14.5	244.0	237.00000000000003
351436000	1441073829	31.120902060480105	122.88848498847503	14.5	244.0	237.00000000000003
351436000	1441073830	31.120866999999997	122.8884	14.5	244.0	237.00000000000003
351436000	1441073831	31.120829794657325	122.888309419626	14.5	244.0	236.83333333333331
351436000	1441073832	31.12079096408245	122.88821471290191	14.5	244.0	236.66666666666669
351436000	1441073833	31.120751188798078	122.88811779870687	14.5	244.0	236.50000000000006
351436000	1441073834	31.120711149332553	122.88802059591421	14.5	244.0	236.33333333333334
351436000	1441073835	31.120671526219958	122.88792502339143	14.5	244.0	236.16666666666666
351436000	1441073836	31.120633	122.887833	14.5	244.0	236.00000000000003
351436000	1441073837	31.120596133500705	122.88774606555803	14.492307692307692	244.0	236.00000000000003
351436000	1441073838	31.120561018684946	122.88766424372933	14.484615384615385	244.0	236.00000000000003
351436000	1441073839	31.1205276297976	122.88758717914048	14.476923076923077	244.0	236.00000000000003
351436000	1441073840	31.1204959410821	122.88751451641919	14.46923076923077	244.0	236.00000000000003
351436000	1441073841	31.12046592678069	122.88744590019421	14.461538461538462	244.0	236.00000000000003
351436000	1441073842	31.120437561134334	122.88738097509531	14.453846153846154	244.0	236.00000000000003
351436000	1441073843	31.120410818383064	122.88731938575309	14.446153846153846	244.0	236.00000000000003
351436000	1441073844	31.12038567276588	122.887260776799	14.438461538461539	244.0	236.00000000000003
351436000	1441073845	31.12036209852093	122.8872047928652	14.430769230769231	244.0	236.00000000000003
351436000	1441073846	31.120340069885557	122.88715107858465	14.423076923076923	244.0	236.00000000000003
351436000	1441073847	31.120319561096423	122.88709927859081	14.415384615384616	244.0	236.00000000000003
351436000	1441073848	31.120300546389448	122.88704903751774	14.407692307692308	244.0	236.00000000000003
351436000	1441073849	31.120282999999997	122.88700000000001	14.4	244.0	236.00000000000003
351436000	1441073850	31.120266629035296	122.88695146324797	14.4	244.0	235.80000000000004
351436000	1441073851	31.120250072090833	122.88690133477516	14.4	244.0	235.6
351436000	1441073852	31.120231700631027	122.88684717467527	14.4	244.0	235.4
351436000	1441073853	31.12020988611586	122.88678654304789	14.4	244.0	235.2
351436000	1441073854	31.120182999999997	122.886717	14.4	244.0	235.0
351436000	1441073855	31.120150075855886	122.88663729561104	14.4	243.8333333333333	235.0
351436000	1441073856	31.12011279575266	122.88655093981416	14.4	243.66666666666666	235.0
351436000	1441073857	31.120073503893625	122.88646263249372	14.4	243.50000000000003	235.0
351436000	1441073858	31.12003454449465	122.88637707351843	14.4	243.33333333333331	235.0
351436000	1441073859	31.119998261783877	122.88629896274095	14.4	243.16666666666663	235.0
351436000	1441073860	31.119967000000006	122.886233	14.4	243.0	235.0
351436000	1441073861	31.11994236674294	122.88618226357298	14.4	243.0	235.0
351436000	1441073862	31.119923023028164	122.88614334553229	14.4	243.0	235.0
351436000	1441073863	31.119906893216495	122.88611121640963	14.4	243.0	235.0
351436000	1441073864	31.119891901661948	122.88608084674512	14.4	243.0	235.0
351436000	1441073865	31.11987597271337	122.88604720708524	14.4	243.0	235.0
351436000	1441073866	31.11985703071415	122.88600526798295	14.4	243.0	235.0
351436000	1441073867	31.119833	122.88595000000001	14.4	243.0	235.0
351436000	1441073868	31.119802426585487	122.88587796242496	14.4	243.0	235.0
351436000	1441073869	31.119766343239444	122.88579206941043	14.4	243.0	235.0
351436000	1441073870	31.11972640442636	122.88569682381763	14.4	243.0	235.0
351436000	1441073871	31.119684264621164	122.88559672849654	14.4	243.0	235.0
351436000	1441073872	31.119641578311793	122.8854962862835	14.4	243.0	235.0
351436000	1441073873	31.119600000000002	122.88539999999999	14.4	243.0	235.0
351436000	1441073874	31.11956095526031	122.8853116237785	14.4	242.83333333333337	235.0
351436000	1441073875	31.11952495391285	122.88523191704428	14.4	242.66666666666666	235.0
351436000	1441073876	31.119492276836656	122.88516089054758	14.4	242.49999999999997	235.0
351436000	1441073877	31.11946320490902	122.8850985550395	14.4	242.33333333333334	235.0
351436000	1441073878	31.11943801900552	122.88504492127241	14.4	242.1666666666667	235.0
351436000	1441073879	31.119417000000002	122.88500000000002	14.4	242.0	235.0
351436000	1441073880	31.119399993026835	122.88496296384145	14.383333333333333	242.0	235.0
351436000	1441073881	31.119385100266353	122.88492963287439	14.366666666666667	242.0	235.0
351436000	1441073882	31.119369988155665	122.88489498904711	14.350000000000001	242.0	235.0
351436000	1441073883	31.119352323126403	122.88485401431458	14.333333333333334	242.0	235.0
351436000	1441073884	31.11932977160313	122.88480169064022	14.316666666666666	242.0	235.0
351436000	1441073885	31.119299999999992	122.884733	14.3	242.0	235.0
351436000	1441073886	31.119261521397537	122.88464477709172	14.3	242.0	235.0
351436000	1441073887	31.11921623559508	122.8845412674369	14.3	242.0	235.0
351436000	1441073888	31.119166889084454	122.88442856924748	14.3	242.0	235.0
351436000	1441073889	31.1191162283757	122.88431278071363	14.3	242.0	235.0
351436000	1441073890	31.119067000000005	122.8842	14.3	242.0	235.0
351436000	1441073891	31.11902143677808	122.88409520605485	14.3	242.0	235.08333333333334
351436000	1441073892	31.118979716616156	122.8839989010477	14.3	242.0	235.16666666666669
351436000	1441073893	31.118941503687147	122.88391046795927	14.3	242.0	235.24999999999997
351436000	1441073894	31.118906462160687	122.8838292897743	14.3	242.0	235.33333333333331
351436000	1441073895	31.1188742562036	122.8837547494812	14.3	242.0	235.41666666666666
351436000	1441073896	31.118844549980224	122.88368623007155	14.3	242.0	235.5
351436000	1441073897	31.118817007652577	122.88362311453963	14.3	242.0	235.58333333333334
351436000	1441073898	31.118791293380816	122.88356478588217	14.3	242.0	235.66666666666669
351436000	1441073899	31.118767071323376	122.88351062709803	14.3	242.0	235.75000000000006
351436000	1441073900	31.118744005637197	122.88346002118787	14.3	242.0	235.83333333333334
351436000	1441073901	31.1187217604779	122.88341235115395	14.3	242.0	235.91666666666669
351436000	1441073902	31.118700000000004	122.88336700000002	14.3	242.0	236.00000000000003
351436000	1441073903	31.118678417023816	122.88332330888888	14.3	242.0	236.00000000000003
351436000	1441073904	31.11865681903606	122.88328045161569	14.3	242.0	236.00000000000003
351436000	1441073905	31.118635042189155	122.88323756013452	14.3	242.0	236.00000000000003
351436000	1441073906	31.11861292263435	122.88319376640047	14.3	242.0	236.00000000000003
351436000	1441073907	31.11859029652171	122.88314820236981	14.3	242.0	236.00000000000003
351436000	1441073908	31.118567000000006	122.88310000000001	14.3	242.0	236.00000000000003
351436000	1441073909	31.118542883390745	122.88304844587093	14.308333333333334	242.0	236.00000000000003
351436000	1441073910	31.118517853711115	122.88299344504806	14.316666666666666	242.0	236.00000000000003
351436000	1441073911	31.118491832152095	122.88293505721853	14.325000000000001	242.0	236.00000000000003
351436000	1441073912	31.118464739904592	122.88287334206967	14.333333333333334	242.0	236.00000000000003
351436000	1441073913	31.11843649815929	122.88280835928933	14.341666666666667	242.0	236.00000000000003
351436000	1441073914	31.118407028106773	122.88274016856559	14.350000000000001	242.0	236.00000000000003
351436000	1441073915	31.118376250937523	122.88266882958699	14.358333333333334	242.0	236.00000000000003
351436000	1441073916	31.118344087841884	122.88259440204251	14.366666666666667	242.0	236.00000000000003
351436000	1441073917	31.118310460010157	122.88251694562152	14.375	242.0	236.00000000000003
351436000	1441073918	31.118275288632503	122.88243652001383	14.383333333333333	242.0	236.00000000000003
351436000	1441073919	31.11823849489909	122.88235318490972	14.391666666666667	242.0	236.00000000000003
351436000	1441073920	31.118199999999998	122.882267	14.4	242.0	236.00000000000003
351436000	1441073921	31.118159819843566	122.88217813994169	14.392307692307693	242.0	236.00000000000003
351436000	1441073922	31.118118349211844	122.88208723925435	14.384615384615385	242.0	236.00000000000003
351436000	1441073923	31.11807607760699	122.88199504742066	14.376923076923077	242.0	236.00000000000003
351436000	1441073924	31.118033494533247	122.88190231392016	14.36923076923077	242.0	236.00000000000003
351436000	1441073925	31.117991089497018	122.88180978822915	14.361538461538462	242.0	236.00000000000003
351436000	1441073926	31.117949352006846	122.88171821982074	14.353846153846154	242.0	236.00000000000003
351436000	1441073927	31.1179087715734	122.88162835816485	14.346153846153847	242.0	236.00000000000003
351436000	1441073928	31.11786983770941	122.88154095272836	14.338461538461539	242.0	236.00000000000003
351436000	1441073929	31.117833039929497	122.88145675297535	14.330769230769231	242.0	236.00000000000003
351436000	1441073930	31.117798867750047	122.88137650836738	14.323076923076924	242.0	236.00000000000003
351436000	1441073931	31.117767810689	122.88130096836389	14.315384615384616	242.0	236.00000000000003
351436000	1441073932	31.117740358265554	122.88123088242257	14.307692307692308	242.0	236.00000000000003
351436000	1441073933	31.117716999999992	122.881167	14.3	242.0	236.00000000000003
351436000	1441073934	31.11769773137994	122.88110939957764	14.3	242.0	235.80000000000004
351436000	1441073935	31.117680571758402	122.88105547574214	14.3	242.0	235.6
351436000	1441073936	31.117663046449692	122.88100195211368	14.3	242.0	235.4
351436000	1441073937	31.117642680762604	122.88094555232051	14.3	242.0	235.2
351436000	1441073938	31.117617000000003	122.880883	14.3	242.0	235.0
351436000	1441073939	31.11758431506247	122.88081204606272	14.314285714285715	242.0	235.14285714285714
351436000	1441073940	31.117546079265544	122.88073455047328	14.32857142857143	242.0	235.28571428571428
351436000	1441073941	31.11750453153402	122.8806534004508	14.342857142857143	242.0	235.42857142857144
351436000	1441073942	31.117461910799435	122.88057148320306	14.357142857142858	242.0	235.57142857142858
351436000	1441073943	31.117420456000584	122.88049168592532	14.371428571428572	242.0	235.71428571428572
351436000	1441073944	31.117382406083376	122.88041689580031	14.385714285714286	242.0	235.8571428571429
351436000	1441073945	31.117350000000002	122.88034999999999	14.4	242.0	236.00000000000003
351436000	1441073946	31.11732480478322	122.8802930697946	14.38	242.0	236.00000000000003
351436000	1441073947	31.117305699769176	122.88024491287933	14.360000000000001	242.0	236.00000000000003
351436000	1441073948	31.11729089236537	122.88020352106359	14.34	242.0	236.00000000000003
351436000	1441073949	31.117278589975438	122.88016688616348	14.32	242.0	236.00000000000003
351436000	1441073950	31.117267000000005	122.880133	14.3	242.0	236.00000000000003
351436000	1441073951	31.117254505601277	122.88009981759758	14.3	242.0	236.16666666666666
351436000	1441073952	31.11724019299522	122.88006514678193	14.3	242.0	236.33333333333334
351436000	1441073953	31.11722332415939	122.88002675858094	14.3	242.0	236.50000000000006
351436000	1441073954	31.117203161068442	122.87998242402571	14.3	242.0	236.66666666666669
351436000	1441073955	31.117178965693316	122.8799299141517	14.3	242.0	236.83333333333331
351436000	1441073956	31.117150000000002	122.879867	14.3	242.0	237.00000000000003
351436000	1441073957	31.117115828267885	122.87979224334156	14.3	242.0	237.00000000000003
351436000	1441073958	31.117077224051986	122.87970736884158	14.3	242.0	237.00000000000003
351436000	1441073959	31.117035263230306	122.87961489188413	14.3	242.0	237.00000000000003
351436000	1441073960	31.116991021686314	122.87951732784663	14.3	242.0	237.00000000000003
351436000	1441073961	31.116945575310268	122.87941719209846	14.3	242.0	237.00000000000003
351436000	1441073962	31.11689999999999	122.87931700000001	14.3	242.0	237.00000000000003
351436000	1441073963	31.11685531994275	122.87921909673854	14.285714285714286	242.0	237.14285714285717
351436000	1441073964	31.11681235245942	122.87912514683781	14.271428571428572	242.0	237.2857142857143
351436000	1441073965	31.116771863156877	122.87903664465196	14.257142857142858	242.0	237.42857142857147
351436000	1441073966	31.116734617645573	122.8789550845306	14.242857142857142	242.0	237.57142857142856
351436000	1441073967	31.116701381538743	122.87888196081951	14.228571428571428	242.0	237.7142857142857
351436000	1441073968	31.11667292045154	122.87881876786193	14.214285714285714	242.0	237.85714285714286
351436000	1441073969	31.116650000000003	122.878767	14.2	242.0	238.0
351436000	1441073970	31.116632743648456	122.87872677655992	14.2	242.1666666666667	238.16666666666666
351436000	1441073971	31.116618706251934	122.87869271680732	14.2	242.33333333333334	238.33333333333334
351436000	1441073972	31.116604800506096	122.87865806500105	14.2	242.49999999999997	238.50000000000003
351436000	1441073973	31.116587939099063	122.87861606540886	14.2	242.66666666666666	238.66666666666666
351436000	1441073974	31.116565034709314	122.87855996230961	14.2	242.83333333333337	238.83333333333331
351436000	1441073975	31.116533000000004	122.878483	14.2	243.0	239.0
351436000	1441073976	31.116490125095826	122.87838149599425	14.2	243.0	239.0
351436000	1441073977	31.116440210052634	122.87826406057636	14.2	243.0	239.0
351436000	1441073978	31.11638843244072	122.87814237718582	14.2	243.0	239.0
351436000	1441073979	31.116339969872296	122.87802812921278	14.2	243.0	239.0
351436000	1441073980	31.116299999999992	122.87793300000001	14.2	243.0	239.0
351436000	1441073981	31.116272263390297	122.87786536725872	14.2	243.14285714285714	239.0
351436000	1441073982	31.11625475214992	122.87782038630762	14.2	243.2857142857143	239.0
351436000	1441073983	31.11624402124838	122.87778990689316	14.2	243.42857142857144	239.0
351436000	1441073984	31.116236625640244	122.87776577877887	14.2	243.57142857142856	239.0
351436000	1441073985	31.116229120271726	122.8777398517373	14.2	243.7142857142857	239.0
351436000	1441073986	31.11621806008209	122.87770397554776	14.2	243.85714285714283	239.0
351436000	1441073987	31.116199999999992	122.87765000000002	14.2	244.0	239.0
351436000	1441073988	31.11617256569073	122.87757244782236	14.2	244.16666666666669	239.0
351436000	1441073989	31.116137665828344	122.87747653343416	14.2	244.33333333333331	239.0
351436000	1441073990	31.116098279853183	122.8773701441639	14.2	244.5	239.0
351436000	1441073991	31.11605738722737	122.8772611673185	14.2	244.66666666666669	239.0
351436000	1441073992	31.116017967438744	122.87715749017879	14.2	244.83333333333334	239.0
351436000	1441073993	31.115982999999993	122.877067	14.2	245.00000000000003	239.0
351436000	1441073994	31.115954693386712	122.87699545591266	14.2	245.00000000000003	239.16666666666669
351436000	1441073995	31.115932171851266	122.87694010462639	14.2	245.00000000000003	239.33333333333331
351436000	1441073996	31.115913788576336	122.8768960647594	14.2	245.00000000000003	239.49999999999997
351436000	1441073997	31.115897896733998	122.87685845494067	14.2	245.00000000000003	239.66666666666666
351436000	1441073998	31.115882849488923	122.87682239380673	14.2	245.00000000000003	239.83333333333334
351436000	1441073999	31.115866999999998	122.87678300000002	14.2	245.00000000000003	239.99999999999997
351436000	1441074000	31.115848987890296	122.87673629326115	14.2	245.09090909090912	239.90909090909088
351436000	1441074001	31.115828598659334	122.87668189770365	14.2	245.1818181818182	239.8181818181818
351436000	1441074002	31.115805904275838	122.87662033853415	14.2	245.2727272727273	239.72727272727272
351436000	1441074003	31.115780976708265	122.87655214095982	14.2	245.3636363636364	239.6363636363636
351436000	1441074004	31.115753887925123	122.87647783018785	14.2	245.45454545454547	239.54545454545453
351436000	1441074005	31.115724709895204	122.87639793142563	14.2	245.5454545454546	239.45454545454544
351436000	1441074006	31.11569351458782	122.87631296988032	14.2	245.63636363636363	239.36363636363637
351436000	1441074007	31.115660373973043	122.8762234707589	14.2	245.72727272727275	239.27272727272728
351436000	1441074008	31.11562536002186	122.87612995926784	14.2	245.81818181818184	239.18181818181816
351436000	1441074009	31.115588544706377	122.87603296061313	14.2	245.9090909090909	239.0909090909091
351436000	1441074010	31.115549999999992	122.87593300000002	14.2	246.00000000000003	239.0
351436000	1441074011	31.115510013407263	122.87583098482666	14.2	245.83333333333337	239.0
351436000	1441074012	31.11546973455593	122.87572935126194	14.2	245.66666666666669	239.0
351436000	1441074013	31.11543052861175	122.87563091765854	14.2	245.5	239.0
351436000	1441074014	31.11539376074894	122.87553850235915	14.2	245.33333333333334	239.0
351436000	1441074015	31.115360796149194	122.8754549236974	14.2	245.1666666666667	239.0
351436000	1441074016	31.115333	122.875383	14.2	245.00000000000003	239.0
351436000	1441074017	31.115311190219696	122.8753243734851	14.2	245.1666666666667	239.0
351436000	1441074018	31.115293995633127	122.8752759819567	14.2	245.33333333333334	239.0
351436000	1441074019	31.115279497784	122.875233587124	14.2	245.5	239.0
351436000	1441074020	31.115265778209015	122.87519295070393	14.2	245.66666666666669	239.0
351436000	1441074021	31.11525091843928	122.8751498344195	14.2	245.83333333333337	239.0
351436000	1441074022	31.115233000000003	122.8751	14.2	246.00000000000003	239.0
351436000	1441074023	31.115210552377956	122.87504019717004	14.192307692307692	245.92307692307693	239.0
351436000	1441074024	31.115183896929196	122.87497112760943	14.184615384615384	245.84615384615387	239.0
351436000	1441074025	31.115153802979094	122.87489448098475	14.176923076923076	245.76923076923077	239.0
351436000	1441074026	31.115121039855453	122.87481194695988	14.169230769230769	245.6923076923077	239.0
351436000	1441074027	31.115086376889447	122.8747252151949	14.161538461538461	245.6153846153846	239.0
351436000	1441074028	31.11505058341624	122.87463597534531	14.153846153846153	245.53846153846155	239.0
351436000	1441074029	31.115014428775478	122.87454591706141	14.146153846153846	245.4615384615385	239.0
351436000	1441074030	31.114978682311463	122.87445672998821	14.138461538461538	245.38461538461542	239.0
351436000	1441074031	31.11494411337311	122.87437010376519	14.13076923076923	245.30769230769235	239.0
351436000	1441074032	31.114911491313826	122.87428772802677	14.123076923076923	245.23076923076925	239.0
351436000	1441074033	31.114881585491013	122.87421129240282	14.115384615384615	245.1538461538462	239.0
351436000	1441074034	31.11485516526536	122.8741424865194	14.107692307692307	245.0769230769231	239.0
351436000	1441074035	31.114833	122.874083	14.1	245.00000000000003	239.0
351436000	1441074036	31.114815398658102	122.87403352058384	14.116666666666667	245.00000000000003	239.0
351436000	1441074037	31.114800828595232	122.8739907284813	14.133333333333333	245.00000000000003	239.0
351436000	1441074038	31.114787296759136	122.87395030202721	14.149999999999999	245.00000000000003	239.0
351436000	1441074039	31.114772810091697	122.87390791956265	14.166666666666666	245.00000000000003	239.0
351436000	1441074040	31.114755375529004	122.87385925943508	14.183333333333334	245.00000000000003	239.0
351436000	1441074041	31.114732999999994	122.8738	14.2	245.00000000000003	239.0
351436000	1441074042	31.114704309062596	122.87372714903883	14.183333333333334	245.00000000000003	239.0
351436000	1441074043	31.114670402823762	122.87364303199831	14.166666666666666	245.00000000000003	239.0
351436000	1441074044	31.114633000033947	122.87355130373433	14.149999999999999	245.00000000000003	239.0
351436000	1441074045	31.114593819452153	122.8734556190929	14.133333333333333	245.00000000000003	239.0
351436000	1441074046	31.114554579847532	122.87335963290775	14.116666666666667	245.00000000000003	239.0
351436000	1441074047	31.114516999999996	122.87326700000001	14.1	245.00000000000003	239.0
351436000	1441074048	31.114482458339296	122.8731806822902	14.116666666666667	244.91666666666669	239.0
351436000	1441074049	31.114450971858627	122.8731008701396	14.133333333333333	244.83333333333334	239.0
351436000	1441074050	31.114422217189333	122.87302706102322	14.15	244.75	239.0
351436000	1441074051	31.11439587096073	122.87295875241874	14.166666666666666	244.66666666666669	239.0
351436000	1441074052	31.114371609800312	122.87289544180621	14.183333333333334	244.58333333333334	239.0
351436000	1441074053	31.114349110333944	122.87283662666785	14.2	244.5	239.0
351436000	1441074054	31.114328049186103	122.87278180448762	14.216666666666667	244.41666666666666	239.0
351436000	1441074055	31.114308102979958	122.87273047275107	14.233333333333334	244.33333333333331	239.0
351436000	1441074056	31.114288948337627	122.8726821289453	14.25	244.25000000000003	239.0
351436000	1441074057	31.114270261880186	122.87263627055842	14.266666666666667	244.16666666666669	239.0
351436000	1441074058	31.114251720227823	122.87259239507989	14.283333333333333	244.08333333333334	239.0
351436000	1441074059	31.114232999999995	122.87255	14.3	244.0	239.0
351436000	1441074060	31.114213710601202	122.87250810566704	14.280000000000001	244.2	239.0
351436000	1441074061	31.11419319257747	122.87246382385888	14.26	244.4	239.0
351436000	1441074062	31.11417071925622	122.87241378921446	14.24	244.6	239.0
351436000	1441074063	31.11414556395907	122.87235463637788	14.219999999999999	244.80000000000004	239.0
351436000	1441074064	31.114116999999993	122.87228300000001	14.2	245.00000000000003	239.0
351436000	1441074065	31.11408468799898	122.87219697044392	14.183333333333334	245.00000000000003	239.0
351436000	1441074066	31.114049837837474	122.87210046089115	14.166666666666666	245.00000000000003	239.0
351436000	1441074067	31.114014046724225	122.87199884021672	14.149999999999999	245.00000000000003	239.0
351436000	1441074068	31.113978911883592	122.87189747728145	14.133333333333333	245.00000000000003	239.0
351436000	1441074069	31.11394603055667	122.8718017409316	14.116666666666667	245.00000000000003	239.0
351436000	1441074070	31.113916999999997	122.87171700000002	14.1	245.00000000000003	239.0
351436000	1441074071	31.113892972437355	122.87164720149238	14.1	245.00000000000003	239.0
351436000	1441074072	31.113873319915406	122.87159060514513	14.1	245.00000000000003	239.0
351436000	1441074073	31.113856969427474	122.87154404888562	14.1	245.00000000000003	239.0
351436000	1441074074	31.113842847959326	122.87150437064811	14.1	245.00000000000003	239.0
351436000	1441074075	31.1138298824914	122.87146840837187	14.1	245.00000000000003	239.0
351436000	1441074076	31.113817000000008	122.87143300000001	14.1	245.00000000000003	239.0
351436000	1441074077	31.113803278186456	122.87139545349996	14.1	245.00000000000003	239.0
351436000	1441074078	31.113788397663946	122.87135495692532	14.1	245.00000000000003	239.0
351436000	1441074079	31.11377218977342	122.87131116835158	14.1	245.00000000000003	239.0
351436000	1441074080	31.113754485855143	122.87126374585498	14.1	245.00000000000003	239.0
351436000	1441074081	31.11373511724855	122.87121234751267	14.1	245.00000000000003	239.0
351436000	1441074082	31.113713915292173	122.87115663140288	14.1	245.00000000000003	239.0
351436000	1441074083	31.11369071132359	122.871096255605	14.1	245.00000000000003	239.0
351436000	1441074084	31.11366533667922	122.87103087819969	14.1	245.00000000000003	239.0
351436000	1441074085	31.11363762269424	122.87096015726914	14.1	245.00000000000003	239.0
351436000	1441074086	31.113607400702435	122.8708837508972	14.1	245.00000000000003	239.0
351436000	1441074087	31.113574502036055	122.87080131716952	14.1	245.00000000000003	239.0
351436000	1441074088	31.11353875802568	122.87071251417379	14.1	245.00000000000003	239.0
351436000	1441074089	31.11349999999999	122.87061699999998	14.1	245.00000000000003	239.0
351436000	1441074090	31.113458227205268	122.87051480192352	14.09090909090909	245.00000000000003	239.0
351436000	1441074091	31.113414110566378	122.87040742395155	14.081818181818182	245.00000000000003	239.0
351436000	1441074092	31.11336848893263	122.87029673926868	14.072727272727272	245.00000000000003	239.0
351436000	1441074093	31.11332220115942	122.87018462105246	14.063636363636363	245.00000000000003	239.0
351436000	1441074094	31.11327608610853	122.87007294247297	14.054545454545455	245.00000000000003	239.0
351436000	1441074095	31.11323098264822	122.86996357669278	14.045454545454545	245.00000000000003	239.0
351436000	1441074096	31.11318772965303	122.86985839686713	14.036363636363637	245.00000000000003	239.0
351436000	1441074097	31.11314716600332	122.86975927614452	14.027272727272727	245.00000000000003	239.0
351436000	1441074098	31.113110130584484	122.86966808766759	14.018181818181818	245.00000000000003	239.0
351436000	1441074099	31.11307746228598	122.86958670457442	14.00909090909091	245.00000000000003	239.0
351436000	1441074100	31.113050000000005	122.86951700000002	14.0	245.00000000000003	239.0
351436000	1441074101	31.113028221107275	122.86946002955519	14.0	245.00000000000003	239.0
351436000	1441074102	31.113011156935197	122.8694135787622	14.0	245.00000000000003	239.0
351436000	1441074103	31.112997477291735	122.86937461562805	14.0	245.00000000000003	239.0
351436000	1441074104	31.112985851979523	122.8693401081657	14.0	245.00000000000003	239.0
351436000	1441074105	31.11297495079718	122.86930702439246	14.0	245.00000000000003	239.0
351436000	1441074106	31.112963443540007	122.86927233232915	14.0	245.00000000000003	239.0
351436000	1441074107	31.11295	122.86923299999998	14.0	245.00000000000003	239.0
351436000	1441074108	31.11293356748256	122.86918664448781	14.008333333333333	245.00000000000003	239.0
351436000	1441074109	31.11291420335952	122.869133479096	14.016666666666666	245.00000000000003	239.0
351436000	1441074110	31.112892242520026	122.86907436618249	14.025	245.00000000000003	239.0
351436000	1441074111	31.112868019853845	122.8690101681047	14.033333333333333	245.00000000000003	239.0
351436000	1441074112	31.11284187025183	122.86894174721904	14.041666666666666	245.00000000000003	239.0
351436000	1441074113	31.112814128606143	122.86886996588066	14.05	245.00000000000003	239.0
351436000	1441074114	31.112785129810604	122.868795686443	14.058333333333334	245.00000000000003	239.0
351436000	1441074115	31.112755208760785	122.8687197712577	14.066666666666666	245.00000000000003	239.0
351436000	1441074116	31.112724700354235	122.86864308267437	14.075	245.00000000000003	239.0
351436000	1441074117	31.1126939394905	122.86856648304048	14.083333333333332	245.00000000000003	239.0
351436000	1441074118	31.112663261071226	122.86849083470133	14.091666666666667	245.00000000000003	239.0
351436000	1441074119	31.112632999999995	122.868417	14.1	245.00000000000003	239.0
351436000	1441074120	31.112603400130883	122.86834546558377	14.075	245.00000000000003	239.0
351436000	1441074121	31.11257434111223	122.86827521532453	14.05	245.00000000000003	239.0
351436000	1441074122	31.11254561153823	122.86820485740245	14.025	245.00000000000003	239.0
351436000	1441074123	31.112517000000008	122.86813300000001	14.0	245.00000000000003	239.0
351436000	1441074124	31.112488384689726	122.86805872331334	14.0	245.00000000000003	239.14285714285714
351436000	1441074125	31.11246000221504	122.86798299558448	14.0	245.00000000000003	239.28571428571428
351436000	1441074126	31.112432178790502	122.8679072570644	14.0	245.00000000000003	239.42857142857144
351436000	1441074127	31.11240524063403	122.8678329480014	14.0	245.00000000000003	239.57142857142853
351436000	1441074128	31.11237951396684	122.86776150864114	14.0	245.00000000000003	239.7142857142857
351436000	1441074129	31.11235532501319	122.86769437922693	14.0	245.00000000000003	239.85714285714283
351436000	1441074130	31.112332999999992	122.867633	14.0	245.00000000000003	239.99999999999997
351436000	1441074131	31.11231264314054	122.8675780450788	14.0	245.00000000000003	239.99999999999997
351436000	1441074132	31.112293470584415	122.86752712409788	14.0	245.00000000000003	239.99999999999997
351436000	1441074133	31.11227447646056	122.86747708057514	14.0	245.00000000000003	239.99999999999997
351436000	1441074134	31.112254654892848	122.86742475803334	14.0	245.00000000000003	239.99999999999997
351436000	1441074135	31.112233	122.86736700000002	14.0	245.00000000000003	239.99999999999997
351436000	1441074136	31.112208760739893	122.86730144197108	14.0	245.14285714285717	239.99999999999997
351436000	1441074137	31.112182205447834	122.86722888729628	14.0	245.28571428571433	239.99999999999997
351436000	1441074138	31.11215385730595	122.86715093128633	14.0	245.42857142857147	239.99999999999997
351436000	1441074139	31.112124239499465	122.8670691692491	14.0	245.57142857142858	239.99999999999997
351436000	1441074140	31.112093875217102	122.8669851964891	14.0	245.71428571428572	239.99999999999997
351436000	1441074141	31.112063287651655	122.8669006083071	14.0	245.85714285714286	239.99999999999997
351436000	1441074142	31.112032999999997	122.866817	14.0	246.00000000000003	239.99999999999997
351436000	1441074143	31.112003417874416	122.86673559898057	14.0	245.85714285714286	239.99999999999997
351436000	1441074144	31.11197447653439	122.86665616113848	14.0	245.71428571428572	239.99999999999997
351436000	1441074145	31.111945993649485	122.86657807448414	14.0	245.57142857142858	239.99999999999997
351436000	1441074146	31.111917786887794	122.86650072702932	14.0	245.42857142857147	239.99999999999997
351436000	1441074147	31.111889673915815	122.86642350678716	14.0	245.28571428571433	239.99999999999997
351436000	1441074148	31.111861472398687	122.86634580177213	14.0	245.14285714285717	239.99999999999997
351436000	1441074149	31.11183299999999	122.866267	14.0	245.00000000000003	239.99999999999997
351436000	1441074150	31.11180414913142	122.86618673250365	14.0	245.08333333333337	239.99999999999997
351436000	1441074151	31.11177511120258	122.86610560237938	14.0	245.1666666666667	239.99999999999997
351436000	1441074152	31.111746152374497	122.8660244557376	14.0	245.25	239.99999999999997
351436000	1441074153	31.111717538810282	122.86594413868677	14.0	245.33333333333334	239.99999999999997
351436000	1441074154	31.111689536675165	122.86586549733346	14.0	245.4166666666667	239.99999999999997
351436000	1441074155	31.111662412136397	122.86578937778245	14.0	245.5	239.99999999999997
351436000	1441074156	31.111636431363085	122.86571662613669	14.0	245.58333333333334	239.99999999999997
351436000	1441074157	31.111611860526036	122.86564808849775	14.0	245.66666666666669	239.99999999999997
351436000	1441074158	31.11158896579748	122.86558461096578	14.0	245.75000000000003	239.99999999999997
351436000	1441074159	31.11156801335081	122.86552703963996	14.0	245.83333333333337	239.99999999999997
351436000	1441074160	31.111549269360143	122.86547622061869	14.0	245.91666666666666	239.99999999999997
351436000	1441074161	31.111533000000005	122.865433	14.0	246.00000000000003	239.99999999999997
351436000	1441074162	31.111519150812533	122.86539723487967	14.0	246.00000000000003	239.99999999999997
351436000	1441074163	31.11150638480855	122.86536482634631	14.0	246.00000000000003	239.99999999999997
351436000	1441074164	31.111493044361445	122.8653306864912	14.0	246.00000000000003	239.99999999999997
351436000	1441074165	31.11147747183906	122.86528972741108	14.0	246.00000000000003	239.99999999999997
351436000	1441074166	31.111458009602	122.86523686120945	14.0	246.00000000000003	239.99999999999997
351436000	1441074167	31.111433	122.86516699999999	14.0	246.00000000000003	239.99999999999997
351436000	1441074168	31.111401523241902	122.86507734287277	14.0	246.00000000000003	239.99999999999997
351436000	1441074169	31.111365611030788	122.86497423677073	14.0	246.00000000000003	239.99999999999997
351436000	1441074170	31.11132803296369	122.86486631558152	14.0	246.00000000000003	239.99999999999997
351436000	1441074171	31.111291558664757	122.86476221316812	14.0	246.00000000000003	239.99999999999997
351436000	1441074172	31.11125895778564	122.8646705633684	14.0	246.00000000000003	239.99999999999997
351436000	1441074173	31.111233000000002	122.86459999999998	14.0	246.00000000000003	239.99999999999997
351436000	1441074174	31.111215275086455	122.86455559238405	14.0	246.00000000000003	239.99999999999997
351436000	1441074175	31.11120265319066	122.86452815190742	14.0	246.00000000000003	239.99999999999997
351436000	1441074176	31.111190824533423	122.86450492548963	14.0	246.00000000000003	239.99999999999997
351436000	1441074177	31.111175479323833	122.86447316006263	14.0	246.00000000000003	239.99999999999997
351436000	1441074178	31.11115230775715	122.86442010257376	14.0	246.00000000000003	239.99999999999997
351436000	1441074179	31.111117000000007	122.864333	14.0	246.00000000000003	239.99999999999997
351436000	1441074180	31.111067305392133	122.86420500438295	13.975	246.00000000000003	239.75
351436000	1441074181	31.11100921015667	122.86405288783108	13.95	246.00000000000003	239.49999999999997
351436000	1441074182	31.110950759817015	122.86389932738949	13.925	246.00000000000003	239.24999999999997
351436000	1441074183	31.110899999999994	122.863767	13.9	246.00000000000003	239.0
351436000	1441074184	31.110863011134857	122.86367299995162	13.916666666666668	246.00000000000003	239.0
351436000	1441074185	31.110838012530195	122.8636120912524	13.933333333333334	246.00000000000003	239.0
351436000	1441074186	31.11082125816829	122.86357345538642	13.95	246.00000000000003	239.0
351436000	1441074187	31.11080900200222	122.86354627386746	13.966666666666667	246.00000000000003	239.0
351436000	1441074188	31.11079749797008	122.86351972822526	13.983333333333334	246.00000000000003	239.0
351436000	1441074189	31.110783	122.863483	14.0	246.00000000000003	239.0
351436000	1441074190	31.110762636605692	122.86342789744826	14.0	246.00000000000003	239.0
351436000	1441074191	31.11073703468482	122.86335673565041	14.0	246.00000000000003	239.0
351436000	1441074192	31.110707695736167	122.86327445638796	14.0	246.00000000000003	239.0
351436000	1441074193	31.110676121267208	122.86318600143466	14.0	246.00000000000003	239.0
351436000	1441074194	31.110643812797413	122.86309631255357	14.0	246.00000000000003	239.0
351436000	1441074195	31.110612271859726	122.86301033149564	14.0	246.00000000000003	239.0
351436000	1441074196	31.110583000000002	122.86293300000001	14.0	246.00000000000003	239.0
351436000	1441074197	31.11055704892476	122.86286766742334	13.98	246.00000000000003	239.0
351436000	1441074198	31.11053367094209	122.86281131363074	13.96	246.00000000000003	239.0
351436000	1441074199	31.110511668501154	122.86275932612271	13.94	246.00000000000003	239.0
351436000	1441074200	31.110489844042732	122.8627070924074	13.92	246.00000000000003	239.0
351436000	1441074201	31.110467	122.86265000000002	13.9	246.00000000000003	239.0
351436000	1441074202	31.11044219842769	122.86258452428962	13.9	246.00000000000003	239.0
351436000	1441074203	31.110415539894912	122.8625114921363	13.9	246.00000000000003	239.0
351436000	1441074204	31.110387384602625	122.8624328182652	13.9	246.00000000000003	239.0
351436000	1441074205	31.110358092755455	122.86235041739874	13.9	246.00000000000003	239.0
351436000	1441074206	31.110328024562506	122.86226620425596	13.9	246.00000000000003	239.0
351436000	1441074207	31.110297540237724	122.86218209355242	13.9	246.00000000000003	239.0
351436000	1441074208	31.110266999999993	122.8621	13.9	246.00000000000003	239.0
351436000	1441074209	31.110236720598806	122.86202147194902	13.9	245.85714285714286	239.0
351436000	1441074210	31.1102068448893	122.86194659231643	13.9	245.71428571428572	239.0
351436000	1441074211	31.11017747225185	122.86187507766124	13.9	245.57142857142858	239.0
351436000	1441074212	31.11014870206594	122.86180664454257	13.9	245.42857142857147	239.0
351436000	1441074213	31.1101206337102	122.86174100951976	13.9	245.28571428571433	239.0
351436000	1441074214	31.110093366562506	122.86167788915233	13.9	245.14285714285717	239.0
351436000	1441074215	31.110067000000004	122.861617	13.9	245.00000000000003	239.0
351436000	1441074216	31.110041606017674	122.86155807072599	13.9	245.00000000000003	239.05555555555551
351436000	1441074217	31.1100171470838	122.86150087840734	13.9	245.00000000000003	239.11111111111111
351436000	1441074218	31.109993558284707	122.86144521222491	13.9	245.00000000000003	239.16666666666669
351436000	1441074219	31.109970774706266	122.86139086135998	13.9	245.00000000000003	239.2222222222222
351436000	1441074220	31.109948731433963	122.86133761499426	13.9	245.00000000000003	239.27777777777774
351436000	1441074221	31.10992736355291	122.86128526230986	13.9	245.00000000000003	239.33333333333331
351436000	1441074222	31.10990660614785	122.86123359248933	13.9	245.00000000000003	239.3888888888889
351436000	1441074223	31.109886394303178	122.86118239471547	13.9	245.00000000000003	239.44444444444443
351436000	1441074224	31.109866663102927	122.86113145817149	13.9	245.00000000000003	239.49999999999997
351436000	1441074225	31.109847347630815	122.86108057204086	13.9	245.00000000000003	239.55555555555554
351436000	1441074226	31.109828382970193	122.86102952550745	13.9	245.00000000000003	239.61111111111111
351436000	1441074227	31.10980970420415	122.86097810775537	13.9	245.00000000000003	239.66666666666666
351436000	1441074228	31.10979124641537	122.86092610796906	13.9	245.00000000000003	239.72222222222217
351436000	1441074229	31.109772944686195	122.86087331533322	13.9	245.00000000000003	239.77777777777777
351436000	1441074230	31.109754734098647	122.86081951903293	13.9	245.00000000000003	239.83333333333334
351436000	1441074231	31.109736549734347	122.86076450825348	13.9	245.00000000000003	239.88888888888889
351436000	1441074232	31.10971832667452	122.86070807218051	13.9	245.00000000000003	239.9444444444444
351436000	1441074233	31.109700000000004	122.86065000000002	13.9	245.00000000000003	239.99999999999997
351436000	1441074234	31.10968147473818	122.86059007343708	13.9	245.09090909090912	239.99999999999997
351436000	1441074235	31.109662535703844	122.8605280443727	13.9	245.1818181818182	239.99999999999997
351436000	1441074236	31.109642937658233	122.86046365722754	13.9	245.2727272727273	239.99999999999997
351436000	1441074237	31.109622435361924	122.86039665642323	13.9	245.3636363636364	239.99999999999997
351436000	1441074238	31.109600783574837	122.86032678638246	13.9	245.45454545454547	239.99999999999997
351436000	1441074239	31.10957773705613	122.86025379152902	13.9	245.5454545454546	239.99999999999997
351436000	1441074240	31.109553050564184	122.86017741628797	13.9	245.63636363636363	239.99999999999997
351436000	1441074241	31.109526478856527	122.86009740508574	13.9	245.72727272727275	239.99999999999997
351436000	1441074242	31.109497776689736	122.86001350235028	13.9	245.81818181818184	239.99999999999997
351436000	1441074243	31.1094666988194	122.85992545251123	13.9	245.9090909090909	239.99999999999997
351436000	1441074244	31.10943300000001	122.859833	13.9	246.00000000000003	239.99999999999997
351436000	1441074245	31.109396689458567	122.85973640537634	13.9	246.00000000000003	239.99999999999997
351436000	1441074246	31.109358794318727	122.85963799370356	13.9	246.00000000000003	239.99999999999997
351436000	1441074247	31.109320596185498	122.85954060616278	13.9	246.00000000000003	239.99999999999997
351436000	1441074248	31.109283376672444	122.85944708392529	13.9	246.00000000000003	239.99999999999997
351436000	1441074249	31.10924841740114	122.85936026815308	13.9	246.00000000000003	239.99999999999997
351436000	1441074250	31.109217	122.859283	13.9	246.00000000000003	239.99999999999997
351436000	1441074251	31.10918994291782	122.85921700610312	13.9	246.00000000000003	239.99999999999997
351436000	1441074252	31.10916621186374	122.8591595550577	13.9	246.00000000000003	239.99999999999997
351436000	1441074253	31.109144309354257	122.85910680095692	13.9	246.00000000000003	239.99999999999997
351436000	1441074254	31.109122737898698	122.8590548979017	13.9	246.00000000000003	239.99999999999997
351436000	1441074255	31.1091	122.85900000000001	13.9	246.00000000000003	239.99999999999997
351436000	1441074256	31.109074891496483	122.85893896455956	13.914285714285715	246.00000000000003	239.99999999999997
351436000	1441074257	31.109047381589587	122.85887146166355	13.928571428571429	246.00000000000003	239.99999999999997
351436000	1441074258	31.10901773282199	122.85879786458821	13.942857142857143	246.00000000000003	239.99999999999997
351436000	1441074259	31.108986207736336	122.85871854660942	13.957142857142857	246.00000000000003	239.99999999999997
351436000	1441074260	31.10895306887535	122.8586338810024	13.971428571428572	246.00000000000003	239.99999999999997
[truncated: 2,231 more rows]
