# Supplementary material for: Maritime traffic congestion identification and ship trajectory prediction using temporal graph convolutional networks
Source: PLoS One. 2026 Mar 9;21(3):e0342781. doi: 10.1371/journal.pone.0342781 (PMC12970927; doi:10.1371/journal.pone.0342781)
Supplement: S1 File — (ZIP) [file pone.0342781.s001.zip › data/interpolation/shipid_352037000_processed.csv]

shipid	lasttime	lat	lon	sog	cog	hdg
352037000	1441065606	31.172773	122.54396	4.2	338.1	349.0
352037000	1441065607	31.172791754260555	122.54395037151386	4.211111111111111	338.1	349.0
352037000	1441065608	31.172810339624444	122.5439409786442	4.222222222222222	338.1	349.0
352037000	1441065609	31.172828783376605	122.54393179965514	4.233333333333333	338.1	349.0
352037000	1441065610	31.17284711280199	122.54392281281079	4.2444444444444445	338.1	349.0
352037000	1441065611	31.172865355185557	122.54391399637515	4.2555555555555555	338.1	349.0
352037000	1441065612	31.172883537812208	122.5439053286123	4.266666666666667	338.1	349.0
352037000	1441065613	31.1729016879669	122.54389678778617	4.277777777777778	338.1	349.0
352037000	1441065614	31.172919832934515	122.54388835216075	4.288888888888889	338.1	349.0
352037000	1441065615	31.172938000000002	122.54388000000002	4.3	338.1	349.0
352037000	1441065616	31.17295621644823	122.54387170956782	4.3	338.1	349.0
352037000	1441065617	31.17297450956413	122.54386345912812	4.3	338.1	349.0
352037000	1441065618	31.17299290663257	122.54385522694473	4.3	338.1	349.0
352037000	1441065619	31.17301143493844	122.54384699128147	4.3	338.1	349.0
352037000	1441065620	31.173030121766644	122.54383873040221	4.3	338.1	349.0
352037000	1441065621	31.173048994402034	122.54383042257068	4.3	338.1	349.0
352037000	1441065622	31.17306808012949	122.54382204605068	4.3	338.1	349.0
352037000	1441065623	31.17308740623386	122.54381357910587	4.3	338.1	349.0
352037000	1441065624	31.173106999999998	122.54380500000002	4.3	338.1	349.0
352037000	1441065625	31.17312686992946	122.54379629675586	4.3	338.17272727272734	349.0
352037000	1441065626	31.17314694939057	122.54378749643253	4.3	338.24545454545455	349.0
352037000	1441065627	31.17316715296839	122.54377863584834	4.3	338.31818181818187	349.0
352037000	1441065628	31.17318739524794	122.54376975182163	4.3	338.39090909090913	349.0
352037000	1441065629	31.173207590814275	122.54376088117084	4.3	338.4636363636364	349.0
352037000	1441065630	31.173227654252496	122.54375206071445	4.3	338.53636363636366	349.0
352037000	1441065631	31.173247500147678	122.54374332727105	4.3	338.60909090909087	349.0
352037000	1441065632	31.173267043084895	122.54373471765918	4.3	338.6818181818182	349.0
352037000	1441065633	31.173286197649272	122.54372626869754	4.3	338.75454545454545	349.0
352037000	1441065634	31.17330487842594	122.5437180172049	4.3	338.8272727272727	349.0
352037000	1441065635	31.173323	122.54371	4.3	338.9	349.0
352037000	1441065636	31.173340508510858	122.54370224052535	4.3	338.95454545454544	349.0
352037000	1441065637	31.173357476314905	122.54369470871815	4.3	339.0090909090909	349.0
352037000	1441065638	31.173374007322835	122.54368736113922	4.3	339.0636363636363	349.0
352037000	1441065639	31.17339020544528	122.5436801543493	4.3	339.1181818181818	349.0
352037000	1441065640	31.17340617459283	122.543673044909	4.3	339.1727272727273	349.0
352037000	1441065641	31.173422018676163	122.54366598937901	4.3	339.22727272727275	349.0
352037000	1441065642	31.173437841605846	122.54365894431982	4.3	339.2818181818182	349.0
352037000	1441065643	31.173453747292484	122.54365186629192	4.3	339.33636363636367	349.0
352037000	1441065644	31.173469839646692	122.54364471185576	4.3	339.3909090909091	349.0
352037000	1441065645	31.173486222579	122.54363743757168	4.3	339.44545454545454	349.0
352037000	1441065646	31.173502999999993	122.54363	4.3	339.5	349.0
352037000	1441065647	31.173520245787262	122.54362236729713	4.3	339.4555555555555	349.0
352037000	1441065648	31.17353791368662	122.54361455400444	4.3	339.4111111111111	349.0
352037000	1441065649	31.173555927410877	122.54360658625943	4.3	339.3666666666667	349.0
352037000	1441065650	31.173574210672907	122.54359849019973	4.3	339.32222222222225	349.0
352037000	1441065651	31.173592687185575	122.54359029196297	4.3	339.27777777777777	349.0
352037000	1441065652	31.17361128066173	122.54358201768686	4.3	339.23333333333335	349.0
352037000	1441065653	31.173629914814267	122.54357369350913	4.3	339.1888888888889	349.0
352037000	1441065654	31.173648513356053	122.54356534556759	4.3	339.1444444444445	349.0
352037000	1441065655	31.17366699999999	122.543557	4.3	339.1	349.0
352037000	1441065656	31.173685316378023	122.5435486785635	4.3	339.09090909090907	349.0
352037000	1441065657	31.173703475798472	122.54354038549184	4.3	339.0818181818182	349.0
352037000	1441065658	31.17372150948863	122.54353212063799	4.3	339.07272727272726	349.0
352037000	1441065659	31.173739448675825	122.5435238838549	4.3	339.06363636363636	349.0
352037000	1441065660	31.173757324587427	122.5435156749955	4.3	339.05454545454546	349.0
352037000	1441065661	31.173775168450742	122.54350749391273	4.3	339.04545454545456	349.0
352037000	1441065662	31.17379301149313	122.5434993404595	4.3	339.0363636363636	349.0
352037000	1441065663	31.173810884941915	122.54349121448874	4.3	339.02727272727276	349.0
352037000	1441065664	31.17382882002443	122.5434831158533	4.3	339.0181818181818	349.0
352037000	1441065665	31.17384684796802	122.54347504440611	4.3	339.0090909090909	349.0
352037000	1441065666	31.173865	122.543467	4.3	339.0	349.0
352037000	1441065667	31.173883297601783	122.54345898140019	4.3	339.0777777777777	349.0
352037000	1441065668	31.17390172327111	122.54345098302112	4.3	339.15555555555557	349.0
352037000	1441065669	31.173920249759803	122.54344299818959	4.3	339.2333333333333	349.0
352037000	1441065670	31.17393884981968	122.54343502023244	4.3	339.3111111111111	349.0
352037000	1441065671	31.17395749620254	122.54342704247638	4.3	339.3888888888889	349.0
352037000	1441065672	31.17397616166019	122.54341905824832	4.3	339.46666666666664	349.0
352037000	1441065673	31.173994818944447	122.54341106087502	4.3	339.5444444444444	349.0
352037000	1441065674	31.17401344080711	122.54340304368333	4.3	339.6222222222222	349.0
352037000	1441065675	31.174032000000004	122.543395	4.3	339.7	349.0
352037000	1441065676	31.17405047652232	122.54338692546514	4.3	339.74444444444447	349.0
352037000	1441065677	31.174068879362874	122.54337882497175	4.3	339.7888888888889	349.0
352037000	1441065678	31.174087224757884	122.54337070572598	4.3	339.8333333333333	349.0
352037000	1441065679	31.17410552894358	122.54336257493411	4.3	339.8777777777778	349.0
352037000	1441065680	31.17412380815618	122.54335443980229	4.3	339.9222222222222	349.0
352037000	1441065681	31.174142078631892	122.54334630753675	4.3	339.9666666666667	349.0
352037000	1441065682	31.174160356606947	122.54333818534373	4.3	340.0111111111111	349.0
352037000	1441065683	31.174178658317576	122.54333008042941	4.3	340.05555555555554	349.0
352037000	1441065684	31.174197000000007	122.54332200000002	4.3	340.1	349.0
352037000	1441065685	31.174215401288627	122.54331394746099	4.308333333333334	340.01666666666665	349.0
352037000	1441065686	31.174233895410474	122.54330591101476	4.316666666666666	339.93333333333334	349.0
352037000	1441065687	31.174252518990777	122.5432978750629	4.325	339.85	349.0
352037000	1441065688	31.17427130865472	122.54328982400705	4.333333333333333	339.7666666666667	349.0
352037000	1441065689	31.1742903010275	122.54328174224881	4.341666666666667	339.68333333333334	349.0
352037000	1441065690	31.17430953273432	122.54327361418966	4.35	339.6	349.0
352037000	1441065691	31.174329040400348	122.54326542423121	4.358333333333333	339.5166666666667	349.0
352037000	1441065692	31.17434886065078	122.54325715677487	4.366666666666667	339.43333333333334	349.0
352037000	1441065693	31.17436903011079	122.54324879622214	4.375	339.35	349.0
352037000	1441065694	31.174389585405557	122.5432403269745	4.383333333333334	339.26666666666665	349.0
352037000	1441065695	31.174410563160237	122.54323173343333	4.391666666666667	339.1833333333334	349.0
352037000	1441065696	31.174432	122.54322300000001	4.4	339.1	349.0
352037000	1441065697	31.17445390013088	122.54321411995078	4.4	339.05555555555554	349.0
352037000	1441065698	31.174476138082415	122.54320512206154	4.4	339.0111111111112	349.0
352037000	1441065699	31.174498555965048	122.5431960439831	4.4	338.9666666666667	349.0
352037000	1441065700	31.17452099588923	122.54318692336649	4.4	338.9222222222222	349.0
352037000	1441065701	31.174543299965414	122.54317779786265	4.4	338.8777777777778	349.0
352037000	1441065702	31.174565310304093	122.54316870512281	4.4	338.8333333333333	349.0
352037000	1441065703	31.174586869015734	122.54315968279818	4.4	338.7888888888889	349.0
352037000	1441065704	31.17460781821087	122.54315076854012	4.4	338.74444444444447	349.0
352037000	1441065705	31.17462799999998	122.54314200000002	4.4	338.7	349.0
352037000	1441065706	31.174647306618763	122.543133404217	4.4	338.68	349.0
352037000	1441065707	31.17466583080334	122.54312496578062	4.4	338.66	349.0
352037000	1441065708	31.174683715415004	122.54311665866793	4.4	338.64	349.0
352037000	1441065709	31.17470110331501	122.5431084568559	4.4	338.62	349.0
352037000	1441065710	31.174718137364625	122.54310033432144	4.4	338.6	349.0
352037000	1441065711	31.17473496042508	122.54309226504142	4.4	338.58	349.0
352037000	1441065712	31.17475171535762	122.5430842229926	4.4	338.56	349.0
352037000	1441065713	31.174768545023483	122.54307618215168	4.4	338.54	349.0
352037000	1441065714	31.174785592283857	122.54306811649528	4.4	338.52000000000004	349.0
352037000	1441065715	31.174802999999997	122.54306	4.4	338.5	349.0
352037000	1441065716	31.17482087637247	122.54305181196128	4.4	338.54545454545456	349.0
352037000	1441065717	31.1748391909595	122.54304355295035	4.4	338.5909090909091	349.0
352037000	1441065718	31.174857878658624	122.54303522885748	4.4	338.6363636363636	349.0
352037000	1441065719	31.17487687436749	122.5430268455729	4.4	338.6818181818182	349.0
352037000	1441065720	31.17489611298366	122.54301840898688	4.4	338.7272727272727	349.0
352037000	1441065721	31.174915529404768	122.54300992498975	4.4	338.7727272727273	349.0
352037000	1441065722	31.174935058528362	122.54300139947183	4.4	338.8181818181818	349.0
352037000	1441065723	31.17495463525209	122.54299283832349	4.4	338.8636363636363	349.0
352037000	1441065724	31.17497419447352	122.54298424743513	4.4	338.9090909090909	349.0
352037000	1441065725	31.174993671090295	122.54297563269715	4.4	338.95454545454544	349.0
352037000	1441065726	31.175013	122.54296700000002	4.4	339.0	349.0
352037000	1441065727	31.17503213452072	122.54295835596193	4.4	339.06666666666666	349.0
352037000	1441065728	31.175051101652453	122.54294971011198	4.4	339.1333333333333	349.0
352037000	1441065729	31.175069946815608	122.54294107270695	4.4	339.20000000000005	349.0
352037000	1441065730	31.175088715430668	122.54293245400365	4.4	339.26666666666665	349.0
352037000	1441065731	31.175107452918038	122.54292386425885	4.4	339.33333333333337	349.0
352037000	1441065732	31.17512620469822	122.54291531372934	4.4	339.40000000000003	349.0
352037000	1441065733	31.175145016191628	122.54290681267184	4.4	339.4666666666667	349.0
352037000	1441065734	31.175163932818727	122.54289837134316	4.4	339.53333333333336	349.0
352037000	1441065735	31.175182999999986	122.54289000000001	4.4	339.6	349.0
352037000	1441065736	31.175202248239614	122.54288170547031	4.4	339.6333333333334	349.0
352037000	1441065737	31.175221648376812	122.54287348086656	4.4	339.6666666666667	349.0
352037000	1441065738	31.1752411563346	122.54286531587253	4.4	339.70000000000005	349.0
352037000	1441065739	31.175260728035944	122.54285720017185	4.4	339.73333333333335	349.0
352037000	1441065740	31.175280319403804	122.54284912344832	4.4	339.7666666666667	349.0
352037000	1441065741	31.17529988636117	122.54284107538564	4.4	339.79999999999995	349.0
352037000	1441065742	31.17531938483102	122.54283304566752	4.4	339.8333333333333	349.0
352037000	1441065743	31.1753387707363	122.54282502397773	4.4	339.8666666666666	349.0
352037000	1441065744	31.175358	122.542817	4.4	339.9	349.0
352037000	1441065745	31.175377047359262	122.54280896354618	4.4	339.925	349.0
352037000	1441065746	31.175395962808032	122.54280090494044	4.4	339.95	349.0
352037000	1441065747	31.1754148151544	122.54279281463499	4.4	339.975	349.0
352037000	1441065748	31.17543367320648	122.54278468308203	4.4	339.99999999999994	349.0
352037000	1441065749	31.17545260577235	122.5427765007337	4.4	340.025	349.0
352037000	1441065750	31.17547168166014	122.54276825804216	4.4	340.04999999999995	349.0
352037000	1441065751	31.17549096967794	122.54275994545948	4.4	340.075	349.0
352037000	1441065752	31.175510538633834	122.54275155343774	4.4	340.1	349.0
352037000	1441065753	31.175530457335892	122.54274307242893	4.4	340.125	349.0
352037000	1441065754	31.175550794592233	122.54273449288507	4.4	340.15000000000003	349.0
352037000	1441065755	31.1755716192109	122.54272580525813	4.4	340.175	349.0
352037000	1441065756	31.175593	122.542717	4.4	340.2	349.0
352037000	1441065757	31.175614964878545	122.54270807595233	4.4	340.2	349.0
352037000	1441065758	31.17563737820945	122.54269906551589	4.4	340.2	349.0
352037000	1441065759	31.175660063466605	122.54269000948128	4.4	340.2	349.0
352037000	1441065760	31.1756828441239	122.54268094863923	4.4	340.2	349.0
352037000	1441065761	31.175705543655255	122.54267192378055	4.4	340.2	349.0
352037000	1441065762	31.175727985534582	122.54266297569619	4.4	340.2	349.0
352037000	1441065763	31.175749993235847	122.54265414517721	4.4	340.2	349.0
352037000	1441065764	31.175771390232995	122.54264547301473	4.4	340.2	349.0
352037000	1441065765	31.175792	122.542637	4.4	340.2	349.0
352037000	1441065766	31.175811697653366	122.54262875444736	4.4	340.1545454545455	349.0
352037000	1441065767	31.175830564879693	122.54262071476319	4.4	340.1090909090909	349.0
352037000	1441065768	31.1758487350081	122.54261284687684	4.4	340.06363636363636	349.0
352037000	1441065769	31.17586634136769	122.54260511671748	4.4	340.01818181818186	349.0
352037000	1441065770	31.175883517287538	122.54259749021436	4.4	339.97272727272724	349.0
352037000	1441065771	31.17590039609673	122.54258993329651	4.4	339.92727272727274	349.0
352037000	1441065772	31.175917111124352	122.54258241189297	4.4	339.8818181818182	349.0
352037000	1441065773	31.175933795699436	122.5425748919327	4.4	339.8363636363636	349.0
352037000	1441065774	31.175950583151067	122.54256733934459	4.4	339.7909090909091	349.0
352037000	1441065775	31.175967606808232	122.54255972005743	4.4	339.7454545454545	349.0
352037000	1441065776	31.175985000000008	122.542552	4.4	339.7	349.0
352037000	1441065777	31.176002866749386	122.54254415226562	4.4	339.63684210526316	349.0
352037000	1441065778	31.176021193855444	122.5425361786061	4.4	339.5736842105263	349.0
352037000	1441065779	31.176039938811183	122.54252808793794	4.4	339.5105263157895	349.0
352037000	1441065780	31.176059059109683	122.54251988917761	4.4	339.44736842105266	349.0
352037000	1441065781	31.176078512243983	122.54251159124168	4.4	339.38421052631577	349.0
352037000	1441065782	31.176098255707142	122.54250320304665	4.4	339.32105263157894	349.0
352037000	1441065783	31.176118246992235	122.54249473350909	4.4	339.2578947368421	349.0
352037000	1441065784	31.176138443592283	122.54248619154559	4.4	339.19473684210527	349.0
352037000	1441065785	31.176158803000398	122.54247758607275	4.4	339.13157894736844	349.0
352037000	1441065786	31.176179282709608	122.54246892600717	4.4	339.0684210526316	349.0
352037000	1441065787	31.176199840213005	122.54246022026554	4.4	339.0052631578948	349.0
352037000	1441065788	31.17622043300365	122.54245147776453	4.4	338.9421052631579	349.0
352037000	1441065789	31.176241018574622	122.54244270742083	4.4	338.87894736842105	349.0
352037000	1441065790	31.176261554419	122.54243391815113	4.4	338.8157894736842	349.0
352037000	1441065791	31.176281998029875	122.54242511887222	4.4	338.75263157894733	349.0
352037000	1441065792	31.17630230690031	122.54241631850084	4.4	338.6894736842105	349.0
352037000	1441065793	31.17632243852341	122.54240752595379	4.4	338.62631578947367	349.0
352037000	1441065794	31.176342350392286	122.5423987501479	4.4	338.56315789473683	349.0
352037000	1441065795	31.176361999999997	122.54239	4.4	338.5	349.0
352037000	1441065796	31.17638136125794	122.54238128185553	4.411111111111111	338.5111111111111	349.0
352037000	1441065797	31.176400473750576	122.54237259177434	4.4222222222222225	338.52222222222224	349.0
352037000	1441065798	31.176419393480618	122.54236392324484	4.433333333333334	338.53333333333336	349.0
352037000	1441065799	31.17643817645085	122.54235526975538	4.444444444444445	338.5444444444445	349.0
352037000	1441065800	31.17645687866397	122.54234662479429	4.455555555555556	338.55555555555554	349.0
352037000	1441065801	31.17647555612272	122.54233798184994	4.466666666666667	338.56666666666666	349.0
352037000	1441065802	31.17649426482982	122.5423293344106	4.477777777777778	338.5777777777778	349.0
352037000	1441065803	31.17651306078801	122.54232067596453	4.488888888888889	338.5888888888889	349.0
352037000	1441065804	31.176532	122.542312	4.5	338.6	349.0
352037000	1441065805	31.176551124678387	122.54230330338963	4.5	338.73333333333335	349.0
352037000	1441065806	31.1765704218753	122.5422945965438	4.5	338.8666666666667	349.0
352037000	1441065807	31.176589864852676	122.54228589325727	4.5	339.0	349.0
352037000	1441065808	31.176609426872538	122.54227720732487	4.5	339.1333333333333	349.0
352037000	1441065809	31.176629081196857	122.54226855254146	4.5	339.26666666666665	349.0
352037000	1441065810	31.176648801087616	122.54225994270189	4.5	339.40000000000003	349.0
352037000	1441065811	31.176668559806835	122.54225139160104	4.5	339.53333333333336	349.0
352037000	1441065812	31.176688330616518	122.54224291303382	4.5	339.6666666666667	349.0
352037000	1441065813	31.176708086778667	122.54223452079513	4.5	339.8	349.0
352037000	1441065814	31.176727801555277	122.54222622867995	4.5	339.93333333333334	349.0
352037000	1441065815	31.176747448208392	122.54221805048324	4.5	340.06666666666666	349.0
352037000	1441065816	31.17676700000001	122.54221	4.5	340.2	349.0
352037000	1441065817	31.176786445773963	122.54220208147092	4.5	340.23	349.0
352037000	1441065818	31.17680583670143	122.54219426091956	4.5	340.26	349.0
352037000	1441065819	31.17682523953536	122.54218649481513	4.5	340.29	349.0
352037000	1441065820	31.1768447210287	122.54217873962682	4.5	340.32	349.0
352037000	1441065821	31.176864347934387	122.54217095182368	4.5	340.35	349.0
352037000	1441065822	31.176884187005353	122.54216308787477	4.5	340.38	349.0
352037000	1441065823	31.176904304994512	122.54215510424905	4.5	340.40999999999997	349.0
352037000	1441065824	31.17692476865474	122.54214695741548	4.5	340.44	349.0
352037000	1441065825	31.176945644738943	122.54213860384286	4.5	340.46999999999997	349.0
352037000	1441065826	31.176966999999994	122.54213000000001	4.5	340.5	349.0
352037000	1441065827	31.176988864463	122.54212112002284	4.5	340.4555555555555	349.0
352037000	1441065828	31.177011121242046	122.542112008716	4.5	340.4111111111111	349.0
352037000	1441065829	31.17703361672347	122.54210272855154	4.5	340.3666666666667	349.0
352037000	1441065830	31.177056197293645	122.5420933420015	4.5	340.32222222222225	349.0
352037000	1441065831	31.17707870933895	122.54208391153814	4.5	340.27777777777777	349.0
352037000	1441065832	31.177100999245802	122.54207449963378	4.5	340.23333333333335	349.0
352037000	1441065833	31.17712291340062	122.5420651687609	4.5	340.18888888888887	349.0
352037000	1441065834	31.177144298189862	122.54205598139207	4.5	340.1444444444445	349.0
352037000	1441065835	31.177165	122.54204699999998	4.5	340.1	349.0
352037000	1441065836	31.177184909011793	122.5420382700279	4.5	340.0727272727273	349.0
352037000	1441065837	31.177204090583107	122.54202976880082	4.5	340.04545454545456	349.0
352037000	1441065838	31.177222653866078	122.54202145661415	4.5	340.01818181818186	349.0
352037000	1441065839	31.177240708012803	122.54201329376326	4.5	339.99090909090916	349.0
352037000	1441065840	31.177258362175383	122.54200524054335	4.5	339.9636363636364	349.0
352037000	1441065841	31.177275725505922	122.54199725724962	4.5	339.9363636363637	349.0
352037000	1441065842	31.17729290715647	122.54198930417715	4.5	339.90909090909093	349.0
352037000	1441065843	31.177310016279115	122.54198134162102	4.5	339.88181818181823	349.0
352037000	1441065844	31.177327162025886	122.54197332987619	4.5	339.8545454545455	349.0
352037000	1441065845	31.17734445354883	122.54196522923756	4.5	339.8272727272727	349.0
352037000	1441065846	31.177361999999995	122.54195699999998	4.5	339.8	349.0
352037000	1441065847	31.1773798877498	122.54194861126837	4.5	339.74444444444447	349.0
352037000	1441065848	31.177398112042372	122.54194006738804	4.5	339.6888888888889	349.0
352037000	1441065849	31.177416645340283	122.54193138151447	4.5	339.6333333333333	349.0
352037000	1441065850	31.177435460106086	122.54192256680314	4.5	339.57777777777784	349.0
352037000	1441065851	31.17745452880235	122.54191363640955	4.5	339.52222222222224	349.0
352037000	1441065852	31.17747382389165	122.54190460348924	4.5	339.4666666666667	349.0
352037000	1441065853	31.17749331783655	122.54189548119774	4.5	339.4111111111111	349.0
352037000	1441065854	31.177512983099614	122.54188628269064	4.5	339.3555555555556	349.0
352037000	1441065855	31.17753279214346	122.5418770211235	4.5	339.3	349.0
352037000	1441065856	31.177552717430622	122.54186770965194	4.5	339.2444444444444	349.0
352037000	1441065857	31.17757273142373	122.54185836143157	4.5	339.1888888888889	349.0
352037000	1441065858	31.177592806585366	122.54184898961805	4.5	339.1333333333333	349.0
352037000	1441065859	31.177612915378127	122.54183960736705	4.5	339.0777777777778	349.0
352037000	1441065860	31.177633030264605	122.54183022783427	4.5	339.02222222222224	349.0
352037000	1441065861	31.17765312370743	122.54182086417543	4.5	338.9666666666667	349.0
352037000	1441065862	31.177673168169186	122.54181152954627	4.5	338.9111111111111	349.0
352037000	1441065863	31.177693136112495	122.54180223710253	4.5	338.85555555555555	349.0
352037000	1441065864	31.17771300000001	122.541793	4.5	338.8	349.0
352037000	1441065865	31.177732740843677	122.54178382892917	4.5	338.84999999999997	349.0
352037000	1441065866	31.177752373852993	122.54177472471918	4.5	338.9	349.0
352037000	1441065867	31.177771922786775	122.54176568573384	4.5	338.95	349.0
352037000	1441065868	31.177791411403888	122.541756710337	4.5	339.0	349.0
352037000	1441065869	31.177810863463137	122.54174779689238	4.5	339.04999999999995	349.0
352037000	1441065870	31.177830302723372	122.54173894376382	4.5	339.09999999999997	349.0
352037000	1441065871	31.177849752943416	122.54173014931509	4.5	339.15000000000003	349.0
352037000	1441065872	31.177869237882128	122.54172141190992	4.5	339.20000000000005	349.0
352037000	1441065873	31.177888781298286	122.54171272991209	4.5	339.25	349.0
352037000	1441065874	31.177908406950788	122.54170410168534	4.5	339.3	349.0
352037000	1441065875	31.177928138598396	122.5416955255934	4.5	339.35	349.0
352037000	1441065876	31.177947999999997	122.541687	4.5	339.40000000000003	349.0
352037000	1441065877	31.17796800629443	122.54167852245466	4.5	339.475	349.0
352037000	1441065878	31.177988138140787	122.5416700872504	4.5	339.55	349.0
352037000	1441065879	31.178008367578187	122.54166168786595	4.5	339.625	349.0
352037000	1441065880	31.178028666645744	122.54165331778019	4.5	339.70000000000005	349.0
352037000	1441065881	31.178049007382572	122.54164497047188	4.5	339.77500000000003	349.0
352037000	1441065882	31.17806936182783	122.54163663941988	4.5	339.85	349.0
352037000	1441065883	31.178089702020607	122.54162831810295	4.5	339.925	349.0
352037000	1441065884	31.178109999999997	122.54162000000001	4.5	340.0	349.0
352037000	1441065885	31.178130233531213	122.54161167971264	4.5	340.0	349.0
352037000	1441065886	31.178150403283745	122.5416033563339	4.5	340.0	349.0
352037000	1441065887	31.178170515653104	122.54159503007956	4.5	340.0	349.0
352037000	1441065888	31.178190577034854	122.54158670116547	4.5	340.0	349.0
352037000	1441065889	31.178210593824534	122.54157836980745	4.5	340.0	349.0
352037000	1441065890	31.17823057241769	122.54157003622134	4.5	340.0	349.0
352037000	1441065891	31.178250519209854	122.54156170062292	4.5	340.0	349.0
352037000	1441065892	31.178270440596584	122.54155336322805	4.5	340.0	349.0
352037000	1441065893	31.178290342973416	122.54154502425249	4.5	340.0	349.0
352037000	1441065894	31.178310232735903	122.54153668391211	4.5	340.0	349.0
352037000	1441065895	31.17833011627957	122.54152834242268	4.5	340.0	349.0
352037000	1441065896	31.17835	122.54152000000002	4.5	340.0	349.0
352037000	1441065897	31.178369889254892	122.54151165668185	4.503571428571428	339.975	349.0
352037000	1441065898	31.178389785250783	122.54150331179352	4.507142857142857	339.95000000000005	349.0
352037000	1441065899	31.178409688156435	122.54149496448228	4.510714285714286	339.925	349.0
352037000	1441065900	31.178429598140582	122.54148661389543	4.514285714285714	339.90000000000003	349.0
352037000	1441065901	31.17844951537191	122.54147825918022	4.517857142857142	339.875	349.0
352037000	1441065902	31.178469440019185	122.54146989948391	4.521428571428571	339.85	349.0
352037000	1441065903	31.178489372251114	122.54146153395376	4.525	339.825	349.0
352037000	1441065904	31.178509312236468	122.54145316173707	4.5285714285714285	339.8	349.0
352037000	1441065905	31.178529260143932	122.54144478198104	4.532142857142857	339.77500000000003	349.0
352037000	1441065906	31.178549216142272	122.54143639383297	4.535714285714286	339.75000000000006	349.0
352037000	1441065907	31.17856918040019	122.5414279964401	4.539285714285715	339.725	349.0
352037000	1441065908	31.178589153086428	122.54141958894972	4.542857142857143	339.70000000000005	349.0
352037000	1441065909	31.17860913436972	122.54141117050905	4.546428571428571	339.675	349.0
352037000	1441065910	31.178629124418777	122.54140274026538	4.55	339.65	349.0
352037000	1441065911	31.178649123402344	122.54139429736594	4.553571428571429	339.625	349.0
352037000	1441065912	31.178669131489162	122.54138584095801	4.557142857142857	339.6	349.0
352037000	1441065913	31.178689148847926	122.54137737018884	4.560714285714285	339.57500000000005	349.0
352037000	1441065914	31.178709175647384	122.54136888420568	4.564285714285714	339.55	349.0
352037000	1441065915	31.17872921205625	122.54136038215577	4.567857142857143	339.52500000000003	349.0
352037000	1441065916	31.178749258243297	122.54135186318639	4.571428571428571	339.5	349.0
352037000	1441065917	31.17876931437719	122.54134332644476	4.574999999999999	339.475	349.0
352037000	1441065918	31.17878938062669	122.54133477107817	4.578571428571428	339.45	349.0
352037000	1441065919	31.17880945716052	122.54132619623385	4.582142857142857	339.425	349.0
352037000	1441065920	31.178829544147394	122.54131760105903	4.585714285714285	339.40000000000003	349.0
352037000	1441065921	31.178849641756063	122.54130898470102	4.5892857142857135	339.37500000000006	349.0
352037000	1441065922	31.178869750155233	122.541300346307	4.5928571428571425	339.35	349.0
352037000	1441065923	31.178889869513636	122.54129168502426	4.5964285714285715	339.32500000000005	349.0
352037000	1441065924	31.17890999999999	122.54128300000002	4.6	339.3	349.0
352037000	1441065925	31.178930141496455	122.54127429118162	4.6	339.28333333333336	349.0
352037000	1441065926	31.17895029273875	122.54126556171667	4.6	339.26666666666665	349.0
352037000	1441065927	31.178970452176067	122.54125681555283	4.6	339.25	349.0
352037000	1441065928	31.178990618257558	122.54124805663785	4.6	339.23333333333335	349.0
352037000	1441065929	31.17901078943238	122.54123928891937	4.6	339.2166666666667	349.0
352037000	1441065930	31.179030964149714	122.54123051634512	4.6	339.20000000000005	349.0
352037000	1441065931	31.17905114085874	122.5412217428628	4.6	339.1833333333334	349.0
352037000	1441065932	31.17907131800861	122.54121297242011	4.6	339.1666666666667	349.0
352037000	1441065933	31.179091494048496	122.54120420896477	4.6	339.15000000000003	349.0
352037000	1441065934	31.179111667427577	122.54119545644448	4.6	339.1333333333334	349.0
352037000	1441065935	31.179131836595012	122.54118671880701	4.6	339.1166666666667	349.0
352037000	1441065936	31.179151999999995	122.54117800000002	4.6	339.1	349.0
352037000	1441065937	31.17917215626028	122.54116930123462	4.6	339.125	349.0
352037000	1441065938	31.17919230466785	122.54116061277523	4.6	339.15000000000003	349.0
352037000	1441065939	31.179212444683326	122.54115192214962	4.6	339.17500000000007	349.0
352037000	1441065940	31.17923257576732	122.54114321688562	4.6	339.20000000000005	349.0
352037000	1441065941	31.1792526973804	122.54113448451088	4.6	339.22499999999997	349.0
352037000	1441065942	31.179272808983146	122.54112571255321	4.6	339.25	349.0
352037000	1441065943	31.179292910036164	122.54111688854033	4.6	339.27500000000003	349.0
352037000	1441065944	31.179312999999993	122.541108	4.6	339.3	349.0
352037000	1441065945	31.179333078324685	122.5410990380684	4.6	339.275	349.0
352037000	1441065946	31.179353144417938	122.5410900083159	4.6	339.25	349.0
352037000	1441065947	31.17937319767694	122.54108091992138	4.6	339.22499999999997	349.0
352037000	1441065948	31.179393237498854	122.54107178206374	4.6	339.20000000000005	349.0
352037000	1441065949	31.179413263280836	122.5410626039219	4.6	339.175	349.0
352037000	1441065950	31.17943327442008	122.54105339467473	4.6	339.15000000000003	349.0
352037000	1441065951	31.179453270313765	122.54104416350117	4.6	339.125	349.0
352037000	1441065952	31.179473250359045	122.54103491958014	4.6	339.09999999999997	349.0
352037000	1441065953	31.179493213953133	122.54102567209056	4.6	339.075	349.0
352037000	1441065954	31.179513160493183	122.54101643021137	4.6	339.04999999999995	349.0
352037000	1441065955	31.179533089376417	122.54100720312154	4.6	339.025	349.0
352037000	1441065956	31.179553000000002	122.54099800000002	4.6	339.0	349.0
352037000	1441065957	31.179572893791807	122.54098882871932	4.6	339.01	349.1
352037000	1441065958	31.179592780302315	122.54097969192641	4.6	339.02	349.2
352037000	1441065959	31.17961267111271	122.54097059096172	4.6	339.03	349.3
352037000	1441065960	31.179632577804146	122.54096152716576	4.6	339.03999999999996	349.4
352037000	1441065961	31.179652511957805	122.54095250187902	4.6	339.05	349.50000000000006
352037000	1441065962	31.17967248515484	122.54094351644196	4.6	339.06	349.6
352037000	1441065963	31.179692508976398	122.54093457219506	4.6	339.07000000000005	349.70000000000005
352037000	1441065964	31.179712595003675	122.5409256704788	4.6	339.08000000000004	349.8
352037000	1441065965	31.179732754817827	122.54091681263363	4.6	339.09000000000003	349.90000000000003
352037000	1441065966	31.179753000000016	122.54090800000002	4.6	339.1	350.0
352037000	1441065967	31.179773338072277	122.54089923262626	4.6	339.1666666666667	349.8888888888889
352037000	1441065968	31.179793760320244	122.54089050539197	4.6	339.23333333333335	349.77777777777777
352037000	1441065969	31.1798142539704	122.54088181188453	4.6	339.3	349.6666666666667
352037000	1441065970	31.179834806249193	122.54087314569139	4.6	339.3666666666667	349.55555555555554
352037000	1441065971	31.179855404383144	122.54086450039999	4.6	339.43333333333334	349.44444444444446
352037000	1441065972	31.179876035598735	122.54085586959773	4.6	339.5	349.33333333333337
352037000	1441065973	31.17989668712241	122.54084724687203	4.6	339.56666666666666	349.22222222222223
352037000	1441065974	31.17991734618067	122.54083862581031	4.6	339.6333333333333	349.11111111111114
352037000	1441065975	31.179937999999996	122.54083000000001	4.6	339.7	349.0
352037000	1441065976	31.179958637366983	122.54082136595856	4.6	339.76	349.0
352037000	1441065977	31.1799792533087	122.54081273192361	4.6	339.82	349.0
352037000	1441065978	31.1799998444124	122.5408041090628	4.6	339.88	349.0
352037000	1441065979	31.18002040726528	122.54079550854385	4.6	339.94	349.0
352037000	1441065980	31.180040938454567	122.5407869415344	4.6	340.0	349.0
352037000	1441065981	31.180061434567463	122.54077841920218	4.6	340.06	349.0
352037000	1441065982	31.180081892191225	122.5407699527149	4.6	340.12	349.0
352037000	1441065983	31.18010230791309	122.5407615532403	4.6	340.18	349.0
352037000	1441065984	31.180122678320267	122.54075323194608	4.6	340.24	349.0
352037000	1441065985	31.180143000000005	122.540745	4.6	340.3	349.0
352037000	1441065986	31.180163272091985	122.54073686339036	4.6	340.2888888888889	349.0
352037000	1441065987	31.1801835039456	122.54072880738761	4.6	340.27777777777777	349.0
352037000	1441065988	31.180203707462674	122.54072081208271	4.6	340.26666666666665	349.0
352037000	1441065989	31.180223894545055	122.54071285756663	4.6	340.25555555555553	349.0
352037000	1441065990	31.180244077094546	122.54070492393026	4.6	340.24444444444447	349.0
352037000	1441065991	31.180264267012987	122.54069699126457	4.6	340.23333333333335	349.0
352037000	1441065992	31.180284476202175	122.54068903966036	4.6	340.22222222222223	349.0
352037000	1441065993	31.180304716563906	122.54068104920856	4.6	340.2111111111111	349.0
352037000	1441065994	31.180324999999993	122.540673	4.6	340.2	349.0
352037000	1441065995	31.180345335590392	122.5406648772292	4.6	340.2	349.0
352037000	1441065996	31.180365721127654	122.54065668650567	4.6	340.2	349.0
352037000	1441065997	31.180386151582507	122.54064843854249	4.6	340.2	349.0
352037000	1441065998	31.180406621925666	122.54064014405289	4.6	340.2	349.0
352037000	1441065999	31.180427127127857	122.54063181375007	4.6	340.2	349.0
352037000	1441066000	31.180447662159825	122.5406234583472	4.6	340.2	349.0
352037000	1441066001	31.180468221992285	122.54061508855753	4.6	340.2	349.0
352037000	1441066002	31.180488801595974	122.5406067150943	4.6	340.2	349.0
352037000	1441066003	31.180509395941634	122.54059834867071	4.6	340.2	349.0
352037000	1441066004	31.180529999999997	122.54059000000001	4.6	340.2	349.0
352037000	1441066005	31.180550609218876	122.54058167684391	4.6	340.225	349.0
352037000	1441066006	31.180571220954306	122.54057337515783	4.6	340.25	349.0
352037000	1441066007	31.180591833039383	122.54056508794571	4.6	340.275	349.0
352037000	1441066008	31.180612443307215	122.54055680821136	4.6	340.3	349.0
352037000	1441066009	31.180633049590895	122.54054852895868	4.6	340.32500000000005	349.0
352037000	1441066010	31.180653649723514	122.5405402431915	4.6	340.35	349.0
352037000	1441066011	31.18067424153816	122.54053194391372	4.6	340.375	349.0
352037000	1441066012	31.180694822867938	122.54052362412916	4.6	340.4	349.0
352037000	1441066013	31.18071539154592	122.54051527684167	4.6	340.425	349.0
352037000	1441066014	31.180735945405203	122.54050689505509	4.6	340.45	349.0
352037000	1441066015	31.180756482278866	122.54049847177328	4.6	340.47499999999997	349.0
352037000	1441066016	31.180777	122.54049000000002	4.6	340.5	349.0
352037000	1441066017	31.180797497754572	122.54048147466308	4.6	340.45	349.0
352037000	1441066018	31.18081798014018	122.54047289838591	4.6	340.4	349.0
352037000	1441066019	31.180838453107295	122.5404642757158	4.6	340.35	349.0
352037000	1441066020	31.1808589226064	122.54045561120013	4.6	340.3	349.0
352037000	1441066021	31.18087939458799	122.5404469093862	4.6	340.25	349.0
352037000	1441066022	31.18089987500252	122.54043817482136	4.6	340.2	349.0
352037000	1441066023	31.180920369800504	122.540429412053	4.6	340.15000000000003	349.0
352037000	1441066024	31.180940884932422	122.5404206256284	4.6	340.1	349.0
352037000	1441066025	31.18096142634876	122.54041182009496	4.6	340.05	349.0
352037000	1441066026	31.180981999999997	122.540403	4.6	340.0	349.0
352037000	1441066027	31.181002608276618	122.5403941689112	4.611111111111111	339.9222222222223	349.0
352037000	1441066028	31.18102323932893	122.54038532647746	4.622222222222222	339.84444444444443	349.0
352037000	1441066029	31.181043877747246	122.54037647136805	4.633333333333333	339.7666666666667	349.0
352037000	1441066030	31.181064508121864	122.54036760225219	4.644444444444444	339.6888888888889	349.0
352037000	1441066031	31.18108511504309	122.54035871779911	4.655555555555556	339.6111111111111	349.0
352037000	1441066032	31.181105683101208	122.54034981667812	4.666666666666667	339.53333333333336	349.0
352037000	1441066033	31.181126196886545	122.54034089755842	4.677777777777778	339.4555555555556	349.0
352037000	1441066034	31.18114664098937	122.5403319591093	4.688888888888889	339.3777777777778	349.0
352037000	1441066035	31.181167000000002	122.54032299999999	4.7	339.3	349.0
352037000	1441066036	31.181187263988832	122.54031401891999	4.7	339.29	349.0
352037000	1441066037	31.181207444946658	122.54030501463933	4.7	339.28000000000003	349.0
352037000	1441066038	31.18122756034437	122.54029598594829	4.7	339.27000000000004	349.0
352037000	1441066039	31.181247627652862	122.54028693163716	4.7	339.26	349.0
352037000	1441066040	31.181267664343025	122.54027785049608	4.7	339.25	349.0
352037000	1441066041	31.18128768788575	122.54026874131537	4.7	339.24	349.0
352037000	1441066042	31.18130771575191	122.54025960288517	4.7	339.23	349.0
352037000	1441066043	31.181327765412423	122.54025043399575	4.7	339.22	349.0
352037000	1441066044	31.181347854338153	122.54024123343729	4.7	339.21000000000004	349.0
352037000	1441066045	31.181368000000003	122.54023200000002	4.7	339.20000000000005	349.0
352037000	1441066046	31.18138821596394	122.54022273309971	4.7	339.17894736842106	349.0
352037000	1441066047	31.181408500176346	122.54021343465485	4.7	339.15789473684214	349.0
352037000	1441066048	31.181428846678724	122.54020410720948	4.7	339.1368421052632	349.0
352037000	1441066049	31.18144924951252	122.5401947533077	4.7	339.11578947368423	349.0
352037000	1441066050	31.181469702719244	122.54018537549359	4.7	339.09473684210525	349.0
352037000	1441066051	31.181490200340363	122.54017597631122	4.7	339.0736842105263	349.0
352037000	1441066052	31.18151073641734	122.54016655830473	4.7	339.0526315789474	349.0
352037000	1441066053	31.181531304991683	122.54015712401817	4.7	339.0315789473684	349.0
352037000	1441066054	31.18155190010487	122.54014767599568	4.7	339.0105263157895	349.0
352037000	1441066055	31.181572515798397	122.54013821678136	4.7	338.98947368421057	349.0
352037000	1441066056	31.181593146113716	122.54012874891929	4.7	338.9684210526316	349.0
352037000	1441066057	31.181613785092335	122.54011927495364	4.7	338.9473684210526	349.0
352037000	1441066058	31.181634426775744	122.5401097974285	4.7	338.9263157894737	349.0
352037000	1441066059	31.181655065205423	122.54010031888801	4.7	338.90526315789475	349.0
352037000	1441066060	31.181675694422857	122.54009084187629	4.7	338.88421052631577	349.0
352037000	1441066061	31.18169630846954	122.54008136893749	4.7	338.86315789473684	349.0
352037000	1441066062	31.181716901386963	122.54007190261574	4.7	338.84210526315786	349.0
352037000	1441066063	31.181737467216625	122.54006244545518	4.7	338.82105263157894	349.0
352037000	1441066064	31.181758000000006	122.54005299999999	4.7	338.8	349.0
352037000	1441066065	31.181778495719048	122.54004356908735	4.7	338.775	349.0
352037000	1441066066	31.181798958117522	122.54003415672658	4.7	338.75	349.0
352037000	1441066067	31.181819392879664	122.5400247672201	4.7	338.725	349.0
352037000	1441066068	31.181839805689677	122.5400154048703	4.7	338.7	349.0
352037000	1441066069	31.181860202231775	122.54000607397958	4.7	338.67499999999995	349.0
352037000	1441066070	31.181880588190197	122.53999677885034	4.7	338.65	349.0
352037000	1441066071	31.181900969249156	122.53998752378493	4.7	338.62500000000006	349.0
352037000	1441066072	31.181921351092882	122.53997831308581	4.7	338.6	349.0
352037000	1441066073	31.181941739405598	122.53996915105537	4.7	338.575	349.0
352037000	1441066074	31.181962139871544	122.53996004199597	4.7	338.55	349.0
352037000	1441066075	31.18198255817493	122.53995099021004	4.7	338.52500000000003	349.0
352037000	1441066076	31.182003	122.53994200000001	4.7	338.5	349.0
352037000	1441066077	31.182023471068504	122.53993307423715	4.7	338.64	349.0
352037000	1441066078	31.182043977252302	122.53992421006838	4.7	338.78	349.0
352037000	1441066079	31.182064524460795	122.53991540320948	4.7	338.91999999999996	349.0
352037000	1441066080	31.182085118603357	122.53990664937626	4.7	339.06	349.0
352037000	1441066081	31.182105765589405	122.5398979442845	4.7	339.2	349.0
352037000	1441066082	31.182126471328278	122.53988928365001	4.7	339.34000000000003	349.0
352037000	1441066083	31.182147241729393	122.53988066318854	4.7	339.48	349.0
352037000	1441066084	31.182168082702137	122.5398720786159	4.7	339.62	349.0
352037000	1441066085	31.182189000155883	122.53986352564779	4.7	339.76	349.0
352037000	1441066086	31.182209999999998	122.539855	4.7	339.9	349.0
352037000	1441066087	31.182231083094198	122.53984649493059	4.711111111111111	339.93333333333334	349.0
352037000	1441066088	31.182252230099525	122.53983799386663	4.722222222222222	339.9666666666667	349.0
352037000	1441066089	31.182273416627297	122.53982947777753	4.733333333333333	339.99999999999994	349.0
352037000	1441066090	31.182294618288857	122.53982092763268	4.7444444444444445	340.0333333333333	349.0
352037000	1441066091	31.182315810695528	122.53981232440147	4.7555555555555555	340.06666666666666	349.0
352037000	1441066092	31.182336969458664	122.53980364905323	4.766666666666667	340.1	349.0
352037000	1441066093	31.182358070189572	122.53979488255735	4.777777777777778	340.1333333333333	349.0
352037000	1441066094	31.182379088499584	122.53978600588314	4.788888888888889	340.1666666666667	349.0
352037000	1441066095	31.1824	122.539777	4.8	340.2	349.0
352037000	1441066096	31.18242078742716	122.53976785322929	4.8	340.11	349.0
352037000	1441066097	31.182441462017547	122.5397585833007	4.8	340.02000000000004	349.0
352037000	1441066098	31.18246204213267	122.53974921529596	4.8	339.93	349.0
352037000	1441066099	31.18248254613406	122.53973977429682	4.8	339.84000000000003	349.0
352037000	1441066100	31.182502992383238	122.53973028538505	4.8	339.75	349.0
352037000	1441066101	31.18252339924174	122.53972077364247	4.8	339.65999999999997	349.0
352037000	1441066102	31.18254378507112	122.53971126415085	4.8	339.57	349.0
352037000	1441066103	31.182564168232915	122.53970178199201	4.8	339.48	349.0
352037000	1441066104	31.18258456708869	122.5396923522478	4.8	339.39	349.0
352037000	1441066105	31.182605000000002	122.53968300000001	4.8	339.3	349.0
352037000	1441066106	31.182625481812366	122.53967374517083	4.8	339.34736842105264	349.0
352037000	1441066107	31.18264601330696	122.5396645870435	4.8	339.3947368421053	349.0
352037000	1441066108	31.182666591748944	122.53965551974169	4.8	339.44210526315794	349.0
352037000	1441066109	31.18268721440341	122.53964653738889	4.8	339.4894736842105	349.0
352037000	1441066110	31.182707878535496	122.53963763410869	4.8	339.53684210526313	349.0
352037000	1441066111	31.182728581410323	122.5396288040247	4.8	339.5842105263158	349.0
352037000	1441066112	31.18274932029302	122.5396200412604	4.8	339.63157894736844	349.0
352037000	1441066113	31.1827700924487	122.53961133993944	4.8	339.67894736842106	349.0
352037000	1441066114	31.182790895142457	122.5396026941853	4.8	339.72631578947374	349.0
352037000	1441066115	31.182811725639443	122.53959409812157	4.8	339.7736842105263	349.0
352037000	1441066116	31.182832581204742	122.5395855458718	4.8	339.82105263157894	349.0
352037000	1441066117	31.18285345910349	122.53957703155952	4.8	339.86842105263156	349.0
352037000	1441066118	31.182874356600784	122.53956854930826	4.8	339.91578947368424	349.0
352037000	1441066119	31.182895270961737	122.53956009324158	4.8	339.96315789473687	349.0
352037000	1441066120	31.182916199451444	122.53955165748299	4.8	340.0105263157895	349.0
352037000	1441066121	31.182937139335028	122.53954323615602	4.8	340.0578947368421	349.0
352037000	1441066122	31.18295808787758	122.53953482338419	4.8	340.10526315789474	349.0
352037000	1441066123	31.1829790423442	122.53952641329101	4.8	340.15263157894736	349.0
352037000	1441066124	31.183	122.53951800000002	4.8	340.2	349.0
352037000	1441066125	31.183020958959794	122.53950957823632	4.8	340.19	349.0
352037000	1441066126	31.18304192073725	122.53950114513155	4.8	340.18	349.0
352037000	1441066127	31.183062887695773	122.53949269841891	4.8	340.17	349.0
352037000	1441066128	31.183083862198743	122.5394842358316	4.8	340.16	349.0
352037000	1441066129	31.183104846609563	122.53947575510286	4.8	340.15000000000003	349.0
352037000	1441066130	31.183125843291617	122.53946725396591	4.8	340.14	349.0
352037000	1441066131	31.1831468546083	122.53945873015394	4.8	340.13	349.0
352037000	1441066132	31.183167882922994	122.53945018140016	4.8	340.12	349.0
352037000	1441066133	31.183188930599105	122.53944160543779	4.8	340.11	349.0
352037000	1441066134	31.18321000000001	122.539433	4.8	340.1	349.0
352037000	1441066135	31.183231092107352	122.5394243630454	4.8	340.05833333333334	349.0
352037000	1441066136	31.183252202375957	122.53941569343404	4.8	340.01666666666665	349.0
352037000	1441066137	31.18327332487881	122.53940699025141	4.8	339.975	349.0
352037000	1441066138	31.18329445368901	122.53939825258291	4.8	339.9333333333334	349.0
352037000	1441066139	31.18331558287958	122.53938947951404	4.8	339.8916666666667	349.0
352037000	1441066140	31.183336706523562	122.53938067013026	4.8	339.85	349.0
352037000	1441066141	31.183357818694027	122.539371823517	4.8	339.80833333333334	349.0
352037000	1441066142	31.183378913464	122.53936293875972	4.8	339.7666666666667	349.0
352037000	1441066143	31.18339998490654	122.53935401494395	4.8	339.7250000000001	349.0
352037000	1441066144	31.183421027094685	122.5393450511551	4.8	339.6833333333334	349.0
352037000	1441066145	31.18344203410148	122.5393360464786	4.8	339.6416666666667	349.0
352037000	1441066146	31.183462999999996	122.539327	4.8	339.6	349.0
352037000	1441066147	31.183483920662542	122.53931791183138	4.8	339.6263157894737	349.0
352037000	1441066148	31.183504799158644	122.53930878619146	4.8	339.6526315789474	349.0
352037000	1441066149	31.183525640357086	122.53929962832567	4.8	339.67894736842106	349.0
352037000	1441066150	31.183546449126688	122.53929044347937	4.8	339.70526315789476	349.0
352037000	1441066151	31.183567230336262	122.53928123689796	4.8	339.73157894736846	349.0
352037000	1441066152	31.183587988854587	122.53927201382685	4.8	339.75789473684216	349.0
352037000	1441066153	31.183608729550485	122.53926277951143	4.8	339.78421052631586	349.0
352037000	1441066154	31.18362945729277	122.5392535391971	4.8	339.8105263157895	349.0
352037000	1441066155	31.183650176950255	122.53924429812929	4.8	339.8368421052632	349.0
352037000	1441066156	31.18367089339173	122.53923506155338	4.8	339.86315789473684	349.0
352037000	1441066157	31.183691611486037	122.53922583471483	4.8	339.88947368421054	349.0
352037000	1441066158	31.183712336101962	122.53921662285897	4.8	339.91578947368424	349.0
352037000	1441066159	31.183733072108357	122.53920743123129	4.8	339.9421052631579	349.0
352037000	1441066160	31.183753824374005	122.53919826507716	4.8	339.9684210526316	349.0
352037000	1441066161	31.183774597767734	122.53918912964204	4.8	339.9947368421053	349.0
352037000	1441066162	31.18379539715838	122.53918003017132	4.8	340.021052631579	349.0
352037000	1441066163	31.183816227414756	122.53917097191048	4.8	340.0473684210527	349.0
352037000	1441066164	31.183837093405685	122.53916196010488	4.8	340.0736842105263	349.0
352037000	1441066165	31.18385799999999	122.539153	4.8	340.1	349.0
352037000	1441066166	31.183878950256393	122.53914409515623	4.8	340.10526315789474	349.0
352037000	1441066167	31.183899939993246	122.53913524239391	4.8	340.1105263157895	349.0
352037000	1441066168	31.183920963218778	122.53912643684836	4.8	340.11578947368423	349.0
352037000	1441066169	31.18394201394122	122.53911767365487	4.8	340.121052631579	349.0
352037000	1441066170	31.183963086168767	122.53910894794872	4.8	340.12631578947367	349.0
352037000	1441066171	31.183984173909707	122.53910025486525	4.8	340.13157894736844	349.0
352037000	1441066172	31.184005271172214	122.53909158953974	4.8	340.13684210526316	349.0
352037000	1441066173	31.184026371964556	122.53908294710745	4.8	340.1421052631579	349.0
352037000	1441066174	31.184047470294942	122.53907432270375	4.8	340.14736842105265	349.0
352037000	1441066175	31.184068560171596	122.53906571146388	4.8	340.15263157894736	349.0
352037000	1441066176	31.18408963560274	122.53905710852312	4.8	340.15789473684214	349.0
352037000	1441066177	31.184110690596597	122.5390485090168	4.8	340.16315789473686	349.0
352037000	1441066178	31.184131719161403	122.53903990808017	4.8	340.1684210526316	349.0
352037000	1441066179	31.18415271530534	122.53903130084854	4.8	340.17368421052635	349.0
352037000	1441066180	31.18417367303666	122.53902268245717	4.8	340.17894736842106	349.0
352037000	1441066181	31.18419458636358	122.53901404804137	4.8	340.18421052631584	349.0
352037000	1441066182	31.184215449294303	122.53900539273639	4.8	340.18947368421055	349.0
352037000	1441066183	31.18423625583704	122.53899671167751	4.8	340.19473684210527	349.0
352037000	1441066184	31.184256999999995	122.538988	4.8	340.2	349.0
352037000	1441066185	31.18427767909886	122.53897925471018	4.8	340.17	349.0
352037000	1441066186	31.18429830367908	122.53897048029853	4.8	340.14	349.0
352037000	1441066187	31.184318887593573	122.53896168312653	4.8	340.11	349.0
352037000	1441066188	31.184339444695258	122.53895286955573	4.8	340.08000000000004	349.0
352037000	1441066189	31.184359988837063	122.5389440459476	4.8	340.04999999999995	349.0
352037000	1441066190	31.184380533871888	122.53893521866364	4.8	340.02	349.0
352037000	1441066191	31.184401093652664	122.53892639406543	4.8	339.98999999999995	349.0
352037000	1441066192	31.184421682032333	122.53891757851437	4.8	339.96	349.0
352037000	1441066193	31.184442312863805	122.53890877837208	4.8	339.92999999999995	349.0
352037000	1441066194	31.184462999999994	122.53890000000001	4.8	339.9	349.0
352037000	1441066195	31.18448375327809	122.53889124794651	4.8	339.9	349.0
352037000	1441066196	31.184504566472175	122.53888251950721	4.8	339.9	349.0
352037000	1441066197	31.18452542934058	122.53887381016459	4.8	339.9	349.0
352037000	1441066198	31.184546331641634	122.53886511540111	4.8	339.9	349.0
352037000	1441066199	31.184567263133676	122.53885643069921	4.8	339.9	349.0
352037000	1441066200	31.18458821357503	122.53884775154138	4.8	339.9	349.0
352037000	1441066201	31.184609172724006	122.53883907341007	4.8	339.9	349.0
352037000	1441066202	31.184630130338935	122.53883039178778	4.8	339.9	349.0
352037000	1441066203	31.184651076178174	122.53882170215694	4.8	339.9	349.0
352037000	1441066204	31.184671999999996	122.538813	4.8	339.9	349.0
352037000	1441066205	31.184692893919273	122.53880428162434	4.8	339.90952380952376	349.0
352037000	1441066206	31.184713759476953	122.53879554663695	4.8	339.9190476190476	349.0
352037000	1441066207	31.184734600570486	122.53878679546962	4.8	339.9285714285714	349.0
352037000	1441066208	31.184755421097368	122.53877802855425	4.8	339.93809523809523	349.0
352037000	1441066209	31.18477622495504	122.53876924632267	4.8	339.947619047619	349.0
352037000	1441066210	31.184797016040985	122.53876044920675	4.8	339.95714285714286	349.0
352037000	1441066211	31.184817798252652	122.5387516376383	4.8	339.9666666666667	349.0
352037000	1441066212	31.184838575487532	122.53874281204922	4.8	339.9761904761905	349.0
352037000	1441066213	31.184859351643052	122.53873397287131	4.8	339.98571428571427	349.0
352037000	1441066214	31.18488013061674	122.53872512053644	4.8	339.9952380952381	349.0
352037000	1441066215	31.184900916306024	122.53871625547644	4.8	340.0047619047619	349.0
352037000	1441066216	31.18492171260837	122.53870737812318	4.8	340.01428571428573	349.0
352037000	1441066217	31.184942523421263	122.53869848890848	4.8	340.0238095238095	349.0
352037000	1441066218	31.184963352642175	122.53868958826419	4.8	340.0333333333333	349.0
352037000	1441066219	31.184984204168533	122.53868067662215	4.8	340.04285714285714	349.0
352037000	1441066220	31.185005081897867	122.53867175441418	4.8	340.052380952381	349.0
352037000	1441066221	31.1850259897276	122.53866282207215	4.8	340.06190476190477	349.0
352037000	1441066222	31.18504693155521	122.53865388002788	4.8	340.0714285714286	349.0
352037000	1441066223	31.185067911278157	122.53864492871321	4.8	340.0809523809524	349.0
352037000	1441066224	31.185088932793942	122.53863596855997	4.8	340.0904761904762	349.0
352037000	1441066225	31.18511000000001	122.538627	4.8	340.1	349.0
352037000	1441066226	31.185131115461	122.53861802367297	4.8	340.1	349.0
352037000	1441066227	31.185152276410413	122.53860904104988	4.8	340.1	349.0
352037000	1441066228	31.18517347874886	122.53860005380965	4.8	340.1	349.0
352037000	1441066229	31.18519471837698	122.5385910636311	4.8	340.1	349.0
352037000	1441066230	31.185215991195424	122.53858207219315	4.8	340.1	349.0
352037000	1441066231	31.185237293104844	122.53857308117465	4.8	340.1	349.0
352037000	1441066232	31.18525862000589	122.53856409225446	4.8	340.1	349.0
352037000	1441066233	31.185279967799186	122.53855510711153	4.8	340.1	349.0
352037000	1441066234	31.185301332385393	122.53854612742468	4.8	340.1	349.0
352037000	1441066235	31.185322709665158	122.53853715487287	4.8	340.1	349.0
352037000	1441066236	31.185344095539115	122.53852819113494	4.8	340.1	349.0
352037000	1441066237	31.185365485907944	122.5385192378898	4.8	340.1	349.0
352037000	1441066238	31.18538687667226	122.53851029681636	4.8	340.1	349.0
352037000	1441066239	31.18540826373271	122.53850136959349	4.8	340.1	349.0
352037000	1441066240	31.185429642989966	122.53849245790013	4.8	340.1	349.0
352037000	1441066241	31.185451010344682	122.5384835634152	4.8	340.1	349.0
352037000	1441066242	31.18547236169749	122.53847468781758	4.8	340.1	349.0
352037000	1441066243	31.185493692949034	122.5384658327862	4.8	340.1	349.0
352037000	1441066244	31.185514999999995	122.538457	4.8	340.1	349.0
352037000	1441066245	31.1855362799134	122.53844819087286	4.8	340.11	349.0
352037000	1441066246	31.185557534401767	122.53843940575882	4.8	340.12	349.0
352037000	1441066247	31.185578766340047	122.53843064474692	4.8	340.13	349.0
352037000	1441066248	31.185599978603182	122.53842190792612	4.8	340.14	349.0
352037000	1441066249	31.18562117406611	122.53841319538552	4.8	340.15000000000003	349.0
352037000	1441066250	31.185642355603743	122.53840450721403	4.8	340.16	349.0
352037000	1441066251	31.185663526091016	122.53839584350074	4.8	340.17	349.0
352037000	1441066252	31.185684688402862	122.53838720433463	4.8	340.18	349.0
352037000	1441066253	31.185705845414216	122.53837858980472	4.8	340.19	349.0
352037000	1441066254	31.185727	122.53837	4.8	340.2	349.0
352037000	1441066255	31.18574815455598	122.53836143472536	4.8032258064516125	340.2096774193548	349.0
352037000	1441066256	31.185769309561312	122.53835289264902	4.806451612903226	340.21935483870965	349.0
352037000	1441066257	31.18579046501593	122.538344372155	4.809677419354839	340.2290322580645	349.0
352037000	1441066258	31.185811620919818	122.5383358716274	4.812903225806451	340.23870967741937	349.0
352037000	1441066259	31.18583277727291	122.53832738945023	4.816129032258065	340.2483870967742	349.0
352037000	1441066260	31.185853934075205	122.53831892400763	4.819354838709677	340.258064516129	349.0
352037000	1441066261	31.185875091326636	122.53831047368357	4.82258064516129	340.26774193548385	349.0
352037000	1441066262	31.185896249027184	122.53830203686213	4.825806451612904	340.2774193548387	349.0
352037000	1441066263	31.18591740717679	122.5382936119274	4.829032258064516	340.28709677419357	349.0
352037000	1441066264	31.185938565775437	122.53828519726342	4.832258064516129	340.2967741935484	349.0
352037000	1441066265	31.18595972482309	122.5382767912542	4.835483870967742	340.30645161290323	349.0
352037000	1441066266	31.185980884319676	122.53826839228384	4.838709677419355	340.31612903225806	349.0
352037000	1441066267	31.186002044265184	122.53825999873635	4.841935483870968	340.32580645161295	349.0
352037000	1441066268	31.186023204659566	122.53825160899578	4.845161290322581	340.3354838709678	349.0
352037000	1441066269	31.186044365502784	122.53824322144621	4.848387096774194	340.3451612903226	349.0
352037000	1441066270	31.18606552679478	122.53823483447162	4.851612903225806	340.35483870967744	349.0
352037000	1441066271	31.186086688535543	122.53822644645611	4.854838709677419	340.36451612903227	349.0
352037000	1441066272	31.186107850724998	122.53821805578369	4.858064516129033	340.3741935483871	349.0
352037000	1441066273	31.18612901336311	122.53820966083843	4.861290322580645	340.3838709677419	349.0
352037000	1441066274	31.18615017644984	122.53820126000431	4.864516129032258	340.3935483870968	349.0
352037000	1441066275	31.186171339985158	122.53819285166543	4.867741935483871	340.40322580645164	349.0
352037000	1441066276	31.186192503968996	122.53818443420577	4.870967741935484	340.4129032258065	349.0
352037000	1441066277	31.186213668401333	122.53817600600942	4.874193548387097	340.4225806451613	349.0
352037000	1441066278	31.186234833282096	122.53816756546036	4.87741935483871	340.43225806451613	349.0
352037000	1441066279	31.186255998611266	122.53815911094264	4.880645161290323	340.44193548387096	349.0
352037000	1441066280	31.186277164388798	122.53815064084029	4.883870967741935	340.4516129032258	349.0
352037000	1441066281	31.186298330614605	122.53814215353732	4.887096774193549	340.4612903225806	349.0
352037000	1441066282	31.186319497288693	122.5381336474178	4.890322580645162	340.4709677419355	349.0
352037000	1441066283	31.18634066441099	122.53812512086571	4.893548387096774	340.48064516129034	349.0
352037000	1441066284	31.186361831981433	122.53811657226511	4.896774193548388	340.49032258064517	349.0
352037000	1441066285	31.186383000000003	122.53810799999998	4.9	340.5	349.0
352037000	1441066286	31.186404168426183	122.53809940267578	4.9	340.4578947368421	349.0
352037000	1441066287	31.1864253370577	122.53809077978345	4.9	340.4157894736842	349.0
352037000	1441066288	31.1864465056518	122.53808213103542	4.9	340.37368421052633	349.0
352037000	1441066289	31.186467673965783	122.5380734561441	4.9	340.33157894736837	349.0
352037000	1441066290	31.186488841756894	122.53806475482182	4.9	340.2894736842105	349.0
352037000	1441066291	31.1865100087824	122.53805602678102	4.9	340.2473684210526	349.0
352037000	1441066292	31.186531174799562	122.53804727173404	4.9	340.2052631578947	349.0
352037000	1441066293	31.186552339565665	122.53803848939333	4.9	340.16315789473686	349.0
352037000	1441066294	31.186573502837952	122.53802967947121	4.9	340.12105263157895	349.0
352037000	1441066295	31.186594664373708	122.53802084168012	4.9	340.07894736842104	349.0
352037000	1441066296	31.186615823930183	122.53801197573246	4.9	340.03684210526313	349.0
352037000	1441066297	31.18663698126466	122.53800308134055	4.9	339.9947368421053	349.0
352037000	1441066298	31.186658136134373	122.53799415821683	4.9	339.9526315789474	349.0
352037000	1441066299	31.18667928829663	122.5379852060737	4.9	339.91052631578947	349.0
352037000	1441066300	31.186700437508666	122.53797622462349	4.9	339.86842105263156	349.0
352037000	1441066301	31.186721583527767	122.53796721357864	4.9	339.82631578947365	349.0
352037000	1441066302	31.186742726111174	122.53795817265153	4.9	339.7842105263158	349.0
352037000	1441066303	31.18676386501616	122.53794910155452	4.9	339.74210526315784	349.0
352037000	1441066304	31.186785000000004	122.53794	4.9	339.7	349.0
352037000	1441066305	31.18680613173918	122.53793087045437	4.9	339.74	349.0
352037000	1441066306	31.186827264587084	122.53792172639987	4.9	339.78	349.0
352037000	1441066307	31.186848403816338	122.53791258407281	4.9	339.82	349.0
352037000	1441066308	31.186869554699573	122.53790345970943	4.9	339.85999999999996	349.0
352037000	1441066309	31.1868907225094	122.53789436954604	4.9	339.90000000000003	349.0
352037000	1441066310	31.18691191251847	122.53788532981893	4.9	339.94	349.0
352037000	1441066311	31.18693312999943	122.53787635676446	4.9	339.98	349.0
352037000	1441066312	31.186954380224897	122.53786746661889	4.9	340.02000000000004	349.0
352037000	1441066313	31.18697566846754	122.53785867561864	4.9	340.06	349.0
352037000	1441066314	31.186997	122.53785	4.9	340.1	349.0
352037000	1441066315	31.187018379238694	122.53784145083759	4.9	340.18	349.0
352037000	1441066316	31.18703980717502	122.53783301855873	4.9	340.26	349.0
352037000	1441066317	31.18706128394417	122.53782468842901	4.9	340.34	349.0
352037000	1441066318	31.187082809681286	122.53781644571393	4.9	340.42	349.0
352037000	1441066319	31.187104384521547	122.53780827567905	4.9	340.5	349.0
352037000	1441066320	31.187126008600078	122.53780016358988	4.9	340.58	349.0
352037000	1441066321	31.187147682052043	122.53779209471192	4.9	340.65999999999997	349.0
352037000	1441066322	31.187169405012586	122.53778405431062	4.9	340.73999999999995	349.0
352037000	1441066323	31.187191177616853	122.53777602765149	4.9	340.82	349.0
352037000	1441066324	31.187212999999986	122.53776799999999	4.9	340.9	349.0
352037000	1441066325	31.18723486976498	122.53775995856277	4.9	340.9	349.0
352037000	1441066326	31.18725677438631	122.53775189831129	4.9	340.9	349.0
352037000	1441066327	31.18727869880631	122.53774381615824	4.9	340.9	349.0
352037000	1441066328	31.187300627967346	122.5377357090163	4.9	340.9	349.0
352037000	1441066329	31.187322546811753	122.53772757379818	4.9	340.9	349.0
352037000	1441066330	31.187344440281862	122.53771940741656	4.9	340.9	349.0
352037000	1441066331	31.187366293320025	122.53771120678408	4.9	340.9	349.0
352037000	1441066332	31.187388090868584	122.5377029688135	4.9	340.9	349.0
352037000	1441066333	31.187409817869856	122.53769469041748	4.9	340.9	349.0
352037000	1441066334	31.187431459266225	122.53768636850876	4.9	340.9	349.0
352037000	1441066335	31.187452999999998	122.53767799999999	4.9	340.9	349.0
352037000	1441066336	31.187474430455303	122.53766958273121	4.9	340.83	349.0
352037000	1441066337	31.18749576278346	122.53766111825155	4.9	340.76	349.0
352037000	1441066338	31.187517014577498	122.53765260903756	4.9	340.69	349.0
352037000	1441066339	31.187538203430538	122.53764405756563	4.9	340.62	349.0
352037000	1441066340	31.187559346935636	122.5376354663123	4.9	340.55	349.0
352037000	1441066341	31.187580462685894	122.53762683775398	4.9	340.48	349.0
352037000	1441066342	31.187601568274378	122.53761817436713	4.9	340.40999999999997	349.0
352037000	1441066343	31.187622681294155	122.53760947862824	4.9	340.34	349.0
352037000	1441066344	31.18764381933834	122.5376007530137	4.9	340.27	349.0
352037000	1441066345	31.187665000000003	122.537592	4.9	340.2	349.0
352037000	1441066346	31.18768623751611	122.53758322288864	4.9	340.2	349.0
352037000	1441066347	31.187707532699218	122.53757442828137	4.9	340.2	349.0
352037000	1441066348	31.187728883005803	122.53756562360502	4.9	340.2	349.0
352037000	1441066349	31.187750285892314	122.53755681628643	4.9	340.2	349.0
352037000	1441066350	31.18777173881521	122.53754801375247	4.9	340.2	349.0
352037000	1441066351	31.187793239230956	122.53753922342997	4.9	340.2	349.0
352037000	1441066352	31.187814784596025	122.53753045274581	4.9	340.2	349.0
352037000	1441066353	31.18783637236688	122.53752170912686	4.9	340.2	349.0
352037000	1441066354	31.18785799999999	122.537513	4.9	340.2	349.0
352037000	1441066355	31.187879665096517	122.53750433008724	4.9	340.24545454545455	349.0
352037000	1441066356	31.187901365836357	122.5374956932912	4.9	340.2909090909091	349.0
352037000	1441066357	31.1879231005441	122.53748708080957	4.9	340.33636363636367	349.0
352037000	1441066358	31.187944867544328	122.53747848384009	4.9	340.3818181818182	349.0
352037000	1441066359	31.187966665161625	122.53746989358045	4.9	340.4272727272727	349.0
352037000	1441066360	31.187988491720574	122.53746130122838	4.9	340.4727272727273	349.0
352037000	1441066361	31.18801034554572	122.53745269798152	4.9	340.5181818181818	349.0
352037000	1441066362	31.188032224961674	122.53744407503756	4.9	340.56363636363636	349.0
352037000	1441066363	31.188054128293	122.53743542359423	4.9	340.60909090909087	349.0
352037000	1441066364	31.188076053864254	122.53742673484916	4.9	340.6545454545454	349.0
352037000	1441066365	31.188098	122.537418	4.9	340.7	349.0
352037000	1441066366	31.188119963427873	122.53740921318095	4.9	340.7	349.0
352037000	1441066367	31.188141934487646	122.53740038027215	4.9	340.7	349.0
352037000	1441066368	31.188163901922202	122.53739151009026	4.9	340.7	349.0
352037000	1441066369	31.18818585447439	122.537382611452	4.9	340.7	349.0
352037000	1441066370	31.188207780887055	122.53737369317406	4.9	340.7	349.0
352037000	1441066371	31.188229669903098	122.53736476407317	4.9	340.7	349.0
352037000	1441066372	31.188251510265356	122.53735583296603	4.9	340.7	349.0
352037000	1441066373	31.188273290716694	122.53734690866938	4.9	340.7	349.0
352037000	1441066374	31.188294999999997	122.53733800000002	4.9	340.7	349.0
352037000	1441066375	31.188316636156127	122.53732911706219	4.9	340.78999999999996	349.0
352037000	1441066376	31.188338234417802	122.53732027511016	4.9	340.87999999999994	349.0
352037000	1441066377	31.188359839315794	122.53731149068577	4.9	340.97	349.0
352037000	1441066378	31.188381495380803	122.53730278033083	4.9	341.06	349.0
352037000	1441066379	31.188403247143565	122.53729416058712	4.9	341.15	349.0
352037000	1441066380	31.188425139134846	122.53728564799643	4.9	341.24	349.0
352037000	1441066381	31.18844721588539	122.53727725910059	4.9	341.33	349.0
352037000	1441066382	31.188469521925914	122.53726901044135	4.9	341.42	349.0
352037000	1441066383	31.188492101787208	122.53726091856056	4.9	341.51000000000005	349.0
352037000	1441066384	31.188515	122.53725300000002	4.9	341.6	349.0
352037000	1441066385	31.18853824629563	122.53724526836395	4.9	342.01500000000004	348.8
352037000	1441066386	31.188561811207713	122.53723772550633	4.9	342.43	348.6
352037000	1441066387	31.188585650470394	122.53723037034364	4.9	342.845	348.40000000000003
352037000	1441066388	31.18860971981789	122.5372232017923	4.9	343.26000000000005	348.20000000000005
352037000	1441066389	31.18863397498436	122.53721621876882	4.9	343.675	348.00000000000006
352037000	1441066390	31.18865837170401	122.53720942018967	4.9	344.09000000000003	347.80000000000007
352037000	1441066391	31.188682865710966	122.53720280497136	4.9	344.505	347.6
352037000	1441066392	31.188707412739465	122.53719637203041	4.9	344.92	347.40000000000003
352037000	1441066393	31.188731968523626	122.53719012028338	4.9	345.33500000000004	347.20000000000005
352037000	1441066394	31.188756488797672	122.53718404864676	4.9	345.75	347.0
352037000	1441066395	31.18878092929578	122.53717815603711	4.9	346.16499999999996	346.8
352037000	1441066396	31.188805245752103	122.53717244137104	4.9	346.58	346.6
352037000	1441066397	31.188829393900832	122.53716690356508	4.9	346.99499999999995	346.40000000000003
352037000	1441066398	31.188853329476128	122.5371615415358	4.9	347.40999999999997	346.20000000000005
352037000	1441066399	31.18887700821219	122.53715635419981	4.9	347.825	346.0
352037000	1441066400	31.18890038584319	122.53715134047368	4.9	348.23999999999995	345.8
352037000	1441066401	31.188923418103293	122.53714649927403	4.9	348.655	345.6
352037000	1441066402	31.188946060726675	122.53714182951747	4.9	349.07	345.4
352037000	1441066403	31.188968269447518	122.5371373301206	4.9	349.48499999999996	345.2
352037000	1441066404	31.18899	122.537133	4.9	349.9	345.0
352037000	1441066405	31.1890112348505	122.53712883730168	4.91	350.09999999999997	344.8
352037000	1441066406	31.189032063394304	122.53712483708905	4.92	350.3	344.59999999999997
352037000	1441066407	31.189052601758863	122.53712099365492	4.930000000000001	350.5	344.4
352037000	1441066408	31.189072966071684	122.53711730129197	4.94	350.7	344.2
352037000	1441066409	31.18909327246022	122.53711375429296	4.95	350.9	344.0
352037000	1441066410	31.189113637051932	122.53711034695056	4.96	351.09999999999997	343.8
352037000	1441066411	31.18913417597432	122.53710707355742	4.97	351.29999999999995	343.6
352037000	1441066412	31.189155005354813	122.53710392840621	4.98	351.49999999999994	343.40000000000003
352037000	1441066413	31.18917624132089	122.53710090578953	4.99	351.7	343.2
352037000	1441066414	31.189198000000005	122.53709800000001	5.0	351.9	343.0
352037000	1441066415	31.189220365921578	122.53709520148757	5.009090909090909	352.0363636363636	342.6363636363636
352037000	1441066416	31.18924329722292	122.53709248533151	5.0181818181818185	352.1727272727273	342.27272727272725
352037000	1441066417	31.189266720443236	122.53708982276844	5.027272727272727	352.3090909090909	341.9090909090909
352037000	1441066418	31.18929056212183	122.53708718503498	5.036363636363636	352.44545454545454	341.5454545454545
352037000	1441066419	31.18931474879793	122.53708454336767	5.045454545454545	352.58181818181816	341.1818181818182
352037000	1441066420	31.18933920701077	122.53708186900313	5.054545454545455	352.7181818181818	340.8181818181818
352037000	1441066421	31.18936386329963	122.5370791331779	5.0636363636363635	352.8545454545455	340.45454545454544
352037000	1441066422	31.189388644203746	122.53707630712846	5.072727272727272	352.9909090909091	340.09090909090907
352037000	1441066423	31.18941347626236	122.53707336209136	5.081818181818181	353.1272727272727	339.7272727272727
352037000	1441066424	31.189438286014692	122.53707026930304	5.090909090909091	353.26363636363635	339.3636363636364
352037000	1441066425	31.189463	122.537067	5.1	353.4	339.0
352037000	1441066426	31.189487563968324	122.53706353654741	5.111111111111111	353.32222222222225	338.55555555555554
352037000	1441066427	31.189512000512906	122.5370599058256	5.122222222222222	353.2444444444444	338.1111111111111
352037000	1441066428	31.189536351437777	122.5370561458436	5.133333333333333	353.1666666666667	337.6666666666667
352037000	1441066429	31.189560658546984	122.53705229461052	5.144444444444444	353.0888888888889	337.22222222222223
352037000	1441066430	31.18958496364458	122.53704839013551	5.155555555555556	353.0111111111111	336.77777777777777
352037000	1441066431	31.189609308534624	122.53704447042773	5.166666666666667	352.93333333333334	336.33333333333337
352037000	1441066432	31.189633735021168	122.53704057349638	5.177777777777778	352.85555555555555	335.8888888888889
352037000	1441066433	31.18965828490827	122.5370367373507	5.188888888888889	352.77777777777777	335.44444444444446
352037000	1441066434	31.189683	122.53703299999998	5.2	352.7	335.0
352037000	1441066435	31.18970790156177	122.53702937127532	5.2	352.5	334.6666666666667
352037000	1441066436	31.189732928704395	122.53702574829524	5.2	352.3	334.3333333333333
352037000	1441066437	31.18975799999999	122.537022	5.2	352.1	334.0
352037000	1441066438	31.189783000000002	122.537018	5.2	352.1	334.0
352037000	1441066439	31.189807740940143	122.53701366444798	5.216666666666667	351.8166666666667	333.5
352037000	1441066440	31.18983225610373	122.53700900961162	5.233333333333333	351.53333333333336	333.0
352037000	1441066441	31.189856642541137	122.53700407561978	5.25	351.25	332.5
352037000	1441066442	31.189880997302726	122.53699890260127	5.266666666666667	350.96666666666664	332.0
352037000	1441066443	31.189905417438876	122.53699353068504	5.283333333333333	350.68333333333334	331.50000000000006
352037000	1441066444	31.189930000000004	122.53698799999998	5.3	350.4	331.0
352037000	1441066445	31.189954796068914	122.53698233971859	5.3	349.98	330.6
352037000	1441066446	31.189979672858257	122.53697653518758	5.3	349.56	330.20000000000005
352037000	1441066447	31.19000445161316	122.53697056079724	5.3	349.14	329.8
352037000	1441066448	31.190028953578704	122.53696439093794	5.3	348.71999999999997	329.40000000000003
352037000	1441066449	31.190053	122.536958	5.3	348.3	329.0
352037000	1441066450	31.19007650032772	122.53695135331387	5.3	348.1333333333333	328.6666666666667
352037000	1441066451	31.190099716834847	122.53694437997032	5.3	347.9666666666667	328.3333333333333
352037000	1441066452	31.190123000000003	122.53693699999998	5.3	347.8	328.0
352037000	1441066453	31.190146635330244	122.53692918452103	5.3	347.3	327.6666666666667
352037000	1441066454	31.190170648446937	122.53692110900217	5.3	346.8	327.33333333333337
352037000	1441066455	31.190195000000003	122.536913	5.3	346.3	327.0
352037000	1441066456	31.190219662055103	122.5369049826765	5.3	346.0	326.33333333333337
352037000	1441066457	31.19024465234049	122.53689677661409	5.3	345.70000000000005	325.66666666666663
352037000	1441066458	31.190269999999998	122.53688799999999	5.3	345.4	325.0
352037000	1441066459	31.19029561625151	122.53687843427463	5.3	344.95000000000005	324.49999999999994
352037000	1441066460	31.190320940609467	122.53686851389303	5.3	344.50000000000006	324.0
352037000	1441066461	31.190345294662638	122.53685883656469	5.3	344.05	323.50000000000006
352037000	1441066462	31.190367999999992	122.53685	5.3	343.6000000000001	323.0
352037000	1441066463	31.190389213780772	122.53684213850298	5.3	343.1	322.6666666666667
352037000	1441066464	31.19041243544445	122.5368335327483	5.3	342.6000000000001	322.33333333333337
352037000	1441066465	31.190441999999997	122.53682200000002	5.3	342.1	322.0
352037000	1441066466	31.190479680228034	122.53680642969707	5.3	341.65000000000003	321.5
352037000	1441066467	31.190517000000003	122.53679	5.3	341.2	321.0
352037000	1441066468	31.19054538714558	122.53677610725822	5.3	340.56666666666666	320.3333333333333
352037000	1441066469	31.19056613422961	122.53676473181321	5.3	339.93333333333334	319.6666666666667
352037000	1441066470	31.190582999999997	122.536755	5.3	339.3	319.0
352037000	1441066471	31.190599199065304	122.53674608446809	5.3	339.05	318.75
352037000	1441066472	31.19061576947807	122.53673734313489	5.3	338.8	318.50000000000006
352037000	1441066473	31.19063320515188	122.53672818023438	5.3	338.55	318.25
352037000	1441066474	31.190652000000004	122.53671799999998	5.3	338.3	318.0
352037000	1441066475	31.190672482745054	122.53670638276863	5.32	337.72	317.59999999999997
352037000	1441066476	31.19069432134744	122.5366936132941	5.34	337.14	317.2
352037000	1441066477	31.190717018577224	122.53668015243491	5.36	336.56000000000006	316.8
352037000	1441066478	31.19074007720458	122.53666646105025	5.38	335.98	316.40000000000003
352037000	1441066479	31.190763000000008	122.536653	5.4	335.4	316.0
352037000	1441066480	31.190785483586897	122.53664002860167	5.4	334.95	315.5
352037000	1441066481	31.190807999999997	122.53662700000001	5.4	334.5	315.0
352037000	1441066482	31.19083103213189	122.53661333227117	5.4	334.05	314.5
352037000	1441066483	31.190854330896386	122.53659910939263	5.4	333.6	314.0
352037000	1441066484	31.190877464212644	122.53658458181764	5.4	333.15	313.50000000000006
352037000	1441066485	31.190900000000003	122.53657000000001	5.4	332.70000000000005	313.0
352037000	1441066486	31.190921702422948	122.53655548722243	5.4	332.3333333333333	312.33333333333337
352037000	1441066487	31.190943120626372	122.53654065808117	5.4	331.9666666666667	311.66666666666663
352037000	1441066488	31.190965	122.53652500000001	5.4	331.6	311.0
352037000	1441066489	31.19098774160532	122.53650825310902	5.4	331.12500000000006	310.75
352037000	1441066490	31.19101036919212	122.53649116836681	5.4	330.65000000000003	310.5
352037000	1441066491	31.19103156218274	122.53647474944073	5.4	330.175	310.25
352037000	1441066492	31.191049999999997	122.53646	5.4	329.7	310.0
352037000	1441066493	31.1910653497549	122.53644717730165	5.4	329.175	309.5
352037000	1441066494	31.191081229308654	122.53643355294763	5.4	328.65000000000003	309.0
352037000	1441066495	31.19110224420865	122.53641565212168	5.4	328.125	308.50000000000006
352037000	1441066496	31.191132999999997	122.53639000000001	5.4	327.6	308.0
352037000	1441066497	31.191173	122.53635700000001	5.5	326.5	307.0
352037000	1441066498	31.191206061533737	122.53632898423778	5.5	326.0857142857143	306.57142857142856
352037000	1441066499	31.191229791309382	122.53630782580389	5.5	325.6714285714286	306.14285714285717
352037000	1441066500	31.191246518933625	122.53629181345836	5.5	325.25714285714287	305.7142857142857
352037000	1441066501	31.19125857401139	122.5362792359555	5.5	324.84285714285716	305.28571428571433
352037000	1441066502	31.191268286146446	122.53626838204613	5.5	324.42857142857144	304.8571428571429
352037000	1441066503	31.191277984941838	122.53625754047873	5.5	324.01428571428573	304.42857142857144
352037000	1441066504	31.19129	122.536245	5.5	323.6	304.0
352037000	1441066505	31.191306023189924	122.5362294614817	5.5	323.1000000000001	303.5
352037000	1441066506	31.191325195449537	122.53621127430347	5.5	322.6	303.0
352037000	1441066507	31.19134601998428	122.53619119997309	5.5	322.1	302.5
352037000	1441066508	31.191366999999985	122.53617000000001	5.5	321.6	302.0
352037000	1441066509	31.191386901480833	122.53614842621613	5.5	320.90000000000003	301.6666666666667
352037000	1441066510	31.191405541522744	122.53612719173718	5.5	320.20000000000005	301.3333333333333
352037000	1441066511	31.191423000000004	122.53610700000002	5.5	319.5	301.0
352037000	1441066512	31.191439550291165	122.53608815242316	5.5	318.925	300.50000000000006
352037000	1441066513	31.191456239790384	122.53606934234973	5.5	318.34999999999997	300.0
352037000	1441066514	31.191474309394685	122.53604886110203	5.5	317.775	299.5
352037000	1441066515	31.191494999999996	122.536025	5.5	317.2	299.0
352037000	1441066516	31.191518878176016	122.53599682625892	5.5	316.5666666666667	298.33333333333337
352037000	1441066517	31.191543813193306	122.53596651068791	5.5	315.93333333333334	297.6666666666667
352037000	1441066518	31.191567	122.535937	5.5	315.3	297.0
352037000	1441066519	31.191586262411032	122.5359107681575	5.533333333333333	314.9666666666667	296.6666666666667
352037000	1441066520	31.191601939698888	122.5358883980978	5.566666666666666	314.6333333333334	296.3333333333333
352037000	1441066521	31.191615000000006	122.53587000000002	5.6	314.30000000000007	296.0
352037000	1441066522	31.19162656091855	122.53585508512388	5.6	313.82500000000005	295.75
352037000	1441066523	31.19163833793026	122.53584076905555	5.6	313.35	295.50000000000006
352037000	1441066524	31.191652195977344	122.53582356846032	5.6	312.875	295.25
352037000	1441066525	31.191670000000002	122.5358	5.6	312.40000000000003	295.0
352037000	1441066526	31.191692550590933	122.53576831166417	5.6	311.7	294.33333333333337
352037000	1441066527	31.191716390965272	122.53573367677528	5.6	311.00000000000006	293.66666666666663
352037000	1441066528	31.191737	122.535703	5.6	310.3	293.0
352037000	1441066529	31.191751205009613	122.53568123339768	5.6	310.05	292.5
352037000	1441066530	31.19176122703441	122.53566551855562	5.6	309.8	292.0
352037000	1441066531	31.191770635542618	122.53565104443692	5.6	309.55	291.5
352037000	1441066532	31.191783	122.53563299999999	5.6	309.3	291.0
352037000	1441066533	31.191800530542828	122.5356082047002	5.6	308.8	290.50000000000006
352037000	1441066534	31.191820000000003	122.53558	5.6	308.3	290.0
352037000	1441066535	31.191837670647114	122.53555248703438	5.62	307.7	289.6
352037000	1441066536	31.19185319984244	122.53552628359617	5.64	307.1	289.20000000000005
352037000	1441066537	31.191867093714336	122.53550113664119	5.66	306.5	288.8
352037000	1441066538	31.191879858390877	122.5354767931244	5.68	305.90000000000003	288.40000000000003
352037000	1441066539	31.191892	122.53545299999999	5.7	305.30000000000007	288.0
352037000	1441066540	31.19190421919922	122.53542904523984	5.7	304.93333333333334	287.3333333333333
352037000	1441066541	31.19191799476468	122.53540238088718	5.7	304.56666666666666	286.6666666666667
352037000	1441066542	31.191934999999994	122.53537	5.7	304.2	286.0
352037000	1441066543	31.19195585912009	122.53533063802692	5.7	303.09999999999997	285.5
352037000	1441066544	31.191977000000005	122.53529000000002	5.7	302.0	285.0
352037000	1441066545	31.19199468673766	122.53525412583765	5.7	301.4375	284.625
352037000	1441066546	31.192008724635635	122.53522342537931	5.7	300.875	284.25
352037000	1441066547	31.192019804295533	122.53519690094122	5.7	300.3125	283.875
352037000	1441066548	31.192028616317586	122.53517355483751	5.7	299.75000000000006	283.5
352037000	1441066549	31.192035851301007	122.53515238938071	5.7	299.1875	283.125
352037000	1441066550	31.192042199844188	122.53513240688207	5.7	298.625	282.75
352037000	1441066551	31.192048352544838	122.53511260965203	5.7	298.0625	282.375
352037000	1441066552	31.192054999999996	122.53509200000002	5.7	297.5	282.0
352037000	1441066553	31.192062749223616	122.53506947893266	5.7	296.77500000000003	281.75000000000006
352037000	1441066554	31.192071872898953	122.53504354224748	5.7	296.05000000000007	281.5
352037000	1441066555	31.192082560125318	122.53501258443889	5.7	295.32500000000005	281.25
352037000	1441066556	31.192094999999995	122.53497500000002	5.7	294.6	281.0
352037000	1441066557	31.192108894858265	122.53493086727234	5.7	293.20000000000005	280.5
352037000	1441066558	31.192121999999994	122.534887	5.7	291.8	280.0
352037000	1441066559	31.19213216684059	122.5348502303429	5.7	291.33333333333337	279.6666666666667
352037000	1441066560	31.19213957825973	122.53482072869363	5.7	290.8666666666667	279.3333333333333
352037000	1441066561	31.192144999999996	122.534797	5.7	290.4	279.0
352037000	1441066562	31.1921492354114	122.53477723435212	5.733333333333333	290.0	278.6666666666667
352037000	1441066563	31.192153238280167	122.53475836241586	5.766666666666667	289.6	278.3333333333333
352037000	1441066564	31.192158000000003	122.53473700000002	5.8	289.2	278.0
352037000	1441066565	31.192164239099636	122.53471059163557	5.8	288.625	277.75
352037000	1441066566	31.19217158265595	122.53467989674753	5.8	288.04999999999995	277.50000000000006
352037000	1441066567	31.192179384883936	122.53464650348543	5.8	287.47499999999997	277.25
352037000	1441066568	31.192186999999997	122.53461200000001	5.8	286.9	277.0
352037000	1441066569	31.192193911731597	122.53457772330594	5.8125	286.375	276.625
352037000	1441066570	31.192200121845037	122.53454400586885	5.825	285.84999999999997	276.25
352037000	1441066571	31.192205761616194	122.53451092901675	5.8375	285.325	275.875
352037000	1441066572	31.192210962321084	122.53447857407754	5.85	284.8	275.5
352037000	1441066573	31.192215855235773	122.53444702237883	5.8625	284.275	275.125
352037000	1441066574	31.192220571636355	122.53441635524813	5.875	283.74999999999994	274.75
352037000	1441066575	31.19222524279903	122.5343866540128	5.8875	283.22499999999997	274.375
352037000	1441066576	31.192230000000002	122.534358	5.9	282.7	274.0
352037000	1441066577	31.192234937313025	122.53432957966803	5.9	282.25	274.0
352037000	1441066578	31.19224000000001	122.53429700000001	5.9	281.8	274.0
352037000	1441066579	31.192245070090504	122.53425674919937	5.925000000000001	281.15000000000003	273.5
352037000	1441066580	31.192249925513142	122.5342124198293	5.95	280.5	273.0
352037000	1441066581	31.192254318177454	122.53416938054424	5.975	279.85	272.50000000000006
352037000	1441066582	31.192258	122.534133	6.0	279.2	272.0
352037000	1441066583	31.192260822916356	122.53410681361707	6.0	278.9333333333333	272.0
352037000	1441066584	31.192263038916565	122.53408702387097	6.0	278.6666666666667	272.0
352037000	1441066585	31.192265	122.53406800000002	6.0	278.4	272.0
352037000	1441066586	31.192266994708913	122.53404516038624	6.022222222222222	278.0777777777778	271.6666666666667
352037000	1441066587	31.1922690577696	122.53401811998894	6.044444444444444	277.75555555555553	271.33333333333337
352037000	1441066588	31.19227116045467	122.53398754291196	6.066666666666666	277.43333333333334	271.00000000000006
352037000	1441066589	31.192273274037028	122.53395409325913	6.088888888888889	277.11111111111114	270.6666666666667
352037000	1441066590	31.1922753697901	122.53391843513447	6.111111111111112	276.7888888888889	270.3333333333333
352037000	1441066591	31.19227741898785	122.53388123264202	6.133333333333334	276.46666666666664	270.0
352037000	1441066592	31.19227939290501	122.53384314988594	6.155555555555556	276.14444444444445	269.6666666666667
352037000	1441066593	31.192281262816987	122.53380485097047	6.177777777777778	275.82222222222225	269.3333333333333
352037000	1441066594	31.192283	122.533767	6.2	275.5	269.0
352037000	1441066595	31.192284579386868	122.53373012799283	6.209090909090909	275.1181818181818	268.72727272727275
352037000	1441066596	31.192285990533925	122.53369423362308	6.218181818181819	274.73636363636365	268.45454545454544
352037000	1441066597	31.1922872266532	122.53365918247873	6.2272727272727275	274.3545454545455	268.1818181818182
352037000	1441066598	31.192288280956575	122.53362484014781	6.236363636363636	273.9727272727273	267.90909090909093
352037000	1441066599	31.19228914665574	122.53359107221834	6.245454545454545	273.59090909090907	267.6363636363636
352037000	1441066600	31.19228981696227	122.5335577442783	6.254545454545455	273.20909090909095	267.3636363636364
352037000	1441066601	31.192290285087566	122.53352472191568	6.263636363636364	272.8272727272727	267.09090909090907
352037000	1441066602	31.192290544242933	122.53349187071855	6.2727272727272725	272.4454545454546	266.8181818181818
352037000	1441066603	31.192290587639484	122.53345905627485	6.281818181818181	272.06363636363636	266.54545454545456
352037000	1441066604	31.19229040848822	122.53342614417268	6.290909090909091	271.68181818181824	266.27272727272725
352037000	1441066605	31.192290000000003	122.53339300000002	6.3	271.3	266.0
352037000	1441066606	31.19228935806876	122.53335951740235	6.309090909090909	271.00000000000006	265.7272727272727
352037000	1441066607	31.19228848932117	122.53332570225457	6.318181818181818	270.7	265.45454545454544
352037000	1441066608	31.19228740306712	122.53329158848905	6.327272727272727	270.40000000000003	265.1818181818182
352037000	1441066609	31.192286108616504	122.53325721003807	6.336363636363636	270.1	264.9090909090909
352037000	1441066610	31.192284615279313	122.53322260083395	6.345454545454546	269.8	264.6363636363636
352037000	1441066611	31.192282932365544	122.53318779480898	6.3545454545454545	269.50000000000006	264.3636363636364
352037000	1441066612	31.192281069185192	122.5331528258954	6.363636363636364	269.2	264.0909090909091
352037000	1441066613	31.192279035048344	122.53311772802547	6.372727272727273	268.90000000000003	263.81818181818187
352037000	1441066614	31.192276839265105	122.53308253513147	6.381818181818182	268.6	263.54545454545456
352037000	1441066615	31.192274491145582	122.53304728114556	6.3909090909090915	268.3	263.2727272727273
352037000	1441066616	31.19227199999999	122.53301200000001	6.4	268.0	263.0
352037000	1441066617	31.192269372828605	122.53297671938584	6.41	267.685	262.75000000000006
352037000	1441066618	31.192266607392057	122.53294144202948	6.42	267.37	262.5
352037000	1441066619	31.192263699141087	122.53290616441627	6.430000000000001	267.055	262.25
352037000	1441066620	31.192260643526403	122.53287088303155	6.44	266.74	262.00000000000006
352037000	1441066621	31.19225743599873	122.53283559436063	6.45	266.42500000000007	261.75
352037000	1441066622	31.19225407200876	122.53280029488886	6.46	266.11	261.5
352037000	1441066623	31.192250547007248	122.53276498110155	6.47	265.795	261.25000000000006
352037000	1441066624	31.19224685644486	122.53272964948408	6.48	265.48	261.0
352037000	1441066625	31.1922429957723	122.5326942965218	6.49	265.165	260.75
352037000	1441066626	31.19223896044027	122.53265891870008	6.5	264.85	260.5
352037000	1441066627	31.192234745899476	122.5326235125043	6.51	264.535	260.25
352037000	1441066628	31.192230347600603	122.53258807441983	6.52	264.22	260.0
352037000	1441066629	31.192225760994322	122.53255260093206	6.53	263.905	259.75
352037000	1441066630	31.19222098153133	122.53251708852643	6.54	263.59	259.5
352037000	1441066631	31.192216004662296	122.53248153368827	6.55	263.275	259.25
352037000	1441066632	31.19221082583789	122.53244593290306	6.56	262.96000000000004	258.99999999999994
352037000	1441066633	31.192205440508793	122.5324102826562	6.569999999999999	262.64500000000004	258.75
352037000	1441066634	31.192199844125668	122.53237457943311	6.58	262.33000000000004	258.5
352037000	1441066635	31.192194032139184	122.53233881971921	6.59	262.015	258.24999999999994
352037000	1441066636	31.192188	122.53230300000001	6.6	261.7	258.0
352037000	1441066637	31.192181749944435	122.53226712314998	6.611111111111111	261.3666666666667	257.66666666666663
352037000	1441066638	31.192175311351512	122.53223121759989	6.622222222222222	261.03333333333336	257.3333333333333
352037000	1441066639	31.19216872038604	122.53219531816953	6.633333333333333	260.70000000000005	257.0
352037000	1441066640	31.19216201321277	122.53215945967857	6.644444444444444	260.3666666666667	256.6666666666667
352037000	1441066641	31.192155225996547	122.53212367694667	6.655555555555556	260.0333333333333	256.3333333333333
352037000	1441066642	31.192148394902233	122.53208800479338	6.666666666666667	259.7	256.0
352037000	1441066643	31.192141556094732	122.53205247803821	6.677777777777778	259.3666666666667	255.66666666666669
352037000	1441066644	31.192134745738997	122.53201713150064	6.688888888888889	259.0333333333333	255.33333333333334
352037000	1441066645	31.192127999999997	122.53198200000001	6.7	258.7	255.00000000000003
352037000	1441066646	31.19212133561437	122.53194708922207	6.711111111111111	258.4555555555555	254.7777777777778
352037000	1441066647	31.19211469160516	122.53191228831827	6.722222222222222	258.2111111111111	254.55555555555557
352037000	1441066648	31.19210798756685	122.53187745730656	6.733333333333333	257.9666666666667	254.33333333333334
352037000	1441066649	31.192101143093836	122.5318424562052	6.7444444444444445	257.72222222222223	254.11111111111114
352037000	1441066650	31.192094077780336	122.53180714503243	6.7555555555555555	257.47777777777776	253.88888888888886
352037000	1441066651	31.19208671122037	122.53177138380676	6.766666666666667	257.23333333333335	253.66666666666666
352037000	1441066652	31.192078963007862	122.53173503254688	6.777777777777778	256.98888888888894	253.44444444444443
352037000	1441066653	31.19207075273655	122.53169795127162	6.788888888888889	256.74444444444447	253.2222222222222
352037000	1441066654	31.192062000000004	122.53166000000002	6.8	256.5	253.0
352037000	1441066655	31.19205265244392	122.53162110190966	6.82	256.14000000000004	252.8
352037000	1441066656	31.192042769923265	122.53158143281159	6.84	255.78000000000003	252.60000000000002
352037000	1441066657	31.192032440345606	122.53154123167498	6.859999999999999	255.42	252.39999999999998
352037000	1441066658	31.192021751618743	122.53150073746882	6.88	255.06	252.2
352037000	1441066659	31.192010791650812	122.53146018916179	6.9	254.70000000000005	252.0
352037000	1441066660	31.191999648350222	122.53141982572235	6.92	254.34	251.8
352037000	1441066661	31.191988409625708	122.53137988611869	6.9399999999999995	253.98	251.60000000000002
352037000	1441066662	31.191977163386262	122.53134060931868	6.96	253.62	251.39999999999998
352037000	1441066663	31.19196599754117	122.53130223428998	6.98	253.26000000000002	251.2
352037000	1441066664	31.191955	122.531265	7.0	252.9	251.0
352037000	1441066665	31.191944235433972	122.5312290747271	7.008333333333333	252.67499999999998	250.83333333333331
352037000	1441066666	31.19193367556011	122.53119434399422	7.016666666666667	252.45000000000002	250.66666666666669
352037000	1441066667	31.19192326885662	122.53116062263574	7.025	252.22500000000002	250.5
352037000	1441066668	31.191912963801542	122.53112772548612	7.033333333333333	252.0	250.33333333333334
352037000	1441066669	31.191902708872654	122.53109546738006	7.041666666666666	251.77499999999998	250.16666666666666
352037000	1441066670	31.191892452547577	122.53106366315234	7.05	251.54999999999998	250.00000000000003
352037000	1441066671	31.191882143303733	122.53103212763794	7.058333333333334	251.32500000000002	249.83333333333334
352037000	1441066672	31.191871729618367	122.53100067567198	7.066666666666666	251.1	249.66666666666663
352037000	1441066673	31.19186115996852	122.53096912208969	7.074999999999999	250.875	249.5
352037000	1441066674	31.19185038283109	122.53093728172651	7.083333333333333	250.65000000000003	249.33333333333331
352037000	1441066675	31.191839346682745	122.53090496941803	7.091666666666667	250.425	249.16666666666669
352037000	1441066676	31.191828000000008	122.530872	7.1	250.20000000000002	248.99999999999997
352037000	1441066677	31.19181630519578	122.53083823836883	7.1	249.96250000000003	248.87499999999997
352037000	1441066678	31.191804280429267	122.53080374966305	7.1	249.72500000000002	248.75
352037000	1441066679	31.19179195779636	122.53076864908174	7.1	249.48749999999998	248.62499999999997
352037000	1441066680	31.19177936939303	122.53073305182376	7.1	249.25000000000003	248.5
352037000	1441066681	31.19176654731543	122.53069707308795	7.1	249.01250000000005	248.375
352037000	1441066682	31.19175352365979	122.53066082807301	7.1	248.77500000000003	248.24999999999997
352037000	1441066683	31.19174033052249	122.53062443197753	7.1	248.5375	248.125
352037000	1441066684	31.191726999999997	122.530588	7.1	248.3	248.0
352037000	1441066685	31.19171355823214	122.53055162718373	7.119047619047619	248.0666666666667	247.85714285714283
352037000	1441066686	31.191700007531423	122.53051532795173	7.138095238095238	247.83333333333334	247.7142857142857
352037000	1441066687	31.19168634425352	122.53047909657202	7.157142857142857	247.60000000000002	247.57142857142856
352037000	1441066688	31.191672564754143	122.5304429273125	7.176190476190476	247.36666666666667	247.42857142857144
352037000	1441066689	31.19165866538894	122.53040681444119	7.1952380952380945	247.13333333333335	247.2857142857143
352037000	1441066690	31.191644642513584	122.53037075222606	7.214285714285714	246.9	247.14285714285717
352037000	1441066691	31.191630492483743	122.53033473493511	7.233333333333333	246.66666666666669	247.0
352037000	1441066692	31.19161621165506	122.53029875683636	7.252380952380952	246.43333333333334	246.85714285714286
352037000	1441066693	31.19160179638321	122.53026281219779	7.271428571428571	246.20000000000002	246.7142857142857
352037000	1441066694	31.191587243023815	122.53022689528746	7.29047619047619	245.96666666666667	246.57142857142856
352037000	1441066695	31.19157254793251	122.53019100037338	7.309523809523809	245.73333333333338	246.42857142857147
352037000	1441066696	31.191557707464916	122.53015512172361	7.328571428571428	245.50000000000006	246.2857142857143
352037000	1441066697	31.19154271797669	122.53011925360616	7.347619047619047	245.2666666666667	246.14285714285717
352037000	1441066698	31.19152757582342	122.53008339028914	7.366666666666666	245.0333333333334	246.00000000000003
352037000	1441066699	31.191512277360722	122.53004752604056	7.385714285714285	244.80000000000004	245.85714285714286
352037000	1441066700	31.1914968189442	122.53001165512855	7.404761904761905	244.5666666666667	245.71428571428572
352037000	1441066701	31.191481196929466	122.52997577182117	7.423809523809524	244.33333333333337	245.57142857142858
352037000	1441066702	31.191465407672098	122.52993987038653	7.442857142857143	244.10000000000002	245.42857142857147
352037000	1441066703	31.191449447527667	122.5299039450927	7.461904761904762	243.8666666666667	245.28571428571433
352037000	1441066704	31.191433312851782	122.5298679902078	7.480952380952381	243.63333333333335	245.14285714285717
352037000	1441066705	31.19141699999999	122.52983200000001	7.5	243.40000000000003	245.00000000000003
352037000	1441066706	31.191400507296223	122.52979596797906	7.511111111111111	243.25555555555556	244.8888888888889
352037000	1441066707	31.191383840937664	122.52975988462134	7.522222222222222	243.11111111111111	244.7777777777778
352037000	1441066708	31.191367009089923	122.52972373964482	7.533333333333333	242.9666666666667	244.66666666666669
352037000	1441066709	31.191350019918524	122.52968752276759	7.544444444444444	242.82222222222225	244.5555555555556
352037000	1441066710	31.19133288158901	122.52965122370757	7.555555555555555	242.67777777777778	244.44444444444443
352037000	1441066711	31.191315602266886	122.52961483218283	7.566666666666666	242.53333333333333	244.33333333333331
352037000	1441066712	31.191298190117674	122.52957833791132	7.5777777777777775	242.3888888888889	244.2222222222222
352037000	1441066713	31.191280653306883	122.52954173061104	7.588888888888889	242.24444444444447	244.1111111111111
352037000	1441066714	31.191262999999996	122.52950500000001	7.6	242.1	244.0
352037000	1441066715	31.191245239519315	122.52946814565037	7.6090909090909085	241.91818181818184	243.90909090909088
352037000	1441066716	31.191227385814596	122.52943120655102	7.618181818181818	241.73636363636362	243.8181818181818
352037000	1441066717	31.19120945399243	122.52939423154503	7.627272727272727	241.55454545454546	243.72727272727272
352037000	1441066718	31.1911914591595	122.52935726947531	7.636363636363636	241.3727272727273	243.6363636363636
352037000	1441066719	31.19117341642255	122.52932036918479	7.6454545454545455	241.19090909090906	243.54545454545456
352037000	1441066720	31.19115534088835	122.5292835795163	7.654545454545454	241.0090909090909	243.45454545454544
352037000	1441066721	31.191137247663747	122.52924694931265	7.663636363636364	240.82727272727269	243.36363636363637
352037000	1441066722	31.191119151855638	122.5292105274166	7.672727272727273	240.64545454545453	243.27272727272728
352037000	1441066723	31.191101068570948	122.52917436267072	7.681818181818182	240.46363636363637	243.18181818181816
352037000	1441066724	31.19108301291673	122.52913850391768	7.690909090909091	240.28181818181815	243.0909090909091
352037000	1441066725	31.191064999999995	122.529103	7.7	240.09999999999997	243.0
352037000	1441066726	31.191047028399606	122.52906786456475	7.718181818181819	239.97272727272727	242.90909090909088
352037000	1441066727	31.191029030581234	122.52903297047726	7.736363636363636	239.84545454545452	242.81818181818184
352037000	1441066728	31.191010922482175	122.52899815540769	7.754545454545455	239.71818181818182	242.72727272727272
352037000	1441066729	31.19099262003955	122.52896325702649	7.772727272727273	239.59090909090907	242.63636363636363
352037000	1441066730	31.190974039190284	122.52892811300427	7.790909090909091	239.46363636363637	242.54545454545456
352037000	1441066731	31.190955095871093	122.52889256101194	7.8090909090909095	239.33636363636361	242.45454545454544
352037000	1441066732	31.19093570601859	122.52885643872072	7.827272727272727	239.20909090909092	242.3636363636364
352037000	1441066733	31.190915785569157	122.528819583802	7.845454545454546	239.08181818181816	242.27272727272728
352037000	1441066734	31.190895250458944	122.52878183392757	7.863636363636364	238.95454545454547	242.1818181818182
352037000	1441066735	31.190874016623965	122.52874302676943	7.881818181818182	238.8272727272727	242.09090909090912
352037000	1441066736	31.190851999999996	122.528703	7.9	238.70000000000002	242.0
352037000	1441066737	31.19082917219554	122.52866169325132	7.914285714285715	238.52857142857144	241.85714285714286
352037000	1441066738	31.19080572751113	122.52861945399275	7.928571428571429	238.3571428571429	241.71428571428572
352037000	1441066739	31.19078191592074	122.52857673165228	7.942857142857143	238.1857142857143	241.57142857142856
352037000	1441066740	31.19075798739898	122.52853397565704	7.957142857142857	238.01428571428568	241.42857142857147
352037000	1441066741	31.190734191921006	122.5284916354332	7.9714285714285715	237.84285714285713	241.2857142857143
352037000	1441066742	31.190710779462577	122.52845016040602	7.985714285714286	237.67142857142855	241.14285714285717
352037000	1441066743	31.190688000000005	122.52840999999998	8.0	237.49999999999997	241.00000000000003
352037000	1441066744	31.190666046519276	122.52837149256302	8.015384615384615	237.41538461538462	241.00000000000003
352037000	1441066745	31.190644884043216	122.52833453214012	8.03076923076923	237.3307692307692	241.00000000000003
352037000	1441066746	31.1906244206035	122.52829890170099	8.046153846153846	237.24615384615385	241.00000000000003
352037000	1441066747	31.190604564231574	122.5282643842157	8.061538461538461	237.16153846153847	241.00000000000003
352037000	1441066748	31.190585222958603	122.52823076265472	8.076923076923077	237.07692307692304	241.00000000000003
352037000	1441066749	31.19056630481552	122.52819781998876	8.092307692307692	236.9923076923077	241.00000000000003
352037000	1441066750	31.190547717832985	122.52816533918899	8.107692307692307	236.90769230769232	241.00000000000003
352037000	1441066751	31.190529370041467	122.52813310322682	8.123076923076923	236.82307692307694	241.00000000000003
352037000	1441066752	31.19051116947122	122.52810089507392	8.138461538461538	236.73846153846154	241.00000000000003
352037000	1441066753	31.19049302415224	122.52806849770234	8.153846153846153	236.65384615384616	241.00000000000003
352037000	1441066754	31.190474842114366	122.52803569408438	8.169230769230769	236.56923076923078	241.00000000000003
352037000	1441066755	31.190456531387156	122.52800226719262	8.184615384615384	236.48461538461538	241.00000000000003
352037000	1441066756	31.190437999999997	122.52796799999999	8.2	236.4	241.00000000000003
352037000	1441066757	31.190419168173207	122.52793271529812	8.21111111111111	236.55555555555557	240.7777777777778
352037000	1441066758	31.19040000489184	122.52789639515281	8.222222222222221	236.7111111111111	240.55555555555557
352037000	1441066759	31.19038049133216	122.52785906144825	8.233333333333333	236.86666666666667	240.33333333333337
352037000	1441066760	31.190360608670407	122.52782073606876	8.244444444444444	237.02222222222224	240.11111111111114
352037000	1441066761	31.19034033808286	122.52778144089868	8.255555555555556	237.17777777777778	239.88888888888889
352037000	1441066762	31.190319660745757	122.52774119782235	8.266666666666667	237.33333333333334	239.66666666666666
352037000	1441066763	31.19029855783541	122.52770002872415	8.277777777777779	237.4888888888889	239.44444444444443
352037000	1441066764	31.19027701052805	122.52765795548856	8.28888888888889	237.64444444444445	239.2222222222222
352037000	1441066765	31.190255000000004	122.527615	8.3	237.8	239.0
352037000	1441066766	31.190232534151033	122.52757122540741	8.3	237.87	238.8
352037000	1441066767	31.19020972777507	122.5275268599171	8.3	237.94	238.60000000000002
352037000	1441066768	31.19018672238984	122.52748217299938	8.3	238.01	238.39999999999998
352037000	1441066769	31.190163659513434	122.52743743412397	8.3	238.08	238.2
352037000	1441066770	31.190140680664317	122.52739291276006	8.3	238.15	238.0
352037000	1441066771	31.19011792736135	122.52734887837642	8.3	238.22000000000006	237.8
352037000	1441066772	31.19009554112372	122.52730560044114	8.3	238.29000000000005	237.60000000000002
352037000	1441066773	31.190073663470994	122.52726334842191	8.3	238.36000000000004	237.39999999999998
352037000	1441066774	31.190052435923022	122.52722239178594	8.3	238.43000000000004	237.20000000000002
352037000	1441066775	31.19003199999999	122.527183	8.3	238.50000000000003	237.00000000000003
352037000	1441066776	31.190012446907872	122.52714534509876	8.31	238.54000000000002	236.80000000000004
352037000	1441066777	31.18999366659445	122.52710920939032	8.32	238.58	236.6
352037000	1441066778	31.189975498692707	122.52707427775158	8.33	238.62	236.4
352037000	1441066779	31.189957782835197	122.52704023506003	8.34	238.66000000000003	236.20000000000002
352037000	1441066780	31.189940358654145	122.52700676619362	8.350000000000001	238.70000000000002	235.99999999999997
352037000	1441066781	31.18992306578142	122.52697355603078	8.360000000000001	238.74	235.79999999999998
352037000	1441066782	31.18990574384858	122.5269402894504	8.370000000000001	238.78	235.6
352037000	1441066783	31.18988823248684	122.52690665133187	8.38	238.82	235.4
352037000	1441066784	31.189870371327128	122.52687232655497	8.39	238.86	235.2
352037000	1441066785	31.189851999999995	122.526837	8.4	238.9	235.0
352037000	1441066786	31.189832997670837	122.52680043981871	8.418181818181818	238.8909090909091	234.72727272727272
352037000	1441066787	31.189813401645704	122.52676274724682	8.436363636363637	238.88181818181818	234.45454545454544
352037000	1441066788	31.18979328876601	122.52672410679077	8.454545454545455	238.8727272727273	234.18181818181816
352037000	1441066789	31.189772735873312	122.52668470295679	8.472727272727273	238.86363636363635	233.90909090909088
352037000	1441066790	31.18975181980945	122.52664472025077	8.49090909090909	238.85454545454547	233.63636363636363
352037000	1441066791	31.189730617416394	122.52660434317849	8.50909090909091	238.84545454545454	233.3636363636364
352037000	1441066792	31.189709205536413	122.52656375624522	8.527272727272727	238.83636363636364	233.09090909090912
352037000	1441066793	31.189687661011973	122.52652314395611	8.545454545454545	238.8272727272727	232.81818181818184
352037000	1441066794	31.189666060685763	122.52648269081594	8.563636363636363	238.81818181818184	232.54545454545456
352037000	1441066795	31.18964448140072	122.52644258132918	8.581818181818182	238.80909090909088	232.2727272727273
352037000	1441066796	31.189623000000005	122.52640300000002	8.6	238.8	232.00000000000003
352037000	1441066797	31.189601662284414	122.52636405808322	8.6	238.70000000000002	231.62500000000003
352037000	1441066798	31.189580389884433	122.52632557383703	8.6	238.60000000000002	231.25000000000003
352037000	1441066799	31.189559073387723	122.52628729227088	8.6	238.50000000000003	230.87500000000003
352037000	1441066800	31.189537603381638	122.52624895839462	8.6	238.40000000000003	230.5
352037000	1441066801	31.189515870453235	122.52621031721849	8.6	238.29999999999998	230.125
352037000	1441066802	31.189493765189262	122.52617111375321	8.6	238.2	229.75
352037000	1441066803	31.189471178176145	122.52613109300985	8.6	238.1	229.375
352037000	1441066804	31.18944799999999	122.52609	8.6	238.0	229.0
352037000	1441066805	31.189424163613324	122.52604767273793	8.62	237.85000000000002	228.7
352037000	1441066806	31.189399771435564	122.52600432124716	8.64	237.70000000000002	228.4
352037000	1441066807	31.189374968253233	122.52596024855293	8.66	237.54999999999998	228.10000000000002
352037000	1441066808	31.189349898853216	122.52591575768	8.68	237.39999999999998	227.8
352037000	1441066809	31.18932470802283	122.52587115165248	8.7	237.25	227.5
352037000	1441066810	31.189299540549804	122.52582673349394	8.72	237.10000000000002	227.20000000000002
352037000	1441066811	31.189274541222265	122.52578280622735	8.74	236.95000000000002	226.9
352037000	1441066812	31.189249854828766	122.52573967287505	8.76	236.79999999999998	226.6
352037000	1441066813	31.189225626158244	122.52569763645883	8.780000000000001	236.64999999999998	226.3
352037000	1441066814	31.189202	122.525657	8.8	236.5	226.0
352037000	1441066815	31.189179075848575	122.52561797331093	8.80909090909091	236.39090909090908	225.63636363636365
352037000	1441066816	31.189156772018197	122.52558039337075	8.818181818181818	236.28181818181818	225.27272727272728
352037000	1441066817	31.189134961527706	122.5255440039506	8.827272727272728	236.17272727272726	224.9090909090909
352037000	1441066818	31.18911351739562	122.52550854882213	8.836363636363638	236.0636363636364	224.54545454545456
352037000	1441066819	31.189092312640128	122.52547377175745	8.845454545454546	235.95454545454544	224.18181818181822
352037000	1441066820	31.189071220279157	122.5254394165291	8.854545454545455	235.84545454545457	223.8181818181818
352037000	1441066821	31.189050113330335	122.52540522691002	8.863636363636363	235.73636363636365	223.45454545454547
352037000	1441066822	31.189028864811068	122.52537094667358	8.872727272727273	235.62727272727275	223.0909090909091
352037000	1441066823	31.189007347738407	122.52533631959355	8.881818181818183	235.51818181818183	222.72727272727275
352037000	1441066824	31.18898543512921	122.52530108944416	8.89090909090909	235.40909090909096	222.36363636363637
352037000	1441066825	31.188963000000008	122.52526500000002	8.9	235.3	222.0
352037000	1441066826	31.188939941792395	122.52522786807756	8.9125	235.08750000000003	221.625
352037000	1441066827	31.188916265649393	122.52518980265869	8.925	234.87500000000003	221.25
352037000	1441066828	31.18889200313952	122.52515098576656	8.9375	234.66250000000002	220.875
352037000	1441066829	31.188867185831487	122.52511159942402	8.95	234.45000000000002	220.50000000000003
352037000	1441066830	31.188841845294274	122.5250718256538	8.9625	234.2375	220.12500000000003
352037000	1441066831	31.18881601309699	122.52503184647827	8.975	234.02500000000003	219.75000000000003
352037000	1441066832	31.188789720809027	122.52499184391971	8.9875	233.81250000000003	219.37500000000003
352037000	1441066833	31.188763	122.524952	9.0	233.60000000000002	219.00000000000003
352037000	1441066834	31.18873604586397	122.52491248784136	9.0	233.46666666666667	218.66666666666669
352037000	1441066835	31.18870970809211	122.52487344496726	9.0	233.33333333333334	218.33333333333334
352037000	1441066836	31.188684999999996	122.524835	9.0	233.2	218.0
352037000	1441066837	31.188662	122.52479699999999	9.0	233.1	218.0
352037000	1441066838	31.18863788270555	122.52475849312388	9.025	232.9	217.5
352037000	1441066839	31.18861223108499	122.52471955531388	9.05	232.7	217.0
352037000	1441066840	31.18858546392183	122.5246805898472	9.075	232.5	216.5
352037000	1441066841	31.188557999999997	122.524642	9.1	232.3	216.0
352037000	1441066842	31.188530235306654	122.52460402175382	9.1	232.03333333333333	215.66666666666666
352037000	1441066843	31.1885024746399	122.52456622191585	9.1	231.76666666666668	215.33333333333334
352037000	1441066844	31.188474999999986	122.524528	9.1	231.5	215.0
352037000	1441066845	31.188448015088934	122.52448893518246	9.1	231.34	214.60000000000002
352037000	1441066846	31.188421410418442	122.52444932528762	9.1	231.18000000000004	214.20000000000002
352037000	1441066847	31.188394998203194	122.52440964780163	9.1	231.01999999999998	213.8
352037000	1441066848	31.188368590658435	122.52437038021051	9.1	230.85999999999999	213.4
352037000	1441066849	31.188341999999995	122.52433199999999	9.1	230.7	213.0
352037000	1441066850	31.188314955055223	122.52429465285879	9.133333333333333	230.5	212.66666666666669
352037000	1441066851	31.1882868510951	122.52425715728934	9.166666666666666	230.29999999999998	212.33333333333331
352037000	1441066852	31.188257000000004	122.524218	9.2	230.1	212.0
352037000	1441066853	31.188224950022473	122.52417611312102	9.2	229.84	211.4
352037000	1441066854	31.18819119491014	122.52413221045943	9.2	229.58	210.79999999999998
352037000	1441066855	31.188156464785784	122.52408745123881	9.2	229.32	210.20000000000002
352037000	1441066856	31.188121489773767	122.52404299467982	9.2	229.06	209.6
352037000	1441066857	31.188086999999985	122.524	9.2	228.8	209.0
352037000	1441066858	31.18805370221927	122.52395950415873	9.2	228.5	208.5
352037000	1441066859	31.188022209696964	122.52392205509207	9.2	228.20000000000002	208.0
352037000	1441066860	31.187993112326087	122.52388807847962	9.2	227.9	207.5
352037000	1441066861	31.187967	122.523858	9.2	227.6	207.0
352037000	1441066862	31.18794411178903	122.52383185977037	9.233333333333333	227.43333333333334	206.66666666666666
352037000	1441066863	31.187923283471193	122.52380815566485	9.266666666666667	227.26666666666665	206.33333333333334
352037000	1441066864	31.187903	122.52378500000002	9.3	227.1	206.0
352037000	1441066865	31.187881885896378	122.52376073951478	9.3	226.7	205.625
352037000	1441066866	31.187859123955086	122.52373465862767	9.3	226.29999999999998	205.25
352037000	1441066867	31.1878340365391	122.52370627617803	9.3	225.9	204.875
352037000	1441066868	31.187805946010855	122.5236751110068	9.3	225.50000000000003	204.5
352037000	1441066869	31.1877741747322	122.5236406819568	9.3	225.10000000000002	204.125
352037000	1441066870	31.18773804506419	122.52360250787319	9.3	224.70000000000002	203.75
352037000	1441066871	31.187696879367067	122.52356010760388	9.3	224.3	203.375
352037000	1441066872	31.187649999999994	122.52351299999998	9.3	223.9	203.0
352037000	1441066873	31.187598680609455	122.52346248664198	9.3	223.05	202.5
352037000	1441066874	31.187552000000004	122.52341699999998	9.3	222.2	202.0
352037000	1441066875	31.187518114418204	122.52338411124889	9.3	221.78	201.6
352037000	1441066876	31.187493684679	122.52336081561248	9.3	221.35999999999999	201.20000000000002
352037000	1441066877	31.1874724977328	122.52334146434545	9.3	220.94	200.8
352037000	1441066878	31.187448340525723	122.52332040871501	9.3	220.52	200.4
352037000	1441066879	31.187415	122.523292	9.3	220.1	200.0
352037000	1441066880	31.187369124281876	122.52325313881917	9.266666666666667	219.73333333333335	199.66666666666669
352037000	1441066881	31.187318806254353	122.5232109230848	9.233333333333333	219.36666666666667	199.33333333333334
352037000	1441066882	31.187274999999996	122.523175	9.2	219.00000000000003	199.0
352037000	1441066883	31.187245319137304	122.52315207383369	9.2	218.16666666666666	198.66666666666669
352037000	1441066884	31.187224015389397	122.52313707724292	9.2	217.33333333333334	198.33333333333334
352037000	1441066885	31.187202	122.52312199999999	9.2	216.5	198.0
352037000	1441066886	31.18717226160243	122.5231006493865	9.174999999999999	215.79999999999998	198.0
352037000	1441066887	31.18713609840248	122.52307410267429	9.149999999999999	215.1	198.0
352037000	1441066888	31.187096886000717	122.52304525462691	9.125	214.4	198.0
352037000	1441066889	31.187058	122.52301700000001	9.1	213.7	198.0
352037000	1441066890	31.18702185230266	122.52299150229165	9.1	213.1	197.5
352037000	1441066891	31.18698700000001	122.52296800000002	9.1	212.5	197.0
352037000	1441066892	31.186951460264137	122.52294523341068	9.0875	211.91250000000002	196.87500000000003
352037000	1441066893	31.186914945405565	122.52292287494272	9.075	211.32500000000002	196.75
352037000	1441066894	31.186877591519394	122.52290083004819	9.0625	210.7375	196.625
352037000	1441066895	31.186839534700713	122.52287900417915	9.05	210.15	196.5
352037000	1441066896	31.18680091104452	122.5228573027877	9.0375	209.56250000000003	196.375
352037000	1441066897	31.186761856645763	122.5228356313259	9.025	208.97500000000002	196.25
352037000	1441066898	31.186722507599317	122.52281389524596	9.0125	208.38750000000002	196.125
352037000	1441066899	31.186683000000002	122.52279200000001	9.0	207.80000000000004	196.0
352037000	1441066900	31.18664396325229	122.52277018181314	9.0	207.45000000000002	196.0
352037000	1441066901	31.186607999999996	122.52275	9.0	207.1	196.0
352037000	1441066902	31.186577240556453	122.52273279092232	9.0	206.95	196.0
352037000	1441066903	31.186549952670664	122.52271767605662	9.0	206.8	196.0
352037000	1441066904	31.186523438449708	122.52270322316177	9.0	206.65	196.0
352037000	1441066905	31.186495	122.522688	9.0	206.5	196.0
352037000	1441066906	31.186462500181126	122.52267086902467	9.01	206.23	195.9
352037000	1441066907	31.18642604486756	122.52265187144222	9.02	205.96	195.8
352037000	1441066908	31.186386300687747	122.5226313431466	9.03	205.69	195.7
352037000	1441066909	31.18634393427024	122.52260962003099	9.04	205.42000000000002	195.6
352037000	1441066910	31.186299612243797	122.52258703798762	9.05	205.15	195.5
352037000	1441066911	31.18625400123739	122.52256393290762	9.06	204.88	195.4
352037000	1441066912	31.18620776788023	122.52254064068086	9.07	204.61	195.3
352037000	1441066913	31.18616157880176	122.52251749719598	9.08	204.34	195.2
352037000	1441066914	31.186116100631704	122.52249483834035	9.09	204.07000000000002	195.1
352037000	1441066915	31.18607200000001	122.52247300000002	9.1	203.8	195.0
352037000	1441066916	31.186029766475745	122.52245222780037	9.1	203.70000000000002	194.88888888888889
352037000	1441066917	31.185989181384006	122.52243240632806	9.1	203.6	194.7777777777778
352037000	1441066918	31.185949848988617	122.52241332991078	9.1	203.5	194.66666666666669
352037000	1441066919	31.18591137355333	122.52239479287692	9.1	203.4	194.55555555555557
352037000	1441066920	31.185873359341745	122.52237658955562	9.1	203.3	194.44444444444443
352037000	1441066921	31.18583541061731	122.5223585142766	9.1	203.20000000000002	194.33333333333331
352037000	1441066922	31.185797131643415	122.52234036137023	9.1	203.10000000000002	194.2222222222222
352037000	1441066923	31.185758126683258	122.52232192516749	9.1	203.0	194.11111111111111
352037000	1441066924	31.185717999999994	122.52230299999998	9.1	202.9	194.0
352037000	1441066925	31.18567646988031	122.52228344159181	9.11	202.75	193.9
352037000	1441066926	31.185633710705787	122.52226335123423	9.12	202.6	193.8
352037000	1441066927	31.185590010881747	122.52224289160988	9.129999999999999	202.45	193.7
352037000	1441066928	31.185545658813684	122.52222222540087	9.139999999999999	202.3	193.6
352037000	1441066929	31.18550094290717	122.52220151528883	9.149999999999999	202.15	193.5
352037000	1441066930	31.185456151567866	122.52218092395475	9.16	202.0	193.4
352037000	1441066931	31.185411573201566	122.52216061407914	9.17	201.85000000000002	193.3
352037000	1441066932	31.185367496214152	122.52214074834195	9.18	201.70000000000002	193.2
352037000	1441066933	31.185324209011597	122.52212148942262	9.19	201.55	193.1
352037000	1441066934	31.185281999999997	122.522103	9.2	201.4	193.0
352037000	1441066935	31.185241082945684	122.52208539772687	9.209090909090909	201.27272727272728	192.90909090909093
352037000	1441066936	31.185201373055687	122.52206862015267	9.218181818181817	201.14545454545456	192.8181818181818
352037000	1441066937	31.185162710897174	122.5220525598014	9.227272727272727	201.01818181818183	192.72727272727272
352037000	1441066938	31.18512493703719	122.52203710919743	9.236363636363636	200.8909090909091	192.63636363636365
352037000	1441066939	31.1850878920428	122.52202216086542	9.245454545454546	200.76363636363638	192.54545454545456
352037000	1441066940	31.185051416480956	122.52200760733028	9.254545454545454	200.63636363636363	192.45454545454547
352037000	1441066941	31.185015350918576	122.52199334111727	9.263636363636364	200.5090909090909	192.36363636363637
352037000	1441066942	31.184979535922484	122.52197925475187	9.272727272727273	200.38181818181818	192.27272727272728
352037000	1441066943	31.184943812059544	122.52196524075981	9.281818181818183	200.25454545454545	192.18181818181822
352037000	1441066944	31.18490801989648	122.52195119166709	9.290909090909091	200.12727272727273	192.0909090909091
352037000	1441066945	31.184872000000002	122.521937	9.3	200.0	192.00000000000003
352037000	1441066946	31.18483561490701	122.52192257689853	9.305263157894737	199.92105263157893	191.94736842105263
352037000	1441066947	31.184798815035258	122.52190790795706	9.310526315789474	199.8421052631579	191.8947368421053
352037000	1441066948	31.1847615727727	122.52189299738359	9.31578947368421	199.76315789473682	191.8421052631579
352037000	1441066949	31.184723860507273	122.52187784938602	9.321052631578947	199.6842105263158	191.78947368421055
352037000	1441066950	31.18468565062699	122.52186246817233	9.326315789473686	199.60526315789474	191.73684210526318
352037000	1441066951	31.184646915519785	122.52184685795054	9.331578947368422	199.52631578947367	191.6842105263158
352037000	1441066952	31.184607627573612	122.52183102292862	9.336842105263159	199.44736842105263	191.63157894736844
352037000	1441066953	31.184567759176456	122.52181496731465	9.342105263157896	199.36842105263156	191.57894736842104
352037000	1441066954	31.184527282716274	122.52179869531665	9.347368421052632	199.28947368421052	191.5263157894737
352037000	1441066955	31.184486170581014	122.5217822111427	9.352631578947369	199.21052631578948	191.47368421052633
352037000	1441066956	31.184444395158657	122.52176551900087	9.357894736842105	199.13157894736844	191.42105263157896
352037000	1441066957	31.184401928837147	122.52174862309928	9.363157894736842	199.05263157894737	191.3684210526316
352037000	1441066958	31.18435874400449	122.52173152764604	9.368421052631579	198.9736842105263	191.3157894736842
352037000	1441066959	31.18431481304861	122.52171423684933	9.373684210526315	198.89473684210526	191.26315789473685
352037000	1441066960	31.1842701083575	122.5216967549173	9.378947368421054	198.8157894736842	191.21052631578948
352037000	1441066961	31.184224602319112	122.52167908605814	9.38421052631579	198.73684210526318	191.1578947368421
352037000	1441066962	31.184178267321418	122.52166123448002	9.389473684210527	198.6578947368421	191.10526315789474
352037000	1441066963	31.184131075752397	122.52164320439124	9.394736842105264	198.57894736842104	191.05263157894737
352037000	1441066964	31.184083	122.521625	9.4	198.5	191.0
352037000	1441066965	31.184034081914433	122.52160664621952	9.42	198.39	191.0
352037000	1441066966	31.183984641194822	122.52158825078254	9.44	198.28	191.0
352037000	1441066967	31.1839350670026	122.52156994212626	9.46	198.17	191.0
352037000	1441066968	31.18388574849929	122.52155184868724	9.48	198.06	191.0
352037000	1441066969	31.18383707484644	122.52153409890155	9.5	197.95	191.0
352037000	1441066970	31.183789435205757	122.52151682120477	9.52	197.84	191.0
352037000	1441066971	31.18374321873894	122.52150014403185	9.54	197.73000000000002	191.0
352037000	1441066972	31.183698814607798	122.5214841958174	9.56	197.62	191.0
352037000	1441066973	31.183656611974175	122.52146910499552	9.58	197.51	191.0
352037000	1441066974	31.183617	122.52145500000002	9.6	197.4	191.0
352037000	1441066975	31.183580190873435	122.5214419501795	9.6	197.33636363636364	190.9090909090909
352037000	1441066976	31.183545688887627	122.52142978854339	9.6	197.27272727272728	190.8181818181818
352037000	1441066977	31.183512821361866	122.52141828901688	9.6	197.20909090909092	190.72727272727272
352037000	1441066978	31.183480915615316	122.52140722552596	9.6	197.14545454545456	190.63636363636365
352037000	1441066979	31.183449298967062	122.52139637199728	9.6	197.0818181818182	190.54545454545456
352037000	1441066980	31.183417298736124	122.521385502358	9.6	197.01818181818183	190.45454545454547
352037000	1441066981	31.183384242241416	122.52137439053595	9.6	196.95454545454547	190.36363636363637
352037000	1441066982	31.183349456801764	122.52136281045964	9.6	196.8909090909091	190.27272727272728
352037000	1441066983	31.183312269735907	122.5213505360581	9.6	196.82727272727274	190.18181818181822
352037000	1441066984	31.183272008362472	122.52133734126129	9.6	196.76363636363638	190.0909090909091
352037000	1441066985	31.183227999999996	122.521323	9.6	196.70000000000002	190.0
352037000	1441066986	31.183179839020617	122.52130737120423	9.61111111111111	196.51111111111112	190.0
352037000	1441066987	31.183128188011644	122.52129065379714	9.622222222222222	196.32222222222222	190.0
352037000	1441066988	31.18307397661424	122.52127313169927	9.633333333333333	196.13333333333333	190.0
352037000	1441066989	31.183018134469744	122.52125508882997	9.644444444444444	195.94444444444443	190.0
352037000	1441066990	31.182961591219687	122.52123680910742	9.655555555555555	195.75555555555556	190.0
352037000	1441066991	31.18290527650574	122.52121857644836	9.666666666666666	195.56666666666666	190.0
352037000	1441066992	31.18285011996975	122.52120067476824	9.677777777777777	195.37777777777777	190.0
352037000	1441066993	31.18279705125378	122.52118338798114	9.688888888888888	195.1888888888889	190.0
352037000	1441066994	31.182747	122.52116699999999	9.7	195.0	190.0
352037000	1441066995	31.18270065676696	122.52115172309578	9.708333333333332	195.025	190.0
352037000	1441066996	31.182657755778166	122.52113748297593	9.716666666666667	195.05	190.0
352037000	1441066997	31.182617792173215	122.52112413370762	9.725	195.07500000000002	190.0
352037000	1441066998	31.18258026109165	122.5211115293588	9.733333333333333	195.1	190.0
352037000	1441066999	31.182544657672892	122.52109952399802	9.741666666666667	195.125	190.0
352037000	1441067000	31.18251047705634	122.52108797169437	9.75	195.15000000000003	190.0
352037000	1441067001	31.182477214381265	122.5210767265174	9.758333333333333	195.175	190.0
352037000	1441067002	31.182444364786935	122.52106564253721	9.766666666666667	195.20000000000002	190.0
352037000	1441067003	31.182411423412542	122.52105457382423	9.775	195.22500000000002	190.0
352037000	1441067004	31.18237788539723	122.52104337444939	9.783333333333333	195.25000000000003	190.0
352037000	1441067005	31.182343245880027	122.52103189848404	9.791666666666668	195.275	190.0
352037000	1441067006	31.182307	122.52102	9.8	195.3	190.0
352037000	1441067007	31.18226875497691	122.52100756663974	9.805555555555557	195.27222222222224	190.0
352037000	1441067008	31.182228566353846	122.52099462032673	9.811111111111112	195.24444444444447	190.0
352037000	1441067009	31.182186601754783	122.5209812165546	9.816666666666666	195.21666666666667	190.0
352037000	1441067010	31.182143028803665	122.5209674108168	9.822222222222223	195.1888888888889	190.0
352037000	1441067011	31.18209801512446	122.52095325860661	9.82777777777778	195.16111111111113	190.0
352037000	1441067012	31.182051728341197	122.52093881541725	9.833333333333334	195.13333333333335	190.0
352037000	1441067013	31.182004336077913	122.52092413674161	9.838888888888889	195.10555555555555	190.0
352037000	1441067014	31.181956005958643	122.52090927807251	9.844444444444445	195.07777777777778	190.0
352037000	1441067015	31.181906905607487	122.52089429490249	9.850000000000001	195.05000000000004	190.0
352037000	1441067016	31.181857202648555	122.52087924272394	9.855555555555556	195.02222222222224	190.0
352037000	1441067017	31.181807064705982	122.52086417702895	9.86111111111111	194.99444444444444	190.0
352037000	1441067018	31.18175665940395	122.52084915330954	9.866666666666667	194.9666666666667	190.0
352037000	1441067019	31.181706154366633	122.52083422705738	9.872222222222224	194.93888888888893	190.0
352037000	1441067020	31.181655717218284	122.52081945376393	9.877777777777778	194.91111111111113	190.0
352037000	1441067021	31.18160551558314	122.52080488892052	9.883333333333333	194.88333333333333	190.0
352037000	1441067022	31.18155571708551	122.5207905880182	9.88888888888889	194.85555555555558	190.0
352037000	1441067023	31.181506489349687	122.52077660654781	9.894444444444446	194.8277777777778	190.0
352037000	1441067024	31.181457999999996	122.520763	9.9	194.8	190.0
352037000	1441067025	31.18141037286576	122.52074980362242	9.90909090909091	194.75454545454548	190.0
352037000	1441067026	31.18136355659618	122.5207369716913	9.918181818181818	194.70909090909095	190.0
352037000	1441067027	31.181317456045363	122.52072443824021	9.927272727272728	194.66363636363639	190.0
352037000	1441067028	31.181271976067418	122.5207121373029	9.936363636363637	194.61818181818182	190.0
352037000	1441067029	31.18122702151638	122.52070000291327	9.945454545454545	194.5727272727273	190.0
352037000	1441067030	31.181182497246315	122.5206879691055	9.954545454545455	194.52727272727276	190.0
352037000	1441067031	31.181138308111226	122.52067596991382	9.963636363636363	194.48181818181823	190.0
352037000	1441067032	31.181094358965105	122.52066393937274	9.972727272727273	194.43636363636367	190.0
352037000	1441067033	31.181050554661912	122.52065181151684	9.981818181818182	194.3909090909091	190.0
352037000	1441067034	31.18100680005557	122.52063952038095	9.99090909090909	194.34545454545457	190.0
352037000	1441067035	31.180963000000006	122.520627	10.0	194.30000000000004	190.0
352037000	1441067036	31.18091906064516	122.5206141938517	10.011111111111111	194.32222222222225	190.0
352037000	1441067037	31.180874893325182	122.52060108318412	10.022222222222222	194.34444444444446	190.0
352037000	1441067038	31.180830410670332	122.52058765868796	10.033333333333333	194.3666666666667	190.0
352037000	1441067039	31.1807855253108	122.52057391105403	10.044444444444444	194.3888888888889	190.0
352037000	1441067040	31.180740149876794	122.52055983097313	10.055555555555555	194.41111111111113	190.0
352037000	1441067041	31.180694196998534	122.52054540913623	10.066666666666666	194.43333333333334	190.0
352037000	1441067042	31.180647579306186	122.52053063623434	10.077777777777778	194.45555555555558	190.0
352037000	1441067043	31.180600209429954	122.52051550295853	10.088888888888889	194.4777777777778	190.0
352037000	1441067044	31.180552000000002	122.5205	10.1	194.5	190.0
352037000	1441067045	31.18050290413759	122.52048413046016	10.11	194.53	190.0
352037000	1441067046	31.180453036928434	122.52046794708089	10.12	194.56	190.0
352037000	1441067047	31.180402553949367	122.52045151501407	10.129999999999999	194.59	190.0
352037000	1441067048	31.18035161077726	122.52043489941133	10.139999999999999	194.62	190.0
352037000	1441067049	31.180300362989005	122.52041816542399	10.149999999999999	194.65	190.0
352037000	1441067050	31.180248966161574	122.52040137820323	10.16	194.68000000000004	190.0
352037000	1441067051	31.180197575871908	122.52038460289994	10.17	194.71000000000004	190.0
352037000	1441067052	31.180146347697068	122.52036790466475	10.18	194.74000000000004	190.0
352037000	1441067053	31.180095437214067	122.52035134864805	10.19	194.77	190.0
352037000	1441067054	31.180044999999993	122.52033500000002	10.2	194.8	190.0
352037000	1441067055	31.179995172747375	122.52031891161883	10.209999999999999	194.84	189.9
352037000	1441067056	31.17994601661022	122.52030308739545	10.219999999999999	194.88000000000002	189.8
352037000	1441067057	31.179897573857993	122.52028751896917	10.23	194.92000000000002	189.70000000000002
352037000	1441067058	31.17984988676006	122.52027219797922	10.24	194.96	189.60000000000002
352037000	1441067059	31.179802997585874	122.52025711606481	10.25	195.0	189.50000000000003
352037000	1441067060	31.179756948604812	122.52024226486522	10.26	195.04	189.4
352037000	1441067061	31.1797117820863	122.52022763601968	10.27	195.08	189.3
352037000	1441067062	31.17966754029972	122.5202132211675	10.280000000000001	195.12	189.20000000000002
352037000	1441067063	31.179624265514487	122.52019901194782	10.290000000000001	195.16	189.1
352037000	1441067064	31.179582000000003	122.52018500000001	10.3	195.2	189.0
352037000	1441067065	31.17954072683686	122.52017116832504	10.30909090909091	195.22727272727272	188.9090909090909
352037000	1441067066	31.179500192350663	122.52015746537104	10.318181818181818	195.25454545454545	188.8181818181818
352037000	1441067067	31.179460083678222	122.52014383094823	10.327272727272728	195.28181818181818	188.72727272727272
352037000	1441067068	31.179420087956316	122.52013020486703	10.336363636363638	195.3090909090909	188.63636363636365
352037000	1441067069	31.179379892321663	122.52011652693815	10.345454545454546	195.33636363636364	188.54545454545456
352037000	1441067070	31.179339183910997	122.52010273697262	10.354545454545455	195.36363636363637	188.45454545454544
352037000	1441067071	31.17929764986099	122.5200887747817	10.363636363636363	195.3909090909091	188.36363636363637
352037000	1441067072	31.17925497730829	122.52007458017694	10.372727272727273	195.41818181818184	188.27272727272728
352037000	1441067073	31.1792108533895	122.52006009297023	10.381818181818183	195.44545454545454	188.18181818181822
352037000	1441067074	31.179164965241227	122.52004525297374	10.39090909090909	195.47272727272727	188.0909090909091
352037000	1441067075	31.179116999999994	122.52003	10.4	195.5	188.0
352037000	1441067076	31.17906679331967	122.5200143014273	10.4	195.51250000000002	187.87500000000003
352037000	1441067077	31.17901477492357	122.5199982348956	10.4	195.525	187.75
352037000	1441067078	31.178961523052372	122.51998190560985	10.4	195.5375	187.625
352037000	1441067079	31.178907615946905	122.51996541877435	10.4	195.55	187.5
352037000	1441067080	31.178853631848	122.51994887959285	10.4	195.5625	187.375
352037000	1441067081	31.17880014899654	122.51993239326838	10.4	195.575	187.25
352037000	1441067082	31.178747745633522	122.51991606500347	10.4	195.58749999999998	187.125
352037000	1441067083	31.178697	122.51989999999999	10.4	195.6	187.0
352037000	1441067084	31.178648345756603	122.51988427796863	10.408333333333333	195.64166666666668	186.91666666666669
352037000	1441067085	31.178601638242107	122.51986887665748	10.416666666666668	195.68333333333334	186.83333333333334
352037000	1441067086	31.17855658821483	122.51985374832431	10.425	195.725	186.75
352037000	1441067087	31.17851290643306	122.5198388452271	10.433333333333334	195.76666666666665	186.66666666666666
352037000	1441067088	31.178470303655025	122.51982411962425	10.441666666666666	195.80833333333334	186.58333333333334
352037000	1441067089	31.178428490638936	122.5198095237743	10.45	195.85	186.5
352037000	1441067090	31.178387178142973	122.51979500993615	10.458333333333334	195.89166666666665	186.41666666666666
352037000	1441067091	31.17834607692533	122.51978053036888	10.466666666666667	195.93333333333334	186.33333333333334
352037000	1441067092	31.17830489774411	122.51976603733188	10.475	195.975	186.25000000000003
352037000	1441067093	31.178263351357423	122.51975148308478	10.483333333333334	196.01666666666668	186.16666666666669
352037000	1441067094	31.17822114852337	122.51973681988744	10.491666666666667	196.0583333333333	186.08333333333331
352037000	1441067095	31.178177999999992	122.519722	10.5	196.1	186.0
352037000	1441067096	31.178133688723168	122.5197069884498	10.5	196.07777777777775	185.7777777777778
352037000	1441067097	31.17808828634017	122.51969180133193	10.5	196.05555555555554	185.55555555555557
352037000	1441067098	31.17804193667615	122.51967646750842	10.5	196.03333333333333	185.33333333333334
352037000	1441067099	31.177994783556244	122.51966101584104	10.5	196.01111111111112	185.11111111111114
352037000	1441067100	31.177946970805618	122.51964547519147	10.5	195.98888888888888	184.88888888888889
352037000	1441067101	31.17789864224948	122.51962987442127	10.5	195.96666666666667	184.66666666666666
352037000	1441067102	31.177849941712992	122.51961424239181	10.5	195.94444444444443	184.44444444444446
352037000	1441067103	31.17780101302144	122.51959860796435	10.5	195.92222222222225	184.22222222222223
352037000	1441067104	31.177751999999998	122.519583	10.5	195.9	184.0
352037000	1441067105	31.177703023615177	122.51956744487045	10.50909090909091	195.8909090909091	183.8181818181818
352037000	1441067106	31.177654113398383	122.51955195899049	10.518181818181818	195.88181818181818	183.63636363636365
352037000	1441067107	31.177605276022277	122.51953655628562	10.527272727272727	195.87272727272727	183.45454545454547
352037000	1441067108	31.177556518159545	122.5195212506813	10.536363636363637	195.86363636363635	183.27272727272725
352037000	1441067109	31.177507846482843	122.519506056103	10.545454545454545	195.85454545454544	183.0909090909091
352037000	1441067110	31.17745926766486	122.51949098647609	10.554545454545455	195.84545454545457	182.9090909090909
352037000	1441067111	31.1774107883783	122.51947605572599	10.563636363636363	195.83636363636364	182.72727272727275
352037000	1441067112	31.17736241529583	122.51946127777803	10.572727272727272	195.82727272727274	182.54545454545456
352037000	1441067113	31.177314155090155	122.51944666655753	10.581818181818182	195.81818181818184	182.36363636363635
352037000	1441067114	31.17726601443397	122.51943223598978	10.59090909090909	195.8090909090909	182.1818181818182
352037000	1441067115	31.177218	122.519418	10.6	195.8	182.0
352037000	1441067116	31.177170109195078	122.519403970108	10.6	195.59	181.9
352037000	1441067117	31.17712230236253	122.51939014821173	10.6	195.38	181.8
352037000	1441067118	31.17707453057979	122.51937653380378	10.6	195.17	181.7
352037000	1441067119	31.177026744924287	122.51936312637666	10.6	194.96	181.6
352037000	1441067120	31.176978896473493	122.51934992542303	10.6	194.75	181.5
352037000	1441067121	31.176930936304803	122.51933693043553	10.6	194.54	181.4
352037000	1441067122	31.176882815495695	122.51932414090678	10.6	194.33	181.3
352037000	1441067123	31.176834485123575	122.51931155632946	10.6	194.11999999999998	181.2
352037000	1441067124	31.176785896265862	122.51929917619631	10.6	193.91	181.1
352037000	1441067125	31.176736999999992	122.51928700000002	10.6	193.7	181.0
352037000	1441067126	31.176687782036474	122.51927503389044	10.6	193.37999999999997	180.9
352037000	1441067127	31.176638366618057	122.51926331064571	10.6	193.06	180.8
352037000	1441067128	31.17658891262061	122.5192518697009	10.6	192.74	180.70000000000002
352037000	1441067129	31.176539578919993	122.51924075049092	10.6	192.42	180.60000000000002
352037000	1441067130	31.17649052439208	122.51922999245053	10.6	192.10000000000002	180.50000000000003
352037000	1441067131	31.17644190791278	122.51921963501438	10.6	191.78	180.4
352037000	1441067132	31.176393888357993	122.51920971761695	10.6	191.46	180.3
352037000	1441067133	31.176346624603642	122.51920027969258	10.6	191.14	180.20000000000002
352037000	1441067134	31.176300275525666	122.51919136067556	10.6	190.82000000000002	180.1
352037000	1441067135	31.17625499999999	122.51918299999998	10.6	190.5	180.0
352037000	1441067136	31.17621087765976	122.5191752133223	10.59	190.26	180.0
352037000	1441067137	31.17616767116681	122.51916792118855	10.58	190.02	180.0
352037000	1441067138	31.17612506394015	122.5191610203674	10.57	189.78	180.0
352037000	1441067139	31.176082739398765	122.51915440762785	10.56	189.54000000000002	180.0
352037000	1441067140	31.176040380961588	122.51914797973913	10.55	189.3	180.0
352037000	1441067141	31.175997672047533	122.51914163347074	10.54	189.06	180.0
352037000	1441067142	31.175954296075503	122.51913526559245	10.53	188.82000000000002	180.0
352037000	1441067143	31.175909936464343	122.51912877287431	10.52	188.58	180.0
352037000	1441067144	31.175864276632918	122.51912205208662	10.51	188.34	180.0
352037000	1441067145	31.175817	122.519115	10.5	188.1	180.0
352037000	1441067146	31.175767889378907	122.51910753664774	10.50909090909091	188.10909090909092	179.9090909090909
352037000	1441067147	31.175717125160894	122.51909967511281	10.518181818181818	188.11818181818182	179.8181818181818
352037000	1441067148	31.175664987131803	122.51909145174052	10.527272727272727	188.12727272727273	179.72727272727272
352037000	1441067149	31.17561175507739	122.51908290287601	10.536363636363637	188.13636363636365	179.63636363636365
352037000	1441067150	31.17555770878354	122.51907406486424	10.545454545454545	188.14545454545456	179.54545454545456
352037000	1441067151	31.17550312803606	122.51906497405007	10.554545454545455	188.15454545454546	179.45454545454544
352037000	1441067152	31.175448292620818	122.51905566677817	10.563636363636363	188.16363636363636	179.36363636363637
352037000	1441067153	31.175393482323685	122.51904617939302	10.572727272727272	188.17272727272726	179.27272727272728
352037000	1441067154	31.175338976930572	122.5190365482389	10.581818181818182	188.1818181818182	179.18181818181822
352037000	1441067155	31.175285056227356	122.51902680965992	10.59090909090909	188.1909090909091	179.0909090909091
352037000	1441067156	31.175231999999998	122.51901700000002	10.6	188.2	179.0
352037000	1441067157	31.175180015289072	122.5190071510618	10.6	188.26250000000002	178.87500000000003
352037000	1441067158	31.175129018153704	122.51899727648332	10.6	188.325	178.75
352037000	1441067159	31.17507885190769	122.51898738536156	10.6	188.3875	178.625
352037000	1441067160	31.17502935986481	122.51897748679353	10.6	188.45	178.5
352037000	1441067161	31.174980385338817	122.51896758987623	10.6	188.5125	178.375
352037000	1441067162	31.174931771643514	122.51895770370679	10.6	188.575	178.25
352037000	1441067163	31.174883362092647	122.51894783738231	10.6	188.6375	178.125
352037000	1441067164	31.17483500000001	122.518938	10.6	188.7	178.0
352037000	1441067165	31.174786556224838	122.51892820343636	10.60909090909091	188.75454545454545	177.9090909090909
352037000	1441067166	31.17473801180831	122.51891847068511	10.618181818181817	188.80909090909088	177.8181818181818
352037000	1441067167	31.174689375337078	122.51890882751918	10.627272727272727	188.86363636363637	177.72727272727272
352037000	1441067168	31.17464065539784	122.51889929971149	10.636363636363637	188.91818181818184	177.63636363636363
352037000	1441067169	31.174591860577234	122.51888991303485	10.645454545454545	188.97272727272727	177.54545454545456
352037000	1441067170	31.174542999461966	122.5188806932621	10.654545454545454	189.02727272727273	177.45454545454544
352037000	1441067171	31.17449408063873	122.51887166616596	10.663636363636362	189.08181818181816	177.36363636363637
352037000	1441067172	31.174445112694208	122.51886285751908	10.672727272727272	189.13636363636363	177.27272727272728
352037000	1441067173	31.174396104215116	122.51885429309411	10.681818181818182	189.1909090909091	177.1818181818182
352037000	1441067174	31.174347063788133	122.51884599866358	10.69090909090909	189.24545454545455	177.0909090909091
352037000	1441067175	31.174298	122.518838	10.7	189.3	177.0
352037000	1441067176	31.174248918471076	122.51883032292537	10.7	189.07999999999998	176.9
352037000	1441067177	31.174199812956438	122.51882299345978	10.7	188.86	176.79999999999998
352037000	1441067178	31.174150674244785	122.51881603767282	10.7	188.64	176.7
352037000	1441067179	31.174101493124866	122.51880948163402	10.7	188.42000000000002	176.6
352037000	1441067180	31.174052260385377	122.51880335141288	10.7	188.2	176.5
352037000	1441067181	31.174002966815063	122.51879767307882	10.7	187.98	176.4
352037000	1441067182	31.17395360320264	122.51879247270121	10.7	187.76	176.3
352037000	1441067183	31.17390416033685	122.51878777634936	10.7	187.54	176.20000000000002
352037000	1441067184	31.17385462900641	122.51878361009256	10.7	187.32	176.1
352037000	1441067185	31.173805	122.51877999999999	10.7	187.1	176.0
352037000	1441067186	31.17375526979511	122.51877695491746	10.69	186.82999999999998	176.0
352037000	1441067187	31.173705457624024	122.51877441479725	10.68	186.56	176.0
352037000	1441067188	31.173655588407865	122.51877230236843	10.67	186.29	176.0
352037000	1441067189	31.173605687067653	122.51877054036022	10.66	186.02	176.0
352037000	1441067190	31.173555778524445	122.51876905150196	10.649999999999999	185.75	176.0
352037000	1441067191	31.17350588769928	122.51876775852323	10.639999999999999	185.48	176.0
352037000	1441067192	31.173456039513223	122.51876658415374	10.629999999999999	185.21	176.0
352037000	1441067193	31.173406258887287	122.51876545112333	10.62	184.94	176.0
352037000	1441067194	31.17335657074253	122.51876428216202	10.61	184.67000000000002	176.0
352037000	1441067195	31.173306999999994	122.518763	10.6	184.4	176.0
352037000	1441067196	31.173257560348393	122.51876153541457	10.61	184.3	176.0
352037000	1441067197	31.173208220547146	122.51875985137089	10.62	184.20000000000002	176.0
352037000	1441067198	31.173158938123336	122.51875791888116	10.629999999999999	184.1	176.0
352037000	1441067199	31.173109670604074	122.51875570895763	10.639999999999999	184.0	176.0
352037000	1441067200	31.17306037551642	122.51875319261258	10.649999999999999	183.9	176.0
352037000	1441067201	31.173011010387462	122.51875034085838	10.66	183.8	176.0
352037000	1441067202	31.172961532744296	122.51874712470749	10.67	183.70000000000002	176.0
352037000	1441067203	31.17291190011395	122.5187435151724	10.68	183.6	176.0
352037000	1441067204	31.172862070023506	122.51873948326568	10.69	183.5	176.0
352037000	1441067205	31.172811999999993	122.51873499999999	10.7	183.4	176.0
352037000	1441067206	31.172761663913924	122.51873005922509	10.7	183.3818181818182	176.0
352037000	1441067207	31.17271110100942	122.51872474613882	10.7	183.36363636363637	176.0
352037000	1441067208	31.17266036687409	122.51871916877595	10.7	183.34545454545454	176.0
352037000	1441067209	31.172609517095584	122.51871343517091	10.7	183.32727272727274	176.0
352037000	1441067210	31.172558607261493	122.51870765335792	10.7	183.3090909090909	176.0
352037000	1441067211	31.172507692959506	122.51870193137103	10.7	183.2909090909091	176.0
352037000	1441067212	31.17245682977727	122.51869637724391	10.7	183.27272727272728	176.0
352037000	1441067213	31.172406073302504	122.51869109901011	10.7	183.25454545454548	176.0
352037000	1441067214	31.172355479122878	122.51868620470287	10.7	183.23636363636365	176.0
352037000	1441067215	31.172305102826144	122.51868180235523	10.7	183.21818181818182	176.0
352037000	1441067216	31.172255	122.518678	10.7	183.20000000000002	176.0
352037000	1441067217	31.1722052053477	122.51867486632436	10.7	183.175	176.0
352037000	1441067218	31.172155670034545	122.5186723126341	10.7	183.15	176.0
352037000	1441067219	31.172106324341282	122.51867021088982	10.7	183.125	176.0
352037000	1441067220	31.172057098548702	122.51866843305245	10.7	183.10000000000002	176.0
352037000	1441067221	31.172007922937528	122.51866685108321	10.7	183.075	176.0
352037000	1441067222	31.17195872778853	122.51866533694354	10.7	183.04999999999998	176.0
352037000	1441067223	31.17190944338245	122.51866376259512	10.7	183.02499999999998	176.0
352037000	1441067224	31.171859999999995	122.51866200000002	10.7	183.0	176.0
352037000	1441067225	31.171810344683266	122.51865995074601	10.709090909090909	182.96363636363634	176.0
352037000	1441067226	31.17176049151974	122.51865763492341	10.718181818181817	182.92727272727274	176.0
352037000	1441067227	31.17171047135825	122.51865510224798	10.727272727272727	182.89090909090908	176.0
352037000	1441067228	31.17166031504761	122.51865240243535	10.736363636363636	182.85454545454544	176.0
352037000	1441067229	31.171610053436684	122.51864958520113	10.745454545454546	182.8181818181818	176.0
352037000	1441067230	31.171559717374283	122.51864670026076	10.754545454545454	182.78181818181818	176.0
352037000	1441067231	31.171509337709256	122.51864379732957	10.763636363636364	182.74545454545455	176.0
352037000	1441067232	31.17145894529047	122.51864092612284	10.772727272727273	182.7090909090909	176.0
352037000	1441067233	31.17140857096677	122.51863813635566	10.781818181818183	182.67272727272726	176.0
352037000	1441067234	31.171358245586983	122.51863547774309	10.790909090909091	182.63636363636363	176.0
352037000	1441067235	31.171308	122.51863300000001	10.8	182.6	176.0
352037000	1441067236	31.171257855335213	122.51863073173354	10.81	182.63	176.0
352037000	1441067237	31.171207793844022	122.51862861712	10.82	182.66	176.0
352037000	1441067238	31.171157788058448	122.51862657922811	10.83	182.69	176.0
352037000	1441067239	31.171107810510414	122.5186245411268	10.84	182.71999999999997	176.0
352037000	1441067240	31.171057833731904	122.51862242588508	10.850000000000001	182.74999999999997	176.0
352037000	1441067241	31.171007830254837	122.51862015657227	10.860000000000001	182.78	176.0
352037000	1441067242	31.170957772611178	122.5186176562577	10.870000000000001	182.81	176.0
352037000	1441067243	31.170907633332856	122.51861484801094	10.88	182.84	176.0
352037000	1441067244	31.170857384951834	122.51861165490175	10.89	182.87	176.0
352037000	1441067245	31.170806999999993	122.518608	10.9	182.9	176.0
352037000	1441067246	31.170756458413155	122.518603834248	10.9	182.95	176.0
352037000	1441067247	31.1707057697427	122.5185992200771	10.9	183.0	176.0
352037000	1441067248	31.17065495094382	122.51859424779073	10.9	183.05	176.0
352037000	1441067249	31.170604018971822	122.51858900769211	10.9	183.10000000000002	176.0
352037000	1441067250	31.170552990781957	122.51858359008429	10.9	183.15	176.0
352037000	1441067251	31.170501883329507	122.51857808527015	10.9	183.20000000000002	176.0
352037000	1441067252	31.17045071356977	122.51857258355228	10.9	183.25	176.0
352037000	1441067253	31.17039949845805	122.51856717523316	10.9	183.3	176.0
352037000	1441067254	31.170348254949687	122.51856195061507	10.9	183.35000000000002	176.0
352037000	1441067255	31.170297000000012	122.518557	10.9	183.4	176.0
352037000	1441067256	31.17024574801295	122.51855239425946	10.91	183.39000000000001	176.0
352037000	1441067257	31.17019450318684	122.518548126543	10.92	183.38000000000002	176.0
352037000	1441067258	31.170143267168573	122.51854417056992	10.93	183.37	176.0
352037000	1441067259	31.17009204160506	122.51854050005947	10.94	183.36	176.0
352037000	1441067260	31.170040828143204	122.51853708873104	10.95	183.35000000000002	176.0
352037000	1441067261	31.169989628429892	122.518533910304	10.96	183.34000000000003	176.0
352037000	1441067262	31.169938444112045	122.51853093849782	10.97	183.33	176.0
352037000	1441067263	31.169887276836523	122.51852814703203	10.98	183.32000000000002	176.0
352037000	1441067264	31.1698361282502	122.51852550962622	10.99	183.31000000000003	176.0
352037000	1441067265	31.16978499999999	122.518523	11.0	183.3	176.0
352037000	1441067266	31.169733894181736	122.5185205923904	11.0	183.2818181818182	176.0
352037000	1441067267	31.169682814687075	122.51851826310381	11.0	183.26363636363638	176.0
352037000	1441067268	31.16963176585665	122.51851598896403	11.0	183.24545454545455	176.0
352037000	1441067269	31.16958075203108	122.51851374679487	11.0	183.22727272727275	176.0
352037000	1441067270	31.169529777550988	122.51851151342021	11.0	183.20909090909092	176.0
352037000	1441067271	31.16947884675699	122.51850926566394	11.0	183.19090909090912	176.0
352037000	1441067272	31.1694279639897	122.51850698035011	11.0	183.1727272727273	176.0
352037000	1441067273	31.169377133589748	122.5185046343027	11.0	183.15454545454548	176.0
352037000	1441067274	31.16932635989772	122.51850220434576	11.0	183.13636363636365	176.0
352037000	1441067275	31.16927564725428	122.51849966730349	11.0	183.11818181818182	176.0
352037000	1441067276	31.169225000000004	122.518497	11.0	183.10000000000002	176.0
352037000	1441067277	31.169174417208236	122.51849418865197	11.0	183.07500000000002	176.0
352037000	1441067278	31.169123876883145	122.51849125704587	11.0	183.05	176.0
352037000	1441067279	31.16907335176165	122.5184882383605	11.0	183.025	176.0
352037000	1441067280	31.16902281458068	122.51848516577468	11.0	183.00000000000003	176.0
352037000	1441067281	31.168972238077114	122.51848207246715	11.0	182.975	176.0
352037000	1441067282	31.168921594987868	122.51847899161646	11.0	182.95	176.0
352037000	1441067283	31.168870858049864	122.51847595640125	11.0	182.92499999999998	176.0
352037000	1441067284	31.168819999999993	122.518473	11.0	182.9	176.0
352037000	1441067285	31.168768999757898	122.51847014644738	11.00909090909091	182.89090909090908	176.0
352037000	1441067286	31.168717860973988	122.51846738320297	11.018181818181818	182.88181818181818	176.0
352037000	1441067287	31.16866659348135	122.5184646885826	11.027272727272727	182.87272727272727	176.0
352037000	1441067288	31.16861520711311	122.51846204090215	11.036363636363637	182.86363636363635	176.0
352037000	1441067289	31.168563711702404	122.51845941847752	11.045454545454545	182.85454545454544	176.0
352037000	1441067290	31.168512117082315	122.51845679962469	11.054545454545455	182.84545454545454	176.0
352037000	1441067291	31.168460433085958	122.51845416265971	11.063636363636363	182.83636363636364	176.0
352037000	1441067292	31.168408669546437	122.51845148589862	11.072727272727272	182.82727272727274	176.0
352037000	1441067293	31.168356836296876	122.51844874765753	11.081818181818182	182.8181818181818	176.0
352037000	1441067294	31.168304943170362	122.51844592625258	11.09090909090909	182.8090909090909	176.0
352037000	1441067295	31.168252999999996	122.51844300000002	11.1	182.8	176.0
352037000	1441067296	31.168201016639735	122.51843995401565	11.1	182.79	176.0
352037000	1441067297	31.16814900302683	122.51843680061361	11.1	182.78	176.0
352037000	1441067298	31.16809696911936	122.51843355890767	11.1	182.77	176.0
352037000	1441067299	31.168044924875446	122.51843024801153	11.1	182.76000000000002	176.0
352037000	1441067300	31.16799288025317	122.51842688703876	11.1	182.74999999999997	176.0
352037000	1441067301	31.167940845210644	122.51842349510297	11.1	182.73999999999998	176.0
352037000	1441067302	31.16788882970595	122.51842009131772	11.1	182.73	176.0
352037000	1441067303	31.16783684369721	122.5184166947965	11.1	182.71999999999997	176.0
352037000	1441067304	31.167784897142532	122.5184133246528	11.1	182.70999999999998	176.0
352037000	1441067305	31.167733000000002	122.51841000000002	11.1	182.7	176.0
352037000	1441067306	31.167681158290733	122.51840673649112	11.11	182.7	176.0
352037000	1441067307	31.167629362287656	122.51840353593737	11.12	182.7	176.0
352037000	1441067308	31.167577598326755	122.51840039668969	11.129999999999999	182.7	176.0
352037000	1441067309	31.16752585274394	122.51839731709894	11.139999999999999	182.7	176.0
352037000	1441067310	31.16747411187519	122.51839429551602	11.149999999999999	182.7	176.0
352037000	1441067311	31.167422362056406	122.51839133029179	11.16	182.7	176.0
352037000	1441067312	31.167370589623562	122.51838841977717	11.17	182.7	176.0
352037000	1441067313	31.16731878091259	122.51838556232308	11.18	182.7	176.0
352037000	1441067314	31.167266922259408	122.51838275628036	11.19	182.7	176.0
352037000	1441067315	31.167215000000006	122.51838	11.2	182.7	176.0
352037000	1441067316	31.167163004197313	122.51837729002153	11.2	182.71999999999997	176.0
352037000	1441067317	31.167110939822432	122.5183746156392	11.2	182.73999999999998	176.0
352037000	1441067318	31.16705881557349	122.51837196433597	11.2	182.76	176.0
352037000	1441067319	31.16700664014863	122.5183693235948	11.2	182.77999999999997	176.0
352037000	1441067320	31.166954422245972	122.51836668089865	11.2	182.79999999999998	176.0
352037000	1441067321	31.166902170563628	122.51836402373056	11.2	182.82	176.0
352037000	1441067322	31.166849893799736	122.51836133957357	11.2	182.84	176.0
352037000	1441067323	31.166797600652416	122.51835861591076	11.2	182.86	176.0
352037000	1441067324	31.16674529981979	122.5183558402252	11.2	182.88	176.0
352037000	1441067325	31.166693	122.51835300000002	11.2	182.9	176.0
352037000	1441067326	31.16664070744449	122.5183500872878	11.2	182.89090909090908	176.0
352037000	1441067327	31.166588418618147	122.51834711241897	11.2	182.88181818181818	176.0
352037000	1441067328	31.166536127539185	122.51834409029318	11.2	182.87272727272727	176.0
352037000	1441067329	31.16648382822583	122.51834103581024	11.2	182.86363636363635	176.0
352037000	1441067330	31.166431514696306	122.51833796386984	11.2	182.85454545454544	176.0
352037000	1441067331	31.166379180968832	122.51833488937164	11.2	182.84545454545454	176.0
352037000	1441067332	31.166326821061624	122.5183318272153	11.2	182.83636363636364	176.0
352037000	1441067333	31.166274428992903	122.51832879230041	11.2	182.82727272727274	176.0
352037000	1441067334	31.16622199878093	122.51832579952654	11.2	182.8181818181818	176.0
352037000	1441067335	31.16616952444387	122.51832286379323	11.2	182.8090909090909	176.0
352037000	1441067336	31.166116999999996	122.51832000000002	11.2	182.8	176.0
352037000	1441067337	31.16606442086832	122.518317216274	11.212499999999999	182.8125	176.0
352037000	1441067338	31.16601178807108	122.51831449365294	11.225	182.825	176.0
352037000	1441067339	31.16595910403129	122.51831180640228	11.2375	182.8375	176.0
352037000	1441067340	31.165906371171975	122.51830912878755	11.25	182.85	176.0
352037000	1441067341	31.16585359191617	122.5183064350743	11.2625	182.86249999999998	176.0
352037000	1441067342	31.165800768686903	122.51830369952816	11.275	182.875	176.0
352037000	1441067343	31.165747903907167	122.51830089641481	11.287500000000001	182.88750000000002	176.0
352037000	1441067344	31.165695000000003	122.518298	11.3	182.9	176.0
352037000	1441067345	31.165642060013806	122.51829499159567	11.3	182.89090909090908	176.0
352037000	1441067346	31.16558908949861	122.51829188069851	11.3	182.88181818181818	176.0
352037000	1441067347	31.165536094629825	122.51828868385138	11.3	182.87272727272727	176.0
352037000	1441067348	31.165483081582853	122.51828541759699	11.3	182.86363636363635	176.0
352037000	1441067349	31.165430056533115	122.51828209847812	11.3	182.85454545454544	176.0
352037000	1441067350	31.165377025656017	122.5182787430375	11.3	182.84545454545454	176.0
352037000	1441067351	31.165323995127	122.51827536781778	11.3	182.83636363636364	176.0
352037000	1441067352	31.165270971121473	122.51827198936158	11.3	182.82727272727274	176.0
352037000	1441067353	31.165217959814846	122.51826862421153	11.3	182.8181818181818	176.0
352037000	1441067354	31.165164967382534	122.51826528891016	11.3	182.8090909090909	176.0
352037000	1441067355	31.165111999999993	122.51826199999998	11.3	182.8	176.0
352037000	1441067356	31.16505906178013	122.51825877072174	11.3	182.81	176.0
352037000	1441067357	31.16500614858583	122.51825560110912	11.3	182.82	176.0
352037000	1441067358	31.16495325421751	122.51825248789397	11.3	182.83	176.0
352037000	1441067359	31.164900372475568	122.51824942780826	11.3	182.84	176.0
352037000	1441067360	31.16484749716039	122.51824641758388	11.3	182.85	176.0
352037000	1441067361	31.164794622072403	122.51824345395276	11.3	182.86	176.0
352037000	1441067362	31.164741741011966	122.51824053364687	11.3	182.87	176.0
352037000	1441067363	31.164688847779487	122.51823765339816	11.3	182.88	176.0
352037000	1441067364	31.164635936175365	122.51823480993853	11.3	182.89	176.0
352037000	1441067365	31.164583000000007	122.518232	11.3	182.9	176.0
352037000	1441067366	31.16453003655751	122.51822921663853	11.311111111111112	182.9	176.0
352037000	1441067367	31.16447705716695	122.51822643820618	11.322222222222223	182.9	176.0
352037000	1441067368	31.164424076651077	122.51822363937919	11.333333333333334	182.9	176.0
352037000	1441067369	31.164371109832697	122.51822079483367	11.344444444444445	182.9	176.0
352037000	1441067370	31.164318171534553	122.51821787924592	11.355555555555556	182.9	176.0
352037000	1441067371	31.16426527657946	122.5182148672923	11.366666666666667	182.9	176.0
352037000	1441067372	31.164212439790145	122.51821173364915	11.377777777777778	182.9	176.0
352037000	1441067373	31.164159675989403	122.51820845299287	11.38888888888889	182.9	176.0
352037000	1441067374	31.16410700000001	122.518205	11.4	182.9	176.0
352037000	1441067375	31.164054419432837	122.51820136031598	11.4	182.9181818181818	176.0
352037000	1441067376	31.164001913051425	122.51819756346221	11.4	182.93636363636364	176.0
352037000	1441067377	31.163949452407408	122.51819364992892	11.4	182.95454545454547	176.0
352037000	1441067378	31.163897009052434	122.51818966020623	11.4	182.9727272727273	176.0
352037000	1441067379	31.163844554538155	122.51818563478425	11.4	182.9909090909091	176.0
352037000	1441067380	31.163792060416224	122.51818161415297	11.4	183.0090909090909	176.0
352037000	1441067381	31.163739498238304	122.51817763880223	11.4	183.02727272727273	176.0
352037000	1441067382	31.163686839556053	122.51817374922189	11.4	183.04545454545453	176.0
352037000	1441067383	31.163634055921136	122.51816998590165	11.4	183.06363636363636	176.0
352037000	1441067384	31.16358111888523	122.51816638933117	11.4	183.0818181818182	176.0
352037000	1441067385	31.163527999999996	122.518163	11.4	183.10000000000002	176.0
352037000	1441067386	31.163474682266312	122.51815984598504	11.4	183.06	176.0
352037000	1441067387	31.16342119448181	122.51815690571297	11.4	183.02	176.0
352037000	1441067388	31.163367576893393	122.51815414519801	11.4	182.98	176.0
352037000	1441067389	31.163313869747896	122.51815153045445	11.4	182.94	176.0
352037000	1441067390	31.163260113292157	122.51814902749655	11.4	182.9	176.0
352037000	1441067391	31.16320634777306	122.51814660233883	11.4	182.86	176.0
352037000	1441067392	31.163152613437447	122.51814422099568	11.4	182.82	176.0
352037000	1441067393	31.163098950532156	122.51814184948175	11.4	182.77999999999997	176.0
352037000	1441067394	31.16304539930405	122.5181394538116	11.4	182.73999999999998	176.0
352037000	1441067395	31.162992	122.518137	11.4	182.7	176.0
352037000	1441067396	31.162938779309105	122.51813446134324	11.4	182.7	176.0
352037000	1441067397	31.162885709689665	122.51813184026372	11.4	182.7	176.0
352037000	1441067398	31.1628327500422	122.51812914646545	11.4	182.7	176.0
352037000	1441067399	31.162779859267296	122.51812638965231	11.4	182.7	176.0
352037000	1441067400	31.16272699626546	122.51812357952822	11.4	182.7	176.0
352037000	1441067401	31.162674119937268	122.51812072579709	11.4	182.7	176.0
352037000	1441067402	31.162621189183277	122.51811783816277	11.4	182.7	176.0
352037000	1441067403	31.162568162903995	122.51811492632913	11.4	182.7	176.0
352037000	1441067404	31.162515	122.518112	11.4	182.7	176.0
352037000	1441067405	31.16246167011938	122.5181090663991	11.408333333333333	182.725	176.0
352037000	1441067406	31.16240818590047	122.51810612282982	11.416666666666668	182.74999999999997	176.0
352037000	1441067407	31.162354570729136	122.51810316411542	11.425	182.77499999999998	176.0
352037000	1441067408	31.16230084799129	122.51810018507915	11.433333333333334	182.79999999999998	176.0
352037000	1441067409	31.162247041072806	122.51809718054436	11.441666666666666	182.825	176.0
352037000	1441067410	31.162193173359572	122.51809414533429	11.45	182.84999999999997	176.0
352037000	1441067411	31.16213926823746	122.5180910742723	11.458333333333334	182.875	176.0
352037000	1441067412	31.162085349092386	122.51808796218171	11.466666666666667	182.9	176.0
352037000	1441067413	31.1620314393102	122.51808480388586	11.475	182.92499999999998	176.0
352037000	1441067414	31.161977562276828	122.51808159420803	11.483333333333334	182.95	176.0
352037000	1441067415	31.161923741378136	122.51807832797165	11.491666666666667	182.975	176.0
352037000	1441067416	31.161869999999997	122.51807500000001	11.5	183.0	176.0
352037000	1441067417	31.161816356364138	122.51807160728933	11.5	183.03333333333333	176.0
352037000	1441067418	31.16176280803548	122.51806815552702	11.5	183.06666666666666	176.0
352037000	1441067419	31.161709347414803	122.51806465257327	11.5	183.10000000000002	176.0
352037000	1441067420	31.161655966902835	122.51806110628826	11.5	183.13333333333333	176.0
352037000	1441067421	31.161602658900325	122.51805752453221	11.5	183.16666666666669	176.0
352037000	1441067422	31.16154941580802	122.51805391516523	11.5	183.20000000000002	176.0
352037000	1441067423	31.161496230026703	122.51805028604744	11.5	183.23333333333335	176.0
352037000	1441067424	31.161443093957104	122.518046645039	11.5	183.26666666666668	176.0
352037000	1441067425	31.16138999999999	122.518043	11.5	183.3	176.0
352037000	1441067426	31.161336940836527	122.51803935699331	11.5	183.31111111111113	176.0
352037000	1441067427	31.161283910269585	122.51803571489278	11.5	183.32222222222225	176.0
352037000	1441067428	31.161230902382457	122.51803207077502	11.5	183.33333333333334	176.0
352037000	1441067429	31.161177911258438	122.51802842171672	11.5	183.34444444444446	176.0
352037000	1441067430	31.161124930980808	122.5180247647945	11.5	183.35555555555558	176.0
352037000	1441067431	31.161071955632863	122.51802109708508	11.5	183.3666666666667	176.0
352037000	1441067432	31.161018979297882	122.51801741566504	11.5	183.3777777777778	176.0
352037000	1441067433	31.160965996059165	122.51801371761114	11.5	183.3888888888889	176.0
352037000	1441067434	31.160912999999997	122.51801	11.5	183.4	176.0
352037000	1441067435	31.160859987078176	122.51800626217775	11.49090909090909	183.3818181818182	176.0
352037000	1441067436	31.160806960749564	122.51800251256809	11.481818181818182	183.36363636363637	176.0
352037000	1441067437	31.160753926344547	122.51799876186409	11.472727272727273	183.34545454545454	176.0
352037000	1441067438	31.16070088919352	122.51799502075887	11.463636363636363	183.32727272727274	176.0
352037000	1441067439	31.160647854626845	122.51799129994542	11.454545454545455	183.3090909090909	176.0
352037000	1441067440	31.16059482797493	122.51798761011682	11.445454545454545	183.2909090909091	176.0
352037000	1441067441	31.160541814568123	122.517983961966	11.436363636363637	183.27272727272728	176.0
352037000	1441067442	31.16048881973684	122.51798036618598	11.427272727272728	183.25454545454548	176.0
352037000	1441067443	31.16043584881147	122.5179768334697	11.418181818181818	183.23636363636365	176.0
352037000	1441067444	31.160382907122393	122.51797337451008	11.40909090909091	183.21818181818182	176.0
352037000	1441067445	31.160330000000002	122.51797	11.4	183.20000000000002	176.0
352037000	1441067446	31.16027713177205	122.5179667173803	11.39	183.18	176.0
352037000	1441067447	31.160224302755793	122.51796352108353	11.38	183.16	176.0
352037000	1441067448	31.160171512265833	122.51796040229019	11.370000000000001	183.14000000000001	176.0
352037000	1441067449	31.160118759616797	122.51795735218082	11.360000000000001	183.12	176.0
352037000	1441067450	31.160066044123283	122.51795436193594	11.350000000000001	183.10000000000002	176.0
352037000	1441067451	31.160013365099914	122.51795142273618	11.34	183.07999999999998	176.0
352037000	1441067452	31.15996072186129	122.51794852576207	11.33	183.05999999999997	176.0
352037000	1441067453	31.159908113722018	122.51794566219426	11.32	183.04	176.0
352037000	1441067454	31.15985553999672	122.51794282321335	11.31	183.01999999999998	176.0
352037000	1441067455	31.159802999999993	122.51794000000001	11.3	183.0	176.0
352037000	1441067456	31.159750493128787	122.51793718473525	11.295238095238096	183.0	176.0
352037000	1441067457	31.159698019109342	122.51793437360139	11.290476190476191	183.0	176.0
352037000	1441067458	31.159645577750275	122.51793156378126	11.285714285714286	183.0	176.0
352037000	1441067459	31.15959316886014	122.5179287524575	11.280952380952382	183.0	176.0
352037000	1441067460	31.15954079224757	122.51792593681289	11.276190476190477	183.0	176.0
352037000	1441067461	31.159488447721102	122.51792311403015	11.271428571428572	183.0	176.0
352037000	1441067462	31.159436135089376	122.51792028129205	11.266666666666667	183.0	176.0
352037000	1441067463	31.159383854160946	122.51791743578136	11.261904761904763	183.0	176.0
352037000	1441067464	31.15933160474443	122.5179145746808	11.257142857142858	183.0	176.0
352037000	1441067465	31.15927938664838	122.51791169517317	11.252380952380953	183.0	176.0
352037000	1441067466	31.159227199681425	122.51790879444125	11.247619047619047	183.0	176.0
352037000	1441067467	31.159175043652116	122.51790586966779	11.242857142857142	183.0	176.0
352037000	1441067468	31.15912291836906	122.51790291803559	11.238095238095237	183.0	176.0
352037000	1441067469	31.159070823640825	122.51789993672745	11.233333333333333	183.0	176.0
352037000	1441067470	31.159018759276034	122.51789692292617	11.228571428571428	183.0	176.0
352037000	1441067471	31.15896672508325	122.51789387381456	11.223809523809523	183.0	176.0
352037000	1441067472	31.158914720871053	122.5178907865754	11.219047619047618	183.0	176.0
352037000	1441067473	31.15886274644804	122.51788765839154	11.214285714285714	183.0	176.0
352037000	1441067474	31.158810801622806	122.51788448644581	11.209523809523809	183.0	176.0
352037000	1441067475	31.15875888620393	122.517881267921	11.204761904761904	183.0	176.0
352037000	1441067476	31.158706999999985	122.517878	11.2	183.0	176.0
352037000	1441067477	31.158655143535306	122.51787468029099	11.188888888888888	183.04444444444442	176.0
352037000	1441067478	31.15860332019712	122.5178713081038	11.177777777777777	183.0888888888889	176.0
352037000	1441067479	31.15855153408835	122.51786788317365	11.166666666666666	183.13333333333333	176.0
352037000	1441067480	31.158499789311985	122.51786440523571	11.155555555555555	183.17777777777778	176.0
352037000	1441067481	31.158448089970975	122.5178608740252	11.144444444444444	183.2222222222222	176.0
352037000	1441067482	31.158396440168268	122.51785728927732	11.133333333333333	183.26666666666668	176.0
352037000	1441067483	31.158344844006837	122.51785365072723	11.122222222222222	183.3111111111111	176.0
352037000	1441067484	31.158293305589616	122.51784995811019	11.11111111111111	183.35555555555555	176.0
352037000	1441067485	31.158241829019587	122.5178462111614	11.1	183.39999999999998	176.0
352037000	1441067486	31.15819041839968	122.51784240961598	11.088888888888889	183.44444444444446	176.0
352037000	1441067487	31.158139077832853	122.5178385532092	11.077777777777778	183.4888888888889	176.0
352037000	1441067488	31.15808781142208	122.51783464167627	11.066666666666666	183.53333333333333	176.0
352037000	1441067489	31.15803662327032	122.51783067475235	11.055555555555555	183.5777777777778	176.0
352037000	1441067490	31.15798551748051	122.51782665217266	11.044444444444444	183.62222222222223	176.0
352037000	1441067491	31.157934498155626	122.51782257367235	11.033333333333333	183.66666666666669	176.0
352037000	1441067492	31.157883569398596	122.51781843898668	11.022222222222222	183.7111111111111	176.0
352037000	1441067493	31.15783273531241	122.51781424785085	11.011111111111111	183.7555555555556	176.0
352037000	1441067494	31.157781999999997	122.51781	11.0	183.8	176.0
352037000	1441067495	31.157731364856534	122.51780569783303	10.99090909090909	183.83636363636367	176.0
352037000	1441067496	31.15768082044599	122.51780135440325	10.981818181818182	183.87272727272727	176.0
352037000	1441067497	31.157630354624494	122.51779698542764	10.972727272727273	183.90909090909093	176.0
352037000	1441067498	31.15757995524828	122.51779260662319	10.963636363636363	183.94545454545457	176.0
352037000	1441067499	31.15752961017345	122.51778823370677	10.954545454545455	183.98181818181817	176.0
352037000	1441067500	31.157479307256214	122.51778388239525	10.945454545454545	184.01818181818183	176.0
352037000	1441067501	31.157429034352745	122.51777956840552	10.936363636363637	184.05454545454543	176.0
352037000	1441067502	31.157378779319213	122.51777530745434	10.927272727272728	184.0909090909091	176.0
352037000	1441067503	31.157328530011796	122.51777111525854	10.918181818181818	184.12727272727273	176.0
352037000	1441067504	31.15727827428666	122.51776700753484	10.90909090909091	184.16363636363636	176.0
352037000	1441067505	31.157227999999996	122.517763	10.9	184.2	176.0
352037000	1441067506	31.15717769844338	122.51775910447797	10.89	184.16	175.9
352037000	1441067507	31.15712737464993	122.51775531722184	10.88	184.12	175.8
352037000	1441067508	31.157077037088182	122.51775163059212	10.870000000000001	184.08	175.7
352037000	1441067509	31.157026694226683	122.51774803694916	10.860000000000001	184.04	175.6
352037000	1441067510	31.156976354533935	122.5177445286534	10.850000000000001	184.0	175.5
352037000	1441067511	31.156926026478466	122.51774109806537	10.84	183.96	175.4
352037000	1441067512	31.156875718528834	122.51773773754552	10.83	183.92000000000002	175.3
352037000	1441067513	31.156825439153515	122.51773443945433	10.82	183.88000000000002	175.2
352037000	1441067514	31.156775196821055	122.51773119615231	10.81	183.84	175.1
352037000	1441067515	31.156725000000005	122.517728	10.8	183.8	175.0
352037000	1441067516	31.156674854760844	122.51772484440691	10.790000000000001	183.76000000000002	175.0
352037000	1441067517	31.156624757582197	122.51772172697842	10.780000000000001	183.72000000000003	175.0
352037000	1441067518	31.156574702544617	122.51771864636888	10.77	183.68000000000004	175.0
352037000	1441067519	31.15652468372868	122.51771560123268	10.76	183.64000000000001	175.0
352037000	1441067520	31.15647469521497	122.51771259022415	10.75	183.60000000000002	175.0
352037000	1441067521	31.156424731084066	122.51770961199769	10.74	183.56	175.0
352037000	1441067522	31.15637478541653	122.51770666520767	10.73	183.52	175.0
352037000	1441067523	31.15632485229297	122.51770374850844	10.719999999999999	183.48000000000002	175.0
352037000	1441067524	31.15627492579393	122.51770086055444	10.709999999999999	183.44000000000003	175.0
352037000	1441067525	31.15622500000001	122.517698	10.7	183.4	175.0
352037000	1441067526	31.156175071869427	122.51769516478019	10.69090909090909	183.37272727272727	175.0909090909091
352037000	1441067527	31.15612514987099	122.51769234995274	10.681818181818182	183.34545454545454	175.1818181818182
352037000	1441067528	31.156075245351186	122.517689549856	10.672727272727272	183.31818181818184	175.27272727272728
352037000	1441067529	31.156025369656486	122.51768675882846	10.663636363636362	183.2909090909091	175.36363636363637
352037000	1441067530	31.15597553413337	122.51768397120847	10.654545454545454	183.26363636363638	175.45454545454544
352037000	1441067531	31.155925750128283	122.51768118133444	10.645454545454545	183.23636363636365	175.54545454545456
352037000	1441067532	31.15587602898771	122.51767838354489	10.636363636363637	183.20909090909092	175.63636363636363
352037000	1441067533	31.155826382058123	122.51767557217818	10.627272727272727	183.1818181818182	175.72727272727272
352037000	1441067534	31.155776820685997	122.51767274157282	10.618181818181817	183.15454545454548	175.8181818181818
352037000	1441067535	31.155727356217806	122.51766988606728	10.60909090909091	183.12727272727275	175.9090909090909
352037000	1441067536	31.155677999999998	122.517667	10.6	183.10000000000002	176.0
352037000	1441067537	31.155628760629785	122.51766407884624	10.594444444444445	183.10000000000002	176.0
352037000	1441067538	31.15557963570715	122.5176611226281	10.588888888888889	183.10000000000002	176.0
352037000	1441067539	31.15553062008281	122.51765813250444	10.583333333333332	183.10000000000002	176.0
352037000	1441067540	31.15548170860749	122.51765510963413	10.577777777777778	183.10000000000002	176.0
352037000	1441067541	31.15543289613189	122.51765205517597	10.572222222222223	183.10000000000002	176.0
352037000	1441067542	31.155384177506743	122.51764897028886	10.566666666666666	183.10000000000002	176.0
352037000	1441067543	31.155335547582776	122.5176458561316	10.56111111111111	183.10000000000002	176.0
352037000	1441067544	31.155287001210663	122.51764271386305	10.555555555555555	183.10000000000002	176.0
352037000	1441067545	31.155238533241146	122.51763954464204	10.55	183.10000000000002	176.0
352037000	1441067546	31.155190138524933	122.51763634962741	10.544444444444444	183.10000000000002	176.0
352037000	1441067547	31.15514181191274	122.51763312997801	10.538888888888888	183.10000000000002	176.0
352037000	1441067548	31.15509354825529	122.51762988685266	10.533333333333333	183.10000000000002	176.0
352037000	1441067549	31.155045342403277	122.5176266214102	10.527777777777779	183.10000000000002	176.0
352037000	1441067550	31.154997189207442	122.51762333480944	10.522222222222222	183.10000000000002	176.0
352037000	1441067551	31.15494908351847	122.5176200282092	10.516666666666666	183.10000000000002	176.0
352037000	1441067552	31.1549010201871	122.51761670276834	10.511111111111111	183.10000000000002	176.0
352037000	1441067553	31.15485299406404	122.51761335964567	10.505555555555556	183.10000000000002	176.0
352037000	1441067554	31.154804999999996	122.51761	10.5	183.10000000000002	176.0
352037000	1441067555	31.154757034567332	122.51760662327356	10.49090909090909	183.16363636363639	176.0
352037000	1441067556	31.15470910122496	122.51760322204208	10.481818181818182	183.22727272727275	176.0
352037000	1441067557	31.15466120515347	122.51759978716476	10.472727272727273	183.2909090909091	176.0
352037000	1441067558	31.154613351533396	122.51759630950072	10.463636363636363	183.35454545454547	176.0
352037000	1441067559	31.154565545545317	122.51759277990921	10.454545454545455	183.41818181818184	176.0
352037000	1441067560	31.154517792369777	122.5175891892494	10.445454545454545	183.4818181818182	176.0
352037000	1441067561	31.154470097187357	122.51758552838056	10.436363636363637	183.54545454545456	176.0
352037000	1441067562	31.154422465178616	122.51758178816195	10.427272727272728	183.60909090909092	176.0
352037000	1441067563	31.15437490152409	122.51757795945277	10.418181818181818	183.6727272727273	176.0
352037000	1441067564	31.154327411404367	122.51757403311235	10.40909090909091	183.73636363636365	176.0
352037000	1441067565	31.154279999999993	122.51756999999999	10.4	183.8	176.0
352037000	1441067566	31.154232669136505	122.51756585418954	10.39	183.86	176.0
352037000	1441067567	31.15418540721932	122.51756160261299	10.38	183.92000000000002	176.0
352037000	1441067568	31.154138199298895	122.51755725541686	10.370000000000001	183.98000000000002	176.0
352037000	1441067569	31.154091030425622	122.51755282274767	10.360000000000001	184.04	176.0
352037000	1441067570	31.154043885649937	122.5175483147519	10.350000000000001	184.1	176.0
352037000	1441067571	31.153996750022262	122.51754374157598	10.34	184.16000000000003	176.0
352037000	1441067572	31.153949608593006	122.51753911336644	10.33	184.22000000000003	176.0
352037000	1441067573	31.15390244641259	122.51753444026964	10.32	184.28	176.0
352037000	1441067574	31.153855248531453	122.51752973243204	10.31	184.34	176.0
352037000	1441067575	31.153808	122.51752499999999	10.3	184.4	176.0
352037000	1441067576	31.153760691428655	122.51752025156473	10.290000000000001	184.45	176.0
352037000	1441067577	31.153713335667806	122.51751548949669	10.280000000000001	184.5	176.0
352037000	1441067578	31.153665951127746	122.51751071461109	10.27	184.54999999999998	176.0
352037000	1441067579	31.153618556218877	122.51750592772316	10.26	184.6	176.0
352037000	1441067580	31.153571169351515	122.5175011296482	10.25	184.65	176.0
352037000	1441067581	31.15352380893605	122.51749632120135	10.24	184.70000000000002	176.0
352037000	1441067582	31.153476493382794	122.51749150319792	10.23	184.75	176.0
352037000	1441067583	31.153429241102145	122.51748667645306	10.219999999999999	184.8	176.0
352037000	1441067584	31.15338207050442	122.51748184178201	10.209999999999999	184.85	176.0
352037000	1441067585	31.153334999999995	122.51747700000001	10.2	184.9	176.0
352037000	1441067586	31.153288042667917	122.5174721515434	10.19090909090909	184.92727272727274	175.9090909090909
352037000	1441067587	31.15324119026201	122.51746729533325	10.181818181818182	184.95454545454544	175.8181818181818
352037000	1441067588	31.153194429204753	122.51746242991173	10.172727272727272	184.98181818181817	175.72727272727272
352037000	1441067589	31.153147745918687	122.51745755382115	10.163636363636362	185.0090909090909	175.63636363636363
352037000	1441067590	31.15310112682631	122.51745266560367	10.154545454545454	185.03636363636363	175.54545454545456
352037000	1441067591	31.15305455835013	122.51744776380156	10.145454545454545	185.06363636363633	175.45454545454544
352037000	1441067592	31.153008026912666	122.51744284695702	10.136363636363637	185.09090909090907	175.36363636363637
352037000	1441067593	31.152961518936415	122.51743791361238	10.127272727272727	185.1181818181818	175.27272727272728
352037000	1441067594	31.15291502084388	122.51743296230981	10.118181818181817	185.14545454545456	175.1818181818182
352037000	1441067595	31.152868519057574	122.5174279915916	10.10909090909091	185.17272727272726	175.0909090909091
352037000	1441067596	31.15282200000001	122.517423	10.1	185.2	175.0
352037000	1441067597	31.152775452410566	122.51741798759193	10.088888888888889	185.23333333333332	175.0
352037000	1441067598	31.152728874296194	122.51741296048269	10.077777777777778	185.26666666666665	175.0
352037000	1441067599	31.152682265980747	122.51740792630227	10.066666666666666	185.3	175.0
352037000	1441067600	31.152635627788026	122.51740289268058	10.055555555555555	185.33333333333331	175.0
352037000	1441067601	31.152588960041893	122.51739786724754	10.044444444444444	185.36666666666667	175.0
352037000	1441067602	31.152542263066188	122.51739285763308	10.033333333333333	185.4	175.0
352037000	1441067603	31.15249553718474	122.51738787146711	10.022222222222222	185.43333333333334	175.0
352037000	1441067604	31.152448782721404	122.51738291637945	10.011111111111111	185.46666666666667	175.0
[truncated: 4,257 more rows]
