# Supplementary material for: Maritime traffic congestion identification and ship trajectory prediction using temporal graph convolutional networks
Source: PLoS One. 2026 Mar 9;21(3):e0342781. doi: 10.1371/journal.pone.0342781 (PMC12970927; doi:10.1371/journal.pone.0342781)
Supplement: S1 File — (ZIP) [file pone.0342781.s001.zip › data/interpolation/shipid_352166000_processed.csv]

shipid	lasttime	lat	lon	sog	cog	hdg
352166000	1441065608	31.096989999999998	122.377757	10.4	91.3	85.0
352166000	1441065609	31.0969868541204	122.37781416702933	10.4	91.44	85.0
352166000	1441065610	31.09698385746558	122.37787114025984	10.4	91.58	85.0
352166000	1441065611	31.096981007899597	122.37792793678031	10.4	91.72	85.0
352166000	1441065612	31.096978303286477	122.37798457367957	10.4	91.86	85.0
352166000	1441065613	31.09697574149024	122.37804106804634	10.4	92.0	85.0
352166000	1441065614	31.096973320374826	122.37809743696944	10.4	92.14	85.0
352166000	1441065615	31.096971037804206	122.3781536975376	10.4	92.28000000000002	85.0
352166000	1441065616	31.096968891642288	122.37820986683958	10.4	92.42	85.0
352166000	1441065617	31.096966879752934	122.37826596196413	10.4	92.56	85.0
352166000	1441065618	31.096964999999997	122.378322	10.4	92.7	85.0
352166000	1441065619	31.096963250247317	122.37837799803594	10.4	92.62000000000002	84.9
352166000	1441065620	31.09696162835867	122.37843397316064	10.4	92.54	84.80000000000001
352166000	1441065621	31.096960132197818	122.37848994246283	10.4	92.46000000000001	84.7
352166000	1441065622	31.096958759628514	122.37854592303125	10.4	92.38000000000001	84.60000000000001
352166000	1441065623	31.09695750851444	122.37860193195462	10.4	92.30000000000001	84.50000000000001
352166000	1441065624	31.096956376719252	122.37865798632164	10.4	92.22000000000001	84.4
352166000	1441065625	31.096955362106623	122.37871410322099	10.4	92.14	84.3
352166000	1441065626	31.09695446254015	122.37877029974136	10.4	92.06000000000002	84.2
352166000	1441065627	31.09695367588343	122.37882659297148	10.4	91.98	84.10000000000001
352166000	1441065628	31.096952999999992	122.378883	10.4	91.9	84.0
352166000	1441065629	31.09695242879746	122.37893952824221	10.4	91.80909090909091	84.0909090909091
352166000	1441065630	31.096951940359773	122.37899614641958	10.4	91.71818181818183	84.18181818181819
352166000	1441065631	31.096951508815078	122.37905281358015	10.4	91.62727272727274	84.27272727272728
352166000	1441065632	31.096951108291492	122.37910948877183	10.4	91.53636363636363	84.36363636363637
352166000	1441065633	31.096950712917312	122.37916613104255	10.4	91.44545454545455	84.45454545454545
352166000	1441065634	31.09695029682082	122.37922269944008	10.4	91.35454545454546	84.54545454545455
352166000	1441065635	31.09694983413041	122.37927915301223	10.4	91.26363636363638	84.63636363636364
352166000	1441065636	31.09694929897458	122.37933545080669	10.4	91.17272727272729	84.72727272727273
352166000	1441065637	31.096948665481804	122.3793915518711	10.4	91.08181818181819	84.81818181818183
352166000	1441065638	31.09694790778073	122.37944741525301	10.4	90.9909090909091	84.9090909090909
352166000	1441065639	31.096946999999993	122.37950299999999	10.4	90.9	85.0
352166000	1441065640	31.09694592274272	122.37955827870367	10.4	90.92068965517241	84.96551724137932
352166000	1441065641	31.096944682509488	122.37961327813252	10.4	90.94137931034484	84.93103448275862
352166000	1441065642	31.09694329227524	122.37966803859919	10.4	90.96206896551725	84.89655172413794
352166000	1441065643	31.096941765014794	122.37972260041637	10.4	90.98275862068967	84.86206896551724
352166000	1441065644	31.09694011370293	122.37977700389685	10.4	91.00344827586207	84.82758620689656
352166000	1441065645	31.09693835131436	122.37983128935332	10.4	91.02413793103449	84.79310344827587
352166000	1441065646	31.096936490823715	122.37988549709858	10.4	91.0448275862069	84.75862068965517
352166000	1441065647	31.09693454520555	122.37993966744548	10.4	91.06551724137931	84.72413793103449
352166000	1441065648	31.096932527434397	122.37999384070687	10.4	91.08620689655173	84.6896551724138
352166000	1441065649	31.09693045048466	122.3800480571956	10.4	91.10689655172413	84.65517241379311
352166000	1441065650	31.096928327330726	122.38010235722454	10.4	91.12758620689657	84.62068965517241
352166000	1441065651	31.09692617094687	122.3801567811067	10.4	91.14827586206897	84.58620689655173
352166000	1441065652	31.09692399430736	122.38021136915496	10.4	91.16896551724138	84.55172413793105
352166000	1441065653	31.09692181038632	122.3802661616823	10.4	91.1896551724138	84.51724137931035
352166000	1441065654	31.096919632157874	122.38032119900178	10.4	91.21034482758621	84.48275862068967
352166000	1441065655	31.096917472596008	122.3803765214264	10.4	91.23103448275863	84.44827586206897
352166000	1441065656	31.096915344674716	122.38043216926923	10.4	91.25172413793103	84.41379310344828
352166000	1441065657	31.096913261367852	122.38048818284337	10.4	91.27241379310344	84.3793103448276
352166000	1441065658	31.09691123564924	122.3805446024619	10.4	91.29310344827586	84.3448275862069
352166000	1441065659	31.096909280492618	122.38060146843803	10.4	91.31379310344828	84.31034482758622
352166000	1441065660	31.09690740887163	122.38065882108492	10.4	91.3344827586207	84.27586206896552
352166000	1441065661	31.09690563375987	122.38071670071577	10.4	91.3551724137931	84.24137931034484
352166000	1441065662	31.09690396813083	122.38077514764382	10.4	91.37586206896552	84.20689655172414
352166000	1441065663	31.096902424957957	122.3808342021824	10.4	91.39655172413794	84.17241379310344
352166000	1441065664	31.0969010172146	122.38089390464478	10.4	91.41724137931034	84.13793103448276
352166000	1441065665	31.096899757873977	122.3809542953443	10.4	91.43793103448276	84.10344827586206
352166000	1441065666	31.0968986599093	122.3810154145944	10.4	91.45862068965516	84.06896551724138
352166000	1441065667	31.096897736293645	122.38107730270846	10.4	91.47931034482758	84.03448275862068
352166000	1441065668	31.096897000000006	122.38114	10.4	91.5	84.0
352166000	1441065669	31.096896453104826	122.38120348458729	10.4	91.38888888888889	84.11111111111111
352166000	1441065670	31.09689605409879	122.38126748580781	10.4	91.27777777777777	84.22222222222223
352166000	1441065671	31.09689575057673	122.38133167080363	10.4	91.16666666666667	84.33333333333333
352166000	1441065672	31.096895490134123	122.38139570671675	10.4	91.05555555555556	84.44444444444444
352166000	1441065673	31.096895220367095	122.38145926068894	10.4	90.94444444444444	84.55555555555557
352166000	1441065674	31.09689488887245	122.38152199986192	10.4	90.83333333333334	84.66666666666667
352166000	1441065675	31.096894443247603	122.38158359137717	10.4	90.72222222222223	84.77777777777779
352166000	1441065676	31.096893831090583	122.38164370237612	10.4	90.61111111111111	84.8888888888889
352166000	1441065677	31.096892999999998	122.381702	10.4	90.5	85.0
352166000	1441065678	31.09689190927934	122.38175825402452	10.4	90.67272727272727	85.0
352166000	1441065679	31.096890565049524	122.38181264476317	10.4	90.84545454545456	85.0
352166000	1441065680	31.096888985135365	122.3818654551641	10.4	91.01818181818182	85.0
352166000	1441065681	31.096887187361165	122.38191696817546	10.4	91.19090909090909	85.0
352166000	1441065682	31.09688518955067	122.38196746674546	10.4	91.36363636363637	85.0
352166000	1441065683	31.096883009527215	122.38201723382232	10.4	91.53636363636363	85.0
352166000	1441065684	31.09688066511364	122.38206655235436	10.4	91.70909090909092	85.0
352166000	1441065685	31.09687817413238	122.38211570528982	10.4	91.88181818181819	85.0
352166000	1441065686	31.09687555440539	122.38216497557701	10.4	92.05454545454546	85.0
352166000	1441065687	31.096872823754232	122.38221464616431	10.4	92.22727272727273	85.0
352166000	1441065688	31.096870000000003	122.38226499999999	10.4	92.4	85.0
352166000	1441065689	31.09686710029433	122.38231627276737	10.4	92.48181818181818	85.0
352166000	1441065690	31.0968641391122	122.38236851108931	10.4	92.56363636363636	85.0
352166000	1441065691	31.09686113025955	122.3824217143237	10.4	92.64545454545454	85.0
352166000	1441065692	31.096858087542216	122.38247588182841	10.4	92.72727272727273	85.0
352166000	1441065693	31.096855024766096	122.3825310129614	10.4	92.80909090909091	85.0
352166000	1441065694	31.09685195573699	122.38258710708057	10.4	92.89090909090909	85.0
352166000	1441065695	31.096848894260756	122.38264416354393	10.4	92.97272727272727	85.0
352166000	1441065696	31.096845854143154	122.38270218170949	10.4	93.05454545454546	85.0
352166000	1441065697	31.096842849190008	122.3827611609353	10.4	93.13636363636364	85.0
352166000	1441065698	31.09683989320703	122.38282110057942	10.4	93.21818181818182	85.0
352166000	1441065699	31.096836999999994	122.382882	10.4	93.3	85.0
352166000	1441065700	31.09683418191491	122.38294381578586	10.4	93.2	85.0
352166000	1441065701	31.096831445459188	122.38300633344862	10.4	93.1	85.0
352166000	1441065702	31.096828795681013	122.38306929573059	10.4	93.0	85.0
352166000	1441065703	31.09682623762901	122.38313244537416	10.4	92.89999999999999	85.0
352166000	1441065704	31.09682377635237	122.38319552512165	10.4	92.8	85.0
352166000	1441065705	31.096821416900728	122.38325827771553	10.4	92.7	85.0
352166000	1441065706	31.09681916432427	122.3833204458982	10.4	92.60000000000001	85.0
352166000	1441065707	31.096817023673655	122.3833817724122	10.4	92.5	85.0
352166000	1441065708	31.096815000000007	122.38344199999999	10.4	92.4	85.0
352166000	1441065709	31.096813095246116	122.38350093245403	10.4	92.4	85.0
352166000	1441065710	31.09681129891992	122.38355861776648	10.4	92.4	85.0
352166000	1441065711	31.096809597420336	122.3836151649795	10.4	92.4	85.0
352166000	1441065712	31.096807977146117	122.38367068313516	10.4	92.4	85.0
352166000	1441065713	31.096806424495735	122.38372528127545	10.4	92.4	85.0
352166000	1441065714	31.0968049258675	122.38377906844234	10.4	92.4	85.0
352166000	1441065715	31.096803467659527	122.38383215367777	10.4	92.4	85.0
352166000	1441065716	31.096802036269704	122.38388464602369	10.4	92.4	85.0
352166000	1441065717	31.096800618095777	122.38393665452196	10.4	92.4	85.0
352166000	1441065718	31.096799199535255	122.3839882882144	10.4	92.4	85.0
352166000	1441065719	31.096797766985514	122.38403965614282	10.4	92.4	85.0
352166000	1441065720	31.096796306843714	122.384090867349	10.4	92.4	85.0
352166000	1441065721	31.096794805506896	122.3841420308747	10.4	92.4	85.0
352166000	1441065722	31.09679324937187	122.38419325576162	10.4	92.4	85.0
352166000	1441065723	31.096791624835305	122.3842446510514	10.4	92.4	85.0
352166000	1441065724	31.096789918293673	122.38429632578575	10.4	92.4	85.0
352166000	1441065725	31.096788116143287	122.38434838900622	10.4	92.4	85.0
352166000	1441065726	31.096786204780287	122.38440094975444	10.4	92.4	85.0
352166000	1441065727	31.0967841706006	122.38445411707184	10.4	92.4	85.0
352166000	1441065728	31.096782000000005	122.38450800000001	10.4	92.4	85.0
352166000	1441065729	31.096779681576113	122.38456266940338	10.4	92.52	85.0
352166000	1441065730	31.09677721273485	122.3846180434384	10.4	92.64	85.0
352166000	1441065731	31.096774593084373	122.38467400208462	10.4	92.76	85.0
352166000	1441065732	31.09677182223302	122.38473042532154	10.4	92.88	85.0
352166000	1441065733	31.096768899789325	122.38478719312859	10.4	92.99999999999999	85.0
352166000	1441065734	31.096765825362063	122.38484418548538	10.4	93.11999999999999	85.0
352166000	1441065735	31.096762598560208	122.38490128237136	10.4	93.24	85.0
352166000	1441065736	31.09675921899296	122.3849583637661	10.4	93.36	85.0
352166000	1441065737	31.096755686269674	122.38501530964913	10.4	93.47999999999999	85.0
352166000	1441065738	31.096752	122.385072	10.4	93.6	85.0
352166000	1441065739	31.09674817018732	122.38512834435349	10.4	93.57	84.9
352166000	1441065740	31.09674424840958	122.38518437046523	10.4	93.53999999999999	84.80000000000001
352166000	1441065741	31.096740296638238	122.38524013564616	10.4	93.50999999999999	84.7
352166000	1441065742	31.096736376844675	122.3852956972074	10.4	93.48	84.60000000000001
352166000	1441065743	31.096732551000116	122.38535111246017	10.4	93.44999999999999	84.50000000000001
352166000	1441065744	31.09672888107575	122.38540643871589	10.4	93.41999999999999	84.4
352166000	1441065745	31.096725429042625	122.38546173328601	10.4	93.38999999999999	84.3
352166000	1441065746	31.096722256871733	122.38551705348218	10.4	93.36	84.2
352166000	1441065747	31.09671942653393	122.38557245661622	10.4	93.33	84.10000000000001
352166000	1441065748	31.096717	122.38562800000001	10.4	93.3	84.0
352166000	1441065749	31.096715016939502	122.3856837284551	10.4	93.19090909090909	84.0909090909091
352166000	1441065750	31.096713427817434	122.38573963684102	10.4	93.08181818181818	84.18181818181819
352166000	1441065751	31.096712160797686	122.38579570752654	10.4	92.97272727272727	84.27272727272728
352166000	1441065752	31.096711144044182	122.3858519228803	10.4	92.86363636363636	84.36363636363637
352166000	1441065753	31.096710305720883	122.38590826527086	10.4	92.75454545454545	84.45454545454545
352166000	1441065754	31.096709573991753	122.38596471706644	10.4	92.64545454545454	84.54545454545455
352166000	1441065755	31.096708877020813	122.3860212606353	10.4	92.53636363636363	84.63636363636364
352166000	1441065756	31.096708142972094	122.38607787834535	10.4	92.42727272727272	84.72727272727273
352166000	1441065757	31.096707300009655	122.3861345525644	10.4	92.31818181818181	84.81818181818183
352166000	1441065758	31.096706276297574	122.38619126566013	10.4	92.2090909090909	84.9090909090909
352166000	1441065759	31.096705	122.386248	10.4	92.1	85.0
352166000	1441065760	31.096703419740113	122.38630473731861	10.4	92.17999999999999	85.0
352166000	1441065761	31.096701565977348	122.38636145681994	10.4	92.26	85.0
352166000	1441065762	31.096699489630186	122.3864181370754	10.4	92.34	85.0
352166000	1441065763	31.096697241617182	122.38647475665643	10.4	92.42	85.0
352166000	1441065764	31.09669487285693	122.38653129413468	10.4	92.5	85.0
352166000	1441065765	31.09669243426806	122.38658772808192	10.4	92.58	85.0
352166000	1441065766	31.096689976769188	122.38664403707003	10.4	92.66000000000001	85.0
352166000	1441065767	31.09668755127907	122.38670019967097	10.4	92.74000000000001	85.0
352166000	1441065768	31.09668520871641	122.3867561944569	10.4	92.82000000000001	85.0
352166000	1441065769	31.096683	122.386812	10.4	92.9	85.0
352166000	1441065770	31.096680963337345	122.38686760437113	10.4	92.87368421052632	85.0
352166000	1441065771	31.096679086090667	122.38692303363487	10.4	92.84736842105265	85.0
352166000	1441065772	31.096677342910855	122.3869783233542	10.4	92.82105263157895	85.0
352166000	1441065773	31.09667570844873	122.38703350909206	10.4	92.79473684210528	85.0
352166000	1441065774	31.096674157355015	122.3870886264114	10.4	92.76842105263158	85.0
352166000	1441065775	31.096672664280423	122.38714371087495	10.4	92.74210526315791	85.0
352166000	1441065776	31.09667120387557	122.3871987980455	10.4	92.71578947368423	85.0
352166000	1441065777	31.09666975079103	122.38725392348579	10.4	92.68947368421053	85.0
352166000	1441065778	31.09666827967727	122.38730912275838	10.4	92.66315789473686	85.0
352166000	1441065779	31.096666765184768	122.38736443142588	10.4	92.63684210526316	85.0
352166000	1441065780	31.09666518196391	122.38741988505086	10.4	92.61052631578949	85.0
352166000	1441065781	31.096663504664956	122.38747551919569	10.4	92.5842105263158	85.0
352166000	1441065782	31.096661707938225	122.38753136942286	10.4	92.5578947368421	85.0
352166000	1441065783	31.096659766433874	122.38758747129461	10.4	92.53157894736843	85.0
352166000	1441065784	31.096657654802037	122.38764386037329	10.4	92.50526315789473	85.0
352166000	1441065785	31.09665534769277	122.38770057222104	10.4	92.47894736842106	85.0
352166000	1441065786	31.09665281975606	122.38775764240005	10.4	92.45263157894738	85.0
352166000	1441065787	31.096650045641848	122.38781510647239	10.4	92.42631578947369	85.0
352166000	1441065788	31.09664700000001	122.38787300000001	10.4	92.4	85.0
352166000	1441065789	31.09664366944763	122.3879313121659	10.4	92.58	84.9
352166000	1441065790	31.096640088471272	122.38798984663705	10.4	92.76	84.80000000000001
352166000	1441065791	31.096636303525173	122.38804836070153	10.4	92.94000000000001	84.7
352166000	1441065792	31.09663236106409	122.38810661164767	10.4	93.12	84.60000000000001
352166000	1441065793	31.096628307543117	122.38816435676382	10.4	93.3	84.50000000000001
352166000	1441065794	31.096624189417874	122.3882213533386	10.4	93.48	84.4
352166000	1441065795	31.096620053144346	122.38827735866067	10.4	93.66	84.3
352166000	1441065796	31.09661594517894	122.38833213001891	10.4	93.84	84.2
352166000	1441065797	31.096611911978442	122.3883854247023	10.4	94.02000000000001	84.10000000000001
352166000	1441065798	31.096607999999996	122.388437	10.4	94.2	84.0
352166000	1441065799	31.09660424724481	122.38848674510693	10.4	94.18181818181819	83.81818181818183
352166000	1441065800	31.09660065788887	122.38853507684085	10.4	94.16363636363637	83.63636363636364
352166000	1441065801	31.096597227651113	122.38858254392524	10.4	94.14545454545456	83.45454545454545
352166000	1441065802	31.09659395224962	122.38862969508332	10.4	94.12727272727273	83.27272727272728
352166000	1441065803	31.096590827401684	122.38867707903842	10.4	94.10909090909091	83.0909090909091
352166000	1441065804	31.096587848823777	122.38872524451365	10.4	94.09090909090911	82.9090909090909
352166000	1441065805	31.096585012231543	122.38877474023218	10.4	94.07272727272728	82.72727272727273
352166000	1441065806	31.096582313339756	122.38882611491707	10.4	94.05454545454546	82.54545454545455
352166000	1441065807	31.09657974786224	122.38887991729132	10.4	94.03636363636363	82.36363636363637
352166000	1441065808	31.09657731151177	122.38893669607796	10.4	94.01818181818183	82.18181818181817
352166000	1441065809	31.096574999999994	122.388997	10.4	94.0	82.0
352166000	1441065810	31.09657281026268	122.38906112825266	10.38888888888889	93.75555555555556	81.88888888888889
352166000	1441065811	31.096570744136912	122.3891283819204	10.377777777777778	93.51111111111112	81.77777777777779
352166000	1441065812	31.096568804686623	122.3891978125601	10.366666666666667	93.26666666666668	81.66666666666667
352166000	1441065813	31.096566994977643	122.38926847172866	10.355555555555556	93.02222222222223	81.55555555555556
352166000	1441065814	31.096565318077875	122.38933941098308	10.344444444444445	92.77777777777779	81.44444444444444
352166000	1441065815	31.096563777057252	122.38940968188037	10.333333333333334	92.53333333333333	81.33333333333333
352166000	1441065816	31.096562374987773	122.38947833597756	10.322222222222223	92.28888888888889	81.22222222222221
352166000	1441065817	31.096561114943423	122.38954442483175	10.311111111111112	92.04444444444444	81.11111111111111
352166000	1441065818	31.096559999999997	122.389607	10.3	91.8	81.0
352166000	1441065819	31.096559032339453	122.38966539315291	10.3	91.65454545454546	81.0
352166000	1441065820	31.096558210562232	122.38972005641524	10.3	91.5090909090909	81.0
352166000	1441065821	31.09655753237201	122.3897717220252	10.3	91.36363636363637	81.0
352166000	1441065822	31.096556995471005	122.38982112222095	10.3	91.21818181818182	81.0
352166000	1441065823	31.09655659756012	122.38986898924068	10.3	91.07272727272728	81.0
352166000	1441065824	31.09655633633923	122.38991605532256	10.3	90.92727272727272	81.0
352166000	1441065825	31.096556209506975	122.38996305270472	10.3	90.78181818181818	81.0
352166000	1441065826	31.096556214760962	122.39001071362536	10.3	90.63636363636363	81.0
352166000	1441065827	31.096556349797755	122.39005977032264	10.3	90.4909090909091	81.0
352166000	1441065828	31.096556612312735	122.39011095503474	10.3	90.34545454545454	81.0
352166000	1441065829	31.096556999999997	122.39016499999998	10.3	90.2	81.0
352166000	1441065830	31.09655750953526	122.39022238925993	10.28888888888889	90.10000000000001	80.88888888888889
352166000	1441065831	31.096558133525427	122.39028261406945	10.277777777777779	90.0	80.77777777777779
352166000	1441065832	31.096558863561317	122.3903449174867	10.266666666666667	89.9	80.66666666666667
352166000	1441065833	31.096559691235083	122.39040854256973	10.255555555555556	89.8	80.55555555555556
352166000	1441065834	31.096560608140347	122.39047273237658	10.244444444444444	89.7	80.44444444444444
352166000	1441065835	31.09656160587215	122.39053672996522	10.233333333333333	89.6	80.33333333333333
352166000	1441065836	31.0965626760271	122.39059977839351	10.222222222222221	89.5	80.22222222222221
352166000	1441065837	31.096563810203236	122.39066112071919	10.21111111111111	89.4	80.11111111111111
352166000	1441065838	31.09656499999999	122.39071999999999	10.2	89.30000000000001	80.0
352166000	1441065839	31.09656623590904	122.3907758704955	10.2	89.18	80.0
352166000	1441065840	31.09656750398628	122.39082903127327	10.2	89.06	80.0
352166000	1441065841	31.096568789177734	122.39087999260278	10.2	88.94	80.0
352166000	1441065842	31.096570076428492	122.3909292647536	10.2	88.82	80.0
352166000	1441065843	31.096571350682783	122.39097735799521	10.2	88.7	80.0
352166000	1441065844	31.096572596884016	122.39102478259719	10.2	88.58	80.0
352166000	1441065845	31.09657379997483	122.39107204882909	10.2	88.46	80.0
352166000	1441065846	31.096574944897146	122.39111966696045	10.2	88.33999999999999	80.0
352166000	1441065847	31.096576016592074	122.39116814726091	10.2	88.22	80.0
352166000	1441065848	31.096576999999996	122.391218	10.2	88.1	80.0
352166000	1441065849	31.096577889395387	122.39126960417646	10.2	88.13999999999999	79.89999999999999
352166000	1441065850	31.09657871639213	122.39132281370564	10.2	88.17999999999999	79.8
352166000	1441065851	31.096579521939294	122.39137735123211	10.2	88.22	79.7
352166000	1441065852	31.09658034698641	122.39143293940045	10.2	88.25999999999999	79.6
352166000	1441065853	31.096581232483455	122.39148930085544	10.2	88.3	79.49999999999999
352166000	1441065854	31.096582219380867	122.39154615824181	10.2	88.34	79.39999999999999
352166000	1441065855	31.09658334862956	122.3916032342045	10.2	88.38	79.3
352166000	1441065856	31.096584661180977	122.39166025138836	10.2	88.42	79.2
352166000	1441065857	31.096586197987	122.39171693243853	10.2	88.46000000000001	79.1
352166000	1441065858	31.096588	122.39177300000001	10.2	88.5	79.0
352166000	1441065859	31.096590096556813	122.39182826080233	10.2	88.35	79.1
352166000	1441065860	31.096592470530208	122.39188285791235	10.2	88.2	79.2
352166000	1441065861	31.096595093176564	122.39193701848119	10.2	88.05000000000001	79.3
352166000	1441065862	31.096597935751902	122.39199096965999	10.2	87.9	79.39999999999999
352166000	1441065863	31.09660096951182	122.39204493859981	10.2	87.75	79.49999999999999
352166000	1441065864	31.09660416571158	122.39209915245169	10.2	87.6	79.6
352166000	1441065865	31.09660749560601	122.3921538383667	10.2	87.44999999999999	79.7
352166000	1441065866	31.09661093044957	122.39220922349574	10.2	87.3	79.8
352166000	1441065867	31.09661444149636	122.39226553498987	10.2	87.15	79.89999999999999
352166000	1441065868	31.096617999999992	122.39232299999999	10.2	87.0	80.0
352166000	1441065869	31.096621577342713	122.39238176261043	10.2	86.95	80.0
352166000	1441065870	31.096625145422575	122.3924416346388	10.2	86.9	80.0
352166000	1441065871	31.096628676267056	122.39250234483612	10.2	86.85	80.0
352166000	1441065872	31.096632141904095	122.39256362195314	10.2	86.8	80.0
352166000	1441065873	31.09663551436218	122.3926251947406	10.2	86.75	80.0
352166000	1441065874	31.096638765670253	122.39268679194903	10.2	86.7	80.0
352166000	1441065875	31.096641867857823	122.39274814232893	10.2	86.65	80.0
352166000	1441065876	31.096644792954887	122.39280897463055	10.2	86.6	80.0
352166000	1441065877	31.096647512991936	122.39286901760421	10.2	86.55	80.0
352166000	1441065878	31.09665000000001	122.392928	10.2	86.5	80.0
352166000	1441065879	31.09665223511022	122.39298572875072	10.2	86.64	80.0
352166000	1441065880	31.096654235852583	122.39304232352039	10.2	86.78	80.0
352166000	1441065881	31.096656028856486	122.39309798215582	10.2	86.92	80.0
352166000	1441065882	31.096657640750934	122.39315290250396	10.2	87.06	80.0
352166000	1441065883	31.096659098164565	122.3932072824119	10.2	87.19999999999999	80.0
352166000	1441065884	31.096660427725713	122.39326131972668	10.2	87.34	80.0
352166000	1441065885	31.096661656062356	122.39331521229559	10.2	87.48	80.0
352166000	1441065886	31.09666280980211	122.39336915796585	10.2	87.62	80.0
352166000	1441065887	31.096663915572336	122.39342335458484	10.2	87.76	80.0
352166000	1441065888	31.096664999999998	122.393478	10.2	87.9	80.0
352166000	1441065889	31.09666608618338	122.39353322639445	10.2	87.94	79.89999999999999
352166000	1441065890	31.09666718310706	122.39358890329369	10.2	87.98	79.8
352166000	1441065891	31.09666829622758	122.39364483455896	10.2	88.02000000000001	79.7
352166000	1441065892	31.096669431001764	122.39370082405134	10.2	88.06	79.6
352166000	1441065893	31.096670592886817	122.393756675632	10.2	88.10000000000001	79.49999999999999
352166000	1441065894	31.096671787340245	122.39381219316213	10.2	88.14	79.39999999999999
352166000	1441065895	31.09667301981994	122.39386718050285	10.2	88.17999999999999	79.3
352166000	1441065896	31.096674295784062	122.39392144151532	10.2	88.22000000000001	79.2
352166000	1441065897	31.096675620691144	122.39397478006063	10.2	88.26	79.1
352166000	1441065898	31.096676999999996	122.394027	10.2	88.3	79.0
352166000	1441065899	31.096678442183645	122.39407798066894	10.2	88.17999999999999	79.0
352166000	1441065900	31.096679967770932	122.39412790330091	10.2	88.06	79.0
352166000	1441065901	31.096681600304194	122.39417702460395	10.2	87.94	79.0
352166000	1441065902	31.096683363325404	122.39422560128608	10.2	87.82000000000001	79.0
352166000	1441065903	31.096685280376125	122.39427389005543	10.2	87.7	79.0
352166000	1441065904	31.096687374997526	122.39432214762019	10.2	87.58	79.0
352166000	1441065905	31.096689670730413	122.39437063068863	10.2	87.46000000000001	79.0
352166000	1441065906	31.09669219111517	122.3944195959691	10.2	87.34	79.0
352166000	1441065907	31.096694959691828	122.39446930017004	10.2	87.22000000000001	79.0
352166000	1441065908	31.096697999999996	122.39452	10.2	87.10000000000001	79.0
352166000	1441065909	31.09670132405186	122.39457187693384	10.19	86.98	79.1
352166000	1441065910	31.096704897751405	122.39462481151143	10.18	86.86	79.2
352166000	1441065911	31.096708675475902	122.39467860903879	10.17	86.74	79.3
352166000	1441065912	31.096712611602886	122.39473307482177	10.16	86.62	79.39999999999999
352166000	1441065913	31.096716660510204	122.39478801416617	10.149999999999999	86.50000000000001	79.49999999999999
352166000	1441065914	31.096720776576078	122.39484323237753	10.139999999999999	86.38000000000001	79.6
352166000	1441065915	31.096724914178967	122.39489853476134	10.129999999999999	86.26	79.7
352166000	1441065916	31.096729027697755	122.39495372662292	10.12	86.14000000000001	79.8
352166000	1441065917	31.096733071511597	122.39500861326745	10.11	86.02000000000002	79.89999999999999
352166000	1441065918	31.096737000000005	122.395063	10.1	85.90000000000002	80.0
352166000	1441065919	31.096740774637354	122.39511676558615	10.1	85.96000000000001	80.0
352166000	1441065920	31.096744385276427	122.39517008263458	10.1	86.02000000000001	80.0
352166000	1441065921	31.096747828864164	122.39522319721468	10.1	86.08000000000001	80.0
352166000	1441065922	31.096751102347127	122.39527635539588	10.1	86.14000000000001	80.0
352166000	1441065923	31.096754202671484	122.39532980324773	10.1	86.2	80.0
352166000	1441065924	31.09675712678296	122.3953837868397	10.1	86.26	80.0
352166000	1441065925	31.096759871626876	122.39543855224133	10.1	86.32	80.0
352166000	1441065926	31.096762434148133	122.39549434552222	10.1	86.38000000000001	80.0
352166000	1441065927	31.09676481129117	122.39555141275191	10.1	86.44	80.0
352166000	1441065928	31.096766999999996	122.39561000000002	10.1	86.5	80.0
352166000	1441065929	31.09676899936703	122.39567023272731	10.09	86.68	80.0
352166000	1441065930	31.096770817080486	122.39573175395948	10.08	86.86	80.0
352166000	1441065931	31.096772462978272	122.39579408611321	10.07	87.04	80.0
352166000	1441065932	31.096773946899212	122.39585675160536	10.06	87.22000000000001	80.0
352166000	1441065933	31.096775278683065	122.3959192728526	10.05	87.4	80.0
352166000	1441065934	31.096776468170454	122.39598117227165	10.04	87.58	80.0
352166000	1441065935	31.096777525202988	122.39604197227922	10.03	87.76	80.0
352166000	1441065936	31.09677845962311	122.396101195292	10.02	87.94	80.0
352166000	1441065937	31.096779281274095	122.3961583637267	10.01	88.12	80.0
352166000	1441065938	31.096779999999995	122.396213	10.0	88.3	80.0
352166000	1441065939	31.096780631871795	122.39626481585928	10.0	88.32222222222222	79.88888888888889
352166000	1441065940	31.096781217865388	122.39631428037427	10.0	88.34444444444445	79.77777777777777
352166000	1441065941	31.096781805181926	122.39636205194552	10.0	88.36666666666667	79.66666666666667
352166000	1441065942	31.096782441021535	122.39640878897367	10.0	88.3888888888889	79.55555555555556
352166000	1441065943	31.09678317258328	122.39645514985952	10.0	88.41111111111111	79.44444444444444
352166000	1441065944	31.096784047065306	122.39650179300396	10.0	88.43333333333334	79.33333333333333
352166000	1441065945	31.09678511166481	122.39654937680804	10.0	88.45555555555556	79.22222222222221
352166000	1441065946	31.096786413578002	122.39659855967292	10.0	88.47777777777779	79.1111111111111
352166000	1441065947	31.096788000000007	122.39665000000001	10.0	88.5	79.0
352166000	1441065948	31.096789903304444	122.39670416224723	9.99090909090909	88.38181818181819	79.0
352166000	1441065949	31.09679209658269	122.39676073509841	9.981818181818182	88.26363636363638	79.0
352166000	1441065950	31.096794538106252	122.39681921329358	9.972727272727273	88.14545454545454	79.0
352166000	1441065951	31.0967971861475	122.39687909157271	9.963636363636363	88.02727272727273	79.0
352166000	1441065952	31.09679999897965	122.39693986467567	9.954545454545455	87.90909090909092	79.0
352166000	1441065953	31.096802934876845	122.39700102734206	9.945454545454545	87.7909090909091	79.0
352166000	1441065954	31.096805952114202	122.39706207431132	9.936363636363637	87.67272727272729	79.0
352166000	1441065955	31.09680900896775	122.39712250032277	9.927272727272728	87.55454545454546	79.0
352166000	1441065956	31.096812063714502	122.39718180011546	9.918181818181818	87.43636363636364	79.0
352166000	1441065957	31.096815074632328	122.3972394684283	9.90909090909091	87.31818181818183	79.0
352166000	1441065958	31.096817999999992	122.39729500000001	9.9	87.2	79.0
352166000	1441065959	31.096820806727283	122.39734804293171	9.9	87.13000000000001	79.1
352166000	1441065960	31.0968234962453	122.39739885877461	9.9	87.06	79.2
352166000	1441065961	31.09682607861475	122.39744786244255	9.9	86.99000000000001	79.3
352166000	1441065962	31.09682856389563	122.39749546884947	9.9	86.92	79.39999999999999
352166000	1441065963	31.09683096214726	122.39754209290939	9.9	86.85000000000001	79.49999999999999
352166000	1441065964	31.09683328342833	122.3975881495364	9.9	86.78000000000002	79.6
352166000	1441065965	31.096835537796935	122.39763405364471	9.9	86.71	79.7
352166000	1441065966	31.09683773531059	122.39768022014852	9.9	86.64	79.8
352166000	1441065967	31.09683988602617	122.39772706396217	9.9	86.57	79.89999999999999
352166000	1441065968	31.09684199999999	122.397775	9.9	86.5	80.0
352166000	1441065969	31.096844083956505	122.39782434546261	9.9	86.63000000000001	80.0
352166000	1441065970	31.096846131295006	122.39787502669508	9.9	86.75999999999999	80.0
352166000	1441065971	31.096848132083778	122.39792687232855	9.9	86.89	80.0
352166000	1441065972	31.096850076391306	122.39797971099416	9.9	87.02	80.0
352166000	1441065973	31.09685195428634	122.398033371323	9.9	87.15	80.0
352166000	1441065974	31.096853755837934	122.39808768194605	9.9	87.28	80.0
352166000	1441065975	31.09685547111536	122.39814247149435	9.9	87.41	80.0
352166000	1441065976	31.096857090188216	122.39819756859885	9.9	87.54	80.0
352166000	1441065977	31.096858603126382	122.39825280189045	9.9	87.66999999999999	80.0
352166000	1441065978	31.096860000000007	122.398308	9.9	87.8	80.0
352166000	1441065979	31.09686127552932	122.39836302033075	9.895238095238096	87.8	79.90476190476191
352166000	1441065980	31.096862443033796	122.39841783537553	9.89047619047619	87.8	79.80952380952381
352166000	1441065981	31.096863520482696	122.39847244639971	9.885714285714286	87.8	79.71428571428571
352166000	1441065982	31.096864525845284	122.39852685466857	9.880952380952381	87.8	79.6190476190476
352166000	1441065983	31.096865477090805	122.39858106144756	9.876190476190477	87.8	79.52380952380952
352166000	1441065984	31.09686639218851	122.39863506800205	9.871428571428572	87.8	79.42857142857143
352166000	1441065985	31.09686728910764	122.39868887559757	9.866666666666667	87.8	79.33333333333333
352166000	1441065986	31.096868185817463	122.3987424854996	9.861904761904762	87.8	79.23809523809524
352166000	1441065987	31.09686910028722	122.39879589897369	9.857142857142858	87.8	79.14285714285714
352166000	1441065988	31.096870050486125	122.39884911728547	9.852380952380953	87.8	79.04761904761904
352166000	1441065989	31.096871054383453	122.39890214170053	9.847619047619048	87.8	78.95238095238095
352166000	1441065990	31.09687212994841	122.39895497348456	9.842857142857143	87.8	78.85714285714285
352166000	1441065991	31.096873295150267	122.3990076139033	9.838095238095239	87.8	78.76190476190476
352166000	1441065992	31.096874567958213	122.39906006422247	9.833333333333334	87.8	78.66666666666667
352166000	1441065993	31.09687596634152	122.39911232570785	9.82857142857143	87.8	78.57142857142857
352166000	1441065994	31.096877508269383	122.39916439962532	9.823809523809524	87.8	78.47619047619047
352166000	1441065995	31.096879211711034	122.39921628724068	9.81904761904762	87.8	78.38095238095238
352166000	1441065996	31.09688109463571	122.39926798981989	9.814285714285715	87.8	78.28571428571428
352166000	1441065997	31.096883175012625	122.39931950862884	9.80952380952381	87.8	78.19047619047619
352166000	1441065998	31.096885470810975	122.39937084493353	9.804761904761905	87.8	78.09523809523809
352166000	1441065999	31.096887999999996	122.399422	9.8	87.8	78.0
352166000	1441066000	31.096890773142963	122.39947300074293	9.787500000000001	87.6125	78.0
352166000	1441066001	31.09689377117924	122.3995239766718	9.775	87.425	78.0
352166000	1441066002	31.09689696764208	122.39957508294464	9.7625	87.2375	78.0
352166000	1441066003	31.09690033606445	122.39962647471955	9.75	87.05000000000001	78.0
352166000	1441066004	31.096903849979086	122.39967830715459	9.7375	86.8625	78.0
352166000	1441066005	31.096907482918454	122.39973073540767	9.725	86.675	78.0
352166000	1441066006	31.096911208414774	122.39978391463684	9.712499999999999	86.4875	78.0
352166000	1441066007	31.09691499999999	122.39983800000002	9.7	86.3	78.0
352166000	1441066008	31.096918836089685	122.39989308721188	9.69090909090909	86.2	78.0909090909091
352166000	1441066009	31.096922714635056	122.39994903421399	9.681818181818182	86.1	78.18181818181817
352166000	1441066010	31.096926638471448	122.40000563950463	9.672727272727272	86.0	78.27272727272727
352166000	1441066011	31.0969306104346	122.40006270158203	9.663636363636362	85.9	78.36363636363636
352166000	1441066012	31.096934633360565	122.40012001894446	9.654545454545454	85.80000000000001	78.45454545454545
352166000	1441066013	31.096938710085777	122.40017739009005	9.645454545454545	85.7	78.54545454545455
352166000	1441066014	31.096942843447003	122.40023461351701	9.636363636363637	85.60000000000001	78.63636363636363
352166000	1441066015	31.096947036281364	122.40029148772341	9.627272727272727	85.5	78.72727272727272
352166000	1441066016	31.096951291426368	122.40034781120735	9.618181818181817	85.4	78.81818181818181
352166000	1441066017	31.096955611719856	122.40040338246688	9.60909090909091	85.3	78.9090909090909
352166000	1441066018	31.096959999999996	122.400458	9.6	85.2	79.0
352166000	1441066019	31.096964452216035	122.40051151663629	9.577777777777778	85.14444444444445	79.22222222222221
352166000	1441066020	31.096968936760497	122.40056400253171	9.555555555555555	85.0888888888889	79.44444444444444
352166000	1441066021	31.09697341513647	122.40061558217377	9.533333333333333	85.03333333333335	79.66666666666667
352166000	1441066022	31.096977848846812	122.40066638004998	9.511111111111111	84.97777777777779	79.88888888888889
352166000	1441066023	31.096982199394176	122.40071652064766	9.488888888888889	84.92222222222222	80.11111111111111
352166000	1441066024	31.096986428281042	122.40076612845425	9.466666666666667	84.86666666666666	80.33333333333333
352166000	1441066025	31.096990497009614	122.400815327957	9.444444444444445	84.8111111111111	80.55555555555556
352166000	1441066026	31.09699436708199	122.40086424364318	9.422222222222222	84.75555555555556	80.77777777777779
352166000	1441066027	31.096998000000006	122.40091300000002	9.4	84.7	81.0
352166000	1441066028	31.097001364569387	122.40096170070136	9.390625	84.96875	81.09375
352166000	1441066029	31.097004458811906	122.40101036616804	9.38125	85.2375	81.1875
352166000	1441066030	31.09700728805332	122.40105899600765	9.371875000000001	85.50625	81.28125
352166000	1441066031	31.097009857619426	122.40110758982776	9.3625	85.77499999999999	81.375
352166000	1441066032	31.097012172836003	122.40115614723592	9.353125	86.04375	81.46875
352166000	1441066033	31.097014239028848	122.40120466783982	9.34375	86.3125	81.5625
352166000	1441066034	31.09701606152374	122.40125315124699	9.334375	86.58125	81.65625
352166000	1441066035	31.097017645646478	122.40130159706507	9.325	86.85	81.75
352166000	1441066036	31.097018996722827	122.40135000490173	9.315625	87.11874999999999	81.84375
352166000	1441066037	31.097020120078582	122.40139837436462	9.30625	87.3875	81.9375
352166000	1441066038	31.097021021039534	122.40144670506136	9.296875	87.65625	82.03125
352166000	1441066039	31.097021704931475	122.40149499659964	9.2875	87.925	82.125
352166000	1441066040	31.097022177080206	122.40154324858713	9.278125	88.19375000000001	82.21875
352166000	1441066041	31.097022442811515	122.40159146063154	9.26875	88.46249999999999	82.3125
352166000	1441066042	31.09702250745115	122.40163963234059	9.259375	88.73125	82.40625000000001
352166000	1441066043	31.097022376324983	122.40168776332195	9.25	89.0	82.50000000000001
352166000	1441066044	31.097022054758718	122.40173585318337	9.240625	89.26875	82.59375
352166000	1441066045	31.09702154807822	122.4017839015326	9.23125	89.53750000000001	82.6875
352166000	1441066046	31.09702086160926	122.40183190797735	9.221875	89.80624999999999	82.78125
352166000	1441066047	31.097020000677627	122.40187987212543	9.2125	90.07499999999999	82.875
352166000	1441066048	31.09701897060911	122.40192779358458	9.203125	90.34375	82.96875
352166000	1441066049	31.097017776729516	122.4019756719626	9.19375	90.6125	83.0625
352166000	1441066050	31.097016424364643	122.40202350686724	9.184375	90.88125000000001	83.15625
352166000	1441066051	31.097014918840287	122.40207129790636	9.175	91.15	83.25
352166000	1441066052	31.09701326548225	122.40211904468777	9.165625	91.41874999999999	83.34375
352166000	1441066053	31.097011469616323	122.40216674681926	9.15625	91.6875	83.4375
352166000	1441066054	31.09700953656832	122.40221440390869	9.146875	91.95625	83.53125
352166000	1441066055	31.097007471664018	122.4022620155639	9.1375	92.225	83.625
352166000	1441066056	31.097005280229233	122.40230958139277	9.128124999999999	92.49374999999999	83.71875
352166000	1441066057	31.097002967589773	122.40235710100315	9.11875	92.76249999999999	83.8125
352166000	1441066058	31.097000539071423	122.40240457400293	9.109375	93.03125	83.90625
352166000	1441066059	31.096998000000006	122.402452	9.1	93.3	84.0
352166000	1441066060	31.09699536088376	122.40249940268657	9.0875	93.33749999999999	84.0
352166000	1441066061	31.096992652960722	122.40254690209208	9.075	93.375	84.0
352166000	1441066062	31.096989912651136	122.40259464233031	9.0625	93.4125	84.0
352166000	1441066063	31.096987176375116	122.40264276751518	9.05	93.44999999999999	84.0
352166000	1441066064	31.096984480552482	122.40269142176055	9.0375	93.4875	84.0
352166000	1441066065	31.096981861602856	122.40274074918044	9.025	93.52499999999999	84.0
352166000	1441066066	31.09697935594564	122.40279089388889	9.0125	93.5625	84.0
352166000	1441066067	31.096977	122.402842	9.0	93.6	84.0
352166000	1441066068	31.096974821633676	122.40289413962466	8.981818181818182	93.49090909090908	84.18181818181819
352166000	1441066069	31.09697281450981	122.4029470968603	8.963636363636363	93.38181818181818	84.36363636363637
352166000	1441066070	31.09697096374074	122.40300058380106	8.945454545454545	93.27272727272727	84.54545454545455
352166000	1441066071	31.09696925443931	122.40305431254103	8.927272727272728	93.16363636363636	84.72727272727273
352166000	1441066072	31.096967671718822	122.40310799517435	8.90909090909091	93.05454545454546	84.9090909090909
352166000	1441066073	31.096966200693057	122.40316134379506	8.89090909090909	92.94545454545454	85.09090909090911
352166000	1441066074	31.096964826476267	122.4032140704972	8.872727272727273	92.83636363636363	85.27272727272728
352166000	1441066075	31.096963534183192	122.40326588737479	8.854545454545455	92.72727272727273	85.45454545454545
352166000	1441066076	31.096962308929005	122.4033165065218	8.836363636363638	92.61818181818182	85.63636363636364
352166000	1441066077	31.096961135829275	122.40336564003225	8.818181818181818	92.5090909090909	85.81818181818183
352166000	1441066078	31.096959999999996	122.403413	8.8	92.4	86.0
352166000	1441066079	31.096958889140478	122.4034584008035	8.780000000000001	92.31	86.2
352166000	1441066080	31.096957801281945	122.40350206595923	8.76	92.22	86.4
352166000	1441066081	31.096956737038095	122.40354432126814	8.74	92.13	86.60000000000001
352166000	1441066082	31.096955697022153	122.4035854925312	8.72	92.04	86.80000000000001
352166000	1441066083	31.096954681846952	122.40362590554936	8.7	91.95	87.00000000000001
352166000	1441066084	31.096953692124824	122.4036658861236	8.68	91.86	87.19999999999999
352166000	1441066085	31.09695272846772	122.40370576005485	8.66	91.77	87.39999999999999
352166000	1441066086	31.09695179148719	122.40374585314404	8.64	91.67999999999999	87.6
352166000	1441066087	31.09695088179437	122.40378649119212	8.62	91.59	87.8
352166000	1441066088	31.096949999999993	122.40382800000002	8.6	91.5	88.0
352166000	1441066089	31.0969491418636	122.4038706247126	8.59	91.52	88.39999999999999
352166000	1441066090	31.09694828374144	122.4039142878505	8.58	91.53999999999999	88.8
352166000	1441066091	31.096947397139196	122.40395883127832	8.57	91.56	89.2
352166000	1441066092	31.096946453562722	122.40400409686046	8.56	91.58	89.6
352166000	1441066093	31.096945424518093	122.40404992646143	8.55	91.60000000000001	90.0
352166000	1441066094	31.096944281511565	122.4040961619456	8.54	91.62	90.4
352166000	1441066095	31.09694299604965	122.40414264517732	8.53	91.64	90.8
352166000	1441066096	31.09694153963908	122.40418921802079	8.52	91.66000000000001	91.2
352166000	1441066097	31.0969398837868	122.4042357223403	8.51	91.68	91.60000000000001
352166000	1441066098	31.096938000000005	122.40428200000001	8.5	91.7	92.0
352166000	1441066099	31.09693586789638	122.4043279309891	8.488888888888889	91.97777777777779	92.33333333333333
352166000	1441066100	31.09693349953506	122.404373547797	8.477777777777778	92.25555555555556	92.66666666666667
352166000	1441066101	31.096930915085323	122.40441892103816	8.466666666666667	92.53333333333335	93.0
352166000	1441066102	31.09692813471641	122.40446412132715	8.455555555555556	92.81111111111112	93.33333333333333
352166000	1441066103	31.09692517859745	122.40450921927852	8.444444444444445	93.08888888888889	93.66666666666667
352166000	1441066104	31.09692206689745	122.40455428550685	8.433333333333334	93.36666666666667	94.0
352166000	1441066105	31.09691881978533	122.40459939062676	8.422222222222222	93.64444444444446	94.33333333333333
352166000	1441066106	31.096915457429958	122.40464460525293	8.411111111111111	93.92222222222223	94.66666666666667
352166000	1441066107	31.096912000000003	122.40469000000002	8.4	94.2	95.0
352166000	1441066108	31.09690845793112	122.40473553935006	8.375	94.5	95.5
352166000	1441066109	31.096904802727064	122.40478076325437	8.350000000000001	94.80000000000001	96.00000000000001
352166000	1441066110	31.096900996159274	122.40482510553146	8.325000000000001	95.10000000000001	96.5
352166000	1441066111	31.096896999999988	122.40486800000001	8.3	95.4	97.0
352166000	1441066112	31.09689272077417	122.40490946067351	8.3	95.56666666666668	97.33333333333333
352166000	1441066113	31.096887844013953	122.40495182234469	8.3	95.73333333333333	97.66666666666667
352166000	1441066114	31.096881999999997	122.404998	8.3	95.9	98.0
352166000	1441066115	31.09687495093147	122.40504995284073	8.275	96.42500000000001	98.5
352166000	1441066116	31.09686698669741	122.4051058169321	8.25	96.95	99.0
352166000	1441066117	31.09685852911342	122.405162772557	8.225	97.475	99.5
352166000	1441066118	31.096850000000007	122.40521800000002	8.2	98.0	100.0
352166000	1441066119	31.096841756819007	122.40526917935134	8.2	98.30000000000001	100.60000000000001
352166000	1441066120	31.09683389958148	122.40531598991716	8.2	98.6	101.2
352166000	1441066121	31.096826463934782	122.40535861080734	8.2	98.9	101.8
352166000	1441066122	31.0968194855256	122.40539722113171	8.2	99.2	102.4
352166000	1441066123	31.096813	122.40543199999999	8.2	99.5	103.0
352166000	1441066124	31.096806969571922	122.40546346428592	8.174999999999999	99.92500000000001	103.5
352166000	1441066125	31.096801062727753	122.40549348191938	8.149999999999999	100.35000000000001	104.0
352166000	1441066126	31.096794874520246	122.40552425859343	8.125	100.775	104.50000000000001
352166000	1441066127	31.096788000000004	122.40555800000001	8.1	101.2	105.00000000000001
352166000	1441066128	31.09678014494003	122.40559626881232	8.08	101.54	105.4
352166000	1441066129	31.096771458011528	122.40563805563265	8.06	101.88000000000001	105.80000000000001
352166000	1441066130	31.096762198611938	122.40568170804629	8.04	102.22	106.2
352166000	1441066131	31.096752626140837	122.40572557363961	8.02	102.56	106.6
352166000	1441066132	31.096742999999996	122.40576800000001	8.0	102.9	107.0
352166000	1441066133	31.096733251552934	122.40580859404409	8.0	103.35000000000001	107.5
352166000	1441066134	31.096722000000003	122.40585200000001	8.0	103.8	108.0
352166000	1441066135	31.096708086715996	122.40590229620061	8.0	104.3	108.5
352166000	1441066136	31.09669255396087	122.40595626010342	8.0	104.8	109.0
352166000	1441066137	31.096676994223262	122.40600884395289	8.0	105.29999999999998	109.50000000000001
352166000	1441066138	31.096662999999992	122.406055	8.0	105.8	110.0
352166000	1441066139	31.096651702414796	122.40609120563735	7.975	106.35	110.5
352166000	1441066140	31.096642387073057	122.40612003880314	7.95	106.89999999999999	111.0
352166000	1441066141	31.096633878195757	122.40614560256812	7.925000000000001	107.44999999999999	111.50000000000001
352166000	1441066142	31.096625	122.406172	7.9	108.0	112.0
352166000	1441066143	31.096614525157957	122.40620306657374	7.9	108.76666666666667	112.66666666666667
352166000	1441066144	31.096601020172287	122.40624156740132	7.9	109.53333333333333	113.33333333333334
352166000	1441066145	31.096583	122.40629000000001	7.9	110.3	114.00000000000001
352166000	1441066146	31.096560170354337	122.40634815556065	7.85	110.94999999999999	114.5
352166000	1441066147	31.096536999999994	122.406405	7.8	111.6	115.0
352166000	1441066148	31.09651788773688	122.40644993135187	7.8	112.46666666666667	115.33333333333333
352166000	1441066149	31.096502189382527	122.40648490131615	7.8	113.33333333333334	115.66666666666669
352166000	1441066150	31.096487999999994	122.406515	7.8	114.2	116.00000000000001
352166000	1441066151	31.096473739298254	122.40654446870454	7.783333333333333	114.71666666666667	116.33333333333334
352166000	1441066152	31.096459125590687	122.40657415352874	7.766666666666667	115.23333333333333	116.66666666666667
352166000	1441066153	31.096444201842182	122.40660405177141	7.75	115.75	117.0
352166000	1441066154	31.096429011017626	122.40663416073151	7.733333333333333	116.26666666666667	117.33333333333336
352166000	1441066155	31.096413596081934	122.40666447770805	7.716666666666667	116.78333333333333	117.66666666666669
352166000	1441066156	31.096397999999994	122.406695	7.7	117.30000000000001	118.00000000000001
352166000	1441066157	31.09638146120487	122.40672676869116	7.7	118.04999999999998	118.50000000000001
352166000	1441066158	31.09636	122.40676500000001	7.7	118.79999999999998	119.0
352166000	1441066159	31.09633093547242	122.40681309261298	7.7	119.5	119.5
352166000	1441066160	31.096299999999992	122.406863	7.7	120.2	119.99999999999999
352166000	1441066161	31.09627350956285	122.40690591402017	7.675	121.175	120.25
352166000	1441066162	31.096251701209724	122.40694142522013	7.65	122.14999999999999	120.49999999999999
352166000	1441066163	31.096233292252382	122.40697122381113	7.625	123.125	120.75
352166000	1441066164	31.096217000000003	122.406997	7.6	124.1	121.0
352166000	1441066165	31.096201614507276	122.40702043329075	7.6	124.39999999999999	121.24999999999999
352166000	1441066166	31.09618621681716	122.40704316038675	7.6	124.69999999999997	121.5
352166000	1441066167	31.096169960718765	122.40706680728987	7.6	124.99999999999999	121.75000000000001
352166000	1441066168	31.096152	122.407093	7.6	125.3	122.0
352166000	1441066169	31.096131768892274	122.40712276773897	7.566666666666666	125.96666666666665	122.33333333333333
352166000	1441066170	31.096109823406486	122.40715475262434	7.533333333333333	126.63333333333334	122.66666666666667
352166000	1441066171	31.096087000000004	122.407187	7.5	127.3	123.00000000000001
352166000	1441066172	31.09606400080426	122.40721797111848	7.5	127.63333333333333	123.33333333333334
352166000	1441066173	31.096040990640073	122.40724779085744	7.5	127.96666666666668	123.66666666666667
352166000	1441066174	31.09601799999999	122.407277	7.5	128.3	124.0
352166000	1441066175	31.09599504812105	122.40730606081564	7.5	128.88	124.2
352166000	1441066176	31.095972109219968	122.40733512152065	7.5	129.45999999999998	124.39999999999999
352166000	1441066177	31.095949146258405	122.40736425181788	7.5	130.04	124.60000000000001
352166000	1441066178	31.095926122197913	122.4073935214101	7.5	130.62	124.8
352166000	1441066179	31.095903	122.40742300000001	7.5	131.2	125.00000000000001
352166000	1441066180	31.09587971765587	122.40745270592785	7.5	131.46666666666667	125.33333333333334
352166000	1441066181	31.095856113275804	122.40748245208486	7.5	131.73333333333332	125.66666666666667
352166000	1441066182	31.095831999999994	122.407512	7.5	132.0	126.0
352166000	1441066183	31.095807311776166	122.40754110862494	7.466666666666667	132.53333333333333	126.33333333333333
352166000	1441066184	31.09578246578133	122.40756952660273	7.433333333333334	133.06666666666666	126.66666666666669
352166000	1441066185	31.095758	122.40759700000001	7.4	133.6	127.00000000000001
352166000	1441066186	31.095734157289836	122.40762351271894	7.4	134.05	127.00000000000001
352166000	1441066187	31.09571	122.40765000000002	7.4	134.5	127.00000000000001
352166000	1441066188	31.09568454258476	122.40767740037079	7.3909090909090915	134.85454545454544	127.1818181818182
352166000	1441066189	31.09565778843009	122.40770571417562	7.381818181818182	135.20909090909092	127.36363636363637
352166000	1441066190	31.09562998815517	122.40773470721368	7.372727272727273	135.56363636363636	127.54545454545456
352166000	1441066191	31.095601392379386	122.40776414528464	7.363636363636364	135.9181818181818	127.72727272727273
352166000	1441066192	31.09557225172237	122.40779379418882	7.3545454545454545	136.27272727272728	127.90909090909092
352166000	1441066193	31.09554281680392	122.40782341972702	7.345454545454546	136.62727272727273	128.0909090909091
352166000	1441066194	31.095513338244107	122.4078527877007	7.336363636363636	136.9818181818182	128.27272727272728
352166000	1441066195	31.09548406666321	122.40788166391195	7.327272727272727	137.33636363636364	128.45454545454544
352166000	1441066196	31.095455252681717	122.40790981416335	7.318181818181818	137.6909090909091	128.63636363636363
352166000	1441066197	31.09542714692035	122.40793700425813	7.309090909090909	138.04545454545456	128.8181818181818
352166000	1441066198	31.095400000000005	122.40796300000001	7.3	138.4	129.0
352166000	1441066199	31.09537398313808	122.40798763844839	7.3	138.8	129.1
352166000	1441066200	31.09534894993751	122.40801104168355	7.3	139.20000000000002	129.20000000000002
352166000	1441066201	31.09532467459736	122.4080334030405	7.3	139.60000000000002	129.3
352166000	1441066202	31.09530093131659	122.40805491585381	7.3	140.00000000000003	129.4
352166000	1441066203	31.09527749429396	122.40807577345755	7.3	140.4	129.49999999999997
352166000	1441066204	31.09525413772809	122.40809616918553	7.3	140.79999999999998	129.6
352166000	1441066205	31.095230635817465	122.40811629637098	7.3	141.2	129.7
352166000	1441066206	31.09520676276045	122.40813634834691	7.3	141.6	129.79999999999998
352166000	1441066207	31.09518229275526	122.40815651844586	7.3	142.0	129.9
352166000	1441066208	31.095157000000004	122.40817699999998	7.3	142.4	130.0
352166000	1441066209	31.095130719547882	122.40819793786247	7.3	142.78	130.1
352166000	1441066210	31.09510352987302	122.40821928297184	7.3	143.16	130.2
352166000	1441066211	31.095075570304836	122.40824093778828	7.3	143.54	130.3
352166000	1441066212	31.09504698017281	122.40826280477208	7.3	143.92000000000002	130.4
352166000	1441066213	31.0950178988065	122.40828478638386	7.3	144.29999999999998	130.5
352166000	1441066214	31.094988465535526	122.40830678508442	7.3	144.67999999999998	130.6
352166000	1441066215	31.094958819689573	122.40832870333489	7.3	145.05999999999997	130.7
352166000	1441066216	31.09492910059845	122.40835044359652	7.3	145.44	130.8
352166000	1441066217	31.094899447591935	122.40837190833096	7.3	145.82	130.9
352166000	1441066218	31.09486999999999	122.408393	7.3	146.2	131.0
352166000	1441066219	31.094840852678093	122.40841365112604	7.3	146.57999999999998	130.8
352166000	1441066220	31.094811922583965	122.40843391447271	7.3	146.95999999999998	130.6
352166000	1441066221	31.094783082200767	122.40845387286383	7.3	147.34	130.39999999999998
352166000	1441066222	31.094754204011643	122.40847360912295	7.3	147.72	130.2
352166000	1441066223	31.094725160499642	122.40849320607344	7.3	148.1	130.0
352166000	1441066224	31.09469582414779	122.40851274653849	7.3	148.48	129.79999999999998
352166000	1441066225	31.09466606743902	122.40853231334104	7.3	148.86	129.59999999999997
352166000	1441066226	31.09463576285625	122.40855198930382	7.3	149.24	129.4
352166000	1441066227	31.094604782882318	122.40857185724937	7.3	149.62	129.20000000000002
352166000	1441066228	31.09457299999999	122.408592	7.3	150.0	129.0
352166000	1441066229	31.094540343734604	122.40861246861505	7.3	150.22000000000003	128.8
352166000	1441066230	31.094506971781644	122.40863318710285	7.3	150.44	128.6
352166000	1441066231	31.094473098879263	122.40865404770925	7.3	150.66	128.4
352166000	1441066232	31.094438939765702	122.40867494268049	7.3	150.88	128.2
352166000	1441066233	31.094404709179265	122.40869576426309	7.3	151.10000000000002	128.0
352166000	1441066234	31.09437062185832	122.40871640470398	7.3	151.32	127.80000000000001
352166000	1441066235	31.094336892541364	122.40873675625036	7.3	151.54	127.60000000000001
352166000	1441066236	31.094303735966896	122.40875671114985	7.3	151.76	127.40000000000002
352166000	1441066237	31.094271366873546	122.40877616165034	7.3	151.98000000000002	127.2
352166000	1441066238	31.094239999999985	122.40879499999998	7.3	152.2	127.00000000000001
352166000	1441066239	31.094209793528147	122.40881314695304	7.3	152.25555555555556	126.66666666666669
352166000	1441066240	31.094180679412744	122.40883063728663	7.3	152.3111111111111	126.33333333333336
352166000	1441066241	31.09415253305163	122.40884753428345	7.3	152.36666666666667	126.0
352166000	1441066242	31.094125229842625	122.40886390122607	7.3	152.42222222222222	125.66666666666667
352166000	1441066243	31.09409864518352	122.40887980139672	7.3	152.47777777777776	125.33333333333334
352166000	1441066244	31.094072654472033	122.40889529807757	7.3	152.53333333333333	125.00000000000001
352166000	1441066245	31.09404713310585	122.40891045455054	7.3	152.58888888888887	124.66666666666666
352166000	1441066246	31.094021956482628	122.40892533409746	7.3	152.64444444444445	124.33333333333333
352166000	1441066247	31.093997	122.40894	7.3	152.7	124.0
352166000	1441066248	31.093972113231633	122.40895454159323	7.290909090909091	152.66363636363636	123.72727272727272
352166000	1441066249	31.093947042455603	122.40896915242652	7.281818181818181	152.62727272727273	123.45454545454545
352166000	1441066250	31.093921508125906	122.40898405210247	7.2727272727272725	152.5909090909091	123.18181818181817
352166000	1441066251	31.093895230696514	122.40899946022324	7.263636363636364	152.55454545454543	122.9090909090909
352166000	1441066252	31.093867930621226	122.40901559639056	7.254545454545455	152.51818181818183	122.63636363636363
352166000	1441066253	31.093839328353685	122.40903268020564	7.245454545454545	152.48181818181817	122.36363636363637
352166000	1441066254	31.093809144347482	122.40905093126926	7.236363636363636	152.44545454545457	122.09090909090911
352166000	1441066255	31.093777099055924	122.40907056918144	7.2272727272727275	152.40909090909093	121.81818181818183
352166000	1441066256	31.09374291293225	122.40909181354168	7.218181818181819	152.37272727272727	121.54545454545455
352166000	1441066257	31.093706306429368	122.40911488394859	7.209090909090909	152.33636363636367	121.27272727272728
352166000	1441066258	31.09366699999999	122.40914000000001	7.2	152.3	121.0
352166000	1441066259	31.093624974439244	122.4091671956464	7.190909090909091	152.13636363636365	120.54545454545453
352166000	1441066260	31.093581251912926	122.40919576225346	7.181818181818182	151.97272727272727	120.0909090909091
352166000	1441066261	31.093537114930264	122.40922480554306	7.172727272727273	151.80909090909094	119.63636363636364
352166000	1441066262	31.093493846001344	122.40925343124042	7.163636363636364	151.64545454545456	119.18181818181819
352166000	1441066263	31.09345272763709	122.40928074507381	7.154545454545454	151.4818181818182	118.72727272727273
352166000	1441066264	31.093415042349218	122.4093058527745	7.1454545454545455	151.3181818181818	118.2727272727273
352166000	1441066265	31.09338207265018	122.40932786007609	7.136363636363636	151.15454545454546	117.81818181818183
352166000	1441066266	31.093355101052783	122.40934587271393	7.127272727272727	150.9909090909091	117.36363636363639
352166000	1441066267	31.093335410070104	122.40935899642389	7.118181818181818	150.82727272727274	116.90909090909092
352166000	1441066268	31.09332428221505	122.40936633694147	7.1090909090909085	150.66363636363639	116.45454545454548
352166000	1441066269	31.093323000000005	122.409367	7.1	150.5	116.00000000000001
352166000	1441066270	31.093323000000005	122.409367	7.1	150.5	116.00000000000001
352166000	1441066271	31.093294999999994	122.40938699999998	7.0	149.8	116.00000000000001
352166000	1441066272	31.0932649769885	122.40940913386304	7.0	149.6	115.66666666666669
352166000	1441066273	31.09323935415556	122.40942857424604	7.0	149.4	115.33333333333333
352166000	1441066274	31.093214999999997	122.409447	7.0	149.2	115.0
352166000	1441066275	31.093189444892925	122.40946579100839	6.975	148.92499999999998	114.5
352166000	1441066276	31.093162866698684	122.40948513130016	6.95	148.64999999999998	114.00000000000001
352166000	1441066277	31.093136105155068	122.40950490594166	6.925000000000001	148.375	113.5
352166000	1441066278	31.09311	122.409525	6.9	148.1	113.0
352166000	1441066279	31.09308513096234	122.40954533375219	6.833333333333334	147.63333333333333	113.0
352166000	1441066280	31.093061037734564	122.40956596831164	6.766666666666667	147.16666666666666	113.0
352166000	1441066281	31.093036999999992	122.40958700000002	6.7	146.7	113.0
352166000	1441066282	31.093012467170542	122.40960847723052	6.671428571428572	146.27142857142857	112.71428571428572
352166000	1441066283	31.09298756757274	122.40963025678438	6.642857142857143	145.84285714285713	112.42857142857144
352166000	1441066284	31.092962599261895	122.40965214753528	6.614285714285715	145.4142857142857	112.14285714285715
352166000	1441066285	31.092937860293546	122.40967395835743	6.585714285714285	144.98571428571427	111.85714285714286
352166000	1441066286	31.09291364872325	122.40969549812546	6.557142857142857	144.55714285714285	111.57142857142857
352166000	1441066287	31.09289026260678	122.40971657571446	6.5285714285714285	144.1285714285714	111.28571428571429
352166000	1441066288	31.092868	122.40973699999999	6.5	143.7	111.0
352166000	1441066289	31.092846875431068	122.40975687139539	6.475	143.175	110.75
352166000	1441066290	31.09282576931651	122.40977745646285	6.45	142.64999999999998	110.5
352166000	1441066291	31.092803278543993	122.40980031329961	6.425000000000001	142.125	110.25
352166000	1441066292	31.092777999999992	122.40982699999999	6.4	141.6	110.0
352166000	1441066293	31.092749404399225	122.40985801464716	6.366666666666667	140.83333333333334	110.0
352166000	1441066294	31.09272045777633	122.40988961529516	6.333333333333333	140.06666666666666	110.0
352166000	1441066295	31.092695000000003	122.409917	6.3	139.3	110.0
352166000	1441066296	31.0926757482116	122.40993684587856	6.275	138.9	110.0
352166000	1441066297	31.092660928627456	122.40995174625701	6.25	138.49999999999997	110.0
352166000	1441066298	31.09264764473009	122.40996577350806	6.225	138.1	110.0
352166000	1441066299	31.092633000000003	122.409983	6.2	137.7	110.0
352166000	1441066300	31.092614967671167	122.41000608057657	6.15	137.25	110.0
352166000	1441066301	31.092595	122.41003199999999	6.1	136.8	110.0
352166000	1441066302	31.092575013516775	122.41005711765484	6.1	136.65000000000003	109.83333333333334
352166000	1441066303	31.092555302815146	122.41008096147972	6.1	136.5	109.66666666666667
352166000	1441066304	31.09253575700408	122.41010385155094	6.1	136.35000000000002	109.50000000000001
352166000	1441066305	31.092516265192245	122.41012610794442	6.1	136.20000000000002	109.33333333333333
352166000	1441066306	31.092496716488156	122.41014805073571	6.1	136.05	109.16666666666667
352166000	1441066307	31.092477	122.41017000000001	6.1	135.9	109.0
352166000	1441066308	31.09245703088406	122.41019221539852	6.1090909090909085	135.90909090909093	108.81818181818183
352166000	1441066309	31.09243682848956	122.41021471493782	6.118181818181818	135.91818181818184	108.63636363636363
352166000	1441066310	31.092416438214	122.41023745621094	6.127272727272727	135.92727272727276	108.45454545454545
352166000	1441066311	31.09239590545488	122.41026039681097	6.136363636363636	135.93636363636367	108.27272727272728
352166000	1441066312	31.092375275609772	122.41028349433104	6.1454545454545455	135.94545454545457	108.0909090909091
352166000	1441066313	31.092354594076223	122.41030670636441	6.154545454545454	135.95454545454547	107.9090909090909
352166000	1441066314	31.092333906251895	122.41032999050442	6.163636363636364	135.96363636363637	107.72727272727272
352166000	1441066315	31.09231325753442	122.41035330434444	6.172727272727273	135.97272727272727	107.54545454545455
352166000	1441066316	31.092292693321454	122.410376605478	6.181818181818182	135.9818181818182	107.36363636363637
352166000	1441066317	31.09227225901074	122.41039985149862	6.190909090909091	135.9909090909091	107.18181818181817
352166000	1441066318	31.092252	122.41042299999998	6.2	136.0	107.0
352166000	1441066319	31.092231942648134	122.41044603078377	6.2	135.91000000000003	106.7
352166000	1441066320	31.09221203715852	122.41046901248359	6.2	135.82	106.39999999999999
352166000	1441066321	31.092192214695586	122.41049203594083	6.2	135.73000000000002	106.10000000000001
352166000	1441066322	31.0921724064237	122.4105151919968	6.2	135.64000000000001	105.8
352166000	1441066323	31.092152543507158	122.41053857149267	6.2	135.55	105.5
352166000	1441066324	31.092132557110183	122.41056226526938	6.2	135.46	105.2
352166000	1441066325	31.092112378396937	122.41058636416786	6.2	135.37	104.9
352166000	1441066326	31.092091938531496	122.4106109590288	6.2	135.28	104.60000000000001
352166000	1441066327	31.092071168677883	122.41063614069272	6.2	135.19	104.3
352166000	1441066328	31.09205	122.41066200000002	6.2	135.1	104.0
352166000	1441066329	31.09202840182784	122.41068857948308	6.188888888888889	134.85555555555555	103.66666666666667
352166000	1441066330	31.09200649615602	122.41071572844284	6.177777777777778	134.61111111111111	103.33333333333333
352166000	1441066331	31.091984443145424	122.41074324787269	6.166666666666667	134.36666666666667	103.0
352166000	1441066332	31.091962402957133	122.4107709387664	6.155555555555556	134.1222222222222	102.66666666666667
352166000	1441066333	31.091940535752386	122.4107986021181	6.144444444444444	133.8777777777778	102.33333333333333
352166000	1441066334	31.09191900169262	122.41082603892228	6.133333333333333	133.63333333333333	102.0
352166000	1441066335	31.091897960939423	122.41085305017381	6.122222222222222	133.38888888888889	101.66666666666667
352166000	1441066336	31.09187757365458	122.41087943686787	6.111111111111111	133.14444444444445	101.33333333333333
352166000	1441066337	31.091858	122.41090500000001	6.1	132.9	101.0
352166000	1441066338	31.09183935491187	122.41092960072827	6.090909090909091	132.61818181818182	100.72727272727273
352166000	1441066339	31.09182157242268	122.4109533408597	6.081818181818181	132.33636363636364	100.45454545454545
352166000	1441066340	31.091804541338938	122.41097638236337	6.072727272727272	132.05454545454546	100.18181818181817
352166000	1441066341	31.09178815046695	122.41099888720804	6.0636363636363635	131.77272727272728	99.9090909090909
352166000	1441066342	31.091772288612948	122.41102101736227	6.054545454545455	131.4909090909091	99.63636363636363
352166000	1441066343	31.091756844583042	122.41104293479442	6.045454545454545	131.20909090909092	99.36363636363637
352166000	1441066344	31.091741707183186	122.41106480147256	6.036363636363636	130.92727272727274	99.0909090909091
352166000	1441066345	31.09172676521926	122.41108677936458	6.027272727272727	130.64545454545456	98.81818181818183
352166000	1441066346	31.091711907497015	122.4111090304382	6.0181818181818185	130.36363636363637	98.54545454545455
352166000	1441066347	31.091697022822096	122.41113171666092	6.009090909090909	130.0818181818182	98.27272727272727
352166000	1441066348	31.091681999999995	122.41115500000001	6.0	129.8	98.0
352166000	1441066349	31.09166675576279	122.411179001965	5.9818181818181815	129.2818181818182	97.81818181818181
352166000	1441066350	31.09165131854916	122.41120368223503	5.963636363636364	128.76363636363638	97.63636363636364
352166000	1441066351	31.091635744724528	122.41122896003175	5.945454545454545	128.24545454545455	97.45454545454545
352166000	1441066352	31.091620090654356	122.41125475457689	5.927272727272727	127.72727272727273	97.27272727272727
352166000	1441066353	31.091604412704164	122.41128098509233	5.909090909090909	127.20909090909092	97.0909090909091
352166000	1441066354	31.091588767239532	122.41130757080005	5.890909090909091	126.6909090909091	96.90909090909092
352166000	1441066355	31.091573210626112	122.41133443092214	5.872727272727273	126.17272727272729	96.72727272727273
352166000	1441066356	31.091557799229633	122.4113614846808	5.8545454545454545	125.65454545454547	96.54545454545456
352166000	1441066357	31.091542589415866	122.41138865129832	5.836363636363636	125.13636363636363	96.36363636363636
352166000	1441066358	31.09152763755068	122.41141584999723	5.818181818181818	124.61818181818181	96.18181818181819
352166000	1441066359	31.091512999999996	122.411443	5.8	124.1	96.00000000000001
352166000	1441066360	31.091498717071396	122.41147003859459	5.8	123.76666666666667	95.8888888888889
352166000	1441066361	31.091484764838814	122.41149697532995	5.8	123.43333333333334	95.77777777777779
352166000	1441066362	31.09147110331779	122.41152383782025	5.8	123.10000000000001	95.66666666666667
352166000	1441066363	31.091457692523807	122.41155065367953	5.8	122.76666666666667	95.55555555555557
352166000	1441066364	31.091444492472327	122.41157745052185	5.8	122.43333333333332	95.44444444444444
352166000	1441066365	31.0914314631788	122.4116042559612	5.8	122.1	95.33333333333334
352166000	1441066366	31.09141856465864	122.41163109761146	5.8	121.76666666666665	95.22222222222223
352166000	1441066367	31.09140575692725	122.41165800308644	5.8	121.43333333333332	95.11111111111111
352166000	1441066368	31.091393000000007	122.41168500000002	5.8	121.1	95.0
352166000	1441066369	31.0913802664639	122.41171210789258	5.79	120.74	94.9
352166000	1441066370	31.09136757919261	122.41173931401138	5.78	120.38	94.80000000000001
352166000	1441066371	31.09135497363147	122.41176659753046	5.77	120.02	94.70000000000002
352166000	1441066372	31.09134248522583	122.41179393762387	5.76	119.65999999999998	94.60000000000001
352166000	1441066373	31.091330149421083	122.41182131346574	5.75	119.30000000000001	94.5
352166000	1441066374	31.091318001662604	122.41184870423028	5.74	118.94000000000001	94.4
352166000	1441066375	31.091306077395814	122.41187608909166	5.73	118.58	94.30000000000001
352166000	1441066376	31.091294412066148	122.41190344722419	5.72	118.22	94.2
352166000	1441066377	31.09128304111905	122.41193075780218	5.71	117.86	94.1
352166000	1441066378	31.091271999999986	122.411958	5.7	117.5	94.0
352166000	1441066379	31.09126130662713	122.4119851729127	5.7	117.11999999999999	94.0
352166000	1441066380	31.091250908809304	122.41201235531764	5.7	116.74	94.0
352166000	1441066381	31.09124073682792	122.41203964591273	5.7	116.35999999999999	94.0
352166000	1441066382	31.091230720964322	122.41206714339576	5.7	115.97999999999999	94.0
352166000	1441066383	31.09122079149977	122.41209494646435	5.7	115.59999999999998	94.0
352166000	1441066384	31.091210878715412	122.41212315381604	5.7	115.22000000000001	94.0
352166000	1441066385	31.091200912892333	122.41215186414823	5.7	114.84	94.0
352166000	1441066386	31.09119082431151	122.4121811761582	5.7	114.46000000000001	94.0
352166000	1441066387	31.09118054325379	122.41221118854314	5.7	114.08	94.0
352166000	1441066388	31.091169999999995	122.412242	5.7	113.7	94.0
352166000	1441066389	31.091159152528622	122.4122736494913	5.7	113.47777777777779	94.0
352166000	1441066390	31.091148069609694	122.41230593704189	5.7	113.25555555555556	94.0
352166000	1441066391	31.0911368477113	122.41233860294236	5.7	113.03333333333335	94.0
352166000	1441066392	31.09112558330185	122.41237138748362	5.7	112.81111111111112	94.0
352166000	1441066393	31.091114372849965	122.41240403095684	5.7	112.58888888888889	94.0
352166000	1441066394	31.091103312824547	122.4124362736533	5.7	112.36666666666667	94.0
352166000	1441066395	31.091092499694764	122.41246785586472	5.7	112.14444444444445	94.0
352166000	1441066396	31.09108202993003	122.41249851788292	5.7	111.92222222222223	94.0
352166000	1441066397	31.091071999999997	122.412528	5.7	111.70000000000002	94.0
352166000	1441066398	31.091062475352636	122.41255613255079	5.709090909090909	111.62727272727274	94.0
352166000	1441066399	31.091053397348404	122.41258310604061	5.718181818181819	111.55454545454546	94.0
352166000	1441066400	31.091044676325673	122.41260920101709	5.7272727272727275	111.48181818181818	94.0
352166000	1441066401	31.091036222622517	122.41263469802766	5.736363636363636	111.40909090909092	94.0
352166000	1441066402	31.091027946576794	122.41265987761959	5.745454545454545	111.33636363636364	94.0
352166000	1441066403	31.091019758526137	122.41268502033988	5.754545454545455	111.26363636363638	94.0
352166000	1441066404	31.091011568807954	122.41271040673541	5.763636363636364	111.1909090909091	94.0
352166000	1441066405	31.091003287759428	122.41273631735282	5.7727272727272725	111.11818181818184	94.0
352166000	1441066406	31.09099482571751	122.41276303273857	5.781818181818181	111.04545454545456	94.0
352166000	1441066407	31.090986093018888	122.41279083343895	5.790909090909091	110.97272727272728	94.0
352166000	1441066408	31.09097700000001	122.41282	5.8	110.9	94.0
352166000	1441066409	31.090967485470784	122.41285071445944	5.81	110.85000000000001	94.0
352166000	1441066410	31.090957602136147	122.41288276482263	5.82	110.8	94.0
352166000	1441066411	31.090947431175024	122.41291584058693	5.83	110.75	94.0
352166000	1441066412	31.090937053766623	122.41294963125	5.84	110.7	94.0
352166000	1441066413	31.090926551090476	122.41298382630971	5.85	110.65000000000002	94.0
352166000	1441066414	31.09091600432644	122.41301811526417	5.86	110.60000000000001	94.0
352166000	1441066415	31.090905494654688	122.41305218761168	5.87	110.55000000000001	94.0
352166000	1441066416	31.09089510325575	122.41308573285089	5.88	110.50000000000001	94.0
352166000	1441066417	31.090884911310475	122.41311844048064	5.890000000000001	110.45	94.0
352166000	1441066418	31.090875	122.41315	5.9	110.4	94.0
352166000	1441066419	31.0908654283241	122.41318019376934	5.91	110.36	94.0
352166000	1441066420	31.090856166555955	122.41320917559335	5.92	110.32000000000001	94.0
352166000	1441066421	31.090847162786886	122.41323719213771	5.930000000000001	110.28	94.0
352166000	1441066422	31.090838365107977	122.41326449006793	5.94	110.24	94.0
352166000	1441066423	31.090829721610042	122.41329131604932	5.95	110.2	94.0
352166000	1441066424	31.09082118038374	122.41331791674706	5.96	110.16000000000001	94.0
352166000	1441066425	31.090812689519463	122.41334453882618	5.97	110.12	94.0
352166000	1441066426	31.090804197107452	122.41337142895155	5.98	110.08	94.0
352166000	1441066427	31.0907956512377	122.41339883378798	5.99	110.04	94.0
352166000	1441066428	31.090787000000006	122.41342700000001	6.0	110.0	94.0
352166000	1441066429	31.090778205211798	122.41345610944815	6.01	109.82000000000001	94.0
352166000	1441066430	31.090769283602008	122.41348608477688	6.02	109.64	94.0
352166000	1441066431	31.090760265627512	122.41351678382686	6.03	109.46	94.0
352166000	1441066432	31.090751181745315	122.41354806443873	6.04	109.28	94.0
352166000	1441066433	31.090742062412573	122.41357978445328	6.05	109.10000000000001	94.0
352166000	1441066434	31.090732938086543	122.4136118017114	6.06	108.92	94.0
352166000	1441066435	31.09072383922464	122.41364397405403	6.069999999999999	108.74000000000001	94.0
352166000	1441066436	31.090714796284427	122.41367615932221	6.08	108.56	94.0
352166000	1441066437	31.090705839723597	122.41370821535713	6.09	108.38	94.0
352166000	1441066438	31.090696999999988	122.41374	6.1	108.2	94.0
352166000	1441066439	31.09068829284207	122.41377141944724	6.109999999999999	108.14	94.1
352166000	1441066440	31.0906796750602	122.41380257331558	6.12	108.08	94.2
352166000	1441066441	31.090671088735117	122.41383360957673	6.13	108.02	94.30000000000001
352166000	1441066442	31.090662475947415	122.4138646762023	6.14	107.96000000000001	94.4
352166000	1441066443	31.0906537787775	122.41389592116367	6.15	107.9	94.5
352166000	1441066444	31.090644939305704	122.41392749243225	6.16	107.84	94.60000000000001
352166000	1441066445	31.090635899612142	122.41395953797917	6.17	107.78	94.70000000000002
352166000	1441066446	31.09062660177682	122.41399220577553	6.18	107.72	94.80000000000001
352166000	1441066447	31.09061698787954	122.41402564379224	6.19	107.66	94.9
352166000	1441066448	31.09060700000001	122.41406000000002	6.2	107.6	95.0
352166000	1441066449	31.090596606660668	122.41409535386516	6.211111111111111	107.7	95.0
352166000	1441066450	31.090585882156006	122.41413151083651	6.222222222222222	107.8	95.0
352166000	1441066451	31.090574927223734	122.41416820785881	6.233333333333333	107.9	95.0
352166000	1441066452	31.09056384260187	122.414205181877	6.2444444444444445	108.0	95.0
352166000	1441066453	31.09055272902872	122.41424216983636	6.2555555555555555	108.10000000000001	95.0
352166000	1441066454	31.090541687242883	122.4142789086824	6.266666666666667	108.2	95.0
352166000	1441066455	31.090530817983293	122.41431513536095	6.277777777777778	108.30000000000001	95.0
352166000	1441066456	31.09052022198917	122.41435058681803	6.288888888888889	108.4	95.0
352166000	1441066457	31.09051	122.41438500000001	6.3	108.5	95.0
352166000	1441066458	31.09050022341374	122.41441818714604	6.318181818181818	108.53636363636363	94.9090909090909
352166000	1441066459	31.09049084626121	122.41445026166598	6.336363636363636	108.57272727272728	94.81818181818183
352166000	1441066460	31.09048179323125	122.41448141226218	6.3545454545454545	108.60909090909091	94.72727272727273
352166000	1441066461	31.090472989012493	122.41451182763682	6.372727272727273	108.64545454545456	94.63636363636364
352166000	1441066462	31.09046435829335	122.41454169649182	6.390909090909091	108.68181818181819	94.54545454545455
352166000	1441066463	31.090455825762074	122.41457120752904	6.409090909090909	108.71818181818183	94.45454545454545
352166000	1441066464	31.090447316106747	122.41460054945007	6.427272727272727	108.75454545454546	94.36363636363637
352166000	1441066465	31.090438754015256	122.41462991095644	6.445454545454545	108.7909090909091	94.27272727272728
352166000	1441066466	31.090430064175294	122.41465948074946	6.463636363636364	108.82727272727273	94.18181818181819
352166000	1441066467	31.09042117127442	122.41468944753034	6.4818181818181815	108.86363636363637	94.09090909090911
352166000	1441066468	31.090411999999993	122.41472	6.5	108.9	94.0
352166000	1441066469	31.090402494631277	122.41475128060756	6.51	108.97	93.9
352166000	1441066470	31.090392677815867	122.41478324679485	6.52	109.04	93.80000000000001
352166000	1441066471	31.090382591793524	122.41481580975207	6.53	109.11000000000001	93.7
352166000	1441066472	31.090372278804065	122.41484888066938	6.54	109.18	93.60000000000001
352166000	1441066473	31.090361781087434	122.41488237073712	6.55	109.25	93.50000000000001
352166000	1441066474	31.090351140883627	122.4149161911457	6.56	109.32000000000001	93.4
352166000	1441066475	31.09034040043272	122.41495025308564	6.569999999999999	109.39	93.3
352166000	1441066476	31.090329601974954	122.41498446774752	6.58	109.46	93.2
352166000	1441066477	31.09031878775059	122.41501874632206	6.59	109.53	93.10000000000001
352166000	1441066478	31.090308000000004	122.415053	6.6	109.60000000000001	93.0
352166000	1441066479	31.090297273092244	122.41508716034281	6.6	109.61	92.89999999999999
352166000	1441066480	31.090286609910557	122.41512124039413	6.6	109.62	92.8
352166000	1441066481	31.090276005466677	122.415155273568	6.6	109.63	92.7
352166000	1441066482	31.090265454772386	122.41518929327859	6.6	109.64	92.60000000000001
352166000	1441066483	31.09025495283934	122.41522333293996	6.6	109.65	92.5
352166000	1441066484	31.090244494679236	122.41525742596619	6.6	109.66000000000001	92.4
352166000	1441066485	31.090234075303666	122.41529160577129	6.6	109.67000000000002	92.30000000000001
352166000	1441066486	31.09022368972424	122.41532590576931	6.6	109.68	92.2
352166000	1441066487	31.090213332952516	122.41536035937422	6.6	109.69000000000001	92.1
352166000	1441066488	31.090203000000002	122.415395	6.6	109.7	92.0
352166000	1441066489	31.0901926909951	122.41542984701714	6.609999999999999	109.57000000000001	91.8
352166000	1441066490	31.090182426533914	122.41546486362206	6.62	109.44000000000001	91.60000000000001
352166000	1441066491	31.09017223232955	122.41549999896789	6.63	109.31	91.4
352166000	1441066492	31.090162134095117	122.41553520220762	6.64	109.18000000000002	91.2
352166000	1441066493	31.090152157543816	122.41557042249451	6.65	109.05000000000001	91.0
352166000	1441066494	31.090142328388907	122.41560560898169	6.66	108.92	90.8
352166000	1441066495	31.090132672343675	122.4156407108225	6.67	108.79000000000002	90.6
352166000	1441066496	31.09012321512151	122.41567567717021	6.68	108.66000000000001	90.4
352166000	1441066497	31.09011398243578	122.41571045717822	6.69	108.53000000000002	90.2
352166000	1441066498	31.090105	122.41574500000002	6.7	108.40000000000002	90.0
352166000	1441066499	31.090096283712754	122.41577928501097	6.7	108.13636363636365	90.0
352166000	1441066500	31.090087810212758	122.41581341247428	6.7	107.87272727272729	90.0
352166000	1441066501	31.0900795463237	122.41584751287496	6.7	107.60909090909092	90.0
352166000	1441066502	31.09007145886915	122.41588171669797	6.7	107.34545454545456	90.0
352166000	1441066503	31.09006351467246	122.41591615442812	6.7	107.08181818181819	90.0
352166000	1441066504	31.090055680556926	122.41595095655023	6.7	106.81818181818181	90.0
352166000	1441066505	31.090047923345654	122.41598625354891	6.7	106.55454545454546	90.0
352166000	1441066506	31.090040209861584	122.41602217590878	6.7	106.2909090909091	90.0
352166000	1441066507	31.090032506927553	122.41605885411433	6.7	106.02727272727273	90.0
352166000	1441066508	31.0900247813662	122.41609641864996	6.7	105.76363636363637	90.0
352166000	1441066509	31.090016999999992	122.416135	6.7	105.5	90.0
352166000	1441066510	31.09000914184105	122.4161746526443	6.7	105.19999999999999	90.0
352166000	1441066511	31.090001234660686	122.4162151270451	6.7	104.9	90.0
352166000	1441066512	31.089993318420383	122.41625609766054	6.7	104.60000000000001	90.0
352166000	1441066513	31.089985433082013	122.41629723894874	6.7	104.3	90.0
352166000	1441066514	31.089977618607872	122.41633822536816	6.7	104.0	90.0
352166000	1441066515	31.08996991496068	122.41637873137735	6.7	103.7	90.0
352166000	1441066516	31.089962362103545	122.41641843143499	6.7	103.4	90.0
352166000	1441066517	31.089954999999993	122.41645700000001	6.7	103.1	90.0
352166000	1441066518	31.089947860322212	122.41649418931429	6.7	103.03636363636363	89.9090909090909
352166000	1441066519	31.089940941575897	122.41653006275142	6.7	102.97272727272727	89.81818181818183
352166000	1441066520	31.089934233974844	122.41656476146781	6.7	102.9090909090909	89.72727272727272
352166000	1441066521	31.089927727732746	122.41659842661979	6.7	102.84545454545454	89.63636363636363
352166000	1441066522	31.089921413063024	122.41663119936361	6.7	102.78181818181818	89.54545454545455
352166000	1441066523	31.08991528017903	122.41666322085551	6.7	102.71818181818182	89.45454545454545
352166000	1441066524	31.08990931929391	122.41669463225165	6.7	102.65454545454546	89.36363636363637
352166000	1441066525	31.089903520620638	122.41672557470817	6.7	102.5909090909091	89.27272727272727
352166000	1441066526	31.089897874372106	122.41675618938103	6.7	102.52727272727273	89.18181818181817
352166000	1441066527	31.08989237076103	122.41678661742633	6.7	102.46363636363637	89.0909090909091
352166000	1441066528	31.089886999999987	122.41681700000001	6.7	102.4	89.0
352166000	1441066529	31.089881747124572	122.41684747331603	6.709090909090909	102.2909090909091	89.0909090909091
352166000	1441066530	31.089876576462782	122.41687815382055	6.718181818181819	102.18181818181819	89.18181818181817
352166000	1441066531	31.08987144716565	122.4169091530177	6.7272727272727275	102.07272727272728	89.27272727272727
352166000	1441066532	31.089866318384075	122.41694058241153	6.736363636363636	101.96363636363637	89.36363636363637
352166000	1441066533	31.08986114926884	122.41697255350603	6.745454545454545	101.85454545454546	89.45454545454545
352166000	1441066534	31.08985589897065	122.41700517780512	6.754545454545455	101.74545454545455	89.54545454545455
352166000	1441066535	31.089850526640046	122.41703856681262	6.763636363636364	101.63636363636364	89.63636363636363
352166000	1441066536	31.089844991427455	122.41707283203226	6.7727272727272725	101.52727272727273	89.72727272727272
352166000	1441066537	31.08983925248318	122.41710808496767	6.781818181818181	101.41818181818182	89.81818181818183
352166000	1441066538	31.089833268957367	122.41714443712243	6.790909090909091	101.30909090909091	89.9090909090909
352166000	1441066539	31.089827000000003	122.417182	6.8	101.2	90.0
352166000	1441066540	31.089820421229017	122.41722082207694	6.811111111111111	101.22222222222223	90.0
352166000	1441066541	31.08981357413479	122.41726069972279	6.822222222222222	101.24444444444444	90.0
352166000	1441066542	31.08980651667606	122.4173013662805	6.833333333333333	101.26666666666668	90.0
352166000	1441066543	31.089799306811877	122.41734255509311	6.844444444444444	101.28888888888889	90.0
352166000	1441066544	31.08979200250164	122.41738399950394	6.855555555555556	101.31111111111112	90.0
352166000	1441066545	31.089784661705092	122.41742543285633	6.866666666666667	101.33333333333333	90.0
352166000	1441066546	31.08977734238229	122.41746658849394	6.877777777777778	101.35555555555557	90.0
352166000	1441066547	31.089770102493688	122.41750719976052	6.888888888888889	101.37777777777778	90.0
352166000	1441066548	31.089763000000005	122.41754700000001	6.9	101.4	90.0
352166000	1441066549	31.089756078949936	122.41758580143616	6.909090909090909	101.41818181818182	89.9090909090909
352166000	1441066550	31.089749327742638	122.41762373181122	6.918181818181819	101.43636363636364	89.81818181818183
352166000	1441066551	31.089742720864646	122.41766099774695	6.927272727272728	101.45454545454545	89.72727272727272
352166000	1441066552	31.089736232802245	122.41769780586505	6.9363636363636365	101.47272727272728	89.63636363636363
352166000	1441066553	31.089729838041507	122.41773436278712	6.945454545454545	101.49090909090908	89.54545454545455
352166000	1441066554	31.08972351106821	122.41777087513464	6.954545454545455	101.5090909090909	89.45454545454545
352166000	1441066555	31.089717226367927	122.41780754952902	6.963636363636364	101.52727272727272	89.36363636363637
352166000	1441066556	31.089710958426004	122.41784459259155	6.972727272727273	101.54545454545453	89.27272727272727
352166000	1441066557	31.08970468172752	122.41788221094349	6.9818181818181815	101.56363636363636	89.18181818181817
352166000	1441066558	31.08969837075731	122.41792061120596	6.990909090909091	101.58181818181816	89.0909090909091
352166000	1441066559	31.089691999999996	122.41796	7.0	101.6	89.0
352166000	1441066560	31.089685553867536	122.4180005111406	7.0	101.48888888888888	89.0
352166000	1441066561	31.08967905648257	122.41804198721888	7.0	101.37777777777777	89.0
352166000	1441066562	31.089672541895638	122.41808419802017	7.0	101.26666666666667	89.0
352166000	1441066563	31.089666044157546	122.41812691332977	7.0	101.15555555555555	89.0
352166000	1441066564	31.089659597319443	122.41816990293327	7.0	101.04444444444444	89.0
352166000	1441066565	31.08965323543274	122.41821293661623	7.0	100.93333333333334	89.0
352166000	1441066566	31.089646992549184	122.4182557841644	7.0	100.82222222222222	89.0
352166000	1441066567	31.08964090272082	122.41829821536366	7.0	100.71111111111111	89.0
352166000	1441066568	31.089635	122.41834	7.0	100.60000000000001	89.0
352166000	1441066569	31.08962930758333	122.41838095452461	7.011111111111111	100.47777777777777	89.11111111111111
352166000	1441066570	31.08962380524345	122.41842108204955	7.022222222222222	100.35555555555557	89.22222222222221
352166000	1441066571	31.089618461897004	122.41846043235184	7.033333333333333	100.23333333333333	89.33333333333333
352166000	1441066572	31.08961324646048	122.41849905520857	7.044444444444444	100.11111111111111	89.44444444444444
352166000	1441066573	31.089608127850354	122.41853700039667	7.055555555555555	99.9888888888889	89.55555555555556
352166000	1441066574	31.089603074982954	122.41857431769307	7.066666666666666	99.86666666666667	89.66666666666667
352166000	1441066575	31.089598056774612	122.41861105687457	7.0777777777777775	99.74444444444444	89.77777777777779
352166000	1441066576	31.089593042141566	122.41864726771796	7.088888888888889	99.62222222222223	89.88888888888889
352166000	1441066577	31.089588	122.418683	7.1	99.5	90.0
352166000	1441066578	31.089582903900997	122.41871831198256	7.1090909090909085	99.59090909090911	90.0
352166000	1441066579	31.089577745935603	122.4187532958684	7.118181818181818	99.68181818181819	90.0
352166000	1441066580	31.089572522829755	122.41878805234555	7.127272727272727	99.77272727272728	90.0
352166000	1441066581	31.089567231309243	122.41882268210195	7.136363636363636	99.86363636363637	90.0
352166000	1441066582	31.08956186809976	122.41885728582558	7.1454545454545455	99.95454545454545	90.0
352166000	1441066583	31.089556429926898	122.41889196420432	7.154545454545454	100.04545454545456	90.0
352166000	1441066584	31.089550913516163	122.41892681792606	7.163636363636364	100.13636363636364	90.0
352166000	1441066585	31.089545315592893	122.4189619476787	7.172727272727273	100.22727272727273	90.0
352166000	1441066586	31.089539632882364	122.41899745415	7.181818181818182	100.31818181818183	90.0
352166000	1441066587	31.089533862109718	122.41903343802785	7.190909090909091	100.4090909090909	90.0
352166000	1441066588	31.089528000000005	122.41907	7.2	100.50000000000001	90.0
352166000	1441066589	31.08952204764324	122.41910721118796	7.2	100.50000000000001	89.9
352166000	1441066590	31.089516023590004	122.41914502444834	7.2	100.50000000000001	89.8
352166000	1441066591	31.08950995075602	122.41918336307155	7.2	100.50000000000001	89.69999999999999
352166000	1441066592	31.089503852057163	122.41922215034808	7.2	100.50000000000001	89.6
352166000	1441066593	31.089497750409368	122.41926130956843	7.2	100.50000000000001	89.5
352166000	1441066594	31.089491668728623	122.41930076402318	7.2	100.50000000000001	89.4
352166000	1441066595	31.089485629931055	122.419340437003	7.2	100.50000000000001	89.3
352166000	1441066596	31.089479656932877	122.41938025179857	7.2	100.50000000000001	89.2
352166000	1441066597	31.08947377265039	122.41942013170063	7.2	100.50000000000001	89.10000000000001
352166000	1441066598	31.08946799999999	122.41946	7.2	100.50000000000001	89.0
352166000	1441066599	31.089462355443274	122.4194997908187	7.21	100.37	89.10000000000001
352166000	1441066600	31.089456829622243	122.41953948160346	7.22	100.24000000000001	89.2
352166000	1441066601	31.089451406724077	122.41957906063219	7.23	100.11000000000001	89.3
352166000	1441066602	31.08944607093592	122.41961851618268	7.24	99.98	89.4
352166000	1441066603	31.089440806444944	122.4196578365328	7.25	99.85	89.5
352166000	1441066604	31.08943559743836	122.41969700996037	7.26	99.72	89.6
352166000	1441066605	31.089430428103338	122.4197360247431	7.27	99.59	89.69999999999999
352166000	1441066606	31.089425282627126	122.41977486915881	7.28	99.46	89.8
352166000	1441066607	31.08942014519692	122.41981353148523	7.29	99.33	89.9
352166000	1441066608	31.089415000000002	122.41985200000002	7.3	99.2	90.0
352166000	1441066609	31.089409830947318	122.41989028250795	7.309090909090909	99.25454545454545	90.0
352166000	1441066610	31.089404620844746	122.419928464922	7.318181818181818	99.3090909090909	90.0
352166000	1441066611	31.089399352221783	122.41996665268209	7.327272727272727	99.36363636363637	90.0
352166000	1441066612	31.089394007607787	122.42000495122817	7.336363636363636	99.41818181818182	90.0
352166000	1441066613	31.08938856953198	122.42004346600007	7.345454545454546	99.47272727272727	90.0
352166000	1441066614	31.089383020523485	122.42008230243763	7.3545454545454545	99.52727272727273	90.0
352166000	1441066615	31.089377343111277	122.42012156598061	7.363636363636364	99.58181818181818	90.0
352166000	1441066616	31.089371519824176	122.42016136206871	7.372727272727273	99.63636363636363	90.0
352166000	1441066617	31.089365533190918	122.42020179614161	7.381818181818182	99.6909090909091	90.0
352166000	1441066618	31.08935936574005	122.42024297363886	7.3909090909090915	99.74545454545455	90.0
352166000	1441066619	31.089353	122.420285	7.4	99.8	90.0
352166000	1441066620	31.089346429606657	122.42032793150996	7.411111111111111	99.87777777777778	89.88888888888889
352166000	1441066621	31.089339692626424	122.42037162783545	7.4222222222222225	99.95555555555556	89.77777777777779
352166000	1441066622	31.08933283823353	122.42041589948879	7.433333333333334	100.03333333333333	89.66666666666667
352166000	1441066623	31.08932591560247	122.4204605569824	7.444444444444445	100.11111111111111	89.55555555555556
352166000	1441066624	31.089318973907982	122.4205054108289	7.455555555555556	100.1888888888889	89.44444444444444
352166000	1441066625	31.089312062325078	122.42055027154098	7.466666666666667	100.26666666666667	89.33333333333333
352166000	1441066626	31.089305230029037	122.42059494963146	7.477777777777778	100.34444444444445	89.22222222222221
352166000	1441066627	31.089298526195403	122.42063925561345	7.488888888888889	100.42222222222223	89.11111111111111
352166000	1441066628	31.089292	122.420683	7.5	100.50000000000001	89.0
352166000	1441066629	31.08928569187806	122.42072602326	7.5	100.37777777777778	89.0
352166000	1441066630	31.08927960730191	122.4207682856847	7.5	100.25555555555557	89.0
352166000	1441066631	31.089273743003087	122.4208097775209	7.5	100.13333333333334	89.0
352166000	1441066632	31.089268095713127	122.42085048901542	7.5	100.01111111111112	89.0
352166000	1441066633	31.08926266216356	122.42089041041507	7.5	99.8888888888889	89.0
352166000	1441066634	31.089257439085937	122.42092953196658	7.5	99.76666666666668	89.0
352166000	1441066635	31.08925242321179	122.42096784391673	7.5	99.64444444444445	89.0
352166000	1441066636	31.089247611272643	122.4210053365123	7.5	99.52222222222224	89.0
352166000	1441066637	31.089243000000003	122.42104199999999	7.5	99.40000000000002	89.0
352166000	1441066638	31.089238576670066	122.42107786761098	7.5	99.32727272727274	89.0909090909091
352166000	1441066639	31.089234290737576	122.42111314451401	7.5	99.25454545454546	89.18181818181817
352166000	1441066640	31.089230082201706	122.42114807886222	7.5	99.18181818181819	89.27272727272727
352166000	1441066641	31.089225891061325	122.42118291880853	7.5	99.10909090909092	89.36363636363637
352166000	1441066642	31.089221657315026	122.42121791250574	7.5	99.03636363636365	89.45454545454545
352166000	1441066643	31.08921732096116	122.42125330810657	7.5	98.96363636363637	89.54545454545455
352166000	1441066644	31.089212821997794	122.42128935376363	7.5	98.89090909090909	89.63636363636363
352166000	1441066645	31.089208100422685	122.4213262976293	7.5	98.81818181818183	89.72727272727272
352166000	1441066646	31.08920309623331	122.42136438785586	7.5	98.74545454545455	89.81818181818183
352166000	1441066647	31.089197749426816	122.42140387259545	7.5	98.67272727272727	89.9090909090909
352166000	1441066648	31.089191999999997	122.421445	7.5	98.6	90.0
352166000	1441066649	31.089185812315883	122.42148790846592	7.511111111111111	98.74444444444444	90.0
352166000	1441066650	31.089179248203795	122.42153229736822	7.522222222222222	98.88888888888889	90.0
352166000	1441066651	31.089172393860053	122.42157775632666	7.533333333333333	99.03333333333333	90.0
352166000	1441066652	31.089165335481592	122.42162387496136	7.544444444444444	99.17777777777778	90.0
352166000	1441066653	31.08915815926582	122.4216702428926	7.555555555555555	99.32222222222222	90.0
352166000	1441066654	31.08915095141085	122.42171644974108	7.566666666666666	99.46666666666667	90.0
352166000	1441066655	31.089143798115316	122.42176208512764	7.5777777777777775	99.61111111111111	90.0
352166000	1441066656	31.08913678557844	122.42180673867348	7.588888888888889	99.75555555555556	90.0
352166000	1441066657	31.08913	122.42185	7.6	99.9	90.0
352166000	1441066658	31.08912350730153	122.4218915649499	7.6090909090909085	99.94545454545455	89.9090909090909
352166000	1441066659	31.089117292289497	122.42193155424984	7.618181818181818	99.9909090909091	89.81818181818183
352166000	1441066660	31.08911131949135	122.42197019484729	7.627272727272727	100.03636363636365	89.72727272727272
352166000	1441066661	31.0891055534342	122.42200771368967	7.636363636363636	100.08181818181819	89.63636363636363
352166000	1441066662	31.089099958644866	122.42204433772423	7.6454545454545455	100.12727272727273	89.54545454545455
352166000	1441066663	31.089094499649846	122.42208029389809	7.654545454545454	100.17272727272729	89.45454545454545
352166000	1441066664	31.08908914097543	122.42211580915831	7.663636363636364	100.21818181818182	89.36363636363637
352166000	1441066665	31.089083847147624	122.42215111045184	7.672727272727273	100.26363636363637	89.27272727272727
352166000	1441066666	31.08907858269216	122.42218642472548	7.681818181818182	100.30909090909091	89.18181818181817
352166000	1441066667	31.089073312134534	122.422221978926	7.690909090909091	100.35454545454546	89.0909090909091
352166000	1441066668	31.089068000000005	122.42225799999999	7.7	100.4	89.0
352166000	1441066669	31.089062619321048	122.42229468112077	7.7	100.21818181818182	89.0
352166000	1441066670	31.089057177159937	122.42233208036873	7.7	100.03636363636365	89.0
352166000	1441066671	31.089051689086364	122.42237022205089	7.7	99.85454545454546	89.0
352166000	1441066672	31.08904617067002	122.42240913047439	7.7	99.67272727272727	89.0
352166000	1441066673	31.08904063748051	122.42244882994643	7.7	99.4909090909091	89.0
352166000	1441066674	31.08903510508741	122.42248934477415	7.7	99.30909090909091	89.0
352166000	1441066675	31.089029589060257	122.42253069926468	7.7	99.12727272727274	89.0
352166000	1441066676	31.089024104968516	122.42257291772532	7.7	98.94545454545457	89.0
352166000	1441066677	31.089018668381645	122.42261602446322	7.7	98.76363636363637	89.0
352166000	1441066678	31.089013294869016	122.42266004378571	7.7	98.58181818181819	89.0
352166000	1441066679	31.089007999999996	122.42270500000001	7.7	98.4	89.0
352166000	1441066680	31.08900279460558	122.42275086147822	7.7	98.27777777777779	89.11111111111111
352166000	1441066681	31.08899767056403	122.4227973728516	7.7	98.15555555555557	89.22222222222221
352166000	1441066682	31.08899261501567	122.42284422281617	7.7	98.03333333333335	89.33333333333333
352166000	1441066683	31.08898761510133	122.42289110006796	7.7	97.91111111111113	89.44444444444444
352166000	1441066684	31.0889826579623	122.42293769330308	7.7	97.78888888888889	89.55555555555556
352166000	1441066685	31.088977730740282	122.42298369121767	7.7	97.66666666666667	89.66666666666667
352166000	1441066686	31.08897282057744	122.42302878250788	7.7	97.54444444444445	89.77777777777779
352166000	1441066687	31.088967914616358	122.42307265586992	7.7	97.42222222222223	89.88888888888889
352166000	1441066688	31.088962999999996	122.423115	7.7	97.3	90.0
352166000	1441066689	31.088958063322497	122.42315560574768	7.71	97.45	90.0
352166000	1441066690	31.088953088981132	122.42319467257575	7.72	97.6	90.0
352166000	1441066691	31.08894806082365	122.42323250210022	7.73	97.75	90.0
352166000	1441066692	31.088942962697367	122.42326939593707	7.74	97.9	90.0
352166000	1441066693	31.08893777844924	122.42330565570212	7.75	98.05000000000001	90.0
352166000	1441066694	31.08893249192586	122.42334158301117	7.76	98.2	90.0
352166000	1441066695	31.088927086973495	122.42337747947992	7.77	98.35000000000001	90.0
352166000	1441066696	31.08892154743808	122.42341364672399	7.78	98.5	90.0
352166000	1441066697	31.08891585716516	122.42345038635887	7.79	98.64999999999999	90.0
352166000	1441066698	31.088909999999995	122.42348800000002	7.8	98.8	90.0
352166000	1441066699	31.08890396809227	122.42352671570062	7.8	98.91000000000001	89.9
352166000	1441066700	31.08889778681086	122.42356646726519	7.8	99.02	89.8
352166000	1441066701	31.088891489829596	122.42360711493622	7.8	99.13000000000001	89.69999999999999
352166000	1441066702	31.08888511082243	122.42364851895627	7.8	99.24	89.6
352166000	1441066703	31.088878683463527	122.42369053956796	7.8	99.35000000000001	89.5
352166000	1441066704	31.088872241427183	122.42373303701402	7.8	99.46000000000001	89.4
352166000	1441066705	31.088865818387887	122.42377587153729	7.8	99.57000000000001	89.3
352166000	1441066706	31.088859448020315	122.42381890338068	7.8	99.68	89.2
352166000	1441066707	31.088853163999342	122.42386199278724	7.8	99.79	89.10000000000001
352166000	1441066708	31.088847	122.42390500000002	7.8	99.9	89.0
352166000	1441066709	31.08884098232778	122.42394781045729	7.8	99.82	89.10000000000001
352166000	1441066710	31.0888351078092	122.4239904103774	7.8	99.74000000000001	89.2
352166000	1441066711	31.088829365901024	122.42403281117372	7.8	99.66000000000001	89.3
352166000	1441066712	31.088823746059997	122.4240750242596	7.8	99.58	89.4
352166000	1441066713	31.088818237742853	122.42411706104832	7.8	99.5	89.5
352166000	1441066714	31.08881283040633	122.42415893295325	7.8	99.42	89.6
352166000	1441066715	31.088807513507106	122.42420065138764	7.8	99.34	89.69999999999999
352166000	1441066716	31.08880227650186	122.42424222776474	7.8	99.25999999999999	89.8
352166000	1441066717	31.08879710884727	122.42428367349778	7.8	99.17999999999999	89.9
352166000	1441066718	31.088792	122.424325	7.8	99.1	90.0
352166000	1441066719	31.088786934590335	122.42436623446638	7.81	99.07	90.0
352166000	1441066720	31.088781877943205	122.4244074672191	7.82	99.03999999999999	90.0
352166000	1441066721	31.088776790557	122.4244488043621	7.83	99.01	90.0
352166000	1441066722	31.088771632930065	122.42449035199917	7.84	98.98	90.0
352166000	1441066723	31.088766365560563	122.42453221623408	7.85	98.95	90.0
352166000	1441066724	31.088760948946486	122.42457450317046	7.86	98.91999999999999	90.0
352166000	1441066725	31.088755343585756	122.42461731891186	7.87	98.89	90.0
352166000	1441066726	31.08874950997606	122.42466076956168	7.88	98.86	90.0
352166000	1441066727	31.088743408615006	122.42470496122334	7.890000000000001	98.83	90.0
352166000	1441066728	31.088737	122.42475	7.9	98.8	90.0
352166000	1441066729	31.088730259303937	122.42479594367302	7.91	98.97	90.0
352166000	1441066730	31.088723220402276	122.42484265673636	7.92	99.14	90.0
352166000	1441066731	31.088715931846284	122.4248899553623	7.930000000000001	99.31	90.0
352166000	1441066732	31.08870844218759	122.42493765572333	7.94	99.48	90.0
352166000	1441066733	31.08870079997798	122.42498557399196	7.95	99.65	90.0
352166000	1441066734	31.088693053769603	122.42503352634095	7.96	99.82	90.0
352166000	1441066735	31.088685252114818	122.42508132894315	7.97	99.99	90.0
352166000	1441066736	31.088677443566286	122.42512879797157	7.98	100.16000000000001	90.0
352166000	1441066737	31.08866967667695	122.4251757495994	7.99	100.33000000000001	90.0
352166000	1441066738	31.088662000000003	122.425222	8.0	100.50000000000001	90.0
352166000	1441066739	31.08865445421223	122.42526740785212	8.0	100.50000000000001	89.9
352166000	1441066740	31.08864704848393	122.42531200185597	8.0	100.50000000000001	89.8
352166000	1441066741	31.088639784108622	122.425355853217	8.0	100.50000000000001	89.69999999999999
352166000	1441066742	31.088632662379734	122.42539903314064	8.0	100.50000000000001	89.6
352166000	1441066743	31.088625684590582	122.42544161283232	8.0	100.50000000000001	89.5
352166000	1441066744	31.088618852034404	122.42548366349746	8.0	100.50000000000001	89.4
352166000	1441066745	31.088612166004275	122.42552525634147	8.0	100.50000000000001	89.3
352166000	1441066746	31.088605627793232	122.42556646256966	8.0	100.50000000000001	89.2
352166000	1441066747	31.088599238694204	122.42560735338739	8.0	100.50000000000001	89.10000000000001
352166000	1441066748	31.088593000000003	122.42564799999998	8.0	100.50000000000001	89.0
352166000	1441066749	31.088586910903157	122.42568846582462	8.0	100.42500000000001	89.05
352166000	1441066750	31.088580962195323	122.42572878312582	8.0	100.35000000000001	89.10000000000001
352166000	1441066751	31.088575142567862	122.42576897638001	8.0	100.275	89.15
352166000	1441066752	31.088569440712124	122.42580907006348	8.0	100.2	89.2
352166000	1441066753	31.088563845319424	122.42584908865264	8.0	100.125	89.25
352166000	1441066754	31.08855834508109	122.42588905662377	8.0	100.05000000000001	89.3
352166000	1441066755	31.088552928688337	122.4259289984531	8.0	99.97500000000001	89.35000000000001
352166000	1441066756	31.088547584832437	122.42596893861698	8.0	99.9	89.4
352166000	1441066757	31.088542302204562	122.42600890159156	8.0	99.825	89.44999999999999
352166000	1441066758	31.08853706949589	122.42604891185312	8.0	99.75	89.5
352166000	1441066759	31.08853187539755	122.42608899387778	8.0	99.67500000000001	89.55
352166000	1441066760	31.08852670860066	122.42612917214176	8.0	99.6	89.6
352166000	1441066761	31.088521557796284	122.42616947112117	8.0	99.525	89.64999999999999
352166000	1441066762	31.08851641167548	122.42620991529213	8.0	99.45	89.69999999999999
352166000	1441066763	31.08851125892926	122.42625052913074	8.0	99.375	89.75
352166000	1441066764	31.08850608824859	122.42629133711308	8.0	99.30000000000001	89.8
352166000	1441066765	31.088500888324422	122.42633236371515	8.0	99.225	89.85
352166000	1441066766	31.0884956478477	122.42637363341301	8.0	99.15	89.9
352166000	1441066767	31.08849035550927	122.42641517068265	8.0	99.07499999999999	89.95
352166000	1441066768	31.088485000000002	122.426457	8.0	99.0	90.0
352166000	1441066769	31.088479569528214	122.42649913710055	8.01	99.02	90.0
352166000	1441066770	31.088474050372195	122.42654156275773	8.02	99.03999999999999	90.0
352166000	1441066771	31.088468428327804	122.42658424900445	8.03	99.06	90.0
352166000	1441066772	31.0884626891909	122.42662716787363	8.04	99.08	90.0
352166000	1441066773	31.08845681875739	122.42667029139812	8.05	99.1	90.0
352166000	1441066774	31.08845080282321	122.42671359161082	8.06	99.12	90.0
352166000	1441066775	31.08844462718435	122.42675704054456	8.07	99.14	90.0
352166000	1441066776	31.088438277636822	122.42680061023212	8.08	99.16	90.0
352166000	1441066777	31.088431739976674	122.42684427270636	8.09	99.18	90.0
352166000	1441066778	31.088425	122.426888	8.1	99.2	90.0
352166000	1441066779	31.08841805315492	122.4269317634606	8.11	99.33	89.9
352166000	1441066780	31.088410933497656	122.42697553169467	8.12	99.46	89.8
352166000	1441066781	31.08840368473645	122.42701927262365	8.129999999999999	99.59	89.69999999999999
352166000	1441066782	31.088396350579586	122.42706295416903	8.139999999999999	99.72	89.6
352166000	1441066783	31.088388974735427	122.42710654425234	8.149999999999999	99.85	89.5
352166000	1441066784	31.08838160091233	122.42715001079533	8.16	99.98	89.4
352166000	1441066785	31.08837427281875	122.42719332171968	8.17	100.11000000000001	89.3
352166000	1441066786	31.08836703416316	122.42723644494728	8.18	100.24000000000001	89.2
352166000	1441066787	31.08835992865405	122.42727934840006	8.19	100.37	89.10000000000001
352166000	1441066788	31.088353	122.42732200000002	8.2	100.50000000000001	89.0
352166000	1441066789	31.08834627766632	122.42736439594049	8.2	100.4090909090909	89.0
352166000	1441066790	31.088339734145208	122.4274066454998	8.2	100.31818181818183	89.0
352166000	1441066791	31.08833332768539	122.42744888622734	8.2	100.22727272727273	89.0
352166000	1441066792	31.088327016535406	122.42749125567245	8.2	100.13636363636364	89.0
352166000	1441066793	31.08832075894362	122.4275338913843	8.2	100.04545454545456	89.0
352166000	1441066794	31.08831451315821	122.42757693091207	8.2	99.95454545454545	89.0
352166000	1441066795	31.088308237427206	122.4276205118047	8.2	99.86363636363637	89.0
352166000	1441066796	31.088301889998377	122.42766477161108	8.2	99.77272727272728	89.0
352166000	1441066797	31.088295429119338	122.42770984788002	8.2	99.68181818181819	89.0
352166000	1441066798	31.0882888130375	122.42775587816016	8.2	99.59090909090911	89.0
352166000	1441066799	31.088282	122.42780300000001	8.2	99.5	89.0
352166000	1441066800	31.088274968925255	122.42785127013552	8.2	99.43333333333334	89.11111111111111
352166000	1441066801	31.088267781417514	122.42790042205282	8.2	99.36666666666667	89.22222222222221
352166000	1441066802	31.088260519752858	122.42795010842572	8.2	99.30000000000001	89.33333333333333
352166000	1441066803	31.08825326620796	122.42799998192834	8.2	99.23333333333333	89.44444444444444
352166000	1441066804	31.08824610306	122.42804969523507	8.2	99.16666666666667	89.55555555555556
352166000	1441066805	31.08823911258671	122.42809890102059	8.2	99.10000000000001	89.66666666666667
352166000	1441066806	31.088232377066362	122.42814725195977	8.2	99.03333333333333	89.77777777777779
352166000	1441066807	31.0882259787777	122.42819440072778	8.2	98.96666666666668	89.88888888888889
352166000	1441066808	31.088219999999996	122.42824	8.2	98.9	90.0
352166000	1441066809	31.08821449362619	122.42828381009302	8.2	98.86000000000001	90.0
352166000	1441066810	31.088209395002345	122.42832602188737	8.2	98.82000000000001	90.0
352166000	1441066811	31.08820461008746	122.42836693390439	8.2	98.78	90.0
352166000	1441066812	31.088200044840008	122.42840684466509	8.2	98.74000000000001	90.0
352166000	1441066813	31.088195605218107	122.42844605269038	8.2	98.7	90.0
352166000	1441066814	31.088191197179516	122.42848485650086	8.2	98.66000000000001	90.0
352166000	1441066815	31.088186726681577	122.42852355461693	8.2	98.62	90.0
352166000	1441066816	31.08818209968132	122.42856244555885	8.2	98.58	90.0
352166000	1441066817	31.08817722213537	122.42860182784659	8.2	98.54	90.0
352166000	1441066818	31.088171999999986	122.428642	8.2	98.5	90.0
352166000	1441066819	31.08816636109453	122.42868319070016	8.209999999999999	98.69000000000001	90.0
352166000	1441066820	31.08816032069204	122.42872534927426	8.219999999999999	98.88000000000001	90.0
352166000	1441066821	31.08815391592907	122.42876835521109	8.23	99.07000000000001	90.0
352166000	1441066822	31.08814718394236	122.42881208799949	8.24	99.26	90.0
352166000	1441066823	31.0881401618688	122.42885642712842	8.25	99.45	90.0
352166000	1441066824	31.088132886845422	122.42890125208687	8.26	99.64	90.0
352166000	1441066825	31.088125396009378	122.42894644236398	8.27	99.83	90.0
352166000	1441066826	31.088117726498094	122.42899187744898	8.280000000000001	100.02	90.0
352166000	1441066827	31.088109915449053	122.42903743683117	8.290000000000001	100.21	90.0
352166000	1441066828	31.088102000000003	122.429083	8.3	100.4	90.0
352166000	1441066829	31.088094015014924	122.42912846211732	8.3	100.54	89.9
352166000	1441066830	31.088085986262435	122.42917378103434	8.3	100.67999999999999	89.8
352166000	1441066831	31.08807793723734	122.42921893027462	8.3	100.82000000000001	89.69999999999999
352166000	1441066832	31.088069891434504	122.42926388336181	8.3	100.96000000000001	89.6
352166000	1441066833	31.08806187234877	122.4293086138196	8.3	101.1	89.5
352166000	1441066834	31.08805390347507	122.42935309517172	8.3	101.24	89.4
352166000	1441066835	31.088046008308336	122.42939730094194	8.3	101.38000000000001	89.3
352166000	1441066836	31.088038210343562	122.42944120465414	8.3	101.52000000000001	89.2
352166000	1441066837	31.088030533075763	122.42948477983218	8.3	101.66	89.10000000000001
352166000	1441066838	31.088023	122.429528	8.3	101.8	89.0
352166000	1441066839	31.088015627569767	122.42957087067336	8.3	101.65454545454546	89.0
352166000	1441066840	31.088008404072347	122.4296135253349	8.3	101.5090909090909	89.0
352166000	1441066841	31.08800131075317	122.42965612945899	8.3	101.36363636363637	89.0
352166000	1441066842	31.08799432885751	122.4296988485199	8.3	101.21818181818182	89.0
352166000	1441066843	31.087987439630396	122.42974184799185	8.3	101.07272727272728	89.0
352166000	1441066844	31.087980624316636	122.4297852933489	8.3	100.92727272727272	89.0
352166000	1441066845	31.087973864160805	122.42982935006513	8.3	100.78181818181818	89.0
352166000	1441066846	31.08796714040724	122.42987418361452	8.3	100.63636363636363	89.0
352166000	1441066847	31.087960434300072	122.42991995947094	8.3	100.4909090909091	89.0
352166000	1441066848	31.087953727083132	122.42996684310819	8.3	100.34545454545454	89.0
352166000	1441066849	31.087947000000007	122.430015	8.3	100.2	89.0
352166000	1441066850	31.087940241883082	122.43006449821034	8.3	100.08888888888889	89.0
352166000	1441066851	31.08793347192116	122.43011501616444	8.3	99.97777777777779	89.0
352166000	1441066852	31.087926716892685	122.43016613487782	8.3	99.86666666666667	89.0
352166000	1441066853	31.087920003576762	122.43021743536637	8.3	99.75555555555556	89.0
352166000	1441066854	31.087913358753145	122.430268498646	8.3	99.64444444444445	89.0
352166000	1441066855	31.087906809202284	122.43031890573282	8.3	99.53333333333333	89.0
352166000	1441066856	31.08790038170523	122.43036823764311	8.3	99.42222222222222	89.0
352166000	1441066857	31.08789410304372	122.43041607539332	8.3	99.3111111111111	89.0
352166000	1441066858	31.087888000000007	122.430462	8.3	99.2	89.0
352166000	1441066859	31.08788208509838	122.43050572952004	8.311111111111112	99.26666666666667	89.11111111111111
352166000	1441066860	31.087876313829074	122.43054753017098	8.322222222222223	99.33333333333333	89.22222222222221
352166000	1441066861	31.087870627423264	122.43058780521031	8.333333333333334	99.4	89.33333333333333
352166000	1441066862	31.08786496711158	122.43062695789536	8.344444444444445	99.46666666666667	89.44444444444444
352166000	1441066863	31.087859274124057	122.43066539148329	8.355555555555556	99.53333333333333	89.55555555555556
352166000	1441066864	31.0878534896903	122.43070350923105	8.366666666666667	99.6	89.66666666666667
352166000	1441066865	31.087847555039364	122.4307417143954	8.377777777777778	99.66666666666667	89.77777777777779
352166000	1441066866	31.087841411399893	122.4307804102329	8.38888888888889	99.73333333333333	89.88888888888889
352166000	1441066867	31.087835000000002	122.43082	8.4	99.8	90.0
352166000	1441066868	31.087828279352387	122.43086079542913	8.4	99.9	89.9090909090909
352166000	1441066869	31.087821277109907	122.43090274215767	8.4	100.0	89.81818181818183
352166000	1441066870	31.087814038210624	122.43094569429948	8.4	100.10000000000001	89.72727272727272
352166000	1441066871	31.087806607592793	122.43098950596834	8.4	100.2	89.63636363636363
352166000	1441066872	31.087799030194812	122.43103403127832	8.4	100.30000000000001	89.54545454545455
352166000	1441066873	31.08779135095531	122.43107912434348	8.4	100.4	89.45454545454545
352166000	1441066874	31.08778361481306	122.4311246392781	8.4	100.50000000000001	89.36363636363637
352166000	1441066875	31.087775866707084	122.43117043019647	8.4	100.60000000000001	89.27272727272727
352166000	1441066876	31.087768151576608	122.43121635121318	8.4	100.7	89.18181818181817
352166000	1441066877	31.087760514361044	122.43126225644275	8.4	100.8	89.0909090909091
352166000	1441066878	31.087753000000003	122.431308	8.4	100.9	89.0
352166000	1441066879	31.08774564393319	122.4313534665509	8.4	100.84000000000002	89.0
352166000	1441066880	31.087738443599765	122.43139866296612	8.4	100.78	89.0
352166000	1441066881	31.087731386938696	122.43144362666729	8.4	100.72000000000001	89.0
352166000	1441066882	31.087724461888904	122.43148839507613	8.4	100.66	89.0
352166000	1441066883	31.08771765638928	122.43153300561431	8.4	100.60000000000001	89.0
352166000	1441066884	31.087710958378608	122.43157749570338	8.4	100.54	89.0
352166000	1441066885	31.087704355795662	122.43162190276497	8.4	100.47999999999999	89.0
352166000	1441066886	31.08769783657914	122.4316662642206	8.4	100.42	89.0
352166000	1441066887	31.087691388667725	122.43171061749177	8.4	100.35999999999999	89.0
352166000	1441066888	31.087684999999993	122.43175499999998	8.4	100.3	89.0
352166000	1441066889	31.087678656796307	122.43179944250086	8.4	100.22	89.0
352166000	1441066890	31.087672338404186	122.43184394908673	8.4	100.13999999999999	89.0
352166000	1441066891	31.087666022452918	122.43188851718405	8.4	100.06	89.0
352166000	1441066892	31.087659686571804	122.43193314421923	8.4	99.98	89.0
352166000	1441066893	31.087653308390163	122.43197782761867	8.4	99.89999999999999	89.0
352166000	1441066894	31.08764686553731	122.4320225648087	8.4	99.82	89.0
352166000	1441066895	31.08764033564255	122.4320673532156	8.4	99.74000000000001	89.0
352166000	1441066896	31.087633696335203	122.43211219026567	8.4	99.66000000000001	89.0
352166000	1441066897	31.087626925244574	122.43215707338506	8.4	99.58	89.0
352166000	1441066898	31.087620000000005	122.432202	8.4	99.5	89.0
352166000	1441066899	31.087612906307342	122.43224696729064	8.40909090909091	99.61818181818182	89.0
352166000	1441066900	31.08760566217858	122.43229197145332	8.418181818181818	99.73636363636363	89.0
352166000	1441066901	31.08759829370217	122.43233700843852	8.427272727272728	99.85454545454546	89.0
352166000	1441066902	31.08759082696669	122.4323820741967	8.436363636363637	99.97272727272728	89.0
352166000	1441066903	31.087583288060614	122.43242716467843	8.445454545454545	100.0909090909091	89.0
352166000	1441066904	31.08757570307249	122.43247227583429	8.454545454545455	100.20909090909092	89.0
352166000	1441066905	31.087568098090852	122.43251740361492	8.463636363636363	100.32727272727273	89.0
352166000	1441066906	31.08756049920423	122.43256254397104	8.472727272727273	100.44545454545454	89.0
352166000	1441066907	31.08755293250118	122.4326076928534	8.481818181818182	100.56363636363638	89.0
352166000	1441066908	31.087545424070246	122.43265284621275	8.49090909090909	100.68181818181819	89.0
352166000	1441066909	31.087537999999984	122.432698	8.5	100.8	89.0
352166000	1441066910	31.087530680240356	122.43274315149542	8.5	100.74000000000001	89.0
352166000	1441066911	31.087523460186812	122.4327883032969	8.5	100.67999999999999	89.0
352166000	1441066912	31.08751632909625	122.43283345933179	8.5	100.62	89.0
352166000	1441066913	31.08750927622549	122.43287862352736	8.5	100.56	89.0
352166000	1441066914	31.087502290831402	122.43292379981085	8.5	100.50000000000001	89.0
352166000	1441066915	31.0874953621708	122.43296899210952	8.5	100.44	89.0
352166000	1441066916	31.087488479500536	122.43301420435061	8.5	100.38000000000001	89.0
352166000	1441066917	31.08748163207744	122.43305944046125	8.5	100.32000000000001	89.0
352166000	1441066918	31.087474809158312	122.43310470436867	8.5	100.25999999999999	89.0
352166000	1441066919	31.087468	122.43315000000001	8.5	100.2	89.0
352166000	1441066920	31.08746119828716	122.4331953293715	8.5	100.11250000000001	89.0
352166000	1441066921	31.087454415415824	122.4332406868559	8.5	100.025	89.0
352166000	1441066922	31.087447667209936	122.43328606491505	8.5	99.9375	89.0
352166000	1441066923	31.087440969493425	122.43333145601086	8.5	99.85	89.0
352166000	1441066924	31.0874343380902	122.43337685260529	8.5	99.7625	89.0
352166000	1441066925	31.08742778882425	122.43342224716028	8.5	99.67500000000001	89.0
352166000	1441066926	31.087421337519523	122.43346763213785	8.5	99.5875	89.0
352166000	1441066927	31.087415	122.43351300000002	8.5	99.5	89.0
352166000	1441066928	31.087408785085323	122.43355834639367	8.5	99.43636363636364	89.0
352166000	1441066929	31.087402673577845	122.43360367970503	8.5	99.37272727272727	89.0
352166000	1441066930	31.08739663927558	122.43364901150508	8.5	99.30909090909091	89.0
352166000	1441066931	31.087390655976506	122.43369435336476	8.5	99.24545454545455	89.0
352166000	1441066932	31.087384697478594	122.43373971685496	8.5	99.18181818181819	89.0
352166000	1441066933	31.087378737579822	122.43378511354649	8.5	99.11818181818181	89.0
352166000	1441066934	31.087372750078096	122.43383055501018	8.5	99.05454545454545	89.0
352166000	1441066935	31.087366708771363	122.43387605281673	8.5	98.99090909090908	89.0
352166000	1441066936	31.087360587457507	122.4339216185368	8.5	98.92727272727272	89.0
352166000	1441066937	31.08735435993443	122.43396726374101	8.5	98.86363636363636	89.0
352166000	1441066938	31.087347999999984	122.43401299999998	8.5	98.8	89.0
352166000	1441066939	31.087341490098467	122.43405882896805	8.5	98.89	89.0
352166000	1441066940	31.087334847259804	122.43410471263509	8.5	98.98	89.0
352166000	1441066941	31.087328097160444	122.43415060307488	8.5	99.07	89.0
352166000	1441066942	31.087321265476877	122.43419645236123	8.5	99.16	89.0
352166000	1441066943	31.087314377885686	122.43424221256804	8.5	99.25000000000001	89.0
352166000	1441066944	31.087307460063496	122.43428783576931	8.5	99.34	89.0
352166000	1441066945	31.08730053768702	122.434333274039	8.5	99.42999999999999	89.0
352166000	1441066946	31.087293636433053	122.43437847945127	8.5	99.52000000000001	89.0
352166000	1441066947	31.087286781978406	122.43442340408019	8.5	99.61000000000001	89.0
352166000	1441066948	31.087279999999996	122.434468	8.5	99.7	89.0
352166000	1441066949	31.087273306359545	122.43451225694847	8.51	99.74000000000001	89.0
352166000	1441066950	31.087266677657706	122.43455631531734	8.52	99.78	89.0
352166000	1441066951	31.087260080679627	122.43460035316178	8.53	99.82	89.0
352166000	1441066952	31.087253482210226	122.43464454853687	8.54	99.86	89.0
352166000	1441066953	31.08724684903418	122.43468907949755	8.55	99.89999999999999	89.0
352166000	1441066954	31.087240147935916	122.43473412409861	8.56	99.94	89.0
352166000	1441066955	31.087233345699598	122.43477986039483	8.57	99.98	89.0
352166000	1441066956	31.087226409109135	122.43482646644082	8.58	100.02	89.0
352166000	1441066957	31.087219304948157	122.4348741202911	8.59	100.06	89.0
352166000	1441066958	31.087211999999994	122.434923	8.6	100.1	89.0
352166000	1441066959	31.087204475448047	122.43497319723046	8.6	100.1	89.0
352166000	1441066960	31.087196770077046	122.43502445808019	8.6	100.1	89.0
352166000	1441066961	31.087188937072515	122.43507644225568	8.6	100.1	89.0
352166000	1441066962	31.087181029620492	122.4351288094637	8.6	100.1	89.0
352166000	1441066963	31.08717310090762	122.43518121941119	8.6	100.1	89.0
352166000	1441066964	31.08716520412104	122.43523333180536	8.6	100.1	89.0
352166000	1441066965	31.087157392448475	122.43528480635361	8.6	100.1	89.0
352166000	1441066966	31.08714971907818	122.43533530276356	8.6	100.1	89.0
352166000	1441066967	31.08714223719894	122.43538448074301	8.6	100.1	89.0
352166000	1441066968	31.087135	122.43543199999999	8.6	100.1	89.0
352166000	1441066969	31.08712804432863	122.43547762849771	8.6	100.12727272727273	89.0
352166000	1441066970	31.08712134166249	122.4355215672193	8.6	100.15454545454544	89.0
352166000	1441066971	31.087114847136377	122.43556412540273	8.6	100.18181818181817	89.0
352166000	1441066972	31.087108515884566	122.43560561228585	8.6	100.20909090909092	89.0
352166000	1441066973	31.087102303041014	122.43564633710625	8.6	100.23636363636363	89.0
352166000	1441066974	31.087096163739165	122.43568660910142	8.6	100.26363636363637	89.0
352166000	1441066975	31.08709005311211	122.43572673750872	8.6	100.29090909090908	89.0
352166000	1441066976	31.087083926292564	122.43576703156525	8.6	100.31818181818181	89.0
352166000	1441066977	31.08707773841283	122.43580780050809	8.6	100.34545454545454	89.0
352166000	1441066978	31.0870714446048	122.43584935357411	8.6	100.37272727272727	89.0
352166000	1441066979	31.087064999999992	122.43589200000001	8.6	100.4	89.0
352166000	1441066980	31.087058374123554	122.43593596183338	8.6	100.35000000000001	89.0
352166000	1441066981	31.087051594076897	122.4359811123658	8.6	100.3	89.0
352166000	1441066982	31.08704470135567	122.4360272376999	8.6	100.25	89.0
352166000	1441066983	31.087037737455802	122.4360741239386	8.6	100.2	89.0
352166000	1441066984	31.087030743873587	122.43612155718478	8.6	100.15	89.0
352166000	1441066985	31.08702376210558	122.43616932354158	8.6	100.10000000000001	89.0
352166000	1441066986	31.087016833648654	122.43621720911217	8.6	100.05	89.0
352166000	1441066987	31.08701000000001	122.436265	8.6	100.0	89.0
352166000	1441066988	31.0870032927353	122.4363125219451	8.6	100.0047619047619	89.04761904761904
352166000	1441066989	31.086996703743	122.43635975923367	8.6	100.00952380952381	89.09523809523809
352166000	1441066990	31.086990214989676	122.43640673578851	8.6	100.0142857142857	89.14285714285715
352166000	1441066991	31.08698380844191	122.43645347553233	8.6	100.01904761904761	89.19047619047619
352166000	1441066992	31.08697746606622	122.4365000023878	8.6	100.02380952380952	89.23809523809524
352166000	1441066993	31.08697116982907	122.43654634027754	8.6	100.02857142857144	89.28571428571428
352166000	1441066994	31.086964901696934	122.43659251312415	8.6	100.03333333333333	89.33333333333333
352166000	1441066995	31.086958643636205	122.43663854485017	8.6	100.03809523809524	89.38095238095238
352166000	1441066996	31.08695237761328	122.43668445937811	8.6	100.04285714285714	89.42857142857143
352166000	1441066997	31.08694608559447	122.43673028063046	8.6	100.04761904761905	89.47619047619048
352166000	1441066998	31.086939749546126	122.43677603252958	8.6	100.05238095238094	89.52380952380952
352166000	1441066999	31.086933351434485	122.4368217389979	8.6	100.05714285714285	89.57142857142857
352166000	1441067000	31.086926873225813	122.43686742395778	8.6	100.06190476190476	89.6190476190476
352166000	1441067001	31.086920296886284	122.43691311133148	8.6	100.06666666666666	89.66666666666667
352166000	1441067002	31.086913604382097	122.4369588250413	8.6	100.07142857142857	89.71428571428572
352166000	1441067003	31.086906777679364	122.43700458900945	8.6	100.07619047619048	89.76190476190476
352166000	1441067004	31.086899798744202	122.4370504271581	8.6	100.08095238095238	89.80952380952381
352166000	1441067005	31.086892649542666	122.43709636340942	8.6	100.08571428571429	89.85714285714285
352166000	1441067006	31.08688531204081	122.43714242168546	8.6	100.09047619047618	89.90476190476191
352166000	1441067007	31.086877768204587	122.43718862590832	8.6	100.09523809523809	89.95238095238095
352166000	1441067008	31.08687	122.437235	8.6	100.1	90.0
352166000	1441067009	31.08686200138271	122.4372815525359	8.61	100.21	89.9
352166000	1441067010	31.08685381426753	122.43732823070506	8.62	100.32	89.8
352166000	1441067011	31.086845492559092	122.43737496635016	8.629999999999999	100.42999999999999	89.69999999999999
352166000	1441067012	31.086837090162142	122.43742169131396	8.639999999999999	100.53999999999999	89.6
352166000	1441067013	31.086828660981528	122.43746833743936	8.649999999999999	100.65	89.5
352166000	1441067014	31.086820258922195	122.43751483656932	8.66	100.76	89.4
352166000	1441067015	31.086811937889163	122.43756112054706	8.67	100.87	89.3
352166000	1441067016	31.086803751787613	122.43760712121579	8.68	100.98	89.2
352166000	1441067017	31.086795754522782	122.43765277041894	8.69	101.09	89.10000000000001
352166000	1441067018	31.086787999999984	122.437698	8.7	101.2	89.0
352166000	1441067019	31.08678052549203	122.43774278437397	8.69090909090909	101.06363636363636	89.0
352166000	1441067020	31.08677330174111	122.43778726824114	8.681818181818182	100.92727272727272	89.0
352166000	1441067021	31.086766282856534	122.43783163887305	8.672727272727272	100.7909090909091	89.0
352166000	1441067022	31.086759422947384	122.43787608354116	8.663636363636362	100.65454545454546	89.0
352166000	1441067023	31.08675267612243	122.43792078951668	8.654545454545454	100.51818181818182	89.0
352166000	1441067024	31.086745996490233	122.43796594407077	8.645454545454545	100.38181818181819	89.0
352166000	1441067025	31.08673933815906	122.43801173447444	8.636363636363637	100.24545454545455	89.0
352166000	1441067026	31.086732655236887	122.43805834799853	8.627272727272727	100.10909090909092	89.0
352166000	1441067027	31.08672590183143	122.43810597191377	8.618181818181817	99.97272727272728	89.0
352166000	1441067028	31.086719032050116	122.43815479349081	8.60909090909091	99.83636363636364	89.0
352166000	1441067029	31.08671200000001	122.438205	8.6	99.7	89.0
352166000	1441067030	31.086704780501083	122.43825666351222	8.6	99.6125	89.0
352166000	1441067031	31.086697431226213	122.4383093953007	8.6	99.525	89.0
352166000	1441067032	31.086690030562202	122.43836269143944	8.6	99.43750000000001	89.0
352166000	1441067033	31.08668265689662	122.43841604800275	8.6	99.35000000000001	89.0
352166000	1441067034	31.086675388617945	122.43846896106535	8.6	99.2625	89.0
352166000	1441067035	31.086668304115452	122.43852092670221	8.6	99.175	89.0
352166000	1441067036	31.08666148177918	122.43857144098858	8.6	99.0875	89.0
352166000	1441067037	31.086654999999993	122.43862	8.6	99.0	89.0
352166000	1441067038	31.08664891101056	122.4386662476257	8.6	98.98	89.0
352166000	1441067039	31.086643162408404	122.43871041900854	8.6	98.96000000000001	89.0
352166000	1441067040	31.086637675631717	122.43875289710452	8.6	98.94	89.0
352166000	1441067041	31.086632372118093	122.43879406486938	8.6	98.92	89.0
352166000	1441067042	31.086627173304528	122.43883430525865	8.6	98.9	89.0
352166000	1441067043	31.086622000627614	122.43887400122769	8.6	98.88	89.0
352166000	1441067044	31.086616775523368	122.43891353573156	8.6	98.86	89.0
352166000	1441067045	31.086611419427356	122.43895329172513	8.6	98.84	89.0
352166000	1441067046	31.086605853774707	122.43899365216312	8.6	98.82	89.0
352166000	1441067047	31.086599999999997	122.43903500000002	8.6	98.8	89.0
352166000	1441067048	31.08659380048206	122.43907762839326	8.60909090909091	98.91818181818182	89.0
352166000	1441067049	31.08658728137822	122.4391214713133	8.618181818181817	99.03636363636363	89.0
352166000	1441067050	31.0865804897906	122.43916637293378	8.627272727272727	99.15454545454546	89.0
352166000	1441067051	31.086573472821588	122.43921217742854	8.636363636363637	99.27272727272728	89.0
352166000	1441067052	31.086566277573688	122.43925872897157	8.645454545454545	99.39090909090909	89.0
352166000	1441067053	31.08655895114967	122.4393058717369	8.654545454545454	99.5090909090909	89.0
352166000	1441067054	31.086551540652522	122.43935344989872	8.663636363636362	99.62727272727273	89.0
352166000	1441067055	31.086544093185427	122.4394013076314	8.672727272727272	99.74545454545454	89.0
352166000	1441067056	31.086536655851813	122.43944928910942	8.681818181818182	99.86363636363636	89.0
352166000	1441067057	31.086529275755378	122.43949723850737	8.69090909090909	99.98181818181818	89.0
352166000	1441067058	31.086522000000002	122.439545	8.7	100.1	89.0
352166000	1441067059	31.08651486734566	122.43959244476358	8.7	100.02	89.0
352166000	1441067060	31.086507883175972	122.43963955198001	8.7	99.94	89.0
352166000	1441067061	31.08650104453042	122.43968632783249	8.7	99.86	89.0
352166000	1441067062	31.086494348448433	122.43973277850426	8.7	99.77999999999999	89.0
352166000	1441067063	31.08648779196948	122.43977891017857	8.7	99.69999999999999	89.0
352166000	1441067064	31.086481372132994	122.4398247290386	8.7	99.62	89.0
352166000	1441067065	31.086475085978382	122.4398702412676	8.7	99.53999999999999	89.0
352166000	1441067066	31.086468930545085	122.4399154530487	8.7	99.46	89.0
352166000	1441067067	31.086462902872498	122.43996037056512	8.7	99.38	89.0
352166000	1441067068	31.086457	122.44000500000001	8.7	99.3	89.0
352166000	1441067069	31.08645120978314	122.44004937872647	8.7	99.27	89.0
352166000	1441067070	31.086445483341993	122.44009366887704	8.7	99.24	89.0
352166000	1441067071	31.08643976261256	122.44013806377411	8.7	99.21	89.0
352166000	1441067072	31.08643398953056	122.44018275673989	8.7	99.18	89.0
352166000	1441067073	31.08642810603145	122.44022794109635	8.7	99.14999999999999	89.0
352166000	1441067074	31.08642205405039	122.44027381016546	8.7	99.11999999999999	89.0
352166000	1441067075	31.086415775522298	122.44032055726892	8.7	99.08999999999999	89.0
352166000	1441067076	31.086409212381717	122.44036837572828	8.7	99.06	89.0
352166000	1441067077	31.086402306562995	122.44041745886491	8.7	99.03	89.0
352166000	1441067078	31.086394999999996	122.44046800000001	8.7	99.0	89.0
352166000	1441067079	31.086387257507326	122.44052008832257	8.7	99.06	89.10000000000001
352166000	1441067080	31.086379135423318	122.44057339649369	8.7	99.12	89.2
352166000	1441067081	31.086370712967856	122.44062749304274	8.7	99.18	89.3
352166000	1441067082	31.086362069361535	122.44068194649935	8.7	99.24	89.4
352166000	1441067083	31.08635328382569	122.44073632539354	8.7	99.30000000000001	89.5
352166000	1441067084	31.08634443558236	122.44079019825558	8.7	99.36	89.6
352166000	1441067085	31.086335603854323	122.44084313361614	8.7	99.42	89.69999999999999
352166000	1441067086	31.08632686786507	122.44089470000615	8.7	99.47999999999999	89.8
352166000	1441067087	31.086318306838702	122.44094446595692	8.7	99.54	89.9
352166000	1441067088	31.086309999999997	122.440992	8.7	99.6	90.0
352166000	1441067089	31.08630200323294	122.44103703400478	8.7	99.73	89.9
352166000	1441067090	31.086294279056577	122.44107995319102	8.7	99.86	89.8
352166000	1441067091	31.086286766647945	122.44112130611576	8.7	99.99	89.69999999999999
352166000	1441067092	31.086279405183298	122.44116164133575	8.7	100.12	89.6
352166000	1441067093	31.086272133838158	122.44120150740746	8.7	100.25	89.5
352166000	1441067094	31.086264891787366	122.44124145288711	8.7	100.38000000000001	89.4
352166000	1441067095	31.08625761820509	122.44128202633061	8.7	100.51	89.3
352166000	1441067096	31.086250252264755	122.44132377629369	8.7	100.64000000000001	89.2
352166000	1441067097	31.086242733139088	122.44136725133178	8.7	100.77000000000001	89.10000000000001
352166000	1441067098	31.086235	122.44141300000001	8.7	100.9	89.0
352166000	1441067099	31.086227015200187	122.4414613918168	8.7	100.8	89.0
352166000	1441067100	31.08621883381867	122.44151208015485	8.7	100.7	89.0
352166000	1441067101	31.08621053411668	122.44156453935075	8.7	100.60000000000001	89.0
352166000	1441067102	31.086202194356236	122.4416182437413	8.7	100.50000000000001	89.0
352166000	1441067103	31.086193892800196	122.44167266766378	8.7	100.4	89.0
352166000	1441067104	31.08618570771225	122.44172728545573	8.7	100.3	89.0
352166000	1441067105	31.08617771735702	122.44178157145505	8.7	100.2	89.0
352166000	1441067106	31.086169999999996	122.441835	8.7	100.1	89.0
352166000	1441067107	31.086162616937486	122.44188714783775	8.7	100.01363636363635	89.0
352166000	1441067108	31.08615556158589	122.44193800135022	8.7	99.92727272727272	89.0
352166000	1441067109	31.086148810391506	122.44198764932788	8.7	99.8409090909091	89.0
352166000	1441067110	31.086142339800436	122.44203618056103	8.7	99.75454545454545	89.0
352166000	1441067111	31.086136126258577	122.44208368383998	8.7	99.66818181818182	89.0
352166000	1441067112	31.086130146211723	122.44213024795492	8.7	99.58181818181818	89.0
352166000	1441067113	31.086124376105474	122.44217596169591	8.7	99.49545454545454	89.0
352166000	1441067114	31.086118792385335	122.44222091385302	8.7	99.4090909090909	89.0
352166000	1441067115	31.086113371496637	122.44226519321617	8.7	99.32272727272728	89.0
352166000	1441067116	31.08610808988454	122.44230888857528	8.7	99.23636363636363	89.0
352166000	1441067117	31.086102923994144	122.44235208872013	8.7	99.14999999999999	89.0
352166000	1441067118	31.086097850270406	122.44239488244051	8.7	99.06363636363636	89.0
352166000	1441067119	31.086092845158106	122.44243735852608	8.7	98.97727272727272	89.0
352166000	1441067120	31.086087885101993	122.44247960576648	8.7	98.89090909090908	89.0
352166000	1441067121	31.086082946546608	122.44252171295129	8.7	98.80454545454546	89.0
352166000	1441067122	31.086078005936436	122.44256376887002	8.7	98.71818181818182	89.0
352166000	1441067123	31.086073039715828	122.4426058623121	8.7	98.63181818181818	89.0
352166000	1441067124	31.086068024329002	122.44264808206697	8.7	98.54545454545455	89.0
352166000	1441067125	31.086062936220067	122.44269051692395	8.7	98.4590909090909	89.0
352166000	1441067126	31.08605775183303	122.44273325567231	8.7	98.37272727272726	89.0
352166000	1441067127	31.086052447611756	122.44277638710126	8.7	98.28636363636363	89.0
352166000	1441067128	31.086047	122.44282	8.7	98.2	89.0
352166000	1441067129	31.08604139143301	122.44286416829829	8.7	98.32222222222222	89.0
352166000	1441067130	31.086035628312427	122.44290890648868	8.7	98.44444444444444	89.0
352166000	1441067131	31.086029723031512	122.4429542142045	8.7	98.56666666666666	89.0
352166000	1441067132	31.0860236879835	122.44300009107904	8.7	98.68888888888888	89.0
352166000	1441067133	31.086017535561627	122.44304653674567	8.7	98.8111111111111	89.0
352166000	1441067134	31.086011278159116	122.44309355083767	8.7	98.93333333333332	89.0
352166000	1441067135	31.0860049281692	122.44314113298847	8.7	99.05555555555556	89.0
352166000	1441067136	31.08599849798509	122.44318928283144	8.7	99.17777777777776	89.0
352166000	1441067137	31.085992000000005	122.443238	8.7	99.3	89.0
352166000	1441067138	31.085985446371076	122.44328727088788	8.7	99.235	89.0
352166000	1441067139	31.085978848311317	122.44333702893007	8.7	99.16999999999999	89.0
352166000	1441067140	31.085972216797778	122.443387194322	8.7	99.10499999999999	89.0
352166000	1441067141	31.085965562807623	122.443437687259	8.7	99.03999999999999	89.0
352166000	1441067142	31.085958897318147	122.44348842793657	8.7	98.975	89.0
352166000	1441067143	31.08595223130676	122.44353933655017	8.7	98.91	89.0
352166000	1441067144	31.085945575751026	122.44359033329535	8.7	98.845	89.0
352166000	1441067145	31.08593894162861	122.44364133836764	8.7	98.78	89.0
352166000	1441067146	31.0859323399173	122.4436922719627	8.7	98.71499999999999	89.0
352166000	1441067147	31.08592578159501	122.4437430542762	8.7	98.64999999999999	89.0
352166000	1441067148	31.085919277639817	122.44379360550383	8.7	98.585	89.0
352166000	1441067149	31.08591283902988	122.44384384584134	8.7	98.52	89.0
352166000	1441067150	31.085906476743496	122.4438936954845	8.7	98.455	89.0
352166000	1441067151	31.08590020175909	122.44394307462917	8.7	98.39	89.0
352166000	1441067152	31.085894025055193	122.44399190347121	8.7	98.32499999999999	89.0
352166000	1441067153	31.085887957610453	122.44404010220653	8.7	98.25999999999999	89.0
352166000	1441067154	31.085882010403658	122.44408759103108	8.7	98.195	89.0
352166000	1441067155	31.08587619441364	122.44413429014084	8.7	98.13000000000001	89.0
352166000	1441067156	31.085870520619398	122.44418011973178	8.7	98.065	89.0
352166000	1441067157	31.08586499999999	122.444225	8.7	98.0	89.0
352166000	1441067158	31.085859634900856	122.44426889910854	8.709999999999999	98.07	89.0
352166000	1441067159	31.08585439313238	122.44431197708829	8.719999999999999	98.14	89.0
352166000	1441067160	31.085849233871006	122.44435444193704	8.73	98.21	89.0
352166000	1441067161	31.08584411629285	122.44439650165248	8.74	98.28	89.0
352166000	1441067162	31.085838999573784	122.44443836423211	8.75	98.35000000000001	89.0
352166000	1441067163	31.085833842889343	122.44448023767343	8.76	98.42	89.0
352166000	1441067164	31.08582860541486	122.44452232997372	8.77	98.49000000000001	89.0
352166000	1441067165	31.08582324632535	122.44456484913022	8.780000000000001	98.56	89.0
352166000	1441067166	31.08581772479559	122.44460800313999	8.790000000000001	98.63000000000001	89.0
352166000	1441067167	31.085811999999997	122.44465200000002	8.8	98.7	89.0
352166000	1441067168	31.0858060431822	122.44469698829265	8.8	98.74545454545455	89.0
352166000	1441067169	31.085799873863433	122.44474287894215	8.8	98.7909090909091	89.0
352166000	1441067170	31.085793523634436	122.44478952345835	8.8	98.83636363636364	89.0
352166000	1441067171	31.085787024086247	122.44483677335118	8.8	98.88181818181819	89.0
352166000	1441067172	31.08578040681006	122.44488448013065	8.8	98.92727272727272	89.0
352166000	1441067173	31.085773703397287	122.44493249530684	8.8	98.97272727272728	89.0
352166000	1441067174	31.08576694543958	122.44498067039002	8.8	99.01818181818182	89.0
352166000	1441067175	31.085760164528804	122.44502885689046	8.8	99.06363636363636	89.0
352166000	1441067176	31.08575339225704	122.44507690631856	8.8	99.10909090909091	89.0
352166000	1441067177	31.0857466602166	122.44512467018488	8.8	99.15454545454546	89.0
352166000	1441067178	31.085740000000005	122.44517200000001	8.8	99.2	89.0
352166000	1441067179	31.085733436901535	122.44521880551699	8.8	99.1	89.0
352166000	1441067180	31.08572697102166	122.44526522945816	8.8	99.0	89.0
352166000	1441067181	31.085720596162112	122.44531147278816	8.8	98.9	89.0
352166000	1441067182	31.08571430612436	122.44535773647154	8.8	98.8	89.0
352166000	1441067183	31.085708094709585	122.44540422147274	8.8	98.69999999999999	89.0
352166000	1441067184	31.085701955718616	122.44545112875628	8.8	98.6	89.0
352166000	1441067185	31.085695882952066	122.44549865928647	8.8	98.5	89.0
352166000	1441067186	31.085689870210203	122.44554701402767	8.8	98.4	89.0
352166000	1441067187	31.085683911292957	122.4455963939441	8.8	98.3	89.0
352166000	1441067188	31.08567800000001	122.44564700000001	8.8	98.2	89.0
352166000	1441067189	31.085672126849133	122.44569894506351	8.8	98.1625	89.125
352166000	1441067190	31.085666269232362	122.4457519896186	8.8	98.125	89.25
352166000	1441067191	31.085660401260657	122.44580580605326	8.8	98.0875	89.375
352166000	1441067192	31.085654497045518	122.44586006675544	8.8	98.05000000000001	89.5
352166000	1441067193	31.085648530699014	122.44591444411321	8.8	98.0125	89.625
352166000	1441067194	31.08564247633374	122.44596861051453	8.8	97.975	89.75
352166000	1441067195	31.085636308062835	122.44602223834745	8.8	97.9375	89.875
352166000	1441067196	31.08563	122.446075	8.8	97.9	90.0
352166000	1441067197	31.085623535531976	122.44612663364322	8.808333333333334	98.05833333333334	89.91666666666667
352166000	1441067198	31.085616935135988	122.44617714057995	8.816666666666666	98.21666666666667	89.83333333333333
352166000	1441067199	31.085610228561663	122.44622658789602	8.825000000000001	98.375	89.75
352166000	1441067200	31.085603445558522	122.44627504267737	8.833333333333334	98.53333333333335	89.66666666666667
352166000	1441067201	31.085596615875982	122.44632257200992	8.841666666666667	98.69166666666666	89.58333333333334
352166000	1441067202	31.085589769263294	122.44636924297969	8.850000000000001	98.85000000000001	89.5
352166000	1441067203	31.085582935469652	122.44641512267266	8.858333333333334	99.00833333333334	89.41666666666666
352166000	1441067204	31.085576144244076	122.44646027817494	8.866666666666667	99.16666666666667	89.33333333333333
352166000	1441067205	31.085569425335525	122.44650477657267	8.875	99.325	89.25
352166000	1441067206	31.08556280849285	122.44654868495195	8.883333333333333	99.48333333333333	89.16666666666666
352166000	1441067207	31.085556323464793	122.44659207039898	8.891666666666667	99.64166666666668	89.08333333333333
352166000	1441067208	31.085549999999998	122.446635	8.9	99.8	89.0
352166000	1441067209	31.085543855651075	122.44667754885782	8.9	99.75	89.0
352166000	1441067210	31.08553785918674	122.44671982414158	8.9	99.69999999999999	89.0
352166000	1441067211	31.085531967179612	122.44676194103691	8.9	99.64999999999999	89.0
352166000	1441067212	31.085526136202173	122.44680401472938	8.9	99.6	89.0
352166000	1441067213	31.085520322826728	122.44684616040436	8.9	99.55	89.0
352166000	1441067214	31.085514483625474	122.44688849324722	8.9	99.5	89.0
352166000	1441067215	31.085508575170387	122.44693112844313	8.9	99.45	89.0
352166000	1441067216	31.085502554033326	122.44697418117725	8.9	99.4	89.0
352166000	1441067217	31.085496376786015	122.44701776663459	8.9	99.35	89.0
352166000	1441067218	31.085489999999993	122.447062	8.9	99.3	89.0
352166000	1441067219	31.08548339206837	122.44710696319623	8.9	99.35454545454544	88.9090909090909
352166000	1441067220	31.085476568671194	122.4471526050976	8.9	99.4090909090909	88.81818181818181
352166000	1441067221	31.08546955731039	122.44719884131649	8.9	99.46363636363637	88.72727272727272
352166000	1441067222	31.085462385487954	122.44724558746523	8.9	99.51818181818182	88.63636363636363
352166000	1441067223	31.085455080706033	122.44729275915631	8.9	99.57272727272726	88.54545454545455
352166000	1441067224	31.08544767046688	122.44734027200232	8.9	99.62727272727274	88.45454545454545
352166000	1441067225	31.08544018227286	122.4473880416158	8.9	99.68181818181819	88.36363636363636
352166000	1441067226	31.085432643626476	122.44743598360951	8.9	99.73636363636363	88.27272727272727
352166000	1441067227	31.08542508203034	122.4474840135962	8.9	99.7909090909091	88.18181818181817
352166000	1441067228	31.08541752498723	122.44753204718872	8.9	99.84545454545456	88.0909090909091
352166000	1441067229	31.08541	122.44758000000002	8.9	99.9	88.0
352166000	1441067230	31.085402532849255	122.44762780545338	8.9	99.9	87.77777777777777
352166000	1441067231	31.085395142426094	122.44767546821328	8.9	99.9	87.55555555555556
352166000	1441067232	31.085387845899163	122.44772301075449	8.9	99.9	87.33333333333334
352166000	1441067233	31.08538066043713	122.44777045555182	8.9	99.9	87.11111111111111
352166000	1441067234	31.085373603208573	122.44781782508007	8.9	99.9	86.88888888888889
352166000	1441067235	31.085366691382067	122.4478651418141	8.9	99.9	86.66666666666667
352166000	1441067236	31.085359942126136	122.44791242822885	8.9	99.9	86.44444444444444
352166000	1441067237	31.085353372609294	122.44795970679915	8.9	99.9	86.22222222222223
352166000	1441067238	31.085347	122.448007	8.9	99.9	86.0
352166000	1441067239	31.085340840585822	122.44805432162515	8.88	99.66000000000001	85.80000000000001
352166000	1441067240	31.08533490713072	122.44810165074361	8.86	99.42000000000002	85.60000000000001
352166000	1441067241	31.085329211517813	122.44814895774327	8.84	99.18	85.4
352166000	1441067242	31.085323765630253	122.44819621301201	8.82	98.94	85.2
352166000	1441067243	31.08531858135126	122.44824338693772	8.8	98.7	85.0
352166000	1441067244	31.085313670564076	122.44829044990836	8.78	98.46000000000001	84.80000000000001
352166000	1441067245	31.08530904515201	122.4483373723119	8.76	98.22000000000001	84.60000000000001
352166000	1441067246	31.085304716998383	122.44838412453633	8.74	97.98	84.4
352166000	1441067247	31.08530069798657	122.44843067696968	8.719999999999999	97.74	84.2
352166000	1441067248	31.08529699999999	122.448477	8.7	97.5	84.0
352166000	1441067249	31.08529362789195	122.44852308912077	8.7	97.12222222222222	84.0
352166000	1441067250	31.085290558395084	122.44856904024711	8.7	96.74444444444444	84.0
352166000	1441067251	31.085287761211646	122.44861497439952	8.7	96.36666666666667	84.0
352166000	1441067252	31.08528520604379	122.44866101259842	8.7	95.9888888888889	84.0
352166000	1441067253	31.08528286259346	122.44870727586415	8.7	95.61111111111111	84.0
352166000	1441067254	31.085280700562397	122.44875388521699	8.7	95.23333333333333	84.0
352166000	1441067255	31.085278689652228	122.44880096167715	8.7	94.85555555555555	84.0
352166000	1441067256	31.08527679956435	122.44884862626479	8.7	94.47777777777777	84.0
352166000	1441067257	31.085275000000006	122.448897	8.7	94.1	84.0
352166000	1441067258	31.085273262528002	122.44894615993098	8.69090909090909	93.95454545454545	84.0909090909091
352166000	1441067259	31.085271566188492	122.44899600721845	8.681818181818182	93.8090909090909	84.18181818181819
352166000	1441067260	31.085269891889517	122.44904639905128	8.672727272727272	93.66363636363637	84.27272727272728
352166000	1441067261	31.08526822053938	122.44909719261832	8.663636363636362	93.51818181818182	84.36363636363637
352166000	1441067262	31.085266533046603	122.44914824510833	8.654545454545454	93.37272727272727	84.45454545454545
352166000	1441067263	31.085264810319956	122.44919941371015	8.645454545454545	93.22727272727272	84.54545454545455
352166000	1441067264	31.085263033268358	122.44925055561242	8.636363636363637	93.08181818181818	84.63636363636364
352166000	1441067265	31.08526118280104	122.44930152800391	8.627272727272727	92.93636363636362	84.72727272727273
352166000	1441067266	31.085259239827415	122.44935218807325	8.618181818181817	92.7909090909091	84.81818181818183
352166000	1441067267	31.085257185257117	122.44940239300908	8.60909090909091	92.64545454545454	84.9090909090909
352166000	1441067268	31.085255000000004	122.449452	8.6	92.5	85.0
352166000	1441067269	31.08525267415414	122.44950089368103	8.6	92.6111111111111	84.8888888888889
352166000	1441067270	31.08525023456974	122.44954906847313	8.6	92.72222222222221	84.77777777777779
352166000	1441067271	31.085247717284947	122.44959654624367	8.6	92.83333333333333	84.66666666666667
352166000	1441067272	31.085245158337898	122.44964334886019	8.6	92.94444444444444	84.55555555555557
352166000	1441067273	31.085242593766655	122.44968949819028	8.6	93.05555555555556	84.44444444444444
352166000	1441067274	31.08524005960926	122.44973501610156	8.6	93.16666666666667	84.33333333333333
352166000	1441067275	31.085237591903724	122.44977992446174	8.6	93.27777777777777	84.22222222222223
352166000	1441067276	31.085235226687985	122.44982424513861	8.6	93.38888888888889	84.11111111111111
352166000	1441067277	31.085233	122.44986800000001	8.6	93.5	84.0
352166000	1441067278	31.085230940815944	122.44991122429077	8.6	93.38333333333333	84.0
352166000	1441067279	31.08522904986526	122.44995400676355	8.6	93.26666666666667	84.0
352166000	1441067280	31.085227320815534	122.44999644954792	8.6	93.14999999999999	84.0
352166000	1441067281	31.085225747334263	122.45003865477345	8.6	93.03333333333333	84.0
352166000	1441067282	31.085224323088767	122.45008072456964	8.6	92.91666666666666	84.0
352166000	1441067283	31.085223041746247	122.45012276106604	8.6	92.8	84.0
352166000	1441067284	31.085221896973774	122.45016486639216	8.6	92.68333333333334	84.0
352166000	1441067285	31.08522088243827	122.45020714267744	8.6	92.56666666666666	84.0
352166000	1441067286	31.085219991806554	122.45024969205143	8.6	92.45	84.0
352166000	1441067287	31.08521921874527	122.45029261664352	8.6	92.33333333333333	84.0
352166000	1441067288	31.085218556920967	122.45033601858324	8.6	92.21666666666667	84.0
352166000	1441067289	31.085217999999998	122.45038	8.6	92.1	84.0
352166000	1441067290	31.08521753936697	122.45042463042986	8.6	91.95555555555555	84.0
352166000	1441067291	31.08521715727993	122.45046984903543	8.6	91.8111111111111	84.0
352166000	1441067292	31.085216833715346	122.45051556238587	8.6	91.66666666666666	84.0
352166000	1441067293	31.085216548649882	122.45056167705032	8.6	91.52222222222221	84.0
352166000	1441067294	31.085216282060255	122.45060809959787	8.6	91.37777777777778	84.0
352166000	1441067295	31.08521601392339	122.45065473659764	8.6	91.23333333333333	84.0
352166000	1441067296	31.085215724216248	122.45070149461858	8.6	91.08888888888889	84.0
352166000	1441067297	31.085215392916023	122.45074828022975	8.6	90.94444444444444	84.0
352166000	1441067298	31.085214999999998	122.450795	8.6	90.8	84.0
352166000	1441067299	31.085214529168578	122.4508415804767	8.6	90.83	84.0
352166000	1441067300	31.08521397901423	122.45088802812063	8.6	90.86	84.0
352166000	1441067301	31.085213351852413	122.45093436937104	8.6	90.89	84.0
352166000	1441067302	31.085212649998546	122.45098063066712	8.6	90.91999999999999	84.0
352166000	1441067303	31.08521187576797	122.4510268384481	8.6	90.94999999999999	84.0
352166000	1441067304	31.085211031476042	122.45107301915326	8.6	90.98	84.0
352166000	1441067305	31.085210119438038	122.45111919922176	8.6	91.01	84.0
352166000	1441067306	31.085209141969237	122.45116540509292	8.6	91.03999999999999	84.0
352166000	1441067307	31.085208101384826	122.4512116632059	8.6	91.07	84.0
352166000	1441067308	31.085206999999993	122.45125800000001	8.6	91.1	84.0
352166000	1441067309	31.08520584049545	122.45130443514591	8.6	91.14444444444443	84.0
352166000	1441067310	31.085204627014015	122.4513509612401	8.6	91.18888888888888	84.0
352166000	1441067311	31.085203364064107	122.45139756411052	8.6	91.23333333333332	84.0
352166000	1441067312	31.08520205615414	122.45144422958516	8.6	91.27777777777777	84.0
352166000	1441067313	31.08520070779258	122.4514909434919	8.6	91.32222222222221	84.0
352166000	1441067314	31.085199323487892	122.4515376916588	8.6	91.36666666666666	84.0
352166000	1441067315	31.085197907748555	122.45158445991378	8.6	91.41111111111111	84.0
352166000	1441067316	31.085196465083083	122.45163123408486	8.6	91.45555555555556	84.0
352166000	1441067317	31.085195000000002	122.45167800000002	8.6	91.5	84.0
352166000	1441067318	31.08519351740628	122.4517247455773	8.6	91.49166666666666	84.0
352166000	1441067319	31.085192023802524	122.45177146709486	8.6	91.48333333333333	84.0
352166000	1441067320	31.085190526087754	122.45181816292094	8.6	91.475	84.0
352166000	1441067321	31.08518903116102	122.45186483142375	8.6	91.46666666666665	84.0
352166000	1441067322	31.08518754592132	122.45191147097154	8.6	91.45833333333333	84.0
352166000	1441067323	31.0851860772677	122.45195807993252	8.6	91.45	84.0
352166000	1441067324	31.08518463209921	122.452004656675	8.6	91.44166666666666	84.0
352166000	1441067325	31.085183217314878	122.45205119956726	8.6	91.43333333333334	84.0
352166000	1441067326	31.085181839813742	122.45209770697758	8.6	91.425	84.0
352166000	1441067327	31.085180506494858	122.45214417727426	8.6	91.41666666666666	84.0
352166000	1441067328	31.08517922425725	122.45219060882562	8.6	91.40833333333335	84.0
352166000	1441067329	31.085177999999992	122.45223700000001	8.6	91.4	84.0
352166000	1441067330	31.085176835506694	122.45228335268513	8.6	91.47777777777777	84.0
352166000	1441067331	31.085175712099353	122.45232968284625	8.6	91.55555555555556	84.0
352166000	1441067332	31.085174605984488	122.45237600996794	8.6	91.63333333333334	84.0
352166000	1441067333	31.085173493368625	122.45242235353469	8.6	91.71111111111111	84.0
352166000	1441067334	31.08517235045824	122.45246873303101	8.6	91.78888888888889	84.0
352166000	1441067335	31.085171153459775	122.45251516794134	8.6	91.86666666666666	84.0
352166000	1441067336	31.085169878579663	122.45256167775007	8.6	91.94444444444444	84.0
352166000	1441067337	31.08516850202427	122.45260828194151	8.6	92.02222222222223	84.0
352166000	1441067338	31.085167	122.45265500000001	8.6	92.1	84.0
352166000	1441067339	31.085165358185886	122.45270184465816	8.6	92.04545454545455	84.0
352166000	1441067340	31.085163600151855	122.45274880164216	8.6	91.99090909090908	84.0
352166000	1441067341	31.085161758940554	122.45279584992667	8.6	91.93636363636362	84.0
352166000	1441067342	31.08515986759472	122.45284296848641	8.6	91.88181818181818	84.0
352166000	1441067343	31.08515795915708	122.45289013629612	8.6	91.82727272727273	84.0
352166000	1441067344	31.08515606667038	122.45293733233069	8.6	91.77272727272727	84.0
352166000	1441067345	31.085154223177415	122.45298453556497	8.6	91.71818181818182	84.0
352166000	1441067346	31.08515246172102	122.45303172497397	8.6	91.66363636363637	84.0
352166000	1441067347	31.08515081534406	122.45307887953273	8.6	91.6090909090909	84.0
352166000	1441067348	31.085149317089403	122.45312597821636	8.6	91.55454545454545	84.0
352166000	1441067349	31.085148	122.45317300000002	8.6	91.5	84.0
352166000	1441067350	31.085146883743324	122.4532199317239	8.6	91.45555555555556	84.11111111111111
352166000	1441067351	31.085145934485023	122.45326679168801	8.6	91.41111111111111	84.22222222222223
352166000	1441067352	31.085145105015275	122.45331360605721	8.6	91.36666666666666	84.33333333333333
352166000	1441067353	31.085144348124167	122.45336040099626	8.6	91.32222222222221	84.44444444444444
352166000	1441067354	31.08514361660181	122.45340720266985	8.6	91.27777777777777	84.55555555555557
352166000	1441067355	31.085142863238236	122.45345403724258	8.6	91.23333333333332	84.66666666666667
352166000	1441067356	31.085142040823445	122.45350093087893	8.6	91.18888888888888	84.77777777777779
352166000	1441067357	31.08514110214738	122.4535479097433	8.6	91.14444444444443	84.8888888888889
352166000	1441067358	31.08514	122.453595	8.6	91.1	85.0
352166000	1441067359	31.08513869956979	122.45364222002799	8.61	91.23	85.0
352166000	1441067360	31.08513721563967	122.45368955706496	8.62	91.35999999999999	85.0
352166000	1441067361	31.085135575391273	122.45373699056351	8.629999999999999	91.49	85.0
352166000	1441067362	31.085133806006205	122.4537844999762	8.639999999999999	91.62	85.0
352166000	1441067363	31.085131934666084	122.45383206475562	8.649999999999999	91.74999999999999	85.0
352166000	1441067364	31.085129988552623	122.45387966435447	8.66	91.88	85.0
352166000	1441067365	31.085127994847532	122.45392727822554	8.67	92.01	85.0
352166000	1441067366	31.085125980732546	122.45397488582155	8.68	92.14	85.0
352166000	1441067367	31.08512397338942	122.4540224665954	8.69	92.27	85.0
352166000	1441067368	31.085122000000005	122.45407	8.7	92.4	85.0
352166000	1441067369	31.08512008328461	122.45411746922113	8.7	92.41111111111113	84.8888888888889
352166000	1441067370	31.08511822811776	122.45416487237591	8.7	92.42222222222222	84.77777777777779
352166000	1441067371	31.0851164349124	122.45421221131436	8.7	92.43333333333334	84.66666666666667
352166000	1441067372	31.085114704081573	122.45425948788642	8.7	92.44444444444444	84.55555555555557
352166000	1441067373	31.085113036038262	122.45430670394204	8.7	92.45555555555556	84.44444444444444
352166000	1441067374	31.085111431195475	122.45435386133126	8.7	92.46666666666665	84.33333333333333
352166000	1441067375	31.085109889966162	122.45440096190399	8.7	92.47777777777777	84.22222222222223
352166000	1441067376	31.085108412763343	122.45444800751025	8.7	92.48888888888888	84.11111111111111
352166000	1441067377	31.08510699999999	122.45449500000001	8.7	92.5	84.0
352166000	1441067378	31.085105651959815	122.45454194270461	8.7	92.40833333333333	84.0
352166000	1441067379	31.085104368409226	122.4545888448809	8.7	92.31666666666666	84.0
352166000	1441067380	31.085103148985446	122.45463571726717	8.7	92.225	84.0
352166000	1441067381	31.085101993325576	122.45468257060162	8.7	92.13333333333333	84.0
352166000	1441067382	31.08510090106677	122.45472941562248	8.7	92.04166666666666	84.0
352166000	1441067383	31.085099871846122	122.454776263068	8.7	91.95	84.0
352166000	1441067384	31.085098905300732	122.4548231236764	8.7	91.85833333333333	84.0
352166000	1441067385	31.0850980010677	122.45487000818595	8.7	91.76666666666667	84.0
352166000	1441067386	31.085097158784066	122.45491692733482	8.7	91.675	84.0
352166000	1441067387	31.085096378086885	122.45496389186133	8.7	91.58333333333333	84.0
352166000	1441067388	31.085095658613184	122.45501091250364	8.7	91.49166666666667	84.0
352166000	1441067389	31.08509499999999	122.455058	8.7	91.4	84.0
352166000	1441067390	31.085094396738455	122.45510515607945	8.7	91.42222222222222	84.11111111111111
352166000	1441067391	31.085093822736354	122.45515234643432	8.7	91.44444444444444	84.22222222222223
352166000	1441067392	31.085093246755676	122.45519952774767	8.7	91.46666666666667	84.33333333333333
352166000	1441067393	31.085092637558446	122.4552466567025	8.7	91.4888888888889	84.44444444444444
352166000	1441067394	31.085091963906773	122.45529368998177	8.7	91.5111111111111	84.55555555555557
352166000	1441067395	31.08509119456283	122.45534058426837	8.7	91.53333333333333	84.66666666666667
352166000	1441067396	31.085090298288854	122.4553872962451	8.7	91.55555555555556	84.77777777777779
352166000	1441067397	31.085089243847126	122.45543378259474	8.7	91.57777777777778	84.8888888888889
352166000	1441067398	31.085088	122.45548000000001	8.7	91.60000000000001	85.0
352166000	1441067399	31.085086544613663	122.45552593650915	8.7	91.71818181818182	84.9090909090909
352166000	1441067400	31.085084891969398	122.4555717056328	8.7	91.83636363636364	84.81818181818183
352166000	1441067401	31.085083065452103	122.45561745224731	8.7	91.95454545454547	84.72727272727273
352166000	1441067402	31.0850810884464	122.45566332122894	8.7	92.07272727272728	84.63636363636364
352166000	1441067403	31.085078984336814	122.4557094574541	8.7	92.19090909090909	84.54545454545455
352166000	1441067404	31.085076776507535	122.45575600579922	8.7	92.30909090909093	84.45454545454545
352166000	1441067405	31.085074488342645	122.45580311114068	8.7	92.42727272727274	84.36363636363637
352166000	1441067406	31.085072143225975	122.45585091835498	8.7	92.54545454545455	84.27272727272728
352166000	1441067407	31.085069764541103	122.45589957231859	8.7	92.66363636363637	84.18181818181819
352166000	1441067408	31.08506737567141	122.45594921790807	8.7	92.7818181818182	84.0909090909091
352166000	1441067409	31.08506500000001	122.456	8.7	92.9	84.0
352166000	1441067410	31.085062668183667	122.45605198621308	8.7	92.8	84.0
352166000	1441067411	31.085060439974637	122.4561049351345	8.7	92.7	84.0
352166000	1441067412	31.085058382399545	122.45615852809372	8.7	92.60000000000001	84.0
352166000	1441067413	31.085056562485438	122.4562124464204	8.7	92.5	84.0
352166000	1441067414	31.085055047260003	122.4562663714443	8.7	92.4	84.0
352166000	1441067415	31.085053903751408	122.45631998449542	8.7	92.3	84.0
352166000	1441067416	31.085053198988323	122.45637296690391	8.7	92.2	84.0
352166000	1441067417	31.085052999999995	122.456425	8.7	92.1	84.0
352166000	1441067418	31.08505334499364	122.4564758323043	8.7	91.96363636363635	84.0
352166000	1441067419	31.085054156886724	122.45652548109827	8.7	91.82727272727273	84.0
352166000	1441067420	31.085055329774075	122.4565740308534	8.7	91.69090909090909	84.0
352166000	1441067421	31.085056757750422	122.45662156604091	8.7	91.55454545454545	84.0
352166000	1441067422	31.08505833491029	122.45666817113182	8.7	91.41818181818181	84.0
352166000	1441067423	31.08505995534808	122.45671393059693	8.7	91.28181818181818	84.0
352166000	1441067424	31.08506151315803	122.45675892890686	8.7	91.14545454545456	84.0
352166000	1441067425	31.085062902434284	122.45680325053198	8.7	91.00909090909092	84.0
352166000	1441067426	31.085064017270785	122.45684697994255	8.7	90.87272727272727	84.0
352166000	1441067427	31.085064751761465	122.4568902016086	8.7	90.73636363636363	84.0
352166000	1441067428	31.085065000000004	122.456933	8.7	90.6	84.0
352166000	1441067429	31.085064686425458	122.45697546222614	8.7	90.67777777777778	84.0
352166000	1441067430	31.08506385685827	122.45701768595497	8.7	90.75555555555555	84.0
352166000	1441067431	31.08506258746421	122.45705977149426	8.7	90.83333333333334	84.0
352166000	1441067432	31.085060954408853	122.45710181915186	8.7	90.91111111111111	84.0
352166000	1441067433	31.085059033857696	122.45714392923584	8.7	90.98888888888888	84.0
352166000	1441067434	31.085056901976078	122.45718620205429	8.7	91.06666666666666	84.0
352166000	1441067435	31.085054634929225	122.4572287379155	8.7	91.14444444444445	84.0
352166000	1441067436	31.08505230888221	122.45727163712792	8.7	91.22222222222221	84.0
352166000	1441067437	31.085050000000003	122.45731499999998	8.7	91.3	84.0
352166000	1441067438	31.085047772788304	122.45735891686188	8.7	91.32727272727273	84.0
352166000	1441067439	31.08504564511636	122.45740343812963	8.7	91.35454545454544	84.0
352166000	1441067440	31.085043623194277	122.45744860424074	8.7	91.38181818181818	84.0
352166000	1441067441	31.085041713232062	122.45749445563281	8.7	91.4090909090909	84.0
352166000	1441067442	31.08503992143968	122.45754103274334	8.7	91.43636363636364	84.0
352166000	1441067443	31.085038254027	122.45758837600992	8.7	91.46363636363637	84.0
352166000	1441067444	31.08503671720385	122.45763652587017	8.7	91.49090909090908	84.0
352166000	1441067445	31.085035317179948	122.45768552276166	8.7	91.51818181818182	84.0
352166000	1441067446	31.08503406016497	122.45773540712203	8.7	91.54545454545455	84.0
352166000	1441067447	31.085032952368486	122.45778621938892	8.7	91.57272727272726	84.0
352166000	1441067448	31.085031999999995	122.457838	8.7	91.60000000000001	84.0
352166000	1441067449	31.085031204539668	122.45789072866154	8.7	91.52222222222223	84.0
352166000	1441067450	31.085030548550804	122.45794414215418	8.7	91.44444444444446	84.0
352166000	1441067451	31.085030009867992	122.45799791652712	8.7	91.36666666666666	84.0
352166000	1441067452	31.085029566326284	122.45805172782953	8.7	91.28888888888889	84.0
352166000	1441067453	31.085029195761347	122.45810525211051	8.7	91.21111111111112	84.0
352166000	1441067454	31.085028876009297	122.45815816541905	8.7	91.13333333333334	84.0
352166000	1441067455	31.08502858490685	122.45821014380424	8.7	91.05555555555556	84.0
352166000	1441067456	31.085028300291203	122.4582608633149	8.7	90.97777777777779	84.0
352166000	1441067457	31.085027999999998	122.45831	8.7	90.9	84.0
352166000	1441067458	31.0850276647032	122.458357329294	8.7	90.92500000000001	84.0
352166000	1441067459	31.085027286398006	122.45840302417399	8.7	90.95	84.0
352166000	1441067460	31.085026859913135	122.45844735700267	8.7	90.97500000000001	84.0
352166000	1441067461	31.085026380076815	122.45849060014278	8.7	91.0	84.0
352166000	1441067462	31.085025841716917	122.45853302595705	8.7	91.025	84.0
352166000	1441067463	31.08502523966091	122.4585749068082	8.7	91.05000000000001	84.0
352166000	1441067464	31.085024568735896	122.45861651505894	8.7	91.075	84.0
352166000	1441067465	31.08502382376866	122.45865812307193	8.7	91.10000000000001	84.0
352166000	1441067466	31.085022999585583	122.45870000320986	8.7	91.125	84.0
352166000	1441067467	31.085022091012714	122.45874242783542	8.7	91.15	84.0
352166000	1441067468	31.085021092875753	122.45878566931127	8.7	91.175	84.0
352166000	1441067469	31.085020000000004	122.45883000000002	8.7	91.2	84.0
352166000	1441067470	31.085018810220596	122.4588756238176	8.7	91.22105263157896	84.0
352166000	1441067471	31.085017533413463	122.45892247089311	8.7	91.2421052631579	84.0
352166000	1441067472	31.085016182464827	122.45897040290892	8.7	91.26315789473685	84.0
352166000	1441067473	31.08501477026117	122.45901928154747	8.7	91.28421052631579	84.0
352166000	1441067474	31.08501330968904	122.45906896849121	8.7	91.30526315789474	84.0
352166000	1441067475	31.085011813635326	122.45911932542266	8.7	91.32631578947368	84.0
352166000	1441067476	31.085010294987015	122.4591702140243	8.7	91.34736842105264	84.0
352166000	1441067477	31.085008766631333	122.4592214959787	8.7	91.36842105263159	84.0
352166000	1441067478	31.085007241455735	122.45927303296843	8.7	91.38947368421053	84.0
352166000	1441067479	31.085005732347888	122.4593246866761	8.7	91.41052631578947	84.0
352166000	1441067480	31.0850042521957	122.45937631878436	8.7	91.43157894736842	84.0
352166000	1441067481	31.085002813887264	122.4594277909759	8.7	91.45263157894738	84.0
352166000	1441067482	31.085001430310896	122.45947896493344	8.7	91.47368421052632	84.0
352166000	1441067483	31.085000114355164	122.4595297023397	8.7	91.49473684210527	84.0
352166000	1441067484	31.084998878908856	122.45957986487745	8.7	91.51578947368422	84.0
352166000	1441067485	31.084997736860892	122.45962931422952	8.7	91.53684210526315	84.0
352166000	1441067486	31.084996701100486	122.45967791207875	8.7	91.5578947368421	84.0
352166000	1441067487	31.084995784517005	122.45972552010794	8.7	91.57894736842105	84.0
352166000	1441067488	31.084994999999992	122.459772	8.7	91.60000000000001	84.0
352166000	1441067489	31.084994356185042	122.45981726911623	8.7	91.54	84.0
352166000	1441067490	31.084993844691184	122.45986146753147	8.7	91.47999999999999	84.0
352166000	1441067491	31.08499345288308	122.45990479099895	8.7	91.42	84.0
352166000	1441067492	31.084993168125074	122.45994743527187	8.7	91.36	84.0
352166000	1441067493	31.084992977781255	122.45998959610343	8.7	91.3	84.0
352166000	1441067494	31.08499286921547	122.46003146924673	8.7	91.24	84.0
352166000	1441067495	31.084992829791265	122.46007325045494	8.7	91.18	84.0
352166000	1441067496	31.08499284687196	122.46011513548116	8.7	91.12	84.0
352166000	1441067497	31.08499290782061	122.46015732007851	8.7	91.06	84.0
352166000	1441067498	31.084992999999997	122.46019999999999	8.7	91.0	84.0
352166000	1441067499	31.084993109913523	122.46024334889103	8.7	90.99	84.0
352166000	1441067500	31.084993220627613	122.46028745196611	8.7	90.98	84.0
352166000	1441067501	31.084993314349482	122.46033237233202	8.7	90.97	84.0
352166000	1441067502	31.08499337328618	122.46037817309556	8.7	90.96000000000001	84.0
352166000	1441067503	31.084993379644676	122.46042491736341	8.7	90.95	84.0
352166000	1441067504	31.084993315631834	122.46047266824225	8.7	90.94	84.0
352166000	1441067505	31.084993163454403	122.46052148883872	8.7	90.93	84.0
352166000	1441067506	31.084992905318977	122.46057144225949	8.7	90.92	84.0
352166000	1441067507	31.084992523432053	122.46062259161107	8.7	90.91000000000001	84.0
352166000	1441067508	31.084992	122.460675	8.7	90.9	84.0
352166000	1441067509	31.08499132411002	122.46072865269355	8.7	90.85555555555557	84.0
352166000	1441067510	31.08499051237342	122.46078322360233	8.7	90.81111111111112	84.0
352166000	1441067511	31.084989588283086	122.46083830879783	8.7	90.76666666666668	84.0
352166000	1441067512	31.08498857533258	122.4608935043515	8.7	90.72222222222223	84.0
352166000	1441067513	31.084987497016144	122.46094840633494	8.7	90.67777777777779	84.0
352166000	1441067514	31.08498637682874	122.4610026108198	8.7	90.63333333333334	84.0
352166000	1441067515	31.084985238265972	122.46105571387776	8.7	90.5888888888889	84.0
352166000	1441067516	31.084984104824112	122.46110731158053	8.7	90.54444444444445	84.0
352166000	1441067517	31.084983000000005	122.46115700000001	8.7	90.5	84.0
352166000	1441067518	31.084981941199054	122.46120450813218	8.708333333333332	90.53333333333335	84.08333333333334
352166000	1441067519	31.08498092145876	122.46125009666964	8.716666666666667	90.56666666666668	84.16666666666667
352166000	1441067520	31.08497992772408	122.46129415922914	8.725	90.60000000000001	84.25
352166000	1441067521	31.08497894693931	122.46133708942739	8.733333333333333	90.63333333333334	84.33333333333333
352166000	1441067522	31.08497796604823	122.46137928088099	8.741666666666667	90.66666666666667	84.41666666666667
352166000	1441067523	31.08497697199407	122.46142112720662	8.75	90.7	84.50000000000001
352166000	1441067524	31.084975951719564	122.4614630220209	8.758333333333333	90.73333333333335	84.58333333333334
352166000	1441067525	31.084974892166883	122.46150535894031	8.766666666666667	90.76666666666668	84.66666666666667
352166000	1441067526	31.08497378027774	122.46154853158147	8.775	90.8	84.75000000000001
352166000	1441067527	31.084972602993275	122.46159293356084	8.783333333333333	90.83333333333334	84.83333333333334
352166000	1441067528	31.084971347254022	122.46163895849486	8.791666666666668	90.86666666666667	84.91666666666667
352166000	1441067529	31.084969999999984	122.461687	8.8	90.9	85.0
352166000	1441067530	31.084968553326277	122.46173730879694	8.8	91.025	84.875
352166000	1441067531	31.084967019951115	122.46178956402383	8.8	91.15	84.75000000000001
352166000	1441067532	31.084965417749117	122.46184330192321	8.8	91.275	84.625
352166000	1441067533	31.084963764595614	122.46189805873766	8.8	91.40000000000002	84.50000000000001
352166000	1441067534	31.084962078366683	122.46195337070984	8.8	91.525	84.375
352166000	1441067535	31.084960376939215	122.46200877408242	8.8	91.65	84.25
352166000	1441067536	31.084958678190826	122.46206380509818	8.8	91.775	84.12500000000001
352166000	1441067537	31.084956999999996	122.46211799999999	8.8	91.9	84.0
352166000	1441067538	31.084955358735623	122.46217097893313	8.80909090909091	91.88181818181819	84.0
352166000	1441067539	31.08495376472585	122.4622226976526	8.818181818181818	91.86363636363637	84.0
352166000	1441067540	31.08495222678846	122.46227319581591	8.827272727272728	91.84545454545456	84.0
352166000	1441067541	31.084950753741154	122.46232251308051	8.836363636363638	91.82727272727273	84.0
352166000	1441067542	31.084949354401527	122.46237068910389	8.845454545454546	91.80909090909091	84.0
352166000	1441067543	31.084948037587107	122.46241776354361	8.854545454545455	91.79090909090911	84.0
352166000	1441067544	31.084946812115316	122.4624637760571	8.863636363636363	91.77272727272728	84.0
352166000	1441067545	31.084945686803476	122.46250876630197	8.872727272727273	91.75454545454546	84.0
352166000	1441067546	31.08494467046887	122.4625527739357	8.881818181818183	91.73636363636363	84.0
352166000	1441067547	31.08494377192867	122.46259583861585	8.89090909090909	91.71818181818183	84.0
352166000	1441067548	31.084943	122.46263799999998	8.9	91.7	84.0
352166000	1441067549	31.08494236231596	122.46267934608845	8.89	91.58	84.0
352166000	1441067550	31.08494186177375	122.46272015825262	8.88	91.46000000000001	84.0
352166000	1441067551	31.084941500086288	122.46276076620678	8.870000000000001	91.34	84.0
352166000	1441067552	31.084941278966035	122.46280149966512	8.860000000000001	91.22000000000001	84.0
352166000	1441067553	31.084941200125037	122.46284268834184	8.850000000000001	91.10000000000001	84.0
352166000	1441067554	31.084941265274928	122.46288466195115	8.84	90.98	84.0
352166000	1441067555	31.08494147612689	122.46292775020737	8.83	90.86000000000001	84.0
352166000	1441067556	31.084941834391667	122.46297228282471	8.82	90.74000000000001	84.0
352166000	1441067557	31.084942341779467	122.46301858951747	8.81	90.62000000000002	84.0
352166000	1441067558	31.084943	122.46306700000001	8.8	90.5	84.0
352166000	1441067559	31.084943802540625	122.46311769341366	8.8	90.4	84.0
352166000	1441067560	31.084944710001846	122.46317024660775	8.8	90.30000000000001	84.0
352166000	1441067561	31.08494567476311	122.46322408585846	8.8	90.2	84.0
352166000	1441067562	31.084946649204806	122.4632786374418	8.8	90.10000000000001	84.0
352166000	1441067563	31.084947585708292	122.4633333276337	8.8	90.0	84.0
352166000	1441067564	31.084948436655818	122.46338758270996	8.8	89.9	84.0
352166000	1441067565	31.08494915443069	122.46344082894612	8.8	89.8	84.0
352166000	1441067566	31.08494969141705	122.46349249261768	8.8	89.7	84.0
352166000	1441067567	31.08495	122.463542	8.8	89.6	84.0
352166000	1441067568	31.084950045561712	122.46358895529409	8.80909090909091	89.7090909090909	84.0
352166000	1441067569	31.084949845470085	122.46363367440375	8.818181818181818	89.81818181818183	84.0
352166000	1441067570	31.084949430088628	122.4636766511586	8.827272727272728	89.92727272727272	84.0
352166000	1441067571	31.08494882978015	122.46371837938833	8.836363636363638	90.03636363636363	84.0
352166000	1441067572	31.084948074906738	122.46375935292271	8.845454545454546	90.14545454545454	84.0
352166000	1441067573	31.08494719582987	122.46380006559158	8.854545454545455	90.25454545454545	84.0
352166000	1441067574	31.084946222910347	122.4638410112248	8.863636363636363	90.36363636363637	84.0
352166000	1441067575	31.0849451865084	122.46388268365229	8.872727272727273	90.47272727272727	84.0
352166000	1441067576	31.08494411698357	122.46392557670397	8.881818181818183	90.58181818181818	84.0
352166000	1441067577	31.08494304469473	122.46397018420986	8.89090909090909	90.6909090909091	84.0
352166000	1441067578	31.084942	122.464017	8.9	90.8	84.0
352166000	1441067579	31.084941008507165	122.4640663446483	8.9	90.83	84.0
352166000	1441067580	31.084940076825507	122.46411784570405	8.9	90.86	84.0
352166000	1441067581	31.084939206815385	122.46417095746045	8.9	90.89	84.0
352166000	1441067582	31.084938400337986	122.46422513421061	8.9	90.91999999999999	84.0
352166000	1441067583	31.084937659255367	122.46427983024776	8.9	90.94999999999999	84.0
352166000	1441067584	31.084936985430495	122.46433449986506	8.9	90.98	84.0
352166000	1441067585	31.08493638072729	122.46438859735574	8.9	91.01	84.0
352166000	1441067586	31.084935847010545	122.46444157701296	8.9	91.03999999999999	84.0
352166000	1441067587	31.08493538614595	122.46449289313	8.9	91.07	84.0
352166000	1441067588	31.08493500000001	122.46454199999998	8.9	91.1	84.0
352166000	1441067589	31.084934687781317	122.46458853241154	8.89	90.99999999999999	84.0
352166000	1441067590	31.08493443806408	122.46463284713477	8.88	90.89999999999999	84.0
352166000	1441067591	31.084934236763093	122.46467548143525	8.870000000000001	90.8	84.0
352166000	1441067592	31.0849340697924	122.46471697257844	8.860000000000001	90.69999999999999	84.0
352166000	1441067593	31.084933923065304	122.46475785782982	8.850000000000001	90.6	84.0
352166000	1441067594	31.08493378249436	122.46479867445484	8.84	90.5	84.0
352166000	1441067595	31.08493363399152	122.46483995971899	8.83	90.4	84.0
352166000	1441067596	31.08493346346798	122.46488225088761	8.82	90.3	84.0
352166000	1441067597	31.084933256834244	122.46492608522615	8.81	90.19999999999999	84.0
352166000	1441067598	31.084933000000003	122.464972	8.8	90.1	84.0
352166000	1441067599	31.084932681303425	122.46502036170445	8.8	90.16	84.0
352166000	1441067600	31.08493229879928	122.4650708537546	8.8	90.22	84.0
352166000	1441067601	31.084931852972122	122.46512298879541	8.8	90.28	84.0
352166000	1441067602	31.084931344307247	122.4651762794719	8.8	90.34	84.0
352166000	1441067603	31.084930773290672	122.4652302384291	8.8	90.4	84.0
352166000	1441067604	31.08493014040924	122.46528437831194	8.8	90.46	84.0
352166000	1441067605	31.084929446150596	122.46533821176546	8.8	90.52000000000001	84.0
352166000	1441067606	31.08492869100322	122.46539125143464	8.8	90.58	84.0
[truncated: 8,881 more rows]
