# Supplementary material for: Maritime traffic congestion identification and ship trajectory prediction using temporal graph convolutional networks
Source: PLoS One. 2026 Mar 9;21(3):e0342781. doi: 10.1371/journal.pone.0342781 (PMC12970927; doi:10.1371/journal.pone.0342781)
Supplement: S1 File — (ZIP) [file pone.0342781.s001.zip › data/interpolation/shipid_352544000_processed.csv]

shipid	lasttime	lat	lon	sog	cog	hdg
352544000	1441065607	31.117482999999993	122.63475000000001	11.9	264.0	271.0
352544000	1441065608	31.117481635759503	122.6347125578527	11.9	264.0	270.88888888888886
352544000	1441065609	31.117478903959892	122.63466687018689	11.9	264.0	270.77777777777777
352544000	1441065610	31.117474941627954	122.63461373245495	11.9	264.0	270.6666666666667
352544000	1441065611	31.11746988579043	122.63455394010929	11.9	264.0	270.55555555555554
352544000	1441065612	31.11746387347442	122.63448828860233	11.9	264.0	270.44444444444446
352544000	1441065613	31.117457041707745	122.63441757338627	11.9	264.0	270.3333333333333
352544000	1441065614	31.11744952751933	122.63434258991305	11.9	264.0	270.22222222222223
352544000	1441065615	31.11744146793945	122.63426413363403	11.9	264.0	270.1111111111111
352544000	1441065616	31.117432999999995	122.63418300000001	11.9	264.0	270.0
352544000	1441065617	31.117424260734655	122.63409998446109	11.9	264.0	270.0
352544000	1441065618	31.117415387179015	122.63401588246666	11.9	264.0	270.0
352544000	1441065619	31.117406516370732	122.63393148946528	11.9	264.0	270.0
352544000	1441065620	31.117397785349507	122.63384760090477	11.9	264.0	270.0
352544000	1441065621	31.117389331157113	122.63376501223209	11.9	264.0	270.0
352544000	1441065622	31.117381290837315	122.63368451889349	11.9	264.0	270.0
352544000	1441065623	31.11737380143581	122.63360691633449	11.9	264.0	270.0
352544000	1441065624	31.117367	122.633533	11.9	264.0	270.0
352544000	1441065625	31.117360978661164	122.63346334692079	11.9	263.90909090909093	270.0909090909091
352544000	1441065626	31.117355649880164	122.63339766047328	11.9	263.81818181818187	270.1818181818182
352544000	1441065627	31.11735088119898	122.63333542562077	11.9	263.72727272727275	270.27272727272725
352544000	1441065628	31.117346540158277	122.6332761273273	11.9	263.6363636363636	270.3636363636364
352544000	1441065629	31.117342494297564	122.63321925055739	11.9	263.54545454545456	270.45454545454544
352544000	1441065630	31.117338611155272	122.63316428027599	11.9	263.45454545454544	270.54545454545456
352544000	1441065631	31.11733475826885	122.63311070144854	11.9	263.36363636363643	270.6363636363636
352544000	1441065632	31.117330803174845	122.63305799904083	11.9	263.2727272727273	270.7272727272727
352544000	1441065633	31.117326613408967	122.63300565801906	11.9	263.1818181818182	270.8181818181818
352544000	1441065634	31.11732205650601	122.63295316334978	11.9	263.0909090909091	270.9090909090909
352544000	1441065635	31.117317000000007	122.63289999999999	11.9	263.0	271.0
352544000	1441065636	31.11731134838305	122.63284575570863	11.9	263.0	271.0
352544000	1441065637	31.117305153982635	122.63279042930104	11.9	263.0	271.0
352544000	1441065638	31.117298506085255	122.63273412237393	11.9	263.0	271.0
352544000	1441065639	31.117291493977568	122.63267693652385	11.9	263.0	271.0
352544000	1441065640	31.117284206946426	122.63261897334706	11.9	263.0	271.0
352544000	1441065641	31.11727673427878	122.63256033443965	11.9	263.0	271.0
352544000	1441065642	31.117269165261806	122.63250112139741	11.9	263.0	271.0
352544000	1441065643	31.11726158918282	122.63244143581595	11.9	263.0	271.0
352544000	1441065644	31.117254095329365	122.63238137929054	11.9	263.0	271.0
352544000	1441065645	31.117246772989116	122.63232105341626	11.9	263.0	271.0
352544000	1441065646	31.11723971144998	122.63226055978791	11.9	263.0	271.0
352544000	1441065647	31.117233	122.6322	11.9	263.0	271.0
352544000	1441065648	31.117226700378225	122.63213940466214	11.911111111111111	263.0	271.0
352544000	1441065649	31.11722076412668	122.63207852044513	11.922222222222222	263.0	271.0
352544000	1441065650	31.117215115237638	122.63201702303537	11.933333333333334	263.0	271.0
352544000	1441065651	31.117209677702693	122.6319545881195	11.944444444444445	263.0	271.0
352544000	1441065652	31.117204375512873	122.63189089138442	11.955555555555556	263.0	271.0
352544000	1441065653	31.117199132658452	122.6318256085173	11.966666666666667	263.0	271.0
352544000	1441065654	31.117193873129064	122.63175841520565	11.977777777777778	263.0	271.0
352544000	1441065655	31.117188520913558	122.6316889871372	11.988888888888889	263.0	271.0
352544000	1441065656	31.117183000000004	122.631617	12.0	263.0	271.0
352544000	1441065657	31.11717724958555	122.63154227745123	12.0	263.0	271.0
352544000	1441065658	31.117171269707068	122.63146523502307	12.0	263.0	271.0
352544000	1441065659	31.117165075612437	122.6313864362164	12.0	263.0	271.0
352544000	1441065660	31.117158682550787	122.63130644453189	12.0	263.0	271.0
352544000	1441065661	31.117152105772664	122.63122582346995	12.0	263.0	271.0
352544000	1441065662	31.11714536052994	122.63114513653086	12.0	263.0	271.0
352544000	1441065663	31.117138462075932	122.63106494721464	12.0	263.0	271.0
352544000	1441065664	31.117131425665345	122.6309858190211	12.0	263.0	271.0
352544000	1441065665	31.117124266554242	122.63090831544979	12.0	263.0	271.0
352544000	1441065666	31.117116999999997	122.630833	12.0	263.0	271.0
352544000	1441065667	31.117109642243808	122.63076030365538	12.0	263.0	271.0
352544000	1441065668	31.11710221345777	122.63069012733767	12.0	263.0	271.0
352544000	1441065669	31.117094734796108	122.6306222394532	12.0	263.0	271.0
352544000	1441065670	31.117087227412416	122.6305564084083	12.0	263.0	271.0
352544000	1441065671	31.117079712459674	122.6304924026093	12.0	263.0	271.0
352544000	1441065672	31.117072211090353	122.63042999046259	12.0	263.0	271.0
352544000	1441065673	31.11706474445639	122.63036894037451	12.0	263.0	271.0
352544000	1441065674	31.117057333709283	122.6303090207515	12.0	263.0	271.0
352544000	1441065675	31.11705	122.63025	12.0	263.0	271.0
352544000	1441065676	31.11704275944269	122.63019165951086	12.0	263.0	271.0
352544000	1441065677	31.117035608005402	122.63013383261253	12.0	263.0	271.0
352544000	1441065678	31.117028536619543	122.6300763656179	12.0	263.0	271.0
352544000	1441065679	31.117021536216182	122.63001910484002	12.0	263.0	271.0
352544000	1441065680	31.11701459772616	122.62996189659188	12.0	263.0	271.0
352544000	1441065681	31.117007712079996	122.62990458718666	12.0	263.0	271.0
352544000	1441065682	31.117000870207978	122.62984702293754	12.0	263.0	271.0
352544000	1441065683	31.116994063040103	122.62978905015777	12.0	263.0	271.0
352544000	1441065684	31.116987281506084	122.62973051516069	12.0	263.0	271.0
352544000	1441065685	31.116980516535346	122.62967126425973	12.0	263.0	271.0
352544000	1441065686	31.11697375905704	122.62961114376832	12.0	263.0	271.0
352544000	1441065687	31.116966999999995	122.62955000000001	12.0	263.0	271.0
352544000	1441065688	31.11696024048386	122.62948773284363	12.0	263.0	271.0
352544000	1441065689	31.116953522392468	122.62942445648879	12.0	263.0	271.0
352544000	1441065690	31.1169468978011	122.62936033870017	12.0	263.0	271.0
352544000	1441065691	31.11694041878528	122.62929554724224	12.0	263.0	271.0
352544000	1441065692	31.116934137420895	122.62923024987927	12.0	263.0	271.0
352544000	1441065693	31.116928105784144	122.62916461437537	12.0	263.0	271.0
352544000	1441065694	31.116922375951546	122.62909880849436	12.0	263.0	271.0
352544000	1441065695	31.116917	122.62903299999999	12.0	263.0	271.0
352544000	1441065696	31.116912011460748	122.62896732531303	12.0	263.08333333333337	271.0
352544000	1441065697	31.116907369681318	122.62890179548324	12.0	263.16666666666674	271.0
352544000	1441065698	31.11690301546327	122.62883639021788	12.0	263.25	271.0
352544000	1441065699	31.116898889608134	122.62877108922432	12.0	263.33333333333337	271.0
352544000	1441065700	31.11689493291737	122.62870587221005	12.0	263.4166666666667	271.0
352544000	1441065701	31.11689108619241	122.62864071888283	12.0	263.5	271.0
352544000	1441065702	31.116887290234672	122.62857560895053	12.0	263.5833333333333	271.0
352544000	1441065703	31.116883485845467	122.62851052212118	12.0	263.6666666666667	271.0
352544000	1441065704	31.116879613826157	122.628445438103	12.0	263.75000000000006	271.0
352544000	1441065705	31.11687561497799	122.62838033660435	12.0	263.83333333333337	271.0
352544000	1441065706	31.11687143010221	122.62831519733379	12.0	263.9166666666667	271.0
352544000	1441065707	31.116867000000003	122.62825000000001	12.0	264.0	271.0
352544000	1441065708	31.116862280114365	122.62818473766839	12.0	264.0	270.88888888888886
352544000	1441065709	31.116857284455598	122.62811945683042	12.0	264.0	270.77777777777777
352544000	1441065710	31.11685204167594	122.62805421733401	12.0	264.0	270.6666666666667
352544000	1441065711	31.116846580427758	122.62798907902697	12.0	264.0	270.55555555555554
352544000	1441065712	31.116840929363534	122.62792410175707	12.0	264.0	270.44444444444446
352544000	1441065713	31.116835117135857	122.62785934537195	12.0	264.0	270.3333333333333
352544000	1441065714	31.116829172397466	122.6277948697191	12.0	264.0	270.22222222222223
352544000	1441065715	31.1168231238012	122.62773073464601	12.0	264.0	270.1111111111111
352544000	1441065716	31.116817	122.62766700000002	12.0	264.0	270.0
352544000	1441065717	31.116810821717706	122.62760367778492	12.01	263.90000000000003	270.0
352544000	1441065718	31.11680457796113	122.62754058863062	12.02	263.8	270.0
352544000	1441065719	31.116798249807427	122.62747750532375	12.03	263.70000000000005	270.0
352544000	1441065720	31.116791818333336	122.62741420065097	12.04	263.6	270.0
352544000	1441065721	31.116785264615135	122.62735044739907	12.05	263.5	270.0
352544000	1441065722	31.116778569728652	122.62728601835502	12.06	263.4	270.0
352544000	1441065723	31.11677171474926	122.62722068630582	12.07	263.3	270.0
352544000	1441065724	31.116764680751835	122.62715422403868	12.08	263.2	270.0
352544000	1441065725	31.116757448810795	122.62708640434093	12.09	263.1	270.0
352544000	1441065726	31.116749999999996	122.627017	12.1	263.0	270.0
352544000	1441065727	31.116742333117262	122.62694589825914	12.1	263.0	270.0
352544000	1441065728	31.11673451785824	122.62687344418399	12.1	263.0	270.0
352544000	1441065729	31.116726641643883	122.62680009729546	12.1	263.0	270.0
352544000	1441065730	31.116718791896194	122.626726317114	12.1	263.0	270.0
352544000	1441065731	31.11671105603821	122.62665256315972	12.1	263.0	270.0
352544000	1441065732	31.116703521493957	122.6265792949522	12.1	263.0	270.0
352544000	1441065733	31.116696275688604	122.62650697201057	12.1	263.0	270.0
352544000	1441065734	31.11668940604826	122.62643605385372	12.1	263.0	270.0
352544000	1441065735	31.116683	122.62636700000002	12.1	263.0	270.0
352544000	1441065736	31.116677111921454	122.62630014379035	12.1	263.0	270.0
352544000	1441065737	31.11667166398906	122.62623531385658	12.1	263.0	270.0
352544000	1441065738	31.116666545328258	122.62617221265386	12.1	263.0	270.0
352544000	1441065739	31.11666164506385	122.62611054263763	12.1	263.0	270.0
352544000	1441065740	31.116656852320006	122.6260500062638	12.1	263.0	270.0
352544000	1441065741	31.116652056220335	122.62599030598855	12.1	263.0	270.0
352544000	1441065742	31.116647145887843	122.6259311442685	12.1	263.0	270.0
352544000	1441065743	31.116642010444956	122.62587222356055	12.1	263.0	270.0
352544000	1441065744	31.11663653901365	122.62581324632191	12.1	263.0	270.0
352544000	1441065745	31.116630620715256	122.62575391501025	12.1	263.0	270.0
352544000	1441065746	31.116624144670617	122.62569393208348	12.1	263.0	270.0
352544000	1441065747	31.116617000000005	122.625633	12.1	263.0	270.0
352544000	1441065748	31.116609129599503	122.62557090194375	12.1	263.0	270.125
352544000	1441065749	31.11660069147058	122.62550774399983	12.1	263.0	270.25
352544000	1441065750	31.11659189739136	122.62544371297803	12.1	263.0	270.375
352544000	1441065751	31.116582959140317	122.62537899568756	12.1	263.0	270.49999999999994
352544000	1441065752	31.116574088496275	122.62531377893693	12.1	263.0	270.625
352544000	1441065753	31.116565497238433	122.62524824953408	12.1	263.0	270.75
352544000	1441065754	31.11655739714635	122.62518259428624	12.1	263.0	270.87499999999994
352544000	1441065755	31.116549999999997	122.62511700000002	12.1	263.0	271.0
352544000	1441065756	31.116543460784037	122.62505161372707	12.1	263.0	271.0
352544000	1441065757	31.116537707300893	122.62498642350175	12.1	263.0	271.0
352544000	1441065758	31.116532610557222	122.62492137760444	12.1	263.0	271.0
352544000	1441065759	31.116528041559643	122.62485642431587	12.1	263.0	271.0
352544000	1441065760	31.116523871314662	122.62479151191717	12.1	263.0	271.0
352544000	1441065761	31.116519970828662	122.6247265886898	12.1	263.0	271.0
352544000	1441065762	31.116516211107918	122.62466160291562	12.1	263.0	271.0
352544000	1441065763	31.11651246315866	122.6245965028768	12.1	263.0	271.0
352544000	1441065764	31.116508597986932	122.62453123685594	12.1	263.0	271.0
352544000	1441065765	31.116504486598757	122.62446575313588	12.1	263.0	271.0
352544000	1441065766	31.116499999999995	122.6244	12.1	263.0	271.0
352544000	1441065767	31.116495036077694	122.62433394245872	12.1	263.0	271.0
352544000	1441065768	31.11648960024398	122.62426761243	12.1	263.0	271.0
352544000	1441065769	31.116483724792303	122.62420105855863	12.1	263.0	271.0
352544000	1441065770	31.116477442016244	122.62413432948917	12.1	263.0	271.0
352544000	1441065771	31.11647078420946	122.62406747386619	12.1	263.0	271.0
352544000	1441065772	31.11646378366573	122.62400054033412	12.1	263.0	271.0
352544000	1441065773	31.1164564726789	122.62393357753731	12.1	263.0	271.0
352544000	1441065774	31.11644888354295	122.62386663411996	12.1	263.0	271.0
352544000	1441065775	31.11644104855192	122.6237997587262	12.1	263.0	271.0
352544000	1441065776	31.116433000000004	122.62373300000002	12.1	263.0	271.0
352544000	1441065777	31.11642477230797	122.62366642405429	12.1	263.0	271.0
352544000	1441065778	31.116416408402756	122.62360016687761	12.1	263.0	271.0
352544000	1441065779	31.11640795333812	122.62353438192743	12.1	263.0	271.0
352544000	1441065780	31.11639945216814	122.6234692226609	12.1	263.0	271.0
352544000	1441065781	31.11639094994716	122.62340484253505	12.1	263.0	271.0
352544000	1441065782	31.11638249172985	122.62334139500676	12.1	263.0	271.0
352544000	1441065783	31.116374122571134	122.62327903353268	12.1	263.0	271.0
352544000	1441065784	31.11636588752624	122.62321791156934	12.1	263.0	271.0
352544000	1441065785	31.116357831650625	122.62315818257305	12.1	263.0	271.0
352544000	1441065786	31.116349999999994	122.6231	12.1	263.0	271.0
352544000	1441065787	31.116342426702396	122.6230434133183	12.1	263.0	271.0
352544000	1441065788	31.116335102174183	122.62298805604429	12.1	263.0	271.0
352544000	1441065789	31.116328005903046	122.62293345770655	12.1	263.0	271.0
352544000	1441065790	31.116321117375875	122.62287914783386	12.1	263.0	271.0
352544000	1441065791	31.116314416078772	122.62282465595521	12.1	263.0	271.0
352544000	1441065792	31.116307881497004	122.62276951159977	12.1	263.0	271.0
352544000	1441065793	31.116301493115056	122.62271324429693	12.1	263.0	271.0
352544000	1441065794	31.116295230416572	122.62265538357619	12.1	263.0	271.0
352544000	1441065795	31.1162890728843	122.62259545896725	12.1	263.0	271.0
352544000	1441065796	31.116283000000003	122.62253299999999	12.1	263.0	271.0
352544000	1441065797	31.11627699205823	122.6224676908782	12.1	263.0	271.0
352544000	1441065798	31.116271032608203	122.6223998345005	12.1	263.0	271.0
352544000	1441065799	31.116265106013575	122.62232988843935	12.1	263.0	271.0
352544000	1441065800	31.116259196638826	122.62225831026696	12.1	263.0	271.0
352544000	1441065801	31.11625328884949	122.62218555755551	12.1	263.0	271.0
352544000	1441065802	31.116247367011965	122.62211208787713	12.1	263.0	271.0
352544000	1441065803	31.116241415493754	122.62203835880389	12.1	263.0	271.0
352544000	1441065804	31.116235418663386	122.6219648279077	12.1	263.0	271.0
352544000	1441065805	31.1162293608904	122.62189195276048	12.1	263.0	271.0
352544000	1441065806	31.116223226545415	122.62182019093399	12.1	263.0	271.0
352544000	1441065807	31.116216999999995	122.62175	12.1	263.0	271.0
352544000	1441065808	31.11621067540585	122.62168170680111	12.1	263.0	271.0
352544000	1441065809	31.116204286031635	122.62161511526395	12.1	263.0	271.0
352544000	1441065810	31.116197874924545	122.62154989858605	12.1	263.0	271.0
352544000	1441065811	31.116191485131086	122.62148572996503	12.1	263.0	271.0
352544000	1441065812	31.116185159697096	122.62142228259842	12.1	263.0	271.0
352544000	1441065813	31.116178941667677	122.62135922968369	12.1	263.0	271.0
352544000	1441065814	31.116172874087347	122.62129624441839	12.1	263.0	271.0
352544000	1441065815	31.116166999999994	122.62123299999999	12.1	263.0	271.0
352544000	1441065816	31.11616134666692	122.62116923623645	12.1	263.08333333333337	270.91666666666663
352544000	1441065817	31.116155878221505	122.62110495937796	12.1	263.16666666666674	270.83333333333337
352544000	1441065818	31.11615054301529	122.62104024228523	12.1	263.25	270.75
352544000	1441065819	31.116145289399963	122.62097515781922	12.1	263.33333333333337	270.6666666666667
352544000	1441065820	31.116140065727343	122.62090977884091	12.1	263.4166666666667	270.5833333333333
352544000	1441065821	31.116134820349423	122.62084417821146	12.1	263.5	270.49999999999994
352544000	1441065822	31.116129501618328	122.62077842879211	12.1	263.5833333333333	270.4166666666667
352544000	1441065823	31.116124057886328	122.62071260344425	12.1	263.6666666666667	270.3333333333333
352544000	1441065824	31.11611843750584	122.62064677502941	12.1	263.75000000000006	270.25
352544000	1441065825	31.11611258882946	122.62058101640923	12.1	263.83333333333337	270.1666666666667
352544000	1441065826	31.116106460209885	122.62051540044548	12.1	263.9166666666667	270.08333333333337
352544000	1441065827	31.116100000000003	122.62045	12.1	264.0	270.0
352544000	1441065828	31.116093176559982	122.62038486582713	12.1	263.8888888888889	270.0
352544000	1441065829	31.116086038278723	122.62031996025037	12.1	263.77777777777777	270.0
352544000	1441065830	31.116078653552186	122.62025522348539	12.1	263.6666666666667	270.0
352544000	1441065831	31.116071090776188	122.6201905957477	12.1	263.5555555555556	270.0
352544000	1441065832	31.116063418346453	122.62012601725267	12.1	263.44444444444446	270.0
352544000	1441065833	31.116055704658546	122.62006142821545	12.1	263.33333333333337	270.0
352544000	1441065834	31.116048018107968	122.61999676885107	12.1	263.22222222222223	270.0
352544000	1441065835	31.116040427090038	122.61993197937434	12.1	263.11111111111114	270.0
352544000	1441065836	31.11603299999999	122.61986699999999	12.1	263.0	270.0
352544000	1441065837	31.11602578944082	122.61980179433344	12.1	263.0	270.09999999999997
352544000	1441065838	31.11601878484711	122.61973641954368	12.1	263.0	270.2
352544000	1441065839	31.11601195986145	122.61967095619079	12.1	263.0	270.29999999999995
352544000	1441065840	31.116005288126598	122.61960548483472	12.1	263.0	270.4
352544000	1441065841	31.115998743285484	122.61954008603557	12.1	263.0	270.49999999999994
352544000	1441065842	31.11599229898121	122.6194748403535	12.1	263.0	270.6
352544000	1441065843	31.115985928857025	122.61940982834867	12.1	263.0	270.7
352544000	1441065844	31.11597960655635	122.61934513058127	12.1	263.0	270.8
352544000	1441065845	31.11597330572276	122.6192808276116	12.1	263.0	270.9
352544000	1441065846	31.115966999999998	122.61921700000002	12.1	263.0	271.0
352544000	1441065847	31.115960665156578	122.61915367271494	12.1	263.0	271.0
352544000	1441065848	31.115954285459583	122.61909064835731	12.1	263.0	271.0
352544000	1441065849	31.115947847300234	122.6190276739362	12.1	263.0	271.0
352544000	1441065850	31.115941337069337	122.61896449646085	12.1	263.0	271.0
352544000	1441065851	31.115934741157133	122.61890086294059	12.1	263.0	271.0
352544000	1441065852	31.115928045953396	122.61883652038483	12.1	263.0	271.0
352544000	1441065853	31.115921237847385	122.61877121580316	12.1	263.0	271.0
352544000	1441065854	31.11591430322778	122.61870469620524	12.1	263.0	271.0
352544000	1441065855	31.115907228482794	122.61863670860087	12.1	263.0	271.0
352544000	1441065856	31.1159	122.61856699999998	12.1	263.0	271.0
352544000	1441065857	31.11589262090129	122.61849544781143	12.11	263.0	271.0
352544000	1441065858	31.115885161248137	122.61842245103894	12.12	263.0	271.0
352544000	1441065859	31.115877707837953	122.61834853908462	12.129999999999999	263.0	271.0
352544000	1441065860	31.115870347469272	122.6182742413502	12.139999999999999	263.0	271.0
352544000	1441065861	31.115863166941896	122.61820008723687	12.149999999999999	263.0	271.0
352544000	1441065862	31.115856253056794	122.61812660614542	12.16	263.0	271.0
352544000	1441065863	31.115849692616184	122.61805432747624	12.17	263.0	271.0
352544000	1441065864	31.115843572423373	122.61798378062927	12.18	263.0	271.0
352544000	1441065865	31.11583797928283	122.61791549500411	12.19	263.0	271.0
352544000	1441065866	31.115833	122.61785	12.2	263.0	271.0
352544000	1441065867	31.115828680046754	122.61778763232209	12.2	263.0	271.0
352544000	1441065868	31.115824899556902	122.61772795789982	12.2	263.0	271.0
352544000	1441065869	31.11582149732863	122.61767034996932	12.2	263.0	271.0
352544000	1441065870	31.115818312158815	122.61761418176718	12.2	263.0	271.0
352544000	1441065871	31.115815182843228	122.61755882653067	12.2	263.0	271.0
352544000	1441065872	31.115811948176503	122.6175036574973	12.2	263.0	271.0
352544000	1441065873	31.11580844695225	122.61744804790526	12.2	263.0	271.0
352544000	1441065874	31.11580451796295	122.61739137099312	12.2	263.0	271.0
352544000	1441065875	31.115799999999986	122.61733299999999	12.2	263.0	271.0
352544000	1441065876	31.115794775739975	122.6172724590516	12.2	263.08333333333337	270.91666666666663
352544000	1441065877	31.115788903404585	122.61720987581826	12.2	263.16666666666674	270.83333333333337
352544000	1441065878	31.115782485102137	122.61714552885606	12.2	263.25	270.75
352544000	1441065879	31.11577562294149	122.61707969672086	12.2	263.33333333333337	270.6666666666667
352544000	1441065880	31.115768419031998	122.61701265796825	12.2	263.4166666666667	270.5833333333333
352544000	1441065881	31.11576097548352	122.61694469115336	12.2	263.5	270.49999999999994
352544000	1441065882	31.115753394406525	122.61687607483104	12.2	263.5833333333333	270.4166666666667
352544000	1441065883	31.11574577791202	122.61680708755576	12.2	263.6666666666667	270.3333333333333
352544000	1441065884	31.11573822811161	122.61673800788152	12.2	263.75000000000006	270.25
352544000	1441065885	31.11573084711752	122.61666911436205	12.2	263.83333333333337	270.1666666666667
352544000	1441065886	31.11572373704251	122.61660068555057	12.2	263.9166666666667	270.08333333333337
352544000	1441065887	31.115717000000004	122.61653300000002	12.2	264.0	270.0
352544000	1441065888	31.11571070655132	122.6164662632341	12.2	263.8888888888889	270.0
352544000	1441065889	31.11570480104764	122.61640038866129	12.2	263.77777777777777	270.0
352544000	1441065890	31.11569919628731	122.61633521666134	12.2	263.6666666666667	270.0
352544000	1441065891	31.1156938050683	122.61627058761444	12.2	263.5555555555556	270.0
352544000	1441065892	31.115688540188273	122.61620634190099	12.2	263.44444444444446	270.0
352544000	1441065893	31.115683314444574	122.61614231990171	12.2	263.33333333333337	270.0
352544000	1441065894	31.115678040634208	122.61607836199758	12.2	263.22222222222223	270.0
352544000	1441065895	31.115672631553885	122.61601430856983	12.2	263.11111111111114	270.0
352544000	1441065896	31.115666999999995	122.61595	12.2	263.0	270.0
352544000	1441065897	31.115661079505117	122.6158853019044	12.209999999999999	263.0	270.09999999999997
352544000	1441065898	31.115654886547553	122.61582018083757	12.219999999999999	263.0	270.2
352544000	1441065899	31.11564845834211	122.61575462858855	12.23	263.0	270.29999999999995
352544000	1441065900	31.115641832103517	122.6156886369462	12.24	263.0	270.4
352544000	1441065901	31.115635045046556	122.61562219769941	12.25	263.0	270.49999999999994
352544000	1441065902	31.115628134385897	122.61555530263684	12.26	263.0	270.6
352544000	1441065903	31.11562113733626	122.61548794354714	12.27	263.0	270.7
352544000	1441065904	31.115614091112302	122.61542011221884	12.280000000000001	263.0	270.8
352544000	1441065905	31.115607032928676	122.61535180044035	12.290000000000001	263.0	270.9
352544000	1441065906	31.115599999999993	122.615283	12.3	263.0	271.0
352544000	1441065907	31.115593023293684	122.61521375337347	12.3	263.0	271.0
352544000	1441065908	31.11558610878864	122.61514430578605	12.3	263.0	271.0
352544000	1441065909	31.11557925621715	122.61507495315048	12.3	263.0	271.0
352544000	1441065910	31.115572465312162	122.61500599137935	12.3	263.0	271.0
352544000	1441065911	31.11556573580723	122.61493771638514	12.3	263.0	271.0
352544000	1441065912	31.115559067436525	122.61487042408031	12.3	263.0	271.0
352544000	1441065913	31.115552459934833	122.61480441037715	12.3	263.0	271.0
352544000	1441065914	31.115545913037497	122.61473997118793	12.3	263.0	271.0
352544000	1441065915	31.115539426480435	122.61467740242485	12.3	263.0	271.0
352544000	1441065916	31.115532999999996	122.614617	12.3	263.0	271.0
352544000	1441065917	31.11552663393574	122.61455888688577	12.30909090909091	263.0	271.0
352544000	1441065918	31.11552033103773	122.6145024942963	12.318181818181818	263.0	271.0
352544000	1441065919	31.115514094657474	122.61444708050637	12.327272727272728	263.0	271.0
352544000	1441065920	31.115507928145192	122.6143919037908	12.336363636363638	263.0	271.0
352544000	1441065921	31.115501834849773	122.6143362224248	12.345454545454546	263.0	271.0
352544000	1441065922	31.115495818118873	122.61427929468364	12.354545454545455	263.0	271.0
352544000	1441065923	31.11548988129883	122.61422037884287	12.363636363636363	263.0	271.0
352544000	1441065924	31.11548402773451	122.61415873317814	12.372727272727273	263.0	271.0
352544000	1441065925	31.115478260769205	122.61409361596536	12.381818181818183	263.0	271.0
352544000	1441065926	31.11547258374449	122.6140242854806	12.39090909090909	263.0	271.0
352544000	1441065927	31.115466999999995	122.61395	12.4	263.0	271.0
352544000	1441065928	31.115461519268937	122.61387042025792	12.385714285714286	263.0	271.0
352544000	1441065929	31.1154561768676	122.61378681682038	12.371428571428572	263.0	271.0
352544000	1441065930	31.115451014511464	122.61370086271076	12.357142857142858	263.0	271.0
352544000	1441065931	31.11544607392027	122.61361423095191	12.342857142857143	263.0	271.0
352544000	1441065932	31.115441396818195	122.61352859456609	12.32857142857143	263.0	271.0
352544000	1441065933	31.115437024933847	122.61344562657501	12.314285714285715	263.0	271.0
352544000	1441065934	31.115433	122.61336699999998	12.3	263.0	271.0
352544000	1441065935	31.115429341797167	122.61329399271023	12.3	263.0769230769231	270.9230769230769
352544000	1441065936	31.11542598228323	122.61322630196815	12.3	263.1538461538462	270.8461538461538
352544000	1441065937	31.11542283145833	122.61316322988492	12.3	263.2307692307693	270.7692307692308
352544000	1441065938	31.11541979932067	122.6131040785721	12.3	263.3076923076923	270.6923076923077
352544000	1441065939	31.115416795866796	122.61304815014167	12.3	263.3846153846154	270.6153846153846
352544000	1441065940	31.115413731091774	122.61299474670588	12.3	263.4615384615385	270.5384615384615
352544000	1441065941	31.1154105149893	122.61294317037735	12.3	263.53846153846155	270.46153846153845
352544000	1441065942	31.1154070575519	122.61289272326889	12.3	263.61538461538464	270.3846153846154
352544000	1441065943	31.115403268770905	122.61284270749373	12.3	263.6923076923077	270.3076923076923
352544000	1441065944	31.11539905863661	122.61279242516528	12.3	263.7692307692308	270.2307692307692
352544000	1441065945	31.11539433713819	122.61274117839734	12.3	263.84615384615387	270.15384615384613
352544000	1441065946	31.115389014263698	122.61268826930406	12.3	263.92307692307696	270.0769230769231
352544000	1441065947	31.115382999999998	122.61263300000002	12.3	264.0	270.0
352544000	1441065948	31.115376239304855	122.61257484263963	12.3	263.90000000000003	270.0
352544000	1441065949	31.115368817024077	122.61251394953516	12.3	263.8	270.0
352544000	1441065950	31.115360852975904	122.612450643038	12.3	263.70000000000005	270.0
352544000	1441065951	31.1153524669791	122.61238524549923	12.3	263.6	270.0
352544000	1441065952	31.115343778852946	122.61231807926951	12.3	263.5	270.0
352544000	1441065953	31.11533490841732	122.61224946669914	12.3	263.4	270.0
352544000	1441065954	31.115325975492716	122.6121797301379	12.3	263.3	270.0
352544000	1441065955	31.115317099900267	122.61210919193513	12.3	263.2	270.0
352544000	1441065956	31.115308401461853	122.6120381744397	12.3	263.1	270.0
352544000	1441065957	31.115299999999994	122.61196699999999	12.3	263.0	270.0
352544000	1441065958	31.115291989657727	122.61189592342372	12.31	263.0	270.09999999999997
352544000	1441065959	31.11528436185758	122.61182492935748	12.32	263.0	270.2
352544000	1441065960	31.115277082341773	122.61175393490784	12.33	263.0	270.29999999999995
352544000	1441065961	31.115270116852336	122.61168285718146	12.34	263.0	270.4
352544000	1441065962	31.115263431131105	122.61161161328508	12.350000000000001	263.0	270.49999999999994
352544000	1441065963	31.11525699091976	122.61154012032567	12.360000000000001	263.0	270.6
352544000	1441065964	31.115250761959775	122.61146829541023	12.370000000000001	263.0	270.7
352544000	1441065965	31.11524470999245	122.61139605564594	12.38	263.0	270.8
352544000	1441065966	31.115238800758892	122.61132331814007	12.39	263.0	270.9
352544000	1441065967	31.115232999999996	122.61125000000001	12.4	263.0	271.0
352544000	1441065968	31.11522727754179	122.61117606314681	12.4	263.0	271.0
352544000	1441065969	31.11522161955135	122.61110164875564	12.4	263.0	271.0
352544000	1441065970	31.115216016281405	122.61102694281514	12.4	263.0	271.0
352544000	1441065971	31.11521045798515	122.61095213131401	12.4	263.0	271.0
352544000	1441065972	31.11520493491617	122.61087740024087	12.4	263.0	271.0
352544000	1441065973	31.115199437328485	122.61080293558427	12.4	263.0	271.0
352544000	1441065974	31.115193955476567	122.6107289233329	12.4	263.0	271.0
352544000	1441065975	31.115188479615323	122.61065554947527	12.4	263.0	271.0
352544000	1441065976	31.11518299999999	122.61058299999999	12.4	263.0	271.0
352544000	1441065977	31.115177514032638	122.61051143413187	12.4	263.1	271.0
352544000	1441065978	31.115172047700785	122.61044090404083	12.4	263.2	271.0
352544000	1441065979	31.11516663413836	122.61037143513296	12.4	263.3	271.0
352544000	1441065980	31.115161306479322	122.61030305281429	12.4	263.4	271.0
352544000	1441065981	31.11515609785764	122.61023578249072	12.4	263.5	271.0
352544000	1441065982	31.115151041407284	122.61016964956805	12.4	263.6	271.0
352544000	1441065983	31.115146170262303	122.61010467945206	12.4	263.70000000000005	271.0
352544000	1441065984	31.115141517556722	122.61004089754834	12.4	263.8	271.0
352544000	1441065985	31.1151371164246	122.60997832926249	12.4	263.90000000000003	271.0
352544000	1441065986	31.115133000000004	122.60991700000001	12.4	264.0	271.0
352544000	1441065987	31.115129181895767	122.60985687757422	12.4	264.0	271.0
352544000	1441065988	31.115125597639498	122.60979769943005	12.4	264.0	271.0
352544000	1441065989	31.115122163236954	122.6097391454206	12.4	264.0	271.0
352544000	1441065990	31.11511879469333	122.60968089539928	12.4	264.0	271.0
352544000	1441065991	31.115115408013242	122.60962262921966	12.4	264.0	271.0
352544000	1441065992	31.115111919200725	122.60956402673565	12.4	264.0	271.0
352544000	1441065993	31.115108244259208	122.60950476780137	12.4	264.0	271.0
352544000	1441065994	31.11510429919155	122.60944453227124	12.4	264.0	271.0
352544000	1441065995	31.115099999999998	122.60938299999998	12.4	264.0	271.0
352544000	1441065996	31.115095287447254	122.6093199411585	12.4	264.0	270.91666666666663
352544000	1441065997	31.115090201340102	122.6092554871817	12.4	264.0	270.83333333333337
352544000	1441065998	31.115084806246763	122.60918985982016	12.4	264.0	270.75
352544000	1441065999	31.11507916673589	122.60912328082435	12.4	264.0	270.6666666666667
352544000	1441066000	31.115073347376526	122.6090559719445	12.4	264.0	270.5833333333333
352544000	1441066001	31.115067412738174	122.60898815493054	12.4	264.0	270.49999999999994
352544000	1441066002	31.115061427390813	122.60892005153228	12.4	264.0	270.4166666666667
352544000	1441066003	31.115055455904855	122.60885188349918	12.4	264.0	270.3333333333333
352544000	1441066004	31.115049562851205	122.6087838725805	12.4	264.0	270.25
352544000	1441066005	31.11504381280123	122.60871624052527	12.4	264.0	270.1666666666667
352544000	1441066006	31.11503827032674	122.60864920908224	12.4	264.0	270.08333333333337
352544000	1441066007	31.115033	122.608583	12.4	264.0	270.0
352544000	1441066008	31.115028039923125	122.60851773710309	12.4	264.0	270.0
352544000	1441066009	31.115023322315682	122.60845315252101	12.4	264.0	270.0
352544000	1441066010	31.115018752926016	122.6083888804599	12.4	264.0	270.0
352544000	1441066011	31.115014237501722	122.60832455512612	12.4	264.0	270.0
352544000	1441066012	31.115009681789644	122.60825981072647	12.4	264.0	270.0
352544000	1441066013	31.11500499153591	122.60819428146796	12.4	264.0	270.0
352544000	1441066014	31.115000072485888	122.60812760155811	12.4	264.0	270.0
352544000	1441066015	31.1149948303842	122.60805940520464	12.4	264.0	270.0
352544000	1441066016	31.114989170974596	122.60798932661574	12.4	264.0	270.0
352544000	1441066017	31.114982999999988	122.60791700000001	12.4	264.0	270.0
352544000	1441066018	31.114976261764063	122.60784223577551	12.411111111111111	263.8888888888889	270.1111111111111
352544000	1441066019	31.114969054817074	122.60776554919646	12.422222222222222	263.77777777777777	270.22222222222223
352544000	1441066020	31.114961516272288	122.60768763172553	12.433333333333334	263.6666666666667	270.3333333333333
352544000	1441066021	31.11495378324462	122.60760917482489	12.444444444444445	263.5555555555556	270.44444444444446
352544000	1441066022	31.114945992850597	122.60753086995587	12.455555555555556	263.44444444444446	270.55555555555554
352544000	1441066023	31.114938282208474	122.60745340857916	12.466666666666667	263.33333333333337	270.6666666666667
352544000	1441066024	31.114930788438116	122.60737748215483	12.477777777777778	263.22222222222223	270.77777777777777
352544000	1441066025	31.114923648660966	122.6073037821422	12.488888888888889	263.11111111111114	270.88888888888886
352544000	1441066026	31.114916999999995	122.60723300000001	12.5	263.0	271.0
352544000	1441066027	31.114910938887647	122.60716562240411	12.5	263.1	271.0
352544000	1441066028	31.114905398989475	122.6071013169007	12.5	263.2	271.0
352544000	1441066029	31.11490027327816	122.60703954625392	12.5	263.3	271.0
352544000	1441066030	31.114895454725126	122.60697977322849	12.5	263.4	271.0
352544000	1441066031	31.114890836300724	122.6069214605896	12.5	263.5	271.0
352544000	1441066032	31.11488631097426	122.60686407110275	12.5	263.6	271.0
352544000	1441066033	31.114881771714067	122.6068070675339	12.5	263.70000000000005	271.0
352544000	1441066034	31.11487711148751	122.6067499126493	12.5	263.8	271.0
352544000	1441066035	31.114872223261003	122.60669206921564	12.5	263.90000000000003	271.0
352544000	1441066036	31.114867	122.606633	12.5	264.0	271.0
352544000	1441066037	31.114861361876404	122.60657226107114	12.5	264.0	271.0
352544000	1441066038	31.114855337891267	122.60650978170334	12.5	264.0	271.0
352544000	1441066039	31.11484898425303	122.60644558447221	12.5	264.0	271.0
352544000	1441066040	31.114842357170048	122.60637969195317	12.5	264.0	271.0
352544000	1441066041	31.114835512850696	122.60631212672155	12.5	264.0	271.0
352544000	1441066042	31.11482850750333	122.60624291135251	12.5	264.0	271.0
352544000	1441066043	31.114821397336254	122.60617206842105	12.5	264.0	271.0
352544000	1441066044	31.114814238557802	122.60609962050205	12.5	264.0	271.0
352544000	1441066045	31.114807087376285	122.60602559017018	12.5	264.0	271.0
352544000	1441066046	31.114799999999995	122.60594999999999	12.5	264.0	271.0
352544000	1441066047	31.114793028060596	122.60587298617257	12.5	264.0	270.87499999999994
352544000	1441066048	31.11478620488392	122.60579513929605	12.5	264.0	270.75
352544000	1441066049	31.11477955922073	122.60571716358493	12.5	264.0	270.625
352544000	1441066050	31.11477311982345	122.60563976325352	12.5	264.0	270.49999999999994
352544000	1441066051	31.114766915446207	122.60556364251575	12.5	264.0	270.375
352544000	1441066052	31.114760974844785	122.60548950558533	12.5	264.0	270.25
352544000	1441066053	31.114755326776475	122.60541805667569	12.5	264.0	270.125
352544000	1441066054	31.114749999999997	122.60534999999999	12.5	264.0	270.0
352544000	1441066055	31.114745005034983	122.60528581474907	12.507692307692308	264.0	270.0
352544000	1441066056	31.11474027943979	122.60522508002492	12.515384615384615	264.0	270.0
352544000	1441066057	31.114735742531114	122.60516714990774	12.523076923076923	264.0	270.0
352544000	1441066058	31.114731313624283	122.605111378478	12.53076923076923	264.0	270.0
352544000	1441066059	31.11472691203339	122.60505711981666	12.538461538461538	264.0	270.0
352544000	1441066060	31.11472245707135	122.60500372800486	12.546153846153846	264.0	270.0
352544000	1441066061	31.11471786804998	122.60495055712417	12.553846153846154	264.0	270.0
352544000	1441066062	31.114713064280036	122.6048969612564	12.561538461538461	264.0	270.0
352544000	1441066063	31.114707965071215	122.60484229448369	12.569230769230769	264.0	270.0
352544000	1441066064	31.11470248973206	122.6047859108886	12.576923076923077	264.0	270.0
352544000	1441066065	31.11469655756998	122.60472716455396	12.584615384615384	264.0	270.0
352544000	1441066066	31.114690087891066	122.60466540956317	12.592307692307692	264.0	270.0
352544000	1441066067	31.114682999999992	122.6046	12.6	264.0	270.0
352544000	1441066068	31.114675252833315	122.6045305371476	12.6	263.90000000000003	270.0
352544000	1441066069	31.114666963860756	122.60445761108427	12.6	263.8	270.0
352544000	1441066070	31.11465829018679	122.60438205908655	12.6	263.70000000000005	270.0
352544000	1441066071	31.114649388917677	122.60430471843016	12.6	263.6	270.0
352544000	1441066072	31.114640417161514	122.60422642639013	12.6	263.5	270.0
352544000	1441066073	31.114631532028483	122.60414802024052	12.6	263.4	270.0
352544000	1441066074	31.114622890630695	122.60407033725464	12.6	263.3	270.0
352544000	1441066075	31.114614650082324	122.60399421470494	12.6	263.2	270.0
352544000	1441066076	31.114606967499462	122.60392048986306	12.6	263.1	270.0
352544000	1441066077	31.114599999999996	122.60385	12.6	263.0	270.0
352544000	1441066078	31.114593850483026	122.60378330816116	12.6	263.0	270.09999999999997
352544000	1441066079	31.114588404966323	122.60371988049239	12.6	263.0	270.2
352544000	1441066080	31.11458349524566	122.60365890891535	12.6	263.0	270.29999999999995
352544000	1441066081	31.114578953115114	122.60359958535237	12.6	263.0	270.4
352544000	1441066082	31.114574610367203	122.60354110172649	12.6	263.0	270.49999999999994
352544000	1441066083	31.1145702987929	122.6034826499613	12.6	263.0	270.6
352544000	1441066084	31.114565850181783	122.60342342198096	12.6	263.0	270.7
352544000	1441066085	31.11456109632189	122.60336260971026	12.6	263.0	270.8
352544000	1441066086	31.1145558689997	122.60329940507458	12.6	263.0	270.9
352544000	1441066087	31.114549999999994	122.60323300000002	12.6	263.0	271.0
352544000	1441066088	31.114543379338954	122.60316287310428	12.6	263.0	271.0
352544000	1441066089	31.114536129964737	122.60308964976865	12.6	263.0	271.0
352544000	1441066090	31.11452843306029	122.6030142420646	12.6	263.0	271.0
352544000	1441066091	31.114520469810447	122.60293756206283	12.6	263.0	271.0
352544000	1441066092	31.114512421402214	122.60286052183314	12.6	263.0	271.0
352544000	1441066093	31.114504469024734	122.60278403344445	12.6	263.0	271.0
352544000	1441066094	31.11449679386929	122.60270900896474	12.6	263.0	271.0
352544000	1441066095	31.11448957712928	122.60263636046113	12.6	263.0	271.0
352544000	1441066096	31.11448300000001	122.60256700000001	12.6	263.0	271.0
352544000	1441066097	31.114477189818682	122.6025015399499	12.60909090909091	263.0909090909091	271.0
352544000	1441066098	31.114472058483393	122.60243939389109	12.618181818181817	263.1818181818182	271.0
352544000	1441066099	31.11446746403066	122.6023796757075	12.627272727272727	263.2727272727273	271.0
352544000	1441066100	31.1144632644952	122.60232149928355	12.636363636363637	263.36363636363643	271.0
352544000	1441066101	31.11445931791006	122.6022639785044	12.645454545454545	263.45454545454544	271.0
352544000	1441066102	31.114455482306653	122.60220622725556	12.654545454545454	263.54545454545456	271.0
352544000	1441066103	31.114451615714806	122.60214735942326	12.663636363636362	263.6363636363636	271.0
352544000	1441066104	31.11444757616273	122.60208648889406	12.672727272727272	263.72727272727275	271.0
352544000	1441066105	31.114443221676886	122.60202272955513	12.681818181818182	263.81818181818187	271.0
352544000	1441066106	31.114438410281842	122.60195519529428	12.69090909090909	263.90909090909093	271.0
352544000	1441066107	31.114433000000002	122.601883	12.7	264.0	271.0
352544000	1441066108	31.11442689421319	122.6018055863853	12.7	264.0	270.88888888888886
352544000	1441066109	31.11442017774949	122.60172371245858	12.7	264.0	270.77777777777777
352544000	1441066110	31.114412980800637	122.60163846505152	12.7	264.0	270.6666666666667
352544000	1441066111	31.114405433560954	122.60155093099513	12.7	264.0	270.55555555555554
352544000	1441066112	31.114397666227482	122.6014621971196	12.7	264.0	270.44444444444446
352544000	1441066113	31.114389809000226	122.60137335025425	12.7	264.0	270.3333333333333
352544000	1441066114	31.11438199208214	122.6012854772276	12.7	264.0	270.22222222222223
352544000	1441066115	31.114374345679156	122.60119966486727	12.7	264.0	270.1111111111111
352544000	1441066116	31.114367	122.601117	12.7	264.0	270.0
352544000	1441066117	31.114360046526656	122.60103831688656	12.7	263.90000000000003	270.09999999999997
352544000	1441066118	31.114353421824905	122.60096343952632	12.7	263.8	270.2
352544000	1441066119	31.114347023730136	122.60089193935384	12.7	263.70000000000005	270.29999999999995
352544000	1441066120	31.114340750076536	122.60082338780414	12.7	263.6	270.4
352544000	1441066121	31.114334498697136	122.60075735631273	12.7	263.5	270.49999999999994
352544000	1441066122	31.11432816742389	122.6006934163155	12.7	263.4	270.6
352544000	1441066123	31.114321654087867	122.60063113924873	12.7	263.3	270.7
352544000	1441066124	31.11431485651916	122.60057009654915	12.7	263.2	270.8
352544000	1441066125	31.114307672547053	122.60050985965377	12.7	263.1	270.9
352544000	1441066126	31.114299999999997	122.60045000000001	12.7	263.0	271.0
352544000	1441066127	31.11429177116505	122.60039014396718	12.7	263.0	271.0909090909091
352544000	1441066128	31.11428305616639	122.60033013770055	12.7	263.0	271.18181818181813
352544000	1441066129	31.114273959587333	122.60026988228678	12.7	263.0	271.27272727272725
352544000	1441066130	31.114264586011075	122.60020927881226	12.7	263.0	271.3636363636364
352544000	1441066131	31.11425504002058	122.60014822836315	12.7	263.0	271.4545454545455
352544000	1441066132	31.114245426198618	122.60008663202544	12.7	263.0	271.54545454545456
352544000	1441066133	31.114235849127756	122.60002439088483	12.7	263.0	271.6363636363636
352544000	1441066134	31.114226413390412	122.59996140602685	12.7	263.0	271.72727272727275
352544000	1441066135	31.114217223568726	122.59989757853674	12.7	263.0	271.81818181818187
352544000	1441066136	31.114208384244673	122.59983280949955	12.7	263.0	271.90909090909093
352544000	1441066137	31.114199999999997	122.599767	12.7	263.0	272.0
352544000	1441066138	31.11419215857614	122.59970010383508	12.7	263.0	272.11111111111114
352544000	1441066139	31.114184880354284	122.59963228565155	12.7	263.0	272.22222222222223
352544000	1441066140	31.114178168875913	122.59956376280851	12.7	263.0	272.33333333333337
352544000	1441066141	31.11417202768297	122.599494752665	12.7	263.0	272.44444444444446
352544000	1441066142	31.114166460317872	122.59942547257992	12.7	263.0	272.5555555555556
352544000	1441066143	31.11416147032347	122.59935613991212	12.7	263.0	272.6666666666667
352544000	1441066144	31.114157061243073	122.5992869720204	12.7	263.0	272.77777777777777
352544000	1441066145	31.114153236620496	122.59921818626346	12.7	263.0	272.8888888888889
352544000	1441066146	31.114149999999995	122.59915000000001	12.7	263.0	273.0
352544000	1441066147	31.11414733717267	122.59908254866018	12.7	263.1	273.1
352544000	1441066148	31.11414516291545	122.59901563996004	12.7	263.2	273.2
352544000	1441066149	31.11414337425115	122.5989489996875	12.7	263.3	273.3
352544000	1441066150	31.114141868202	122.59888235363073	12.7	263.4	273.4
352544000	1441066151	31.11414054178972	122.59881542757826	12.7	263.5	273.5
352544000	1441066152	31.114139292035436	122.59874794731888	12.7	263.6	273.6
352544000	1441066153	31.11413801595966	122.59867963864177	12.7	263.70000000000005	273.70000000000005
352544000	1441066154	31.114136610582385	122.59861022733634	12.7	263.8	273.8
352544000	1441066155	31.114134972922926	122.59853943919236	12.7	263.90000000000003	273.90000000000003
352544000	1441066156	31.114132999999985	122.598467	12.7	264.0	274.0
352544000	1441066157	31.11413061665605	122.59839276107544	12.7	264.2	274.0
352544000	1441066158	31.114127859031136	122.59831707583798	12.7	264.4	274.0
352544000	1441066159	31.114124791090667	122.59824042323251	12.7	264.6	274.0
352544000	1441066160	31.11412147680111	122.59816328220361	12.7	264.8	274.0
352544000	1441066161	31.114117980130132	122.59808613169562	12.7	265.0	274.0
352544000	1441066162	31.114114365046497	122.59800945065254	12.7	265.2	274.0
352544000	1441066163	31.114110695520107	122.59793371801814	12.7	265.4	274.0
352544000	1441066164	31.114107035522018	122.59785941273584	12.7	265.6	274.0
352544000	1441066165	31.114103449024288	122.59778701374884	12.7	265.8	274.0
352544000	1441066166	31.1141	122.59771700000002	12.7	266.0	274.0
352544000	1441066167	31.11409673227836	122.59764969701395	12.7	266.0	274.0
352544000	1441066168	31.114093609109485	122.59758481664294	12.7	266.0	274.0
352544000	1441066169	31.114090573597828	122.59752191732149	12.7	266.0	274.0
352544000	1441066170	31.114087568846855	122.59746055748425	12.7	266.0	274.0
352544000	1441066171	31.11408453795914	122.59740029556617	12.7	266.0	274.0
352544000	1441066172	31.114081424036375	122.59734069000241	12.7	266.0	274.0
352544000	1441066173	31.114078170179425	122.59728129922823	12.7	266.0	274.0
352544000	1441066174	31.11407471948835	122.59722168167924	12.7	266.0	274.0
352544000	1441066175	31.11407101506242	122.59716139579115	12.7	266.0	274.0
352544000	1441066176	31.11406699999999	122.5971	12.7	266.0	274.0
352544000	1441066177	31.11406264064569	122.59703714657715	12.7	266.0	274.0
352544000	1441066178	31.114057996331777	122.59697286313492	12.7	266.0	274.0
352544000	1441066179	31.114053149637677	122.5969072711206	12.7	266.0	274.0
352544000	1441066180	31.114048183143005	122.59684049198118	12.7	266.0	274.0
352544000	1441066181	31.114043179427593	122.59677264716346	12.7	266.0	274.0
352544000	1441066182	31.114038221071514	122.59670385811398	12.7	266.0	274.0
352544000	1441066183	31.11403339065504	122.59663424627904	12.7	266.0	274.0
352544000	1441066184	31.114028770758743	122.59656393310458	12.7	266.0	274.0
352544000	1441066185	31.114024443963395	122.59649304003635	12.7	266.0	274.0
352544000	1441066186	31.114020492850056	122.59642168851977	12.7	266.0	274.0
352544000	1441066187	31.114016999999993	122.59635	12.7	266.0	274.0
352544000	1441066188	31.114014017790634	122.596278103865	12.7	266.0	274.0
352544000	1441066189	31.114011477782956	122.59620616127503	12.7	266.0	274.0
352544000	1441066190	31.114009281334116	122.59613434133365	12.7	266.0	274.0
352544000	1441066191	31.11400732980168	122.59606281314471	12.7	266.0	274.0
352544000	1441066192	31.114005524543575	122.59599174581234	12.7	266.0	274.0
352544000	1441066193	31.114003766918085	122.59592130844092	12.7	266.0	274.0
352544000	1441066194	31.114001958283893	122.59585167013515	12.7	266.0	274.0
352544000	1441066195	31.114	122.595783	12.7	266.0	274.0
352544000	1441066196	31.113997813432942	122.5957153868312	12.7	266.0909090909091	273.9090909090909
352544000	1441066197	31.113995399977906	122.59564859818684	12.7	266.1818181818182	273.8181818181818
352544000	1441066198	31.113992781036657	122.5955823213155	12.7	266.27272727272725	273.72727272727275
352544000	1441066199	31.113989978010306	122.59551624346578	12.7	266.3636363636364	273.6363636363636
352544000	1441066200	31.11398701229934	122.5954500518862	12.7	266.45454545454544	273.54545454545456
352544000	1441066201	31.11398390530354	122.59538343382533	12.7	266.54545454545456	273.45454545454544
352544000	1441066202	31.113980678422134	122.59531607653169	12.7	266.6363636363636	273.3636363636364
352544000	1441066203	31.113977353053617	122.59524766725383	12.7	266.7272727272727	273.2727272727273
352544000	1441066204	31.11397395059579	122.59517789324023	12.7	266.8181818181818	273.1818181818182
352544000	1441066205	31.113970492445805	122.59510644173947	12.7	266.9090909090909	273.0909090909091
352544000	1441066206	31.113967	122.59503300000002	12.7	267.0	273.0
352544000	1441066207	31.11396348840532	122.59495741870032	12.7	266.88888888888886	273.0
352544000	1441066208	31.113959947814124	122.59488020223844	12.7	266.77777777777777	273.0
352544000	1441066209	31.113956362131486	122.59480201844227	12.7	266.66666666666663	273.0
352544000	1441066210	31.11395271526404	122.59472353513965	12.7	266.55555555555554	273.0
352544000	1441066211	31.11394899112009	122.59464542015843	12.7	266.44444444444446	273.0
352544000	1441066212	31.11394517360951	122.59456834132624	12.7	266.3333333333333	273.0
352544000	1441066213	31.113941246643737	122.59449296647078	12.7	266.22222222222223	273.0
352544000	1441066214	31.11393719413578	122.59441996341955	12.7	266.1111111111111	273.0
352544000	1441066215	31.11393299999999	122.59435	12.7	266.0	273.0
352544000	1441066216	31.11392865572807	122.59428351487593	12.709090909090909	266.0	273.0909090909091
352544000	1441066217	31.113924183116026	122.59422003005675	12.718181818181817	266.0	273.1818181818182
352544000	1441066218	31.113919611534527	122.59415883838837	12.727272727272727	266.0	273.2727272727273
352544000	1441066219	31.113914970352724	122.59409923271672	12.736363636363636	266.0	273.3636363636364
352544000	1441066220	31.11391028893843	122.59404050588783	12.745454545454546	266.0	273.45454545454544
352544000	1441066221	31.11390559665811	122.59398195074785	12.754545454545454	266.0	273.54545454545456
352544000	1441066222	31.11390092287689	122.5939228601429	12.763636363636364	266.0	273.6363636363636
352544000	1441066223	31.1138962969587	122.59386252691925	12.772727272727273	266.0	273.72727272727275
352544000	1441066224	31.113891748266024	122.59380024392327	12.781818181818183	266.0	273.8181818181818
352544000	1441066225	31.113887306159953	122.59373530400138	12.790909090909091	266.0	273.9090909090909
352544000	1441066226	31.11388300000001	122.59366700000001	12.8	266.0	274.0
352544000	1441066227	31.113878852001996	122.59359489746795	12.8	266.0	274.0
352544000	1441066228	31.1138748558132	122.59351965276295	12.8	266.0	274.0
352544000	1441066229	31.113870997940488	122.59344219494496	12.8	266.0	274.0
352544000	1441066230	31.113867264892843	122.59336345307368	12.8	266.0	274.0
352544000	1441066231	31.11386364318141	122.59328435620873	12.8	266.0	274.0
352544000	1441066232	31.113860119319643	122.59320583340961	12.8	266.0	274.0
352544000	1441066233	31.113856679823243	122.59312881373562	12.8	266.0	274.0
352544000	1441066234	31.113853311210047	122.59305422624604	12.8	266.0	274.0
352544000	1441066235	31.11385	122.59298299999999	12.8	266.0	274.0
352544000	1441066236	31.113846736860612	122.59291580616329	12.8	266.0	274.0
352544000	1441066237	31.113843529043105	122.59285228432853	12.8	266.0	274.0
352544000	1441066238	31.113840387943135	122.59279181619515	12.8	266.0	274.0
352544000	1441066239	31.113837324955007	122.59273378346268	12.8	266.0	274.0
352544000	1441066240	31.113834351471674	122.59267756783066	12.8	266.0	274.0
352544000	1441066241	31.113831478884975	122.59262255099883	12.8	266.0	274.0
352544000	1441066242	31.11382871858564	122.59256811466688	12.8	266.0	274.0
352544000	1441066243	31.113826081963314	122.59251364053458	12.8	266.0	274.0
352544000	1441066244	31.113823580406613	122.59245851030184	12.8	266.0	274.0
352544000	1441066245	31.11382122530307	122.59240210566853	12.8	266.0	274.0
352544000	1441066246	31.11381902803912	122.5923438083346	12.8	266.0	274.0
352544000	1441066247	31.113817000000008	122.59228300000001	12.8	266.0	274.0
352544000	1441066248	31.11381513648792	122.59221922849494	12.8	266.0	274.0
352544000	1441066249	31.113813368477214	122.59215270617058	12.8	266.0	274.0
352544000	1441066250	31.113811610860893	122.59208381150845	12.8	266.0	274.0
352544000	1441066251	31.11380977853261	122.5920129229903	12.8	266.0	274.0
352544000	1441066252	31.113807786386776	122.59194041909805	12.8	266.0	274.0
352544000	1441066253	31.11380554931859	122.59186667831392	12.8	266.0	274.0
352544000	1441066254	31.113802982224037	122.59179207912037	12.8	266.0	274.0
352544000	1441066255	31.113799999999998	122.591717	12.8	266.0	274.0
352544000	1441066256	31.113796543496207	122.59164175579899	12.8	266.0	274.0
352544000	1441066257	31.11379265737101	122.59156640681644	12.8	266.0	274.0
352544000	1441066258	31.113788412234875	122.59149094971467	12.8	266.0	274.0
352544000	1441066259	31.113783878698197	122.59141538115558	12.8	266.0	274.0
352544000	1441066260	31.113779127371398	122.591339697801	12.8	266.0	274.0
352544000	1441066261	31.1137742288649	122.59126389631251	12.8	266.0	274.0
352544000	1441066262	31.113769253789055	122.59118797335142	12.8	266.0	274.0
352544000	1441066263	31.113764272754285	122.59111192557884	12.8	266.0	274.0
352544000	1441066264	31.113759356370938	122.59103574965567	12.8	266.0	274.0
352544000	1441066265	31.113754575249395	122.5909594422426	12.8	266.0	274.0
352544000	1441066266	31.11375	122.59088300000002	12.8	266.0	274.0
352544000	1441066267	31.113745687128226	122.59080644216098	12.81	266.0	274.0
352544000	1441066268	31.113741636720185	122.59072987824966	12.82	266.0	274.0
352544000	1441066269	31.113737834757426	122.59065344036306	12.83	266.0	274.0
352544000	1441066270	31.11373426722181	122.59057726059814	12.84	266.0	274.0
352544000	1441066271	31.113730920095467	122.59050147105194	12.850000000000001	266.0	274.0
352544000	1441066272	31.113727779360875	122.59042620382154	12.860000000000001	266.0	274.0
352544000	1441066273	31.113724831000816	122.590351591004	12.870000000000001	266.0	274.0
352544000	1441066274	31.113722060998377	122.59027776469647	12.88	266.0	274.0
352544000	1441066275	31.113719455336888	122.59020485699608	12.89	266.0	274.0
352544000	1441066276	31.11371700000001	122.590133	12.9	266.0	274.0
352544000	1441066277	31.113714678848574	122.59006226951432	12.9	266.125	274.0
352544000	1441066278	31.113712467251226	122.58999251618054	12.9	266.25	274.0
352544000	1441066279	31.113710338453096	122.58992353434907	12.9	266.375	274.0
352544000	1441066280	31.113708265698904	122.58985511837055	12.9	266.5	274.0
352544000	1441066281	31.11370622223291	122.58978706259553	12.9	266.625	274.0
352544000	1441066282	31.1137041812989	122.58971916137487	12.9	266.75	274.0
352544000	1441066283	31.11370211614029	122.58965120905938	12.9	266.87499999999994	274.0
352544000	1441066284	31.113700000000005	122.58958300000002	12.9	267.0	274.0
352544000	1441066285	31.113697809656287	122.58951439416758	12.9	266.91666666666663	274.0
352544000	1441066286	31.113695536030214	122.58944551401201	12.9	266.8333333333333	274.0
352544000	1441066287	31.11369317357887	122.5893765476029	12.9	266.75	274.0
352544000	1441066288	31.113690716759773	122.58930768300993	12.9	266.66666666666663	274.0
352544000	1441066289	31.11368816003087	122.58923910830272	12.9	266.5833333333333	274.0
352544000	1441066290	31.113685497850444	122.5891710115509	12.9	266.5	274.0
352544000	1441066291	31.1136827246772	122.58910358082406	12.9	266.4166666666667	274.0
352544000	1441066292	31.113679834970256	122.58903700419181	12.9	266.3333333333333	274.0
352544000	1441066293	31.113676823189067	122.58897146972375	12.9	266.25	274.0
352544000	1441066294	31.113673683793454	122.58890716548939	12.9	266.16666666666663	274.0
352544000	1441066295	31.113670411243607	122.5888442795583	12.9	266.0833333333333	274.0
352544000	1441066296	31.113667000000007	122.588783	12.9	266.0	274.0
352544000	1441066297	31.113663449813767	122.58872337523754	12.9	266.1111111111111	274.0
352544000	1441066298	31.11365978159711	122.58866489510844	12.9	266.22222222222223	274.0
352544000	1441066299	31.113656021551503	122.58860690980381	12.9	266.3333333333333	274.0
352544000	1441066300	31.1136521958772	122.58854876951484	12.9	266.44444444444446	274.0
352544000	1441066301	31.11364833077328	122.58848982443276	12.9	266.55555555555554	274.0
352544000	1441066302	31.113644452437644	122.58842942474888	12.9	266.66666666666663	274.0
352544000	1441066303	31.113640587066932	122.58836692065451	12.9	266.77777777777777	274.0
352544000	1441066304	31.113636760856444	122.58830166234108	12.9	266.88888888888886	274.0
352544000	1441066305	31.113633	122.58823299999999	12.9	267.0	274.0
352544000	1441066306	31.113629321889757	122.58816052848769	12.9	266.88888888888886	273.8888888888889
352544000	1441066307	31.113625708717205	122.58808482132028	12.9	266.77777777777777	273.77777777777777
352544000	1441066308	31.11362213387514	122.58800669667873	12.9	266.66666666666663	273.6666666666667
352544000	1441066309	31.113618570758174	122.587926972744	12.9	266.55555555555554	273.55555555555554
352544000	1441066310	31.113614992762862	122.58784646769689	12.9	266.44444444444446	273.44444444444446
352544000	1441066311	31.113611373287792	122.58776599971823	12.9	266.3333333333333	273.33333333333337
352544000	1441066312	31.11360768573357	122.58768638698874	12.9	266.22222222222223	273.22222222222223
352544000	1441066313	31.11360390350277	122.58760844768914	12.9	266.1111111111111	273.11111111111114
352544000	1441066314	31.1136	122.587533	12.9	266.0	273.0
352544000	1441066315	31.11359595788029	122.58746065794037	12.9	266.0	273.0
352544000	1441066316	31.11359179679428	122.5873912188833	12.9	266.0	273.0
352544000	1441066317	31.113587545640442	122.58732427604043	12.9	266.0	273.0
352544000	1441066318	31.11358323331625	122.58725942262326	12.9	266.0	273.0
352544000	1441066319	31.113578888718255	122.58719625184335	12.9	266.0	273.0
352544000	1441066320	31.11357454074209	122.5871343569123	12.9	266.0	273.0
352544000	1441066321	31.113570218282643	122.58707333104167	12.9	266.0	273.0
352544000	1441066322	31.113565950233895	122.58701276744299	12.9	266.0	273.0
352544000	1441066323	31.11356176548914	122.58695225932789	12.9	266.0	273.0
352544000	1441066324	31.11355769294089	122.58689139990797	12.9	266.0	273.0
352544000	1441066325	31.113553761480865	122.58682978239479	12.9	266.0	273.0
352544000	1441066326	31.113549999999996	122.586767	12.9	266.0	273.0
352544000	1441066327	31.113546426298527	122.58670274332101	12.9	266.0	273.1
352544000	1441066328	31.113543013816617	122.58663709249876	12.9	266.0	273.2
352544000	1441066329	31.113539724904815	122.5865702250601	12.9	266.0	273.3
352544000	1441066330	31.113536521913925	122.58650231853193	12.9	266.0	273.4
352544000	1441066331	31.113533367195146	122.58643355044124	12.9	266.0	273.5
352544000	1441066332	31.113530223100014	122.5863640983151	12.9	266.0	273.6
352544000	1441066333	31.113527051980448	122.58629413968066	12.9	266.0	273.70000000000005
352544000	1441066334	31.113523816188742	122.58622385206509	12.9	266.0	273.8
352544000	1441066335	31.113520478077575	122.58615341299576	12.9	266.0	273.90000000000003
352544000	1441066336	31.113516999999998	122.58608300000002	12.9	266.0	274.0
352544000	1441066337	31.1135133577702	122.58601274979827	12.9	266.0	274.0
352544000	1441066338	31.113509581045477	122.58594263588262	12.9	266.0	274.0
352544000	1441066339	31.11350571294372	122.58587259093792	12.9	266.0	274.0
352544000	1441066340	31.11350179658271	122.58580254764897	12.9	266.0	274.0
352544000	1441066341	31.113497875080046	122.58573243870045	12.9	266.0	274.0
352544000	1441066342	31.11349399155318	122.58566219677691	12.9	266.0	274.0
352544000	1441066343	31.113490189119478	122.58559175456278	12.9	266.0	274.0
352544000	1441066344	31.113486510896077	122.58552104474242	12.9	266.0	274.0
352544000	1441066345	31.113483	122.58545000000001	12.9	266.0	274.0
352544000	1441066346	31.113479686208372	122.58537857018669	12.9	266.0	274.0
352544000	1441066347	31.11347654593932	122.5853067738217	12.9	266.0	274.0
352544000	1441066348	31.113473542271258	122.58523464659145	12.9	266.0	274.0
352544000	1441066349	31.113470638282692	122.5851622241824	12.9	266.0	274.0
352544000	1441066350	31.113467797052213	122.58508954228114	12.9	266.0	274.0
352544000	1441066351	31.113464981658495	122.58501663657441	12.9	266.0	274.0
352544000	1441066352	31.113462155180255	122.58494354274895	12.9	266.0	274.0
352544000	1441066353	31.11345928069634	122.58487029649172	12.9	266.0	274.0
352544000	1441066354	31.113456321285653	122.58479693348971	12.9	266.0	274.0
352544000	1441066355	31.113453240027177	122.58472348943005	12.9	266.0	274.0
352544000	1441066356	31.11345	122.58465	12.9	266.0	274.0
352544000	1441066357	31.113446577173146	122.58457651125471	12.9	266.1111111111111	273.8888888888889
352544000	1441066358	31.11344299907522	122.58450311072076	12.9	266.22222222222223	273.77777777777777
352544000	1441066359	31.113439306124974	122.58442989629239	12.9	266.3333333333333	273.6666666666667
352544000	1441066360	31.11343553874132	122.5843569658637	12.9	266.44444444444446	273.55555555555554
352544000	1441066361	31.113431737343422	122.5842844173287	12.9	266.55555555555554	273.44444444444446
352544000	1441066362	31.11342794235065	122.5842123485812	12.9	266.66666666666663	273.33333333333337
352544000	1441066363	31.11342419418259	122.58414085751491	12.9	266.77777777777777	273.22222222222223
352544000	1441066364	31.113420533259045	122.58407004202337	12.9	266.88888888888886	273.11111111111114
352544000	1441066365	31.113417	122.584	12.9	267.0	273.0
352544000	1441066366	31.113413620244366	122.583930782681	12.91	266.9	273.0
352544000	1441066367	31.113410361505977	122.58386225467423	12.92	266.8	273.0
352544000	1441066368	31.113407176716997	122.5837942339305	12.93	266.7	273.0
352544000	1441066369	31.113404018809227	122.58372653840095	12.94	266.6	273.0
352544000	1441066370	31.113400840714075	122.58365898603675	12.95	266.5	273.0
352544000	1441066371	31.11339759536255	122.58359139478927	12.96	266.4	273.0
352544000	1441066372	31.11339423568532	122.58352358261006	12.97	266.29999999999995	273.0
352544000	1441066373	31.11339071461263	122.58345536745084	12.98	266.2	273.0
352544000	1441066374	31.113386985074364	122.58338656726346	12.99	266.09999999999997	273.0
352544000	1441066375	31.113382999999992	122.583317	13.0	266.0	273.0
352544000	1441066376	31.113378730472807	122.58324655944489	13.0	266.0	273.0909090909091
352544000	1441066377	31.11337422019269	122.58317544271151	13.0	266.0	273.1818181818182
352544000	1441066378	31.113369531014282	122.58310392274524	13.0	266.0	273.2727272727273
352544000	1441066379	31.11336472479282	122.58303227249128	13.0	266.0	273.3636363636364
352544000	1441066380	31.11335986338409	122.58296076489455	13.0	266.0	273.45454545454544
352544000	1441066381	31.113355008644515	122.58288967289968	13.0	266.0	273.54545454545456
352544000	1441066382	31.11335022243115	122.58281926945114	13.0	266.0	273.6363636363636
352544000	1441066383	31.11334556660155	122.58274982749305	13.0	266.0	273.72727272727275
352544000	1441066384	31.113341103013944	122.58268161996936	13.0	266.0	273.8181818181818
352544000	1441066385	31.113336893527002	122.58261491982385	13.0	266.0	273.9090909090909
352544000	1441066386	31.113332999999997	122.58254999999998	13.0	266.0	274.0
352544000	1441066387	31.113329462717928	122.58248699711875	13.0	266.0	274.0
352544000	1441066388	31.113326235666985	122.58242550251154	13.0	266.0	274.0
352544000	1441066389	31.113323251257697	122.58236497118766	13.0	266.0	274.0
352544000	1441066390	31.11332044189952	122.58230485815675	13.0	266.0	274.0
352544000	1441066391	31.113317740000895	122.58224461842858	13.0	266.0	274.0
352544000	1441066392	31.11331507796925	122.58218370701324	13.0	266.0	274.0
352544000	1441066393	31.113312388210957	122.58212157892113	13.0	266.0	274.0
352544000	1441066394	31.11330960313134	122.58205768916274	13.0	266.0	274.0
352544000	1441066395	31.113306655134558	122.58199149274893	13.0	266.0	274.0
352544000	1441066396	31.113303476623575	122.58192244469087	13.0	266.0	274.0
352544000	1441066397	31.113299999999995	122.58184999999999	13.0	266.0	274.0
352544000	1441066398	31.113296184337344	122.58177387586572	13.0	266.0	274.0
352544000	1441066399	31.11329209540229	122.58169483818806	13.0	266.0	274.0
352544000	1441066400	31.113287825636856	122.5816139150442	13.0	266.0	274.0
352544000	1441066401	31.113283467485495	122.58153213451097	13.0	266.0	274.0
352544000	1441066402	31.113279113395247	122.58145052466449	13.0	266.0	274.0
352544000	1441066403	31.113274855815728	122.58137011358049	13.0	266.0	274.0
352544000	1441066404	31.113270787199138	122.58129192933409	13.0	266.0	274.0
352544000	1441066405	31.113267000000004	122.58121699999998	13.0	266.0	274.0
352544000	1441066406	31.113263561120956	122.58114606664411	13.0	266.0	274.0
352544000	1441066407	31.11326043524864	122.58107872229905	13.0	266.0	274.0
352544000	1441066408	31.113257561514107	122.58101427298948	13.0	266.0	274.0
352544000	1441066409	31.11325487904679	122.58095202474024	13.0	266.0	274.0
352544000	1441066410	31.113252326974628	122.58089128357665	13.0	266.0	274.0
352544000	1441066411	31.1132498444242	122.5808313555241	13.0	266.0	274.0
352544000	1441066412	31.113247370520753	122.5807715466084	13.0	266.0	274.0
352544000	1441066413	31.11324484438826	122.58071116285547	13.0	266.0	274.0
352544000	1441066414	31.11324220514936	122.58064951029155	13.0	266.0	274.0
352544000	1441066415	31.113239391925372	122.58058589494311	13.0	266.0	274.0
352544000	1441066416	31.11323634383615	122.5805196228369	13.0	266.0	274.0
352544000	1441066417	31.113232999999997	122.58045000000001	13.0	266.0	274.0
352544000	1441066418	31.113229322391785	122.58037658223665	13.0	266.0	274.0
352544000	1441066419	31.113225364418785	122.58029992445861	13.0	266.0	274.0
352544000	1441066420	31.113221202347958	122.58022083135421	13.0	266.0	274.0
352544000	1441066421	31.113216912447996	122.58014010761134	13.0	266.0	274.0
352544000	1441066422	31.113212570989546	122.58005855791762	13.0	266.0	274.0
352544000	1441066423	31.113208254245265	122.5799769869601	13.0	266.0	274.0
352544000	1441066424	31.11320403848986	122.57989619942546	13.0	266.0	274.0
352544000	1441066425	31.113199999999992	122.57981699999999	13.0	266.0	274.0
352544000	1441066426	31.11319619590838	122.57974000398688	13.0	266.09999999999997	274.0
352544000	1441066427	31.113192606765	122.57966506915845	13.0	266.2	274.0
352544000	1441066428	31.11318919397329	122.57959186390457	13.0	266.29999999999995	274.0
352544000	1441066429	31.113185918935855	122.57952005661524	13.0	266.4	274.0
352544000	1441066430	31.113182743054498	122.57944931568073	13.0	266.5	274.0
352544000	1441066431	31.113179627730258	122.5793793094914	13.0	266.6	274.0
352544000	1441066432	31.113176534363465	122.57930970643785	13.0	266.7	274.0
352544000	1441066433	31.11317342435369	122.57924017491082	13.0	266.8	274.0
352544000	1441066434	31.11317025909981	122.57917038330118	13.0	266.9	274.0
352544000	1441066435	31.113167	122.57909999999998	13.0	267.0	274.0
352544000	1441066436	31.11316361649441	122.5790287638023	13.0	266.95238095238096	273.95238095238096
352544000	1441066437	31.113160110193853	122.57895669511826	13.0	266.90476190476187	273.90476190476187
352544000	1441066438	31.113156490751965	122.57888388476186	13.0	266.85714285714283	273.85714285714283
352544000	1441066439	31.113152767822605	122.57881042354697	13.0	266.8095238095238	273.8095238095238
352544000	1441066440	31.11314895105977	122.57873640228748	13.0	266.76190476190476	273.7619047619048
352544000	1441066441	31.113145050117755	122.57866191179714	13.0	266.71428571428567	273.7142857142857
352544000	1441066442	31.11314107465094	122.57858704288982	13.0	266.66666666666663	273.6666666666667
352544000	1441066443	31.113137034314004	122.57851188637919	13.0	266.6190476190476	273.61904761904765
352544000	1441066444	31.113132938761805	122.57843653307896	13.0	266.57142857142856	273.57142857142856
352544000	1441066445	31.113128797649406	122.57836107380272	13.0	266.5238095238095	273.5238095238095
352544000	1441066446	31.113124620632096	122.57828559936412	13.0	266.4761904761905	273.4761904761905
352544000	1441066447	31.113120417365344	122.57821020057665	13.0	266.42857142857144	273.42857142857144
352544000	1441066448	31.11311619750487	122.5781349682538	13.0	266.38095238095235	273.38095238095235
352544000	1441066449	31.113111970706566	122.57805999320902	13.0	266.3333333333333	273.33333333333337
352544000	1441066450	31.1131077466266	122.57798536625572	13.0	266.2857142857143	273.28571428571433
352544000	1441066451	31.11310353492127	122.57791117820719	13.0	266.2380952380952	273.23809523809524
352544000	1441066452	31.1130993452471	122.57783751987674	13.0	266.19047619047615	273.1904761904762
352544000	1441066453	31.11309518726088	122.57776448207761	13.0	266.14285714285717	273.14285714285717
352544000	1441066454	31.113091070619486	122.57769215562303	13.0	266.09523809523813	273.09523809523813
352544000	1441066455	31.1130870049801	122.57762063132613	13.0	266.04761904761904	273.04761904761904
352544000	1441066456	31.113083	122.57755000000002	13.0	266.0	273.0
352544000	1441066457	31.113079056932918	122.5774802977821	13.0	266.0	273.12500000000006
352544000	1441066458	31.113075143417504	122.57741134210728	13.0	266.0	273.25
352544000	1441066459	31.11307121868812	122.57734289573494	13.0	266.0	273.375
352544000	1441066460	31.113067241978644	122.5772747214246	13.0	266.0	273.5
352544000	1441066461	31.113063172522484	122.57720658193597	13.0	266.0	273.625
352544000	1441066462	31.113058969552494	122.57713824002897	13.0	266.0	273.75
352544000	1441066463	31.113054592301047	122.57706945846357	13.0	266.0	273.875
352544000	1441066464	31.113050000000012	122.577	13.0	266.0	274.0
352544000	1441066465	31.113045171691535	122.57692970971951	13.0	266.0	274.0
352544000	1441066466	31.113040165660884	122.57685876198668	13.0	266.0	274.0
352544000	1441066467	31.113035060004602	122.57678741348674	13.0	266.0	274.0
352544000	1441066468	31.11302993281977	122.57671592090459	13.0	266.0	274.0
352544000	1441066469	31.11302486220403	122.57664454092485	13.0	266.0	274.0
352544000	1441066470	31.113019926255646	122.57657353023187	13.0	266.0	274.0
352544000	1441066471	31.11301520307336	122.57650314550969	13.0	266.0	274.0
352544000	1441066472	31.11301077075651	122.57643364344204	13.0	266.0	274.0
352544000	1441066473	31.113006707405006	122.57636528071241	13.0	266.0	274.0
352544000	1441066474	31.11300309111921	122.57629831400408	13.0	266.0	274.0
352544000	1441066475	31.112999999999992	122.576233	13.0	266.0	274.0
352544000	1441066476	31.112997479993783	122.57616946815399	13.0	266.0	274.0
352544000	1441066477	31.11299544842714	122.57610733900366	13.0	266.0	274.0
352544000	1441066478	31.112993790470775	122.57604610585807	13.0	266.0	274.0
352544000	1441066479	31.112992391294437	122.57598526202652	13.0	266.0	274.0
352544000	1441066480	31.112991136066917	122.57592430081877	13.0	266.0	274.0
352544000	1441066481	31.112989909956	122.57586271554482	13.0	266.0	274.0
352544000	1441066482	31.11298859812855	122.57579999951507	13.0	266.0	274.0
352544000	1441066483	31.112987085750405	122.57573564604021	13.0	266.0	274.0
352544000	1441066484	31.11298525798634	122.57566914843136	13.0	266.0	274.0
352544000	1441066485	31.112982999999993	122.5756	13.0	266.0	274.0
352544000	1441066486	31.112980232111333	122.5755278891561	13.0	266.1111111111111	274.0
352544000	1441066487	31.112977015270015	122.57545328470208	13.0	266.22222222222223	274.0
352544000	1441066488	31.112973445584373	122.57537685053799	13.0	266.3333333333333	274.0
352544000	1441066489	31.112969619164275	122.57529925056369	13.0	266.44444444444446	274.0
352544000	1441066490	31.11296563212104	122.57522114867845	13.0	266.55555555555554	274.0
352544000	1441066491	31.11296158056766	122.57514320878121	13.0	266.66666666666663	274.0
352544000	1441066492	31.112957560618675	122.57506609477046	13.0	266.77777777777777	274.0
352544000	1441066493	31.11295366839024	122.57499047054418	13.0	266.88888888888886	274.0
352544000	1441066494	31.11295	122.57491700000001	13.0	267.0	274.0
352544000	1441066495	31.112946627593843	122.57484617631793	13.0	266.91666666666663	274.0
352544000	1441066496	31.112943527425543	122.57477780980891	13.0	266.8333333333333	274.0
352544000	1441066497	31.112940651774927	122.57471154006684	13.0	266.75	274.0
352544000	1441066498	31.112937952920976	122.57464700668595	13.0	266.66666666666663	274.0
352544000	1441066499	31.112935383141913	122.57458384926053	13.0	266.5833333333333	274.0
352544000	1441066500	31.11293289471514	122.57452170738516	13.0	266.5	274.0
352544000	1441066501	31.112930439917402	122.57446022065453	13.0	266.4166666666667	274.0
352544000	1441066502	31.112927971024657	122.57439902866356	13.0	266.3333333333333	274.0
352544000	1441066503	31.112925440312264	122.57433777100731	13.0	266.25	274.0
352544000	1441066504	31.112922800054854	122.574276087281	13.0	266.16666666666663	274.0
352544000	1441066505	31.112920002526344	122.57421361708002	13.0	266.0833333333333	274.0
352544000	1441066506	31.112916999999992	122.57415	13.0	266.0	274.0
352544000	1441066507	31.112913762548605	122.57408493717482	13.0	266.0	274.0
352544000	1441066508	31.11291033144564	122.57401837589087	13.0	266.0	274.0
352544000	1441066509	31.112906765764787	122.5739503249726	13.0	266.0	274.0
352544000	1441066510	31.11290312457968	122.57388079324426	13.0	266.0	274.0
352544000	1441066511	31.11289946696396	122.57380978952996	13.0	266.0	274.0
352544000	1441066512	31.112895851991183	122.57373732265364	13.0	266.0	274.0
352544000	1441066513	31.11289233873487	122.57366340143902	13.0	266.0	274.0
352544000	1441066514	31.112888986268608	122.57358803470967	13.0	266.0	274.0
352544000	1441066515	31.112885853665826	122.57351123128895	13.0	266.0	274.0
352544000	1441066516	31.112882999999993	122.573433	13.0	266.0	274.0
352544000	1441066517	31.112880464224634	122.5733534340306	13.0	266.125	274.0
352544000	1441066518	31.112878204813903	122.57327296402791	13.0	266.25	274.0
352544000	1441066519	31.11287616012323	122.57319210500398	13.0	266.375	274.0
352544000	1441066520	31.112874268509323	122.57311137197111	13.0	266.5	274.0
352544000	1441066521	31.112872468330163	122.57303127994165	13.0	266.625	274.0
352544000	1441066522	31.11287069794504	122.57295234392816	13.0	266.75	274.0
352544000	1441066523	31.112868895714403	122.57287507894333	13.0	266.87499999999994	274.0
352544000	1441066524	31.112866999999994	122.57280000000002	13.0	267.0	274.0
352544000	1441066525	31.1128649598571	122.57272748320567	13.0	267.0	274.0
352544000	1441066526	31.112862767111405	122.57265734904598	13.0	267.0	274.0
352544000	1441066527	31.11286042428046	122.57258927910107	13.0	267.0	274.0
352544000	1441066528	31.112857933880996	122.57252295495111	13.0	267.0	274.0
352544000	1441066529	31.112855298429025	122.57245805817635	13.0	267.0	274.0
352544000	1441066530	31.112852520439873	122.57239427035695	13.0	267.0	274.0
352544000	1441066531	31.112849602428167	122.57233127307317	13.0	267.0	274.0
352544000	1441066532	31.112846546907942	122.57226874790531	13.0	267.0	274.0
352544000	1441066533	31.112843356392553	122.57220637643371	13.0	267.0	274.0
352544000	1441066534	31.112840033394768	122.57214384023867	13.0	267.0	274.0
352544000	1441066535	31.112836580426745	122.57208082090062	13.0	267.0	274.0
352544000	1441066536	31.11283299999999	122.57201699999999	13.0	267.0	274.0
352544000	1441066537	31.112829300860362	122.57195209889463	13.0	267.0	274.0
352544000	1441066538	31.112825516693086	122.57188599805158	13.0	267.0	274.0
352544000	1441066539	31.11282168741817	122.57181861771507	13.0	267.0	274.0
352544000	1441066540	31.112817852955363	122.57174987812927	13.0	267.0	274.0
352544000	1441066541	31.11281405322425	122.57167969953828	13.0	267.0	274.0
352544000	1441066542	31.11281032814416	122.57160800218607	13.0	267.0	274.0
352544000	1441066543	31.11280671763423	122.57153470631646	13.0	267.0	274.0
352544000	1441066544	31.112803261613287	122.57145973217325	13.0	267.0	274.0
352544000	1441066545	31.1128	122.57138300000001	13.0	267.0	274.0
352544000	1441066546	31.112796968623982	122.57130454370386	13.0	267.0	273.8888888888889
352544000	1441066547	31.112794186960233	122.57122485184627	13.0	267.0	273.77777777777777
352544000	1441066548	31.112791670396316	122.57114452665215	13.0	267.0	273.6666666666667
352544000	1441066549	31.11278943432132	122.57106417034628	13.0	267.0	273.55555555555554
352544000	1441066550	31.112787494125747	122.57098438515332	13.0	267.0	273.44444444444446
352544000	1441066551	31.112785865201673	122.5709057732978	13.0	267.0	273.33333333333337
352544000	1441066552	31.112784562942572	122.57082893700415	13.0	267.0	273.22222222222223
352544000	1441066553	31.112783602743296	122.57075447849678	13.0	267.0	273.11111111111114
352544000	1441066554	31.112782999999997	122.57068300000002	13.0	267.0	273.0
352544000	1441066555	31.112782745658407	122.57061488561962	13.008333333333333	267.0	273.0
352544000	1441066556	31.112782732858182	122.57054964698736	13.016666666666666	267.0	273.0
352544000	1441066557	31.112782830286072	122.57048657761689	13.025	267.0	273.0
352544000	1441066558	31.112782906627228	122.57042497102226	13.033333333333333	267.0	273.0
352544000	1441066559	31.112782830565457	122.5703641207178	13.041666666666666	267.0	273.0
352544000	1441066560	31.11278247078315	122.57030332021829	13.05	267.0	273.0
352544000	1441066561	31.112781695961388	122.57024186303875	13.058333333333334	267.0	273.0
352544000	1441066562	31.11278037477991	122.57017904269473	13.066666666666666	267.0	273.0
352544000	1441066563	31.11277837591703	122.57011415270209	13.075	267.0	273.0
352544000	1441066564	31.112775568049603	122.5700464865773	13.083333333333332	267.0	273.0
352544000	1441066565	31.11277181985279	122.56997533783736	13.091666666666667	267.0	273.0
352544000	1441066566	31.112766999999998	122.56989999999999	13.1	267.0	273.0
352544000	1441066567	31.112761040635945	122.5698200410962	13.1	266.88888888888886	273.0
352544000	1441066568	31.112754127797928	122.56973612720672	13.1	266.77777777777777	273.0
352544000	1441066569	31.112746510998274	122.56964919892403	13.1	266.66666666666663	273.0
352544000	1441066570	31.112738439751613	122.56956019683949	13.1	266.55555555555554	273.0
352544000	1441066571	31.11273016357496	122.56947006154326	13.1	266.44444444444446	273.0
352544000	1441066572	31.112721931987945	122.56937973362422	13.1	266.3333333333333	273.0
352544000	1441066573	31.11271399451281	122.56929015366998	13.1	266.22222222222223	273.0
352544000	1441066574	31.112706600674386	122.56920226226687	13.1	266.1111111111111	273.0
352544000	1441066575	31.1127	122.569117	13.1	266.0	273.0
352544000	1441066576	31.112694372802995	122.56903511520764	13.1	265.88888888888886	273.0
352544000	1441066577	31.112689622532468	122.56895658724444	13.1	265.77777777777777	273.0
352544000	1441066578	31.112685583420657	122.5688812032199	13.1	265.6666666666667	273.0
352544000	1441066579	31.112682089699	122.56880875024423	13.1	265.55555555555554	273.0
352544000	1441066580	31.112678975598353	122.56873901542835	13.1	265.44444444444446	273.0
352544000	1441066581	31.112676075348823	122.56867178588371	13.1	265.3333333333333	273.0
352544000	1441066582	31.112673223179996	122.56860684872234	13.1	265.22222222222223	273.0
352544000	1441066583	31.11267025332089	122.56854399105677	13.1	265.11111111111114	273.0
352544000	1441066584	31.112667	122.56848299999999	13.1	265.0	273.0
352544000	1441066585	31.11266333644321	122.56842364432657	13.1	265.0	273.0909090909091
352544000	1441066586	31.11265929186753	122.56836561945599	13.1	265.0	273.1818181818182
352544000	1441066587	31.112654934487235	122.56830860246875	13.1	265.0	273.2727272727273
352544000	1441066588	31.11265033251602	122.56825227044526	13.1	265.0	273.3636363636364
352544000	1441066589	31.112645554166946	122.56819630046583	13.1	265.0	273.45454545454544
352544000	1441066590	31.112640667652585	122.56814036961066	13.1	265.0	273.54545454545456
352544000	1441066591	31.112635741184885	122.56808415495992	13.1	265.0	273.6363636363636
352544000	1441066592	31.112630842975246	122.56802733359356	13.1	265.0	273.72727272727275
352544000	1441066593	31.112626041234506	122.56796958259159	13.1	265.0	273.8181818181818
352544000	1441066594	31.11262140417289	122.5679105790338	13.1	265.0	273.9090909090909
352544000	1441066595	31.112617000000004	122.56785	13.1	265.0	274.0
352544000	1441066596	31.112612879151747	122.56778758605375	13.1	265.1	274.0
352544000	1441066597	31.11260902097134	122.5677233316946	13.1	265.2	274.0
352544000	1441066598	31.11260538702894	122.56765729490606	13.1	265.3	274.0
352544000	1441066599	31.112601938894738	122.5675895336718	13.1	265.4	274.0
352544000	1441066600	31.112598638138984	122.56752010597552	13.1	265.5	274.0
352544000	1441066601	31.11259544633197	122.56744906980101	13.1	265.6	274.0
352544000	1441066602	31.11259232504408	122.56737648313218	13.1	265.7	274.0
352544000	1441066603	31.112589235845757	122.56730240395297	13.1	265.8	274.0
352544000	1441066604	31.112586140307524	122.56722689024751	13.1	265.9	274.0
352544000	1441066605	31.112582999999997	122.56715000000001	13.1	266.0	274.0
352544000	1441066606	31.1125797858134	122.56707184005055	13.1	266.0	274.0
352544000	1441066607	31.11257650591625	122.56699271266231	13.1	266.0	274.0
352544000	1441066608	31.112573177797405	122.56691296895417	13.1	266.0	274.0
352544000	1441066609	31.11256981894655	122.56683296004489	13.1	266.0	274.0
352544000	1441066610	31.112566446854217	122.56675303705308	13.1	266.0	274.0
352544000	1441066611	31.112563079011828	122.56667355109724	13.1	266.0	274.0
352544000	1441066612	31.11255973291168	122.5665948532958	13.1	266.0	274.0
352544000	1441066613	31.112556426046908	122.56651729476701	13.1	266.0	274.0
352544000	1441066614	31.112553175911426	122.56644122662908	13.1	266.0	274.0
352544000	1441066615	31.112549999999985	122.566367	13.1	266.0	274.0
352544000	1441066616	31.112546909822107	122.56629487398689	13.1	266.0	274.0
352544000	1441066617	31.11254389294379	122.5662247396535	13.1	266.0	274.0
352544000	1441066618	31.112540930944643	122.56615639605269	13.1	266.0	274.0
352544000	1441066619	31.112538005403795	122.56608964223751	13.1	266.0	274.0
352544000	1441066620	31.11253509789988	122.56602427726108	13.1	266.0	274.0
352544000	1441066621	31.112532190011056	122.56596010017654	13.1	266.0	274.0
352544000	1441066622	31.11252926331508	122.56589691003724	13.1	266.0	274.0
352544000	1441066623	31.112526299389263	122.56583450589646	13.1	266.0	274.0
352544000	1441066624	31.112523279810524	122.56577268680763	13.1	266.0	274.0
352544000	1441066625	31.1125201861554	122.56571125182431	13.1	266.0	274.0
352544000	1441066626	31.112516999999997	122.56565	13.1	266.0	274.0
352544000	1441066627	31.112513706360446	122.5655887507672	13.1	266.0	273.95
352544000	1441066628	31.11251030401398	122.56552740507354	13.1	266.0	273.90000000000003
352544000	1441066629	31.112506795178025	122.56546588424548	13.1	266.0	273.85
352544000	1441066630	31.112503182069872	122.5654041096095	13.1	266.0	273.8
352544000	1441066631	31.112499466906655	122.56534200249207	13.1	266.0	273.75
352544000	1441066632	31.112495651905352	122.56527948421967	13.1	266.0	273.70000000000005
352544000	1441066633	31.112491739282774	122.56521647611883	13.1	266.0	273.65000000000003
352544000	1441066634	31.112487731255573	122.56515289951602	13.1	266.0	273.6
352544000	1441066635	31.112483630040277	122.56508867573783	13.1	266.0	273.55
352544000	1441066636	31.11247943785321	122.56502372611071	13.1	266.0	273.5
352544000	1441066637	31.112475156910524	122.56495797196126	13.1	266.0	273.45
352544000	1441066638	31.112470789428215	122.56489133461606	13.1	266.0	273.4
352544000	1441066639	31.11246633762209	122.56482373540166	13.1	266.0	273.34999999999997
352544000	1441066640	31.112461803707788	122.56475509564471	13.1	266.0	273.3
352544000	1441066641	31.112457189900724	122.56468533667174	13.1	266.0	273.25
352544000	1441066642	31.11245249841615	122.56461437980943	13.1	266.0	273.2
352544000	1441066643	31.11244773146908	122.56454214638445	13.1	266.0	273.15000000000003
352544000	1441066644	31.112442891274338	122.56446855772342	13.1	266.0	273.1
352544000	1441066645	31.11243798004652	122.56439353515303	13.1	266.0	273.05
352544000	1441066646	31.112433	122.564317	13.1	266.0	273.0
352544000	1441066647	31.112427949990515	122.5642389461064	13.1	265.88888888888886	273.11111111111114
352544000	1441066648	31.112422815440432	122.56415965737571	13.1	265.77777777777777	273.22222222222223
352544000	1441066649	31.11241757841448	122.56407949022676	13.1	265.6666666666667	273.33333333333337
352544000	1441066650	31.11241222097819	122.56399880107834	13.1	265.55555555555554	273.44444444444446
352544000	1441066651	31.112406725198117	122.5639179463492	13.1	265.44444444444446	273.55555555555554
352544000	1441066652	31.11240107314156	122.56383728245814	13.1	265.3333333333333	273.6666666666667
352544000	1441066653	31.112395246876787	122.5637571658238	13.1	265.22222222222223	273.77777777777777
352544000	1441066654	31.112389228472935	122.5636779528649	13.1	265.11111111111114	273.8888888888889
352544000	1441066655	31.112382999999994	122.5636	13.1	265.0	274.0
352544000	1441066656	31.112376555311698	122.56352359545915	13.1	265.0	274.0
352544000	1441066657	31.112369935393925	122.5634487547181	13.1	265.0	274.0
352544000	1441066658	31.112363193015405	122.56337542506395	13.1	265.0	274.0
352544000	1441066659	31.11235638094464	122.56330355378357	13.1	265.0	274.0
352544000	1441066660	31.112349551950004	122.56323308816376	13.1	265.0	274.0
352544000	1441066661	31.112342758799684	122.56316397549108	13.1	265.0	274.0
352544000	1441066662	31.112336054261707	122.5630961630521	13.1	265.0	274.0
352544000	1441066663	31.112329491103967	122.5630295981331	13.1	265.0	274.0
352544000	1441066664	31.112323122094196	122.56296422802038	13.1	265.0	274.0
352544000	1441066665	31.112317	122.5629	13.1	265.0	274.0
352544000	1441066666	31.11231116703694	122.56283682094201	13.09090909090909	265.0	274.0909090909091
352544000	1441066667	31.112305623212862	122.56277443605231	13.081818181818182	265.0	274.1818181818182
352544000	1441066668	31.11230035798313	122.56271255012086	13.072727272727272	265.0	274.27272727272725
352544000	1441066669	31.112295360802563	122.56265086793783	13.063636363636363	265.0	274.3636363636364
352544000	1441066670	31.11229062112543	122.56258909429339	13.054545454545455	265.0	274.45454545454544
352544000	1441066671	31.112286128405408	122.56252693397786	13.045454545454545	265.0	274.54545454545456
352544000	1441066672	31.11228187209561	122.56246409178164	13.036363636363637	265.0	274.6363636363636
352544000	1441066673	31.11227784164856	122.56240027249515	13.027272727272727	265.0	274.7272727272727
352544000	1441066674	31.11227402651617	122.56233518090896	13.018181818181818	265.0	274.8181818181818
352544000	1441066675	31.112270416149784	122.5622685218137	13.00909090909091	265.0	274.9090909090909
352544000	1441066676	31.112267	122.5622	13.0	265.0	275.0
352544000	1441066677	31.112263759317212	122.56212942287226	12.99	265.1	274.9
352544000	1441066678	31.112260642553217	122.56205700828947	12.98	265.2	274.8
352544000	1441066679	31.112257589960805	122.56198307672433	12.97	265.3	274.7
352544000	1441066680	31.112254541793437	122.56190794864969	12.96	265.4	274.6
352544000	1441066681	31.11225143830525	122.56183194453855	12.95	265.5	274.5
352544000	1441066682	31.112248219751166	122.56175538486407	12.94	265.6	274.4
352544000	1441066683	31.11224482638681	122.56167859009949	12.93	265.7	274.3
352544000	1441066684	31.11224119846859	122.56160188071821	12.92	265.8	274.2
352544000	1441066685	31.11223727625367	122.56152557719385	12.91	265.9	274.1
352544000	1441066686	31.112233	122.56145	12.9	266.0	274.0
352544000	1441066687	31.112228335343836	122.56137543193012	12.89	265.9	274.0
352544000	1441066688	31.112223349432483	122.56130200505608	12.88	265.8	274.0
352544000	1441066689	31.112218134791	122.56122981376917	12.870000000000001	265.7	274.0
352544000	1441066690	31.112212783944674	122.56115895246029	12.860000000000001	265.6	274.0
352544000	1441066691	31.112207389418945	122.56108951552007	12.850000000000001	265.5	274.0
352544000	1441066692	31.112202043739412	122.56102159733878	12.84	265.4	274.0
352544000	1441066693	31.112196839431817	122.5609552923065	12.83	265.3	274.0
352544000	1441066694	31.112191869022045	122.56089069481298	12.82	265.2	274.0
352544000	1441066695	31.11218722503607	122.56082789924771	12.81	265.1	274.0
352544000	1441066696	31.112183000000005	122.56076699999998	12.8	265.0	274.0
352544000	1441066697	31.112179252292883	122.56070795838818	12.790000000000001	265.0	274.0
352544000	1441066698	31.11217590370467	122.56065020344778	12.780000000000001	265.0	274.0
352544000	1441066699	31.112172841876948	122.56059303114401	12.77	265.0	274.0
352544000	1441066700	31.112169954450035	122.56053573744244	12.76	265.0	274.0
352544000	1441066701	31.112167129063035	122.56047761830902	12.75	265.0	274.0
352544000	1441066702	31.11216425335371	122.56041796971009	12.74	265.0	274.0
352544000	1441066703	31.11216121495855	122.56035608761236	12.73	265.0	274.0
352544000	1441066704	31.112157901512568	122.56029126798295	12.719999999999999	265.0	274.0
352544000	1441066705	31.11215420064915	122.56022280678944	12.709999999999999	265.0	274.0
352544000	1441066706	31.112150000000007	122.56015	12.7	265.0	274.0
352544000	1441066707	31.112145226751434	122.56007246454104	12.688888888888888	265.0	274.11111111111114
352544000	1441066708	31.112139966315794	122.55999110117021	12.677777777777777	265.0	274.22222222222223
352544000	1441066709	31.112134343664298	122.55990713160242	12.666666666666666	265.0	274.3333333333333
352544000	1441066710	31.112128483771187	122.55982177755182	12.655555555555555	265.0	274.44444444444446
352544000	1441066711	31.112122511613816	122.55973626073188	12.644444444444444	265.0	274.55555555555554
352544000	1441066712	31.112116552172772	122.55965180285523	12.633333333333333	265.0	274.6666666666667
352544000	1441066713	31.11211073043181	122.55956962563374	12.622222222222222	265.0	274.77777777777777
352544000	1441066714	31.112105171377703	122.55949095077854	12.61111111111111	265.0	274.88888888888886
352544000	1441066715	31.1121	122.559417	12.6	265.0	275.0
352544000	1441066716	31.112095311184568	122.55934862191528	12.58	265.1	274.9
352544000	1441066717	31.112091079393682	122.55928517277056	12.56	265.2	274.8
352544000	1441066718	31.112087248981354	122.55922563571973	12.54	265.3	274.7
352544000	1441066719	31.11208376429929	122.55916899391713	12.52	265.4	274.6
352544000	1441066720	31.11208056969722	122.55911423051747	12.5	265.5	274.5
352544000	1441066721	31.11207760952294	122.55906032867578	12.48	265.6	274.4
352544000	1441066722	31.11207482812258	122.55900627154746	12.46	265.7	274.3
352544000	1441066723	31.11207216984053	122.5589510422881	12.44	265.8	274.2
352544000	1441066724	31.112069579019426	122.55889362405357	12.42	265.9	274.1
352544000	1441066725	31.112066999999985	122.558833	12.4	266.0	274.0
352544000	1441066726	31.112064380507306	122.55876842654993	12.39	266.0	274.0
352544000	1441066727	31.112061681811074	122.55870025319061	12.38	266.0	274.0
352544000	1441066728	31.11205886856813	122.55862910267544	12.370000000000001	266.0	274.0
352544000	1441066729	31.112055905436446	122.55855559775787	12.360000000000001	266.0	274.0
352544000	1441066730	31.112052757075322	122.55848036119143	12.350000000000001	266.0	274.0
352544000	1441066731	31.112049388145323	122.55840401572964	12.34	266.0	274.0
352544000	1441066732	31.112045763308537	122.55832718412604	12.33	266.0	274.0
352544000	1441066733	31.112041847228486	122.55825048913421	12.32	266.0	274.0
352544000	1441066734	31.11203760457015	122.55817455350767	12.31	266.0	274.0
352544000	1441066735	31.112032999999997	122.55810000000001	12.3	266.0	274.0
352544000	1441066736	31.112028012191494	122.55802732646708	12.290909090909091	265.9090909090909	273.9090909090909
352544000	1441066737	31.112022675841114	122.55795653117443	12.281818181818183	265.8181818181818	273.8181818181818
352544000	1441066738	31.112017039650727	122.55788748748988	12.272727272727273	265.7272727272727	273.72727272727275
352544000	1441066739	31.11201115232178	122.55782006878108	12.263636363636364	265.6363636363636	273.6363636363636
352544000	1441066740	31.112005062555475	122.55775414841558	12.254545454545454	265.54545454545456	273.54545454545456
352544000	1441066741	31.111998819052648	122.55768959976079	12.245454545454546	265.45454545454544	273.45454545454544
352544000	1441066742	31.11199247051385	122.55762629618403	12.236363636363636	265.3636363636364	273.3636363636364
352544000	1441066743	31.111986065639346	122.5575641110525	12.227272727272727	265.27272727272725	273.2727272727273
352544000	1441066744	31.11197965312909	122.5575029177333	12.218181818181817	265.1818181818182	273.1818181818182
352544000	1441066745	31.111973281682825	122.55744258959352	12.209090909090909	265.0909090909091	273.0909090909091
352544000	1441066746	31.111967000000003	122.55738299999999	12.2	265.0	273.0
352544000	1441066747	31.111960843441267	122.55732401702926	12.2	264.9090909090909	273.0909090909091
352544000	1441066748	31.111954794012636	122.55726548759621	12.2	264.8181818181818	273.1818181818182
352544000	1441066749	31.11194882038131	122.55720725332552	12.2	264.72727272727275	273.2727272727273
352544000	1441066750	31.111942891214156	122.5571491558419	12.2	264.6363636363636	273.3636363636364
352544000	1441066751	31.111936975177805	122.55709103677025	12.2	264.54545454545456	273.45454545454544
352544000	1441066752	31.11193104093858	122.55703273773557	12.2	264.45454545454544	273.54545454545456
352544000	1441066753	31.11192505716249	122.55697410036294	12.2	264.3636363636364	273.6363636363636
352544000	1441066754	31.11191899251528	122.55691496627767	12.2	264.2727272727273	273.72727272727275
352544000	1441066755	31.11191281566242	122.55685517710506	12.2	264.1818181818182	273.8181818181818
352544000	1441066756	31.111906495269047	122.55679457447062	12.2	264.0909090909091	273.9090909090909
352544000	1441066757	31.11189999999999	122.556733	12.2	264.0	274.0
352544000	1441066758	31.11189332199224	122.5566703550588	12.1875	264.0	274.0
352544000	1441066759	31.111886547272483	122.55660677997221	12.174999999999999	264.0	274.0
352544000	1441066760	31.111879785340225	122.55654247480496	12.1625	264.0	274.0
352544000	1441066761	31.111873145695306	122.55647763962145	12.149999999999999	264.0	274.0
352544000	1441066762	31.111866737837985	122.5564124744857	12.1375	264.0	274.0
352544000	1441066763	31.11186067126887	122.55634717946141	12.125	264.0	274.0
352544000	1441066764	31.111855055489062	122.55628195461188	12.112499999999999	264.0	274.0
352544000	1441066765	31.111850000000004	122.55621700000002	12.1	264.0	274.0
352544000	1441066766	31.111845576952014	122.55615247235767	12.09	264.1	274.0
352544000	1441066767	31.111841709089617	122.5560883550933	12.08	264.2	274.0
352544000	1441066768	31.111838281805767	122.55602458828474	12.07	264.3	274.0
352544000	1441066769	31.11183518049328	122.55596111201028	12.06	264.4	274.0
352544000	1441066770	31.111832290544843	122.55589786634843	12.05	264.50000000000006	274.0
352544000	1441066771	31.111829497353053	122.55583479137809	12.04	264.6	274.0
352544000	1441066772	31.111826686310373	122.55577182717843	12.03	264.70000000000005	274.0
352544000	1441066773	31.111823742809165	122.55570891382894	12.02	264.8	274.0
352544000	1441066774	31.11182055224167	122.55564599140942	12.01	264.90000000000003	274.0
352544000	1441066775	31.111817000000002	122.555583	12.0	265.0	274.0
352544000	1441066776	31.111813002104437	122.55551989357195	11.99	265.0	274.0
352544000	1441066777	31.111808597088167	122.55545668166027	11.98	265.0	274.0
352544000	1441066778	31.111803854112672	122.55539338769067	11.97	265.0	274.0
352544000	1441066779	31.111798842339486	122.55533003508862	11.96	265.0	274.0
352544000	1441066780	31.1117936309302	122.55526664727944	11.95	265.0	274.0
352544000	1441066781	31.111788289046387	122.55520324768828	11.94	265.0	274.0
352544000	1441066782	31.111782885849735	122.55513985974011	11.93	265.0	274.0
352544000	1441066783	31.111777490501954	122.55507650685966	11.92	265.0	274.0
352544000	1441066784	31.11177217216477	122.5550132124715	11.91	265.0	274.0
352544000	1441066785	31.111766999999993	122.55495000000002	11.9	265.0	274.0
352544000	1441066786	31.111762026239482	122.55488688027084	11.9	265.0	274.0
352544000	1441066787	31.111757235395178	122.5548238137154	11.9	265.0	274.0
352544000	1441066788	31.11175259504892	122.55476074816659	11.9	265.0	274.0
352544000	1441066789	31.111748072782525	122.55469763145746	11.9	265.0	274.0
352544000	1441066790	31.111743636177614	122.55463441142118	11.9	265.0	274.0
352544000	1441066791	31.111739252815763	122.55457103589093	11.9	265.0	274.0
352544000	1441066792	31.111734890278434	122.55450745270002	11.9	265.0	274.0
352544000	1441066793	31.111730516147013	122.55444360968193	11.9	265.0	274.0
352544000	1441066794	31.111726098002702	122.55437945467014	11.9	265.0	274.0
352544000	1441066795	31.11172160342668	122.55431493549825	11.9	265.0	274.0
352544000	1441066796	31.111717	122.55425	11.9	265.0	274.0
352544000	1441066797	31.11171226445664	122.55418464673873	11.89	264.90000000000003	274.1
352544000	1441066798	31.111707410143	122.55411907719592	11.88	264.8	274.2
352544000	1441066799	31.11170245955902	122.55405354358243	11.870000000000001	264.70000000000005	274.3
352544000	1441066800	31.11169743520511	122.55398829810909	11.860000000000001	264.6	274.4
352544000	1441066801	31.111692359582218	122.55392359298654	11.850000000000001	264.50000000000006	274.5
352544000	1441066802	31.111687255191775	122.5538596804253	11.84	264.4	274.6
352544000	1441066803	31.111682144535717	122.5537968126358	11.83	264.3	274.7
352544000	1441066804	31.111677050116434	122.5537352418283	11.82	264.2	274.8
352544000	1441066805	31.111671994436772	122.55367522021304	11.81	264.1	274.9
352544000	1441066806	31.111667000000008	122.55361700000002	11.8	264.0	275.0
352544000	1441066807	31.111662085148332	122.5535607074771	11.790909090909091	264.0909090909091	274.9090909090909
352544000	1441066808	31.11165725157835	122.55350596524382	11.781818181818183	264.1818181818182	274.8181818181818
352544000	1441066809	31.11165249682429	122.55345226997758	11.772727272727273	264.2727272727273	274.7272727272727
352544000	1441066810	31.111647818419634	122.55339911835607	11.763636363636364	264.3636363636364	274.6363636363636
352544000	1441066811	31.111643213896947	122.55334600705694	11.754545454545454	264.45454545454544	274.54545454545456
352544000	1441066812	31.11163868078799	122.5532924327581	11.745454545454546	264.54545454545456	274.45454545454544
352544000	1441066813	31.11163421662371	122.55323789213749	11.736363636363636	264.6363636363636	274.3636363636364
352544000	1441066814	31.11162981893412	122.55318188187316	11.727272727272727	264.72727272727275	274.27272727272725
352544000	1441066815	31.111625485248393	122.55312389864325	11.718181818181817	264.8181818181818	274.1818181818182
352544000	1441066816	31.111621213094647	122.55306343912606	11.709090909090909	264.9090909090909	274.0909090909091
352544000	1441066817	31.111616999999992	122.55299999999998	11.7	265.0	274.0
352544000	1441066818	31.111612839340662	122.5529332892277	11.6875	265.0	274.0
352544000	1441066819	31.11160870789387	122.55286385990874	11.674999999999999	265.0	274.0
352544000	1441066820	31.111604578288325	122.5527924764269	11.6625	265.0	274.0
352544000	1441066821	31.111600423154368	122.55271990316581	11.649999999999999	265.0	274.0
352544000	1441066822	31.111596215123992	122.5526469045091	11.6375	265.0	274.0
352544000	1441066823	31.11159192683093	122.55257424484029	11.625	265.0	274.0
352544000	1441066824	31.11158753091053	122.55250268854279	11.612499999999999	265.0	274.0
352544000	1441066825	31.111583	122.552433	11.6	265.0	274.0
352544000	1441066826	31.111578315491144	122.55236575358975	11.6	264.90000000000003	274.0
352544000	1441066827	31.111573493789304	122.55230076366836	11.6	264.8	274.0
352544000	1441066828	31.111568560052294	122.55223765458663	11.6	264.70000000000005	274.0
352544000	1441066829	31.111563539437107	122.55217605069544	11.6	264.6	274.0
352544000	1441066830	31.111558457099882	122.55211557634564	11.6	264.50000000000006	274.0
352544000	1441066831	31.111553338196128	122.55205585588816	11.6	264.4	274.0
352544000	1441066832	31.111548207880563	122.5519965136739	11.6	264.3	274.0
352544000	1441066833	31.111543091307237	122.55193717405378	11.6	264.2	274.0
352544000	1441066834	31.111538013629495	122.55187746137882	11.6	264.1	274.0
352544000	1441066835	31.111533000000005	122.551817	11.6	264.0	274.0
352544000	1441066836	31.111528066650774	122.55175552570358	11.6	264.0	274.0
352544000	1441066837	31.111523194133916	122.55169322001701	11.6	264.0	274.0
352544000	1441066838	31.111518354082058	122.55163037590293	11.6	264.0	274.0
352544000	1441066839	31.111513518128433	122.55156728632402	11.6	264.0	274.0
352544000	1441066840	31.111508657906782	122.55150424424296	11.6	264.0	274.0
352544000	1441066841	31.111503745051472	122.55144154262246	11.6	264.0	274.0
352544000	1441066842	31.1114987511974	122.55137947442522	11.6	264.0	274.0
352544000	1441066843	31.111493647980033	122.55131833261392	11.6	264.0	274.0
352544000	1441066844	31.111488407035385	122.55125841015128	11.6	264.0	274.0
352544000	1441066845	31.111483000000003	122.5512	11.6	264.0	274.0
352544000	1441066846	31.111477407941017	122.5511432763487	11.59090909090909	264.0	274.0909090909091
352544000	1441066847	31.11147164964626	122.55108793828995	11.581818181818182	264.0	274.1818181818182
352544000	1441066848	31.111465753333018	122.55103356614227	11.572727272727272	264.0	274.27272727272725
352544000	1441066849	31.111459747217875	122.55097974022426	11.563636363636363	264.0	274.3636363636364
352544000	1441066850	31.111453659516677	122.55092604085453	11.554545454545455	264.0	274.45454545454544
352544000	1441066851	31.111447518444557	122.55087204835178	11.545454545454545	264.0	274.54545454545456
352544000	1441066852	31.111441352215984	122.55081734303474	11.536363636363637	264.0	274.6363636363636
352544000	1441066853	31.111435189044677	122.55076150522217	11.527272727272727	264.0	274.7272727272727
352544000	1441066854	31.11142905714359	122.55070411523292	11.518181818181818	264.0	274.8181818181818
352544000	1441066855	31.11142298472491	122.55064475338588	11.50909090909091	264.0	274.9090909090909
352544000	1441066856	31.111416999999996	122.550583	11.5	264.0	275.0
352544000	1441066857	31.111411129996743	122.55051859379262	11.5	264.0	275.09999999999997
352544000	1441066858	31.111405397012923	122.55045190707465	11.5	264.0	275.2
352544000	1441066859	31.111399822164614	122.55038347055523	11.5	264.0	275.29999999999995
352544000	1441066860	31.11139442656892	122.55031381494322	11.5	264.0	275.4
352544000	1441066861	31.111389231344063	122.55024347094731	11.5	264.0	275.49999999999994
352544000	1441066862	31.111384257609423	122.55017296927603	11.5	264.0	275.6
352544000	1441066863	31.111379526485468	122.5501028406376	11.5	264.0	275.7
352544000	1441066864	31.11137505909387	122.55003361574019	11.5	264.0	275.8
352544000	1441066865	31.111370876557427	122.54996582529172	11.5	264.0	275.9
352544000	1441066866	31.111367000000005	122.5499	11.5	264.0	276.0
352544000	1441066867	31.11136343732796	122.54983650197417	11.49090909090909	264.0909090909091	276.0
352544000	1441066868	31.111360143574004	122.54977501892925	11.481818181818182	264.1818181818182	276.0
352544000	1441066869	31.111357060551473	122.54971506998196	11.472727272727273	264.2727272727273	276.0
352544000	1441066870	31.111354130072744	122.54965617424924	11.463636363636363	264.3636363636364	276.0
352544000	1441066871	31.111351293949273	122.54959785084831	11.454545454545455	264.45454545454544	276.0
352544000	1441066872	31.111348493991645	122.54953961889657	11.445454545454545	264.54545454545456	276.0
352544000	1441066873	31.111345672009577	122.54948099751165	11.436363636363637	264.6363636363636	276.0
352544000	1441066874	31.111342769811912	122.54942150581135	11.427272727272728	264.72727272727275	276.0
352544000	1441066875	31.11133972920662	122.54936066291376	11.418181818181818	264.8181818181818	276.0
352544000	1441066876	31.111336492000643	122.54929798793714	11.40909090909091	264.9090909090909	276.0
352544000	1441066877	31.111333000000002	122.549233	11.4	265.0	276.0
352544000	1441066878	31.11132921667338	122.54916543477559	11.4	265.0	276.0
352544000	1441066879	31.111325192144193	122.54909589415475	11.4	265.0	276.0
352544000	1441066880	31.111320998201045	122.54902519658255	11.4	265.0	276.0
352544000	1441066881	31.11131670663427	122.54895416050358	11.4	265.0	276.0
352544000	1441066882	31.11131238923603	122.54888360436215	11.4	265.0	276.0
352544000	1441066883	31.111308117800192	122.54881434660211	11.4	265.0	276.0
352544000	1441066884	31.111303964122435	122.54874720566703	11.4	265.0	276.0
352544000	1441066885	31.1113	122.548683	11.4	265.0	276.0
352544000	1441066886	31.11129627765193	122.54862229860333	11.39	265.0	276.0
352544000	1441066887	31.11129277097883	122.54856467271696	11.38	265.0	276.0
352544000	1441066888	31.111289434300442	122.54850944414056	11.370000000000001	265.0	276.0
352544000	1441066889	31.1112862219351	122.54845593467394	11.360000000000001	265.0	276.0
352544000	1441066890	31.111283088200008	122.5484034661172	11.350000000000001	265.0	276.0
352544000	1441066891	31.11127998741117	122.54835136027067	11.34	265.0	276.0
352544000	1441066892	31.111276873883504	122.54829893893488	11.33	265.0	276.0
352544000	1441066893	31.11127370193085	122.5482455239105	11.32	265.0	276.0
352544000	1441066894	31.11127042586586	122.5481904369985	11.31	265.0	276.0
352544000	1441066895	31.111267	122.548133	11.3	265.0	276.0
352544000	1441066896	31.11126339719271	122.54807273754493	11.3	265.1	276.0
352544000	1441066897	31.111259664499894	122.54800998557724	11.3	265.2	276.0
352544000	1441066898	31.111255867527426	122.54794528286925	11.3	265.3	276.0
352544000	1441066899	31.11125207188213	122.54787916819299	11.3	265.4	276.0
352544000	1441066900	31.11124834317189	122.54781218032021	11.3	265.5	276.0
352544000	1441066901	31.11124474700572	122.54774485802236	11.3	265.6	276.0
352544000	1441066902	31.111241348993698	122.54767774007064	11.3	265.7	276.0
352544000	1441066903	31.111238214747008	122.54761136523595	11.3	265.8	276.0
352544000	1441066904	31.111235409877988	122.54754627228894	11.3	265.9	276.0
352544000	1441066905	31.111232999999995	122.54748300000001	11.3	266.0	276.0
352544000	1441066906	31.111231024937585	122.54742194119149	11.290909090909091	266.0	275.9090909090909
352544000	1441066907	31.111229421356448	122.54736290489403	11.281818181818183	266.0	275.8181818181818
352544000	1441066908	31.11122810013188	122.54730555419067	11.272727272727273	266.0	275.7272727272727
352544000	1441066909	31.11122697213851	122.54724955216474	11.263636363636364	266.0	275.6363636363636
352544000	1441066910	31.111225948250326	122.5471945618998	11.254545454545454	266.0	275.54545454545456
352544000	1441066911	31.111224939340737	122.54714024647966	11.245454545454546	266.0	275.45454545454544
352544000	1441066912	31.11122385628254	122.54708626898835	11.236363636363636	266.0	275.3636363636364
352544000	1441066913	31.111222609947962	122.54703229251012	11.227272727272727	266.0	275.27272727272725
352544000	1441066914	31.111221111208717	122.54697798012947	11.218181818181817	266.0	275.1818181818182
352544000	1441066915	31.111219270935873	122.54692299493112	11.209090909090909	266.0	275.0909090909091
352544000	1441066916	31.111216999999996	122.54686700000002	11.2	266.0	275.0
352544000	1441066917	31.111214230980394	122.54680974252676	11.2	265.9090909090909	275.0
352544000	1441066918	31.111210983293613	122.5467513061236	11.2	265.8181818181818	275.0
352544000	1441066919	31.111207298065803	122.54669185850803	11.2	265.7272727272727	275.0
352544000	1441066920	31.11120321642338	122.54663156739741	11.2	265.6363636363636	275.0
352544000	1441066921	31.11119877949304	122.54657060050914	11.2	265.54545454545456	275.0
352544000	1441066922	31.111194028401812	122.5465091255603	11.2	265.45454545454544	275.0
352544000	1441066923	31.11118900427703	122.54644731026802	11.2	265.3636363636364	275.0
352544000	1441066924	31.111183748246336	122.54638532234915	11.2	265.27272727272725	275.0
352544000	1441066925	31.111178301437675	122.54632332952048	11.2	265.1818181818182	275.0
352544000	1441066926	31.111172704979374	122.54626149949861	11.2	265.0909090909091	275.0
352544000	1441066927	31.111166999999995	122.5462	11.2	265.0	275.0
352544000	1441066928	31.111161231598587	122.54613895865964	11.2	265.0	275.09999999999997
352544000	1441066929	31.11115546075475	122.54607834278718	11.2	265.0	275.2
352544000	1441066930	31.111149752418083	122.54601807961075	11.2	265.0	275.29999999999995
352544000	1441066931	31.11114417153807	122.54595809635838	11.2	265.0	275.4
352544000	1441066932	31.111138783064007	122.54589832025793	11.2	265.0	275.49999999999994
352544000	1441066933	31.111133651945106	122.54583867853714	11.2	265.0	275.6
352544000	1441066934	31.111128843130423	122.54577909842355	11.2	265.0	275.7
352544000	1441066935	31.111124421568825	122.5457195071447	11.2	265.0	275.8
352544000	1441066936	31.111120452209153	122.54565983192776	11.2	265.0	275.9
352544000	1441066937	31.111117	122.5456	11.2	265.0	276.0
352544000	1441066938	31.11111409904308	122.54553995817767	11.2	265.125	276.0
352544000	1441066939	31.111111660052728	122.54547973163446	11.2	265.25	276.0
352544000	1441066940	31.11110956289654	122.54541936513363	11.2	265.375	276.0
352544000	1441066941	31.111107687442193	122.54535890343872	11.2	265.5	276.0
352544000	1441066942	31.111105913557488	122.54529839131361	11.2	265.625	276.0
352544000	1441066943	31.111104121110237	122.54523787352245	11.2	265.75	276.0
352544000	1441066944	31.1111021899684	122.54517739482965	11.2	265.875	276.0
352544000	1441066945	31.111099999999997	122.54511700000002	11.2	266.0	276.0
352544000	1441066946	31.11109746063732	122.54505672328608	11.2	266.0	276.0
352544000	1441066947	31.11109459956932	122.54499655689074	11.2	266.0	276.0
352544000	1441066948	31.111091474049125	122.54493648250423	11.2	266.0	276.0
352544000	1441066949	31.111088141329805	122.54487648181671	11.2	266.0	276.0
352544000	1441066950	31.1110846586644	122.54481653651817	11.2	266.0	276.0
352544000	1441066951	31.11108108330592	122.54475662829846	11.2	266.0	276.0
352544000	1441066952	31.111077472507315	122.54469673884728	11.2	266.0	276.0
352544000	1441066953	31.111073883521545	122.54463684985423	11.2	266.0	276.0
352544000	1441066954	31.111070373601475	122.5445769430087	11.2	266.0	276.0
352544000	1441066955	31.111067000000006	122.54451700000001	11.2	266.0	276.0
352544000	1441066956	31.111063799612786	122.5444570079647	11.2	265.9	276.0
352544000	1441066957	31.11106072790699	122.5443969758289	11.2	265.8	276.0
352544000	1441066958	31.111057719992612	122.5443369179663	11.2	265.7	276.0
352544000	1441066959	31.111054710979737	122.54427684875071	11.2	265.6	276.0
352544000	1441066960	31.111051635978416	122.54421678255616	11.2	265.5	276.0
352544000	1441066961	31.111048430098766	122.5441567337568	11.2	265.4	276.0
352544000	1441066962	31.111045028450903	122.54409671672695	11.2	265.3	276.0
352544000	1441066963	31.111041366145034	122.54403674584108	11.2	265.2	276.0
352544000	1441066964	31.111037378291336	122.54397683547384	11.2	265.1	276.0
352544000	1441066965	31.111033	122.54391700000001	11.2	265.0	276.0
352544000	1441066966	31.111028195914063	122.54385724486775	11.19	265.1	276.0
352544000	1441066967	31.111023048807517	122.543797539818	11.18	265.2	276.0
352544000	1441066968	31.111017670987042	122.54373784566467	11.17	265.3	276.0
352544000	1441066969	31.11101217475927	122.54367812322133	11.16	265.4	276.0
352544000	1441066970	31.111006672430722	122.54361833330135	11.149999999999999	265.5	276.0
352544000	1441066971	31.11100127630787	122.54355843671783	11.139999999999999	265.6	276.0
352544000	1441066972	31.110996098697097	122.54349839428355	11.129999999999999	265.7	276.0
352544000	1441066973	31.110991251904707	122.54343816681103	11.12	265.8	276.0
352544000	1441066974	31.11098684823696	122.54337771511251	11.11	265.9	276.0
352544000	1441066975	31.110983000000004	122.543317	11.1	266.0	276.0
352544000	1441066976	31.11097978672615	122.54325601254544	11.1	266.0	276.0
352544000	1441066977	31.11097715685277	122.54319486486182	11.1	266.0	276.0
352544000	1441066978	31.11097502604369	122.54313369932258	11.1	266.0	276.0
352544000	1441066979	31.11097330996304	122.5430726583013	11.1	266.0	276.0
352544000	1441066980	31.110971924275184	122.54301188417185	11.1	266.0	276.0
352544000	1441066981	31.1109707846448	122.54295151930822	11.1	266.0	276.0
352544000	1441066982	31.11096980673678	122.54289170608469	11.1	266.0	276.0
352544000	1441066983	31.1109689062163	122.54283258687566	11.1	266.0	276.0
352544000	1441066984	31.110967998748823	122.54277430405583	11.1	266.0	276.0
352544000	1441066985	31.110967	122.542717	11.1	266.0	276.0
352544000	1441066986	31.110965834780835	122.54266076469925	11.1	266.0	276.0
352544000	1441066987	31.110964464482805	122.5426054786088	11.1	266.0	276.0
352544000	1441066988	31.110962859642175	122.54255096979999	11.1	266.0	276.0
352544000	1441066989	31.110960990794947	122.5424970663442	11.1	266.0	276.0
352544000	1441066990	31.11095882847676	122.5424435963129	11.1	266.0	276.0
352544000	1441066991	31.110956343223044	122.54239038777763	11.1	266.0	276.0
352544000	1441066992	31.11095350556888	122.54233726881002	11.1	266.0	276.0
352544000	1441066993	31.110950286049064	122.54228406748176	11.1	266.0	276.0
352544000	1441066994	31.11094665519818	122.54223061186468	11.1	266.0	276.0
352544000	1441066995	31.11094258355044	122.54217673003065	11.1	266.0	276.0
352544000	1441066996	31.110938041639834	122.54212225005173	11.1	266.0	276.0
352544000	1441066997	31.110933	122.54206700000002	11.1	266.0	276.0
352544000	1441066998	31.11092746033656	122.54201084398606	11.1	266.0	276.0
352544000	1441066999	31.110921549044036	122.54195379027344	11.1	266.0	276.0
352544000	1441067000	31.110915423689207	122.54189588316365	11.1	266.0	276.0
352544000	1441067001	31.110909241838918	122.54183716695782	11.1	266.0	276.0
352544000	1441067002	31.110903161060108	122.54177768595673	11.1	266.0	276.0
352544000	1441067003	31.110897338919724	122.54171748446069	11.1	266.0	276.0
352544000	1441067004	31.11089193298483	122.54165660676965	11.1	266.0	276.0
352544000	1441067005	31.110887100822524	122.54159509718305	11.1	266.0	276.0
352544000	1441067006	31.110883000000005	122.54153299999999	11.1	266.0	276.0
352544000	1441067007	31.110879735956264	122.54147035267016	11.1	266.0	276.0
352544000	1441067008	31.11087720561739	122.54140716524758	11.1	266.0	276.0
352544000	1441067009	31.110875253781213	122.54134344093771	11.1	266.0	276.0
352544000	1441067010	31.110873725245572	122.54127918294633	11.1	266.0	276.0
352544000	1441067011	31.11087246480831	122.54121439447972	11.1	266.0	276.0
352544000	1441067012	31.11087131726727	122.54114907874451	11.1	266.0	276.0
352544000	1441067013	31.110870127420288	122.54108323894773	11.1	266.0	276.0
352544000	1441067014	31.11086874006525	122.54101687829693	11.1	266.0	276.0
352544000	1441067015	31.110867	122.54095	11.1	266.0	276.0
352544000	1441067016	31.110864788966442	122.54088263681301	11.1	266.0	276.0
352544000	1441067017	31.110862136482776	122.54081493968302	11.1	266.0	276.0
352544000	1441067018	31.110859109011603	122.5407470891046	11.1	266.0	276.0
352544000	1441067019	31.110855773015892	122.54067926557214	11.1	266.0	276.0
352544000	1441067020	31.11085219495901	122.5406116495798	11.1	266.0	276.0
352544000	1441067021	31.110848441304658	122.54054442162153	11.1	266.0	276.0
352544000	1441067022	31.110844578516932	122.54047776219105	11.1	266.0	276.0
352544000	1441067023	31.110840673060316	122.54041185178181	11.1	266.0	276.0
352544000	1441067024	31.11083679139962	122.54034687088712	11.1	266.0	276.0
352544000	1441067025	31.110832999999992	122.54028300000002	11.1	266.0	276.0
352544000	1441067026	31.110829350654278	122.54022035756337	11.1	266.0	276.0
352544000	1441067027	31.110825836464695	122.54015881382	11.1	266.0	276.0
352544000	1441067028	31.110822435860502	122.54009817696283	11.1	266.0	276.0
352544000	1441067029	31.11081912727055	122.54003825518487	11.1	266.0	276.0
352544000	1441067030	31.11081588912332	122.53997885667923	11.1	266.0	276.0
352544000	1441067031	31.11081269984694	122.53991978963906	11.1	266.0	276.0
352544000	1441067032	31.11080953786916	122.53986086225765	11.1	266.0	276.0
352544000	1441067033	31.110806381617447	122.53980188272836	11.1	266.0	276.0
352544000	1441067034	31.110803209518817	122.53974265924465	11.1	266.0	276.0
352544000	1441067035	31.11080000000001	122.53968300000001	11.1	266.0	276.0
352544000	1441067036	31.110796737386792	122.53962277594478	11.1	266.0	276.0
352544000	1441067037	31.110793429602463	122.53956210905619	11.1	266.0	276.0
352544000	1441067038	31.110790090470026	122.53950118406814	11.1	266.0	276.0
352544000	1441067039	31.110786733812795	122.53944018571443	11.1	266.0	276.0
352544000	1441067040	31.110783373454492	122.53937929872886	11.1	266.0	276.0
352544000	1441067041	31.110780023219153	122.5393187078451	11.1	266.0	276.0
352544000	1441067042	31.110776696931126	122.5392585977968	11.1	266.0	276.0
352544000	1441067043	31.11077340841517	122.53919915331754	11.1	266.0	276.0
352544000	1441067044	31.110770171496338	122.53914055914079	11.1	266.0	276.0
352544000	1441067045	31.110766999999992	122.539083	11.1	266.0	276.0
352544000	1441067046	31.110763902203058	122.53902659451616	11.1	266.0	276.0
352544000	1441067047	31.110760864187444	122.53897119686064	11.1	266.0	276.0
352544000	1441067048	31.110757866485944	122.53891659509247	11.1	266.0	276.0
352544000	1441067049	31.11075488963105	122.53886257727072	11.1	266.0	276.0
352544000	1441067050	31.110751914154775	122.5388089314546	11.1	266.0	276.0
352544000	1441067051	31.11074892058887	122.53875544570339	11.1	266.0	276.0
352544000	1441067052	31.110745889464685	122.53870190807639	11.1	266.0	276.0
352544000	1441067053	31.110742801313233	122.53864810663305	11.1	266.0	276.0
352544000	1441067054	31.110739636665148	122.53859382943278	11.1	266.0	276.0
352544000	1441067055	31.110736376050767	122.53853886453523	11.1	266.0	276.0
352544000	1441067056	31.110732999999996	122.538483	11.1	266.0	276.0
352544000	1441067057	31.11072950043536	122.53842607863916	11.1	266.0	276.0
352544000	1441067058	31.11072591485113	122.53836816227405	11.1	266.0	276.0
352544000	1441067059	31.110722292134675	122.5383093674783	11.1	266.0	276.0
352544000	1441067060	31.110718681173594	122.5382498108253	11.1	266.0	276.0
352544000	1441067061	31.110715130855674	122.53818960888839	11.1	266.0	276.0
352544000	1441067062	31.110711690068854	122.5381288782407	11.1	266.0	276.0
352544000	1441067063	31.110708407701374	122.53806773545523	11.1	266.0	276.0
352544000	1441067064	31.11070533264161	122.53800629710484	11.1	266.0	276.0
352544000	1441067065	31.11070251377821	122.53794467976225	11.1	266.0	276.0
352544000	1441067066	31.110699999999987	122.53788299999998	11.1	266.0	276.0
352544000	1441067067	31.110697818012845	122.5378213588792	11.1	266.0	276.0
352544000	1441067068	31.110695905789964	122.53775979541574	11.1	266.0	276.0
352544000	1441067069	31.11069417912141	122.53769833311429	11.1	266.0	276.0
352544000	1441067070	31.11069255379729	122.53763699547983	11.1	266.0	276.0
352544000	1441067071	31.11069094560774	122.53757580601749	11.1	266.0	276.0
352544000	1441067072	31.110689270342977	122.53751478823264	11.1	266.0	276.0
352544000	1441067073	31.110687443793225	122.5374539656309	11.1	266.0	276.0
352544000	1441067074	31.11068538174879	122.537393361718	11.1	266.0	276.0
352544000	1441067075	31.110683	122.537333	11.1	266.0	276.0
352544000	1441067076	31.1106802341117	122.53727289292588	11.1	266.0	276.0
352544000	1441067077	31.110677098746613	122.53721300871602	11.1	266.0	276.0
352544000	1441067078	31.110673628341885	122.53715330453356	11.1	266.0	276.0
352544000	1441067079	31.11066985733453	122.53709373754154	11.1	266.0	276.0
352544000	1441067080	31.11066582016152	122.53703426490291	11.1	266.0	276.0
352544000	1441067081	31.11066155125972	122.53697484378058	11.1	266.0	276.0
352544000	1441067082	31.110657085065952	122.5369154313373	11.1	266.0	276.0
352544000	1441067083	31.110652456016958	122.53685598473585	11.1	266.0	276.0
352544000	1441067084	31.11064769854932	122.53679646113886	11.1	266.0	276.0
352544000	1441067085	31.110642847099644	122.53673681770891	11.1	266.0	276.0
352544000	1441067086	31.110637936104403	122.53667701160849	11.1	266.0	276.0
352544000	1441067087	31.110633	122.53661700000002	11.1	266.0	276.0
352544000	1441067088	31.11062807959071	122.53655675690467	11.1	266.0	276.0
352544000	1441067089	31.11062324115262	122.5364963237787	11.1	266.0	276.0
352544000	1441067090	31.110618557329918	122.53643575893702	11.1	266.0	276.0
352544000	1441067091	31.110614100766856	122.53637512069432	11.1	266.0	276.0
352544000	1441067092	31.1106099441078	122.53631446736505	11.1	266.0	276.0
352544000	1441067093	31.11060615999723	122.53625385726353	11.1	266.0	276.0
352544000	1441067094	31.11060282107973	122.5361933487039	11.1	266.0	276.0
352544000	1441067095	31.110599999999998	122.536133	11.1	266.0	276.0
352544000	1441067096	31.110597736150716	122.53607285133147	11.1	266.0	276.0
352544000	1441067097	31.110595935916155	122.53601287034125	11.1	266.0	276.0
352544000	1441067098	31.110594472428403	122.53595300653845	11.1	266.0	276.0
352544000	1441067099	31.110593218819428	122.53589320943249	11.1	266.0	276.0
352544000	1441067100	31.11059204822115	122.53583342853318	11.1	266.0	276.0
352544000	1441067101	31.110590833765354	122.53577361335054	11.1	266.0	276.0
352544000	1441067102	31.11058944858377	122.53571371339504	11.1	266.0	276.0
352544000	1441067103	31.110587765807995	122.53565367817733	11.1	266.0	276.0
352544000	1441067104	31.110585658569605	122.53559345720855	11.1	266.0	276.0
352544000	1441067105	31.110583000000002	122.535533	11.1	266.0	276.0
352544000	1441067106	31.11057970223613	122.53547228991837	11.1	266.0	276.0
352544000	1441067107	31.11057583343722	122.53541144574999	11.1	266.0	276.0
352544000	1441067108	31.11057150076836	122.5353506201359	11.1	266.0	276.0
352544000	1441067109	31.110566811394882	122.53528996571681	11.1	266.0	276.0
352544000	1441067110	31.110561872482428	122.53522963513316	11.1	266.0	276.0
352544000	1441067111	31.11055679119695	122.53516978102506	11.1	266.0	276.0
352544000	1441067112	31.110551674704617	122.5351105560323	11.1	266.0	276.0
352544000	1441067113	31.1105466301719	122.53505211279435	11.1	266.0	276.0
352544000	1441067114	31.110541764765525	122.5349946039504	11.1	266.0	276.0
352544000	1441067115	31.110537185652497	122.53493818213943	11.1	266.0	276.0
352544000	1441067116	31.110533000000007	122.53488300000001	11.1	266.0	276.0
352544000	1441067117	31.110529278615054	122.53482912722949	11.1	265.9	276.0
352544000	1441067118	31.110525946862783	122.53477630176079	11.1	265.8	276.0
352544000	1441067119	31.110522893747316	122.53472417858612	11.1	265.7	276.0
352544000	1441067120	31.110520008272246	122.5346724126979	11.1	265.6	276.0
352544000	1441067121	31.110517179440592	122.53462065908893	11.1	265.5	276.0
352544000	1441067122	31.110514296254816	122.53456857275224	11.1	265.4	276.0
352544000	1441067123	31.110511247716822	122.53451580868119	11.1	265.3	276.0
352544000	1441067124	31.110507922827967	122.53446202186944	11.1	265.2	276.0
352544000	1441067125	31.110504210588992	122.53440686731093	11.1	265.1	276.0
352544000	1441067126	31.1105	122.53435000000002	11.1	265.0	276.0
352544000	1441067127	31.11049521934186	122.53429116108441	11.1	265.0	276.1111111111111
352544000	1441067128	31.110489954020625	122.5342304363243	11.1	265.0	276.22222222222223
352544000	1441067129	31.11048432872393	122.53416799763258	11.1	265.0	276.3333333333333
352544000	1441067130	31.110478468139615	122.53410401692187	11.1	265.0	276.4444444444444
352544000	1441067131	31.11047249695586	122.53403866610451	11.1	265.0	276.5555555555556
352544000	1441067132	31.110466539861076	122.53397211709232	11.1	265.0	276.6666666666667
352544000	1441067133	31.11046072154406	122.53390454179686	11.1	265.0	276.7777777777778
352544000	1441067134	31.110455166693885	122.53383611212917	11.1	265.0	276.8888888888889
352544000	1441067135	31.110449999999997	122.533767	11.1	265.0	277.0
352544000	1441067136	31.110445318018183	122.53369739393081	11.1	265.0909090909091	277.0
352544000	1441067137	31.110441104768725	122.53362754888786	11.1	265.1818181818182	277.0
352544000	1441067138	31.110437316138462	122.53355773644866	11.1	265.27272727272725	277.0
352544000	1441067139	31.110433908014844	122.53348822819079	11.1	265.3636363636364	277.0
352544000	1441067140	31.110430836285907	122.53341929569194	11.1	265.45454545454544	277.0
352544000	1441067141	31.110428056840227	122.53335121052984	11.1	265.54545454545456	277.0
352544000	1441067142	31.110425525566992	122.5332842442824	11.1	265.6363636363636	277.0
352544000	1441067143	31.110423198355903	122.53321866852754	11.1	265.7272727272727	277.0
352544000	1441067144	31.110421031097157	122.5331547548434	11.1	265.8181818181818	277.0
352544000	1441067145	31.11041897968148	122.53309277480813	11.1	265.9090909090909	277.0
352544000	1441067146	31.110416999999998	122.53303299999999	11.1	266.0	277.0
352544000	1441067147	31.11041505462077	122.53297557981303	11.1	266.0	277.11111111111114
352544000	1441067148	31.110413132817733	122.53292017490385	11.1	266.0	277.22222222222223
352544000	1441067149	31.110411230540556	122.53286632374478	11.1	266.0	277.33333333333337
352544000	1441067150	31.11040934373804	122.53281356480821	11.1	266.0	277.44444444444446
352544000	1441067151	31.110407468358225	122.53276143656656	11.1	266.0	277.55555555555554
352544000	1441067152	31.11040560034839	122.53270947749233	11.1	266.0	277.6666666666667
352544000	1441067153	31.11040373565501	122.53265722605809	11.1	266.0	277.77777777777777
352544000	1441067154	31.110401870223896	122.53260422073643	11.1	266.0	277.8888888888889
352544000	1441067155	31.110400000000002	122.53254999999999	11.1	266.0	278.0
352544000	1441067156	31.110398123785664	122.53249421291272	11.09	266.09999999999997	278.0
352544000	1441067157	31.11039625181506	122.53243695090329	11.08	266.2	278.0
352544000	1441067158	31.11039439718074	122.53237841599152	11.07	266.29999999999995	278.0
352544000	1441067159	31.11039257297554	122.53231881019727	11.06	266.4	278.0
352544000	1441067160	31.110390792292634	122.53225833554018	11.05	266.5	278.0
352544000	1441067161	31.110389068225594	122.53219719404004	11.04	266.6	278.0
352544000	1441067162	31.110387413868324	122.53213558771638	11.03	266.7	278.0
352544000	1441067163	31.110385842315115	122.53207371858882	11.02	266.8	278.0
352544000	1441067164	31.11038436666064	122.53201178867688	11.01	266.9	278.0
352544000	1441067165	31.11038299999999	122.53194999999998	11.0	267.0	278.0
352544000	1441067166	31.110381746483725	122.53188851368827	11.0	267.0	277.9090909090909
352544000	1441067167	31.110380574483123	122.53182732731459	11.0	267.0	277.81818181818187
352544000	1441067168	31.110379443424474	122.53176639756259	11.0	267.0	277.72727272727275
352544000	1441067169	31.11037831273408	122.53170568111602	11.0	267.0	277.6363636363636
352544000	1441067170	31.110377141838097	122.53164513465873	11.0	267.0	277.54545454545456
352544000	1441067171	31.110375890162594	122.53158471487474	11.0	267.0	277.45454545454544
352544000	1441067172	31.11037451713359	122.53152437844808	11.0	267.0	277.36363636363643
352544000	1441067173	31.11037298217703	122.53146408206294	11.0	267.0	277.2727272727273
352544000	1441067174	31.11037124471874	122.53140378240359	11.0	267.0	277.1818181818182
352544000	1441067175	31.11036926418452	122.53134343615446	11.0	267.0	277.0909090909091
352544000	1441067176	31.110367000000007	122.531283	11.0	267.0	277.0
352544000	1441067177	31.110364424759776	122.5312224494606	11.01	267.0	277.0
352544000	1441067178	31.11036156373412	122.53116183539966	11.02	267.0	277.0
352544000	1441067179	31.110358455362352	122.5311012275162	11.03	267.0	277.0
352544000	1441067180	31.110355138083936	122.53104069550922	11.04	267.0	277.0
352544000	1441067181	31.110351650338465	122.53098030907752	11.05	267.0	277.0
352544000	1441067182	31.11034803056567	122.53092013791985	11.06	267.0	277.0
352544000	1441067183	31.11034431720538	122.5308602517348	11.07	267.0	277.0
352544000	1441067184	31.11034054869759	122.53080072022091	11.08	267.0	277.0
352544000	1441067185	31.110336763482383	122.53074161307653	11.09	267.0	277.0
352544000	1441067186	31.110332999999997	122.530683	11.1	267.0	277.0
352544000	1441067187	31.110329287844152	122.5306248968958	11.1	266.88888888888886	277.11111111111114
352544000	1441067188	31.11032562122197	122.53056710449383	11.1	266.77777777777777	277.22222222222223
352544000	1441067189	31.110321985493552	122.53050936973037	11.1	266.66666666666663	277.33333333333337
352544000	1441067190	31.110318366018554	122.53045143954175	11.1	266.55555555555554	277.44444444444446
352544000	1441067191	31.110314748156146	122.53039306086445	11.1	266.44444444444446	277.55555555555554
352544000	1441067192	31.110311117265073	122.53033398063499	11.1	266.3333333333333	277.6666666666667
352544000	1441067193	31.11030745870361	122.53027394578994	11.1	266.22222222222223	277.77777777777777
352544000	1441067194	31.11030375782949	122.53021270326605	11.1	266.1111111111111	277.8888888888889
352544000	1441067195	31.110300000000002	122.53015000000002	11.1	266.0	278.0
352544000	1441067196	31.110296182805367	122.53008568925563	11.1	266.0909090909091	278.0
352544000	1441067197	31.110292352769832	122.53002004960415	11.1	266.1818181818182	278.0
352544000	1441067198	31.11028856865178	122.52995346594345	11.1	266.27272727272725	278.0
352544000	1441067199	31.110284889210337	122.52988632317124	11.1	266.3636363636364	278.0
352544000	1441067200	31.110281373205456	122.52981900618494	11.1	266.45454545454544	278.0
352544000	1441067201	31.110278079397876	122.52975189988179	11.1	266.54545454545456	278.0
352544000	1441067202	31.110275066549136	122.52968538915874	11.1	266.6363636363636	278.0
352544000	1441067203	31.11027239342152	122.52961985891254	11.1	266.7272727272727	278.0
352544000	1441067204	31.110270118778136	122.52955569403979	11.1	266.8181818181818	278.0
352544000	1441067205	31.110268301382806	122.52949327943686	11.1	266.9090909090909	278.0
352544000	1441067206	31.110267000000004	122.52943300000001	11.1	267.0	278.0
352544000	1441067207	31.110266244308146	122.5293751033476	11.1	267.0	278.0
352544000	1441067208	31.110265947638872	122.52931928798714	11.1	267.0	278.0
352544000	1441067209	31.110265994236364	122.52926511514868	11.1	267.0	278.0
352544000	1441067210	31.110266268343985	122.52921214606258	11.1	267.0	278.0
352544000	1441067211	31.110266654204317	122.5291599419595	11.1	267.0	278.0
352544000	1441067212	31.110267036059287	122.52910806407041	11.1	267.0	278.0
352544000	1441067213	31.110267298150042	122.52905607362645	11.1	267.0	278.0
352544000	1441067214	31.110267324717025	122.52900353185909	11.1	267.0	278.0
352544000	1441067215	31.110267000000004	122.52895000000001	11.1	267.0	278.0
352544000	1441067216	31.11026623927314	122.52889514258385	11.09	267.09999999999997	277.90000000000003
352544000	1441067217	31.11026508195102	122.52883903735585	11.08	267.2	277.8
352544000	1441067218	31.11026359848356	122.52878186536377	11.07	267.3	277.70000000000005
352544000	1441067219	31.11026185932098	122.5287238076552	11.06	267.40000000000003	277.6
352544000	1441067220	31.110259934913813	122.52866504527756	11.05	267.5	277.50000000000006
352544000	1441067221	31.110257895712895	122.52860575927808	11.04	267.6	277.4
352544000	1441067222	31.110255812169385	122.52854613070384	11.03	267.7	277.3
352544000	1441067223	31.110253754734806	122.52848634060169	11.02	267.8	277.2
352544000	1441067224	31.110251793860957	122.52842657001824	11.01	267.90000000000003	277.1
352544000	1441067225	31.11025	122.52836700000002	11.0	268.0	277.0
352544000	1441067226	31.11024842223722	122.5283077667049	11.00909090909091	267.90909090909093	277.0
352544000	1441067227	31.11024702418922	122.52824882673738	11.018181818181818	267.81818181818187	277.0
352544000	1441067228	31.110245748105296	122.52819009181368	11.027272727272727	267.72727272727275	277.0
352544000	1441067229	31.110244536234525	122.52813147365022	11.036363636363637	267.6363636363636	277.0
352544000	1441067230	31.11024333082589	122.52807288396349	11.045454545454545	267.5454545454545	277.0
352544000	1441067231	31.110242074128177	122.5280142344702	11.054545454545455	267.4545454545455	277.0
352544000	1441067232	31.110240708390016	122.5279554368872	11.063636363636363	267.3636363636364	277.0
352544000	1441067233	31.11023917585989	122.52789640293143	11.072727272727272	267.27272727272725	277.0
352544000	1441067234	31.11023741878611	122.5278370443201	11.081818181818182	267.18181818181813	277.0
352544000	1441067235	31.110235379416807	122.52777727277048	11.09090909090909	267.09090909090907	277.0
352544000	1441067236	31.110233000000004	122.527717	11.1	267.0	277.0
352544000	1441067237	31.110230244985697	122.52765617044334	11.1	267.0	277.1
352544000	1441067238	31.110227167632704	122.5275948594033	11.1	267.0	277.2
352544000	1441067239	31.110223843402192	122.52753317489959	11.1	267.0	277.3
352544000	1441067240	31.110220347755543	122.52747122495168	11.1	267.0	277.4
352544000	1441067241	31.110216756154358	122.52740911757884	11.1	267.0	277.50000000000006
352544000	1441067242	31.110213144060413	122.52734696080013	11.1	267.0	277.6
352544000	1441067243	31.1102095869357	122.52728486263435	11.1	267.0	277.70000000000005
352544000	1441067244	31.110206160242424	122.52722293110017	11.1	267.0	277.8
352544000	1441067245	31.110202939442996	122.52716127421598	11.1	267.0	277.90000000000003
352544000	1441067246	31.1102	122.52709999999999	11.1	267.0	278.0
352544000	1441067247	31.110197395898332	122.52703919373342	11.1	267.0	278.0
352544000	1441067248	31.110195095211182	122.52697884975024	11.1	267.0	278.0
352544000	1441067249	31.11019304453381	122.52691893964787	11.1	267.0	278.0
352544000	1441067250	31.110191190461332	122.52685943502378	11.1	267.0	278.0
352544000	1441067251	31.110189479588904	122.52680030747563	11.1	267.0	278.0
352544000	1441067252	31.110187858511573	122.52674152860119	11.1	267.0	278.0
352544000	1441067253	31.11018627382435	122.52668306999838	11.1	267.0	278.0
352544000	1441067254	31.110184672122184	122.52662490326526	11.1	267.0	278.0
352544000	1441067255	31.110182999999992	122.526567	11.1	267.0	278.0
352544000	1441067256	31.110181220833756	122.52650932290449	11.1	267.0833333333333	278.0
352544000	1441067257	31.110179365124033	122.52645179909494	11.1	267.1666666666667	278.0
352544000	1441067258	31.11017748015234	122.526394346791	11.1	267.25	278.0
352544000	1441067259	31.110175613200063	122.52633688421224	11.1	267.3333333333333	278.0
352544000	1441067260	31.11017381154849	122.52627932957809	11.1	267.41666666666663	278.0
352544000	1441067261	31.110172122478694	122.52622160110792	11.1	267.5	278.0
352544000	1441067262	31.110170593271622	122.52616361702094	11.1	267.58333333333337	278.0
352544000	1441067263	31.11016927120809	122.52610529553635	11.1	267.6666666666667	278.0
352544000	1441067264	31.110168203568737	122.5260465548731	11.1	267.75	278.0
352544000	1441067265	31.110167437634075	122.52598731325013	11.1	267.8333333333333	278.0
352544000	1441067266	31.110167020684436	122.52592748888623	11.1	267.9166666666667	278.0
352544000	1441067267	31.110166999999997	122.525867	11.1	268.0	278.0
352544000	1441067268	31.110167384240167	122.525805830528	11.1	268.0	278.0
352544000	1441067269	31.11016802758198	122.52574422727872	11.1	268.0	278.0
352544000	1441067270	31.110168745582442	122.52568250277906	11.1	268.0	278.0
352544000	1441067271	31.1101693537991	122.52562096955641	11.1	268.0	278.0
352544000	1441067272	31.110169667790124	122.52555994013866	11.1	268.0	278.0
352544000	1441067273	31.110169503114303	122.52549972705408	11.1	268.0	278.0
352544000	1441067274	31.11016867533096	122.5254406428315	11.1	268.0	278.0
352544000	1441067275	31.110166999999997	122.525383	11.1	268.0	278.0
352544000	1441067276	31.11016435062081	122.52532699805835	11.1	267.90909090909093	278.0
352544000	1441067277	31.110160832448816	122.52527238438223	11.1	267.81818181818187	278.0
352544000	1441067278	31.11015660867787	122.52521879331627	11.1	267.72727272727275	278.0
352544000	1441067279	31.110151842501104	122.52516585920466	11.1	267.6363636363636	278.0
352544000	1441067280	31.1101466971111	122.52511321639133	11.1	267.5454545454545	278.0
352544000	1441067281	31.110141335699826	122.52506049921993	11.1	267.4545454545455	278.0
352544000	1441067282	31.110135921458628	122.52500734203382	11.1	267.3636363636364	278.0
352544000	1441067283	31.11013061757825	122.52495337917611	11.1	267.27272727272725	278.0
352544000	1441067284	31.110125587248834	122.52489824498961	11.1	267.18181818181813	278.0
352544000	1441067285	31.11012099365982	122.52484157381687	11.1	267.09090909090907	278.0
352544000	1441067286	31.110117000000002	122.524783	11.1	267.0	278.0
352544000	1441067287	31.110113723496358	122.52472227870916	11.1	267.09999999999997	278.0
352544000	1441067288	31.11011109753151	122.52465964842784	11.1	267.2	278.0
352544000	1441067289	31.110109009527488	122.52459546846796	11.1	267.3	278.0
352544000	1441067290	31.110107346907007	122.5245300981416	11.1	267.40000000000003	278.0
352544000	1441067291	31.11010599709348	122.5244638967612	11.1	267.5	278.0
352544000	1441067292	31.110104847511003	122.52439722363935	11.1	267.6	278.0
352544000	1441067293	31.11010378558446	122.52433043808898	11.1	267.7	278.0
352544000	1441067294	31.110102698739418	122.52426389942326	11.1	267.8	278.0
352544000	1441067295	31.11010147440224	122.52419796695568	11.1	267.90000000000003	278.0
352544000	1441067296	31.110099999999992	122.52413300000002	11.1	268.0	278.0
352544000	1441067297	31.11009819875875	122.52406928786726	11.1	268.0	278.0
352544000	1441067298	31.110096137098072	122.52400683985638	11.1	268.0	278.0
352544000	1441067299	31.11009391723566	122.52394559526309	11.1	268.0	278.0
352544000	1441067300	31.11009164138912	122.52388549338283	11.1	268.0	278.0
352544000	1441067301	31.110089411775913	122.52382647351078	11.1	268.0	278.0
352544000	1441067302	31.110087330613307	122.52376847494187	11.1	268.0	278.0
352544000	1441067303	31.110085500118437	122.52371143697081	11.1	268.0	278.0
352544000	1441067304	31.11008402250837	122.52365529889211	11.1	268.0	278.0
352544000	1441067305	31.110083000000003	122.5236	11.1	268.0	278.0
352544000	1441067306	31.110082497517038	122.52354544977742	11.1	268.0	278.0
352544000	1441067307	31.110082430810902	122.52349143846283	11.1	268.0	278.0
352544000	1441067308	31.110082678339566	122.52343772648373	11.1	268.0	278.0
352544000	1441067309	31.110083118560585	122.52338407426805	11.1	268.0	278.0
352544000	1441067310	31.110083629931147	122.52333024224387	11.1	268.0	278.0
352544000	1441067311	31.11008409090804	122.52327599083964	11.1	268.0	278.0
352544000	1441067312	31.11008437994763	122.52322108048399	11.1	268.0	278.0
352544000	1441067313	31.110084375505853	122.52316527160595	11.1	268.0	278.0
352544000	1441067314	31.11008395603829	122.52310832463475	11.1	268.0	278.0
352544000	1441067315	31.110082999999996	122.52305000000001	11.1	268.0	278.0
352544000	1441067316	31.11008141865734	122.52299011985495	11.1	268.0	278.0
352544000	1441067317	31.110079254523345	122.52292875324609	11.1	268.0	278.0
352544000	1441067318	31.11007658292296	122.5228660309431	11.1	268.0	278.0
352544000	1441067319	31.110073479181274	122.52280208371548	11.1	268.0	278.0
352544000	1441067320	31.11007001862363	122.52273704233257	11.1	268.0	278.0
352544000	1441067321	31.110066276575633	122.52267103756346	11.1	268.0	278.0
352544000	1441067322	31.110062328363064	122.5226042001771	11.1	268.0	278.0
352544000	1441067323	31.110058249312008	122.52253666094212	11.1	268.0	278.0
352544000	1441067324	31.110054114748785	122.52246855062704	11.1	268.0	278.0
352544000	1441067325	31.110049999999987	122.5224	11.1	268.0	278.0
352544000	1441067326	31.110045970878062	122.52233115378358	11.11	267.90000000000003	278.1
352544000	1441067327	31.110042055138113	122.52226221251817	11.12	267.8	278.2
352544000	1441067328	31.11003827102129	122.5221933906987	11.129999999999999	267.7	278.3
352544000	1441067329	31.110034636769164	122.52212490281995	11.139999999999999	267.6	278.4
352544000	1441067330	31.11003117062377	122.5220569633766	11.149999999999999	267.5	278.5
352544000	1441067331	31.11002789082761	122.52198978686329	11.16	267.40000000000003	278.6
352544000	1441067332	31.11002481562361	122.52192358777455	11.17	267.3	278.70000000000005
352544000	1441067333	31.110021963255118	122.52185858060481	11.18	267.2	278.8
352544000	1441067334	31.110019351965878	122.52179497984852	11.19	267.09999999999997	278.9
352544000	1441067335	31.110017000000003	122.521733	11.2	267.0	279.0
352544000	1441067336	31.11001491548822	122.52167277850842	11.2	267.0	279.0909090909091
352544000	1441067337	31.110013066106237	122.52161414464268	11.2	267.0	279.1818181818182
352544000	1441067338	31.110011409415506	122.52155685062667	11.2	267.0	279.27272727272725
352544000	1441067339	31.11000990297701	122.5215006486844	11.2	267.0	279.3636363636364
352544000	1441067340	31.1100085043513	122.52144529104007	11.2	267.0	279.45454545454544
352544000	1441067341	31.11000717109844	122.52139052991795	11.2	267.0	279.54545454545456
352544000	1441067342	31.110005860778084	122.52133611754255	11.2	267.0	279.6363636363636
352544000	1441067343	31.110004530949446	122.52128180613829	11.2	267.0	279.7272727272727
352544000	1441067344	31.110003139171376	122.52122734792994	11.2	267.0	279.8181818181818
352544000	1441067345	31.110001643002235	122.52117249514221	11.2	267.0	279.9090909090909
352544000	1441067346	31.109999999999992	122.521117	11.2	267.0	280.0
352544000	1441067347	31.109998184565352	122.52106067551982	11.19	267.09999999999997	280.0
352544000	1441067348	31.10999623847146	122.52100357788395	11.18	267.2	280.0
352544000	1441067349	31.109994220334713	122.5209458240661	11.17	267.3	280.0
352544000	1441067350	31.109992188771734	122.52088753103975	11.16	267.40000000000003	280.0
352544000	1441067351	31.109990202399352	122.52082881577823	11.149999999999999	267.5	280.0
352544000	1441067352	31.10998831983461	122.5207697952548	11.139999999999999	267.6	280.0
352544000	1441067353	31.109986599694743	122.52071058644248	11.129999999999999	267.7	280.0
352544000	1441067354	31.109985100597207	122.5206513063141	11.12	267.8	280.0
352544000	1441067355	31.109983881159675	122.5205920718424	11.11	267.90000000000003	280.0
352544000	1441067356	31.109982999999996	122.52053300000001	11.1	268.0	280.0
352544000	1441067357	31.109982499918793	122.52047417654362	11.1	268.0526315789474	280.05263157894734
352544000	1441067358	31.109982360446622	122.5204155623673	11.1	268.1052631578948	280.10526315789474
352544000	1441067359	31.109982545296532	122.5203570871495	11.1	268.15789473684214	280.1578947368421
352544000	1441067360	31.109983018181357	122.52029868056883	11.1	268.2105263157895	280.2105263157895
352544000	1441067361	31.109983742813846	122.52024027230387	11.1	268.2631578947368	280.2631578947369
352544000	1441067362	31.109984682906603	122.52018179203343	11.1	268.3157894736843	280.3157894736842
352544000	1441067363	31.10998580217212	122.52012316943626	11.1	268.3684210526316	280.36842105263156
352544000	1441067364	31.109987064322773	122.52006433419132	11.1	268.42105263157896	280.42105263157896
352544000	1441067365	31.109988433070765	122.5200052159776	11.1	268.4736842105263	280.47368421052636
352544000	1441067366	31.109989872128196	122.51994574447419	11.1	268.5263157894737	280.5263157894737
352544000	1441067367	31.10999134520707	122.51988584936025	11.1	268.5789473684211	280.57894736842104
352544000	1441067368	31.109992816019194	122.51982546031502	11.1	268.63157894736844	280.63157894736844
352544000	1441067369	31.10999424827627	122.5197645070179	11.1	268.6842105263158	280.6842105263158
352544000	1441067370	31.10999560568985	122.51970291914827	11.1	268.7368421052632	280.7368421052632
352544000	1441067371	31.109996851971374	122.51964062638568	11.1	268.7894736842105	280.7894736842106
352544000	1441067372	31.109997950832113	122.51957755840981	11.1	268.8421052631579	280.8421052631579
352544000	1441067373	31.10999886598316	122.5195136449003	11.1	268.89473684210526	280.89473684210526
352544000	1441067374	31.109999561135517	122.51944881553706	11.1	268.94736842105266	280.94736842105266
352544000	1441067375	31.109999999999992	122.51938300000002	11.1	269.0	281.0
352544000	1441067376	31.11000016397777	122.51931620583461	11.1	269.1	281.0
352544000	1441067377	31.110000105232487	122.51924875204779	11.1	269.2	281.0
352544000	1441067378	31.10999989361902	122.51918103551176	11.1	269.3	281.0
352544000	1441067379	31.109999598993134	122.51911345309846	11.1	269.4	281.0
352544000	1441067380	31.10999929121136	122.51904640167966	11.1	269.50000000000006	281.0
352544000	1441067381	31.109999040131115	122.51898027812692	11.1	269.6	281.0
352544000	1441067382	31.109998915610568	122.5189154793115	11.1	269.70000000000005	281.0
352544000	1441067383	31.109998987508646	122.5188524021046	11.1	269.8	281.0
352544000	1441067384	31.10999932568501	122.51879144337715	11.1	269.9	281.0
352544000	1441067385	31.109999999999992	122.51873299999998	11.1	270.0	281.0
352544000	1441067386	31.110001055834793	122.51867732861758	11.1	270.0	281.0
352544000	1441067387	31.11000244065192	122.51862412496963	11.1	270.0	281.0
352544000	1441067388	31.110004077433384	122.51857294456983	11.1	270.0	281.0
352544000	1441067389	31.11000588916046	122.51852334293204	11.1	270.0	281.0
352544000	1441067390	31.11000779881359	122.51847487557033	11.1	270.0	281.0
352544000	1441067391	31.110009729372557	122.51842709799882	11.1	270.0	281.0
352544000	1441067392	31.11001160381646	122.51837956573183	11.1	270.0	281.0
352544000	1441067393	31.110013345123704	122.51833183428384	11.1	270.0	281.0
352544000	1441067394	31.1100148762721	122.51828345916937	11.1	270.0	281.0
352544000	1441067395	31.11001612023873	122.51823399590315	11.1	270.0	281.0
352544000	1441067396	31.110016999999996	122.51818300000001	11.1	270.0	281.0
352544000	1441067397	31.110017466710644	122.51813011901582	11.1	270.0	281.0
352544000	1441067398	31.110017584241287	122.51807536866973	11.1	270.0	281.0
352544000	1441067399	31.110017444641656	122.51801885672145	11.1	270.0	281.0
352544000	1441067400	31.11001713996157	122.51796069093061	11.1	270.0	281.0
352544000	1441067401	31.110016762251	122.51790097905656	11.1	270.0	281.0
352544000	1441067402	31.110016403560067	122.51783982885847	11.1	270.0	281.0
352544000	1441067403	31.110016155938983	122.51777734809522	11.1	270.0	281.0
352544000	1441067404	31.11001611143819	122.51771364452551	11.1	270.0	281.0
352544000	1441067405	31.11001636210828	122.51764882590774	11.1	270.0	281.0
352544000	1441067406	31.110017000000003	122.517583	11.1	270.0	281.0
352544000	1441067407	31.11001808523681	122.51751629851339	11.1	270.0	281.0
352544000	1441067408	31.110019550232256	122.51744894897182	11.1	270.0	281.0
352544000	1441067409	31.11002129547287	122.51738120285256	11.1	270.0	281.0
352544000	1441067410	31.11002322144567	122.51731331163329	11.1	270.0	281.0
352544000	1441067411	31.11002522863826	122.51724552679184	11.1	270.0	281.0
352544000	1441067412	31.110027217538736	122.51717809980649	11.1	270.0	281.0
352544000	1441067413	31.11002908863575	122.51711128215572	11.1	270.0	281.0
352544000	1441067414	31.11003074241845	122.51704532531828	11.1	270.0	281.0
352544000	1441067415	31.110032079376477	122.51698048077328	11.1	270.0	281.0
352544000	1441067416	31.110033	122.516917	11.1	270.0	281.0
352544000	1441067417	31.11003344163647	122.51685502263054	11.1	270.0	281.0
352544000	1441067418	31.110033489060797	122.51679424090685	11.1	270.0	281.0
352544000	1441067419	31.110033263904057	122.51673423522321	11.1	270.0	281.0
352544000	1441067420	31.110032887796503	122.51667458597348	11.1	270.0	281.0
352544000	1441067421	31.110032482367604	122.51661487355129	11.1	270.0	281.0
352544000	1441067422	31.110032169245997	122.51655467834998	11.1	270.0	281.0
352544000	1441067423	31.110032070059628	122.51649358076256	11.1	270.0	281.0
352544000	1441067424	31.110032306435546	122.51643116118179	11.1	270.0	281.0
352544000	1441067425	31.110032999999994	122.516367	11.1	270.0	281.0
352544000	1441067426	31.110034231385217	122.51630084915651	11.11111111111111	270.0	281.0
352544000	1441067427	31.110035917250823	122.51623314677944	11.122222222222222	270.0	281.0
352544000	1441067428	31.110037933264426	122.5161645025444	11.133333333333333	270.0	281.0
352544000	1441067429	31.11004015509486	122.5160955261274	11.144444444444444	270.0	281.0
352544000	1441067430	31.11004245841231	122.5160268272048	11.155555555555555	270.0	281.0
352544000	1441067431	31.11004471888822	122.51595901545342	11.166666666666666	270.0	281.0
352544000	1441067432	31.110046812195307	122.5158927005504	11.177777777777777	270.0	281.0
352544000	1441067433	31.110048614007535	122.51582849217328	11.188888888888888	270.0	281.0
352544000	1441067434	31.110049999999994	122.515767	11.2	270.0	281.0
352544000	1441067435	31.110050881728075	122.5157086254266	11.2	270.0	281.0
352544000	1441067436	31.110051314264517	122.51565293672114	11.2	270.0	281.0
352544000	1441067437	31.110051388560194	122.5155992938693	11.2	270.0	281.0
352544000	1441067438	31.11005119556485	122.51554705685655	11.2	270.0	281.0
352544000	1441067439	31.110050826227084	122.51549558566812	11.2	270.0	281.0
352544000	1441067440	31.11005037149446	122.51544424028909	11.2	270.0	281.0
352544000	1441067441	31.110049922313532	122.51539238070437	11.2	270.0	281.0
352544000	1441067442	31.110049569629776	122.51533936689867	11.2	270.0	281.0
352544000	1441067443	31.110049404387638	122.51528455885652	11.2	270.0	281.0
352544000	1441067444	31.110049517530356	122.51522731656227	11.2	270.0	281.0
352544000	1441067445	31.110049999999998	122.515167	11.2	270.0	281.0
352544000	1441067446	31.1100509167188	122.51510320206684	11.2	270.1111111111111	281.0
352544000	1441067447	31.110052228535228	122.51503644731278	11.2	270.22222222222223	281.0
352544000	1441067448	31.11005387028047	122.51496749320124	11.2	270.3333333333333	281.0
352544000	1441067449	31.110055776787167	122.5148970971958	11.2	270.44444444444446	281.0
352544000	1441067450	31.110057882889617	122.51482601676021	11.2	270.55555555555554	281.0
352544000	1441067451	31.110060123423732	122.5147550093585	11.2	270.6666666666667	281.0
352544000	1441067452	31.110062433227103	122.51468483245486	11.2	270.77777777777777	281.0
352544000	1441067453	31.11006474713892	122.5146162435138	11.2	270.88888888888886	281.0
352544000	1441067454	31.110066999999997	122.51455000000001	11.2	271.0	281.0
352544000	1441067455	31.11006913708326	122.51448667699337	11.2	271.0	281.0
352544000	1441067456	31.11007114538477	122.51442612003358	11.2	271.0	281.0
352544000	1441067457	31.11007302233064	122.51436799227518	11.2	271.0	281.0
352544000	1441067458	31.110074765346234	122.51431195687272	11.2	271.0	281.0
352544000	1441067459	31.110076371856174	122.51425767698076	11.2	271.0	281.0
352544000	1441067460	31.110077839284468	122.51420481575377	11.2	271.0	281.0
352544000	1441067461	31.11007916505449	122.51415303634626	11.2	271.0	281.0
352544000	1441067462	31.110080346589072	122.51410200191268	11.2	271.0	281.0
352544000	1441067463	31.110081381310447	122.51405137560748	11.2	271.0	281.0
352544000	1441067464	31.11008226664036	122.5140008205851	11.2	271.0	281.0
352544000	1441067465	31.110083000000003	122.51395000000001	11.2	271.0	281.0
352544000	1441067466	31.110083580761525	122.51389863404687	11.2	271.0	281.0
352544000	1441067467	31.110084016102746	122.51384667108117	11.2	271.0	281.0
352544000	1441067468	31.11008431515294	122.51379411649863	11.2	271.0	281.0
352544000	1441067469	31.11008448704138	122.51374097569499	11.2	271.0	281.0
352544000	1441067470	31.11008454089732	122.51368725406587	11.2	271.0	281.0
352544000	1441067471	31.110084485850063	122.51363295700696	11.2	271.0	281.0
352544000	1441067472	31.110084331028816	122.51357808991396	11.2	271.0	281.0
352544000	1441067473	31.11008408556293	122.51352265818242	11.2	271.0	281.0
352544000	1441067474	31.110083758581652	122.51346666720804	11.2	271.0	281.0
352544000	1441067475	31.110083359214247	122.51341012238633	11.2	271.0	281.0
352544000	1441067476	31.110082896590004	122.51335302911293	11.2	271.0	281.0
352544000	1441067477	31.1100823798382	122.51329539278338	11.2	271.0	281.0
352544000	1441067478	31.110081818088137	122.51323721879322	11.2	271.0	281.0
352544000	1441067479	31.110081220469073	122.51317851253795	11.2	271.0	281.0
352544000	1441067480	31.11008059611032	122.51311927941308	11.2	271.0	281.0
352544000	1441067481	31.110079954141156	122.51305952481408	11.2	271.0	281.0
352544000	1441067482	31.110079303690906	122.51299925413643	11.2	271.0	281.0
352544000	1441067483	31.110078653888845	122.51293847277552	11.2	271.0	281.0
352544000	1441067484	31.110078013864282	122.51287718612673	11.2	271.0	281.0
352544000	1441067485	31.11007739274653	122.5128153995855	11.2	271.0	281.0
352544000	1441067486	31.1100767996649	122.51275311854717	11.2	271.0	281.0
352544000	1441067487	31.110076243748704	122.51269034840706	11.2	271.0	281.0
352544000	1441067488	31.110075734127268	122.51262709456049	11.2	271.0	281.0
352544000	1441067489	31.11007527992992	122.51256336240273	11.2	271.0	281.0
352544000	1441067490	31.11007489028597	122.512499157329	11.2	271.0	281.0
352544000	1441067491	31.11007457432479	122.51243448473461	11.2	271.0	281.0
352544000	1441067492	31.110074341175707	122.5123693500147	11.2	271.0	281.0
352544000	1441067493	31.110074199968075	122.51230375856447	11.2	271.0	281.0
352544000	1441067494	31.110074159831218	122.51223771577902	11.2	271.0	281.0
352544000	1441067495	31.110074229894536	122.51217122705354	11.2	271.0	281.0
352544000	1441067496	31.11007441928737	122.51210429778308	11.2	271.0	281.0
352544000	1441067497	31.110074737139097	122.5120369333627	11.2	271.0	281.0
352544000	1441067498	31.110075192579103	122.51196913918741	11.2	271.0	281.0
352544000	1441067499	31.11007579473676	122.51190092065225	11.2	271.0	281.0
352544000	1441067500	31.110076552741468	122.51183228315219	11.2	271.0	281.0
352544000	1441067501	31.110077475722637	122.51176323208213	11.2	271.0	281.0
352544000	1441067502	31.110078572809638	122.51169377283705	11.2	271.0	281.0
352544000	1441067503	31.110079853131932	122.51162391081175	11.2	271.0	281.0
352544000	1441067504	31.110081325818904	122.51155365140113	11.2	271.0	281.0
352544000	1441067505	31.110083000000003	122.511483	11.2	271.0	281.0
352544000	1441067506	31.110084872950896	122.51141201222536	11.2	271.0	281.0
352544000	1441067507	31.110086894532508	122.51134094458313	11.2	271.0	281.0
352544000	1441067508	31.11008900275259	122.51127010380165	11.2	271.0	281.0
352544000	1441067509	31.110091135619612	122.51119979660946	11.2	271.0	281.0
352544000	1441067510	31.11009323114269	122.51113032973525	11.2	271.0	281.0
352544000	1441067511	31.11009522733157	122.51106200990803	11.2	271.0	281.0
352544000	1441067512	31.110097062196658	122.51099514385682	11.2	271.0	281.0
352544000	1441067513	31.110098673748958	122.510930038311	11.2	271.0	281.0
352544000	1441067514	31.1101	122.510867	11.2	271.0	281.0
352544000	1441067515	31.110100995468173	122.51080623742598	11.2	270.9090909090909	281.0
352544000	1441067516	31.110101680697234	122.5107475661815	11.2	270.8181818181818	281.0
352544000	1441067517	31.110102092736795	122.51069070363154	11.2	270.7272727272727	281.0
352544000	1441067518	31.110102268635814	122.51063536714098	11.2	270.6363636363636	281.0
352544000	1441067519	31.110102245442732	122.51058127407457	11.2	270.54545454545456	281.0
352544000	1441067520	31.110102060205477	122.51052814179701	11.2	270.45454545454544	281.0
352544000	1441067521	31.110101749971463	122.5104756876729	11.2	270.3636363636364	281.0
352544000	1441067522	31.11010135178766	122.51042362906672	11.2	270.27272727272725	281.0
352544000	1441067523	31.11010090270052	122.51037168334297	11.2	270.1818181818182	281.0
352544000	1441067524	31.110100439756124	122.51031956786595	11.2	270.0909090909091	281.0
352544000	1441067525	31.1101	122.510267	11.2	270.0	281.0
352544000	1441067526	31.11009961544954	122.5102137598493	11.209999999999999	270.0	281.0
352544000	1441067527	31.110099298011015	122.51015987847768	11.219999999999999	270.0	281.0
352544000	1441067528	31.11009905456306	122.51010544968892	11.23	270.0	281.0
352544000	1441067529	31.11009889198443	122.51005056728677	11.24	270.0	281.0
352544000	1441067530	31.11009881715406	122.50999532507497	11.25	270.0	281.0
352544000	1441067531	31.110098836951043	122.5099398168572	11.26	270.0	281.0
352544000	1441067532	31.11009895825465	122.50988413643715	11.27	270.0	281.0
352544000	1441067533	31.110099187944265	122.50982837761852	11.280000000000001	270.0	281.0
352544000	1441067534	31.110099532899465	122.50977263420492	11.290000000000001	270.0	281.0
352544000	1441067535	31.110099999999992	122.509717	11.3	270.0	281.0
352544000	1441067536	31.110100594267585	122.50966154288844	11.295238095238096	270.04761904761904	281.0
352544000	1441067537	31.110101313291466	122.50960622707922	11.290476190476191	270.09523809523813	281.0
352544000	1441067538	31.110102152802607	122.50955099086246	11.285714285714286	270.14285714285717	281.0
352544000	1441067539	31.11010310853191	122.50949577252821	11.280952380952382	270.1904761904762	281.0
352544000	1441067540	31.110104176210104	122.5094405103666	11.276190476190477	270.23809523809524	281.0
352544000	1441067541	31.110105351567885	122.50938514266767	11.271428571428572	270.2857142857143	281.0
352544000	1441067542	31.110106630335817	122.5093296077216	11.266666666666667	270.3333333333333	281.0
352544000	1441067543	31.11010800824432	122.50927384381845	11.261904761904763	270.38095238095235	281.0
352544000	1441067544	31.11010948102376	122.50921778924838	11.257142857142858	270.42857142857144	281.0
352544000	1441067545	31.110111044404366	122.5091613823015	11.252380952380953	270.4761904761905	281.0
352544000	1441067546	31.11011269411626	122.50910456126799	11.247619047619047	270.5238095238095	281.0
352544000	1441067547	31.110114425889464	122.50904726443794	11.242857142857142	270.57142857142856	281.0
352544000	1441067548	31.11011623545388	122.50898943010154	11.238095238095237	270.61904761904765	281.0
352544000	1441067549	31.110118118539255	122.5089309965489	11.233333333333333	270.6666666666667	281.0
352544000	1441067550	31.11012007087528	122.5088719020702	11.228571428571428	270.71428571428567	281.0
352544000	1441067551	31.110122088191474	122.5088120849556	11.223809523809523	270.76190476190476	281.0
352544000	1441067552	31.11012416621729	122.50875148349526	11.219047619047618	270.8095238095238	281.0
352544000	1441067553	31.110126300681955	122.50869003597936	11.214285714285714	270.85714285714283	281.0
352544000	1441067554	31.110128487314643	122.50862768069807	11.209523809523809	270.90476190476187	281.0
352544000	1441067555	31.11013072184438	122.50856435594156	11.204761904761904	270.95238095238096	281.0
352544000	1441067556	31.110132999999998	122.50850000000001	11.2	271.0	281.0
352544000	1441067557	31.110135310978155	122.50843460025675	11.2	271.0	281.0
352544000	1441067558	31.11013761784704	122.50836834046761	11.2	271.0	281.0
352544000	1441067559	31.110139877143236	122.50830145348166	11.2	271.0	281.0
352544000	1441067560	31.110142045403716	122.50823417214819	11.2	271.0	281.0
352544000	1441067561	31.110144079166012	122.5081667293165	11.2	271.0	281.0
352544000	1441067562	31.110145934968056	122.50809935783614	11.2	271.0	281.0
352544000	1441067563	31.11014756934836	122.50803229055674	11.2	271.0	281.0
352544000	1441067564	31.110148938845857	122.50796576032806	11.2	271.0	281.0
352544000	1441067565	31.110149999999994	122.5079	11.2	271.0	281.0
352544000	1441067566	31.110150725259246	122.50783518945434	11.2	271.0	281.0
352544000	1441067567	31.11015115070663	122.50777129670006	11.2	271.0	281.0
352544000	1441067568	31.11015132833365	122.50770823677777	11.2	271.0	281.0
352544000	1441067569	31.110151310131624	122.50764592472797	11.2	271.0	281.0
352544000	1441067570	31.11015114809165	122.50758427559094	11.2	271.0	281.0
352544000	1441067571	31.110150894204693	122.50752320440694	11.2	271.0	281.0
352544000	1441067572	31.110150600461523	122.50746262621595	11.2	271.0	281.0
352544000	1441067573	31.11015031885275	122.50740245605797	11.2	271.0	281.0
352544000	1441067574	31.110150101368806	122.50734260897278	11.2	271.0	281.0
352544000	1441067575	31.11015	122.507283	11.2	271.0	281.0
352544000	1441067576	31.11015004992603	122.50722354586406	11.209999999999999	270.9	281.1
352544000	1441067577	31.110150219084883	122.50716417002847	11.219999999999999	270.8	281.2
352544000	1441067578	31.110150458603965	122.50710479764176	11.23	270.7	281.3
352544000	1441067579	31.110150719610598	122.50704535385245	11.24	270.6	281.4
352544000	1441067580	31.110150953231933	122.50698576380931	11.25	270.49999999999994	281.5
352544000	1441067581	31.11015111059499	122.50692595266118	11.26	270.4	281.6
352544000	1441067582	31.110151142826656	122.50686584555703	11.27	270.29999999999995	281.70000000000005
352544000	1441067583	31.11015100105367	122.50680536764594	11.280000000000001	270.2	281.8
352544000	1441067584	31.110150636402633	122.50674444407716	11.290000000000001	270.09999999999997	281.90000000000003
352544000	1441067585	31.110149999999994	122.506683	11.3	270.0	282.0
352544000	1441067586	31.110149058034533	122.50662100409987	11.31	270.0	282.2
352544000	1441067587	31.11014783694487	122.50655859920568	11.32	270.0	282.4
352544000	1441067588	31.11014637823241	122.50649597168207	11.33	270.0	282.6
352544000	1441067589	31.11014472339893	122.5064333078936	11.34	270.0	282.8
352544000	1441067590	31.110142913946515	122.50637079420471	11.350000000000001	270.0	283.0
352544000	1441067591	31.110140991377683	122.50630861697974	11.360000000000001	270.0	283.2
352544000	1441067592	31.11013899719526	122.5062469625828	11.370000000000001	270.0	283.4
352544000	1441067593	31.110136972902424	122.50618601737794	11.38	270.0	283.6
352544000	1441067594	31.11013496000272	122.50612596772906	11.39	270.0	283.8
352544000	1441067595	31.110132999999998	122.506067	11.4	270.0	284.0
352544000	1441067596	31.11013113687926	122.50600922612544	11.4	270.0	284.25
352544000	1441067597	31.11012942454883	122.50595246032402	11.4	270.0	284.5
352544000	1441067598	31.110127919397392	122.50589644238546	11.4	270.0	284.75
352544000	1441067599	31.110126677813213	122.50584091209925	11.4	270.0	285.0
352544000	1441067600	31.11012575618407	122.5057856092548	11.4	270.0	285.25
352544000	1441067601	31.110125210897305	122.50573027364146	11.4	270.0	285.5
352544000	1441067602	31.110125098339804	122.50567464504843	11.4	270.0	285.75
352544000	1441067603	31.11012547489799	122.5056184632648	11.4	270.0	286.0
352544000	1441067604	31.110126396957863	122.50556146807945	11.4	270.0	286.25
352544000	1441067605	31.110127920904905	122.50550339928118	11.4	270.0	286.5
[truncated: 3,031 more rows]
