# Supplementary material for: Maritime traffic congestion identification and ship trajectory prediction using temporal graph convolutional networks
Source: PLoS One. 2026 Mar 9;21(3):e0342781. doi: 10.1371/journal.pone.0342781 (PMC12970927; doi:10.1371/journal.pone.0342781)
Supplement: S1 File — (ZIP) [file pone.0342781.s001.zip › data/interpolation/shipid_353641000_processed.csv]

shipid	lasttime	lat	lon	sog	cog	hdg
353641000	1441065609	31.0126	122.60186700000001	11.8	251.0	257.0
353641000	1441065610	31.01259456193713	122.60183915714487	11.8	251.0	256.6666666666667
353641000	1441065611	31.012586299380345	122.60180303866726	11.8	251.0	256.3333333333333
353641000	1441065612	31.01257542214321	122.60175941252045	11.8	251.0	256.0
353641000	1441065613	31.01256214003903	122.6017090466583	11.8	251.0	255.66666666666669
353641000	1441065614	31.0125466628811	122.60165270903485	11.8	251.0	255.33333333333334
353641000	1441065615	31.012529200483165	122.6015911676041	11.8	251.0	255.00000000000003
353641000	1441065616	31.012509962659752	122.60152519031959	11.8	251.0	254.66666666666669
353641000	1441065617	31.012489159226416	122.6014555451342	11.8	251.0	254.33333333333334
353641000	1441065618	31.012467	122.601383	11.8	251.0	254.00000000000003
353641000	1441065619	31.012443694798872	122.6013083228679	11.81	250.8	253.90000000000003
353641000	1441065620	31.01241945344298	122.60123228168754	11.82	250.6	253.80000000000004
353641000	1441065621	31.012394485754037	122.60115564440737	11.83	250.4	253.7
353641000	1441065622	31.01236900155554	122.60107917897419	11.84	250.20000000000002	253.6
353641000	1441065623	31.01234321067284	122.60100365333344	11.850000000000001	250.00000000000003	253.5
353641000	1441065624	31.01231732293296	122.60092983542896	11.860000000000001	249.79999999999998	253.4
353641000	1441065625	31.01229154816472	122.60085849320316	11.870000000000001	249.6	253.3
353641000	1441065626	31.01226609619845	122.60079039459691	11.88	249.4	253.2
353641000	1441065627	31.0122411768659	122.60072630754976	11.89	249.19999999999996	253.1
353641000	1441065628	31.012217	122.600667	11.9	248.99999999999997	253.0
353641000	1441065629	31.012193713204802	122.60061293414127	11.91	248.79999999999998	253.0
353641000	1441065630	31.01217121516469	122.6005633491933	11.92	248.6	253.0
353641000	1441065631	31.012149342332346	122.60051717863368	11.93	248.39999999999998	253.0
353641000	1441065632	31.012127931158588	122.60047335594155	11.94	248.2	253.0
353641000	1441065633	31.01210681809262	122.60043081459733	11.95	248.0	253.0
353641000	1441065634	31.012085839582156	122.6003884880828	11.96	247.8	253.0
353641000	1441065635	31.01206483207356	122.60034530988091	11.97	247.60000000000002	253.0
353641000	1441065636	31.012043632011714	122.6003002134759	11.98	247.39999999999998	253.0
353641000	1441065637	31.012022075839987	122.6002521323533	11.99	247.2	253.0
353641000	1441065638	31.012	122.60020000000002	12.0	247.0	253.0
353641000	1441065639	31.011977283688783	122.60014307211303	12.0	246.9090909090909	253.0
353641000	1441065640	31.01195397713219	122.60008189322488	12.0	246.81818181818184	253.0
353641000	1441065641	31.011930173314383	122.60001733007603	12.0	246.72727272727272	253.0
353641000	1441065642	31.01190596522096	122.59995024940594	12.0	246.63636363636363	253.0
353641000	1441065643	31.01188144583913	122.59988151795302	12.0	246.54545454545456	253.0
353641000	1441065644	31.01185670815783	122.5998120024545	12.0	246.45454545454547	253.0
353641000	1441065645	31.01183184516784	122.59974256964651	12.0	246.3636363636364	253.0
353641000	1441065646	31.011806949861768	122.59967408626392	12.0	246.27272727272728	253.0
353641000	1441065647	31.011782115234062	122.59960741904048	12.0	246.1818181818182	253.0
353641000	1441065648	31.0117574342809	122.5995434347087	12.0	246.09090909090912	253.0
353641000	1441065649	31.011733	122.59948299999999	12.0	246.00000000000003	253.0
353641000	1441065650	31.011708874476554	122.59942667323405	12.011111111111111	245.8888888888889	253.1111111111111
353641000	1441065651	31.01168499614019	122.59937377908756	12.022222222222222	245.7777777777778	253.2222222222222
353641000	1441065652	31.011661272504913	122.59932333382768	12.033333333333333	245.66666666666669	253.33333333333331
353641000	1441065653	31.01163761108311	122.59927435372283	12.044444444444444	245.55555555555557	253.44444444444443
353641000	1441065654	31.01161391938552	122.59922585504256	12.055555555555555	245.44444444444446	253.5555555555556
353641000	1441065655	31.011590104921424	122.59917685405759	12.066666666666666	245.33333333333334	253.66666666666669
353641000	1441065656	31.01156607519862	122.59912636703986	12.077777777777778	245.22222222222226	253.7777777777778
353641000	1441065657	31.011541737723302	122.59907341026253	12.088888888888889	245.11111111111114	253.8888888888889
353641000	1441065658	31.011516999999998	122.59901700000002	12.1	245.00000000000003	254.00000000000003
353641000	1441065659	31.011491813096313	122.59895646266222	12.1	245.09090909090912	254.00000000000003
353641000	1441065660	31.01146630233895	122.5988923651962	12.1	245.1818181818182	254.00000000000003
353641000	1441065661	31.01144063662079	122.5988255846822	12.1	245.2727272727273	254.00000000000003
353641000	1441065662	31.011414984836293	122.59875699819902	12.1	245.3636363636364	254.00000000000003
353641000	1441065663	31.011389515881678	122.598687482824	12.1	245.45454545454547	254.00000000000003
353641000	1441065664	31.01136439865496	122.59861791563308	12.1	245.5454545454546	254.00000000000003
353641000	1441065665	31.011339802056092	122.59854917370072	12.1	245.63636363636363	254.00000000000003
353641000	1441065666	31.011315894986847	122.59848213410005	12.1	245.72727272727275	254.00000000000003
353641000	1441065667	31.011292846350727	122.59841767390283	12.1	245.81818181818184	254.00000000000003
353641000	1441065668	31.01127082505294	122.59835667017964	12.1	245.9090909090909	254.00000000000003
353641000	1441065669	31.011249999999997	122.59830000000001	12.1	246.00000000000003	254.00000000000003
353641000	1441065670	31.01123044539763	122.59824819283378	12.11	245.90000000000003	254.3
353641000	1441065671	31.0112118566434	122.59820038775565	12.12	245.80000000000004	254.60000000000005
353641000	1441065672	31.011193834430916	122.5981553762434	12.129999999999999	245.70000000000005	254.90000000000003
353641000	1441065673	31.011175979451874	122.59811194977655	12.139999999999999	245.60000000000005	255.20000000000002
353641000	1441065674	31.011157892396216	122.59806889983632	12.149999999999999	245.5	255.49999999999997
353641000	1441065675	31.0111391739523	122.59802501790564	12.16	245.4	255.8
353641000	1441065676	31.011119424806864	122.59797909546909	12.17	245.3	256.1
353641000	1441065677	31.011098245644785	122.59792992401313	12.18	245.20000000000002	256.4
353641000	1441065678	31.011075237149	122.59787629502638	12.19	245.10000000000002	256.7
353641000	1441065679	31.011049999999997	122.597817	12.2	245.00000000000003	257.0
353641000	1441065680	31.01102230814234	122.59775127079982	12.2	245.00000000000003	257.55555555555554
353641000	1441065681	31.010992628586536	122.59768010078004	12.2	245.00000000000003	258.1111111111111
353641000	1441065682	31.010961601611907	122.5976049236641	12.2	245.00000000000003	258.66666666666663
353641000	1441065683	31.01092986750058	122.59752717317207	12.2	245.00000000000003	259.2222222222222
353641000	1441065684	31.010898066537905	122.59744828302017	12.2	245.00000000000003	259.77777777777777
353641000	1441065685	31.01086683901265	122.59736968692064	12.2	245.00000000000003	260.3333333333333
353641000	1441065686	31.010836825217037	122.5972928185817	12.2	245.00000000000003	260.8888888888889
353641000	1441065687	31.010808665446596	122.59721911170783	12.2	245.00000000000003	261.44444444444446
353641000	1441065688	31.010783000000004	122.59715000000001	12.2	245.00000000000003	262.0
353641000	1441065689	31.010760244782514	122.59708619320998	12.17142857142857	245.42857142857147	262.2857142857143
353641000	1441065690	31.01073991811471	122.5970255053036	12.142857142857142	245.85714285714286	262.57142857142856
353641000	1441065691	31.01072131391613	122.59696502630447	12.114285714285714	246.2857142857143	262.8571428571429
353641000	1441065692	31.01070372610069	122.59690184624058	12.085714285714285	246.7142857142857	263.1428571428571
353641000	1441065693	31.010686448576603	122.59683305514382	12.057142857142857	247.14285714285717	263.42857142857144
353641000	1441065694	31.010668775245318	122.5967557430501	12.028571428571428	247.57142857142856	263.7142857142857
353641000	1441065695	31.01065	122.59666700000001	12.0	248.0	264.0
353641000	1441065696	31.010630157400424	122.59656813509464	11.966666666666667	248.33333333333331	264.0
353641000	1441065697	31.010612244729156	122.59647733364756	11.933333333333334	248.66666666666666	264.0
353641000	1441065698	31.010599999999997	122.59641700000002	11.9	248.99999999999997	264.0
353641000	1441065699	31.01059587280067	122.59640154738389	11.9	249.25000000000003	264.0
353641000	1441065700	31.010597158881332	122.59641342466087	11.9	249.5	264.0
353641000	1441065701	31.010599865520085	122.59642708960793	11.9	249.75	264.0
353641000	1441065702	31.010599999999997	122.59641700000002	11.9	250.00000000000003	264.0
353641000	1441065703	31.010594382810602	122.59636421429374	11.866666666666667	250.66666666666669	264.0
353641000	1441065704	31.010583087290858	122.5962761936717	11.833333333333334	251.33333333333334	264.0
353641000	1441065705	31.010566999999988	122.596167	11.8	252.0	264.0
353641000	1441065706	31.010547437753097	122.59605069933096	11.775	252.0	264.25
353641000	1441065707	31.010527438310945	122.59594137446663	11.75	252.0	264.50000000000006
353641000	1441065708	31.01051046970554	122.5958531123741	11.725	252.0	264.75
353641000	1441065709	31.010500000000004	122.5958	11.7	252.0	265.0
353641000	1441065710	31.01049793189558	122.59578899722513	11.7	252.33333333333331	265.0
353641000	1441065711	31.01049990661369	122.59579855569515	11.7	252.66666666666666	265.0
353641000	1441065712	31.010500000000004	122.5958	11.7	253.0	265.0
353641000	1441065713	31.01049354114427	122.59577067581473	11.683333333333334	253.16666666666669	265.0
353641000	1441065714	31.0104808721016	122.59571201316062	11.666666666666666	253.33333333333331	265.0
353641000	1441065715	31.01046358816263	122.59563146314864	11.649999999999999	253.5	265.0
353641000	1441065716	31.01044328462249	122.59553647688706	11.633333333333333	253.66666666666669	265.0
353641000	1441065717	31.01042155679124	122.59543450547523	11.616666666666667	253.83333333333334	265.0
353641000	1441065718	31.010400000000004	122.595333	11.6	254.00000000000003	265.0
353641000	1441065719	31.01037992377471	122.59523806277647	11.6	254.09090909090912	265.0909090909091
353641000	1441065720	31.010361494342288	122.59515040107831	11.6	254.1818181818182	265.1818181818182
353641000	1441065721	31.010344592100466	122.59506937342144	11.6	254.2727272727273	265.27272727272725
353641000	1441065722	31.010329097444327	122.59499433832332	11.6	254.3636363636364	265.3636363636364
353641000	1441065723	31.010314890766537	122.59492465430276	11.6	254.45454545454547	265.45454545454544
353641000	1441065724	31.010301852457697	122.59485967987983	11.6	254.5454545454546	265.54545454545456
353641000	1441065725	31.010289862906536	122.5947987735757	11.6	254.63636363636363	265.6363636363636
353641000	1441065726	31.010278802500164	122.5947412939124	11.6	254.72727272727275	265.7272727272727
353641000	1441065727	31.010268551624236	122.59468659941287	11.6	254.81818181818184	265.8181818181818
353641000	1441065728	31.01025899066311	122.59463404860064	11.6	254.9090909090909	265.9090909090909
353641000	1441065729	31.010249999999996	122.59458300000001	11.6	255.00000000000003	266.0
353641000	1441065730	31.010241461873374	122.59453289812454	11.6	255.20000000000002	266.0
353641000	1441065731	31.01023326594644	122.5944835314432	11.6	255.39999999999998	266.0
353641000	1441065732	31.010225303738586	122.59443477441401	11.6	255.60000000000002	266.0
353641000	1441065733	31.01021746676889	122.59438650149528	11.6	255.8	266.0
353641000	1441065734	31.010209646556333	122.59433858714554	11.6	256.0	266.0
353641000	1441065735	31.010201734619613	122.59429090582366	11.6	256.2	266.0
353641000	1441065736	31.010193622477342	122.59424333198868	11.6	256.4	266.0
353641000	1441065737	31.01018520164787	122.59419574009996	11.6	256.6	266.0
353641000	1441065738	31.010176363649432	122.59414800461713	11.6	256.8	266.0
353641000	1441065739	31.010167000000003	122.59410000000001	11.6	257.0	266.0
353641000	1441065740	31.01015703764516	122.59405157583451	11.6	257.0	266.0
353641000	1441065741	31.010146545241177	122.59400248220963	11.6	257.0	266.0
353641000	1441065742	31.01013562687164	122.59395244434009	11.6	257.0	266.0
353641000	1441065743	31.010124386619708	122.59390118744051	11.6	257.0	266.0
353641000	1441065744	31.010112928568063	122.59384843672551	11.6	257.0	266.0
353641000	1441065745	31.010101356798895	122.59379391740957	11.6	257.0	266.0
353641000	1441065746	31.01008977539387	122.59373735470714	11.6	257.0	266.0
353641000	1441065747	31.010078288434087	122.59367847383254	11.6	257.0	266.0
353641000	1441065748	31.010067000000003	122.59361699999998	11.6	257.0	266.0
353641000	1441065749	31.010055976239236	122.59355274222737	11.6	257.0	265.9
353641000	1441065750	31.010045131570372	122.59348584474799	11.6	257.0	265.8
353641000	1441065751	31.01003434247996	122.5934165355991	11.6	257.0	265.7
353641000	1441065752	31.010023485454944	122.59334504281829	11.6	257.0	265.6
353641000	1441065753	31.010012436982674	122.59327159444332	11.6	257.0	265.5
353641000	1441065754	31.010001073550878	122.59319641851229	11.6	257.0	265.4
353641000	1441065755	31.009989271647765	122.59311974306358	11.6	257.0	265.3
353641000	1441065756	31.00997690776202	122.59304179613589	11.6	257.0	265.2
353641000	1441065757	31.009963858382847	122.59296280576825	11.6	257.0	265.1
353641000	1441065758	31.009949999999986	122.59288300000001	11.6	257.0	265.0
353641000	1441065759	31.009935269354283	122.59280266660721	11.59	257.0	265.1
353641000	1441065760	31.009919844189785	122.59272233231131	11.58	257.0	265.2
353641000	1441065761	31.009903962502438	122.59264258356912	11.57	257.0	265.3
353641000	1441065762	31.00988786228969	122.59256400683617	11.56	257.0	265.4
353641000	1441065763	31.009871781550334	122.59248718856689	11.55	257.0	265.5
353641000	1441065764	31.009855958284508	122.59241271521444	11.54	257.0	265.6
353641000	1441065765	31.009840630493596	122.59234117323089	11.53	257.0	265.7
353641000	1441065766	31.00982603618011	122.59227314906734	11.52	257.0	265.8
353641000	1441065767	31.009812413347486	122.59220922917392	11.51	257.0	265.9
353641000	1441065768	31.009799999999995	122.59215	11.5	257.0	266.0
353641000	1441065769	31.009788956393898	122.59209577027752	11.51	257.0	266.0
353641000	1441065770	31.00977913179049	122.5920457378707	11.52	257.0	266.0
353641000	1441065771	31.009770297700566	122.59199882292803	11.53	257.0	266.0
353641000	1441065772	31.009762225633008	122.5919539455991	11.54	257.0	266.0
353641000	1441065773	31.009754687095132	122.59191002603444	11.55	257.0	266.0
353641000	1441065774	31.00974745359274	122.59186598438545	11.56	257.0	266.0
353641000	1441065775	31.009740296630106	122.59182074080417	11.57	257.0	266.0
353641000	1441065776	31.009732987710024	122.59177321544354	11.58	257.0	266.0
353641000	1441065777	31.009725298333592	122.59172232845728	11.59	257.0	266.0
353641000	1441065778	31.00971699999999	122.59166700000002	11.6	257.0	266.0
353641000	1441065779	31.009707924179192	122.59160650829337	11.59090909090909	257.0909090909091	266.0
353641000	1441065780	31.009698142231926	122.59154156382348	11.581818181818182	257.1818181818182	266.0
353641000	1441065781	31.009687785493245	122.59147323514195	11.572727272727272	257.27272727272725	266.0
353641000	1441065782	31.009676985300093	122.59140259079972	11.563636363636363	257.3636363636364	266.0
353641000	1441065783	31.009665872991597	122.5913306993469	11.554545454545455	257.45454545454544	266.0
353641000	1441065784	31.009654579909192	122.59125862933269	11.545454545454545	257.54545454545456	266.0
353641000	1441065785	31.009643237396677	122.59118744930538	11.536363636363637	257.6363636363636	266.0
353641000	1441065786	31.00963197680017	122.59111822781242	11.527272727272727	257.7272727272727	266.0
353641000	1441065787	31.00962092946802	122.59105203340022	11.518181818181818	257.8181818181818	266.0
353641000	1441065788	31.009610226750596	122.59098993461447	11.50909090909091	257.9090909090909	266.0
353641000	1441065789	31.009600000000002	122.590933	11.5	258.0	266.0
353641000	1441065790	31.00959032776195	122.59088188233773	11.51	257.9	266.09999999999997
353641000	1441065791	31.009581077351314	122.59083557135527	11.52	257.8	266.2
353641000	1441065792	31.009572063272884	122.59079264101796	11.53	257.7	266.29999999999995
353641000	1441065793	31.00956310002924	122.59075166529199	11.54	257.6	266.4
353641000	1441065794	31.009554002120993	122.59071121814455	11.55	257.49999999999994	266.5
353641000	1441065795	31.009544584046964	122.59066987354362	11.56	257.4	266.6
353641000	1441065796	31.009534660304105	122.59062620545818	11.57	257.29999999999995	266.7
353641000	1441065797	31.009524045387398	122.5905787878581	11.58	257.2	266.8
353641000	1441065798	31.009512553789424	122.59052619471457	11.59	257.09999999999997	266.9
353641000	1441065799	31.009500000000006	122.590467	11.6	257.0	267.0
353641000	1441065800	31.009486278604214	122.59040030048365	11.6	257.0	267.3333333333333
353641000	1441065801	31.009471604580575	122.59032728411616	11.6	257.0	267.66666666666663
353641000	1441065802	31.00945627300869	122.59024966164199	11.6	257.0	267.99999999999994
353641000	1441065803	31.009440578971574	122.59016914380383	11.6	257.0	268.3333333333333
353641000	1441065804	31.009424817556255	122.59008744134229	11.6	257.0	268.6666666666667
353641000	1441065805	31.00940928385393	122.59000626499584	11.6	257.0	269.0
353641000	1441065806	31.009394272960115	122.58992732550077	11.6	257.0	269.3333333333333
353641000	1441065807	31.009380079974374	122.58985233359134	11.6	257.0	269.6666666666667
353641000	1441065808	31.009367000000008	122.58978299999998	11.6	257.0	270.0
353641000	1441065809	31.009355248804734	122.58972054122496	11.59	257.09999999999997	270.29999999999995
353641000	1441065810	31.009344724802638	122.58966419683325	11.58	257.2	270.6
353641000	1441065811	31.00933524706652	122.58961271216052	11.57	257.29999999999995	270.9
353641000	1441065812	31.009326634666568	122.58956483254362	11.56	257.4	271.20000000000005
353641000	1441065813	31.009318706670708	122.5895193033205	11.55	257.49999999999994	271.5
353641000	1441065814	31.009311282144928	122.5894748698301	11.54	257.6	271.8
353641000	1441065815	31.009304180153418	122.58943027741205	11.53	257.7	272.1
353641000	1441065816	31.00929721975867	122.5893842714068	11.52	257.8	272.4
353641000	1441065817	31.009290220021317	122.58933559715548	11.51	257.9	272.70000000000005
353641000	1441065818	31.009283	122.589283	11.5	258.0	273.0
353641000	1441065819	31.009275425864836	122.589225586149	11.49090909090909	258.27272727272725	273.1818181818182
353641000	1441065820	31.009267552239685	122.58916390527519	11.481818181818182	258.5454545454545	273.3636363636364
353641000	1441065821	31.00925948086317	122.58909886791679	11.472727272727273	258.8181818181818	273.54545454545456
353641000	1441065822	31.009251313475414	122.58903138461149	11.463636363636363	259.09090909090907	273.72727272727275
353641000	1441065823	31.009243151818264	122.5889623658964	11.454545454545455	259.3636363636364	273.9090909090909
353641000	1441065824	31.009235097635443	122.58889272230799	11.445454545454545	259.6363636363636	274.0909090909091
353641000	1441065825	31.009227252672545	122.5888233643821	11.436363636363637	259.9090909090909	274.27272727272725
353641000	1441065826	31.00921971867721	122.58875520265394	11.427272727272728	260.1818181818182	274.45454545454544
353641000	1441065827	31.009212597398896	122.5886891476582	11.418181818181818	260.45454545454544	274.6363636363636
353641000	1441065828	31.009205990588875	122.588626109929	11.40909090909091	260.72727272727275	274.8181818181818
353641000	1441065829	31.009200000000003	122.588567	11.4	261.0	275.0
353641000	1441065830	31.009194695008333	122.58851236900838	11.38888888888889	261.22222222222223	275.0
353641000	1441065831	31.009190015477305	122.58846133050704	11.377777777777778	261.44444444444446	275.0
353641000	1441065832	31.009185868890132	122.58841263865334	11.366666666666667	261.6666666666667	275.0
353641000	1441065833	31.009182162727974	122.5883650476051	11.355555555555556	261.88888888888886	275.0
353641000	1441065834	31.00917880447011	122.58831731152064	11.344444444444445	262.11111111111114	275.0
353641000	1441065835	31.009175701593982	122.58826818455869	11.333333333333334	262.33333333333337	275.0
353641000	1441065836	31.009172761575066	122.58821642087825	11.322222222222223	262.5555555555556	275.0
353641000	1441065837	31.009169891886756	122.58816077463875	11.311111111111112	262.7777777777778	275.0
353641000	1441065838	31.009167	122.5881	11.3	263.0	275.0
353641000	1441065839	31.009164009879008	122.58803329801529	11.290000000000001	263.2	275.09999999999997
353641000	1441065840	31.009160911471056	122.58796165731074	11.280000000000001	263.4	275.2
353641000	1441065841	31.009157711221654	122.58788651340544	11.27	263.6	275.29999999999995
353641000	1441065842	31.009154415579182	122.58780930181825	11.26	263.8	275.4
353641000	1441065843	31.00915103099537	122.58773145806781	11.25	264.0	275.49999999999994
353641000	1441065844	31.00914756392534	122.58765441767247	11.24	264.2	275.6
353641000	1441065845	31.009144020827595	122.58757961615036	11.23	264.4	275.7
353641000	1441065846	31.00914040816393	122.58750848901927	11.219999999999999	264.6	275.8
353641000	1441065847	31.00913673239903	122.58744247179673	11.209999999999999	264.8	275.9
353641000	1441065848	31.00913299999999	122.58738300000002	11.2	265.0	276.0
353641000	1441065849	31.009129224907895	122.58733100473866	11.2	265.0909090909091	276.0
353641000	1441065850	31.00912545095207	122.58728539949254	11.2	265.1818181818182	276.0
353641000	1441065851	31.00912172943111	122.5872445933342	11.2	265.27272727272725	276.0
353641000	1441065852	31.009118111640895	122.58720699533644	11.2	265.3636363636364	276.0
353641000	1441065853	31.009114648875144	122.58717101457228	11.2	265.45454545454544	276.0
353641000	1441065854	31.00911139242568	122.58713506011487	11.2	265.54545454545456	276.0
353641000	1441065855	31.009108393582526	122.58709754103762	11.2	265.6363636363636	276.0
353641000	1441065856	31.009105703633818	122.58705686641396	11.2	265.7272727272727	276.0
353641000	1441065857	31.00910337386552	122.58701144531747	11.2	265.8181818181818	276.0
353641000	1441065858	31.009101455560923	122.58695968682167	11.2	265.9090909090909	276.0
353641000	1441065859	31.009100000000007	122.58690000000001	11.2	266.0	276.0
353641000	1441065860	31.00909903625757	122.5868313967502	11.2	266.1111111111111	275.88888888888886
353641000	1441065861	31.009098504602626	122.58675530026721	11.2	266.22222222222223	275.77777777777777
353641000	1441065862	31.00909832310586	122.58667373657039	11.2	266.3333333333333	275.66666666666663
353641000	1441065863	31.0090984098422	122.58658873167917	11.2	266.44444444444446	275.55555555555554
353641000	1441065864	31.0090986828915	122.5865023116131	11.2	266.55555555555554	275.44444444444446
353641000	1441065865	31.00909906033891	122.58641650239198	11.2	266.66666666666663	275.3333333333333
353641000	1441065866	31.00909946027495	122.58633333003584	11.2	266.77777777777777	275.22222222222223
353641000	1441065867	31.009099800795248	122.586254820565	11.2	266.88888888888886	275.1111111111111
353641000	1441065868	31.009100000000004	122.586183	11.2	267.0	275.0
353641000	1441065869	31.009099982791337	122.5861193159528	11.2	267.0	275.0
353641000	1441065870	31.009099701265352	122.58606290240037	11.2	267.0	275.0
353641000	1441065871	31.009099114313084	122.58601231491093	11.2	267.0	275.0
353641000	1441065872	31.009098180822424	122.5859661090528	11.2	267.0	275.0
353641000	1441065873	31.00909685967861	122.58592284039436	11.2	267.0	275.0
353641000	1441065874	31.009095109764658	122.58588106450405	11.2	267.0	275.0
353641000	1441065875	31.009092889961664	122.58583933695044	11.2	267.0	275.0
353641000	1441065876	31.009090159148773	122.58579621330244	11.2	267.0	275.0
353641000	1441065877	31.00908687620321	122.58575024912913	11.2	267.0	275.0
353641000	1441065878	31.009082999999993	122.5857	11.2	267.0	275.0
353641000	1441065879	31.00907852213537	122.5856444209251	11.2	267.0	275.0909090909091
353641000	1441065880	31.009073565099104	122.58558406467485	11.2	267.0	275.1818181818182
353641000	1441065881	31.009068284105606	122.5855198834594	11.2	267.0	275.27272727272725
353641000	1441065882	31.009062834370816	122.58545282948829	11.2	267.0	275.3636363636364
353641000	1441065883	31.00905737111234	122.5853838549705	11.2	267.0	275.45454545454544
353641000	1441065884	31.009052049549737	122.5853139121143	11.2	267.0	275.54545454545456
353641000	1441065885	31.00904702490457	122.5852439531273	11.2	267.0	275.6363636363636
353641000	1441065886	31.00904245240044	122.58517493021635	11.2	267.0	275.7272727272727
353641000	1441065887	31.009038487262973	122.58510779558776	11.2	267.0	275.8181818181818
353641000	1441065888	31.009035284719744	122.58504350144722	11.2	267.0	275.9090909090909
353641000	1441065889	31.009033	122.584983	11.2	267.0	276.0
353641000	1441065890	31.009031724751225	122.58492687819432	11.2	267.1111111111111	275.88888888888886
353641000	1441065891	31.00903129628766	122.5848742619518	11.2	267.22222222222223	275.77777777777777
353641000	1441065892	31.009031488338195	122.584823911938	11.2	267.3333333333333	275.66666666666663
353641000	1441065893	31.009032074629612	122.58477458881914	11.2	267.4444444444444	275.55555555555554
353641000	1441065894	31.00903282888675	122.58472505326192	11.2	267.5555555555556	275.44444444444446
353641000	1441065895	31.009033524832535	122.58467406593347	11.2	267.6666666666667	275.3333333333333
353641000	1441065896	31.009033936187915	122.58462038750143	11.2	267.7777777777778	275.22222222222223
353641000	1441065897	31.009033836671655	122.58456277863401	11.2	267.8888888888889	275.1111111111111
353641000	1441065898	31.009033	122.58450000000002	11.2	268.0	275.0
353641000	1441065899	31.009031261668213	122.58443122672286	11.2	267.8888888888889	275.0
353641000	1441065900	31.009028704297734	122.5843572917411	11.2	267.7777777777778	275.0
353641000	1441065901	31.00902547229364	122.58427944244681	11.2	267.6666666666667	275.0
353641000	1441065902	31.00902171006358	122.58419892623158	11.2	267.5555555555556	275.0
353641000	1441065903	31.009017562018037	122.58411699048638	11.2	267.4444444444444	275.0
353641000	1441065904	31.00901317257064	122.58403488260146	11.2	267.3333333333333	275.0
353641000	1441065905	31.009008686138117	122.58395384996636	11.2	267.22222222222223	275.0
353641000	1441065906	31.0090042471403	122.58387513996986	11.2	267.1111111111111	275.0
353641000	1441065907	31.008999999999993	122.5838	11.2	267.0	275.0
353641000	1441065908	31.00899606045656	122.58372938934718	11.2	267.0	275.0833333333333
353641000	1441065909	31.008992429506037	122.58366311491386	11.2	267.0	275.1666666666667
353641000	1441065910	31.0089890794573	122.58360069550571	11.2	267.0	275.25
353641000	1441065911	31.00898598261784	122.58354164992865	11.2	267.0	275.3333333333333
353641000	1441065912	31.008983111294043	122.58348549698881	11.2	267.0	275.4166666666667
353641000	1441065913	31.008980437791205	122.58343175549251	11.2	267.0	275.49999999999994
353641000	1441065914	31.00897793441369	122.58337994424619	11.2	267.0	275.5833333333333
353641000	1441065915	31.008975573464962	122.58332958205646	11.2	267.0	275.66666666666663
353641000	1441065916	31.008973327247705	122.58328018773005	11.2	267.0	275.75
353641000	1441065917	31.00897116806379	122.58323128007383	11.2	267.0	275.8333333333333
353641000	1441065918	31.00896906821442	122.5831823778948	11.2	267.0	275.91666666666663
353641000	1441065919	31.008967	122.583133	11.2	267.0	276.0
353641000	1441065920	31.008964940987255	122.58308276514597	11.2	267.0	276.0
353641000	1441065921	31.008962889810576	122.5830316918866	11.2	267.0	276.0
353641000	1441065922	31.00896085037146	122.58297989872511	11.2	267.0	276.0
353641000	1441065923	31.008958826571558	122.58292750416472	11.2	267.0	276.0
353641000	1441065924	31.00895682231275	122.58287462670857	11.2	267.0	276.0
353641000	1441065925	31.008954841497058	122.58282138485986	11.2	267.0	276.0
353641000	1441065926	31.008952888026734	122.58276789712168	11.2	267.0	276.0
353641000	1441065927	31.008950965804207	122.5827142819972	11.2	267.0	276.0
353641000	1441065928	31.00894907873211	122.58266065798944	11.2	267.0	276.0
353641000	1441065929	31.008947230713254	122.58260714360149	11.2	267.0	276.0
353641000	1441065930	31.008945425650644	122.58255385733645	11.2	267.0	276.0
353641000	1441065931	31.008943667447536	122.58250091769735	11.2	267.0	276.0
353641000	1441065932	31.00894196000728	122.58244844318713	11.2	267.0	276.0
353641000	1441065933	31.00894030723351	122.58239655230886	11.2	267.0	276.0
353641000	1441065934	31.008938713029984	122.58234536356548	11.2	267.0	276.0
353641000	1441065935	31.00893718130068	122.58229499545995	11.2	267.0	276.0
353641000	1441065936	31.008935715949676	122.58224556649526	11.2	267.0	276.0
353641000	1441065937	31.00893432088131	122.5821971951743	11.2	267.0	276.0
353641000	1441065938	31.008932999999995	122.58215000000001	11.2	267.0	276.0
353641000	1441065939	31.008931751588456	122.58210394217203	11.209090909090909	267.0	276.0
353641000	1441065940	31.008930551441757	122.5820583536769	11.218181818181817	267.0	276.0
353641000	1441065941	31.008929369731955	122.58201240919803	11.227272727272727	267.0	276.0
353641000	1441065942	31.00892817663002	122.58196528341891	11.236363636363636	267.0	276.0
353641000	1441065943	31.008926942305628	122.58191615102317	11.245454545454546	267.0	276.0
353641000	1441065944	31.008925636927174	122.58186418669455	11.254545454545454	267.0	276.0
353641000	1441065945	31.008924230661528	122.58180856511692	11.263636363636364	267.0	276.0
353641000	1441065946	31.008922693673906	122.5817484609743	11.272727272727273	267.0	276.0
353641000	1441065947	31.00892099612756	122.58168304895095	11.281818181818183	267.0	276.0
353641000	1441065948	31.008919108183463	122.58161150373128	11.290909090909091	267.0	276.0
353641000	1441065949	31.008917000000004	122.581533	11.3	267.0	276.0
353641000	1441065950	31.008914663948854	122.58144722332906	11.287500000000001	267.125	276.0
353641000	1441065951	31.0089121812667	122.58135590283854	11.275	267.25	276.0
353641000	1441065952	31.008909655411315	122.58126127853495	11.2625	267.375	276.0
353641000	1441065953	31.00890718984667	122.5811655904241	11.25	267.5	276.0
353641000	1441065954	31.008904888043215	122.5810710785111	11.2375	267.625	276.0
353641000	1441065955	31.008902853477984	122.58097998280029	11.225	267.75	276.0
353641000	1441065956	31.008901189634088	122.58089454329551	11.212499999999999	267.875	276.0
353641000	1441065957	31.0089	122.58081700000001	11.2	268.0	276.0
353641000	1441065958	31.008899352148518	122.5807489852424	11.209090909090909	268.0	276.0
353641000	1441065959	31.00889916997369	122.58068970065366	11.218181818181817	268.0	276.0
353641000	1441065960	31.008899341445815	122.58063774019101	11.227272727272727	268.0	276.0
353641000	1441065961	31.008899754531534	122.58059169781207	11.236363636363636	268.0	276.0
353641000	1441065962	31.008900297194554	122.58055016747483	11.245454545454546	268.0	276.0
353641000	1441065963	31.008900857396153	122.5805117431375	11.254545454545454	268.0	276.0
353641000	1441065964	31.00890132309566	122.58047501875848	11.263636363636364	268.0	276.0
353641000	1441065965	31.008901582250658	122.5804385882964	11.272727272727273	268.0	276.0
353641000	1441065966	31.008901522817133	122.5804010457099	11.281818181818183	268.0	276.0
353641000	1441065967	31.008901032749424	122.58036098495802	11.290909090909091	268.0	276.0
353641000	1441065968	31.008900000000008	122.580317	11.3	268.0	276.0
353641000	1441065969	31.008898347247687	122.58026799355554	11.3	267.90909090909093	276.0
353641000	1441065970	31.00889613608373	122.58021410338512	11.3	267.81818181818187	276.0
353641000	1441065971	31.00889346282782	122.58015577600932	11.3	267.72727272727275	276.0
353641000	1441065972	31.008890423800004	122.5800934579485	11.3	267.6363636363636	276.0
353641000	1441065973	31.008887115320753	122.58002759572284	11.3	267.5454545454545	276.0
353641000	1441065974	31.00888363371114	122.5799586358523	11.3	267.4545454545455	276.0
353641000	1441065975	31.008880075292964	122.57988702485646	11.3	267.3636363636364	276.0
353641000	1441065976	31.00887653638881	122.57981320925462	11.3	267.27272727272725	276.0
353641000	1441065977	31.008873113322142	122.57973763556565	11.3	267.18181818181813	276.0
353641000	1441065978	31.008869902417377	122.57966075030808	11.3	267.09090909090907	276.0
353641000	1441065979	31.00886699999999	122.57958300000001	11.3	267.0	276.0
353641000	1441065980	31.00886447626151	122.57950482500613	11.3	267.09999999999997	276.0
353641000	1441065981	31.00886229685471	122.57942664107865	11.3	267.2	276.0
353641000	1441065982	31.008860401298417	122.5793488578169	11.3	267.3	276.0
353641000	1441065983	31.008858729112454	122.57927188482034	11.3	267.40000000000003	276.0
353641000	1441065984	31.008857219817607	122.57919613168859	11.3	267.5	276.0
353641000	1441065985	31.008855812935593	122.57912200802143	11.3	267.6	276.0
353641000	1441065986	31.008854447989012	122.57904992341882	11.3	267.7	276.0
353641000	1441065987	31.00885306450131	122.57898028748087	11.3	267.8	276.0
353641000	1441065988	31.008851601996685	122.57891350980779	11.3	267.90000000000003	276.0
353641000	1441065989	31.00884999999999	122.57885000000002	11.3	268.0	276.0
353641000	1441065990	31.008848216793545	122.57878997143064	11.3	268.0	275.88888888888886
353641000	1441065991	31.00884628568672	122.57873285256342	11.3	268.0	275.77777777777777
353641000	1441065992	31.008844258744315	122.57867787563468	11.3	268.0	275.66666666666663
353641000	1441065993	31.00884218802973	122.57862427288075	11.3	268.0	275.55555555555554
353641000	1441065994	31.00884012560498	122.57857127653784	11.3	268.0	275.44444444444446
353641000	1441065995	31.008838123530808	122.57851811884214	11.3	268.0	275.3333333333333
353641000	1441065996	31.008836233866703	122.57846403202986	11.3	268.0	275.22222222222223
353641000	1441065997	31.008834508670844	122.57840824833713	11.3	268.0	275.1111111111111
353641000	1441065998	31.008833000000003	122.57835	11.3	268.0	275.0
353641000	1441065999	31.008831738434413	122.5782887371197	11.3	268.0	275.0
353641000	1441066000	31.008830668652987	122.57822478125861	11.3	268.0	275.0
353641000	1441066001	31.00882971386023	122.57815867184439	11.3	268.0	275.0
353641000	1441066002	31.008828797261646	122.57809094830493	11.3	268.0	275.0
353641000	1441066003	31.008827842063752	122.57802215006826	11.3	268.0	275.0
353641000	1441066004	31.00882677147421	122.57795281656261	11.3	268.0	275.0
353641000	1441066005	31.00882550870183	122.57788348721638	11.3	268.0	275.0
353641000	1441066006	31.008823976956563	122.57781470145817	11.3	268.0	275.0
353641000	1441066007	31.008822099449503	122.57774699871675	11.3	268.0	275.0
353641000	1441066008	31.008819799392896	122.57768091842104	11.3	268.0	275.0
353641000	1441066009	31.008816999999997	122.577617	11.3	268.0	275.0
353641000	1441066010	31.00881365492591	122.57755555786011	11.3125	267.875	275.0
353641000	1441066011	31.008809839589222	122.57749600631725	11.325000000000001	267.75	275.0
353641000	1441066012	31.008805659847987	122.57743753466443	11.3375	267.625	275.0
353641000	1441066013	31.00880122155872	122.57737933219458	11.350000000000001	267.5	275.0
353641000	1441066014	31.008796630576487	122.57732058820054	11.3625	267.375	275.0
353641000	1441066015	31.00879199275488	122.57726049197501	11.375	267.25	275.0
353641000	1441066016	31.00878741394592	122.57719823281064	11.387500000000001	267.125	275.0
353641000	1441066017	31.008783	122.57713299999999	11.4	267.0	275.0
353641000	1441066018	31.008778837531224	122.57706428011878	11.4	267.0	275.0
353641000	1441066019	31.008774936215193	122.57699274887567	11.4	267.0	275.0
353641000	1441066020	31.008771286494618	122.57691937926248	11.4	267.0	275.0
353641000	1441066021	31.008767878814353	122.5768451442708	11.4	267.0	275.0
353641000	1441066022	31.0087647036214	122.5767710168921	11.4	267.0	275.0
353641000	1441066023	31.008761751365032	122.57669797011768	11.4	267.0	275.0
353641000	1441066024	31.00875901249669	122.57662697693877	11.4	267.0	275.0
353641000	1441066025	31.008756477469852	122.57655901034649	11.4	267.0	275.0
353641000	1441066026	31.008754136739928	122.57649504333192	11.4	267.0	275.0
353641000	1441066027	31.008751980763886	122.57643604888611	11.4	267.0	275.0
353641000	1441066028	31.008749999999992	122.576383	11.4	267.0	275.0
353641000	1441066029	31.00874818186767	122.5763364788722	11.4	267.0	275.0909090909091
353641000	1441066030	31.00874650162704	122.57629550453161	11.4	267.0	275.1818181818182
353641000	1441066031	31.008744931496214	122.5762587052149	11.4	267.0	275.27272727272725
353641000	1441066032	31.00874344369128	122.57622470915898	11.4	267.0	275.3636363636364
353641000	1441066033	31.0087420104266	122.57619214460091	11.4	267.0	275.45454545454544
353641000	1441066034	31.008740603915058	122.57615963977787	11.4	267.0	275.54545454545456
353641000	1441066035	31.008739196368133	122.57612582292721	11.4	267.0	275.6363636363636
353641000	1441066036	31.008737759995885	122.57608932228636	11.4	267.0	275.7272727272727
353641000	1441066037	31.00873626700665	122.57604876609298	11.4	267.0	275.8181818181818
353641000	1441066038	31.008734689606744	122.57600278258487	11.4	267.0	275.9090909090909
353641000	1441066039	31.008732999999996	122.57595	11.4	267.0	276.0
353641000	1441066040	31.008731183569804	122.57588951713933	11.4	267.09999999999997	276.0
353641000	1441066041	31.008729278429133	122.57582231505484	11.4	267.2	276.0
353641000	1441066042	31.008727335875108	122.57574984536102	11.4	267.3	276.0
353641000	1441066043	31.008725407207404	122.57567355967218	11.4	267.40000000000003	276.0
353641000	1441066044	31.00872354372862	122.57559490960219	11.4	267.5	276.0
353641000	1441066045	31.008721796744748	122.57551534676466	11.4	267.6	276.0
353641000	1441066046	31.00872021756525	122.57543632277284	11.4	267.7	276.0
353641000	1441066047	31.00871885750317	122.5753592892397	11.4	267.8	276.0
353641000	1441066048	31.008717767874913	122.57528569777794	11.4	267.90000000000003	276.0
353641000	1441066049	31.008717	122.575217	11.4	268.0	276.0
353641000	1441066050	31.008716583203743	122.57515417913434	11.4	268.0	276.0
353641000	1441066051	31.008716458824487	122.57509634487378	11.4	268.0	276.0
353641000	1441066052	31.008716546201086	122.5750421385276	11.4	268.0	276.0
353641000	1441066053	31.008716764669742	122.57499020140529	11.4	268.0	276.0
353641000	1441066054	31.008717033564256	122.57493917481663	11.4	268.0	276.0
353641000	1441066055	31.008717272216273	122.57488770007153	11.4	268.0	276.0
353641000	1441066056	31.008717399955223	122.57483441848015	11.4	268.0	276.0
353641000	1441066057	31.008717336108266	122.57477797135276	11.4	268.0	276.0
353641000	1441066058	31.008717	122.574717	11.4	268.0	276.0
353641000	1441066059	31.008716330036297	122.57465056919031	11.4	268.0	276.0
353641000	1441066060	31.00871534095831	122.57457943752242	11.4	268.0	276.0
353641000	1441066061	31.008714066593043	122.57450478705262	11.4	268.0	276.0
353641000	1441066062	31.00871254076981	122.57442779983703	11.4	268.0	276.0
353641000	1441066063	31.008710797320624	122.5743496579316	11.4	268.0	276.0
353641000	1441066064	31.008708870080213	122.57427154339211	11.4	268.0	276.0
353641000	1441066065	31.008706792886247	122.57419463827408	11.4	268.0	276.0
353641000	1441066066	31.008704599579136	122.57412012463274	11.4	268.0	276.0
353641000	1441066067	31.008702324001924	122.57404918452315	11.4	268.0	276.0
353641000	1441066068	31.008700000000005	122.57398300000001	11.4	268.0	276.0
353641000	1441066069	31.008697662121396	122.57392234656135	11.4	268.11111111111114	276.0
353641000	1441066070	31.00869534771688	122.57386637347915	11.4	268.22222222222223	276.0
353641000	1441066071	31.008693094835486	122.57381382346901	11.4	268.33333333333337	276.0
353641000	1441066072	31.00869094152383	122.57376343924649	11.4	268.44444444444446	276.0
353641000	1441066073	31.00868892582643	122.57371396352734	11.4	268.55555555555554	276.0
353641000	1441066074	31.00868708578581	122.5736641390273	11.4	268.6666666666667	276.0
353641000	1441066075	31.008685459442557	122.57361270846218	11.4	268.77777777777777	276.0
353641000	1441066076	31.00868408483519	122.57355841454783	11.4	268.8888888888889	276.0
353641000	1441066077	31.008683	122.57350000000001	11.4	269.0	276.0
353641000	1441066078	31.008682229394328	122.57343660130239	11.40909090909091	269.0	275.9090909090909
353641000	1441066079	31.00868174316876	122.57336893001036	11.418181818181818	269.0	275.8181818181818
353641000	1441066080	31.00868149789906	122.5732980914472	11.427272727272728	269.0	275.7272727272727
353641000	1441066081	31.008681450163024	122.57322519093627	11.436363636363637	269.0	275.6363636363636
353641000	1441066082	31.008681556540886	122.57315133380092	11.445454545454545	269.0	275.54545454545456
353641000	1441066083	31.008681773615297	122.57307762536468	11.454545454545455	269.0	275.45454545454544
353641000	1441066084	31.00868205797149	122.57300517095113	11.463636363636363	269.0	275.3636363636364
353641000	1441066085	31.008682366197096	122.572935075884	11.472727272727273	269.0	275.27272727272725
353641000	1441066086	31.008682654882072	122.57286844548712	11.481818181818182	269.0	275.1818181818182
353641000	1441066087	31.008682880618473	122.57280638508445	11.49090909090909	269.0	275.0909090909091
353641000	1441066088	31.008682999999994	122.57275	11.5	269.0	275.0
353641000	1441066089	31.00868297121534	122.57269996696446	11.5	268.9090909090909	275.0
353641000	1441066090	31.008682758827668	122.57265524833498	11.5	268.81818181818187	275.0
353641000	1441066091	31.008682328991306	122.57261437787533	11.5	268.72727272727275	275.0
353641000	1441066092	31.008681647858385	122.57257588934937	11.5	268.6363636363636	275.0
353641000	1441066093	31.008680681578983	122.57253831652099	11.5	268.54545454545456	275.0
353641000	1441066094	31.008679396301467	122.57250019315421	11.5	268.45454545454544	275.0
353641000	1441066095	31.008677758172453	122.57246005301324	11.5	268.36363636363643	275.0
353641000	1441066096	31.008675733336677	122.57241642986244	11.5	268.2727272727273	275.0
353641000	1441066097	31.008673287936652	122.57236785746656	11.5	268.1818181818182	275.0
353641000	1441066098	31.008670388112254	122.57231286959056	11.5	268.0909090909091	275.0
353641000	1441066099	31.008667000000003	122.57225	11.5	268.0	275.0
353641000	1441066100	31.008663122727484	122.5721783715312	11.5	268.0	275.1111111111111
353641000	1441066101	31.008658887400955	122.57209946330177	11.5	268.0	275.22222222222223
353641000	1441066102	31.008654458124774	122.57201534349888	11.5	268.0	275.3333333333333
353641000	1441066103	31.00864999900788	122.57192808030882	11.5	268.0	275.44444444444446
353641000	1441066104	31.00864567416442	122.57183974191688	11.5	268.0	275.55555555555554
353641000	1441066105	31.00864164771407	122.57175239650722	11.5	268.0	275.66666666666663
353641000	1441066106	31.00863808378211	122.57166811226311	11.5	268.0	275.77777777777777
353641000	1441066107	31.008635146499067	122.57158895736683	11.5	268.0	275.88888888888886
353641000	1441066108	31.008633	122.571517	11.5	268.0	276.0
353641000	1441066109	31.008631750286053	122.5714536770533	11.5	268.0	276.0
353641000	1441066110	31.00863127080826	122.5713979002553	11.5	268.0	276.0
353641000	1441066111	31.00863137687623	122.57134795004488	11.5	268.0	276.0
353641000	1441066112	31.008631883796003	122.57130210686164	11.5	268.0	276.0
353641000	1441066113	31.00863260687058	122.57125865114557	11.5	268.0	276.0
353641000	1441066114	31.008633361400488	122.57121586333714	11.5	268.0	276.0
353641000	1441066115	31.008633962683906	122.57117202387707	11.5	268.0	276.0
353641000	1441066116	31.008634226016678	122.57112541320645	11.5	268.0	276.0
353641000	1441066117	31.00863396669198	122.57107431176674	11.5	268.0	276.0
353641000	1441066118	31.00863299999999	122.57101700000001	11.5	268.0	276.0
353641000	1441066119	31.008631197435616	122.57095230133741	11.5	268.0	276.2
353641000	1441066120	31.00862865532589	122.5708812111638	11.5	268.0	276.40000000000003
353641000	1441066121	31.008625526208174	122.57080526785212	11.5	268.0	276.6
353641000	1441066122	31.008621962622783	122.57072600977487	11.5	268.0	276.8
353641000	1441066123	31.008618117113443	122.57064497530382	11.5	268.0	276.99999999999994
353641000	1441066124	31.00861414222759	122.57056370280999	11.5	268.0	277.2
353641000	1441066125	31.008610190516542	122.57048373066365	11.5	268.0	277.4
353641000	1441066126	31.008606414535333	122.57040659723421	11.5	268.0	277.59999999999997
353641000	1441066127	31.008602966842588	122.57033384089031	11.5	268.0	277.8
353641000	1441066128	31.008600000000005	122.570267	11.5	268.0	278.0
353641000	1441066129	31.00859761923015	122.5702071175487	11.5	267.90000000000003	278.4
353641000	1441066130	31.00859574038924	122.57015325499364	11.5	267.8	278.8
353641000	1441066131	31.008594231989065	122.57010397841059	11.5	267.7	279.20000000000005
353641000	1441066132	31.00859296253847	122.57005785387577	11.5	267.6	279.6
353641000	1441066133	31.008591800544067	122.57001344746587	11.5	267.5	280.0
353641000	1441066134	31.00859061451032	122.56996932525796	11.5	267.40000000000003	280.40000000000003
353641000	1441066135	31.008589272939744	122.56992405332944	11.5	267.3	280.8
353641000	1441066136	31.008587644332756	122.56987619775809	11.5	267.2	281.2
353641000	1441066137	31.008585597187647	122.56982432462202	11.5	267.09999999999997	281.59999999999997
353641000	1441066138	31.008583	122.569767	11.5	267.0	282.0
353641000	1441066139	31.008579790417752	122.56970324451214	11.5	267.09999999999997	282.40000000000003
353641000	1441066140	31.00857618270864	122.56963389694187	11.5	267.2	282.8
353641000	1441066141	31.00857246029733	122.56956025061264	11.5	267.3	283.2
353641000	1441066142	31.008568906610893	122.56948359884692	11.5	267.40000000000003	283.6
353641000	1441066143	31.00856580507922	122.56940523496594	11.5	267.5	284.00000000000006
353641000	1441066144	31.008563439135123	122.56932645228986	11.5	267.6	284.40000000000003
353641000	1441066145	31.008562092214635	122.56924854413761	11.5	267.7	284.8
353641000	1441066146	31.008562047756804	122.56917280382717	11.5	267.8	285.20000000000005
353641000	1441066147	31.008563589203693	122.56910052467576	11.5	267.90000000000003	285.6
353641000	1441066148	31.008567	122.569033	11.5	268.0	286.0
353641000	1441066149	31.008572464389633	122.56897098349181	11.471428571428572	268.42857142857144	286.28571428571433
353641000	1441066150	31.008579769804104	122.56891307034527	11.442857142857143	268.8571428571429	286.57142857142856
353641000	1441066151	31.008588604468375	122.56885731613056	11.414285714285715	269.28571428571433	286.8571428571429
353641000	1441066152	31.008598656603862	122.56880177641821	11.385714285714286	269.7142857142857	287.14285714285717
353641000	1441066153	31.008609614428586	122.56874450677874	11.357142857142858	270.14285714285717	287.42857142857144
353641000	1441066154	31.0086211661571	122.56868356278262	11.32857142857143	270.57142857142856	287.7142857142857
353641000	1441066155	31.008633	122.56861700000002	11.3	271.0	288.0
353641000	1441066156	31.008644649151375	122.56854486349368	11.275	271.5	288.25
353641000	1441066157	31.008655026761243	122.56847515630008	11.25	272.0	288.49999999999994
353641000	1441066158	31.008662890986646	122.56841787095527	11.225	272.5	288.75
353641000	1441066159	31.008667000000003	122.568383	11.2	273.0	289.0
353641000	1441066160	31.008666949847566	122.56837572860955	11.2	273.33333333333337	289.0
353641000	1441066161	31.008665688051437	122.56838201249472	11.2	273.6666666666667	289.0
353641000	1441066162	31.008667000000003	122.568383	11.2	274.0	289.0
353641000	1441066163	31.008673785255695	122.56836285582807	11.2	274.25	289.25
353641000	1441066164	31.008685400069755	122.56831781011265	11.2	274.5	289.5
353641000	1441066165	31.00870031485311	122.56824710934134	11.2	274.75	289.75000000000006
353641000	1441066166	31.008717	122.56815	11.2	275.0	290.0
353641000	1441066167	31.008733980522276	122.56803116088018	11.149999999999999	275.49999999999994	290.0
353641000	1441066168	31.00875	122.567917	11.1	276.0	290.0
353641000	1441066169	31.008764162465486	122.56783215542583	11.1	276.24999999999994	290.0
353641000	1441066170	31.008776794866833	122.5677724561191	11.1	276.5	290.0
353641000	1441066171	31.008788529840775	122.56772652875478	11.1	276.75000000000006	290.0
353641000	1441066172	31.008799999999994	122.567683	11.1	277.0	290.0
353641000	1441066173	31.008811691250717	122.56763280072279	11.083333333333332	277.1666666666667	290.1666666666667
353641000	1441066174	31.008823502730692	122.56757607861753	11.066666666666666	277.33333333333337	290.33333333333337
353641000	1441066175	31.008835186889595	122.56751528558708	11.05	277.50000000000006	290.50000000000006
353641000	1441066176	31.00884649618114	122.56745287353607	11.033333333333333	277.6666666666667	290.6666666666667
353641000	1441066177	31.008857183063615	122.56739129437102	11.016666666666666	277.8333333333333	290.8333333333333
353641000	1441066178	31.008867000000002	122.567333	11.0	278.0	291.0
353641000	1441066179	31.008875786592725	122.56727983919275	11.0	278.1	291.0
353641000	1441066180	31.008883730986682	122.56723124816014	11.0	278.2	291.0
353641000	1441066181	31.008891108460148	122.56718605997223	11.0	278.3	291.0
353641000	1441066182	31.008898194289383	122.5671431076981	11.0	278.4	291.0
353641000	1441066183	31.00890526374896	122.56710122440586	11.0	278.5	291.0
353641000	1441066184	31.008912592111834	122.56705924316293	11.0	278.6	291.0
353641000	1441066185	31.008920454649456	122.56701599703577	11.0	278.70000000000005	291.0
353641000	1441066186	31.00892912663165	122.56697031909003	11.0	278.8	291.0
353641000	1441066187	31.00893888332648	122.5669210423903	11.0	278.9	291.0
353641000	1441066188	31.008950000000002	122.56686700000002	11.0	279.0	291.0
353641000	1441066189	31.00896265539187	122.56680740024406	10.99	279.2	290.90000000000003
353641000	1441066190	31.008976642144717	122.56674295249857	10.98	279.40000000000003	290.8
353641000	1441066191	31.008991656378445	122.56667474140357	10.97	279.6	290.70000000000005
353641000	1441066192	31.009007394214844	122.56660385160016	10.96	279.8	290.6
353641000	1441066193	31.009023551777915	122.56653136773099	10.95	280.0	290.50000000000006
353641000	1441066194	31.00903982519398	122.56645837444019	10.94	280.20000000000005	290.4
353641000	1441066195	31.00905591059183	122.56638595637355	10.93	280.40000000000003	290.3
353641000	1441066196	31.009071504102703	122.56631519817844	10.92	280.6	290.2
353641000	1441066197	31.009086301860176	122.56624718450382	10.91	280.8	290.1
353641000	1441066198	31.009099999999997	122.56618300000001	10.9	281.0	290.0
353641000	1441066199	31.009112376054937	122.56612342257023	10.9	281.0	290.11111111111114
353641000	1441066200	31.009123533138904	122.56606800312484	10.9	281.0	290.22222222222223
353641000	1441066201	31.009133655759488	122.56601598582502	10.9	281.0	290.33333333333337
353641000	1441066202	31.009142928422666	122.5659666148309	10.9	281.0	290.44444444444446
353641000	1441066203	31.009151535633155	122.56591913430188	10.9	281.0	290.5555555555556
353641000	1441066204	31.009159661894383	122.56587278839658	10.9	281.0	290.6666666666667
353641000	1441066205	31.009167491708638	122.56582682127302	10.9	281.0	290.77777777777777
353641000	1441066206	31.009175209577155	122.56578047708857	10.9	281.0	290.8888888888889
353641000	1441066207	31.009182999999993	122.56573300000001	10.9	281.0	291.0
353641000	1441066208	31.009191018945106	122.56568376912819	10.908333333333333	281.0	290.9166666666667
353641000	1441066209	31.009199308255223	122.56563270345207	10.916666666666668	281.0	290.8333333333333
353641000	1441066210	31.009207881242	122.56557985691511	10.925	281.0	290.75000000000006
353641000	1441066211	31.00921675121705	122.56552528346077	10.933333333333334	281.0	290.6666666666667
353641000	1441066212	31.009225931492	122.56546903703247	10.941666666666666	281.0	290.5833333333333
353641000	1441066213	31.009235435378557	122.56541117157357	10.95	281.0	290.50000000000006
353641000	1441066214	31.00924527618839	122.56535174102736	10.958333333333334	281.0	290.4166666666667
353641000	1441066215	31.009255467233277	122.56529079933713	10.966666666666667	281.0	290.33333333333337
353641000	1441066216	31.009266021825002	122.56522840044613	10.975	281.0	290.25
353641000	1441066217	31.009276953275428	122.56516459829753	10.983333333333334	281.0	290.1666666666667
353641000	1441066218	31.009288274896424	122.56509944683447	10.991666666666667	281.0	290.08333333333337
353641000	1441066219	31.009299999999996	122.56503300000001	11.0	281.0	290.0
353641000	1441066220	31.009312132526787	122.56496533558348	11.0	281.1	290.1
353641000	1441066221	31.009324638932068	122.56489662675907	11.0	281.2	290.2
353641000	1441066222	31.009337476300136	122.56482707054741	11.0	281.3	290.3
353641000	1441066223	31.009350601715628	122.56475686396932	11.0	281.4	290.4
353641000	1441066224	31.00936397226365	122.56468620404583	11.0	281.5	290.50000000000006
353641000	1441066225	31.009377545029714	122.56461528779823	11.0	281.6	290.6
353641000	1441066226	31.00939127709979	122.56454431224802	11.0	281.70000000000005	290.70000000000005
353641000	1441066227	31.00940512556023	122.56447347441689	11.0	281.8	290.8
353641000	1441066228	31.00941904749788	122.56440297132683	11.0	281.90000000000003	290.90000000000003
353641000	1441066229	31.009433	122.56433300000002	11.0	282.0	291.0
353641000	1441066230	31.00944694309459	122.56426373068821	11.0	282.0	290.94736842105266
353641000	1441066231	31.009460848571493	122.56419522656049	11.0	282.0	290.89473684210526
353641000	1441066232	31.00947469116093	122.56412752401533	11.0	282.0	290.8421052631579
353641000	1441066233	31.009488445593227	122.56406065945133	11.0	282.0	290.7894736842105
353641000	1441066234	31.009502086598776	122.56399466926713	11.0	282.0	290.7368421052632
353641000	1441066235	31.009515588907988	122.56392958986147	11.0	282.0	290.6842105263158
353641000	1441066236	31.00952892725138	122.56386545763321	11.0	282.0	290.63157894736844
353641000	1441066237	31.009542076359494	122.56380230898125	11.0	282.0	290.5789473684211
353641000	1441066238	31.009555010962917	122.56374018030456	11.0	282.0	290.5263157894737
353641000	1441066239	31.009567705792293	122.5636791080022	11.0	282.0	290.4736842105263
353641000	1441066240	31.009580135578297	122.56361912847326	11.0	282.0	290.42105263157896
353641000	1441066241	31.009592275051684	122.56356027811698	11.0	282.0	290.3684210526316
353641000	1441066242	31.009604098943207	122.56350259333257	11.0	282.0	290.3157894736843
353641000	1441066243	31.00961558198365	122.56344611051937	11.0	282.0	290.2631578947369
353641000	1441066244	31.009626698903872	122.56339086607667	11.0	282.0	290.2105263157895
353641000	1441066245	31.009637424434725	122.56333689640394	11.0	282.0	290.15789473684214
353641000	1441066246	31.009647733307087	122.56328423790058	11.0	282.0	290.1052631578948
353641000	1441066247	31.009657600251867	122.5632329269661	11.0	282.0	290.0526315789474
353641000	1441066248	31.009667	122.563183	11.0	282.0	290.0
353641000	1441066249	31.009675927540084	122.56313444254545	11.0	282.1	289.70000000000005
353641000	1441066250	31.009684458891353	122.5630870367199	11.0	282.2	289.40000000000003
353641000	1441066251	31.00969269033028	122.56304051378426	11.0	282.3	289.1
353641000	1441066252	31.00970071813298	122.56299460499895	11.0	282.4	288.8
353641000	1441066253	31.00970863857514	122.5629490416243	11.0	282.50000000000006	288.5
353641000	1441066254	31.00971654793206	122.56290355492024	11.0	282.6	288.20000000000005
353641000	1441066255	31.009724542478672	122.5628578761465	11.0	282.70000000000005	287.9
353641000	1441066256	31.009732718489506	122.56281173656248	11.0	282.8	287.6
353641000	1441066257	31.009741172238694	122.56276486742736	11.0	282.90000000000003	287.3
353641000	1441066258	31.009750000000004	122.56271700000002	11.0	283.0	287.0
353641000	1441066259	31.009759258039182	122.5626679383405	11.0	282.77777777777777	286.8888888888889
353641000	1441066260	31.009768842591495	122.5626177777146	11.0	282.55555555555554	286.77777777777777
353641000	1441066261	31.009778609884833	122.56256668618994	11.0	282.33333333333337	286.6666666666667
353641000	1441066262	31.009788416147313	122.5625148318345	11.0	282.11111111111114	286.55555555555554
353641000	1441066263	31.00979811760734	122.56246238271657	11.0	281.8888888888889	286.44444444444446
353641000	1441066264	31.009807570493546	122.56240950690487	11.0	281.6666666666667	286.33333333333337
353641000	1441066265	31.00981663103488	122.56235637246849	11.0	281.44444444444446	286.22222222222223
353641000	1441066266	31.00982515546052	122.56230314747691	11.0	281.22222222222223	286.11111111111114
353641000	1441066267	31.009833000000008	122.56225	11.0	281.0	286.0
353641000	1441066268	31.009840066154535	122.56219705212779	11.008333333333333	280.8333333333333	286.0
353641000	1441066269	31.009846436511346	122.56214424202952	11.016666666666666	280.6666666666667	286.0
353641000	1441066270	31.009852238929028	122.562091461894	11.025	280.5	286.0
353641000	1441066271	31.009857601265956	122.56203860390976	11.033333333333333	280.33333333333337	286.0
353641000	1441066272	31.00986265138032	122.56198556026496	11.041666666666666	280.1666666666667	286.0
353641000	1441066273	31.009867517130157	122.56193222314751	11.05	280.0	286.0
353641000	1441066274	31.009872326373333	122.56187848474498	11.058333333333334	279.83333333333337	286.0
353641000	1441066275	31.00987720696745	122.56182423724464	11.066666666666666	279.6666666666667	286.0
353641000	1441066276	31.009882286770008	122.56176937283351	11.075	279.5	286.0
353641000	1441066277	31.009887693638273	122.56171378369818	11.083333333333332	279.3333333333333	286.0
353641000	1441066278	31.00989355542932	122.56165736202503	11.091666666666667	279.1666666666667	286.0
353641000	1441066279	31.00989999999999	122.5616	11.1	279.0	286.0
353641000	1441066280	31.009907120706128	122.56154159497807	11.1	279.0	286.0
353641000	1441066281	31.009914872900048	122.56148206499132	11.1	279.0	286.0
353641000	1441066282	31.00992317743303	122.56142133324137	11.1	279.0	286.0
353641000	1441066283	31.00993195515626	122.56135932292987	11.1	279.0	286.0
353641000	1441066284	31.009941126920644	122.56129595725865	11.1	279.0	286.0
353641000	1441066285	31.009950613576965	122.56123115942972	11.1	279.0	286.0
353641000	1441066286	31.009960335975787	122.56116485264519	11.1	279.0	286.0
353641000	1441066287	31.00997021496749	122.56109696010739	11.1	279.0	286.0
353641000	1441066288	31.009980171402173	122.56102740501878	11.1	279.0	286.0
353641000	1441066289	31.009990126129786	122.56095611058203	11.1	279.0	286.0
353641000	1441066290	31.010000000000005	122.56088300000002	11.1	279.0	286.0
353641000	1441066291	31.01000971998324	122.5608081283648	11.1	278.9	286.0
353641000	1441066292	31.01001923753428	122.56073207832455	11.1	278.8	286.0
353641000	1441066293	31.01002851023037	122.56065556441673	11.1	278.70000000000005	286.0
353641000	1441066294	31.010037495650447	122.56057930117933	11.1	278.6	286.0
353641000	1441066295	31.010046151375125	122.56050400315056	11.1	278.5	286.0
353641000	1441066296	31.010054434986674	122.56043038486911	11.1	278.4	286.0
353641000	1441066297	31.010062304068963	122.56035916087396	11.1	278.3	286.0
353641000	1441066298	31.010069716207344	122.56029104570436	11.1	278.2	286.0
353641000	1441066299	31.010076628988422	122.56022675389978	11.1	278.1	286.0
353641000	1441066300	31.01008299999999	122.560167	11.1	278.0	286.0
353641000	1441066301	31.010088812249034	122.56011220530047	11.1	277.90000000000003	285.90000000000003
353641000	1441066302	31.010094150415537	122.56006161811915	11.1	277.8	285.8
353641000	1441066303	31.010099124595943	122.56001419352913	11.1	277.70000000000005	285.7
353641000	1441066304	31.010103844884828	122.55996888660299	11.1	277.6	285.6
353641000	1441066305	31.010108421375215	122.5599246524129	11.1	277.50000000000006	285.5
353641000	1441066306	31.01011296415859	122.55988044603055	11.1	277.4	285.40000000000003
353641000	1441066307	31.010117583325016	122.55983522252735	11.1	277.3	285.3
353641000	1441066308	31.01012238896305	122.55978793697426	11.1	277.2	285.2
353641000	1441066309	31.01012749115966	122.55973754444179	11.1	277.1	285.09999999999997
353641000	1441066310	31.010132999999996	122.559683	11.1	277.0	285.0
353641000	1441066311	31.01013899875984	122.55962355853977	11.114285714285714	277.0	285.1428571428571
353641000	1441066312	31.010145463484804	122.55955967423695	11.128571428571428	277.0	285.2857142857143
353641000	1441066313	31.010152343413942	122.55949210108888	11.142857142857142	277.0	285.42857142857144
353641000	1441066314	31.010159587787527	122.5594215930931	11.157142857142857	277.0	285.57142857142856
353641000	1441066315	31.010167145847284	122.55934890424754	11.17142857142857	277.0	285.7142857142857
353641000	1441066316	31.01017496683647	122.55927478855033	11.185714285714285	277.0	285.8571428571429
353641000	1441066317	31.01018300000001	122.5592	11.2	277.0	286.0
353641000	1441066318	31.01019119168929	122.55912523131704	11.209090909090909	277.0	285.90909090909093
353641000	1441066319	31.010199476676107	122.55905093010868	11.218181818181817	277.0	285.81818181818187
353641000	1441066320	31.010207786837952	122.55897748270402	11.227272727272727	277.0	285.72727272727275
353641000	1441066321	31.010216054053195	122.55890527543254	11.236363636363636	277.0	285.6363636363636
353641000	1441066322	31.01022421020102	122.55883469462398	11.245454545454546	277.0	285.5454545454545
353641000	1441066323	31.01023218716144	122.55876612660853	11.254545454545454	277.0	285.4545454545455
353641000	1441066324	31.010239916815188	122.55869995771651	11.263636363636364	277.0	285.3636363636364
353641000	1441066325	31.010247331043658	122.55863657427865	11.272727272727273	277.0	285.27272727272725
353641000	1441066326	31.010254361728883	122.55857636262583	11.281818181818183	277.0	285.18181818181813
353641000	1441066327	31.01026094075336	122.55851970908918	11.290909090909091	277.0	285.09090909090907
353641000	1441066328	31.010266999999992	122.55846700000001	11.3	277.0	285.0
353641000	1441066329	31.010272499252615	122.55841842783235	11.290909090909091	277.0	285.0
353641000	1441066330	31.01027750989699	122.5583734096308	11.281818181818183	277.0	285.0
353641000	1441066331	31.01028213121818	122.55833116858214	11.272727272727273	277.0	285.0
353641000	1441066332	31.010286462500037	122.55829092787278	11.263636363636364	277.0	285.0
353641000	1441066333	31.010290603025343	122.55825191068877	11.254545454545454	277.0	285.0
353641000	1441066334	31.010294652075824	122.55821334021591	11.245454545454546	277.0	285.0
353641000	1441066335	31.010298708932286	122.55817443963964	11.236363636363636	277.0	285.0
353641000	1441066336	31.01030287287461	122.55813443214518	11.227272727272727	277.0	285.0
353641000	1441066337	31.01030724318167	122.55809254091744	11.218181818181817	277.0	285.0
353641000	1441066338	31.010311919131265	122.55804798914097	11.209090909090909	277.0	285.0
353641000	1441066339	31.010317	122.55800000000002	11.2	277.0	285.0
353641000	1441066340	31.0103225640211	122.55794797993613	11.209090909090909	277.0	285.09090909090907
353641000	1441066341	31.010328605258994	122.55789206842161	11.218181818181817	277.0	285.18181818181813
353641000	1441066342	31.010335096736213	122.55783258818659	11.227272727272727	277.0	285.27272727272725
353641000	1441066343	31.010342011475558	122.5577698619611	11.236363636363636	277.0	285.3636363636364
353641000	1441066344	31.010349322500183	122.5577042124754	11.245454545454546	277.0	285.4545454545455
353641000	1441066345	31.010357002833693	122.55763596245971	11.254545454545454	277.0	285.5454545454545
353641000	1441066346	31.01036502550021	122.55756543464445	11.263636363636364	277.0	285.6363636363636
353641000	1441066347	31.010373363524447	122.55749295176011	11.272727272727273	277.0	285.72727272727275
353641000	1441066348	31.0103819899317	122.55741883653737	11.281818181818183	277.0	285.81818181818187
353641000	1441066349	31.01039087774798	122.557343411707	11.290909090909091	277.0	285.90909090909093
353641000	1441066350	31.010399999999997	122.557267	11.3	277.0	286.0
353641000	1441066351	31.010409314532215	122.55718993754176	11.3	277.0	286.0
353641000	1441066352	31.010418718458027	122.55711261403482	11.3	277.0	286.0
353641000	1441066353	31.010428093708853	122.5570354325764	11.3	277.0	286.0
353641000	1441066354	31.010437322217047	122.55695879626423	11.3	277.0	286.0
353641000	1441066355	31.010446285915933	122.55688310819664	11.3	277.0	286.0
353641000	1441066356	31.010454866739764	122.55680877147238	11.3	277.0	286.0
353641000	1441066357	31.010462946623694	122.55673618919072	11.3	277.0	286.0
353641000	1441066358	31.01047040750373	122.55666576445134	11.3	277.0	286.0
353641000	1441066359	31.01047713131666	122.55659790035428	11.3	277.0	286.0
353641000	1441066360	31.010483	122.55653300000002	11.3	277.0	286.0
353641000	1441066361	31.010487949186054	122.55647133099302	11.3	276.8888888888889	286.0
353641000	1441066362	31.01049212928389	122.556412618953	11.3	276.7777777777778	286.0
353641000	1441066363	31.01049574439598	122.55635645400288	11.3	276.6666666666667	286.0
353641000	1441066364	31.01049899862385	122.55630242626495	11.3	276.5555555555556	286.0
353641000	1441066365	31.01050209606822	122.55625012586087	11.3	276.4444444444444	286.0
353641000	1441066366	31.010505240829087	122.55619914291188	11.3	276.3333333333333	286.0
353641000	1441066367	31.010508637005707	122.55614906753864	11.3	276.22222222222223	286.0
353641000	1441066368	31.010512488696687	122.55609948986142	11.3	276.1111111111111	286.0
353641000	1441066369	31.010516999999993	122.55604999999998	11.3	276.0	286.0
353641000	1441066370	31.010522322941355	122.55600022385876	11.3	276.1111111111111	285.8888888888889
353641000	1441066371	31.010528401259435	122.55594993048244	11.3	276.22222222222223	285.7777777777778
353641000	1441066372	31.010535126621026	122.55589892470095	11.3	276.3333333333333	285.6666666666667
353641000	1441066373	31.010542390692518	122.55584701134443	11.3	276.4444444444444	285.5555555555556
353641000	1441066374	31.01055008514005	122.5557939952431	11.3	276.5555555555556	285.4444444444444
353641000	1441066375	31.010558101629357	122.55573968122734	11.3	276.6666666666667	285.3333333333333
353641000	1441066376	31.01056633182585	122.55568387412774	11.3	276.7777777777778	285.22222222222223
353641000	1441066377	31.01057466739452	122.55562637877497	11.3	276.8888888888889	285.1111111111111
353641000	1441066378	31.010582999999993	122.55556699999998	11.3	277.0	285.0
353641000	1441066379	31.0105912389777	122.55550566757043	11.3	277.0	284.8181818181818
353641000	1441066380	31.010599364348163	122.55544281100043	11.3	277.0	284.6363636363636
353641000	1441066381	31.010607373804014	122.55537898474083	11.3	277.0	284.45454545454544
353641000	1441066382	31.010615265039025	122.55531474324266	11.3	277.0	284.27272727272725
353641000	1441066383	31.010623035747997	122.5552506409572	11.3	277.0	284.0909090909091
353641000	1441066384	31.010630683626868	122.5551872323358	11.3	277.0	283.9090909090909
353641000	1441066385	31.01063820637264	122.55512507183002	11.3	277.0	283.7272727272727
353641000	1441066386	31.010645601683397	122.55506471389161	11.3	277.0	283.54545454545456
353641000	1441066387	31.010652867258116	122.55500671297243	11.3	277.0	283.3636363636364
353641000	1441066388	31.010660000796754	122.5549516235245	11.3	277.0	283.1818181818182
353641000	1441066389	31.010666999999994	122.5549	11.3	277.0	283.0
353641000	1441066390	31.010673866471848	122.55485211748125	11.3	277.0	282.6
353641000	1441066391	31.010680617426853	122.55480713357083	11.3	277.0	282.2
353641000	1441066392	31.01068727398061	122.55476392650114	11.3	277.0	281.79999999999995
353641000	1441066393	31.010693857247134	122.55472137450415	11.3	277.0	281.4
353641000	1441066394	31.010700388338893	122.55467835581153	11.3	277.0	281.0
353641000	1441066395	31.01070688836685	122.55463374865464	11.3	277.0	280.6
353641000	1441066396	31.010713378440418	122.55458643126451	11.3	277.0	280.2
353641000	1441066397	31.01071987966718	122.55453528187182	11.3	277.0	279.8
353641000	1441066398	31.01072641315268	122.55447917870696	11.3	277.0	279.40000000000003
353641000	1441066399	31.01073299999999	122.554417	11.3	277.0	279.0
353641000	1441066400	31.010739650029898	122.55434804154459	11.3	276.90909090909093	278.45454545454544
353641000	1441066401	31.010746327944084	122.55427326939022	11.3	276.81818181818187	277.9090909090909
353641000	1441066402	31.010752987166676	122.55419406715077	11.3	276.72727272727275	277.3636363636364
353641000	1441066403	31.010759581124685	122.55411181844062	11.3	276.6363636363636	276.8181818181818
353641000	1441066404	31.01076606324828	122.55402790687461	11.3	276.5454545454545	276.27272727272725
353641000	1441066405	31.010772386971205	122.55394371606815	11.3	276.4545454545455	275.72727272727275
353641000	1441066406	31.01077850573076	122.55386062963714	11.3	276.3636363636364	275.1818181818182
353641000	1441066407	31.010784372967745	122.55378003119787	11.3	276.27272727272725	274.6363636363637
353641000	1441066408	31.01078994212639	122.55370330436712	11.3	276.18181818181813	274.0909090909091
353641000	1441066409	31.01079516665389	122.55363183276202	11.3	276.09090909090907	273.54545454545456
353641000	1441066410	31.010799999999993	122.55356699999999	11.3	276.0	273.0
353641000	1441066411	31.010804398258347	122.55350959893514	11.3	275.8	272.2
353641000	1441066412	31.010808328090086	122.5534580593671	11.3	275.6	271.40000000000003
353641000	1441066413	31.010811758794425	122.55341022033168	11.3	275.4	270.6
353641000	1441066414	31.010814659666963	122.55336392086427	11.3	275.2	269.8
353641000	1441066415	31.010816999999992	122.55331699999999	11.3	275.0	269.0
353641000	1441066416	31.010818699994058	122.55326734547265	11.3	274.5	268.25
353641000	1441066417	31.010819483492227	122.55321303981104	11.3	274.0	267.5
353641000	1441066418	31.010819025245357	122.55315221424357	11.3	273.5	266.75
353641000	1441066419	31.010816999999992	122.55308300000002	11.3	273.0	266.0
353641000	1441066420	31.010813146582954	122.55300451581068	11.3	272.6666666666667	265.6666666666667
353641000	1441066421	31.01080746016233	122.55291983040232	11.3	272.33333333333337	265.3333333333333
353641000	1441066422	31.010800000000007	122.55283300000002	11.3	272.0	265.0
353641000	1441066423	31.01079080426403	122.5527474437513	11.3	271.33333333333337	264.33333333333337
353641000	1441066424	31.010779826712362	122.55266403249671	11.3	270.6666666666667	263.6666666666667
353641000	1441066425	31.010766999999998	122.552583	11.3	270.0	263.0
353641000	1441066426	31.01075261060478	122.55250560642146	11.280000000000001	269.6	262.8
353641000	1441066427	31.01073836029921	122.55243721750415	11.26	269.2	262.6
353641000	1441066428	31.010726304689072	122.55238422537863	11.24	268.8	262.40000000000003
353641000	1441066429	31.010718499386353	122.55235302216923	11.219999999999999	268.4	262.2
353641000	1441066430	31.010716999999996	122.55235000000002	11.2	268.0	262.0
353641000	1441066431	31.010720844455907	122.55236854258895	11.2	267.5	262.0
353641000	1441066432	31.010716999999996	122.55235000000002	11.2	267.0	262.0
353641000	1441066433	31.01069503585735	122.55224796065846	11.2	265.5	261.5
353641000	1441066434	31.010667	122.55211700000001	11.2	264.0	261.0
353641000	1441066435	31.010646958776913	122.55202104344318	11.174999999999999	263.75000000000006	261.0
353641000	1441066436	31.010634572531615	122.55196042979034	11.149999999999999	263.5	261.0
353641000	1441066437	31.01062590002932	122.55191960123696	11.125	263.25	261.0
353641000	1441066438	31.010617000000003	122.551883	11.1	263.0	261.0
353641000	1441066439	31.010604707736334	122.55183791654551	11.125	262.5	261.0
353641000	1441066440	31.01058896485153	122.5517830342913	11.149999999999999	262.0	261.0
353641000	1441066441	31.010570489540665	122.55171988489182	11.174999999999999	261.5	261.0
353641000	1441066442	31.01055	122.55165	11.2	261.0	261.0
353641000	1441066443	31.01052819116864	122.55157497612343	11.2	260.6666666666667	261.3333333333333
353641000	1441066444	31.010505664951886	122.5514966691947	11.2	260.3333333333333	261.6666666666667
353641000	1441066445	31.010482999999994	122.55141700000001	11.2	260.0	262.0
353641000	1441066446	31.01046100112263	122.55133882500775	11.2	259.5	261.75
353641000	1441066447	31.010441377757626	122.5512687434237	11.2	258.99999999999994	261.5
353641000	1441066448	31.0104260655117	122.55121429012934	11.2	258.5	261.25
353641000	1441066449	31.010417000000007	122.55118300000001	11.2	258.0	261.0
353641000	1441066450	31.01041501905925	122.5511779465273	11.2	258.0	261.0
353641000	1441066451	31.01041656941175	122.55118435766887	11.2	258.0	261.0
353641000	1441066452	31.010417000000007	122.55118300000001	11.2	258.0	261.0
353641000	1441066453	31.01041258987811	122.55115865361738	11.2	257.85714285714283	261.0
353641000	1441066454	31.010403338543725	122.55111215270614	11.2	257.71428571428567	261.0
353641000	1441066455	31.01039017560174	122.5510483449761	11.2	257.57142857142856	261.0
353641000	1441066456	31.010374030658213	122.55097207813701	11.2	257.42857142857144	261.0
353641000	1441066457	31.01035583332589	122.55088819989528	11.2	257.2857142857143	261.0
353641000	1441066458	31.01033651322794	122.55080155795167	11.2	257.14285714285717	261.0
353641000	1441066459	31.010316999999993	122.55071699999999	11.2	257.0	261.0
353641000	1441066460	31.01029805613186	122.55063840164264	11.2	256.9090909090909	261.0909090909091
353641000	1441066461	31.010279775487017	122.55056575014174	11.2	256.8181818181818	261.1818181818182
353641000	1441066462	31.01026208476871	122.55049806067589	11.2	256.7272727272727	261.27272727272725
353641000	1441066463	31.01024491067754	122.55043434842493	11.2	256.6363636363636	261.3636363636364
353641000	1441066464	31.010228179911685	122.55037362856974	11.2	256.54545454545456	261.45454545454544
353641000	1441066465	31.010211819167253	122.55031491629227	11.2	256.45454545454544	261.54545454545456
353641000	1441066466	31.01019575513842	122.55025722677532	11.2	256.3636363636364	261.6363636363636
353641000	1441066467	31.010179914517554	122.55019957520261	11.2	256.27272727272725	261.7272727272727
353641000	1441066468	31.0101642239953	122.55014097675873	11.2	256.1818181818182	261.8181818181818
353641000	1441066469	31.010148610260472	122.55008044662911	11.2	256.0909090909091	261.9090909090909
353641000	1441066470	31.010132999999996	122.550017	11.2	256.0	262.0
353641000	1441066471	31.010117341939218	122.5499499465913	11.2	256.0	262.0
353641000	1441066472	31.01010167296463	122.54987977425422	11.2	256.0	262.0
353641000	1441066473	31.01008605200436	122.54980726537227	11.2	256.0	262.0
353641000	1441066474	31.01007053798811	122.54973320232808	11.2	256.0	262.0
353641000	1441066475	31.010055189847336	122.54965836750371	11.2	256.0	262.0
353641000	1441066476	31.010040066515213	122.54958354328046	11.2	256.0	262.0
353641000	1441066477	31.01002522692681	122.54950951203888	11.2	256.0	262.0
353641000	1441066478	31.01001073001885	122.54943705615888	11.2	256.0	262.0
353641000	1441066479	31.009996634729884	122.5493669580197	11.2	256.0	262.0
353641000	1441066480	31.009982999999995	122.54930000000002	11.2	256.0	262.0
353641000	1441066481	31.00996987415636	122.54923677960053	11.2	256.0	262.0
353641000	1441066482	31.009957263069378	122.54917715481221	11.2	256.0	262.0
353641000	1441066483	31.009945161994406	122.54912079874882	11.2	256.0	262.0
353641000	1441066484	31.00993356618593	122.54906738452449	11.2	256.0	262.0
353641000	1441066485	31.00992247089773	122.54901658525355	11.2	256.0	262.0
353641000	1441066486	31.009911871382872	122.54896807405066	11.2	256.0	262.0
353641000	1441066487	31.0099017628938	122.5489215240307	11.2	256.0	262.0
353641000	1441066488	31.0098921406824	122.5488766083087	11.2	256.0	262.0
353641000	1441066489	31.009882999999995	122.548833	11.2	256.0	262.0
353641000	1441066490	31.00987430644202	122.54879033323097	11.2	256.0	262.0
353641000	1441066491	31.009865906981442	122.54874808617217	11.2	256.0	262.0
353641000	1441066492	31.009857618935087	122.5487056980055	11.2	256.0	262.0
353641000	1441066493	31.00984925961902	122.54866260791347	11.2	256.0	262.0
353641000	1441066494	31.00984064634858	122.54861825507913	11.2	256.0	262.0
353641000	1441066495	31.00983159643827	122.54857207868606	11.2	256.0	262.0
353641000	1441066496	31.009821927201767	122.54852351791847	11.2	256.0	262.0
353641000	1441066497	31.009811455951795	122.54847201196122	11.2	256.0	262.0
353641000	1441066498	31.009799999999995	122.54841700000001	11.2	256.0	262.0
353641000	1441066499	31.009787446720274	122.54835814430244	11.2	256.0	262.0
353641000	1441066500	31.00977396373983	122.54829599946065	11.2	256.0	262.0
353641000	1441066501	31.00975978875038	122.54823134314711	11.2	256.0	262.0
353641000	1441066502	31.009745159444936	122.54816495303332	11.2	256.0	262.0
353641000	1441066503	31.009730313518055	122.54809760678965	11.2	256.0	262.0
353641000	1441066504	31.009715488665858	122.54803008208542	11.2	256.0	262.0
353641000	1441066505	31.009700922586067	122.54796315658868	11.2	256.0	262.0
353641000	1441066506	31.009686852978028	122.54789760796643	11.2	256.0	262.0
353641000	1441066507	31.00967351754259	122.54783421388446	11.2	256.0	262.0
353641000	1441066508	31.00966115398206	122.54777375200766	11.2	256.0	262.0
353641000	1441066509	31.009649999999993	122.54771700000002	11.2	256.0	262.0
353641000	1441066510	31.009640203019575	122.5476644439158	11.209999999999999	256.0	262.0
353641000	1441066511	31.009631549337804	122.54761540337336	11.219999999999999	256.0	262.0
353641000	1441066512	31.009623734968674	122.5475689063831	11.23	256.0	262.0
353641000	1441066513	31.009616455924494	122.54752398095661	11.24	256.0	262.0
353641000	1441066514	31.009609408216246	122.54747965510637	11.25	256.0	262.0
353641000	1441066515	31.009602287853482	122.54743495684578	11.26	256.0	262.0
353641000	1441066516	31.009594790844442	122.54738891418911	11.27	256.0	262.0
353641000	1441066517	31.00958661319596	122.54734055515158	11.280000000000001	256.0	262.0
353641000	1441066518	31.009577450913305	122.54728890774936	11.290000000000001	256.0	262.0
353641000	1441066519	31.009567000000004	122.547233	11.3	256.0	262.0
353641000	1441066520	31.009555048720763	122.54717216715497	11.290000000000001	256.0	262.0
353641000	1441066521	31.009541754391957	122.54710697339699	11.280000000000001	256.0	262.0
353641000	1441066522	31.009527366594128	122.54703829014083	11.27	256.0	262.0
353641000	1441066523	31.00951213490936	122.54696698880028	11.26	256.0	262.0
353641000	1441066524	31.009496308921413	122.54689394078794	11.25	256.0	262.0
353641000	1441066525	31.009480138215938	122.54682001751522	11.24	256.0	262.0
353641000	1441066526	31.009463872380525	122.54674609039209	11.23	256.0	262.0
353641000	1441066527	31.009447761004736	122.54667303082722	11.219999999999999	256.0	262.0
353641000	1441066528	31.009432053680097	122.54660171022786	11.209999999999999	256.0	262.0
353641000	1441066529	31.009417000000003	122.546533	11.2	256.0	262.0
353641000	1441066530	31.009402785002674	122.5464675472121	11.2	256.0	262.0
353641000	1441066531	31.00938933549961	122.54640510158717	11.2	256.0	262.0
353641000	1441066532	31.009376513744535	122.54634518851256	11.2	256.0	262.0
353641000	1441066533	31.009364181990115	122.54628733337638	11.2	256.0	262.0
353641000	1441066534	31.009352202488035	122.54623106156738	11.2	256.0	262.0
353641000	1441066535	31.009340437489147	122.54617589847491	11.2	256.0	262.0
353641000	1441066536	31.00932874924342	122.54612136948894	11.2	256.0	262.0
353641000	1441066537	31.009317000000003	122.54606700000001	11.2	256.0	262.0
353641000	1441066538	31.00930508430954	122.54601240244338	11.2	256.0	262.0
353641000	1441066539	31.009293025931164	122.54595753743172	11.2	256.0	262.0
353641000	1441066540	31.00928088092637	122.54590245262177	11.2	256.0	262.0
353641000	1441066541	31.00926870535666	122.54584719567022	11.2	256.0	262.0
353641000	1441066542	31.009256555283667	122.54579181423348	11.2	256.0	262.0
353641000	1441066543	31.009244486769038	122.5457363559679	11.2	256.0	262.0
353641000	1441066544	31.009232555874572	122.54568086852967	11.2	256.0	262.0
353641000	1441066545	31.009220818662097	122.54562539957475	11.2	256.0	262.0
353641000	1441066546	31.00920933119353	122.54556999675904	11.2	256.0	262.0
353641000	1441066547	31.00919814953093	122.54551470773823	11.2	256.0	262.0
353641000	1441066548	31.009187329736346	122.54545958016787	11.2	256.0	262.0
353641000	1441066549	31.00917692787194	122.54540466170336	11.2	256.0	262.0
353641000	1441066550	31.009166999999994	122.54535	11.2	256.0	262.0
353641000	1441066551	31.00915754677633	122.54529555546968	11.2	256.0	262.0
353641000	1441066552	31.009148347230727	122.54524093955187	11.2	256.0	262.0
353641000	1441066553	31.009139124985733	122.54518567644352	11.2	256.0	262.0
353641000	1441066554	31.009129603663084	122.54512929034254	11.2	256.0	262.0
353641000	1441066555	31.00911950688368	122.54507130544754	11.2	256.0	262.0
353641000	1441066556	31.009108558267524	122.54501124595818	11.2	256.0	262.0
353641000	1441066557	31.009096481433627	122.54494863607506	11.2	256.0	262.0
353641000	1441066558	31.009082999999997	122.54488300000001	11.2	256.0	262.0
353641000	1441066559	31.009067940546764	122.54481408117267	11.2	256.0	262.0
353641000	1441066560	31.00905154150701	122.54474249998013	11.2	256.0	262.0
353641000	1441066561	31.00903414427853	122.54466909604486	11.2	256.0	262.0
353641000	1441066562	31.009016090260886	122.54459470898796	11.2	256.0	262.0
353641000	1441066563	31.008997720855596	122.54452017842878	11.2	256.0	262.0
353641000	1441066564	31.008979377466023	122.54444634398499	11.2	256.0	262.0
353641000	1441066565	31.008961401497448	122.54437404527253	11.2	256.0	262.0
353641000	1441066566	31.00894413435701	122.54430412190571	11.2	256.0	262.0
353641000	1441066567	31.008927917453523	122.54423741349727	11.2	256.0	262.0
353641000	1441066568	31.00891309219731	122.54417475965862	11.2	256.0	262.0
353641000	1441066569	31.0089	122.544117	11.2	256.0	262.0
353641000	1441066570	31.008888859767875	122.54406463083299	11.2	256.0	262.0
353641000	1441066571	31.008879400381428	122.54401677527773	11.2	256.0	262.0
353641000	1441066572	31.008871228212687	122.54397221315811	11.2	256.0	262.0
353641000	1441066573	31.008863949631728	122.54392972429953	11.2	256.0	262.0
353641000	1441066574	31.008857171006856	122.54388808852865	11.2	256.0	262.0
353641000	1441066575	31.008850498704764	122.54384608567321	11.2	256.0	262.0
353641000	1441066576	31.00884353909058	122.54380249556205	11.2	256.0	262.0
353641000	1441066577	31.008835898527725	122.54375609802509	11.2	256.0	262.0
353641000	1441066578	31.008827183377754	122.5437056728935	11.2	256.0	262.0
353641000	1441066579	31.008816999999997	122.54364999999999	11.2	256.0	262.0
353641000	1441066580	31.008805073938518	122.54358827297166	11.2	256.1	262.0
353641000	1441066581	31.00879160748532	122.54352134060659	11.2	256.2	262.0
353641000	1441066582	31.008776922121253	122.54345046549454	11.2	256.3	262.0
353641000	1441066583	31.008761339329457	122.54337691022397	11.2	256.4	262.0
353641000	1441066584	31.008745180595753	122.54330193738159	11.2	256.5	262.0
353641000	1441066585	31.008728767408744	122.54322680955232	11.2	256.6	262.0
353641000	1441066586	31.008712421259947	122.54315278931925	11.2	256.7	262.0
353641000	1441066587	31.008696463643776	122.54308113926352	11.2	256.8	262.0
353641000	1441066588	31.008681216057298	122.54301312196452	11.2	256.9	262.0
353641000	1441066589	31.008667000000003	122.54294999999999	11.2	257.0	262.0
353641000	1441066590	31.008654038864236	122.54289258667643	11.2	256.88888888888886	262.0
353641000	1441066591	31.008642163606034	122.54283989822066	11.2	256.77777777777777	262.0
353641000	1441066592	31.008631107069714	122.54279050159103	11.2	256.6666666666667	262.0
353641000	1441066593	31.00862060209711	122.54274296374737	11.2	256.55555555555554	262.0
353641000	1441066594	31.008610381527824	122.54269585165079	11.2	256.44444444444446	262.0
353641000	1441066595	31.008600178199345	122.54264773226367	11.2	256.3333333333333	262.0
353641000	1441066596	31.008589724946976	122.54259717254945	11.2	256.22222222222223	262.0
353641000	1441066597	31.008578754603764	122.54254273947284	11.2	256.11111111111114	262.0
353641000	1441066598	31.008567	122.542483	11.2	256.0	262.0
353641000	1441066599	31.008554279420544	122.54241700961263	11.2	256.1	262.0
353641000	1441066600	31.00854075297958	122.54234577784905	11.2	256.2	262.0
353641000	1441066601	31.008526666251054	122.54227080276038	11.2	256.3	262.0
353641000	1441066602	31.008512264811937	122.54219358239637	11.2	256.4	262.0
353641000	1441066603	31.008497794242636	122.54211561480498	11.2	256.5	262.0
353641000	1441066604	31.00848350012703	122.54203839803256	11.2	256.6	262.0
353641000	1441066605	31.008469628052644	122.54196343012364	11.2	256.7	262.0
353641000	1441066606	31.00845642361032	122.54189220912114	11.2	256.8	262.0
353641000	1441066607	31.008444132393958	122.54182623306652	11.2	256.9	262.0
353641000	1441066608	31.008432999999993	122.54176700000001	11.2	257.0	262.0
353641000	1441066609	31.00842318258466	122.54171548285812	11.2	256.9	262.0
353641000	1441066610	31.008414478535908	122.54167055416642	11.2	256.8	262.0
353641000	1441066611	31.0084065967966	122.54163056134912	11.2	256.7	262.0
353641000	1441066612	31.008399246306904	122.5415938518319	11.2	256.6	262.0
353641000	1441066613	31.008392136004737	122.54155877304154	11.2	256.5	262.0
353641000	1441066614	31.008384974826093	122.5415236724058	11.2	256.4	262.0
353641000	1441066615	31.008377471705202	122.54148689735341	11.2	256.3	262.0
353641000	1441066616	31.00836933557431	122.54144679531414	11.2	256.2	262.0
353641000	1441066617	31.008360275363483	122.5414017137189	11.2	256.1	262.0
353641000	1441066618	31.00835	122.54135000000001	11.2	256.0	262.0
353641000	1441066619	31.008338319030916	122.54129054706047	11.2	256.1	262.0
353641000	1441066620	31.00832544449422	122.54122442967935	11.2	256.2	262.0
353641000	1441066621	31.008311689052853	122.54115326810363	11.2	256.3	262.0
353641000	1441066622	31.00829736537253	122.54107868257871	11.2	256.4	262.0
353641000	1441066623	31.008282786122333	122.54100229334821	11.2	256.5	262.0
353641000	1441066624	31.00826826397503	122.54092572065375	11.2	256.6	262.0
353641000	1441066625	31.0082541116072	122.54085058473491	11.2	256.7	262.0
353641000	1441066626	31.0082406416991	122.54077850582937	11.2	256.8	262.0
353641000	1441066627	31.00822816693447	122.54071110417296	11.2	256.9	262.0
353641000	1441066628	31.00821699999999	122.54065000000001	11.2	257.0	262.0
353641000	1441066629	31.00820735072331	122.54059630725118	11.2	256.9090909090909	262.0
353641000	1441066630	31.00819901748687	122.54054911469713	11.2	256.8181818181818	262.0
353641000	1441066631	31.008191695808982	122.54050700481756	11.2	256.7272727272727	262.0
353641000	1441066632	31.008185081205475	122.54046856009352	11.2	256.6363636363636	262.0
353641000	1441066633	31.008178869190026	122.54043236300723	11.2	256.54545454545456	262.0
353641000	1441066634	31.00817275527457	122.54039699604179	11.2	256.45454545454544	262.0
353641000	1441066635	31.008166434969475	122.54036104168121	11.2	256.3636363636364	262.0
353641000	1441066636	31.008159603783493	122.54032308241035	11.2	256.27272727272725	262.0
353641000	1441066637	31.008151957223653	122.540281700715	11.2	256.1818181818182	262.0
353641000	1441066638	31.00814319079497	122.54023547908209	11.2	256.0909090909091	262.0
353641000	1441066639	31.008133000000008	122.540183	11.2	256.0	262.0
353641000	1441066640	31.008121177576008	122.54012331076179	11.2	256.1	262.0
353641000	1441066641	31.008107905209553	122.54005731787325	11.2	256.2	262.0
353641000	1441066642	31.008093461826288	122.53998639264238	11.2	256.3	262.0
353641000	1441066643	31.008078126354246	122.53991190637599	11.2	256.4	262.0
353641000	1441066644	31.008062177724167	122.53983523037928	11.2	256.5	262.0
353641000	1441066645	31.00804589486992	122.53975773595579	11.2	256.6	262.0
353641000	1441066646	31.00802955672853	122.53968079440719	11.2	256.7	262.0
353641000	1441066647	31.008013442240333	122.53960577703333	11.2	256.8	262.0
353641000	1441066648	31.00799783034873	122.53953405513217	11.2	256.9	262.0
353641000	1441066649	31.007983	122.53946700000002	11.2	257.0	262.0
353641000	1441066650	31.00796914273203	122.53940557172145	11.2	256.88888888888886	262.3333333333333
353641000	1441066651	31.00795610044016	122.53934908553965	11.2	256.77777777777777	262.66666666666663
353641000	1441066652	31.00794362760679	122.53929644548879	11.2	256.6666666666667	263.0
353641000	1441066653	31.007931478712102	122.5392465556044	11.2	256.55555555555554	263.3333333333333
353641000	1441066654	31.007919408234404	122.53919831992303	11.2	256.44444444444446	263.6666666666667
353641000	1441066655	31.007907170650263	122.53915064248257	11.2	256.3333333333333	264.0
353641000	1441066656	31.007894520434554	122.53910242732174	11.2	256.22222222222223	264.33333333333337
353641000	1441066657	31.007881212060624	122.53905257848051	11.2	256.11111111111114	264.6666666666667
353641000	1441066658	31.007867000000005	122.539	11.2	256.0	265.0
353641000	1441066659	31.007851717562588	122.53894381294833	11.2	256.0	265.5
353641000	1441066660	31.007835513417948	122.53888400649711	11.2	256.0	266.0
353641000	1441066661	31.00781861507575	122.53882078684336	11.2	256.0	266.5
353641000	1441066662	31.007801250045826	122.53875436018343	11.2	256.0	267.0
353641000	1441066663	31.00778364583812	122.53868493271312	11.2	256.0	267.5
353641000	1441066664	31.00776602996284	122.5386127106274	11.2	256.0	268.0
353641000	1441066665	31.00774862993045	122.53853790012042	11.2	256.0	268.5
353641000	1441066666	31.00773167325171	122.53846070738547	11.2	256.0	269.0
353641000	1441066667	31.007715387437724	122.53838133861487	11.2	256.0	269.5
353641000	1441066668	31.0077	122.5383	11.2	256.0	270.0
353641000	1441066669	31.007685731527665	122.53821734671716	11.2	256.125	270.5
353641000	1441066670	31.00767277492153	122.53813582988495	11.2	256.25	271.0
353641000	1441066671	31.007661316166306	122.53805834960572	11.2	256.375	271.5
353641000	1441066672	31.007651541253416	122.53798780598012	11.2	256.5	272.0
353641000	1441066673	31.00764363617969	122.53792709910752	11.2	256.625	272.5
353641000	1441066674	31.007637786945573	122.53787912908685	11.2	256.75	273.0
353641000	1441066675	31.007634179552554	122.53784679601746	11.2	256.875	273.5
353641000	1441066676	31.00763299999999	122.53783300000002	11.2	257.0	274.0
353641000	1441066677	31.007633725733296	122.53783568869571	11.149999999999999	257.0	275.0
353641000	1441066678	31.00763299999999	122.53783300000002	11.1	257.0	276.0
353641000	1441066679	31.007627784430223	122.53780386654878	11.1	257.25	276.75
353641000	1441066680	31.007619148380844	122.53775020970453	11.1	257.49999999999994	277.5
353641000	1441066681	31.00760918813914	122.53767969800967	11.1	257.75	278.25
353641000	1441066682	31.0076	122.53760000000001	11.1	258.0	279.0
353641000	1441066683	31.00759312355609	122.53751821111547	11.066666666666666	258.66666666666663	279.6666666666667
353641000	1441066684	31.007587871545585	122.53743913444656	11.033333333333333	259.33333333333337	280.33333333333337
353641000	1441066685	31.007583000000004	122.537367	11.0	260.0	281.0
353641000	1441066686	31.007577648721515	122.53730448333809	10.975	260.25	281.75000000000006
353641000	1441066687	31.00757249256091	122.53724804223432	10.95	260.5	282.50000000000006
353641000	1441066688	31.00756859012212	122.53719258001377	10.925	260.75	283.25
353641000	1441066689	31.007566999999998	122.537133	10.9	261.0	284.0
353641000	1441066690	31.007568644137155	122.53706499861066	10.866666666666667	261.3333333333333	284.3333333333333
353641000	1441066691	31.00757389789783	122.53698744464607	10.833333333333334	261.6666666666667	284.66666666666663
353641000	1441066692	31.007582999999997	122.53689999999999	10.8	262.0	285.0
353641000	1441066693	31.00759549346894	122.53680573615839	10.766666666666667	262.66666666666663	285.3333333333333
353641000	1441066694	31.007608138588854	122.536721362995	10.733333333333333	263.33333333333337	285.6666666666667
353641000	1441066695	31.00761700000001	122.536667	10.7	264.0	286.0
353641000	1441066696	31.007619456122615	122.53665468641567	10.666666666666666	264.6666666666667	286.33333333333337
353641000	1441066697	31.007618140394584	122.53666414043866	10.633333333333333	265.3333333333333	286.6666666666667
353641000	1441066698	31.00761700000001	122.536667	10.6	266.0	287.0
353641000	1441066699	31.007619308133556	122.53664122721553	10.55	266.75	287.25
353641000	1441066700	31.007625642021026	122.53659008093457	10.5	267.5	287.50000000000006
353641000	1441066701	31.007635904895235	122.53652314418643	10.45	268.25	287.75
353641000	1441066702	31.007649999999995	122.53644999999999	10.4	269.0	288.0
353641000	1441066703	31.00766730054685	122.53637878128994	10.366666666666667	269.6666666666667	288.0
353641000	1441066704	31.007685059556167	122.53631182050846	10.333333333333334	270.3333333333333	288.0
353641000	1441066705	31.007699999999993	122.53625	10.3	271.0	288.0
353641000	1441066706	31.00770989117116	122.5361935963716	10.275	271.5	288.0
353641000	1441066707	31.007716687639267	122.53614046324857	10.25	272.0	288.0
353641000	1441066708	31.007723390288902	122.5360878485031	10.225	272.5	288.0
353641000	1441066709	31.007733000000005	122.536033	10.2	273.0	288.0
353641000	1441066710	31.007747544305793	122.53597336817003	10.166666666666666	273.33333333333337	288.3333333333333
353641000	1441066711	31.007765157367412	122.53590721373624	10.133333333333333	273.6666666666667	288.6666666666667
353641000	1441066712	31.007783	122.535833	10.1	274.0	289.0
353641000	1441066713	31.00779851029155	122.53575238893234	10.1	274.3333333333333	289.0
353641000	1441066714	31.007810235451224	122.53567983716438	10.1	274.6666666666667	289.0
353641000	1441066715	31.007817000000006	122.53563299999999	10.1	275.0	289.0
353641000	1441066716	31.007818414575365	122.53562248351673	10.1	275.0	289.0
353641000	1441066717	31.007817234203106	122.53563069687404	10.1	275.0	289.0
353641000	1441066718	31.007817000000006	122.53563299999999	10.1	275.0	289.0
353641000	1441066719	31.007820528909466	122.53560985737414	10.075	275.5	289.0
353641000	1441066720	31.007827741172132	122.53556215167838	10.05	276.00000000000006	289.0
353641000	1441066721	31.007837832848143	122.53549587014328	10.025	276.5	289.0
353641000	1441066722	31.00784999999999	122.53541700000001	10.0	277.0	289.0
353641000	1441066723	31.007863464053152	122.53533118149481	10.0	277.2	289.0
353641000	1441066724	31.007877547858985	122.53524266692575	10.0	277.4	289.0
353641000	1441066725	31.007891599633066	122.53515536160707	10.0	277.6	289.0
353641000	1441066726	31.007904967601505	122.53507317085753	10.0	277.8	289.0
353641000	1441066727	31.007917	122.53500000000001	10.0	278.0	289.0
353641000	1441066728	31.0079272014919	122.53493879691813	10.0	278.1818181818182	288.8181818181818
353641000	1441066729	31.007935702422856	122.53488867972581	10.0	278.3636363636364	288.6363636363636
353641000	1441066730	31.007942789553752	122.53484780909237	10.0	278.54545454545456	288.45454545454544
353641000	1441066731	31.007948749640754	122.53481434568516	10.0	278.72727272727275	288.27272727272725
353641000	1441066732	31.007953869436665	122.53478645017019	10.0	278.9090909090909	288.0909090909091
353641000	1441066733	31.007958435691727	122.5347622832123	10.0	279.0909090909091	287.9090909090909
353641000	1441066734	31.00796273515436	122.5347400054756	10.0	279.27272727272725	287.72727272727275
353641000	1441066735	31.007967054571594	122.5347177776235	10.0	279.45454545454544	287.54545454545456
353641000	1441066736	31.007971680689067	122.53469376031887	10.0	279.6363636363636	287.3636363636364
353641000	1441066737	31.00797690025105	122.53466611422391	10.0	279.8181818181818	287.1818181818182
353641000	1441066738	31.007983	122.53463300000001	10.0	280.0	287.0
353641000	1441066739	31.007990186137125	122.534593030001	10.00909090909091	280.0	286.9090909090909
353641000	1441066740	31.007998342706575	122.53454662335403	10.018181818181818	280.0	286.81818181818187
353641000	1441066741	31.00800727321368	122.53449465087985	10.027272727272727	280.0	286.72727272727275
353641000	1441066742	31.008016781164393	122.53443798339964	10.036363636363637	280.0	286.6363636363636
353641000	1441066743	31.0080266700656	122.53437749173521	10.045454545454545	280.0	286.54545454545456
353641000	1441066744	31.008036743425453	122.53431404670908	10.054545454545455	280.0	286.45454545454544
353641000	1441066745	31.008046804753533	122.53424851914455	10.063636363636363	280.0	286.36363636363643
353641000	1441066746	31.00805665756112	122.53418177986586	10.072727272727272	280.0	286.2727272727273
353641000	1441066747	31.008066105361227	122.53411469969808	10.081818181818182	280.0	286.1818181818182
353641000	1441066748	31.008074951668636	122.53404814946718	10.09090909090909	280.0	286.0909090909091
353641000	1441066749	31.008082999999996	122.533983	10.1	280.0	286.0
353641000	1441066750	31.008090116827642	122.5339199117323	10.1	279.88888888888886	286.0
353641000	1441066751	31.00809642044072	122.5338587035329	10.1	279.77777777777777	286.0
353641000	1441066752	31.008102092081746	122.53379898387823	10.1	279.6666666666667	286.0
353641000	1441066753	31.00810731299245	122.53374036124416	10.1	279.55555555555554	286.0
353641000	1441066754	31.008112264413825	122.53368244410598	10.1	279.44444444444446	286.0
353641000	1441066755	31.008117127586072	122.5336248409385	10.1	279.3333333333333	286.0
353641000	1441066756	31.00812208374876	122.53356716021591	10.1	279.22222222222223	286.0
353641000	1441066757	31.008127314140694	122.533509010412	10.1	279.1111111111111	286.0
353641000	1441066758	31.008133	122.53345000000002	10.1	279.0	286.0
353641000	1441066759	31.00813927715508	122.53338985081952	10.10909090909091	278.9090909090909	285.90909090909093
353641000	1441066760	31.008146099798005	122.53332873817773	10.118181818181817	278.8181818181818	285.81818181818187
353641000	1441066761	31.008153376712304	122.53326695074884	10.127272727272727	278.72727272727275	285.72727272727275
353641000	1441066762	31.00816101668204	122.53320477720747	10.136363636363637	278.6363636363636	285.6363636363636
353641000	1441066763	31.008168928491823	122.53314250622853	10.145454545454545	278.54545454545456	285.5454545454545
353641000	1441066764	31.008177020926865	122.53308042648719	10.154545454545454	278.45454545454544	285.4545454545455
353641000	1441066765	31.008185202772825	122.53301882665902	10.163636363636362	278.3636363636364	285.3636363636364
353641000	1441066766	31.008193382816057	122.53295799541988	10.172727272727272	278.2727272727273	285.27272727272725
353641000	1441066767	31.00820146984336	122.53289822144593	10.181818181818182	278.1818181818182	285.18181818181813
353641000	1441066768	31.008209372642053	122.5328397934137	10.19090909090909	278.0909090909091	285.09090909090907
353641000	1441066769	31.00821699999999	122.532783	10.2	278.0	285.0
353641000	1441066770	31.008224272774783	122.53272807082998	10.2	278.0	285.0
353641000	1441066771	31.00823116010167	122.5326749993213	10.2	278.0	285.0
353641000	1441066772	31.0082376431851	122.53262371983975	10.2	278.0	285.0
353641000	1441066773	31.008243703229326	122.53257416675108	10.2	278.0	285.0
353641000	1441066774	31.00824932143844	122.53252627442097	10.2	278.0	285.0
353641000	1441066775	31.008254479016365	122.53247997721513	10.2	278.0	285.0
353641000	1441066776	31.008259157166872	122.53243520949927	10.2	278.0	285.0
353641000	1441066777	31.008263337093588	122.532391905639	10.2	278.0	285.0
353641000	1441066778	31.008266999999996	122.53235	10.2	278.0	285.0
353641000	1441066779	31.008270156032022	122.53230935054174	10.2	277.90000000000003	285.0
353641000	1441066780	31.008272931105633	122.53226950959932	10.2	277.8	285.0
353641000	1441066781	31.00827548007874	122.53222995310132	10.2	277.70000000000005	285.0
353641000	1441066782	31.008277957808616	122.53219015697614	10.2	277.6	285.0
353641000	1441066783	31.00828051915185	122.5321495971518	10.2	277.50000000000006	285.0
353641000	1441066784	31.00828331896439	122.532107749556	10.2	277.4	285.0
353641000	1441066785	31.008286512101474	122.53206409011614	10.2	277.3	285.0
353641000	1441066786	31.008290253417538	122.53201809475924	10.2	277.2	285.0
353641000	1441066787	31.008294697766182	122.53196923941184	10.2	277.1	285.0
353641000	1441066788	31.008300000000002	122.531917	10.2	277.0	285.0
353641000	1441066789	31.008306263697122	122.53186100926321	10.209999999999999	277.0	285.0
353641000	1441066790	31.008313387341225	122.53180152719654	10.219999999999999	277.0	285.0
353641000	1441066791	31.008321218142957	122.53173897060933	10.23	277.0	285.0
353641000	1441066792	31.00832960331346	122.53167375631126	10.24	277.0	285.0
353641000	1441066793	31.008338390064598	122.53160630111245	10.25	277.0	285.0
353641000	1441066794	31.008347425608985	122.53153702182355	10.26	277.0	285.0
353641000	1441066795	31.00835655715999	122.53146633525579	10.27	277.0	285.0
353641000	1441066796	31.008365631931895	122.5313946582209	10.280000000000001	277.0	285.0
353641000	1441066797	31.00837449713987	122.53132240753132	10.290000000000001	277.0	285.0
353641000	1441066798	31.008383	122.53124999999999	10.3	277.0	285.0
353641000	1441066799	31.008391023241696	122.53117784344312	10.3	277.0	285.09999999999997
353641000	1441066800	31.00839859164484	122.53110630968756	10.3	277.0	285.2
353641000	1441066801	31.00840576550248	122.53103576156276	10.3	277.0	285.3
353641000	1441066802	31.008412605108433	122.53096656189803	10.3	277.0	285.40000000000003
353641000	1441066803	31.008419170757257	122.53089907352258	10.3	277.0	285.5
353641000	1441066804	31.008425522744222	122.53083365926555	10.3	277.0	285.6
353641000	1441066805	31.008431721365255	122.53077068195591	10.3	277.0	285.7
353641000	1441066806	31.008437826916833	122.53071050442256	10.3	277.0	285.8
353641000	1441066807	31.008443899695944	122.53065348949436	10.3	277.0	285.90000000000003
353641000	1441066808	31.008450000000007	122.53060000000002	10.3	277.0	286.0
353641000	1441066809	31.00845617934481	122.5305502099421	10.31	277.0	285.90000000000003
353641000	1441066810	31.008462454117865	122.53050353801842	10.32	277.0	285.8
353641000	1441066811	31.008468831923487	122.53045921410049	10.33	277.0	285.7
353641000	1441066812	31.00847532036476	122.53041646805961	10.34	277.0	285.6
353641000	1441066813	31.00848192704366	122.53037452976689	10.350000000000001	277.0	285.5
353641000	1441066814	31.00848865956116	122.53033262909327	10.360000000000001	277.0	285.40000000000003
353641000	1441066815	31.008495525517173	122.53028999590938	10.370000000000001	277.0	285.3
353641000	1441066816	31.008502532510636	122.53024586008578	10.38	277.0	285.2
353641000	1441066817	31.008509688139373	122.53019945149268	10.39	277.0	285.09999999999997
353641000	1441066818	31.008516999999994	122.53015000000002	10.4	277.0	285.0
353641000	1441066819	31.00852446823901	122.53009695941068	10.4	277.0	285.0
353641000	1441066820	31.00853206320729	122.53004067925976	10.4	277.0	285.0
353641000	1441066821	31.00853974780751	122.52998173301566	10.4	277.0	285.0
353641000	1441066822	31.008547484943175	122.529920694147	10.4	277.0	285.0
353641000	1441066823	31.00855523751882	122.52985813612271	10.4	277.0	285.0
353641000	1441066824	31.008562968439957	122.5297946324119	10.4	277.0	285.0
353641000	1441066825	31.00857064061322	122.52973075648406	10.4	277.0	285.0
353641000	1441066826	31.008578216946436	122.52966708180885	10.4	277.0	285.0
353641000	1441066827	31.008585660348423	122.52960418185626	10.4	277.0	285.0
353641000	1441066828	31.008592933729265	122.52954263009649	10.4	277.0	285.0
353641000	1441066829	31.008600000000005	122.529483	10.4	277.0	285.0
353641000	1441066830	31.008606824600907	122.52942573550848	10.411111111111111	277.0	285.1111111111111
353641000	1441066831	31.008613383085475	122.52937076244767	10.422222222222222	277.0	285.22222222222223
353641000	1441066832	31.008619653535046	122.52931787711427	10.433333333333334	277.0	285.3333333333333
353641000	1441066833	31.008625614030507	122.52926687580492	10.444444444444445	277.0	285.4444444444444
353641000	1441066834	31.008631242652335	122.52921755481626	10.455555555555556	277.0	285.5555555555556
353641000	1441066835	31.008636517480618	122.52916971044489	10.466666666666667	277.0	285.6666666666667
353641000	1441066836	31.008641416595108	122.52912313898737	10.477777777777778	277.0	285.7777777777778
353641000	1441066837	31.008645918075203	122.52907763674023	10.488888888888889	277.0	285.8888888888889
353641000	1441066838	31.00865	122.529033	10.5	277.0	286.0
353641000	1441066839	31.00865366618189	122.52898899816883	10.5	277.11111111111114	286.0
353641000	1441066840	31.008657023367444	122.5289452930712	10.5	277.22222222222223	286.0
353641000	1441066841	31.008660204036385	122.528901519637	10.5	277.33333333333337	286.0
353641000	1441066842	31.0086633406679	122.52885731279582	10.5	277.44444444444446	286.0
353641000	1441066843	31.008666565740715	122.52881230747697	10.5	277.55555555555554	286.0
353641000	1441066844	31.008670011733017	122.52876613860943	10.5	277.6666666666667	286.0
353641000	1441066845	31.008673811122396	122.52871844112192	10.5	277.77777777777777	286.0
353641000	1441066846	31.00867809638592	122.52866884994279	10.5	277.8888888888889	286.0
353641000	1441066847	31.008683	122.52861699999998	10.5	278.0	286.0
353641000	1441066848	31.008688617897096	122.52856263128378	10.5	278.0	286.0
353641000	1441066849	31.008694899836385	122.52850590403494	10.5	278.0	286.0
353641000	1441066850	31.008701759034054	122.52844708355707	10.5	278.0	286.0
353641000	1441066851	31.008709108706686	122.52838643515399	10.5	278.0	286.0
353641000	1441066852	31.00871686207123	122.52832422412969	10.5	278.0	286.0
353641000	1441066853	31.008724932345146	122.52826071578852	10.5	278.0	286.0
353641000	1441066854	31.008733232746327	122.528196175435	10.5	278.0	286.0
353641000	1441066855	31.008741676493194	122.52813086837405	10.5	278.0	286.0
353641000	1441066856	31.00875017680468	122.52806505991083	10.5	278.0	286.0
353641000	1441066857	31.00875864690028	122.52799901535087	10.5	278.0	286.0
353641000	1441066858	31.008766999999995	122.527933	10.5	278.0	286.0
353641000	1441066859	31.0087751670977	122.52786726591381	10.5	278.0	286.0
353641000	1441066860	31.00878315028097	122.52780201214564	10.5	278.0	286.0
353641000	1441066861	31.008790969411017	122.52773742449824	10.5	278.0	286.0
353641000	1441066862	31.008798644349472	122.52767368877446	10.5	278.0	286.0
353641000	1441066863	31.008806194958343	122.527610990777	10.5	278.0	286.0
353641000	1441066864	31.008813641099884	122.52754951630864	10.5	278.0	286.0
353641000	1441066865	31.00882100263675	122.52748945117217	10.5	278.0	286.0
353641000	1441066866	31.008828299431848	122.52743098117031	10.5	278.0	286.0
353641000	1441066867	31.0088355513484	122.52737429210585	10.5	278.0	286.0
353641000	1441066868	31.008842778249893	122.52731956978148	10.5	278.0	286.0
353641000	1441066869	31.00885	122.527267	10.5	278.0	286.0
353641000	1441066870	31.008857235034323	122.52721662536277	10.5	278.0	286.0
353641000	1441066871	31.008864496074942	122.52716791566567	10.5	278.0	286.0
353641000	1441066872	31.008871794414635	122.52712019750292	10.5	278.0	286.0
353641000	1441066873	31.00887914134514	122.52707279746858	10.5	278.0	286.0
353641000	1441066874	31.00888654815722	122.52702504215652	10.5	278.0	286.0
353641000	1441066875	31.008894026140613	122.52697625816035	10.5	278.0	286.0
353641000	1441066876	31.008901586584	122.52692577207345	10.5	278.0	286.0
353641000	1441066877	31.008909240775004	122.52687291048903	10.5	278.0	286.0
353641000	1441066878	31.008916999999997	122.526817	10.5	278.0	286.0
353641000	1441066879	31.008924866143662	122.52675762402654	10.50909090909091	278.0	286.0
353641000	1441066880	31.00893280348872	122.52669539329887	10.518181818181818	278.0	286.0
353641000	1441066881	31.008940766918734	122.52663117537492	10.527272727272727	278.0	286.0
353641000	1441066882	31.00894871131893	122.52656583781302	10.536363636363637	278.0	286.0
353641000	1441066883	31.008956591576204	122.52650024817198	10.545454545454545	278.0	286.0
353641000	1441066884	31.008964362579214	122.52643527401091	10.554545454545455	278.0	286.0
353641000	1441066885	31.00897197921837	122.52637178288933	10.563636363636363	278.0	286.0
353641000	1441066886	31.008979396385755	122.52631064236706	10.572727272727272	278.0	286.0
353641000	1441066887	31.008986568974972	122.52625272000438	10.581818181818182	278.0	286.0
353641000	1441066888	31.008993451881025	122.52619888336176	10.59090909090909	278.0	286.0
353641000	1441066889	31.009	122.52615	10.6	278.0	286.0
353641000	1441066890	31.00900619808438	122.5261065130201	10.6	278.0	286.0
353641000	1441066891	31.00901215030847	122.52606716768283	10.6	278.0	286.0
353641000	1441066892	31.009017990699896	122.52603028478823	10.6	278.0	286.0
353641000	1441066893	31.009023853284106	122.52599418513589	10.6	278.0	286.0
353641000	1441066894	31.00902987208463	122.52595718952468	10.6	278.0	286.0
353641000	1441066895	31.009036181123037	122.52591761875287	10.6	278.0	286.0
353641000	1441066896	31.009042914418735	122.52587379361815	10.6	278.0	286.0
353641000	1441066897	31.009050205988487	122.5258240349173	10.6	278.0	286.0
353641000	1441066898	31.009058189845796	122.52576666344632	10.6	278.0	286.0
353641000	1441066899	31.009066999999998	122.5257	10.6	278.0	286.0
353641000	1441066900	31.009076705398503	122.52562311990951	10.5875	278.0	286.0
353641000	1441066901	31.009087114759833	122.52553811665615	10.575	278.0	286.0
353641000	1441066902	31.009097971750574	122.52544783826032	10.5625	278.0	286.0
353641000	1441066903	31.009109020044384	122.52535513274434	10.55	278.0	286.0
353641000	1441066904	31.00912000332282	122.52526284813267	10.5375	278.0	286.0
353641000	1441066905	31.009130665275542	122.52517383245196	10.525	278.0	286.0
353641000	1441066906	31.009140749599908	122.5250909337309	10.5125	278.0	286.0
353641000	1441066907	31.009149999999995	122.525017	10.5	278.0	286.0
353641000	1441066908	31.009158230497142	122.52495409570376	10.50909090909091	278.0	286.0
353641000	1441066909	31.009165536362037	122.52490115093681	10.518181818181818	278.0	286.0
353641000	1441066910	31.009172083172828	122.52485631220496	10.527272727272727	278.0	286.0
353641000	1441066911	31.0091780365033	122.52481772601283	10.536363636363637	278.0	286.0
353641000	1441066912	31.009183561923887	122.52478353886413	10.545454545454545	278.0	286.0
353641000	1441066913	31.009188825002443	122.52475189726172	10.554545454545455	278.0	286.0
353641000	1441066914	31.009193991304745	122.52472094770782	10.563636363636363	278.0	286.0
353641000	1441066915	31.00919922639474	122.52468883670404	10.572727272727272	278.0	286.0
353641000	1441066916	31.009204695834455	122.52465371075137	10.581818181818182	278.0	286.0
353641000	1441066917	31.00921056518384	122.52461371635019	10.59090909090909	278.0	286.0
353641000	1441066918	31.009217000000007	122.524567	10.6	278.0	286.0
353641000	1441066919	31.00922411696558	122.52451226884033	10.61	278.0	286.0
353641000	1441066920	31.009231837277017	122.52445047257363	10.62	278.0	286.0
353641000	1441066921	31.009240033260927	122.52438312154374	10.629999999999999	278.0	286.0
353641000	1441066922	31.009248577246243	122.52431172609505	10.639999999999999	278.0	286.0
353641000	1441066923	31.009257341564698	122.52423779657275	10.649999999999999	278.0	286.0
353641000	1441066924	31.009266198551327	122.52416284332288	10.66	278.0	286.0
353641000	1441066925	31.00927502054459	122.52408837669242	10.67	278.0	286.0
353641000	1441066926	31.00928367988643	122.52401590702917	10.68	278.0	286.0
353641000	1441066927	31.009292048922127	122.52394694468185	10.69	278.0	286.0
353641000	1441066928	31.009299999999996	122.523883	10.7	278.0	286.0
353641000	1441066929	31.00930744403108	122.52382516453213	10.69	278.1	285.90000000000003
353641000	1441066930	31.009314446167977	122.52377285462022	10.68	278.2	285.8
353641000	1441066931	31.009321110121455	122.52372506780401	10.67	278.3	285.7
353641000	1441066932	31.009327539600278	122.52368080162263	10.66	278.4	285.6
353641000	1441066933	31.009333838311452	122.52363905361476	10.649999999999999	278.5	285.5
353641000	1441066934	31.009340109960494	122.5235988213186	10.639999999999999	278.6	285.40000000000003
353641000	1441066935	31.0093464582516	122.52355910227192	10.629999999999999	278.70000000000005	285.3
353641000	1441066936	31.00935298688766	122.52351889401204	10.62	278.8	285.2
353641000	1441066937	31.009359799570348	122.52347719407591	10.61	278.9	285.09999999999997
353641000	1441066938	31.009366999999994	122.523433	10.6	279.0	285.0
353641000	1441066939	31.00937466598991	122.52338550049436	10.60909090909091	278.9090909090909	285.09090909090907
353641000	1441066940	31.00938277181017	122.52333464896549	10.618181818181817	278.8181818181818	285.18181818181813
353641000	1441066941	31.009391265845213	122.52328058999397	10.627272727272727	278.72727272727275	285.27272727272725
353641000	1441066942	31.009400096479403	122.52322346816055	10.636363636363637	278.6363636363636	285.3636363636364
353641000	1441066943	31.009409212097207	122.52316342804602	10.645454545454545	278.54545454545456	285.4545454545455
353641000	1441066944	31.00941856108311	122.52310061423135	10.654545454545454	278.45454545454544	285.5454545454545
353641000	1441066945	31.009428091821693	122.52303517129761	10.663636363636362	278.3636363636364	285.6363636363636
353641000	1441066946	31.009437752697693	122.52296724382607	10.672727272727272	278.2727272727273	285.72727272727275
353641000	1441066947	31.009447492096005	122.52289697639816	10.681818181818182	278.1818181818182	285.81818181818187
353641000	1441066948	31.009457258401678	122.52282451359552	10.69090909090909	278.0909090909091	285.90909090909093
353641000	1441066949	31.00946699999999	122.52275	10.7	278.0	286.0
353641000	1441066950	31.00947666357376	122.5226737063149	10.7	278.0	286.0
353641000	1441066951	31.009486188995826	122.52259640772914	10.7	278.0	286.0
353641000	1441066952	31.009495514438328	122.52251900555335	10.7	278.0	286.0
353641000	1441066953	31.009504578075518	122.5224424010987	10.7	278.0	286.0
353641000	1441066954	31.009513318083833	122.52236749567693	10.7	278.0	286.0
353641000	1441066955	31.00952167264175	122.52229519060019	10.7	278.0	286.0
353641000	1441066956	31.009529579929595	122.52222638718102	10.7	278.0	286.0
353641000	1441066957	31.00953697812945	122.52216198673239	10.7	278.0	286.0
353641000	1441066958	31.00954380542474	122.52210289056758	10.7	278.0	286.0
353641000	1441066959	31.00955	122.52205000000001	10.7	278.0	286.0
353641000	1441066960	31.009555531069168	122.52200385154346	10.7	278.0	286.0
353641000	1441066961	31.009560491960617	122.52196352251222	10.7	278.0	286.0
353641000	1441066962	31.00956500702927	122.52192772542013	10.7	278.0	286.0
353641000	1441066963	31.009569200627976	122.52189517278045	10.7	278.0	286.0
353641000	1441066964	31.009573197108008	122.52186457710603	10.7	278.0	286.0
353641000	1441066965	31.00957712081926	122.52183465090931	10.7	278.0	286.0
353641000	1441066966	31.009581096110374	122.52180410670232	10.7	278.0	286.0
353641000	1441066967	31.009585247328793	122.52177165699682	10.7	278.0	286.0
353641000	1441066968	31.009589698820562	122.52173601430408	10.7	278.0	286.0
353641000	1441066969	31.00959457493015	122.52169589113504	10.7	278.0	286.0
353641000	1441066970	31.009599999999995	122.52165	10.7	278.0	286.0
353641000	1441066971	31.009606061271107	122.52159748964257	10.7	278.0	286.0
353641000	1441066972	31.009612697587112	122.52153925374179	10.7	278.0	286.0
353641000	1441066973	31.009619810693835	122.52147662221081	10.7	278.0	286.0
353641000	1441066974	31.00962730233917	122.52141092496338	10.7	278.0	286.0
353641000	1441066975	31.00963507427341	122.52134349191367	10.7	278.0	286.0
353641000	1441066976	31.009643028249513	122.52127565297661	10.7	278.0	286.0
353641000	1441066977	31.00965106602322	122.52120873806771	10.7	278.0	286.0
353641000	1441066978	31.00965908935302	122.52114407710322	10.7	278.0	286.0
353641000	1441066979	31.009667	122.52108299999999	10.7	278.0	286.0
353641000	1441066980	31.009674721790915	122.52102645119386	10.7	278.0	285.8888888888889
353641000	1441066981	31.00968226680677	122.52097383319398	10.7	278.0	285.7777777777778
353641000	1441066982	31.009689669190305	122.52092416302744	10.7	278.0	285.6666666666667
353641000	1441066983	31.009696963082476	122.52087645772099	10.7	278.0	285.5555555555556
353641000	1441066984	31.009704182622677	122.52082973430095	10.7	278.0	285.4444444444444
353641000	1441066985	31.009711361948803	122.52078300979333	10.7	278.0	285.3333333333333
353641000	1441066986	31.009718535197347	122.52073530122381	10.7	278.0	285.22222222222223
353641000	1441066987	31.00972573650326	122.5206856256177	10.7	278.0	285.1111111111111
353641000	1441066988	31.009732999999997	122.52063299999999	10.7	278.0	285.0
353641000	1441066989	31.009740360254852	122.52057666315675	10.7	278.0	285.09999999999997
353641000	1441066990	31.0097478535765	122.52051674091958	10.7	278.0	285.2
353641000	1441066991	31.009755516709458	122.52045358088154	10.7	278.0	285.3
353641000	1441066992	31.009763386398614	122.52038753063565	10.7	278.0	285.40000000000003
353641000	1441066993	31.009771499389377	122.52031893777486	10.7	278.0	285.5
353641000	1441066994	31.009779892427737	122.52024814989217	10.7	278.0	285.6
353641000	1441066995	31.009788602260304	122.52017551458046	10.7	278.0	285.7
353641000	1441066996	31.009797665634363	122.52010137943262	10.7	278.0	285.8
353641000	1441066997	31.009807119298	122.52002609204152	10.7	278.0	285.90000000000003
353641000	1441066998	31.009817	122.51995	10.7	278.0	286.0
353641000	1441066999	31.009827314110407	122.51987347960637	10.709999999999999	278.1	285.90000000000003
353641000	1441067000	31.009837946481806	122.51979702198129	10.719999999999999	278.2	285.8
353641000	1441067001	31.009848751588436	122.51972114695153	10.73	278.3	285.7
353641000	1441067002	31.009859583905744	122.51964637434456	10.74	278.4	285.6
353641000	1441067003	31.009870297910357	122.51957322398847	10.75	278.5	285.5
353641000	1441067004	31.00988074808005	122.51950221571214	10.76	278.6	285.40000000000003
353641000	1441067005	31.00989078889366	122.51943386934491	10.77	278.70000000000005	285.3
353641000	1441067006	31.00990027483099	122.51936870471675	10.780000000000001	278.8	285.2
353641000	1441067007	31.009909060372642	122.51930724165815	10.790000000000001	278.9	285.09999999999997
353641000	1441067008	31.009917	122.51925	10.8	279.0	285.0
353641000	1441067009	31.009923997338433	122.51919727545035	10.790000000000001	278.9	285.0
353641000	1441067010	31.00993015258698	122.51914846722481	10.780000000000001	278.8	285.0
353641000	1441067011	31.009935615086754	122.51910275041523	10.77	278.70000000000005	285.0
353641000	1441067012	31.0099405341774	122.51905930011284	10.76	278.6	285.0
353641000	1441067013	31.009945059197275	122.51901729140836	10.75	278.5	285.0
353641000	1441067014	31.009949339483615	122.51897589939209	10.74	278.4	285.0
353641000	1441067015	31.00995352437256	122.51893429915384	10.73	278.3	285.0
353641000	1441067016	31.009957763199157	122.5188916657831	10.719999999999999	278.2	285.0
353641000	1441067017	31.00996220529738	122.51884717436896	10.709999999999999	278.1	285.0
353641000	1441067018	31.009966999999996	122.5188	10.7	278.0	285.0
353641000	1441067019	31.00997226400153	122.51874953514334	10.708333333333332	278.0	285.0
353641000	1441067020	31.009977983448476	122.5186960417815	10.716666666666667	278.0	285.0
353641000	1441067021	31.009984111850876	122.51863999927593	10.725	278.0	285.0
353641000	1441067022	31.009990602719366	122.51858188698833	10.733333333333333	278.0	285.0
353641000	1441067023	31.009997409565408	122.5185221842805	10.741666666666667	278.0	285.0
353641000	1441067024	31.010004485901252	122.51846137051444	10.75	278.0	285.0
353641000	1441067025	31.010011785240007	122.51839992505249	10.758333333333333	278.0	285.0
353641000	1441067026	31.010019261095714	122.5183383272571	10.766666666666667	278.0	285.0
353641000	1441067027	31.01002686698327	122.518277056491	10.775	278.0	285.0
353641000	1441067028	31.01003455641854	122.51821659211723	10.783333333333333	278.0	285.0
353641000	1441067029	31.010042282918256	122.51815741349905	10.791666666666668	278.0	285.0
353641000	1441067030	31.01005	122.5181	10.8	278.0	285.0
353641000	1441067031	31.010057668918225	122.5180447050526	10.8	278.0	285.0
353641000	1441067032	31.01006528187201	122.51799137836444	10.8	278.0	285.0
353641000	1441067033	31.010072838796123	122.51793974371178	10.8	278.0	285.0
353641000	1441067034	31.01008033962472	122.51788952487071	10.8	278.0	285.0
353641000	1441067035	31.010087784291546	122.51784044561741	10.8	278.0	285.0
353641000	1441067036	31.010095172729862	122.5177922297278	10.8	278.0	285.0
353641000	1441067037	31.010102504872517	122.51774460097782	10.8	278.0	285.0
353641000	1441067038	31.010109780651895	122.51769728314332	10.8	278.0	285.0
353641000	1441067039	31.010117000000008	122.51765	10.8	278.0	285.0
353641000	1441067040	31.010124167754736	122.51760247884106	10.8	278.0	285.0
353641000	1441067041	31.010131308378817	122.51755446102942	10.8	278.0	285.0
353641000	1441067042	31.01013845124084	122.51750569144538	10.8	278.0	285.0
353641000	1441067043	31.010145625709054	122.51745591496908	10.8	278.0	285.0
353641000	1441067044	31.010152861151237	122.51740487648057	10.8	278.0	285.0
353641000	1441067045	31.010160186934762	122.51735232085973	10.8	278.0	285.0
353641000	1441067046	31.010167632426565	122.51729799298633	10.8	278.0	285.0
353641000	1441067047	31.010175226993017	122.51724163773993	10.8	278.0	285.0
353641000	1441067048	31.010183000000005	122.51718299999999	10.8	278.0	285.0
353641000	1441067049	31.010190970808072	122.51712190968686	10.8	278.0	285.09999999999997
353641000	1441067050	31.010199118758486	122.51705853688505	10.8	278.0	285.2
353641000	1441067051	31.010207413188063	122.51699313672034	10.8	278.0	285.3
353641000	1441067052	31.010215823434038	122.5169259643186	10.8	278.0	285.40000000000003
353641000	1441067053	31.010224318834105	122.51685727480586	10.8	278.0	285.5
353641000	1441067054	31.010232868726412	122.5167873233083	10.8	278.0	285.6
353641000	1441067055	31.010241442449686	122.51671636495232	10.8	278.0	285.7
353641000	1441067056	31.010250009343086	122.51664465486442	10.8	278.0	285.8
353641000	1441067057	31.010258538746417	122.51657244817135	10.8	278.0	285.90000000000003
353641000	1441067058	31.010266999999992	122.5165	10.8	278.0	286.0
353641000	1441067059	31.010275364842947	122.5164275954556	10.8	278.0	286.0
353641000	1441067060	31.010283614607815	122.51635563955645	10.8	278.0	286.0
353641000	1441067061	31.010291733026346	122.51628456729915	10.8	278.0	286.0
353641000	1441067062	31.010299703831198	122.51621481368059	10.8	278.0	286.0
353641000	1441067063	31.01030751075591	122.5161468136977	10.8	278.0	286.0
353641000	1441067064	31.010315137534956	122.51608100234765	10.8	278.0	286.0
353641000	1441067065	31.0103225679035	122.51601781462773	10.8	278.0	286.0
353641000	1441067066	31.01032978559751	122.51595768553538	10.8	278.0	286.0
353641000	1441067067	31.0103367743535	122.51590105006818	10.8	278.0	286.0
353641000	1441067068	31.010343517908527	122.5158483432238	10.8	278.0	286.0
353641000	1441067069	31.010349999999995	122.5158	10.8	278.0	286.0
353641000	1441067070	31.01035622450348	122.51575618612837	10.8	278.1	285.90000000000003
353641000	1441067071	31.010362275845587	122.51571599027541	10.8	278.2	285.8
353641000	1441067072	31.01036825858911	122.51567823184088	10.8	278.3	285.7
353641000	1441067073	31.01037427729532	122.51564173022412	10.8	278.4	285.6
353641000	1441067074	31.01038043652407	122.51560530482396	10.8	278.5	285.5
353641000	1441067075	31.01038684083384	122.51556777503885	10.8	278.6	285.40000000000003
353641000	1441067076	31.010393594781707	122.5155279602668	10.8	278.70000000000005	285.3
353641000	1441067077	31.010400802923254	122.51548467990519	10.8	278.8	285.2
353641000	1441067078	31.010408569812174	122.51543675335087	10.8	278.9	285.09999999999997
353641000	1441067079	31.010417	122.515383	10.8	279.0	285.0
353641000	1441067080	31.010426154250965	122.515322673988	10.8	279.0	284.8
353641000	1441067081	31.010435918189287	122.5152567684105	10.8	279.0	284.6
353641000	1441067082	31.010446133656234	122.51518671110385	10.8	279.0	284.4
353641000	1441067083	31.010456642495626	122.51511392990531	10.8	279.0	284.2
353641000	1441067084	31.010467286554313	122.51503985265316	10.8	279.0	284.0
353641000	1441067085	31.01047790768234	122.51496590718664	10.8	279.0	283.8
353641000	1441067086	31.010488347733016	122.5148935213462	10.8	279.0	283.6
353641000	1441067087	31.010498448562814	122.51482412297317	10.8	279.0	283.4
353641000	1441067088	31.010508052031167	122.51475913991003	10.8	279.0	283.2
353641000	1441067089	31.010516999999993	122.51469999999999	10.8	279.0	283.0
353641000	1441067090	31.010525181696725	122.51464763698726	10.8	279.0	282.90000000000003
353641000	1441067091	31.010532675802867	122.51460100821707	10.8	279.0	282.8
353641000	1441067092	31.010539608360766	122.51455857693412	10.8	279.0	282.70000000000005
353641000	1441067093	31.010546105410207	122.51451880638226	10.8	279.0	282.6
353641000	1441067094	31.01055229298884	122.51448015980465	10.8	279.0	282.50000000000006
353641000	1441067095	31.010558297132366	122.51444110044386	10.8	279.0	282.4
353641000	1441067096	31.01056424387466	122.51440009154189	10.8	279.0	282.3
353641000	1441067097	31.0105702592475	122.51435559634014	10.8	279.0	282.2
353641000	1441067098	31.010576469280416	122.51430607807946	10.8	279.0	282.1
353641000	1441067099	31.010582999999993	122.51425	10.8	279.0	282.0
353641000	1441067100	31.010589940390393	122.5141863101971	10.8	278.77777777777777	281.8888888888889
353641000	1441067101	31.010597231277778	122.51411589618958	10.8	278.55555555555554	281.77777777777777
353641000	1441067102	31.01060477645068	122.51404013035253	10.8	278.3333333333333	281.6666666666667
353641000	1441067103	31.010612479700082	122.51396038506168	10.8	278.11111111111114	281.5555555555556
353641000	1441067104	31.010620244819922	122.51387803269348	10.8	277.8888888888889	281.44444444444446
353641000	1441067105	31.010627975607377	122.51379444562502	10.8	277.6666666666667	281.33333333333337
353641000	1441067106	31.010635575863148	122.51371099623412	10.8	277.44444444444446	281.22222222222223
353641000	1441067107	31.01064294939146	122.51362905689938	10.8	277.22222222222223	281.11111111111114
353641000	1441067108	31.010649999999988	122.51355000000001	10.8	277.0	281.0
353641000	1441067109	31.010656651241536	122.51347490983618	10.805000000000001	276.90000000000003	280.95000000000005
353641000	1441067110	31.010662905638032	122.5134037183894	10.81	276.8	280.90000000000003
353641000	1441067111	31.010668785452456	122.51333606956138	10.815000000000001	276.70000000000005	280.85
353641000	1441067112	31.010674312946758	122.51327160725343	10.82	276.6	280.8
353641000	1441067113	31.010679510381873	122.51320997536682	10.825000000000001	276.5	280.75
353641000	1441067114	31.01068440001789	122.51315081780257	10.83	276.40000000000003	280.7
353641000	1441067115	31.01068900411408	122.51309377846152	10.835	276.3	280.65
353641000	1441067116	31.010693344928953	122.51303850124437	10.84	276.20000000000005	280.6
353641000	1441067117	31.01069744472034	122.5129846300517	10.845	276.1	280.55
353641000	1441067118	31.010701325745405	122.51293180878392	10.850000000000001	276.00000000000006	280.5
353641000	1441067119	31.010705010260704	122.51287968134137	10.855	275.9	280.45
353641000	1441067120	31.010708520522204	122.5128278916243	10.860000000000001	275.8	280.40000000000003
353641000	1441067121	31.010711878785298	122.51277608353278	10.865	275.7	280.35
353641000	1441067122	31.010715107304804	122.51272390096686	10.870000000000001	275.6	280.3
353641000	1441067123	31.010718228334934	122.51267098782648	10.875	275.5	280.25
353641000	1441067124	31.010721264129348	122.5126169880115	10.88	275.40000000000003	280.2
353641000	1441067125	31.01072423694103	122.5125615454217	10.885	275.29999999999995	280.15
353641000	1441067126	31.010727169022385	122.5125043039568	10.89	275.2	280.09999999999997
353641000	1441067127	31.010730082625063	122.51244490751638	10.895	275.09999999999997	280.05
353641000	1441067128	31.010732999999995	122.512383	10.9	275.0	280.0
353641000	1441067129	31.010735939862894	122.51231840003166	10.9	274.9090909090909	280.0
353641000	1441067130	31.010738906791868	122.51225162513379	10.9	274.8181818181818	280.0
353641000	1441067131	31.010741901831793	122.51218336755333	10.9	274.7272727272727	280.0
353641000	1441067132	31.010744926028917	122.5121143195374	10.9	274.6363636363636	280.0
353641000	1441067133	31.01074798043095	122.51204517333314	10.9	274.54545454545456	280.0
353641000	1441067134	31.010751066087096	122.51197662118769	10.9	274.45454545454544	280.0
353641000	1441067135	31.010754184048004	122.51190935534837	10.9	274.3636363636364	280.0
353641000	1441067136	31.010757335365785	122.5118440680625	10.9	274.27272727272725	280.0
353641000	1441067137	31.010760521093793	122.51178145157748	10.9	274.1818181818182	280.0
353641000	1441067138	31.010763742286642	122.5117221981408	10.9	274.0909090909091	280.0
353641000	1441067139	31.010767000000005	122.51166700000002	10.9	274.0	280.0
353641000	1441067140	31.01077029347271	122.51161625904847	10.91	274.0	280.0
353641000	1441067141	31.010773614672917	122.5115692157622	10.92	274.0	280.0
353641000	1441067142	31.010776953749428	122.51152482026289	10.93	274.0	280.0
353641000	1441067143	31.01078030084943	122.51148202267211	10.94	274.0	280.0
353641000	1441067144	31.010783646118586	122.51143977311128	10.95	274.0	280.0
353641000	1441067145	31.01078697970115	122.51139702170175	10.96	274.0	280.0
353641000	1441067146	31.010790291740033	122.5113527185648	10.97	274.0	280.0
353641000	1441067147	31.01079357237662	122.51130581382148	10.98	274.0	280.0
353641000	1441067148	31.01079681175066	122.51125525759291	10.99	274.0	280.0
353641000	1441067149	31.0108	122.5112	11.0	274.0	280.0
353641000	1441067150	31.01080313335949	122.51113931628798	11.0	274.0	280.0
353641000	1441067151	31.010806232459807	122.51107378219962	11.0	274.0	280.0
353641000	1441067152	31.010809324031793	122.51100429860196	11.0	274.0	280.0
353641000	1441067153	31.0108124348078	122.51093176636222	11.0	274.0	280.0
353641000	1441067154	31.01081559152196	122.5108570863475	11.0	274.0	280.0
353641000	1441067155	31.01081882091033	122.51078115942497	11.0	274.0	280.0
353641000	1441067156	31.010822149711036	122.51070488646178	11.0	274.0	280.0
353641000	1441067157	31.01082560466432	122.51062916832508	11.0	274.0	280.0
353641000	1441067158	31.010829212512515	122.51055490588209	11.0	274.0	280.0
353641000	1441067159	31.010833000000005	122.510483	11.0	274.0	280.0
353641000	1441067160	31.010836982200292	122.51041415487957	11.0	274.0	280.0
353641000	1441067161	31.010841127496672	122.51034828805595	11.0	274.0	280.0
353641000	1441067162	31.010845392599055	122.51028512039778	11.0	274.0	280.0
353641000	1441067163	31.010849734216617	122.51022437277389	11.0	274.0	280.0
353641000	1441067164	31.010854109057878	122.51016576605319	11.0	274.0	280.0
353641000	1441067165	31.010858473830748	122.51010902110463	11.0	274.0	280.0
353641000	1441067166	31.010862785242523	122.51005385879719	11.0	274.0	280.0
353641000	1441067167	31.01086700000001	122.51000000000002	11.0	274.0	280.0
353641000	1441067168	31.010871084422348	122.50994718784617	11.0	274.0	280.0454545454545
353641000	1441067169	31.010875043279963	122.50989525452465	11.0	274.0	280.0909090909091
353641000	1441067170	31.010878890955894	122.50984405448838	11.0	274.0	280.1363636363636
353641000	1441067171	31.010882641832918	122.50979344219022	11.0	274.0	280.18181818181813
353641000	1441067172	31.01088631029362	122.50974327208299	11.0	274.0	280.22727272727275
353641000	1441067173	31.010889910720323	122.50969339861942	11.0	274.0	280.27272727272725
353641000	1441067174	31.010893457495108	122.50964367625224	11.0	274.0	280.3181818181818
353641000	1441067175	31.010896964999848	122.5095939594341	11.0	274.0	280.3636363636364
353641000	1441067176	31.010900447616212	122.50954410261761	11.0	274.0	280.4090909090909
353641000	1441067177	31.010903919725603	122.50949396025533	11.0	274.0	280.4545454545455
353641000	1441067178	31.010907395709218	122.50944338679977	11.0	274.0	280.5
353641000	1441067179	31.010910889947993	122.50939223670339	11.0	274.0	280.54545454545456
353641000	1441067180	31.0109144168227	122.50934036441865	11.0	274.0	280.5909090909091
353641000	1441067181	31.010917990713782	122.50928762439784	11.0	274.0	280.6363636363636
353641000	1441067182	31.01092162600147	122.50923387109333	11.0	274.0	280.6818181818182
353641000	1441067183	31.010925337065725	122.50917895895736	11.0	274.0	280.72727272727275
353641000	1441067184	31.01092913828622	122.50912274244214	11.0	274.0	280.7727272727273
353641000	1441067185	31.010933044042368	122.50906507599981	11.0	274.0	280.81818181818187
353641000	1441067186	31.010937068713226	122.50900581408246	11.0	274.0	280.8636363636364
353641000	1441067187	31.01094122667757	122.50894481114209	11.0	274.0	280.90909090909093
353641000	1441067188	31.01094553231381	122.50888192163065	11.0	274.0	280.9545454545455
353641000	1441067189	31.01095	122.508817	11.0	274.0	281.0
353641000	1441067190	31.010954637360612	122.50875004370533	11.01	274.0	281.0
353641000	1441067191	31.01095942500754	122.50868162221552	11.02	274.0	281.0
353641000	1441067192	31.010964336800754	122.5086124480029	11.03	274.0	281.0
353641000	1441067193	31.010969346601712	122.5085432335401	11.04	274.0	281.0
353641000	1441067194	31.010974428273446	122.50847469129991	11.05	274.0	281.0
353641000	1441067195	31.010979555680436	122.50840753375529	11.06	274.0	281.0
353641000	1441067196	31.01098470268868	122.50834247337949	11.07	274.0	281.0
353641000	1441067197	31.010989843165493	122.50828022264588	11.08	274.0	281.0
353641000	1441067198	31.01099495097939	122.50822149402813	11.09	274.0	281.0
353641000	1441067199	31.011000000000003	122.50816699999999	11.1	274.0	281.0
353641000	1441067200	31.011004968466548	122.50811717668981	11.09090909090909	274.0	280.90909090909093
353641000	1441067201	31.01100985209353	122.50807135484328	11.081818181818182	274.0	280.81818181818187
353641000	1441067202	31.01101465096273	122.50802858886018	11.072727272727272	274.0	280.72727272727275
353641000	1441067203	31.011019365154343	122.50798793314016	11.063636363636363	274.0	280.6363636363636
353641000	1441067204	31.011023994747323	122.5079484420827	11.054545454545455	274.0	280.54545454545456
353641000	1441067205	31.01102853981935	122.50790917008702	11.045454545454545	274.0	280.4545454545455
353641000	1441067206	31.01103300044695	122.50786917155233	11.036363636363637	274.0	280.3636363636364
353641000	1441067207	31.01103737670547	122.50782750087751	11.027272727272727	274.0	280.27272727272725
353641000	1441067208	31.011041668669	122.50778321246143	11.018181818181818	274.0	280.18181818181813
353641000	1441067209	31.011045876410165	122.50773536070275	11.00909090909091	274.0	280.0909090909091
353641000	1441067210	31.011050000000004	122.50768300000001	11.0	274.0	280.0
353641000	1441067211	31.011054039045067	122.5076255238093	11.011111111111111	274.0	280.0
353641000	1441067212	31.011057991301097	122.50756368181736	11.022222222222222	274.0	280.0
353641000	1441067213	31.011061854062614	122.50749856276869	11.033333333333333	274.0	280.0
353641000	1441067214	31.01106562462606	122.50743125540801	11.044444444444444	274.0	280.0
353641000	1441067215	31.01106930028996	122.5073628484802	11.055555555555555	274.0	280.0
353641000	1441067216	31.01107287835509	122.50729443073025	11.066666666666666	274.0	280.0
353641000	1441067217	31.011076356124562	122.50722709090337	11.077777777777778	274.0	280.0
353641000	1441067218	31.011079730903706	122.50716191774481	11.088888888888889	274.0	280.0
353641000	1441067219	31.011083	122.5071	11.1	274.0	280.0
353641000	1441067220	31.011086174135826	122.50704208090436	11.1	274.0	280.0
353641000	1441067221	31.011089317686267	122.50698752165283	11.1	274.0	280.0
353641000	1441067222	31.011092508437788	122.50693533793005	11.1	274.0	280.0
353641000	1441067223	31.011095824175065	122.50688454542033	11.1	274.0	280.0
353641000	1441067224	31.011099342681185	122.5068341598078	11.1	274.0	280.0
353641000	1441067225	31.011103141737625	122.50678319677617	11.1	274.0	280.0
353641000	1441067226	31.011107299124347	122.50673067200897	11.1	274.0	280.0
353641000	1441067227	31.01111189261964	122.50667560118936	11.1	274.0	280.0
353641000	1441067228	31.011117000000002	122.50661700000002	11.1	274.0	280.0
353641000	1441067229	31.011122668591817	122.50655416385531	11.1	274.0	280.09999999999997
353641000	1441067230	31.01112882392811	122.50648750709748	11.1	274.0	280.2
353641000	1441067231	31.01113536109464	122.50641772380106	11.1	274.0	280.3
353641000	1441067232	31.01114217517837	122.50634550804098	11.1	274.0	280.40000000000003
353641000	1441067233	31.01114916126771	122.50627155389269	11.1	274.0	280.5
353641000	1441067234	31.01115621445252	122.50619655543196	11.1	274.0	280.6
353641000	1441067235	31.011163229824284	122.5061212067352	11.1	274.0	280.7
353641000	1441067236	31.011170102476047	122.5060462018793	11.1	274.0	280.8
353641000	1441067237	31.011176727502527	122.50597223494161	11.1	274.0	280.90000000000003
353641000	1441067238	31.011183	122.50590000000001	11.1	274.0	281.0
353641000	1441067239	31.011188838452618	122.5058300534471	11.1	274.0	281.0
353641000	1441067240	31.011194254891	122.50576240093304	11.1	274.0	281.0
353641000	1441067241	31.011199284731855	122.50569691042209	11.1	274.0	281.0
353641000	1441067242	31.011203963391576	122.50563344987846	11.1	274.0	281.0
353641000	1441067243	31.011208326286138	122.50557188726609	11.1	274.0	281.0
353641000	1441067244	31.011212408831195	122.50551209054879	11.1	274.0	281.0
353641000	1441067245	31.01121624644208	122.5054539276903	11.1	274.0	281.0
353641000	1441067246	31.011219874533822	122.50539726665414	11.1	274.0	281.0
353641000	1441067247	31.01122332852114	122.50534197540377	11.1	274.0	281.0
353641000	1441067248	31.011226643818524	122.50528792190248	11.1	274.0	281.0
353641000	1441067249	31.011229855840146	122.50523497411352	11.1	274.0	281.0
353641000	1441067250	31.011232999999994	122.505183	11.1	274.0	281.0
353641000	1441067251	31.011236115708027	122.50513181641078	11.1	274.11111111111114	281.0
353641000	1441067252	31.011239258358827	122.50508103573796	11.1	274.22222222222223	281.0
353641000	1441067253	31.01124248734264	122.50503021925938	11.1	274.3333333333333	281.0
353641000	1441067254	31.011245862048945	122.50497892825264	11.1	274.44444444444446	281.0
353641000	1441067255	31.011249441866568	122.50492672399518	11.1	274.55555555555554	281.0
353641000	1441067256	31.011253286183578	122.50487316776427	11.1	274.6666666666667	281.0
353641000	1441067257	31.011257454387312	122.50481782083696	11.1	274.77777777777777	281.0
353641000	1441067258	31.011262005864243	122.50476024449	11.1	274.88888888888886	281.0
353641000	1441067259	31.011266999999997	122.5047	11.1	275.0	281.0
353641000	1441067260	31.011272469781346	122.5046368344145	11.1	275.0	280.90909090909093
353641000	1441067261	31.011278342603397	122.5045712378664	11.1	275.0	280.81818181818187
353641000	1441067262	31.011284519464372	122.50450388626022	11.1	275.0	280.72727272727275
353641000	1441067263	31.011290901363896	122.5044354555009	11.1	275.0	280.6363636363636
353641000	1441067264	31.01129738930292	122.50436662149372	11.1	275.0	280.54545454545456
353641000	1441067265	31.01130388428389	122.50429806014448	11.1	275.0	280.4545454545455
353641000	1441067266	31.011310287310618	122.50423044735942	11.1	275.0	280.3636363636364
353641000	1441067267	31.011316499388393	122.5041644590452	11.1	275.0	280.27272727272725
353641000	1441067268	31.0113224215238	122.50410077110885	11.1	275.0	280.18181818181813
353641000	1441067269	31.011327954724692	122.50404005945786	11.1	275.0	280.0909090909091
353641000	1441067270	31.01133299999999	122.50398300000002	11.1	275.0	280.0
353641000	1441067271	31.011337495236134	122.50392993210247	11.11111111111111	275.0	280.1111111111111
353641000	1441067272	31.011341525825568	122.50387984896888	11.122222222222222	275.0	280.22222222222223
353641000	1441067273	31.01134521403525	122.50383140726153	11.133333333333333	275.0	280.3333333333333
353641000	1441067274	31.01134868213	122.50378326364225	11.144444444444444	275.0	280.4444444444444
353641000	1441067275	31.01135205237259	122.50373407477237	11.155555555555555	275.0	280.5555555555556
353641000	1441067276	31.01135544702376	122.5036824973129	11.166666666666666	275.0	280.6666666666667
353641000	1441067277	31.011358988341936	122.50362718792438	11.177777777777777	275.0	280.7777777777778
353641000	1441067278	31.011362798583068	122.5035668032669	11.188888888888888	275.0	280.8888888888889
353641000	1441067279	31.011366999999996	122.50350000000002	11.2	275.0	281.0
353641000	1441067280	31.011371679742712	122.50342595428606	11.2	275.0	281.11111111111114
353641000	1441067281	31.01137678456236	122.50334592030109	11.2	275.0	281.22222222222223
353641000	1441067282	31.01138222611362	122.50326167172491	11.2	275.0	281.33333333333337
353641000	1441067283	31.0113879160553	122.50317498223792	11.2	275.0	281.44444444444446
353641000	1441067284	31.011393766050695	122.50308762552118	11.2	275.0	281.5555555555556
353641000	1441067285	31.01139968776789	122.50300137525626	11.2	275.0	281.6666666666667
353641000	1441067286	31.01140559287968	122.50291800512565	11.2	275.0	281.77777777777777
353641000	1441067287	31.011411393063323	122.50283928881232	11.2	275.0	281.8888888888889
353641000	1441067288	31.011417000000005	122.50276700000002	11.2	275.0	282.0
353641000	1441067289	31.011422349363528	122.5027024075381	11.2	275.0	282.1
353641000	1441067290	31.01142747278596	122.50264476093665	11.2	275.0	282.2
353641000	1441067291	31.011432425885843	122.50259280487046	11.2	275.0	282.3
353641000	1441067292	31.011437264278808	122.50254528401396	11.2	275.0	282.4
353641000	1441067293	31.011442043578104	122.50250094304116	11.2	275.0	282.50000000000006
353641000	1441067294	31.011446819394862	122.50245852662572	11.2	275.0	282.6
353641000	1441067295	31.011451647338564	122.50241677944103	11.2	275.0	282.70000000000005
353641000	1441067296	31.011456583016873	122.5023744461601	11.2	275.0	282.8
353641000	1441067297	31.011461682035925	122.50233027145565	11.2	275.0	282.90000000000003
353641000	1441067298	31.011466999999993	122.502283	11.2	275.0	283.0
353641000	1441067299	31.011472575343493	122.50223170208145	11.2	275.0909090909091	282.9090909090909
353641000	1441067300	31.011478377828112	122.50217675045342	11.2	275.1818181818182	282.8181818181818
353641000	1441067301	31.011484360048264	122.50211884348585	11.2	275.27272727272725	282.72727272727275
353641000	1441067302	31.01149047459935	122.50205867954892	11.2	275.3636363636364	282.6363636363636
353641000	1441067303	31.011496674077954	122.50199695701309	11.2	275.45454545454544	282.54545454545456
353641000	1441067304	31.011502911081934	122.50193437424905	11.2	275.54545454545456	282.45454545454544
353641000	1441067305	31.011509138210425	122.50187162962776	11.2	275.6363636363636	282.3636363636364
353641000	1441067306	31.011515308063974	122.50180942152053	11.2	275.7272727272727	282.2727272727273
353641000	1441067307	31.011521373244456	122.50174844829888	11.2	275.8181818181818	282.1818181818182
353641000	1441067308	31.011527286354987	122.5016894083347	11.2	275.9090909090909	282.0909090909091
353641000	1441067309	31.011532999999996	122.50163300000001	11.2	276.0	282.0
353641000	1441067310	31.011538481046145	122.50157970436905	11.2	276.0	282.0
353641000	1441067311	31.011543753405295	122.50152913332352	11.2	276.0	282.0
353641000	1441067312	31.011548855249615	122.50148068144681	11.2	276.0	282.0
353641000	1441067313	31.011553824750145	122.50143374332212	11.2	276.0	282.0
353641000	1441067314	31.01155870007705	122.50138771353245	11.2	276.0	282.0
353641000	1441067315	31.011563519399562	122.50134198666055	11.2	276.0	282.0
353641000	1441067316	31.011568320886074	122.50129595728902	11.2	276.0	282.0
353641000	1441067317	31.011573142704062	122.50124902000032	11.2	276.0	282.0
353641000	1441067318	31.01157802302016	122.50120056937662	11.2	276.0	282.0
353641000	1441067319	31.011583000000012	122.50115000000001	11.2	276.0	282.0
353641000	1441067320	31.01158810802056	122.50109680881933	11.2	276.0	282.0909090909091
353641000	1441067321	31.011593366307224	122.50104090225136	11.2	276.0	282.1818181818182
353641000	1441067322	31.011598790297516	122.50098228907976	11.2	276.0	282.2727272727273
353641000	1441067323	31.011604395428776	122.50092097808823	11.2	276.0	282.3636363636364
353641000	1441067324	31.011610197138193	122.5008569780603	11.2	276.0	282.45454545454544
353641000	1441067325	31.01161621086282	122.50079029777952	11.2	276.0	282.54545454545456
353641000	1441067326	31.01162245203953	122.50072094602929	11.2	276.0	282.6363636363636
353641000	1441067327	31.01162893610507	122.50064893159299	11.2	276.0	282.72727272727275
353641000	1441067328	31.011635678496063	122.5005742632539	11.2	276.0	282.8181818181818
353641000	1441067329	31.011642694648927	122.50049694979522	11.2	276.0	282.9090909090909
353641000	1441067330	31.011650000000003	122.50041700000001	11.2	276.0	283.0
353641000	1441067331	31.011657590356297	122.50033458689542	11.2	276.0	283.0
353641000	1441067332	31.01166538300895	122.50025054048518	11.2	276.0	283.0
353641000	1441067333	31.011673275622325	122.50016585501766	11.2	276.0	283.0
353641000	1441067334	31.011681165863283	122.50008152474192	11.2	276.0	283.0
353641000	1441067335	31.011688951401364	122.49999854390761	11.2	276.0	283.0
353641000	1441067336	31.01169652990859	122.49991790676506	11.2	276.0	283.0
353641000	1441067337	31.011703799059386	122.49984060756522	11.2	276.0	283.0
353641000	1441067338	31.01171065653037	122.49976764055955	11.2	276.0	283.0
353641000	1441067339	31.011717	122.4997	11.2	276.0	283.0
353641000	1441067340	31.011722764494632	122.49963837785458	11.2	276.0	282.90000000000003
353641000	1441067341	31.01172803442598	122.4995822569542	11.2	276.0	282.8
353641000	1441067342	31.011732931550206	122.49953081784487	11.2	276.0	282.70000000000005
353641000	1441067343	31.011737577621602	122.49948324107208	11.2	276.0	282.6
353641000	1441067344	31.01174209439281	122.49943870718094	11.2	276.0	282.50000000000006
353641000	1441067345	31.01174660361514	122.49939639671608	11.2	276.0	282.4
353641000	1441067346	31.011751227038612	122.49935549022177	11.2	276.0	282.3
353641000	1441067347	31.01175608641215	122.49931516824198	11.2	276.0	282.2
353641000	1441067348	31.011761303483663	122.49927461132032	11.2	276.0	282.1
353641000	1441067349	31.01176699999999	122.499233	11.2	276.0	282.0
353641000	1441067350	31.01177326076372	122.49918963987224	11.188888888888888	276.0	282.0
353641000	1441067351	31.01178002280397	122.49914433672147	11.177777777777777	276.0	282.0
353641000	1441067352	31.01178718620643	122.4990970213805	11.166666666666666	276.0	282.0
353641000	1441067353	31.011794651056565	122.49904762468238	11.155555555555555	276.0	282.0
353641000	1441067354	31.01180231743968	122.4989960774602	11.144444444444444	276.0	282.0
353641000	1441067355	31.01181008544086	122.49894231054728	11.133333333333333	276.0	282.0
353641000	1441067356	31.011817855144944	122.49888625477709	11.122222222222222	276.0	282.0
353641000	1441067357	31.01182552663653	122.49882784098337	11.11111111111111	276.0	282.0
353641000	1441067358	31.011833	122.498767	11.1	276.0	282.0
353641000	1441067359	31.01184019518781	122.49870377477737	11.081818181818182	276.0	282.0
353641000	1441067360	31.011847111626096	122.49863865673088	11.063636363636363	276.0	282.0
353641000	1441067361	31.011853768610347	122.49857224939217	11.045454545454545	276.0	282.0
353641000	1441067362	31.01186018543726	122.49850515629308	11.027272727272727	276.0	282.0
353641000	1441067363	31.01186638140475	122.49843798096552	11.00909090909091	276.0	282.0
353641000	1441067364	31.011872375812004	122.49837132694154	10.99090909090909	276.0	282.0
353641000	1441067365	31.011878187959436	122.49830579775316	10.972727272727273	276.0	282.0
353641000	1441067366	31.011883837148684	122.4982419969326	10.954545454545455	276.0	282.0
353641000	1441067367	31.0118893426825	122.49818052801204	10.936363636363637	276.0	282.0
353641000	1441067368	31.011894723864703	122.49812199452374	10.918181818181818	276.0	282.0
353641000	1441067369	31.011899999999997	122.498067	10.9	276.0	282.0
353641000	1441067370	31.011905189163375	122.49801590349834	10.9	276.0	282.0
353641000	1441067371	31.011910304507538	122.49796808617677	10.9	276.0	282.0
353641000	1441067372	31.011915357953377	122.4979226847182	10.9	276.0	282.0
353641000	1441067373	31.01192036142031	122.4978788358054	10.9	276.0	282.0
353641000	1441067374	31.011925326826525	122.49783567612089	10.9	276.0	282.0
353641000	1441067375	31.01193026608903	122.49779234234711	10.9	276.0	282.0
353641000	1441067376	31.01193519112365	122.49774797116622	10.9	276.0	282.0
353641000	1441067377	31.011940113845053	122.49770169926022	10.9	276.0	282.0
353641000	1441067378	31.011945046166538	122.49765266331093	10.9	276.0	282.0
353641000	1441067379	31.01195	122.49760000000002	10.9	276.0	282.0
353641000	1441067380	31.011954983913803	122.49754307907698	10.88	276.0	282.0
353641000	1441067381	31.01195999310812	122.4974822025635	10.86	276.0	282.0
353641000	1441067382	31.011965019441696	122.49741790554934	10.84	276.0	282.0
353641000	1441067383	31.01197005477404	122.49735072312444	10.82	276.0	282.0
353641000	1441067384	31.01197509096557	122.49728119037881	10.8	276.0	282.0
353641000	1441067385	31.0119801198777	122.49720984240267	10.78	276.0	282.0
353641000	1441067386	31.011985133372946	122.49713721428625	10.76	276.0	282.0
353641000	1441067387	31.011990123314956	122.49706384111995	10.74	276.0	282.0
353641000	1441067388	31.011995081568624	122.49699025799433	10.719999999999999	276.0	282.0
353641000	1441067389	31.011999999999993	122.49691699999998	10.7	276.0	282.0
353641000	1441067390	31.01200487527125	122.49684453220544	10.69	275.9	282.1
353641000	1441067391	31.012009723224963	122.49677303959035	10.68	275.8	282.2
353641000	1441067392	31.012014564498912	122.49670263711197	10.67	275.7	282.3
353641000	1441067393	31.012019419731082	122.49663343972765	10.66	275.6	282.4
353641000	1441067394	31.012024309559692	122.49656556239461	10.649999999999999	275.49999999999994	282.50000000000006
353641000	1441067395	31.012029254623133	122.49649912007003	10.639999999999999	275.4	282.6
353641000	1441067396	31.01203427556004	122.49643422771116	10.629999999999999	275.29999999999995	282.70000000000005
353641000	1441067397	31.01203939300914	122.49637100027509	10.62	275.2	282.8
353641000	1441067398	31.01204462760945	122.49630955271901	10.61	275.09999999999997	282.90000000000003
353641000	1441067399	31.012049999999995	122.49624999999999	10.6	275.0	283.0
353641000	1441067400	31.012055519904358	122.49619243202558	10.6	275.1111111111111	283.0
353641000	1441067401	31.01206115338344	122.49613683850498	10.6	275.22222222222223	283.0
353641000	1441067402	31.012066855582344	122.49608318409798	10.6	275.3333333333333	283.0
353641000	1441067403	31.012072581646024	122.49603143346444	10.6	275.44444444444446	283.0
353641000	1441067404	31.012078286719298	122.4959815512643	10.6	275.55555555555554	283.0
353641000	1441067405	31.01208392594683	122.49593350215764	10.6	275.66666666666663	283.0
353641000	1441067406	31.012089454473212	122.49588725080456	10.6	275.77777777777777	283.0
353641000	1441067407	31.01209482744283	122.49584276186525	10.6	275.88888888888886	283.0
353641000	1441067408	31.0121	122.4958	10.6	276.0	283.0
353641000	1441067409	31.0121049464546	122.4957588372735	10.58	276.0	283.0
353641000	1441067410	31.01210971777895	122.49571877536793	10.56	276.0	283.0
353641000	1441067411	31.012114384110316	122.49567922336979	10.54	276.0	283.0
353641000	1441067412	31.01211901558526	122.49563959036522	10.52	276.0	283.0
353641000	1441067413	31.012123682339595	122.49559928544014	10.5	276.0	283.0
353641000	1441067414	31.012128454508378	122.49555771768036	10.48	276.0	283.0
353641000	1441067415	31.0121334022259	122.49551429617135	10.46	276.0	283.0
353641000	1441067416	31.01213859562555	122.49546842999835	10.44	276.0	283.0
353641000	1441067417	31.012144104839795	122.49541952824636	10.42	276.0	283.0
353641000	1441067418	31.012149999999988	122.49536700000002	10.4	276.0	283.0
353641000	1441067419	31.012156322628577	122.49531050908459	10.39	276.09999999999997	283.0
353641000	1441067420	31.012162999816738	122.49525073828919	10.38	276.2	283.0
353641000	1441067421	31.01216993004921	122.49518862514425	10.370000000000001	276.3	283.0
353641000	1441067422	31.01217701181239	122.49512510718063	10.360000000000001	276.40000000000003	283.0
353641000	1441067423	31.012184143594425	122.4950611219297	10.350000000000001	276.5	283.0
353641000	1441067424	31.0121912238853	122.49499760692339	10.34	276.6	283.0
353641000	1441067425	31.01219815117687	122.49493549969414	10.33	276.7	283.0
353641000	1441067426	31.012204823962765	122.49487573777482	10.32	276.8	283.0
353641000	1441067427	31.01221114073825	122.49481925869885	10.31	276.90000000000003	283.0
353641000	1441067428	31.012217	122.49476700000001	10.3	277.0	283.0
353641000	1441067429	31.01222233914759	122.4947195494213	10.3	277.0	282.90000000000003
353641000	1441067430	31.012227251187067	122.49467609554135	10.3	277.0	282.8
353641000	1441067431	31.012231868024443	122.49463547714711	10.3	277.0	282.70000000000005
353641000	1441067432	31.012236321564007	122.49459653302513	10.3	277.0	282.6
353641000	1441067433	31.012240743708503	122.49455810196146	10.3	277.0	282.50000000000006
353641000	1441067434	31.012245266359333	122.49451902274173	10.3	277.0	282.4
353641000	1441067435	31.01225002141638	122.49447813415122	10.3	277.0	282.3
353641000	1441067436	31.012255140778077	122.49443427497467	10.3	277.0	282.2
353641000	1441067437	31.012260756341085	122.49438628399639	10.3	277.0	282.1
353641000	1441067438	31.012266999999998	122.494333	10.3	277.0	282.0
353641000	1441067439	31.012273954919404	122.49427363860613	10.290909090909091	276.90909090909093	282.0909090909091
353641000	1441067440	31.012281509352476	122.49420892278597	10.281818181818183	276.81818181818187	282.1818181818182
353641000	1441067441	31.01228950282603	122.49413995234875	10.272727272727273	276.72727272727275	282.2727272727273
353641000	1441067442	31.01229777486865	122.49406782710449	10.263636363636364	276.6363636363636	282.3636363636364
353641000	1441067443	31.012306165011186	122.49399364686386	10.254545454545454	276.5454545454545	282.45454545454544
353641000	1441067444	31.012314512786844	122.4939185114384	10.245454545454546	276.4545454545455	282.54545454545456
353641000	1441067445	31.01232265773133	122.49384352064045	10.236363636363636	276.3636363636364	282.6363636363636
353641000	1441067446	31.012330439382943	122.4937697742833	10.227272727272727	276.27272727272725	282.72727272727275
353641000	1441067447	31.012337697282504	122.49369837218093	10.218181818181817	276.18181818181813	282.8181818181818
353641000	1441067448	31.012344270973117	122.49363041414803	10.209090909090909	276.09090909090907	282.9090909090909
353641000	1441067449	31.01235000000001	122.493567	10.2	276.0	283.0
353641000	1441067450	31.012354786905664	122.49350888769122	10.2	276.0	283.0
353641000	1441067451	31.012358786214737	122.49345546773057	10.2	276.0	283.0
353641000	1441067452	31.0123622154455	122.49340578876483	10.2	276.0	283.0
353641000	1441067453	31.012365292114392	122.49335889943998	10.2	276.0	283.0
353641000	1441067454	31.012368233736225	122.49331384840141	10.2	276.0	283.0
353641000	1441067455	31.01237125782434	122.49326968429406	10.2	276.0	283.0
353641000	1441067456	31.01237458189077	122.49322545576223	10.2	276.0	283.0
353641000	1441067457	31.01237842344621	122.49318021144978	10.2	276.0	283.0
353641000	1441067458	31.01238299999999	122.49313300000001	10.2	276.0	283.0
353641000	1441067459	31.012388471164254	122.4930830866184	10.19090909090909	276.09090909090907	282.9090909090909
353641000	1441067460	31.012394764967198	122.49303060276151	10.181818181818182	276.18181818181813	282.8181818181818
353641000	1441067461	31.012401751541468	122.49297589644887	10.172727272727272	276.27272727272725	282.72727272727275
353641000	1441067462	31.012409301020213	122.49291931570033	10.163636363636362	276.3636363636364	282.6363636363636
353641000	1441067463	31.012417283537125	122.49286120853607	10.154545454545454	276.4545454545455	282.54545454545456
353641000	1441067464	31.01242556922639	122.49280192297661	10.145454545454545	276.5454545454545	282.45454545454544
353641000	1441067465	31.012434028222874	122.49274180704293	10.136363636363637	276.6363636363636	282.3636363636364
353641000	1441067466	31.012442530662025	122.4926812087564	10.127272727272727	276.72727272727275	282.2727272727273
353641000	1441067467	31.01245094667997	122.4926204761388	10.118181818181817	276.81818181818187	282.1818181818182
353641000	1441067468	31.012459146413484	122.49255995721244	10.10909090909091	276.90909090909093	282.0909090909091
353641000	1441067469	31.012467	122.4925	10.1	277.0	282.0
353641000	1441067470	31.012474407296256	122.49244092258947	10.0875	277.0	282.0
353641000	1441067471	31.01248138703413	122.49238292332855	10.075	277.0	282.0
353641000	1441067472	31.012487987664468	122.49232617062978	10.0625	277.0	282.0
353641000	1441067473	31.01249425763837	122.49227083290563	10.05	277.0	282.0
353641000	1441067474	31.012500245407207	122.49221707856837	10.0375	277.0	282.0
353641000	1441067475	31.01250599942254	122.49216507603029	10.025	277.0	282.0
353641000	1441067476	31.01251156813615	122.4921149937035	10.0125	277.0	282.0
353641000	1441067477	31.01251699999999	122.49206700000002	10.0	277.0	282.0
353641000	1441067478	31.01252233601502	122.492021174344	10.0	277.0	282.0
353641000	1441067479	31.01252758737733	122.49197724020816	10.0	277.0	282.0
353641000	1441067480	31.012532757831334	122.49193483207718	10.0	277.0	282.0
353641000	1441067481	31.01253785112089	122.4918935844358	10.0	277.0	282.0
353641000	1441067482	31.012542870989364	122.4918531317686	10.0	277.0	282.0
353641000	1441067483	31.01254782117962	122.49181310856002	10.0	277.0	282.0
353641000	1441067484	31.012552705434096	122.49177314929457	10.0	277.0	282.0
353641000	1441067485	31.01255752749472	122.49173288845657	10.0	277.0	282.0
353641000	1441067486	31.012562291103016	122.49169196053032	10.0	277.0	282.0
353641000	1441067487	31.012567000000004	122.49164999999999	10.0	277.0	282.0
353641000	1441067488	31.012571665101845	122.49160668019086	9.991666666666667	277.0	282.0
353641000	1441067489	31.012576326026796	122.49156182979226	9.983333333333334	277.0	282.0
353641000	1441067490	31.01258102956845	122.49151531633458	9.975	277.0	282.0
353641000	1441067491	31.012585822520172	122.49146700734806	9.966666666666667	277.0	282.0
353641000	1441067492	31.012590751675035	122.49141677036283	9.958333333333334	277.0	282.0
353641000	1441067493	31.012595863825858	122.49136447290886	9.95	277.0	282.0
353641000	1441067494	31.012601205765097	122.49130998251596	9.941666666666666	277.0	282.0
353641000	1441067495	31.012606824284916	122.49125316671382	9.933333333333334	277.0	282.0
353641000	1441067496	31.012612766177114	122.49119389303198	9.925	277.0	282.0
353641000	1441067497	31.012619078233087	122.49113202899967	9.916666666666668	277.0	282.0
353641000	1441067498	31.012625807243857	122.49106744214606	9.908333333333333	277.0	282.0
353641000	1441067499	31.01263299999999	122.491	9.9	277.0	282.0
353641000	1441067500	31.01264066718157	122.49092976257994	9.9	277.0	282.0
353641000	1441067501	31.012648675028938	122.49085755986374	9.9	277.0	282.0
353641000	1441067502	31.012656853674393	122.49078441431972	9.9	277.0	282.0
353641000	1441067503	31.01266503325248	122.49071134841702	9.9	277.0	282.0
353641000	1441067504	31.01267304390011	122.49063938462564	9.9	277.0	282.0
353641000	1441067505	31.012680715756456	122.49056954541638	9.9	277.0	282.0
353641000	1441067506	31.012687878962787	122.49050285326078	9.9	277.0	282.0
353641000	1441067507	31.01269436366234	122.49044033063105	9.9	277.0	282.0
353641000	1441067508	31.012699999999995	122.49038300000001	9.9	277.0	282.0
353641000	1441067509	31.012704678786942	122.49033151364327	9.9	277.0	282.0
353641000	1441067510	31.012708533494276	122.49028504304648	9.9	277.0	282.0
353641000	1441067511	31.012711758256035	122.49024238949704	9.9	277.0	282.0
353641000	1441067512	31.01271454720423	122.49020235428165	9.9	277.0	282.0
353641000	1441067513	31.01271709446915	122.49016373868655	9.9	277.0	282.0
353641000	1441067514	31.012719594179604	122.49012534399739	9.9	277.0	282.0
353641000	1441067515	31.012722240462903	122.49008597149955	9.9	277.0	282.0
353641000	1441067516	31.012725227444903	122.4900444224779	9.9	277.0	282.0
353641000	1441067517	31.012728749249828	122.48999949821678	9.9	277.0	282.0
353641000	1441067518	31.01273300000001	122.48995	9.9	277.0	282.0
353641000	1441067519	31.012738115509215	122.48989512237793	9.89	277.0	282.1
353641000	1441067520	31.012743998364776	122.48983563297003	9.88	277.0	282.2
353641000	1441067521	31.01275049284901	122.48977269266337	9.870000000000001	277.0	282.3
353641000	1441067522	31.012757443246105	122.4897074623456	9.860000000000001	277.0	282.4
353641000	1441067523	31.012764693842474	122.48964110290498	9.850000000000001	277.0	282.50000000000006
353641000	1441067524	31.012772088926795	122.48957477523055	9.84	277.0	282.6
353641000	1441067525	31.012779472790218	122.48950964021198	9.83	277.0	282.70000000000005
353641000	1441067526	31.012786689726166	122.4894468587398	9.82	277.0	282.8
353641000	1441067527	31.012793584030256	122.48938759170518	9.81	277.0	282.90000000000003
353641000	1441067528	31.012800000000002	122.489333	9.8	277.0	283.0
353641000	1441067529	31.01280582833789	122.48928386189435	9.8	277.0	283.0
353641000	1441067530	31.0128111453603	122.48923942516946	9.8	277.0	283.0
353641000	1441067531	31.012816073785153	122.48919855498386	9.8	277.0	283.0
353641000	1441067532	31.012820736328578	122.4891601164955	9.8	277.0	283.0
353641000	1441067533	31.012825255705188	122.48912297486191	9.8	277.0	283.0
353641000	1441067534	31.01282975462814	122.48908599524017	9.8	277.0	283.0
353641000	1441067535	31.012834355809353	122.489048042787	9.8	277.0	283.0
353641000	1441067536	31.01283918195932	122.48900798265876	9.8	277.0	283.0
353641000	1441067537	31.0128443557871	122.48896468001128	9.8	277.0	283.0
353641000	1441067538	31.012849999999997	122.488917	9.8	277.0	283.0
353641000	1441067539	31.012856194994388	122.48886419100066	9.790000000000001	277.0	283.0
353641000	1441067540	31.01286285193012	122.48880703427241	9.780000000000001	277.0	283.0
353641000	1441067541	31.012869839659377	122.4887466942959	9.77	277.0	283.0
353641000	1441067542	31.01287702703622	122.48868433555216	9.76	277.0	283.0
353641000	1441067543	31.012884282916893	122.48862112252294	9.75	277.0	283.0
353641000	1441067544	31.012891476159837	122.48855821969059	9.74	277.0	283.0
353641000	1441067545	31.012898475625732	122.48849679153818	9.73	277.0	283.0
353641000	1441067546	31.012905150177495	122.48843800254937	9.719999999999999	277.0	283.0
353641000	1441067547	31.01291136868004	122.48838301720839	9.709999999999999	277.0	283.0
353641000	1441067548	31.012916999999995	122.48833299999998	9.7	277.0	283.0
353641000	1441067549	31.01292196132541	122.48828873167527	9.7	277.0	283.0
353641000	1441067550	31.012926363124738	122.48824945804932	9.7	277.0	283.0
353641000	1441067551	31.012930364184797	122.48821404120268	9.7	277.0	283.0
353641000	1441067552	31.01293412329068	122.48818134321539	9.7	277.0	283.0
353641000	1441067553	31.012937799226098	122.48815022616695	9.7	277.0	283.0
353641000	1441067554	31.01294155077362	122.48811955213661	9.7	277.0	283.0
353641000	1441067555	31.01294553671466	122.48808818320319	9.7	277.0	283.0
353641000	1441067556	31.01294991582948	122.48805498144509	9.7	277.0	283.0
353641000	1441067557	31.012954846897205	122.48801880894034	9.7	277.0	283.0
353641000	1441067558	31.01296048869542	122.48797852776639	9.7	277.0	283.0
353641000	1441067559	31.012967	122.48793300000001	9.7	277.0	283.0
353641000	1441067560	31.012974474718245	122.48788146590053	9.69	277.1	282.90000000000003
353641000	1441067561	31.01298274729042	122.48782467846029	9.68	277.2	282.8
353641000	1441067562	31.01299158729139	122.48776376885543	9.67	277.3	282.70000000000005
353641000	1441067563	31.01300076429767	122.48769986826294	9.66	277.4	282.6
353641000	1441067564	31.01301004788776	122.48763410786064	9.649999999999999	277.50000000000006	282.50000000000006
353641000	1441067565	31.013019207642348	122.48756761882754	9.639999999999999	277.6	282.4
353641000	1441067566	31.013028013144456	122.48750153234349	9.629999999999999	277.70000000000005	282.3
353641000	1441067567	31.01303623397938	122.4874369795895	9.62	277.8	282.2
353641000	1441067568	31.01304363973468	122.48737509174744	9.61	277.90000000000003	282.1
353641000	1441067569	31.013049999999993	122.48731700000002	9.6	278.0	282.0
353641000	1441067570	31.013055167799294	122.48726349034042	9.6	277.8888888888889	282.11111111111114
353641000	1441067571	31.01305932988726	122.48721396800121	9.6	277.77777777777777	282.22222222222223
353641000	1441067572	31.013062756449653	122.487167493024	9.6	277.6666666666667	282.33333333333337
353641000	1441067573	31.013065717670568	122.48712312544954	9.6	277.55555555555554	282.44444444444446
353641000	1441067574	31.013068483732642	122.48707992531787	9.6	277.44444444444446	282.55555555555554
353641000	1441067575	31.013071324817197	122.48703695266852	9.6	277.33333333333337	282.6666666666667
353641000	1441067576	31.01307451110433	122.48699326754036	9.6	277.22222222222223	282.77777777777777
353641000	1441067577	31.0130783127728	122.48694792997165	9.6	277.11111111111114	282.8888888888889
353641000	1441067578	31.013082999999995	122.48689999999999	9.6	277.0	283.0
353641000	1441067579	31.013088765368312	122.48684880074079	9.6	277.0	282.9090909090909
353641000	1441067580	31.01309549108524	122.48679470762335	9.6	277.0	282.8181818181818
353641000	1441067581	31.01310298176549	122.48673835915591	9.6	277.0	282.72727272727275
353641000	1441067582	31.01311104202469	122.48668039384718	9.6	277.0	282.6363636363636
353641000	1441067583	31.01311947647958	122.48662145020654	9.6	277.0	282.54545454545456
353641000	1441067584	31.013128089748026	122.486562166744	9.6	277.0	282.45454545454544
353641000	1441067585	31.013136686449048	122.48650318197019	9.6	277.0	282.3636363636364
353641000	1441067586	31.013145071202878	122.48644513439653	9.6	277.0	282.2727272727273
353641000	1441067587	31.01315304863085	122.48638866253506	9.6	277.0	282.1818181818182
353641000	1441067588	31.013160423355433	122.48633440489847	9.6	277.0	282.0909090909091
353641000	1441067589	31.01316699999999	122.486283	9.6	277.0	282.0
353641000	1441067590	31.01317264074855	122.48623485167047	9.588888888888889	277.0	282.0
353641000	1441067591	31.013177438023888	122.48618942500939	9.577777777777778	277.0	282.0
353641000	1441067592	31.01318154180741	122.48614595043293	9.566666666666666	277.0	282.0
353641000	1441067593	31.01318510207934	122.4861036583567	9.555555555555555	277.0	282.0
353641000	1441067594	31.013188268818837	122.48606177919596	9.544444444444444	277.0	282.0
353641000	1441067595	31.013191192004058	122.48601954336556	9.533333333333333	277.0	282.0
353641000	1441067596	31.01319402161213	122.48597618128005	9.522222222222222	277.0	282.0
353641000	1441067597	31.013196907619143	122.48593092335358	9.511111111111111	277.0	282.0
353641000	1441067598	31.013199999999998	122.485883	9.5	277.0	282.0
353641000	1441067599	31.013203418277843	122.4858318724192	9.5	277.0	282.0
353641000	1441067600	31.013207160173135	122.4857779249569	9.5	277.0	282.0
353641000	1441067601	31.013211192956465	122.48572177274536	9.5	277.0	282.0
353641000	1441067602	31.013215483899348	122.48566403091696	9.5	277.0	282.0
353641000	1441067603	31.01322000027435	122.48560531460423	9.5	277.0	282.0
353641000	1441067604	31.0132247093551	122.48554623893985	9.5	277.0	282.0
353641000	1441067605	31.013229578416343	122.48548741905665	9.5	277.0	282.0
353641000	1441067606	31.01323457473398	122.48542947008772	9.5	277.0	282.0
353641000	1441067607	31.013239665584972	122.48537300716632	9.5	277.0	282.0
[truncated: 3,401 more rows]
