# Supplementary material for: Maritime traffic congestion identification and ship trajectory prediction using temporal graph convolutional networks
Source: PLoS One. 2026 Mar 9;21(3):e0342781. doi: 10.1371/journal.pone.0342781 (PMC12970927; doi:10.1371/journal.pone.0342781)
Supplement: S1 File — (ZIP) [file pone.0342781.s001.zip › data/interpolation/shipid_354358000_processed.csv]

shipid	lasttime	lat	lon	sog	cog	hdg
354358000	1441067170	31.104817	122.30012699999999	13.6	122.0	111.0
354358000	1441067171	31.104793974485613	122.30016487021848	13.6	121.76666666666665	110.83333333333334
354358000	1441067172	31.104766185088604	122.30021588949205	13.6	121.53333333333332	110.66666666666667
354358000	1441067173	31.104734512373884	122.30027783496179	13.6	121.29999999999998	110.5
354358000	1441067174	31.104699836907578	122.30034848377085	13.6	121.06666666666668	110.33333333333333
354358000	1441067175	31.104663039258583	122.30042561306621	13.6	120.83333333333334	110.16666666666667
354358000	1441067176	31.104625000000006	122.300507	13.6	120.60000000000001	110.0
354358000	1441067177	31.104586599710064	122.30059042173019	13.56	120.2	110.0
354358000	1441067178	31.104548718972634	122.30067365542135	13.52	119.8	110.0
354358000	1441067179	31.10451223837745	122.30075447824436	13.48	119.4	110.0
354358000	1441067180	31.10447803851979	122.3008306673764	13.44	119.0	110.0
354358000	1441067181	31.104446999999993	122.3009	13.4	118.60000000000001	110.0
354358000	1441067182	31.104419655847273	122.3009610736244	13.385714285714286	118.45714285714286	109.85714285714285
354358000	1441067183	31.104395148790747	122.30101576704838	13.371428571428572	118.3142857142857	109.71428571428572
354358000	1441067184	31.10437227397939	122.30106677938709	13.357142857142858	118.17142857142855	109.57142857142857
354358000	1441067185	31.104349826557286	122.30111680974997	13.342857142857143	118.02857142857144	109.42857142857143
354358000	1441067186	31.10432660166409	122.30116855724138	13.32857142857143	117.88571428571429	109.28571428571429
354358000	1441067187	31.10430139443497	122.30122472096038	13.314285714285715	117.74285714285713	109.14285714285715
354358000	1441067188	31.10427299999999	122.301288	13.3	117.6	109.0
354358000	1441067189	31.104240709089797	122.30136002470124	13.3	117.52	109.2
354358000	1441067190	31.104205794860388	122.30143815042345	13.3	117.44	109.4
354358000	1441067191	31.10417002608154	122.30151866378955	13.3	117.36	109.60000000000001
354358000	1441067192	31.104135171532036	122.3015978514334	13.3	117.28	109.8
354358000	1441067193	31.104102999999995	122.301672	13.3	117.20000000000002	110.0
354358000	1441067194	31.104074815259803	122.30173833484776	13.3	117.07142857142857	109.85714285714285
354358000	1441067195	31.10405006100063	122.30179783615293	13.3	116.94285714285716	109.71428571428572
354358000	1441067196	31.10402771588567	122.30185242279049	13.3	116.81428571428572	109.57142857142857
354358000	1441067197	31.104006758574066	122.3019040136303	13.3	116.68571428571428	109.42857142857143
354358000	1441067198	31.10398616772145	122.30195452753802	13.3	116.55714285714285	109.28571428571429
354358000	1441067199	31.103964921980317	122.30200588337529	13.3	116.42857142857143	109.14285714285715
354358000	1441067200	31.103941999999996	122.30206	13.3	116.3	109.0
354358000	1441067201	31.103916648615044	122.30211830954316	13.3	116.39999999999999	108.83333333333334
354358000	1441067202	31.103889187412744	122.30218029724324	13.3	116.5	108.66666666666667
354358000	1441067203	31.103860204170143	122.30224496161767	13.3	116.6	108.5
354358000	1441067204	31.103830286666177	122.30231130118636	13.3	116.69999999999999	108.33333333333333
354358000	1441067205	31.10380002268179	122.302378314472	13.3	116.80000000000001	108.16666666666667
354358000	1441067206	31.10376999999999	122.302445	13.3	116.9	108.0
354358000	1441067207	31.10374069137239	122.30251057783633	13.3	116.88333333333333	107.66666666666667
354358000	1441067208	31.103712109417362	122.30257515419879	13.3	116.86666666666669	107.33333333333333
354358000	1441067209	31.103684151719257	122.30263905684242	13.3	116.85000000000001	107.0
354358000	1441067210	31.103656715861778	122.30270261352149	13.3	116.83333333333333	106.66666666666667
354358000	1441067211	31.10362969942791	122.30276615198967	13.3	116.81666666666669	106.33333333333333
354358000	1441067212	31.10360299999999	122.30283	13.3	116.80000000000001	106.0
354358000	1441067213	31.103576534559316	122.30289441571742	13.28888888888889	116.51111111111112	105.88888888888889
354358000	1441067214	31.103550297684997	122.30295937895698	13.277777777777779	116.22222222222223	105.77777777777777
354358000	1441067215	31.10352430335586	122.30302479994637	13.266666666666667	115.93333333333334	105.66666666666667
354358000	1441067216	31.10349856555093	122.30309058891339	13.255555555555556	115.64444444444445	105.55555555555556
354358000	1441067217	31.103473098249367	122.303156656086	13.244444444444445	115.35555555555555	105.44444444444444
354358000	1441067218	31.10344791543053	122.30322291169233	13.233333333333334	115.06666666666666	105.33333333333334
354358000	1441067219	31.103423031073984	122.3032892659606	13.222222222222223	114.77777777777777	105.22222222222223
354358000	1441067220	31.103398459159454	122.3033556291192	13.211111111111112	114.48888888888888	105.11111111111111
354358000	1441067221	31.10337421366688	122.30342191139655	13.2	114.19999999999999	105.00000000000001
354358000	1441067222	31.103350308576367	122.30348802302136	13.188888888888888	113.91111111111111	104.88888888888889
354358000	1441067223	31.103326757868214	122.30355387422233	13.177777777777777	113.62222222222222	104.77777777777777
354358000	1441067224	31.103303575522883	122.30361937522834	13.166666666666666	113.33333333333334	104.66666666666667
354358000	1441067225	31.103280775521064	122.30368443626833	13.155555555555555	113.04444444444445	104.55555555555556
354358000	1441067226	31.103258371843584	122.30374896757141	13.144444444444444	112.75555555555556	104.44444444444444
354358000	1441067227	31.10323637847146	122.30381287936679	13.133333333333333	112.46666666666667	104.33333333333334
354358000	1441067228	31.1032148093859	122.30387608188371	13.122222222222222	112.17777777777778	104.22222222222223
354358000	1441067229	31.10319367856823	122.30393848535165	13.11111111111111	111.88888888888889	104.11111111111111
354358000	1441067230	31.103172999999995	122.30400000000002	13.1	111.6	104.0
354358000	1441067231	31.103152731141094	122.3040607518202	13.1	111.51666666666667	104.0
354358000	1441067232	31.10313260336378	122.30412172985011	13.1	111.43333333333332	104.0
354358000	1441067233	31.103112291516368	122.30418413888783	13.1	111.35	104.0
354358000	1441067234	31.103091470444838	122.30424918372958	13.1	111.26666666666667	104.0
354358000	1441067235	31.103069814992548	122.30431806916958	13.1	111.18333333333332	104.0
354358000	1441067236	31.103046999999993	122.304392	13.1	111.1	104.0
354358000	1441067237	31.103022883093526	122.30447144098873	13.08	110.96	104.0
354358000	1441067238	31.102998053056552	122.30455389681639	13.06	110.82000000000001	104.0
354358000	1441067239	31.102973281468707	122.3046361321468	13.04	110.67999999999999	104.0
354358000	1441067240	31.102949339917938	122.30471491164963	13.02	110.54	104.0
354358000	1441067241	31.102926999999994	122.304787	13.0	110.4	104.0
354358000	1441067242	31.102906790516684	122.30485018083097	13.014285714285714	110.45714285714286	103.71428571428572
354358000	1441067243	31.10288826906884	122.30490631358902	13.028571428571428	110.51428571428572	103.42857142857144
354358000	1441067244	31.10287075045124	122.30495827666972	13.042857142857143	110.57142857142857	103.14285714285715
354358000	1441067245	31.10285354945333	122.30500894846487	13.057142857142857	110.62857142857143	102.85714285714286
354358000	1441067246	31.10283598085981	122.30506120736256	13.071428571428571	110.68571428571428	102.57142857142857
354358000	1441067247	31.10281735945054	122.30511793174742	13.085714285714285	110.74285714285715	102.28571428571429
354358000	1441067248	31.102796999999992	122.305182	13.1	110.8	102.0
354358000	1441067249	31.102774472083517	122.30525524055643	13.1	110.64	102.0
354358000	1441067250	31.102750364504246	122.30533528209185	13.1	110.48	102.0
354358000	1441067251	31.10272552087894	122.30541870334598	13.1	110.32000000000001	102.0
354358000	1441067252	31.10270078483284	122.30550208306467	13.1	110.16000000000001	102.0
354358000	1441067253	31.102676999999993	122.30558200000002	13.1	110.0	102.0
354358000	1441067254	31.10265483013483	122.30565577658726	13.092307692307692	109.85384615384615	101.84615384615384
354358000	1441067255	31.10263421944344	122.30572370997312	13.084615384615384	109.70769230769231	101.6923076923077
354358000	1441067256	31.102614932241604	122.30578684097998	13.076923076923077	109.56153846153846	101.53846153846153
354358000	1441067257	31.102596732842414	122.30584621042836	13.069230769230769	109.41538461538461	101.38461538461539
354358000	1441067258	31.10257938555662	122.3059028591371	13.061538461538461	109.26923076923077	101.23076923076923
354358000	1441067259	31.10256265469289	122.30595782792366	13.053846153846154	109.12307692307692	101.07692307692308
354358000	1441067260	31.102546304557997	122.30601215760407	13.046153846153846	108.97692307692307	100.92307692307692
354358000	1441067261	31.102530099456914	122.30606688899317	13.038461538461538	108.83076923076922	100.76923076923077
354358000	1441067262	31.10251380369278	122.30612306290455	13.03076923076923	108.68461538461538	100.61538461538461
354358000	1441067263	31.10249718156693	122.30618172015056	13.023076923076923	108.53846153846153	100.46153846153847
354358000	1441067264	31.102479997378623	122.30624390154233	13.015384615384615	108.39230769230768	100.3076923076923
354358000	1441067265	31.102462015424834	122.30631064788946	13.007692307692308	108.24615384615385	100.15384615384616
354358000	1441067266	31.102442999999997	122.306383	13.0	108.1	100.0
354358000	1441067267	31.10242286602662	122.3064613404779	12.98	107.84	100.0
354358000	1441067268	31.102402130951813	122.30654341911804	12.96	107.58	100.0
354358000	1441067269	31.10238146285999	122.30662632751692	12.94	107.32	100.0
354358000	1441067270	31.102361529842998	122.30670715727568	12.92	107.05999999999999	100.0
354358000	1441067271	31.102342999999994	122.306783	12.9	106.8	100.0
354358000	1441067272	31.10232636155113	122.30685170544167	12.9	106.69999999999999	99.85714285714285
354358000	1441067273	31.102311383176698	122.30691415592251	12.9	106.6	99.71428571428572
354358000	1441067274	31.102297653668035	122.30697199190428	12.9	106.49999999999999	99.57142857142857
354358000	1441067275	31.102284761812847	122.3070268538464	12.9	106.39999999999999	99.42857142857143
354358000	1441067276	31.10227229639577	122.30708038220627	12.9	106.3	99.28571428571428
354358000	1441067277	31.102259846198493	122.3071342174395	12.9	106.2	99.14285714285715
354358000	1441067278	31.102247	122.30719	12.9	106.1	99.0
354358000	1441067279	31.102233430330923	122.30724901709516	12.9	106.04166666666666	98.91666666666667
354358000	1441067280	31.102219144738648	122.30731114295266	12.9	105.98333333333332	98.83333333333333
354358000	1441067281	31.102204234525484	122.30737589855568	12.9	105.925	98.75
354358000	1441067282	31.102188790994592	122.30744280488787	12.9	105.86666666666667	98.66666666666667
354358000	1441067283	31.102172905449986	122.30751138293334	12.9	105.80833333333334	98.58333333333334
354358000	1441067284	31.102156669196617	122.30758115367667	12.9	105.75	98.5
354358000	1441067285	31.102140173540484	122.30765163810301	12.9	105.69166666666666	98.41666666666666
354358000	1441067286	31.102123509788562	122.30772235719807	12.9	105.63333333333333	98.33333333333333
354358000	1441067287	31.102106769248923	122.30779283194812	12.9	105.575	98.25
354358000	1441067288	31.102090043230678	122.30786258334008	12.9	105.51666666666668	98.16666666666666
354358000	1441067289	31.102073423043983	122.30793113236135	12.9	105.45833333333334	98.08333333333333
354358000	1441067290	31.102057	122.307998	12.9	105.4	98.0
354358000	1441067291	31.102040815803896	122.30806303098487	12.9	105.45	97.83333333333333
354358000	1441067292	31.102024713732728	122.30812736500569	12.9	105.5	97.66666666666667
354358000	1441067293	31.102008487453915	122.30819246549125	12.9	105.55	97.49999999999999
354358000	1441067294	31.101991930631925	122.30825979586865	12.9	105.60000000000001	97.33333333333333
354358000	1441067295	31.101974836928022	122.30833081956361	12.9	105.65	97.16666666666666
354358000	1441067296	31.101956999999988	122.30840700000002	12.9	105.7	97.0
354358000	1441067297	31.101938353941662	122.30848898881476	12.9	105.56	96.6
354358000	1441067298	31.101919394606725	122.30857419050437	12.9	105.42	96.19999999999999
354358000	1441067299	31.101900758296498	122.30865919778424	12.9	105.28	95.80000000000001
354358000	1441067300	31.101883081321322	122.30874060337459	12.9	105.14000000000001	95.4
354358000	1441067301	31.101866999999995	122.308815	12.9	105.00000000000001	95.0
354358000	1441067302	31.10185296243652	122.30888005527389	12.9	104.75714285714287	95.0
354358000	1441067303	31.101840663848737	122.3089377363513	12.9	104.51428571428572	95.0
354358000	1441067304	31.101829611226613	122.30899108526948	12.9	104.27142857142859	95.0
354358000	1441067305	31.10181931155429	122.3090431440627	12.9	104.02857142857142	95.0
354358000	1441067306	31.101809271810847	122.3090969547629	12.9	103.78571428571428	95.0
354358000	1441067307	31.10179899897011	122.30915555939961	12.9	103.54285714285714	95.0
354358000	1441067308	31.101788000000003	122.309222	12.9	103.3	95.0
354358000	1441067309	31.10177595900589	122.30929814888168	12.88	102.92	95.0
354358000	1441067310	31.101763268669625	122.30938119953446	12.860000000000001	102.53999999999999	95.0
354358000	1441067311	31.101750498825293	122.30946717574447	12.84	102.16000000000001	95.0
354358000	1441067312	31.101738219317173	122.30955210130169	12.82	101.78	95.0
354358000	1441067313	31.101727000000007	122.309632	12.8	101.4	95.0
354358000	1441067314	31.101717253249237	122.30970385908338	12.8	101.27142857142857	94.85714285714286
354358000	1441067315	31.101708761488837	122.30976851958424	12.8	101.14285714285715	94.71428571428572
354358000	1441067316	31.101701149650054	122.30982778597992	12.8	101.01428571428572	94.57142857142857
354358000	1441067317	31.1016940426599	122.309883462746	12.8	100.88571428571429	94.42857142857144
354358000	1441067318	31.10168706544185	122.30993735435646	12.8	100.75714285714287	94.28571428571429
354358000	1441067319	31.101679842916134	122.30999126528403	12.8	100.62857142857143	94.14285714285715
354358000	1441067320	31.101672	122.31004700000001	12.8	100.50000000000001	94.0
354358000	1441067321	31.101663249989883	122.31010605853845	12.8	100.40000000000002	94.0
354358000	1441067322	31.101653659709655	122.31016872318918	12.8	100.30000000000001	94.0
354358000	1441067323	31.10164338436515	122.3102349718062	12.8	100.2	94.0
354358000	1441067324	31.10163257916186	122.31030478224385	12.8	100.10000000000001	94.0
354358000	1441067325	31.101621399305127	122.31037813235676	12.8	100.00000000000001	94.0
354358000	1441067326	31.101609999999997	122.31045500000002	12.8	99.9	94.0
354358000	1441067327	31.10159852802791	122.31053513745424	12.78888888888889	99.85555555555557	94.0
354358000	1441067328	31.101587096477484	122.31061739470124	12.777777777777779	99.81111111111112	94.0
354358000	1441067329	31.10157581001703	122.31070039614885	12.766666666666667	99.76666666666668	94.0
354358000	1441067330	31.101564773318366	122.31078276620582	12.755555555555556	99.72222222222223	94.0
354358000	1441067331	31.101554091056837	122.3108631292819	12.744444444444444	99.67777777777779	94.0
354358000	1441067332	31.101543867911147	122.31094010978767	12.733333333333333	99.63333333333334	94.0
354358000	1441067333	31.101534208563134	122.3110123321345	12.722222222222221	99.5888888888889	94.0
354358000	1441067334	31.101525217697244	122.31107842073439	12.71111111111111	99.54444444444445	94.0
354358000	1441067335	31.101516999999998	122.31113699999999	12.7	99.5	94.0
354358000	1441067336	31.101509621907812	122.31118736375466	12.733333333333333	99.6	94.0
354358000	1441067337	31.10150299684998	122.31123148346327	12.766666666666667	99.7	94.0
354358000	1441067338	31.101496999999995	122.31127200000002	12.8	99.8	94.0
354358000	1441067339	31.101491394396636	122.31131199256521	12.8	99.7	94.0
354358000	1441067340	31.10148549455059	122.31135629366621	12.8	99.6	94.0
354358000	1441067341	31.101478502834325	122.31141017413486	12.8	99.5	94.0
354358000	1441067342	31.101469621609876	122.31147890479943	12.8	99.4	94.0
354358000	1441067343	31.101458053223798	122.31156775648283	12.8	99.30000000000001	94.0
354358000	1441067344	31.101443	122.311682	12.8	99.2	94.0
354358000	1441067345	31.101424999999992	122.311817	12.8	99.0	94.0
354358000	1441067346	31.101408669630448	122.31193801476012	12.80909090909091	99.06363636363636	93.9090909090909
354358000	1441067347	31.10139490206004	122.31203846936646	12.818181818181818	99.12727272727273	93.81818181818183
354358000	1441067348	31.101383325676107	122.31212130713631	12.827272727272728	99.19090909090909	93.72727272727273
354358000	1441067349	31.101373568850217	122.31218947138177	12.836363636363638	99.25454545454545	93.63636363636364
354358000	1441067350	31.1013652599419	122.31224590541102	12.845454545454546	99.31818181818181	93.54545454545455
354358000	1441067351	31.101358027301703	122.31229355252917	12.854545454545455	99.38181818181819	93.45454545454545
354358000	1441067352	31.101351499273477	122.31233535603917	12.863636363636363	99.44545454545455	93.36363636363637
354358000	1441067353	31.10134530419613	122.3123742592422	12.872727272727273	99.50909090909092	93.27272727272728
354358000	1441067354	31.10133907040458	122.31241320543795	12.881818181818183	99.57272727272728	93.18181818181819
354358000	1441067355	31.1013324262301	122.3124551379249	12.89090909090909	99.63636363636364	93.0909090909091
354358000	1441067356	31.101324999999996	122.31250299999999	12.9	99.7	93.0
354358000	1441067357	31.10131651654627	122.31255905425358	12.9	99.62222222222223	92.66666666666667
354358000	1441067358	31.101307086736185	122.3126228404554	12.9	99.54444444444445	92.33333333333333
354358000	1441067359	31.101296917946875	122.31269321767056	12.9	99.46666666666667	92.0
354358000	1441067360	31.10128621755689	122.31276904496491	12.9	99.3888888888889	91.66666666666667
354358000	1441067361	31.101275192946655	122.3128491814052	12.9	99.3111111111111	91.33333333333333
354358000	1441067362	31.101264051498934	122.31293248605928	12.9	99.23333333333333	91.0
354358000	1441067363	31.101253000599197	122.3130178179961	12.9	99.15555555555557	90.66666666666667
354358000	1441067364	31.10124224763576	122.31310403628589	12.9	99.07777777777777	90.33333333333333
354358000	1441067365	31.101232000000003	122.31319000000002	12.9	99.0	90.0
354358000	1441067366	31.101222423806732	122.3132747256163	12.881818181818183	98.7	90.0
354358000	1441067367	31.101213520054564	122.3133578592338	12.863636363636363	98.4	90.0
354358000	1441067368	31.1012052484631	122.31343920435683	12.845454545454546	98.10000000000001	90.0
354358000	1441067369	31.101197568752436	122.3135185644895	12.827272727272728	97.8	90.0
354358000	1441067370	31.101190440643038	122.3135957431357	12.809090909090909	97.5	90.0
354358000	1441067371	31.101183823855717	122.31367054379929	12.790909090909091	97.2	90.0
354358000	1441067372	31.101177678111615	122.31374276998388	12.772727272727272	96.9	90.0
354358000	1441067373	31.101171963132202	122.313812225193	12.754545454545454	96.6	90.0
354358000	1441067374	31.101166638639164	122.31387871292995	12.736363636363636	96.3	90.0
354358000	1441067375	31.101161664354418	122.31394203669791	12.718181818181817	96.0	90.0
354358000	1441067376	31.101157	122.314002	12.7	95.7	90.0
354358000	1441067377	31.10115260675718	122.31405858076113	12.7	95.58999999999999	89.9
354358000	1441067378	31.101148451642885	122.3141124545944	12.7	95.48	89.8
354358000	1441067379	31.10114450313166	122.31416447153461	12.7	95.36999999999999	89.69999999999999
354358000	1441067380	31.10114072969656	122.31421548161643	12.7	95.26	89.6
354358000	1441067381	31.101137099809225	122.31426633487436	12.7	95.14999999999999	89.5
354358000	1441067382	31.101133581939983	122.31431788134269	12.7	95.03999999999999	89.4
354358000	1441067383	31.101130144557747	122.31437097105551	12.7	94.92999999999999	89.3
354358000	1441067384	31.101126756130025	122.31442645404682	12.7	94.82	89.2
354358000	1441067385	31.101123385122712	122.31448518035043	12.7	94.71	89.10000000000001
354358000	1441067386	31.10112	122.31454799999999	12.7	94.6	89.0
354358000	1441067387	31.101116575129147	122.3146154806793	12.7	94.46666666666667	89.11111111111111
354358000	1441067388	31.101113108496943	122.31468706067308	12.7	94.33333333333333	89.22222222222221
354358000	1441067389	31.101109603996456	122.31476189591655	12.7	94.19999999999999	89.33333333333333
354358000	1441067390	31.101106065522426	122.31483914234491	12.7	94.06666666666666	89.44444444444444
354358000	1441067391	31.10110249697144	122.31491795589349	12.7	93.93333333333334	89.55555555555556
354358000	1441067392	31.101098902242033	122.31499749249771	12.7	93.80000000000001	89.66666666666667
354358000	1441067393	31.101095285234845	122.31507690809312	12.7	93.66666666666666	89.77777777777779
354358000	1441067394	31.101091649852588	122.3151553586153	12.7	93.53333333333333	89.88888888888889
354358000	1441067395	31.101088	122.315232	12.7	93.4	90.0
354358000	1441067396	31.101084339051784	122.31530616972708	12.7	93.40476190476191	89.95238095238095
354358000	1441067397	31.101080668255676	122.31537793145267	12.7	93.4095238095238	89.90476190476191
354358000	1441067398	31.101076988326966	122.31544753037691	12.7	93.41428571428571	89.85714285714285
354358000	1441067399	31.101073299980246	122.3155152116999	12.7	93.41904761904762	89.80952380952381
354358000	1441067400	31.101069603929545	122.31558122062178	12.7	93.42380952380952	89.76190476190476
354358000	1441067401	31.1010659008883	122.31564580234259	12.7	93.42857142857143	89.71428571428572
354358000	1441067402	31.101062191569415	122.3157092020624	12.7	93.43333333333334	89.66666666666667
354358000	1441067403	31.101058476685242	122.31577166498121	12.7	93.43809523809524	89.6190476190476
354358000	1441067404	31.101054756947665	122.31583343629903	12.7	93.44285714285715	89.57142857142857
354358000	1441067405	31.101051033068067	122.31589476121589	12.7	93.44761904761906	89.52380952380952
354358000	1441067406	31.10104730575738	122.31595588493167	12.7	93.45238095238095	89.47619047619048
354358000	1441067407	31.10104357572602	122.3160170526463	12.7	93.45714285714286	89.42857142857143
354358000	1441067408	31.10103984368397	122.31607850955969	12.7	93.46190476190476	89.38095238095238
354358000	1441067409	31.101036110340758	122.31614050087167	12.7	93.46666666666667	89.33333333333333
354358000	1441067410	31.101032376405424	122.31620327178213	12.7	93.47142857142856	89.28571428571428
354358000	1441067411	31.10102864258649	122.31626706749086	12.7	93.47619047619048	89.23809523809524
354358000	1441067412	31.101024909591978	122.31633213319763	12.7	93.48095238095239	89.19047619047619
354358000	1441067413	31.101021178129425	122.31639871410222	12.7	93.4857142857143	89.14285714285715
354358000	1441067414	31.101017448905772	122.31646705540432	12.7	93.49047619047619	89.09523809523809
354358000	1441067415	31.10101372262738	122.3165374023037	12.7	93.4952380952381	89.04761904761904
354358000	1441067416	31.101010000000006	122.31661000000001	12.7	93.5	89.0
354358000	1441067417	31.101006283405972	122.31668494949113	12.71111111111111	93.46666666666667	88.88888888888889
354358000	1441067418	31.101002581936672	122.31676177496786	12.722222222222221	93.43333333333332	88.77777777777777
354358000	1441067419	31.100998906362015	122.31683985641932	12.733333333333333	93.4	88.66666666666667
354358000	1441067420	31.100995267453285	122.31691857383471	12.744444444444444	93.36666666666667	88.55555555555556
354358000	1441067421	31.100991675983316	122.31699730720335	12.755555555555556	93.33333333333333	88.44444444444444
354358000	1441067422	31.10098814272645	122.31707543651463	12.766666666666667	93.3	88.33333333333333
354358000	1441067423	31.100984678458513	122.31715234175809	12.777777777777779	93.26666666666668	88.22222222222221
354358000	1441067424	31.100981293956817	122.31722740292334	12.78888888888889	93.23333333333333	88.1111111111111
354358000	1441067425	31.100978000000005	122.31730000000002	12.8	93.2	88.0
354358000	1441067426	31.10097480524545	122.31736968531824	12.8	93.15454545454546	87.81818181818181
354358000	1441067427	31.10097170986061	122.31743670056929	12.8	93.10909090909091	87.63636363636364
354358000	1441067428	31.100968711889493	122.31750145978476	12.8	93.06363636363636	87.45454545454545
354358000	1441067429	31.10096580937511	122.3175643769962	12.8	93.01818181818183	87.27272727272727
354358000	1441067430	31.100963000359627	122.317625866235	12.8	92.97272727272728	87.0909090909091
354358000	1441067431	31.10096028288432	122.31768634153262	12.8	92.92727272727274	86.9090909090909
354358000	1441067432	31.100957654989696	122.31774621692047	12.8	92.88181818181819	86.72727272727273
354358000	1441067433	31.10095511471539	122.31780590642981	12.8	92.83636363636364	86.54545454545456
354358000	1441067434	31.100952660100376	122.31786582409202	12.8	92.79090909090911	86.36363636363636
354358000	1441067435	31.100950289182784	122.31792638393833	12.8	92.74545454545455	86.18181818181819
354358000	1441067436	31.100948000000002	122.31798800000001	12.8	92.7	86.0
354358000	1441067437	31.10094579441701	122.3180510109689	12.8	92.60000000000002	85.9
354358000	1441067438	31.10094368961214	122.31811545417946	12.8	92.50000000000001	85.80000000000001
354358000	1441067439	31.100941706592096	122.3181812916269	12.8	92.4	85.70000000000002
354358000	1441067440	31.10093986636367	122.3182484853064	12.8	92.30000000000001	85.60000000000001
354358000	1441067441	31.10093818993363	122.31831699721329	12.8	92.20000000000002	85.5
354358000	1441067442	31.100936698308807	122.31838678934297	12.8	92.10000000000001	85.4
354358000	1441067443	31.100935412496078	122.31845782369089	12.8	92.0	85.30000000000001
354358000	1441067444	31.100934353502364	122.31853006225263	12.8	91.9	85.2
354358000	1441067445	31.100933542334673	122.31860346702376	12.8	91.80000000000001	85.1
354358000	1441067446	31.100933000000005	122.31867800000002	12.8	91.7	85.0
354358000	1441067447	31.100932738338393	122.31875358710681	12.78888888888889	91.45555555555556	84.8888888888889
354358000	1441067448	31.100932732521834	122.31883000998809	12.777777777777779	91.21111111111112	84.77777777777779
354358000	1441067449	31.10093294855574	122.31890701421732	12.766666666666667	90.96666666666668	84.66666666666667
354358000	1441067450	31.100933352446177	122.31898434536788	12.755555555555556	90.72222222222223	84.55555555555557
354358000	1441067451	31.10093391019977	122.31906174901304	12.744444444444444	90.47777777777779	84.44444444444444
354358000	1441067452	31.1009345878238	122.31913897072593	12.733333333333333	90.23333333333333	84.33333333333333
354358000	1441067453	31.1009353513261	122.31921575607947	12.722222222222221	89.9888888888889	84.22222222222223
354358000	1441067454	31.100936166715144	122.3192918506466	12.71111111111111	89.74444444444444	84.11111111111111
354358000	1441067455	31.100936999999984	122.31936699999999	12.7	89.5	84.0
354358000	1441067456	31.100937826350975	122.31944099217951	12.7	89.45	84.0
354358000	1441067457	31.100938657581633	122.3195137850939	12.7	89.4	84.0
354358000	1441067458	31.100939514666237	122.31958537911918	12.7	89.35000000000001	84.0
354358000	1441067459	31.100940418579004	122.31965577463146	12.7	89.30000000000001	84.0
354358000	1441067460	31.100941390294153	122.31972497200685	12.7	89.25	84.0
354358000	1441067461	31.100942450785833	122.31979297162158	12.7	89.2	84.0
354358000	1441067462	31.100943621028176	122.31985977385193	12.7	89.15	84.0
354358000	1441067463	31.100944921995296	122.31992537907422	12.7	89.10000000000001	84.0
354358000	1441067464	31.100946374661206	122.31998978766475	12.7	89.05	84.0
354358000	1441067465	31.100947999999995	122.320053	12.7	89.0	84.0
354358000	1441067466	31.10094981126712	122.32011507168517	12.7	88.88181818181819	84.0
354358000	1441067467	31.10095179084381	122.32017627924063	12.7	88.76363636363637	84.0
354358000	1441067468	31.10095391339213	122.32023695441549	12.7	88.64545454545454	84.0
354358000	1441067469	31.10095615357354	122.3202974289589	12.7	88.52727272727272	84.0
354358000	1441067470	31.100958486048903	122.32035803461984	12.7	88.4090909090909	84.0
354358000	1441067471	31.10096088547842	122.3204191031474	12.7	88.2909090909091	84.0
354358000	1441067472	31.100963326521644	122.32048096629062	12.7	88.17272727272727	84.0
354358000	1441067473	31.100965783837523	122.3205439557985	12.7	88.05454545454546	84.0
354358000	1441067474	31.100968232084295	122.32060840342004	12.7	87.93636363636364	84.0
354358000	1441067475	31.100970645919517	122.32067464090423	12.7	87.81818181818181	84.0
354358000	1441067476	31.100973	122.32074299999998	12.7	87.7	84.0
354358000	1441067477	31.100975279522086	122.3208137075962	12.7	87.71111111111112	84.0
354358000	1441067478	31.100977511843244	122.32088657114161	12.7	87.72222222222223	84.0
354358000	1441067479	31.10097973486175	122.32096129322494	12.7	87.73333333333333	84.0
354358000	1441067480	31.100981986476455	122.32103757643496	12.7	87.74444444444444	84.0
354358000	1441067481	31.100984304586877	122.3211151233606	12.7	87.75555555555556	84.0
354358000	1441067482	31.100986727093208	122.3211936365908	12.7	87.76666666666667	84.0
354358000	1441067483	31.100989291896312	122.32127281871466	12.7	87.77777777777777	84.0
354358000	1441067484	31.100992036897804	122.32135237232133	12.7	87.78888888888888	84.0
354358000	1441067485	31.100995	122.32143200000002	12.7	87.8	84.0
354358000	1441067486	31.100998204207876	122.32151142632826	12.7	87.73636363636363	84.0909090909091
354358000	1441067487	31.101001612934567	122.32159046383654	12.7	87.67272727272727	84.18181818181819
354358000	1441067488	31.10100517469556	122.32166894704336	12.7	87.60909090909091	84.27272727272728
354358000	1441067489	31.1010088380067	122.32174671046702	12.7	87.54545454545455	84.36363636363637
354358000	1441067490	31.101012551384255	122.32182358862562	12.7	87.48181818181818	84.45454545454545
354358000	1441067491	31.10101626334485	122.32189941603708	12.7	87.41818181818182	84.54545454545455
354358000	1441067492	31.101019922405477	122.32197402721908	12.7	87.35454545454546	84.63636363636364
354358000	1441067493	31.101023477083473	122.3220472566891	12.7	87.2909090909091	84.72727272727273
354358000	1441067494	31.101026875896515	122.32211893896455	12.7	87.22727272727273	84.81818181818183
354358000	1441067495	31.101030067362597	122.3221889085625	12.7	87.16363636363637	84.9090909090909
354358000	1441067496	31.101033	122.322257	12.7	87.10000000000001	85.0
354358000	1441067497	31.101035637070872	122.32232311226434	12.7	87.16666666666667	84.8888888888889
354358000	1441067498	31.101038000811812	122.32238740222478	12.7	87.23333333333333	84.77777777777779
354358000	1441067499	31.101040128202584	122.32245009122107	12.7	87.3	84.66666666666667
354358000	1441067500	31.101042056222425	122.32251140059321	12.7	87.36666666666667	84.55555555555557
354358000	1441067501	31.101043821850133	122.32257155168132	12.7	87.43333333333334	84.44444444444444
354358000	1441067502	31.10104546206404	122.32263076582562	12.7	87.5	84.33333333333333
354358000	1441067503	31.10104701384206	122.3226892643665	12.7	87.56666666666668	84.22222222222223
354358000	1441067504	31.10104851416169	122.32274726864443	12.7	87.63333333333333	84.11111111111111
354358000	1441067505	31.101050000000004	122.322805	12.7	87.7	84.0
354358000	1441067506	31.101051502350657	122.322862687035	12.7	87.70909090909092	84.0
354358000	1441067507	31.1010530282746	122.3229205873956	12.7	87.71818181818182	84.0
354358000	1441067508	31.101054578849325	122.32297896598902	12.7	87.72727272727272	84.0
354358000	1441067509	31.101056155151745	122.3230380877226	12.7	87.73636363636363	84.0
354358000	1441067510	31.101057758258364	122.32309821750358	12.7	87.74545454545455	84.0
354358000	1441067511	31.10105938924512	122.32315962023938	12.7	87.75454545454545	84.0
354358000	1441067512	31.101061049187432	122.32322256083738	12.7	87.76363636363637	84.0
354358000	1441067513	31.101062739160145	122.32328730420494	12.7	87.77272727272728	84.0
354358000	1441067514	31.10106446023753	122.32335411524957	12.7	87.78181818181818	84.0
354358000	1441067515	31.101066213493166	122.32342325887875	12.7	87.79090909090908	84.0
354358000	1441067516	31.101068000000005	122.32349500000001	12.7	87.8	84.0
354358000	1441067517	31.10106982254201	122.32356944128912	12.7	87.78888888888888	84.0
354358000	1441067518	31.101071690750345	122.32364603649472	12.7	87.77777777777777	84.0
354358000	1441067519	31.101073615969316	122.3237240771336	12.7	87.76666666666667	84.0
354358000	1441067520	31.10107560954488	122.32380285472254	12.7	87.75555555555556	84.0
354358000	1441067521	31.101077682824723	122.3238816607782	12.7	87.74444444444444	84.0
354358000	1441067522	31.10107984715823	122.32395978681723	12.7	87.73333333333333	84.0
354358000	1441067523	31.101082113896517	122.32403652435622	12.7	87.72222222222223	84.0
354358000	1441067524	31.101084494392325	122.32411116491166	12.7	87.71111111111112	84.0
354358000	1441067525	31.101086999999993	122.324183	12.7	87.7	84.0
354358000	1441067526	31.10108963751753	122.32425153496264	12.7	87.66363636363637	84.0
354358000	1441067527	31.101092395512538	122.32431713044126	12.7	87.62727272727273	84.0
354358000	1441067528	31.10109525799373	122.32438036090267	12.7	87.5909090909091	84.0
354358000	1441067529	31.101098208968526	122.32444180081362	12.7	87.55454545454546	84.0
354358000	1441067530	31.101101232443206	122.32450202464099	12.7	87.51818181818183	84.0
354358000	1441067531	31.101104312422883	122.32456160685169	12.7	87.48181818181818	84.0
354358000	1441067532	31.101107432911583	122.32462112191264	12.7	87.44545454545455	84.0
354358000	1441067533	31.101110577912294	122.32468114429086	12.7	87.4090909090909	84.0
354358000	1441067534	31.10111373142693	122.3247422484534	12.7	87.37272727272727	84.0
354358000	1441067535	31.10111687745629	122.3248050088674	12.7	87.33636363636363	84.0
354358000	1441067536	31.101119999999995	122.32486999999999	12.7	87.3	84.0
354358000	1441067537	31.101123085821605	122.32493765444933	12.705	87.3	84.0
354358000	1441067538	31.101126132744614	122.32500783733713	12.709999999999999	87.3	84.0
354358000	1441067539	31.10112914135802	122.32508027191597	12.715	87.3	84.0
354358000	1441067540	31.10113211225129	122.32515468143833	12.719999999999999	87.3	84.0
354358000	1441067541	31.101135046014424	122.32523078915672	12.725	87.3	84.0
354358000	1441067542	31.101137943238015	122.3253083183236	12.73	87.3	84.0
354358000	1441067543	31.101140804513282	122.32538699219131	12.735	87.3	84.0
354358000	1441067544	31.10114363043206	122.3254665340122	12.74	87.3	84.0
354358000	1441067545	31.10114642158681	122.32554666703852	12.745	87.3	84.0
354358000	1441067546	31.10114917857077	122.32562711452255	12.75	87.3	84.0
354358000	1441067547	31.101151901977786	122.32570759971651	12.755	87.3	84.0
354358000	1441067548	31.101154592402388	122.3257878458725	12.76	87.3	84.0
354358000	1441067549	31.10115725043984	122.32586757624269	12.765	87.3	84.0
354358000	1441067550	31.101159876686058	122.3259465140791	12.77	87.3	84.0
354358000	1441067551	31.101162471737638	122.3260243826338	12.775	87.3	84.0
354358000	1441067552	31.101165036191794	122.32610090515878	12.780000000000001	87.3	84.0
354358000	1441067553	31.101167570646403	122.32617580490599	12.785	87.3	84.0
354358000	1441067554	31.1011700756999	122.32624880512734	12.790000000000001	87.3	84.0
354358000	1441067555	31.10117255195126	122.32631962907473	12.795	87.3	84.0
354358000	1441067556	31.101174999999994	122.326388	12.8	87.3	84.0
354358000	1441067557	31.1011774192635	122.32645377107418	12.811111111111112	87.31111111111112	84.11111111111111
354358000	1441067558	31.101179804428796	122.32651731514518	12.822222222222223	87.32222222222222	84.22222222222223
354358000	1441067559	31.101182148999328	122.32657913498011	12.833333333333334	87.33333333333334	84.33333333333333
354358000	1441067560	31.10118444647751	122.32663973334621	12.844444444444445	87.34444444444445	84.44444444444444
354358000	1441067561	31.101186690364774	122.32669961301075	12.855555555555556	87.35555555555555	84.55555555555557
354358000	1441067562	31.101188874161597	122.32675927674099	12.866666666666667	87.36666666666667	84.66666666666667
354358000	1441067563	31.1011909913675	122.32681922730434	12.877777777777778	87.3777777777778	84.77777777777779
354358000	1441067564	31.10119303548108	122.3268799674682	12.88888888888889	87.38888888888889	84.8888888888889
354358000	1441067565	31.10119499999999	122.32694199999999	12.9	87.4	85.0
354358000	1441067566	31.101196882584144	122.32700571665282	12.9	87.47	84.9
354358000	1441067567	31.101198697545936	122.32707106512213	12.9	87.54	84.80000000000001
354358000	1441067568	31.101200463361206	122.3271378820889	12.9	87.61000000000001	84.7
354358000	1441067569	31.10120219850609	122.32720600423426	12.9	87.68	84.60000000000001
354358000	1441067570	31.10120392145701	122.32727526823926	12.9	87.75	84.50000000000001
354358000	1441067571	31.101205650690694	122.32734551078505	12.9	87.82	84.4
354358000	1441067572	31.10120740468425	122.32741656855278	12.9	87.88999999999999	84.3
354358000	1441067573	31.10120920191508	122.3274882782237	12.9	87.96	84.2
354358000	1441067574	31.101211060860948	122.32756047647902	12.9	88.03	84.10000000000001
354358000	1441067575	31.101212999999998	122.327633	12.9	88.1	84.0
354358000	1441067576	31.101215034943184	122.3277056702733	12.9	88.03999999999999	84.0
354358000	1441067577	31.101217169831745	122.3277782480067	12.9	87.98	84.0
354358000	1441067578	31.101219405939922	122.3278504787133	12.9	87.91999999999999	84.0
354358000	1441067579	31.101221744542553	122.32792210790612	12.9	87.86	84.0
354358000	1441067580	31.101224186915015	122.3279928810982	12.9	87.8	84.0
354358000	1441067581	31.101226734333228	122.3280625438025	12.9	87.74	84.0
354358000	1441067582	31.10122938807364	122.32813084153199	12.9	87.68	84.0
354358000	1441067583	31.10123214941324	122.3281975197995	12.9	87.61999999999999	84.0
354358000	1441067584	31.1012350196294	122.3282623241179	12.9	87.56	84.0
354358000	1441067585	31.10123799999999	122.32832500000002	12.9	87.5	84.0
354358000	1441067586	31.101241087731538	122.3283854025194	12.9	87.41818181818182	84.18181818181819
354358000	1441067587	31.101244263743606	122.32844382499283	12.9	87.33636363636363	84.36363636363637
354358000	1441067588	31.101247504883236	122.328500670298	12.9	87.25454545454546	84.54545454545455
354358000	1441067589	31.101250787996772	122.32855634131249	12.9	87.17272727272727	84.72727272727273
354358000	1441067590	31.101254089929768	122.32861124091399	12.9	87.0909090909091	84.9090909090909
354358000	1441067591	31.101257387527053	122.32866577198016	12.9	87.0090909090909	85.09090909090911
354358000	1441067592	31.101260657632835	122.32872033738863	12.9	86.92727272727272	85.27272727272728
354358000	1441067593	31.101263877090577	122.32877534001713	12.9	86.84545454545453	85.45454545454545
354358000	1441067594	31.101267022743087	122.32883118274341	12.9	86.76363636363637	85.63636363636364
354358000	1441067595	31.10127007143245	122.3288882684451	12.9	86.68181818181817	85.81818181818183
354358000	1441067596	31.10127299999999	122.32894700000001	12.9	86.6	86.0
354358000	1441067597	31.10127578745126	122.32900769619934	12.905000000000001	86.845	86.15
354358000	1441067598	31.101278421451045	122.3290703394886	12.91	87.08999999999999	86.3
354358000	1441067599	31.10128089182917	122.32913482822676	12.915000000000001	87.335	86.45
354358000	1441067600	31.10128318841557	122.32920106077263	12.92	87.58	86.60000000000001
354358000	1441067601	31.101285301040292	122.32926893548516	12.925	87.82499999999999	86.75
354358000	1441067602	31.101287219533567	122.32933835072308	12.93	88.07	86.9
354358000	1441067603	31.101288933725748	122.3294092048451	12.935	88.31499999999998	87.05000000000001
354358000	1441067604	31.101290433447403	122.3294813962099	12.94	88.56	87.2
354358000	1441067605	31.101291708529242	122.3295548231761	12.945	88.80499999999999	87.35
354358000	1441067606	31.101292748802187	122.32962938410219	12.95	89.05	87.5
354358000	1441067607	31.101293544097373	122.32970497734672	12.955	89.29499999999999	87.65
354358000	1441067608	31.101294084246135	122.32978150126809	12.96	89.53999999999999	87.8
354358000	1441067609	31.10129435908002	122.32985885422467	12.965	89.785	87.95
354358000	1441067610	31.101294358430792	122.32993693457477	12.97	90.03	88.10000000000001
354358000	1441067611	31.101294072130504	122.33001564067672	12.975	90.27499999999999	88.25
354358000	1441067612	31.101293490011372	122.33009487088871	12.98	90.52	88.39999999999999
354358000	1441067613	31.10129260190589	122.33017452356891	12.985	90.76499999999999	88.55
354358000	1441067614	31.101291397646804	122.33025449707549	12.99	91.01	88.7
354358000	1441067615	31.101289867067095	122.33033468976649	12.995	91.255	88.85
354358000	1441067616	31.101288000000004	122.33041500000002	13.0	91.5	89.0
354358000	1441067617	31.101285796735663	122.3304953174775	13.0	91.53333333333333	89.0
354358000	1441067618	31.101283299391092	122.33057549727421	13.0	91.56666666666666	89.0
354358000	1441067619	31.10128056054035	122.33065538580907	13.0	91.60000000000001	89.0
354358000	1441067620	31.101277632757846	122.3307348295011	13.0	91.63333333333334	89.0
354358000	1441067621	31.1012745686184	122.33081367476959	13.0	91.66666666666666	89.0
354358000	1441067622	31.10127142069717	122.330891768034	13.0	91.69999999999999	89.0
354358000	1441067623	31.1012682415697	122.33096895571394	13.0	91.73333333333333	89.0
354358000	1441067624	31.10126508381191	122.33104508422926	13.0	91.76666666666667	89.0
354358000	1441067625	31.101261999999995	122.33112	13.0	91.8	89.0
354358000	1441067626	31.10125902891492	122.33119360877713	13.01	91.85	89.10000000000001
354358000	1441067627	31.101256154155287	122.33126605363509	13.02	91.89999999999999	89.2
354358000	1441067628	31.101253345523578	122.33133753697895	13.03	91.95	89.3
354358000	1441067629	31.101250572821886	122.33140826121375	13.04	92.0	89.4
354358000	1441067630	31.10124780585179	122.3314784287444	13.05	92.05	89.5
354358000	1441067631	31.101245014414456	122.33154824197572	13.06	92.1	89.6
354358000	1441067632	31.101242168310563	122.33161790331239	13.07	92.14999999999999	89.69999999999999
354358000	1441067633	31.101239237340383	122.33168761515903	13.08	92.2	89.8
354358000	1441067634	31.101236191303745	122.33175757992011	13.09	92.25	89.9
354358000	1441067635	31.101233	122.331828	13.1	92.3	90.0
354358000	1441067636	31.101229641774935	122.33189901103073	13.1	92.39	89.9
354358000	1441067637	31.10122612916162	122.33197048155502	13.1	92.48	89.8
354358000	1441067638	31.101222483240274	122.33204221334344	13.1	92.57	89.69999999999999
354358000	1441067639	31.101218725091616	122.33211400816658	13.1	92.66	89.6
354358000	1441067640	31.101214875796757	122.33218566779514	13.1	92.75	89.5
354358000	1441067641	31.101210956437296	122.33225699399992	13.1	92.84	89.4
354358000	1441067642	31.101206988095228	122.33232778855178	13.1	92.92999999999999	89.3
354358000	1441067643	31.101202991853	122.33239785322169	13.1	93.02	89.2
354358000	1441067644	31.101198988793506	122.33246698978073	13.1	93.11000000000001	89.10000000000001
354358000	1441067645	31.101194999999997	122.332535	13.1	93.2	89.0
354358000	1441067646	31.101191044231175	122.33260175546248	13.1	93.20909090909092	89.0
354358000	1441067647	31.10118713094584	122.33266740699818	13.1	93.21818181818182	89.0
354358000	1441067648	31.10118326727743	122.33273217524888	13.1	93.22727272727272	89.0
354358000	1441067649	31.10117946035888	122.33279628085627	13.1	93.23636363636363	89.0
354358000	1441067650	31.101175717322686	122.33285994446209	13.1	93.24545454545455	89.0
354358000	1441067651	31.101172045300935	122.33292338670807	13.1	93.25454545454545	89.0
354358000	1441067652	31.101168451425234	122.3329868282359	13.1	93.26363636363637	89.0
354358000	1441067653	31.101164942826763	122.33305048968734	13.1	93.27272727272728	89.0
354358000	1441067654	31.10116152663626	122.33311459170403	13.1	93.28181818181818	89.0
354358000	1441067655	31.10115820998406	122.3331793549277	13.1	93.29090909090908	89.0
354358000	1441067656	31.101155	122.333245	13.1	93.3	89.0
354358000	1441067657	31.10115189647811	122.33331169906916	13.1	93.27	89.10000000000001
354358000	1441067658	31.1011488698707	122.33337943030915	13.1	93.24	89.2
354358000	1441067659	31.10114588329473	122.3334481234003	13.1	93.21000000000001	89.3
354358000	1441067660	31.101142899867376	122.33351770802288	13.1	93.18	89.4
354358000	1441067661	31.10113988270588	122.33358811385705	13.1	93.15	89.5
354358000	1441067662	31.101136794927626	122.33365927058288	13.1	93.11999999999999	89.6
354358000	1441067663	31.101133599650158	122.33373110788031	13.1	93.09	89.69999999999999
354358000	1441067664	31.101130259991155	122.33380355542917	13.1	93.06	89.8
354358000	1441067665	31.101126739068448	122.3338765429092	13.1	93.03	89.9
354358000	1441067666	31.101122999999994	122.33394999999999	13.1	93.0	90.0
354358000	1441067667	31.101119015605363	122.33402385982406	13.105263157894736	93.07368421052632	89.94736842105263
354358000	1441067668	31.101114797510036	122.33409806927556	13.110526315789473	93.14736842105263	89.89473684210526
354358000	1441067669	31.10111036704101	122.33417257869175	13.11578947368421	93.22105263157896	89.8421052631579
354358000	1441067670	31.101105745525366	122.3342473384099	13.121052631578946	93.29473684210527	89.78947368421053
354358000	1441067671	31.101100954290406	122.33432229876738	13.126315789473685	93.36842105263159	89.73684210526315
354358000	1441067672	31.10109601466345	122.33439741010164	13.131578947368421	93.4421052631579	89.68421052631578
354358000	1441067673	31.10109094797198	122.33447262275014	13.136842105263158	93.51578947368422	89.63157894736841
354358000	1441067674	31.10108577554356	122.33454788705048	13.142105263157895	93.58947368421053	89.57894736842105
354358000	1441067675	31.10108051870592	122.33462315334035	13.147368421052631	93.66315789473686	89.52631578947368
354358000	1441067676	31.10107519878687	122.33469837195743	13.152631578947368	93.73684210526315	89.47368421052632
354358000	1441067677	31.101069837114355	122.33477349323955	13.157894736842104	93.81052631578947	89.42105263157895
354358000	1441067678	31.10106445501642	122.3348484675246	13.163157894736841	93.88421052631578	89.36842105263158
354358000	1441067679	31.10105907382123	122.33492324515052	13.168421052631578	93.9578947368421	89.31578947368422
354358000	1441067680	31.101053714857077	122.3349977764554	13.173684210526314	94.03157894736842	89.26315789473685
354358000	1441067681	31.1010483994524	122.33507201177727	13.178947368421053	94.10526315789474	89.21052631578947
354358000	1441067682	31.101043148935645	122.33514590145437	13.18421052631579	94.17894736842105	89.1578947368421
354358000	1441067683	31.101037984635493	122.33521939582496	13.189473684210526	94.25263157894737	89.10526315789473
354358000	1441067684	31.10103292788065	122.33529244522735	13.194736842105263	94.3263157894737	89.05263157894737
354358000	1441067685	31.101027999999992	122.335365	13.2	94.4	89.0
354358000	1441067686	31.10102321682088	122.33543703506375	13.2	94.37	88.89999999999999
354358000	1441067687	31.101018572164413	122.3355086236695	13.2	94.34	88.8
354358000	1441067688	31.101014054349903	122.33557986365037	13.2	94.31	88.7
354358000	1441067689	31.101009651696444	122.33565085283955	13.2	94.28	88.6
354358000	1441067690	31.101005352522932	122.33572168907017	13.2	94.25	88.49999999999999
354358000	1441067691	31.10100114514801	122.33579247017526	13.2	94.22	88.39999999999999
354358000	1441067692	31.10099701789014	122.33586329398788	13.2	94.19000000000001	88.3
354358000	1441067693	31.100992959067533	122.33593425834091	13.2	94.16	88.2
354358000	1441067694	31.100988956998226	122.33600546106736	13.2	94.13	88.1
354358000	1441067695	31.100984999999994	122.336077	13.2	94.1	88.0
354358000	1441067696	31.100981081051522	122.33614892756782	13.2	94.03	88.0
354358000	1441067697	31.100977211775785	122.33622111458405	13.2	93.96	88.0
354358000	1441067698	31.1009734084572	122.3362933864581	13.2	93.89	88.0
354358000	1441067699	31.100969687380555	122.33636556859945	13.2	93.82000000000001	88.0
354358000	1441067700	31.10096606483108	122.33643748641762	13.2	93.75	88.0
354358000	1441067701	31.10096255709436	122.33650896532227	13.2	93.67999999999999	88.0
354358000	1441067702	31.100959180456357	122.33657983072308	13.2	93.61	88.0
354358000	1441067703	31.100955951203428	122.33664990802974	13.2	93.54	88.0
354358000	1441067704	31.100952885622288	122.33671902265212	13.2	93.47	88.0
354358000	1441067705	31.10095	122.33678699999999	13.2	93.4	88.0
354358000	1441067706	31.100947303266047	122.3368537310296	13.2	93.32727272727273	87.9090909090909
354358000	1441067707	31.10094477491812	122.33691936888223	13.2	93.25454545454545	87.81818181818181
354358000	1441067708	31.100942387095554	122.3369841322454	13.2	93.18181818181819	87.72727272727272
354358000	1441067709	31.10094011193723	122.3370482398065	13.2	93.10909090909091	87.63636363636363
354358000	1441067710	31.100937921581565	122.33711191025287	13.2	93.03636363636363	87.54545454545455
354358000	1441067711	31.10093578816653	122.33717536227172	13.2	92.96363636363635	87.45454545454545
354358000	1441067712	31.10093368382968	122.33723881455018	13.2	92.89090909090909	87.36363636363636
354358000	1441067713	31.10093158070816	122.33730248577533	13.2	92.81818181818181	87.27272727272727
354358000	1441067714	31.10092945093861	122.3373665946341	13.2	92.74545454545454	87.18181818181817
354358000	1441067715	31.100927266657287	122.3374313598134	13.2	92.67272727272726	87.0909090909091
354358000	1441067716	31.100924999999993	122.337497	13.2	92.6	87.0
354358000	1441067717	31.100922631669945	122.33756368321396	13.2	92.50999999999999	86.85
354358000	1441067718	31.10092017664162	122.33763137480875	13.2	92.41999999999999	86.7
354358000	1441067719	31.100917658457487	122.3376999894712	13.2	92.33	86.55
354358000	1441067720	31.100915100660202	122.33776944188821	13.2	92.23999999999998	86.39999999999999
354358000	1441067721	31.10091252679256	122.33783964674679	13.2	92.14999999999999	86.25
354358000	1441067722	31.100909960397537	122.33791051873399	13.2	92.06	86.1
354358000	1441067723	31.10090742501827	122.33798197253697	13.2	91.96999999999998	85.95
354358000	1441067724	31.10090494419813	122.33805392284293	13.2	91.88	85.8
354358000	1441067725	31.100902541480604	122.33812628433918	13.2	91.78999999999999	85.65
354358000	1441067726	31.100900240409434	122.33819897171307	13.2	91.69999999999999	85.5
354358000	1441067727	31.100898064528494	122.33827189965209	13.2	91.61	85.35
354358000	1441067728	31.100896037381865	122.3383449828437	13.2	91.52	85.2
354358000	1441067729	31.100894182513887	122.33841813597559	13.2	91.43	85.05
354358000	1441067730	31.100892523468985	122.33849127373539	13.2	91.33999999999999	84.9
354358000	1441067731	31.10089108379185	122.33856431081087	13.2	91.25	84.75
354358000	1441067732	31.10088988702737	122.33863716188988	13.2	91.16000000000001	84.60000000000001
354358000	1441067733	31.100888956720606	122.3387097416603	13.2	91.07	84.45
354358000	1441067734	31.100888316416775	122.33878196481008	13.2	90.98	84.3
354358000	1441067735	31.100887989661363	122.33885374602728	13.2	90.89	84.15
354358000	1441067736	31.100887999999998	122.338925	13.2	90.8	84.0
354358000	1441067737	31.100888362155004	122.33899569464373	13.2	90.63	84.0
354358000	1441067738	31.100889055554827	122.33906601078333	13.2	90.46	84.0
354358000	1441067739	31.100890050804	122.33913618247098	13.2	90.28999999999999	84.0
354358000	1441067740	31.100891318506488	122.33920644375884	13.2	90.11999999999999	84.0
354358000	1441067741	31.10089282926581	122.33927702869892	13.2	89.95	84.0
354358000	1441067742	31.10089455368489	122.33934817134319	13.2	89.78	84.0
354358000	1441067743	31.100896462366233	122.33942010574357	13.2	89.61	84.0
354358000	1441067744	31.10089852591171	122.33949306595196	13.2	89.44	84.0
354358000	1441067745	31.100900714922705	122.33956728602017	13.2	89.27	84.0
354358000	1441067746	31.100902999999995	122.33964299999998	13.2	89.1	84.0
354358000	1441067747	31.100905351691853	122.33972034555036	13.2	89.0	84.0
354358000	1441067748	31.100907740338673	122.33979907475903	13.2	88.89999999999999	84.0
354358000	1441067749	31.100910136229622	122.33987884332085	13.2	88.8	84.0
354358000	1441067750	31.100912509654677	122.33995930693048	13.2	88.7	84.0
354358000	1441067751	31.10091483090464	122.34004012128251	13.2	88.6	84.0
354358000	1441067752	31.100917070271205	122.34012094207132	13.2	88.5	84.0
354358000	1441067753	31.10091919804688	122.34020142499114	13.2	88.4	84.0
354358000	1441067754	31.10092118452508	122.34028122573604	13.2	88.3	84.0
354358000	1441067755	31.100923000000005	122.34035999999999	13.2	88.2	84.0
354358000	1441067756	31.10092462655219	122.34043746593798	13.2	88.21000000000001	84.0
354358000	1441067757	31.100926093404517	122.3405135915494	13.2	88.22000000000001	84.0
354358000	1441067758	31.10092744156525	122.34058840729502	13.2	88.23	84.0
354358000	1441067759	31.100928712042567	122.34066194363568	13.2	88.24000000000001	84.0
354358000	1441067760	31.100929945844562	122.34073423103236	13.2	88.25	84.0
354358000	1441067761	31.100931183979196	122.34080529994621	13.2	88.26	84.0
354358000	1441067762	31.100932467454317	122.34087518083845	13.2	88.27000000000001	84.0
354358000	1441067763	31.10093383727773	122.34094390417049	13.2	88.28	84.0
354358000	1441067764	31.100935334457088	122.3410115004038	13.2	88.29	84.0
354358000	1441067765	31.100936999999995	122.34107799999998	13.2	88.3	84.0
354358000	1441067766	31.100938861269405	122.34114346285013	13.19090909090909	88.24545454545455	84.0
354358000	1441067767	31.10094089105001	122.34120806656274	13.181818181818182	88.1909090909091	84.0
354358000	1441067768	31.10094304848155	122.34127201817566	13.172727272727272	88.13636363636364	84.0
354358000	1441067769	31.100945292703344	122.3413355247266	13.163636363636362	88.08181818181818	84.0
354358000	1441067770	31.10094758285433	122.34139879325325	13.154545454545454	88.02727272727273	84.0
354358000	1441067771	31.10094987807296	122.34146203079311	13.145454545454545	87.97272727272728	84.0
354358000	1441067772	31.100952137497373	122.34152544438369	13.136363636363637	87.91818181818182	84.0
354358000	1441067773	31.100954320265235	122.34158924106241	13.127272727272727	87.86363636363637	84.0
354358000	1441067774	31.100956385513793	122.34165362786655	13.118181818181817	87.80909090909091	84.0
354358000	1441067775	31.100958292379914	122.34171881183337	13.10909090909091	87.75454545454545	84.0
354358000	1441067776	31.100960000000004	122.341785	13.1	87.7	84.0
354358000	1441067777	31.100961478587422	122.34185234796814	13.105	87.735	84.05
354358000	1441067778	31.10096274266476	122.34192080559815	13.11	87.77	84.10000000000001
354358000	1441067779	31.100963817832135	122.34199027131511	13.115	87.805	84.15
354358000	1441067780	31.100964729689885	122.34206064354412	13.12	87.84	84.2
354358000	1441067781	31.1009655038385	122.34213182071036	13.125	87.875	84.25
354358000	1441067782	31.100966165878727	122.34220370123909	13.129999999999999	87.91	84.3
354358000	1441067783	31.10096674141149	122.3422761835556	13.135	87.945	84.35000000000001
354358000	1441067784	31.100967256037972	122.34234916608528	13.139999999999999	87.98	84.4
354358000	1441067785	31.10096773535953	122.34242254725352	13.145	88.01500000000001	84.45
354358000	1441067786	31.10096820497781	122.3424962254859	13.149999999999999	88.05000000000001	84.50000000000001
354358000	1441067787	31.100968690494614	122.34257009920798	13.155	88.08500000000001	84.55000000000001
354358000	1441067788	31.100969217512056	122.34264406684541	13.16	88.12	84.60000000000001
354358000	1441067789	31.10096981163241	122.34271802682392	13.165	88.15500000000002	84.65
354358000	1441067790	31.10097049845826	122.3427918775693	13.17	88.19000000000001	84.7
354358000	1441067791	31.100971303592363	122.34286551750745	13.174999999999999	88.22500000000001	84.75000000000001
354358000	1441067792	31.100972252637717	122.34293884506431	13.18	88.26	84.80000000000001
354358000	1441067793	31.100973371197586	122.3430117586659	13.184999999999999	88.295	84.85000000000001
354358000	1441067794	31.100974684875432	122.34308415673827	13.19	88.33000000000001	84.9
354358000	1441067795	31.100976219274923	122.34315593770758	13.194999999999999	88.36500000000001	84.95
354358000	1441067796	31.100977999999998	122.34322700000001	13.2	88.4	85.0
354358000	1441067797	31.100980039666904	122.3432973042924	13.2	88.37000000000002	85.1
354358000	1441067798	31.10098229894038	122.34336706026383	13.2	88.34	85.2
354358000	1441067799	31.100984725496758	122.34343653984381	13.2	88.31	85.30000000000001
354358000	1441067800	31.100987267011778	122.34350601496178	13.2	88.28	85.4
354358000	1441067801	31.100989871160593	122.34357575754701	13.2	88.25	85.5
354358000	1441067802	31.100992485617773	122.3436460395287	13.2	88.22	85.60000000000001
354358000	1441067803	31.10099505805726	122.34371713283596	13.2	88.19	85.70000000000002
354358000	1441067804	31.100997536152438	122.34378930939774	13.2	88.16	85.80000000000001
354358000	1441067805	31.100999867575993	122.34386284114282	13.2	88.13	85.9
354358000	1441067806	31.101002000000005	122.343938	13.2	88.1	86.0
354358000	1441067807	31.101003892614646	122.34401494881965	13.2	88.23333333333332	86.11111111111111
354358000	1441067808	31.1010055506853	122.34409341413959	13.2	88.36666666666666	86.22222222222223
354358000	1441067809	31.101006990996904	122.3441730134195	13.2	88.49999999999999	86.33333333333334
354358000	1441067810	31.10100823033529	122.34425336411903	13.2	88.63333333333334	86.44444444444444
354358000	1441067811	31.10100928548726	122.34433408369786	13.2	88.76666666666667	86.55555555555556
354358000	1441067812	31.101010173240564	122.34441478961564	13.2	88.9	86.66666666666667
354358000	1441067813	31.101010910383852	122.3444950993321	13.2	89.03333333333333	86.77777777777777
354358000	1441067814	31.1010115137068	122.34457463030695	13.2	89.16666666666667	86.88888888888889
354358000	1441067815	31.101012	122.344653	13.2	89.30000000000001	87.0
354358000	1441067816	31.101012384934435	122.34472990220341	13.209999999999999	89.41000000000001	87.0
354358000	1441067817	31.101012679699934	122.344805336039	13.219999999999999	89.52000000000001	87.0
354358000	1441067818	31.101012894365677	122.34487937696102	13.23	89.63000000000001	87.0
354358000	1441067819	31.101013039000595	122.34495210042377	13.24	89.74000000000001	87.0
354358000	1441067820	31.101013123673482	122.34502358188152	13.25	89.85000000000001	87.0
354358000	1441067821	31.101013158452904	122.34509389678867	13.26	89.96000000000001	87.0
354358000	1441067822	31.101013153407184	122.34516312059964	13.27	90.07000000000001	87.0
354358000	1441067823	31.101013118604484	122.34523132876888	13.280000000000001	90.18	87.0
354358000	1441067824	31.10101306411284	122.34529859675081	13.290000000000001	90.29	87.0
354358000	1441067825	31.101013000000002	122.34536499999999	13.3	90.40000000000002	87.0
354358000	1441067826	31.101012932923485	122.34543062903977	13.3	90.3909090909091	87.0
354358000	1441067827	31.1010128559	122.34549563466895	13.3	90.38181818181819	87.0
354358000	1441067828	31.10101275853588	122.34556018275511	13.3	90.37272727272727	87.0
354358000	1441067829	31.101012630436973	122.34562443916582	13.3	90.36363636363637	87.0
354358000	1441067830	31.101012461208928	122.34568856976865	13.3	90.35454545454546	87.0
354358000	1441067831	31.10101224045699	122.34575274043111	13.3	90.34545454545454	87.0
354358000	1441067832	31.101011957786113	122.34581711702072	13.3	90.33636363636364	87.0
354358000	1441067833	31.101011602800874	122.34588186540498	13.3	90.32727272727273	87.0
354358000	1441067834	31.101011165105554	122.34594715145133	13.3	90.31818181818181	87.0
354358000	1441067835	31.101010634304075	122.3460131410272	13.3	90.3090909090909	87.0
354358000	1441067836	31.10101	122.34607999999999	13.3	90.3	87.0
354358000	1441067837	31.101009254100525	122.34614785196351	13.3	90.335	87.05
354358000	1441067838	31.101008397728638	122.34621665141724	13.3	90.36999999999999	87.10000000000001
354358000	1441067839	31.10100743431138	122.34628631058712	13.3	90.405	87.15
354358000	1441067840	31.101006367276003	122.34635674169903	13.3	90.44	87.19999999999999
354358000	1441067841	31.101005200049922	122.34642785697898	13.3	90.475	87.24999999999999
354358000	1441067842	31.10100393606073	122.34649956865285	13.3	90.50999999999999	87.29999999999998
354358000	1441067843	31.10100257873621	122.34657178894662	13.3	90.54499999999999	87.35
354358000	1441067844	31.101001131504333	122.34664443008619	13.3	90.58	87.39999999999999
354358000	1441067845	31.10099959779328	122.3467174042976	13.3	90.615	87.44999999999999
354358000	1441067846	31.100997981031423	122.34679062380677	13.3	90.64999999999999	87.5
354358000	1441067847	31.100996284647298	122.34686400083973	13.3	90.685	87.55
354358000	1441067848	31.100994512069672	122.34693744762244	13.3	90.72	87.6
354358000	1441067849	31.100992666727507	122.3470108763809	13.3	90.75500000000001	87.64999999999999
354358000	1441067850	31.100990752049988	122.34708419934121	13.3	90.79	87.69999999999999
354358000	1441067851	31.100988771466444	122.34715732872934	13.3	90.825	87.75
354358000	1441067852	31.100986728406454	122.34723017677135	13.3	90.86	87.8
354358000	1441067853	31.100984626299763	122.34730265569335	13.3	90.895	87.85
354358000	1441067854	31.100982468576326	122.34737467772136	13.3	90.93	87.9
354358000	1441067855	31.100980258666308	122.34744615508156	13.3	90.965	87.95
354358000	1441067856	31.100978000000005	122.347517	13.3	91.0	88.0
354358000	1441067857	31.100975694521697	122.3475871863482	13.3	91.12	88.0
354358000	1441067858	31.100973338230617	122.34765693457922	13.3	91.24	88.0
354358000	1441067859	31.100970925639125	122.34772652679129	13.3	91.36	88.0
354358000	1441067860	31.10096845125905	122.34779624508279	13.3	91.47999999999999	88.0
354358000	1441067861	31.100965909601538	122.34786637155197	13.3	91.60000000000001	88.0
354358000	1441067862	31.100963295177195	122.3479371882971	13.3	91.72000000000001	88.0
354358000	1441067863	31.100960602495913	122.3480089774163	13.3	91.84	88.0
354358000	1441067864	31.100957826066992	122.34808202100778	13.3	91.96000000000001	88.0
354358000	1441067865	31.10095496039905	122.34815660116968	13.3	92.08	88.0
354358000	1441067866	31.100952	122.34823300000001	13.3	92.2	88.0
354358000	1441067867	31.100948945978672	122.34831137480154	13.311111111111112	92.21111111111112	87.88888888888889
354358000	1441067868	31.100945825850307	122.34839138369591	13.322222222222223	92.22222222222223	87.77777777777777
354358000	1441067869	31.100942673732753	122.34847256000958	13.333333333333334	92.23333333333333	87.66666666666667
354358000	1441067870	31.100939523744998	122.34855443706924	13.344444444444445	92.24444444444444	87.55555555555556
354358000	1441067871	31.100936410007197	122.34863654820163	13.355555555555556	92.25555555555556	87.44444444444443
354358000	1441067872	31.100933366640685	122.34871842673374	13.366666666666667	92.26666666666667	87.33333333333333
354358000	1441067873	31.100930427768013	122.34879960599264	13.377777777777778	92.27777777777777	87.22222222222221
354358000	1441067874	31.100927627512828	122.34887961930559	13.38888888888889	92.28888888888888	87.1111111111111
354358000	1441067875	31.100925	122.348958	13.4	92.3	87.0
354358000	1441067876	31.100922566622216	122.34903441505844	13.4	92.27	87.0
354358000	1441067877	31.100920297839696	122.34910906608383	13.4	92.24	87.0
354358000	1441067878	31.100918151378757	122.34918228833389	13.4	92.21000000000001	87.0
354358000	1441067879	31.10091608496487	122.34925441706632	13.4	92.18	87.0
354358000	1441067880	31.10091405632274	122.34932578753859	13.4	92.14999999999999	87.0
354358000	1441067881	31.100912023176292	122.34939673500807	13.4	92.11999999999999	87.0
354358000	1441067882	31.100909943248723	122.34946759473198	13.4	92.09	87.0
354358000	1441067883	31.10090777426248	122.34953870196733	13.4	92.06	87.0
354358000	1441067884	31.100905473939253	122.34961039197108	13.4	92.03	87.0
354358000	1441067885	31.100903000000006	122.34968299999998	13.4	92.0	87.0
354358000	1441067886	31.100900323754484	122.34975673998254	13.4	92.06	87.0
354358000	1441067887	31.100897470870613	122.34983134053442	13.4	92.11999999999999	87.0
354358000	1441067888	31.100894480606676	122.34990640894334	13.4	92.18	87.0
354358000	1441067889	31.10089139222179	122.34998155249713	13.4	92.24	87.0
354358000	1441067890	31.10088824497604	122.35005637848376	13.4	92.3	87.0
354358000	1441067891	31.10088507813044	122.35013049419136	13.4	92.36	87.0
354358000	1441067892	31.100881930946862	122.35020350690827	13.4	92.41999999999999	87.0
354358000	1441067893	31.100878842688083	122.3502750239229	13.4	92.48	87.0
354358000	1441067894	31.10087585261765	122.3503446525239	13.4	92.53999999999999	87.0
354358000	1441067895	31.10087299999999	122.35041199999999	13.4	92.6	87.0
354358000	1441067896	31.10087031288889	122.3504768615044	13.4	92.6	87.0
354358000	1441067897	31.100867774493086	122.35053978364775	13.4	92.6	87.0
354358000	1441067898	31.100865356808697	122.3506015009049	13.4	92.6	87.0
354358000	1441067899	31.100863031830396	122.35066274775056	13.4	92.6	87.0
354358000	1441067900	31.10086077155143	122.35072425865933	13.4	92.6	87.0
354358000	1441067901	31.100858547963625	122.35078676810569	13.4	92.6	87.0
354358000	1441067902	31.10085633305738	122.35085101056397	13.4	92.6	87.0
354358000	1441067903	31.100854098821582	122.35091772050849	13.4	92.6	87.0
354358000	1441067904	31.100851817243473	122.35098763241336	13.4	92.6	87.0
354358000	1441067905	31.10084946030847	122.35106148075256	13.4	92.6	87.0
354358000	1441067906	31.100847	122.35114	13.4	92.6	87.0
354358000	1441067907	31.10084441475114	122.35122359395274	13.4	92.6	87.0
354358000	1441067908	31.100841708801678	122.35131134370103	13.4	92.6	87.0
354358000	1441067909	31.100838892845797	122.35140199965868	13.4	92.6	87.0
354358000	1441067910	31.10083597758096	122.35149431223942	13.4	92.6	87.0
354358000	1441067911	31.100832973708044	122.35158703185729	13.4	92.6	87.0
354358000	1441067912	31.100829891931564	122.35167890892629	13.4	92.6	87.0
354358000	1441067913	31.100826742959516	122.35176869386062	13.4	92.6	87.0
354358000	1441067914	31.100823537503395	122.35185513707464	13.4	92.6	87.0
354358000	1441067915	31.100820286277767	122.35193698898289	13.4	92.6	87.0
354358000	1441067916	31.100817	122.352013	13.4	92.6	87.0
354358000	1441067917	31.100813689822964	122.35208234558844	13.4	92.63	87.0
354358000	1441067918	31.10081036863246	122.35214590140106	13.4	92.66	87.0
354358000	1441067919	31.10080704974456	122.35220496813828	13.4	92.69	87.0
354358000	1441067920	31.100803746472373	122.35226084650041	13.4	92.72	87.0
354358000	1441067921	31.100800472126412	122.35231483718762	13.4	92.75	87.0
354358000	1441067922	31.100797240014913	122.35236824090005	13.4	92.78	87.0
354358000	1441067923	31.10079406344388	122.35242235833766	13.4	92.81	87.0
354358000	1441067924	31.10079095571716	122.35247849020031	13.4	92.84	87.0
354358000	1441067925	31.100787930136228	122.35253793718788	13.4	92.87000000000002	87.0
354358000	1441067926	31.100785	122.352602	13.4	92.9	87.0
354358000	1441067927	31.100782174327595	122.35267160774127	13.4	92.86666666666667	87.0
354358000	1441067928	31.10077944502944	122.35274620313552	13.4	92.83333333333334	87.0
354358000	1441067929	31.100776799740338	122.3528248573115	13.4	92.8	87.0
354358000	1441067930	31.100774226096874	122.35290664139809	13.4	92.76666666666667	87.0
354358000	1441067931	31.100771711737746	122.35299062652409	13.4	92.73333333333333	87.0
354358000	1441067932	31.100769244303933	122.3530758838184	13.4	92.7	87.0
354358000	1441067933	31.100766811438746	122.35316148440988	13.4	92.66666666666666	87.0
354358000	1441067934	31.10076440078801	122.35324649942744	13.4	92.63333333333333	87.0
354358000	1441067935	31.100761999999996	122.35333000000001	13.4	92.6	87.0
354358000	1441067936	31.10075959890747	122.35341123289683	13.4	92.58	87.0
354358000	1441067937	31.10075719607331	122.3534901474488	13.4	92.55999999999999	87.0
354358000	1441067938	31.100754792242373	122.35356686862717	13.4	92.53999999999999	87.0
354358000	1441067939	31.100752388159076	122.35364152140318	13.4	92.52	87.0
354358000	1441067940	31.100749984567415	122.35371423074812	13.4	92.5	87.0
354358000	1441067941	31.100747582211103	122.35378512163322	13.4	92.48	87.0
354358000	1441067942	31.100745181833386	122.35385431902971	13.4	92.46	87.0
354358000	1441067943	31.10074278417727	122.35392194790883	13.4	92.44	87.0
354358000	1441067944	31.100740389985347	122.35398813324184	13.4	92.42	87.0
354358000	1441067945	31.100737999999993	122.354053	13.4	92.4	87.0
354358000	1441067946	31.100735611056727	122.35411671954807	13.4	92.44545454545454	87.0
354358000	1441067947	31.10073320436475	122.35417964882528	13.4	92.4909090909091	87.0
354358000	1441067948	31.100730757225993	122.35424219116435	13.4	92.53636363636365	87.0
354358000	1441067949	31.1007282469416	122.35430474989792	13.4	92.58181818181818	87.0
354358000	1441067950	31.100725650811953	122.35436772835848	13.4	92.62727272727274	87.0
354358000	1441067951	31.10072294613658	122.35443152987857	13.4	92.67272727272727	87.0
354358000	1441067952	31.10072011021426	122.35449655779048	13.4	92.71818181818183	87.0
354358000	1441067953	31.1007171203429	122.3545632154265	13.4	92.76363636363638	87.0
354358000	1441067954	31.100713953819522	122.35463190611877	13.4	92.80909090909091	87.0
354358000	1441067955	31.100710587940195	122.35470303319931	13.4	92.85454545454547	87.0
354358000	1441067956	31.100706999999996	122.35477700000001	13.4	92.9	87.0
354358000	1441067957	31.100703176936776	122.35485402872997	13.411111111111111	92.95555555555556	87.0
354358000	1441067958	31.100699144263785	122.35493361710792	13.422222222222222	93.01111111111112	87.0
354358000	1441067959	31.10069493713946	122.35501508172999	13.433333333333334	93.06666666666668	87.0
354358000	1441067960	31.10069059072386	122.35509773919252	13.444444444444445	93.12222222222223	87.0
354358000	1441067961	31.100686140178738	122.35518090609212	13.455555555555556	93.17777777777779	87.0
354358000	1441067962	31.100681620667658	122.35526389902556	13.466666666666667	93.23333333333333	87.0
354358000	1441067963	31.10067706735589	122.35534603458981	13.477777777777778	93.28888888888889	87.0
354358000	1441067964	31.100672515410423	122.35542662938215	13.488888888888889	93.34444444444445	87.0
354358000	1441067965	31.100668000000002	122.35550499999998	13.5	93.4	87.0
354358000	1441067966	31.100663552850467	122.355580628391	13.5	93.34285714285716	86.85714285714285
354358000	1441067967	31.100659191910843	122.35565365790316	13.5	93.28571428571429	86.71428571428571
354358000	1441067968	31.100654931685106	122.3557243972345	13.5	93.22857142857144	86.57142857142857
354358000	1441067969	31.10065078667642	122.35579315508303	13.5	93.17142857142858	86.42857142857143
354358000	1441067970	31.100646771387154	122.35586024014675	13.5	93.11428571428571	86.28571428571428
354358000	1441067971	31.100642900319002	122.35592596112367	13.5	93.05714285714285	86.14285714285714
354358000	1441067972	31.100639187972963	122.35599062671173	13.5	93.0	86.0
354358000	1441067973	31.100635648849362	122.35605454560891	13.5	92.94285714285715	85.85714285714286
354358000	1441067974	31.100632297447948	122.35611802651317	13.5	92.88571428571429	85.71428571428571
354358000	1441067975	31.100629148267796	122.3561813781225	13.5	92.82857142857144	85.57142857142857
354358000	1441067976	31.1006262158074	122.35624490913484	13.5	92.77142857142857	85.42857142857143
354358000	1441067977	31.10062351456466	122.3563089282482	13.5	92.71428571428572	85.28571428571429
354358000	1441067978	31.100621059036808	122.35637374416059	13.5	92.65714285714286	85.14285714285714
354358000	1441067979	31.100618863720506	122.35643966557001	13.5	92.60000000000001	85.0
354358000	1441067980	31.100616943111724	122.35650700117456	13.5	92.54285714285714	84.85714285714286
354358000	1441067981	31.100615311705745	122.35657605967239	13.5	92.48571428571428	84.71428571428572
354358000	1441067982	31.100613983997157	122.35664714976166	13.5	92.42857142857143	84.57142857142857
354358000	1441067983	31.100612974479752	122.35672058014066	13.5	92.37142857142857	84.42857142857143
354358000	1441067984	31.100612297646506	122.35679665950771	13.5	92.31428571428572	84.28571428571429
354358000	1441067985	31.100611967989526	122.3568756965613	13.5	92.25714285714285	84.14285714285715
354358000	1441067986	31.100612	122.356958	13.5	92.2	84.0
354358000	1441067987	31.10061239476763	122.35704367992336	13.49	91.93	84.0
354358000	1441067988	31.10061309978068	122.35713205203413	13.48	91.66	84.0
354358000	1441067989	31.100614049128907	122.35722223343562	13.47	91.39	84.0
354358000	1441067990	31.100615176904455	122.35731334123088	13.46	91.12	84.0
354358000	1441067991	31.10061641720193	122.35740449252265	13.45	90.85	84.0
354358000	1441067992	31.100617704118424	122.35749480441325	13.44	90.58	84.0
354358000	1441067993	31.100618971753466	122.35758339400475	13.43	90.31	84.0
354358000	1441067994	31.10062015420898	122.35766937839882	13.42	90.04	84.0
354358000	1441067995	31.100621185589112	122.3577518746969	13.41	89.77	84.0
354358000	1441067996	31.100622000000005	122.35783000000002	13.4	89.5	84.0
354358000	1441067997	31.100622551174418	122.35790316941369	13.4	89.54444444444444	84.0
354358000	1441067998	31.10062287134471	122.35797199006183	13.4	89.5888888888889	84.0
354358000	1441067999	31.10062301236599	122.35803736707305	13.4	89.63333333333334	84.0
354358000	1441068000	31.10062302609125	122.35810020557639	13.4	89.67777777777779	84.0
354358000	1441068001	31.100622964371464	122.3581614107009	13.4	89.72222222222223	84.0
354358000	1441068002	31.100622879055834	122.35822188757598	13.4	89.76666666666668	84.0
354358000	1441068003	31.100622821991838	122.35828254133104	13.4	89.81111111111112	84.0
354358000	1441068004	31.100622845025217	122.3583442770958	13.4	89.85555555555557	84.0
354358000	1441068005	31.100622999999988	122.35840799999998	13.4	89.9	84.0
354358000	1441068006	31.100623325546458	122.35847439152337	13.4	89.86000000000001	84.0
354358000	1441068007	31.10062380744628	122.35854323854451	13.4	89.82000000000001	84.0
354358000	1441068008	31.10062441826982	122.35861410429165	13.4	89.78	84.0
354358000	1441068009	31.10062513058831	122.35868655199292	13.4	89.74000000000001	84.0
354358000	1441068010	31.100625916973865	122.35876014487638	13.4	89.7	84.0
354358000	1441068011	31.100626749999545	122.35883444616996	13.4	89.66000000000001	84.0
354358000	1441068012	31.10062760223942	122.35890901910147	13.4	89.62	84.0
354358000	1441068013	31.100628446268573	122.35898342689863	13.4	89.58	84.0
354358000	1441068014	31.10062925466308	122.35905723278898	13.4	89.54	84.0
354358000	1441068015	31.100629999999995	122.35913	13.4	89.5	84.0
354358000	1441068016	31.100630661905225	122.35920143530427	13.39	89.53	84.0
354358000	1441068017	31.1006312481965	122.35927181965519	13.38	89.56	84.0
354358000	1441068018	31.10063177373853	122.35934157755145	13.370000000000001	89.59	84.0
354358000	1441068019	31.100632253395204	122.3594111334918	13.360000000000001	89.62	84.0
354358000	1441068020	31.100632702029404	122.35948091197513	13.350000000000001	89.64999999999999	84.0
354358000	1441068021	31.100633134503152	122.3595513375003	13.34	89.68	84.0
354358000	1441068022	31.100633565677484	122.35962283456631	13.33	89.71000000000001	84.0
354358000	1441068023	31.10063401041252	122.35969582767214	13.32	89.74000000000001	84.0
354358000	1441068024	31.100634483567347	122.35977074131699	13.31	89.77	84.0
354358000	1441068025	31.100635000000004	122.359848	13.3	89.8	84.0
354358000	1441068026	31.10063557097086	122.35992783361131	13.3	89.75454545454546	84.0
354358000	1441068027	31.100636193353893	122.36000969360438	13.3	89.7090909090909	84.0
354358000	1441068028	31.100636860428107	122.36009283682348	13.3	89.66363636363636	84.0
354358000	1441068029	31.100637565474326	122.3601765201128	13.3	89.61818181818182	84.0
354358000	1441068030	31.100638301775327	122.36026000031652	13.3	89.57272727272728	84.0
354358000	1441068031	31.10063906261576	122.36034253427856	13.3	89.52727272727273	84.0
354358000	1441068032	31.100639841282202	122.36042337884295	13.3	89.48181818181818	84.0
354358000	1441068033	31.100640631063026	122.36050179085355	13.3	89.43636363636364	84.0
354358000	1441068034	31.10064142524832	122.36057702715411	13.3	89.3909090909091	84.0
354358000	1441068035	31.10064221712966	122.36064834458838	13.3	89.34545454545454	84.0
354358000	1441068036	31.100642999999998	122.360715	13.3	89.30000000000001	84.0
354358000	1441068037	31.10064376829637	122.36077658158405	13.31	89.31	84.0
354358000	1441068038	31.100644521027604	122.3608340029417	13.32	89.32000000000001	84.0
354358000	1441068039	31.100645258343135	122.36088850902568	13.33	89.33	84.0
354358000	1441068040	31.100645980390063	122.36094134478887	13.34	89.34	84.0
354358000	1441068041	31.100646687313347	122.36099375518417	13.350000000000001	89.35000000000001	84.0
354358000	1441068042	31.100647379255868	122.36104698516459	13.360000000000001	89.36000000000001	84.0
354358000	1441068043	31.100648056358448	122.3611022796832	13.370000000000001	89.37000000000002	84.0
354358000	1441068044	31.100648718759697	122.36116088369313	13.38	89.38000000000001	84.0
354358000	1441068045	31.100649366595785	122.36122404214764	13.39	89.39000000000001	84.0
354358000	1441068046	31.100649999999995	122.36129299999999	13.4	89.4	84.0
354358000	1441068047	31.100650621532857	122.36136858376845	13.4	89.43	84.0
354358000	1441068048	31.100651243475205	122.36144994623075	13.4	89.46000000000001	84.0
354358000	1441068049	31.10065188054025	122.36153582172933	13.4	89.49000000000001	84.0
354358000	1441068050	31.10065254744405	122.3616249446067	13.4	89.52000000000001	84.0
354358000	1441068051	31.100653258905776	122.36171604920536	13.4	89.55	84.0
354358000	1441068052	31.100654029648098	122.36180786986765	13.4	89.58000000000001	84.0
354358000	1441068053	31.100654874397172	122.361899140936	13.4	89.61000000000001	84.0
354358000	1441068054	31.100655807882823	122.36198859675268	13.4	89.64000000000001	84.0
354358000	1441068055	31.10065684483827	122.36207497165996	13.4	89.67	84.0
354358000	1441068056	31.100658	122.362157	13.4	89.7	84.0
354358000	1441068057	31.100659282418057	122.36223374694345	13.38888888888889	89.56666666666668	84.0
354358000	1441068058	31.100660678386483	122.3623056009752	13.377777777777778	89.43333333333334	84.0
354358000	1441068059	31.100662168508226	122.36237328140871	13.366666666666667	89.30000000000001	84.0
354358000	1441068060	31.100663733384287	122.36243750755739	13.355555555555556	89.16666666666667	84.0
354358000	1441068061	31.1006653536139	122.36249899873471	13.344444444444445	89.03333333333333	84.0
354358000	1441068062	31.100667009794744	122.36255847425412	13.333333333333334	88.9	84.0
354358000	1441068063	31.100668682523015	122.36261665342911	13.322222222222223	88.76666666666668	84.0
354358000	1441068064	31.100670352393585	122.36267425557322	13.311111111111112	88.63333333333334	84.0
354358000	1441068065	31.100671999999996	122.36273199999998	13.3	88.5	84.0
354358000	1441068066	31.10067361111612	122.36279050887566	13.3	88.5	84.0
354358000	1441068067	31.100675192241436	122.36285001577733	13.3	88.5	84.0
354358000	1441068068	31.100676755056632	122.36291065713483	13.3	88.5	84.0
354358000	1441068069	31.100678311242156	122.36297256937806	13.3	88.5	84.0
354358000	1441068070	31.10067987247815	122.3630358889369	13.3	88.5	84.0
354358000	1441068071	31.100681450444405	122.36310075224138	13.3	88.5	84.0
354358000	1441068072	31.100683056820454	122.36316729572147	13.3	88.5	84.0
354358000	1441068073	31.10068470328544	122.36323565580722	13.3	88.5	84.0
354358000	1441068074	31.10068640151815	122.36330596892874	13.3	88.5	84.0
354358000	1441068075	31.100688163197	122.36337837151629	13.3	88.5	84.0
354358000	1441068076	31.10069	122.363453	13.3	88.5	84.0
354358000	1441068077	31.10069191696708	122.36352989158851	13.311111111111112	88.46666666666667	84.11111111111111
354358000	1441068078	31.10069389258772	122.36360868660333	13.322222222222223	88.43333333333334	84.22222222222223
354358000	1441068079	31.100695898714616	122.36368892614419	13.333333333333334	88.4	84.33333333333333
354358000	1441068080	31.100697907201564	122.36377015131063	13.344444444444445	88.36666666666667	84.44444444444444
354358000	1441068081	31.10069988990351	122.36385190320205	13.355555555555556	88.33333333333334	84.55555555555557
354358000	1441068082	31.100701818676516	122.3639337229177	13.366666666666667	88.3	84.66666666666667
354358000	1441068083	31.10070366537782	122.36401515155663	13.377777777777778	88.26666666666668	84.77777777777779
354358000	1441068084	31.100705401865802	122.3640957302178	13.38888888888889	88.23333333333335	84.8888888888889
354358000	1441068085	31.100706999999996	122.36417500000002	13.4	88.2	85.0
354358000	1441068086	31.100708437444528	122.36425260814902	13.4	88.29	84.95
354358000	1441068087	31.100709715078033	122.36432862649893	13.4	88.38000000000001	84.9
354358000	1441068088	31.100710839582323	122.364403233031	13.4	88.47	84.85000000000001
354358000	1441068089	31.100711817638754	122.3644766057266	13.4	88.56000000000002	84.80000000000001
354358000	1441068090	31.10071265592819	122.36454892256705	13.4	88.65	84.75000000000001
354358000	1441068091	31.10071336113112	122.36462036153377	13.4	88.74	84.7
354358000	1441068092	31.10071393992759	122.36469110060824	13.4	88.83000000000001	84.65
354358000	1441068093	31.100714398997262	122.36476131777194	13.4	88.92	84.60000000000001
354358000	1441068094	31.100714745019367	122.36483119100639	13.4	89.01	84.55000000000001
354358000	1441068095	31.100714984672777	122.36490089829313	13.4	89.10000000000001	84.50000000000001
354358000	1441068096	31.10071512463599	122.3649706176138	13.4	89.19	84.45
354358000	1441068097	31.100715171587066	122.36504052694995	13.4	89.28	84.4
354358000	1441068098	31.10071513220373	122.3651108042833	13.4	89.37	84.35000000000001
354358000	1441068099	31.100715013163295	122.36518162759545	13.4	89.46000000000001	84.3
354358000	1441068100	31.100714821142674	122.36525317486812	13.4	89.55	84.25
354358000	1441068101	31.100714562818393	122.365325624083	13.4	89.64	84.2
354358000	1441068102	31.100714244866545	122.3653991532219	13.4	89.73	84.15
354358000	1441068103	31.100713873962796	122.36547394026647	13.4	89.82	84.10000000000001
354358000	1441068104	31.100713456782366	122.36555016319859	13.4	89.91000000000001	84.05
354358000	1441068105	31.100713	122.36562800000002	13.4	90.0	84.0
354358000	1441068106	31.100712514594214	122.36570752074644	13.4	90.0	83.81818181818183
354358000	1441068107	31.100712028760473	122.36578836388915	13.4	90.0	83.63636363636364
354358000	1441068108	31.10071157499945	122.36587005997337	13.4	90.0	83.45454545454545
354358000	1441068109	31.100711185813015	122.36595213954442	13.4	90.0	83.27272727272728
354358000	1441068110	31.10071089370423	122.36603413314772	13.4	90.0	83.0909090909091
354358000	1441068111	31.100710731177305	122.36611557132882	13.4	90.0	82.9090909090909
354358000	1441068112	31.100710730737667	122.36619598463331	13.4	90.0	82.72727272727273
354358000	1441068113	31.100710924891924	122.36627490360688	13.4	90.0	82.54545454545455
354358000	1441068114	31.10071134614776	122.3663518587953	13.4	90.0	82.36363636363637
354358000	1441068115	31.100712027013866	122.36642638074441	13.4	90.0	82.18181818181817
354358000	1441068116	31.100713	122.36649800000002	13.4	90.0	82.0
354358000	1441068117	31.100714283534042	122.36656643298983	13.4	89.85555555555555	81.88888888888889
354358000	1441068118	31.10071583971342	122.36663213966894	13.4	89.71111111111111	81.77777777777779
354358000	1441068119	31.100717616551584	122.36669576587404	13.4	89.56666666666666	81.66666666666667
354358000	1441068120	31.10071956206058	122.36675795744183	13.4	89.42222222222222	81.55555555555556
354358000	1441068121	31.100721624251133	122.36681936020895	13.4	89.27777777777779	81.44444444444444
354358000	1441068122	31.100723751132733	122.36688062001186	13.4	89.13333333333334	81.33333333333333
354358000	1441068123	31.100725890713637	122.36694238268707	13.4	88.9888888888889	81.22222222222221
354358000	1441068124	31.100727991000806	122.36700529407099	13.4	88.84444444444445	81.11111111111111
354358000	1441068125	31.10073	122.36706999999998	13.4	88.7	81.0
354358000	1441068126	31.100731885085324	122.36713697546703	13.39	88.59	80.9
354358000	1441068127	31.10073369110932	122.36720601209196	13.38	88.48	80.8
354358000	1441068128	31.100735482294805	122.36727673065135	13.370000000000001	88.37	80.69999999999999
354358000	1441068129	31.10073732286537	122.367348751922	13.360000000000001	88.26	80.6
354358000	1441068130	31.100739277045367	122.36742169668081	13.350000000000001	88.15	80.5
354358000	1441068131	31.100741409060046	122.36749518570487	13.34	88.03999999999999	80.4
354358000	1441068132	31.100743783135492	122.36756883977137	13.33	87.93	80.3
354358000	1441068133	31.100746463498606	122.36764227965769	13.32	87.82	80.2
354358000	1441068134	31.100749514377224	122.36771512614135	13.31	87.71000000000001	80.10000000000001
354358000	1441068135	31.100753	122.36778699999999	13.3	87.6	80.0
354358000	1441068136	31.100756968698967	122.36785764619604	13.290000000000001	87.37	79.89999999999999
354358000	1441068137	31.10076140521672	122.36792730643066	13.280000000000001	87.14	79.8
354358000	1441068138	31.10076627839766	122.36799634658973	13.27	86.91	79.7
354358000	1441068139	31.100771557085437	122.36806513255911	13.26	86.68	79.6
354358000	1441068140	31.10077721012291	122.36813403022462	13.25	86.44999999999999	79.49999999999999
354358000	1441068141	31.100783206352148	122.36820340547214	13.24	86.22	79.39999999999999
354358000	1441068142	31.100789514614437	122.36827362418751	13.23	85.99	79.3
354358000	1441068143	31.100796103750234	122.36834505225663	13.219999999999999	85.75999999999999	79.2
354358000	1441068144	31.10080294259917	122.36841805556546	13.209999999999999	85.53	79.1
354358000	1441068145	31.100810000000003	122.36849299999999	13.2	85.3	79.0
354358000	1441068146	31.10081724017445	122.36857009881948	13.2	85.18181818181819	79.0909090909091
354358000	1441068147	31.10082460887967	122.36864895477582	13.2	85.06363636363636	79.18181818181817
354358000	1441068148	31.100832047257764	122.36872901799379	13.2	84.94545454545454	79.27272727272727
354358000	1441068149	31.100839496452135	122.36880973859775	13.2	84.82727272727273	79.36363636363636
354358000	1441068150	31.100846897607568	122.3688905667117	13.2	84.7090909090909	79.45454545454545
354358000	1441068151	31.10085419187021	122.36897095245924	13.2	84.5909090909091	79.54545454545455
354358000	1441068152	31.100861320387583	122.36905034596354	13.2	84.47272727272728	79.63636363636363
354358000	1441068153	31.10086822430853	122.36912819734748	13.2	84.35454545454546	79.72727272727272
354358000	1441068154	31.100874844783192	122.36920395673347	13.2	84.23636363636363	79.81818181818181
354358000	1441068155	31.100881122962882	122.3692770742437	13.2	84.11818181818182	79.9090909090909
354358000	1441068156	31.100887000000014	122.369347	13.2	84.0	80.0
354358000	1441068157	31.100892441558496	122.36941342147234	13.2	84.08888888888889	80.0
354358000	1441068158	31.100897511344026	122.36947697552412	13.2	84.17777777777779	80.0
354358000	1441068159	31.10090229757112	122.36953853636764	13.2	84.26666666666668	80.0
354358000	1441068160	31.100906888452435	122.36959897821568	13.2	84.35555555555557	80.0
354358000	1441068161	31.100911372199004	122.36965917528141	13.2	84.44444444444444	80.0
354358000	1441068162	31.100915837020207	122.36972000177845	13.2	84.53333333333333	80.0
354358000	1441068163	31.10092037112376	122.36978233192083	13.2	84.62222222222222	80.0
354358000	1441068164	31.10092506271563	122.36984703992303	13.2	84.71111111111111	80.0
354358000	1441068165	31.100929999999995	122.36991500000002	13.2	84.80000000000001	80.0
354358000	1441068166	31.10093524957703	122.36998682023395	13.2	84.80909090909091	79.9090909090909
354358000	1441068167	31.100940791638298	122.37006204417449	13.2	84.81818181818183	79.81818181818181
354358000	1441068168	31.100946584774512	122.37013994923775	13.2	84.82727272727274	79.72727272727272
354358000	1441068169	31.100952587577954	122.37021981283971	13.2	84.83636363636364	79.63636363636363
354358000	1441068170	31.10095875864255	122.37030091239589	13.2	84.84545454545456	79.54545454545455
354358000	1441068171	31.100965056564025	122.37038252532156	13.2	84.85454545454546	79.45454545454545
354358000	1441068172	31.100971439939862	122.37046392903157	13.2	84.86363636363637	79.36363636363636
354358000	1441068173	31.100977867369412	122.37054440094047	13.2	84.87272727272727	79.27272727272727
354358000	1441068174	31.100984297453802	122.37062321846237	13.2	84.88181818181819	79.18181818181817
354358000	1441068175	31.10099068879586	122.37069965901107	13.2	84.8909090909091	79.0909090909091
354358000	1441068176	31.100997000000003	122.370773	13.2	84.9	79.0
354358000	1441068177	31.101003198774517	122.37084274879847	13.2	84.81111111111112	79.0
354358000	1441068178	31.10100928923762	122.37090933260066	13.2	84.72222222222223	79.0
354358000	1441068179	31.101015284608533	122.37097340855713	13.2	84.63333333333334	79.0
354358000	1441068180	31.10102119810502	122.37103563381879	13.2	84.54444444444445	79.0
354358000	1441068181	31.101027042943457	122.3710966655367	13.2	84.45555555555556	79.0
354358000	1441068182	31.101032832338944	122.37115716086211	13.2	84.36666666666667	79.0
354358000	1441068183	31.10103857950532	122.37121777694664	13.2	84.27777777777777	79.0
354358000	1441068184	31.101044297655232	122.37127917094193	13.2	84.18888888888888	79.0
354358000	1441068185	31.101050000000004	122.37134200000001	13.2	84.1	79.0
354358000	1441068186	31.101055698689326	122.37140677748049	13.19	84.11	79.1
354358000	1441068187	31.101061401630723	122.37147344157307	13.18	84.11999999999999	79.2
354358000	1441068188	31.10106711567152	122.37154178667487	13.17	84.13	79.3
354358000	1441068189	31.101072847659452	122.37161160718306	13.16	84.14	79.39999999999999
354358000	1441068190	31.101078604442606	122.3716826974947	13.149999999999999	84.15	79.49999999999999
354358000	1441068191	31.101084392869492	122.37175485200682	13.139999999999999	84.16000000000001	79.6
354358000	1441068192	31.101090219789047	122.37182786511646	13.129999999999999	84.17	79.7
354358000	1441068193	31.101096092050685	122.37190153122057	13.12	84.18	79.8
354358000	1441068194	31.10110201650423	122.37197564471613	13.11	84.19	79.89999999999999
354358000	1441068195	31.101107999999996	122.37205000000002	13.1	84.2	80.0
354358000	1441068196	31.10111404707522	122.37212442330251	13.095238095238095	84.17142857142858	79.95238095238095
354358000	1441068197	31.10112015301333	122.3721988681876	13.09047619047619	84.14285714285714	79.90476190476191
354358000	1441068198	31.101126310784256	122.37227332005259	13.085714285714285	84.11428571428571	79.85714285714285
354358000	1441068199	31.101132513357946	122.37234776429479	13.08095238095238	84.08571428571429	79.80952380952381
354358000	1441068200	31.10113875370444	122.37242218631151	13.076190476190476	84.05714285714285	79.76190476190476
354358000	1441068201	31.10114502479376	122.37249657150002	13.071428571428571	84.02857142857142	79.71428571428571
354358000	1441068202	31.101151319595967	122.37257090525755	13.066666666666666	84.0	79.66666666666667
354358000	1441068203	31.10115763108119	122.37264517298131	13.061904761904762	83.97142857142858	79.6190476190476
354358000	1441068204	31.10116395221954	122.37271936006847	13.057142857142857	83.94285714285714	79.57142857142857
354358000	1441068205	31.101170275981215	122.37279345191621	13.052380952380952	83.91428571428571	79.52380952380952
354358000	1441068206	31.1011765953364	122.37286743392166	13.047619047619047	83.88571428571429	79.47619047619048
354358000	1441068207	31.101182903255328	122.37294129148191	13.042857142857143	83.85714285714286	79.42857142857143
354358000	1441068208	31.101189192708294	122.37301500999402	13.038095238095238	83.82857142857142	79.38095238095238
354358000	1441068209	31.101195456665593	122.3730885748551	13.033333333333333	83.8	79.33333333333333
354358000	1441068210	31.10120168809755	122.37316197146214	13.028571428571428	83.77142857142857	79.28571428571428
354358000	1441068211	31.101207879974528	122.37323518521217	13.023809523809524	83.74285714285713	79.23809523809524
354358000	1441068212	31.101214025266934	122.37330820150211	13.019047619047619	83.71428571428571	79.19047619047619
354358000	1441068213	31.101220116945207	122.37338100572894	13.014285714285714	83.68571428571427	79.14285714285714
354358000	1441068214	31.101226147979805	122.37345358328962	13.00952380952381	83.65714285714286	79.09523809523809
354358000	1441068215	31.10123211134122	122.37352591958101	13.004761904761905	83.62857142857142	79.04761904761904
354358000	1441068216	31.101237999999984	122.373598	13.0	83.6	79.0
354358000	1441068217	31.101243809706993	122.37366980275678	13.0	83.6875	79.0
354358000	1441068218	31.10124954733462	122.3737412773149	13.0	83.77499999999999	79.0
354358000	1441068219	31.101255222535677	122.37381236595132	13.0	83.86249999999998	79.0
354358000	1441068220	31.101260844963114	122.37388301094289	13.0	83.94999999999999	79.0
354358000	1441068221	31.10126642427002	122.37395315456659	13.0	84.03750000000001	79.0
354358000	1441068222	31.101271970109565	122.37402273909936	13.0	84.125	79.0
354358000	1441068223	31.10127749213508	122.37409170681816	13.0	84.21249999999999	79.0
354358000	1441068224	31.101282999999995	122.37416	13.0	84.3	79.0
354358000	1441068225	31.101288502487595	122.37422757082167	13.0	84.275	79.16666666666666
354358000	1441068226	31.10129400490037	122.37429441105917	13.0	84.25	79.33333333333333
354358000	1441068227	31.101299511670586	122.37436052238839	13.0	84.22500000000001	79.49999999999999
354358000	1441068228	31.101305027230453	122.37442590648517	13.0	84.2	79.66666666666667
354358000	1441068229	31.101310556012212	122.37449056502543	13.0	84.17500000000001	79.83333333333333
354358000	1441068230	31.10131610244804	122.374554499685	13.0	84.15	80.0
354358000	1441068231	31.101321670970126	122.37461771213984	13.0	84.125	80.16666666666666
354358000	1441068232	31.101327266010657	122.37468020406581	13.0	84.1	80.33333333333333
354358000	1441068233	31.101332892001768	122.37474197713888	13.0	84.075	80.5
354358000	1441068234	31.10133855337563	122.37480303303498	13.0	84.05	80.66666666666667
354358000	1441068235	31.101344254564328	122.37486337343003	13.0	84.025	80.83333333333333
354358000	1441068236	31.101349999999993	122.374923	13.0	84.0	81.0
354358000	1441068237	31.101355788036308	122.37498197643247	12.988888888888889	83.9888888888889	81.22222222222221
354358000	1441068238	31.10136159271308	122.37504061446141	12.977777777777778	83.97777777777779	81.44444444444444
354358000	1441068239	31.10136738199107	122.37509928783244	12.966666666666667	83.96666666666667	81.66666666666667
354358000	1441068240	31.10137312383037	122.37515837029123	12.955555555555556	83.95555555555556	81.88888888888889
354358000	1441068241	31.101378786190374	122.37521823558342	12.944444444444445	83.94444444444444	82.11111111111111
354358000	1441068242	31.101384337029767	122.37527925745471	12.933333333333334	83.93333333333335	82.33333333333333
354358000	1441068243	31.101389744306513	122.37534180965078	12.922222222222222	83.92222222222223	82.55555555555556
354358000	1441068244	31.10139497597781	122.37540626591729	12.911111111111111	83.91111111111113	82.77777777777779
354358000	1441068245	31.101399999999995	122.37547300000001	12.9	83.9	83.0
354358000	1441068246	31.101404787558756	122.37554227479983	12.9	84.16000000000001	83.1
354358000	1441068247	31.10140932275996	122.37561390983883	12.9	84.42	83.2
354358000	1441068248	31.10141359294009	122.37568761379424	12.9	84.68	83.30000000000001
354358000	1441068249	31.101417585436167	122.37576309534312	12.9	84.94000000000001	83.4
354358000	1441068250	31.10142128758581	122.37584006316241	12.9	85.2	83.5
354358000	1441068251	31.10142468672727	122.37591822592896	12.9	85.46000000000001	83.60000000000001
354358000	1441068252	31.101427770199443	122.37599729231945	12.9	85.72	83.7
354358000	1441068253	31.10143052534198	122.37607697101049	12.9	85.98	83.8
354358000	1441068254	31.10143293949514	122.37615697067854	12.9	86.24000000000001	83.89999999999999
354358000	1441068255	31.10143499999999	122.376237	12.9	86.5	84.0
354358000	1441068256	31.101436700443625	122.37631680689836	12.9	86.67142857142856	84.0
354358000	1441068257	31.101438059395026	122.37639629628573	12.9	86.84285714285714	84.0
354358000	1441068258	31.101439101668685	122.37647541232144	12.9	87.01428571428572	84.0
354358000	1441068259	31.10143985207927	122.37655409916498	12.9	87.18571428571428	84.0
354358000	1441068260	31.101440335441524	122.3766323009758	12.9	87.35714285714285	84.0
354358000	1441068261	31.10144057657037	122.37670996191353	12.9	87.52857142857142	84.0
354358000	1441068262	31.101440600280835	122.37678702613792	12.9	87.7	84.0
354358000	1441068263	31.10144043138809	122.37686343780865	12.9	87.87142857142857	84.0
354358000	1441068264	31.10144009470742	122.37693914108567	12.9	88.04285714285714	84.0
354358000	1441068265	31.101439615054222	122.37701408012887	12.9	88.21428571428571	84.0
354358000	1441068266	31.10143901724404	122.37708819909832	12.9	88.38571428571429	84.0
354358000	1441068267	31.101438326092506	122.37716144215413	12.9	88.55714285714285	84.0
354358000	1441068268	31.10143756641536	122.37723375345648	12.9	88.72857142857143	84.0
354358000	1441068269	31.101436763028488	122.37730507716567	12.9	88.89999999999999	84.0
354358000	1441068270	31.10143594074781	122.37737535744203	12.9	89.07142857142857	84.0
354358000	1441068271	31.101435124389425	122.37744453844601	12.9	89.24285714285715	84.0
354358000	1441068272	31.10143433876947	122.37751256433812	12.9	89.41428571428571	84.0
354358000	1441068273	31.10143360870419	122.37757937927887	12.9	89.58571428571427	84.0
354358000	1441068274	31.101432959009898	122.37764492742897	12.9	89.75714285714285	84.0
354358000	1441068275	31.101432414502998	122.37770915294911	12.9	89.92857142857143	84.0
354358000	1441068276	31.101431999999992	122.377772	12.9	90.1	84.0
354358000	1441068277	31.101431729049725	122.37783350275777	12.9	90.1222222222222	84.0
354358000	1441068278	31.101431570129886	122.37789405545965	12.9	90.14444444444443	84.0
354358000	1441068279	31.10143148044972	122.37795414235809	12.9	90.16666666666667	84.0
354358000	1441068280	31.101431417217455	122.3780142477054	12.9	90.18888888888888	84.0
354358000	1441068281	31.10143133764048	122.3780748557538	12.9	90.21111111111111	84.0
354358000	1441068282	31.10143119892526	122.37813645075549	12.9	90.23333333333332	84.0
354358000	1441068283	31.101430958277263	122.37819951696247	12.9	90.25555555555556	84.0
354358000	1441068284	31.101430572901023	122.37826453862671	12.9	90.27777777777777	84.0
354358000	1441068285	31.101429999999993	122.37833199999999	12.9	90.3	84.0
354358000	1441068286	31.101429210990162	122.37840223237241	12.90909090909091	90.33636363636364	84.0
354358000	1441068287	31.101428234141594	122.3784749551874	12.918181818181818	90.37272727272726	84.0
354358000	1441068288	31.101427111938662	122.37854973492693	12.927272727272728	90.4090909090909	84.0
354358000	1441068289	31.101425886866615	122.37862613807305	12.936363636363637	90.44545454545454	84.0
354358000	1441068290	31.101424601411708	122.37870373110788	12.945454545454545	90.48181818181818	84.0
354358000	1441068291	31.101423298061167	122.3787820805138	12.954545454545455	90.51818181818182	84.0
354358000	1441068292	31.101422019303243	122.37886075277319	12.963636363636363	90.55454545454546	84.0
354358000	1441068293	31.10142080762726	122.37893931436872	12.972727272727273	90.5909090909091	84.0
354358000	1441068294	31.101419705523597	122.37901733178307	12.981818181818182	90.62727272727274	84.0
354358000	1441068295	31.101418755483706	122.37909437149916	12.99090909090909	90.66363636363636	84.0
354358000	1441068296	31.101418000000002	122.37917	13.0	90.7	84.0
354358000	1441068297	31.101417469071734	122.37924389847423	12.99	90.66000000000001	84.0
354358000	1441068298	31.10141714272176	122.37931620693293	12.98	90.62	84.0
354358000	1441068299	31.101416988478285	122.37938718009254	12.97	90.58	84.0
354358000	1441068300	31.101416973868886	122.37945707266942	12.96	90.54	84.0
354358000	1441068301	31.101417066420527	122.37952613937992	12.95	90.5	84.0
354358000	1441068302	31.101417233659646	122.37959463494018	12.94	90.46	84.0
354358000	1441068303	31.1014174431121	122.37966281406634	12.93	90.42	84.0
354358000	1441068304	31.10141766230321	122.37973093147441	12.92	90.38	84.0
354358000	1441068305	31.10141785875777	122.37979924188033	12.91	90.33999999999999	84.0
354358000	1441068306	31.101417999999995	122.379868	12.9	90.3	84.0
354358000	1441068307	31.101418059720864	122.37993740750028	12.9	90.30333333333333	84.0
354358000	1441068308	31.10141803628012	122.38000745385224	12.9	90.30666666666666	84.0
354358000	1441068309	31.101417934204804	122.38007807547818	12.9	90.30999999999999	84.0
354358000	1441068310	31.101417758022105	122.38014920880026	12.9	90.31333333333333	84.0
354358000	1441068311	31.10141751225937	122.38022079024074	12.9	90.31666666666666	84.0
354358000	1441068312	31.101417201444075	122.38029275622186	12.9	90.32	84.0
354358000	1441068313	31.101416830103826	122.3803650431659	12.9	90.32333333333332	84.0
354358000	1441068314	31.101416402766368	122.38043758749505	12.9	90.32666666666667	84.0
354358000	1441068315	31.10141592395956	122.38051032563165	12.9	90.33	84.0
354358000	1441068316	31.101415398211465	122.38058319399796	12.9	90.33333333333333	84.0
354358000	1441068317	31.10141483005027	122.38065612901632	12.9	90.33666666666667	84.0
354358000	1441068318	31.101414224004262	122.38072906710897	12.9	90.34	84.0
354358000	1441068319	31.101413584601904	122.38080194469828	12.9	90.34333333333335	84.0
354358000	1441068320	31.10141291637182	122.3808746982066	12.9	90.34666666666666	84.0
354358000	1441068321	31.101412223842747	122.38094726405625	12.9	90.35000000000001	84.0
354358000	1441068322	31.10141151154359	122.38101957866957	12.9	90.35333333333334	84.0
354358000	1441068323	31.101410784003374	122.381091578469	12.9	90.35666666666667	84.0
354358000	1441068324	31.10141004575126	122.38116319987688	12.9	90.36	84.0
354358000	1441068325	31.10140930131659	122.38123437931564	12.9	90.36333333333334	84.0
354358000	1441068326	31.10140855522879	122.3813050532077	12.9	90.36666666666667	84.0
354358000	1441068327	31.10140781201747	122.38137515797547	12.9	90.37	84.0
354358000	1441068328	31.101407076212297	122.3814446300414	12.9	90.37333333333333	84.0
354358000	1441068329	31.101406352343176	122.38151340582796	12.9	90.37666666666668	84.0
354358000	1441068330	31.101405644940023	122.38158142175762	12.9	90.38000000000001	84.0
354358000	1441068331	31.101404958532967	122.38164861425284	12.9	90.38333333333334	84.0
354358000	1441068332	31.101404297652195	122.38171491973611	12.9	90.38666666666667	84.0
354358000	1441068333	31.10140366682802	122.38178027462995	12.9	90.39000000000001	84.0
354358000	1441068334	31.101403070590884	122.38184461535685	12.9	90.39333333333335	84.0
354358000	1441068335	31.10140251347133	122.38190787833936	12.9	90.39666666666668	84.0
354358000	1441068336	31.101401999999997	122.38197	12.9	90.40000000000002	84.0
354358000	1441068337	31.101401534583736	122.38203100284473	12.9	90.3777777777778	84.0
354358000	1441068338	31.101401121133726	122.38209125371323	12.9	90.35555555555555	84.0
354358000	1441068339	31.101400763436512	122.38215120552854	12.9	90.33333333333334	84.0
354358000	1441068340	31.101400465277766	122.38221131121382	12.9	90.31111111111112	84.0
354358000	1441068341	31.101400230442366	122.38227202369218	12.9	90.28888888888889	84.0
354358000	1441068342	31.101400062714255	122.3823337958868	12.9	90.26666666666667	84.0
354358000	1441068343	31.101399965876556	122.38239708072084	12.9	90.24444444444445	84.0
354358000	1441068344	31.10139994371141	122.38246233111748	12.9	90.22222222222221	84.0
354358000	1441068345	31.1014	122.38253	12.9	90.2	84.0
354358000	1441068346	31.101400134857098	122.38260039490189	12.9	90.18181818181817	84.0
354358000	1441068347	31.10140033373575	122.38267324179755	12.9	90.16363636363637	84.0
354358000	1441068348	31.101400578424315	122.38274812127146	12.9	90.14545454545454	84.0
354358000	1441068349	31.10140085071204	122.38282461390814	12.9	90.12727272727273	84.0
354358000	1441068350	31.101401132389068	122.38290230029193	12.9	90.10909090909091	84.0
354358000	1441068351	31.101401405246524	122.38298076100718	12.9	90.0909090909091	84.0
354358000	1441068352	31.101401651076525	122.38305957663808	12.9	90.07272727272728	84.0
354358000	1441068353	31.10140185167219	122.38313832776879	12.9	90.05454545454545	84.0
354358000	1441068354	31.101401988827718	122.38321659498338	12.9	90.03636363636363	84.0
354358000	1441068355	31.101402044338265	122.38329395886583	12.9	90.01818181818182	84.0
354358000	1441068356	31.101402000000004	122.38337000000001	12.9	90.0	84.0
354358000	1441068357	31.10140184554982	122.38344440358114	12.91	90.03	84.0
354358000	1441068358	31.101401602484195	122.38351727324971	12.92	90.06	84.0
354358000	1441068359	31.101401300238955	122.38358881725769	12.93	90.08999999999999	84.0
354358000	1441068360	31.101400968249397	122.38365924385708	12.94	90.11999999999999	84.0
354358000	1441068361	31.10140063595037	122.38372876130006	12.95	90.14999999999999	84.0
354358000	1441068362	31.101400332776233	122.38379757783888	12.96	90.18	84.0
354358000	1441068363	31.101400088160887	122.38386590172581	12.97	90.21	84.0
354358000	1441068364	31.101399931537806	122.3839339412133	12.98	90.24	84.0
354358000	1441068365	31.10139989233998	122.38400190455384	12.99	90.27	84.0
354358000	1441068366	31.1014	122.38407000000001	13.0	90.3	84.0
354358000	1441068367	31.1014002753212	122.38413839876866	12.99	90.2	84.0
354358000	1441068368	31.101400704591363	122.38420712393325	12.98	90.1	84.0
354358000	1441068369	31.101401265469498	122.38427616153137	12.97	90.0	84.0
354358000	1441068370	31.10140193561462	122.38434549760053	12.96	89.89999999999999	84.0
354358000	1441068371	31.101402692685742	122.38441511817817	12.95	89.8	84.0
354358000	1441068372	31.101403514341968	122.3844850093017	12.94	89.7	84.0
354358000	1441068373	31.101404378242353	122.3845551570084	12.93	89.6	84.0
354358000	1441068374	31.101405262046054	122.38462554733559	12.92	89.5	84.0
354358000	1441068375	31.10140614341222	122.38469616632041	12.91	89.4	84.0
354358000	1441068376	31.101407	122.384767	12.9	89.30000000000001	84.0
354358000	1441068377	31.10140781290311	122.38483802850432	12.905000000000001	89.34	84.0
354358000	1441068378	31.101408576953173	122.38490920833517	12.91	89.38	84.0
354358000	1441068379	31.101409290416427	122.38498049008719	12.915000000000001	89.42	84.0
354358000	1441068380	31.101409951559187	122.38505182435502	12.92	89.46000000000001	84.0
354358000	1441068381	31.10141055864789	122.38512316173329	12.925	89.5	84.0
354358000	1441068382	31.101411109949098	122.38519445281669	12.93	89.54	84.0
354358000	1441068383	31.101411603729442	122.38526564819979	12.935	89.58	84.0
354358000	1441068384	31.10141203825571	122.38533669847726	12.94	89.62	84.0
354358000	1441068385	31.101412411794758	122.38540755424371	12.945	89.66	84.0
354358000	1441068386	31.101412722613592	122.38547816609373	12.95	89.69999999999999	84.0
354358000	1441068387	31.101412968979275	122.38554848462194	12.955	89.74000000000001	84.0
354358000	1441068388	31.101413149159008	122.38561846042289	12.96	89.78	84.0
354358000	1441068389	31.101413261420102	122.38568804409124	12.965	89.82	84.0
354358000	1441068390	31.101413304029954	122.38575718622148	12.97	89.86	84.0
354358000	1441068391	31.101413275256057	122.38582583740829	12.975	89.89999999999999	84.0
354358000	1441068392	31.101413173366026	122.38589394824619	12.98	89.94	84.0
354358000	1441068393	31.10141299662756	122.38596146932973	12.985	89.98	84.0
354358000	1441068394	31.10141274330846	122.3860283512535	12.99	90.02	84.0
354358000	1441068395	31.101412411676613	122.38609454461208	12.995	90.06	84.0
354358000	1441068396	31.101412000000003	122.38616	13.0	90.1	84.0
354358000	1441068397	31.101411511475202	122.38622467797353	13.0	90.06666666666666	84.0
354358000	1441068398	31.101410969012782	122.38628857893563	13.0	90.03333333333332	84.0
354358000	1441068399	31.101410400451822	122.38635171325112	13.0	90.0	84.0
354358000	1441068400	31.101409833631358	122.38641409128476	13.0	89.96666666666667	84.0
354358000	1441068401	31.10140929639037	122.38647572340149	13.0	89.93333333333332	84.0
354358000	1441068402	31.101408816567805	122.38653661996632	13.0	89.89999999999999	84.0
354358000	1441068403	31.101408422002642	122.38659679134426	13.0	89.86666666666667	84.0
354358000	1441068404	31.101408140533746	122.38665624790042	13.0	89.83333333333333	84.0
354358000	1441068405	31.101408000000006	122.38671500000001	13.0	89.8	84.0
354358000	1441068406	31.10140801793421	122.38677312506805	13.0	89.81818181818183	84.0909090909091
354358000	1441068407	31.101408170644813	122.38683096876888	13.0	89.83636363636363	84.18181818181819
354358000	1441068408	31.101408424133464	122.38688894382653	13.0	89.85454545454544	84.27272727272728
354358000	1441068409	31.10140874440114	122.38694746296504	13.0	89.87272727272727	84.36363636363637
354358000	1441068410	31.10140909744805	122.3870069389083	13.0	89.89090909090909	84.45454545454545
354358000	1441068411	31.101409449273582	122.38706778438024	13.0	89.9090909090909	84.54545454545455
354358000	1441068412	31.101409765876344	122.3871304121046	13.0	89.92727272727272	84.63636363636364
354358000	1441068413	31.101410013254092	122.38719523480513	13.0	89.94545454545455	84.72727272727273
354358000	1441068414	31.101410157403592	122.38726266520554	13.0	89.96363636363637	84.81818181818183
354358000	1441068415	31.10141016432066	122.38733311602934	13.0	89.98181818181818	84.9090909090909
354358000	1441068416	31.10141	122.387407	13.0	90.0	85.0
354358000	1441068417	31.10140964197736	122.38748454737895	13.0	90.03999999999999	84.9
354358000	1441068418	31.101409113957242	122.38756525857974	13.0	90.08000000000001	84.80000000000001
354358000	1441068419	31.101408451187623	122.38764845155414	13.0	90.12	84.7
354358000	1441068420	31.101407688918083	122.38773344425391	13.0	90.16	84.60000000000001
354358000	1441068421	31.101406862399894	122.38781955463095	13.0	90.20000000000002	84.50000000000001
354358000	1441068422	31.10140600688614	122.3879061006373	13.0	90.24000000000001	84.4
354358000	1441068423	31.101405157631664	122.38799240022507	13.0	90.28	84.3
354358000	1441068424	31.1014043498932	122.38807777134649	13.0	90.32000000000001	84.2
354358000	1441068425	31.101403618929236	122.38816153195398	13.0	90.36000000000001	84.10000000000001
354358000	1441068426	31.101402999999994	122.38824299999999	13.0	90.40000000000002	84.0
354358000	1441068427	31.101402520637222	122.38832165389795	13.0	90.38000000000001	84.0
354358000	1441068428	31.101402177452933	122.38839761390479	13.0	90.36000000000001	84.0
354358000	1441068429	31.101401959328374	122.38847116073825	13.0	90.34	84.0
354358000	1441068430	31.10140185514403	122.38854257511599	13.0	90.32000000000001	84.0
354358000	1441068431	31.101401853779606	122.38861213775573	13.0	90.30000000000001	84.0
354358000	1441068432	31.10140194411412	122.38868012937506	13.0	90.28	84.0
354358000	1441068433	31.101402115025977	122.3887468306916	13.0	90.26	84.0
354358000	1441068434	31.101402355392917	122.38881252242291	13.0	90.24	84.0
354358000	1441068435	31.101402654092052	122.38887748528653	13.0	90.22	84.0
354358000	1441068436	31.101403	122.38894200000001	13.0	90.2	84.0
354358000	1441068437	31.101403381280328	122.38900631884492	13.0	90.215	84.05
354358000	1441068438	31.101403783246692	122.3890705803591	13.0	90.23	84.10000000000001
354358000	1441068439	31.101404190500126	122.38913489464444	13.0	90.24499999999999	84.15
354358000	1441068440	31.101404587641436	122.38919937180273	13.0	90.25999999999999	84.2
354358000	1441068441	31.10140495927118	122.38926412193578	13.0	90.275	84.25
354358000	1441068442	31.10140528998972	122.38932925514538	13.0	90.29	84.3
354358000	1441068443	31.101405564397215	122.3893948815332	13.0	90.305	84.35000000000001
354358000	1441068444	31.101405767093514	122.38946111120097	13.0	90.32000000000001	84.4
354358000	1441068445	31.101405882678318	122.38952805425032	13.0	90.33500000000001	84.45
354358000	1441068446	31.101405895751046	122.38959582078284	13.0	90.35000000000001	84.50000000000001
354358000	1441068447	31.10140579091088	122.38966452090011	13.0	90.36500000000001	84.55000000000001
354358000	1441068448	31.101405552756734	122.38973426470363	13.0	90.38	84.60000000000001
354358000	1441068449	31.101405165887265	122.38980516229483	13.0	90.395	84.65
354358000	1441068450	31.101404614900897	122.3898773237752	13.0	90.41	84.7
354358000	1441068451	31.101403884395697	122.38995085924601	13.0	90.425	84.75000000000001
354358000	1441068452	31.1014029589695	122.39002587880857	13.0	90.44000000000001	84.80000000000001
354358000	1441068453	31.10140182321981	122.39010249256415	13.0	90.45500000000001	84.85000000000001
354358000	1441068454	31.101400461743822	122.39018081061387	13.0	90.47000000000001	84.9
354358000	1441068455	31.10139885913838	122.39026094305882	13.0	90.48500000000001	84.95
354358000	1441068456	31.101396999999995	122.390343	13.0	90.5	85.0
354358000	1441068457	31.10139488376334	122.39042691145394	13.011111111111111	90.57777777777778	84.8888888888889
354358000	1441068458	31.101392569217804	122.3905118870997	13.022222222222222	90.65555555555555	84.77777777777779
354358000	1441068459	31.1013901299936	122.39059695653211	13.033333333333333	90.73333333333335	84.66666666666667
354358000	1441068460	31.101387639723473	122.39068114934642	13.044444444444444	90.81111111111112	84.55555555555557
354358000	1441068461	31.10138517204273	122.39076349513815	13.055555555555555	90.88888888888889	84.44444444444444
354358000	1441068462	31.10138280058908	122.39084302350312	13.066666666666666	90.96666666666667	84.33333333333333
354358000	1441068463	31.101380599002475	122.39091876403747	13.077777777777778	91.04444444444445	84.22222222222223
354358000	1441068464	31.1013786409249	122.39098974633755	13.088888888888889	91.12222222222222	84.11111111111111
354358000	1441068465	31.101377	122.391055	13.1	91.2	84.0
354358000	1441068466	31.10137573188386	122.39111393240904	13.09090909090909	91.1	84.0
354358000	1441068467	31.101374820276934	122.39116746209903	13.081818181818182	91.0	84.0
354358000	1441068468	31.101374230888233	122.39121688539169	13.072727272727272	90.89999999999999	84.0
354358000	1441068469	31.101373929424305	122.39126349860854	13.063636363636363	90.8	84.0
354358000	1441068470	31.101373881589566	122.39130859807105	13.054545454545455	90.69999999999999	84.0
354358000	1441068471	31.10137405308649	122.39135348010053	13.045454545454545	90.6	84.0
354358000	1441068472	31.101374409615783	122.3913994410184	13.036363636363637	90.5	84.0
354358000	1441068473	31.101374916876225	122.39144777714588	13.027272727272727	90.4	84.0
354358000	1441068474	31.10137554056459	122.39149978480441	13.018181818181818	90.3	84.0
354358000	1441068475	31.101376246375303	122.39155676031532	13.00909090909091	90.2	84.0
354358000	1441068476	31.101376999999978	122.39162000000002	13.0	90.1	84.0
354358000	1441068477	31.10137776950913	122.39169038806284	13.0	90.03	84.0
354358000	1441068478	31.101378532499904	122.3917671602399	13.0	89.96000000000001	84.0
354358000	1441068479	31.101379268952957	122.39184914015006	13.0	89.89	84.0
354358000	1441068480	31.10137995885119	122.39193515141203	13.0	89.82	84.0
354358000	1441068481	31.1013805821802	122.39202401764437	13.0	89.75	84.0
354358000	1441068482	31.101381118928554	122.39211456246551	13.0	89.68	84.0
354358000	1441068483	31.101381549088003	122.39220560949364	13.0	89.61000000000001	84.0
354358000	1441068484	31.10138185265362	122.39229598234684	13.0	89.54	84.0
354358000	1441068485	31.10138200962378	122.39238450464305	13.0	89.47000000000001	84.0
354358000	1441068486	31.101381999999994	122.39247000000002	13.0	89.4	84.0
354358000	1441068487	31.101381812444867	122.39255157036763	13.01	89.49000000000001	84.0
354358000	1441068488	31.101381470254758	122.3926294310243	13.02	89.58000000000001	84.0
354358000	1441068489	31.10138100538299	122.3927040755808	13.03	89.67	84.0
354358000	1441068490	31.101380449781445	122.392775997648	13.04	89.76	84.0
354358000	1441068491	31.101379835400714	122.39284569083694	13.05	89.85000000000001	84.0
354358000	1441068492	31.101379194190198	122.3929136487587	13.06	89.94	84.0
354358000	1441068493	31.101378558098194	122.3929803650245	13.07	90.03	84.0
354358000	1441068494	31.101377959071854	122.39304633324569	13.08	90.11999999999999	84.0
354358000	1441068495	31.10137742905741	122.3931120470337	13.09	90.21	84.0
354358000	1441068496	31.101377	122.39317800000002	13.1	90.3	84.0
354358000	1441068497	31.101376696742093	122.39324459670017	13.1	90.25999999999999	84.0
354358000	1441068498	31.101376515718883	122.3933118854655	13.1	90.22	84.0
354358000	1441068499	31.101376446263863	122.39337982557119	13.1	90.18	84.0
354358000	1441068500	31.101376477710588	122.39344837629245	13.1	90.13999999999999	84.0
354358000	1441068501	31.101376599392687	122.39351749690451	13.1	90.1	84.0
354358000	1441068502	31.101376800643894	122.39358714668245	13.1	90.06	84.0
354358000	1441068503	31.101377070798	122.39365728490145	13.1	90.02	84.0
354358000	1441068504	31.101377399188898	122.39372787083653	13.1	89.98	84.0
354358000	1441068505	31.101377775150556	122.3937988637628	13.1	89.94	84.0
354358000	1441068506	31.101378188016998	122.39387022295523	13.1	89.9	84.0
354358000	1441068507	31.101378627122394	122.39394190768887	13.1	89.86	84.0
354358000	1441068508	31.10137908180094	122.39401387723859	13.1	89.82	84.0
354358000	1441068509	31.10137954138699	122.39408609087938	13.1	89.78	84.0
354358000	1441068510	31.10137999521491	122.39415850788609	13.1	89.74000000000001	84.0
354358000	1441068511	31.101380432619216	122.39423108753356	13.1	89.7	84.0
354358000	1441068512	31.10138084293448	122.39430378909664	13.1	89.66000000000001	84.0
354358000	1441068513	31.10138121549537	122.39437657185012	13.1	89.62	84.0
354358000	1441068514	31.10138153963667	122.39444939506869	13.1	89.58	84.0
354358000	1441068515	31.10138180469323	122.39452221802709	13.1	89.54	84.0
354358000	1441068516	31.101382	122.394595	13.1	89.5	84.0
354358000	1441068517	31.101382119121386	122.3946676916561	13.1	89.55	84.0
354358000	1441068518	31.101382172539434	122.39474020924023	13.1	89.6	84.0
354358000	1441068519	31.101382174965767	122.39481246039128	13.1	89.65	84.0
354358000	1441068520	31.101382141112197	122.39488435274822	13.1	89.7	84.0
354358000	1441068521	31.10138208569075	122.39495579395003	13.1	89.75	84.0
354358000	1441068522	31.10138202341364	122.39502669163578	13.1	89.8	84.0
354358000	1441068523	31.101381968993312	122.3950969534445	13.1	89.85	84.0
354358000	1441068524	31.101381937142353	122.39516648701533	13.1	89.9	84.0
354358000	1441068525	31.10138194257359	122.39523519998744	13.1	89.95	84.0
354358000	1441068526	31.101381999999987	122.395303	13.1	90.0	84.0
354358000	1441068527	31.10138211991915	122.39536982593685	13.1	90.005	84.0
354358000	1441068528	31.101382295966342	122.39543574166038	13.1	90.01	84.0
354358000	1441068529	31.101382517561078	122.3955008422775	13.1	90.015	84.0
354358000	1441068530	31.101382774122673	122.39556522289514	13.1	90.02	84.0
354358000	1441068531	31.101383055070208	122.3956289786202	13.1	90.02499999999999	84.0
354358000	1441068532	31.101383349822598	122.39569220455955	13.1	90.03	84.0
354358000	1441068533	31.101383647798524	122.39575499582001	13.1	90.035	84.0
354358000	1441068534	31.10138393841653	122.39581744750842	13.1	90.03999999999999	84.0
354358000	1441068535	31.101384211094917	122.39587965473157	13.1	90.045	84.0
354358000	1441068536	31.10138445525187	122.39594171259625	13.1	90.05	84.0
354358000	1441068537	31.101384660305303	122.39600371620921	13.1	90.05499999999999	84.0
354358000	1441068538	31.101384815672994	122.39606576067716	13.1	90.06	84.0
354358000	1441068539	31.101384910772566	122.39612794110681	13.1	90.065	84.0
354358000	1441068540	31.101384935021407	122.39619035260486	13.1	90.07	84.0
354358000	1441068541	31.10138487783671	122.39625309027795	13.1	90.07499999999999	84.0
354358000	1441068542	31.10138472863555	122.3963162492327	13.1	90.08	84.0
354358000	1441068543	31.10138447683473	122.39637992457573	13.1	90.085	84.0
354358000	1441068544	31.101384111850948	122.39644421141358	13.1	90.08999999999999	84.0
354358000	1441068545	31.10138362310062	122.39650920485285	13.1	90.095	84.0
354358000	1441068546	31.101383000000002	122.39657499999998	13.1	90.1	84.0
354358000	1441068547	31.101382237913924	122.39664168099266	13.1	90.13999999999999	84.0
354358000	1441068548	31.10138135600226	122.39670928809305	13.1	90.18	84.0
354358000	1441068549	31.101380379373616	122.39677785059462	13.1	90.22	84.0
354358000	1441068550	31.10137933313644	122.39684739779082	13.1	90.25999999999999	84.0
354358000	1441068551	31.10137824239921	122.39691795897524	13.1	90.30000000000001	84.0
354358000	1441068552	31.101377132270205	122.3969895634415	13.1	90.34	84.0
354358000	1441068553	31.10137602785769	122.39706224048327	13.1	90.38	84.0
354358000	1441068554	31.10137495426979	122.39713601939435	13.1	90.42	84.0
354358000	1441068555	31.10137393661458	122.39721092946861	13.1	90.46000000000001	84.0
354358000	1441068556	31.101373000000002	122.397287	13.1	90.5	84.0
354358000	1441068557	31.10137216355285	122.39736422367228	13.11111111111111	90.45555555555555	84.0
354358000	1441068558	31.10137142247577	122.39744244672832	13.122222222222222	90.41111111111111	84.0
354358000	1441068559	31.1013707659907	122.39752147880074	13.133333333333333	90.36666666666666	84.0
354358000	1441068560	31.10137018332005	122.39760112952206	13.144444444444444	90.32222222222222	84.0
354358000	1441068561	31.101369663686715	122.39768120852486	13.155555555555555	90.27777777777777	84.0
354358000	1441068562	31.101369196313993	122.39776152544162	13.166666666666666	90.23333333333333	84.0
354358000	1441068563	31.101368770425697	122.39784188990481	13.177777777777777	90.18888888888888	84.0
354358000	1441068564	31.101368375246118	122.3979221115468	13.188888888888888	90.14444444444445	84.0
354358000	1441068565	31.101368000000008	122.398002	13.2	90.1	84.0
354358000	1441068566	31.10136763383269	122.3980814067169	13.2	90.11818181818181	84.0
354358000	1441068567	31.10136726557034	122.39816035043071	13.2	90.13636363636363	84.0
354358000	1441068568	31.10136688395912	122.39823889169469	13.2	90.15454545454544	84.0
354358000	1441068569	31.101366477745017	122.39831709106217	13.2	90.17272727272727	84.0
354358000	1441068570	31.101366035673923	122.39839500908634	13.2	90.19090909090909	84.0
354358000	1441068571	31.10136554649154	122.39847270632045	13.2	90.2090909090909	84.0
354358000	1441068572	31.101364998943428	122.39855024331769	13.2	90.22727272727272	84.0
354358000	1441068573	31.101364381775017	122.39862768063115	13.2	90.24545454545454	84.0
354358000	1441068574	31.10136368373158	122.398705078814	13.2	90.26363636363637	84.0
354358000	1441068575	31.10136289355826	122.39878249841927	13.2	90.28181818181817	84.0
354358000	1441068576	31.101361999999998	122.39885999999998	13.2	90.3	84.0
354358000	1441068577	31.101360998899242	122.39893756926303	13.2	90.33999999999999	84.0
354358000	1441068578	31.101359914488842	122.39901489253063	13.2	90.38	84.0
354358000	1441068579	31.101358778100145	122.39909158127898	13.2	90.42	84.0
354358000	1441068580	31.101357621065358	122.39916724698438	13.2	90.46	84.0
354358000	1441068581	31.10135647471757	122.39924150112323	13.2	90.5	84.0
354358000	1441068582	31.101355370390777	122.39931395517205	13.2	90.54	84.0
354358000	1441068583	31.101354339419768	122.3993842206074	13.2	90.58	84.0
354358000	1441068584	31.101353413140057	122.399451908906	13.2	90.62	84.0
354358000	1441068585	31.10135262288787	122.39951663154459	13.2	90.66000000000001	84.0
354358000	1441068586	31.101351999999995	122.399578	13.2	90.7	84.0
354358000	1441068587	31.10135156594401	122.39963585601976	13.209999999999999	90.65	84.0
354358000	1441068588	31.10135130270815	122.39969096243382	13.219999999999999	90.6	84.0
354358000	1441068589	31.10135118240918	122.3997443123428	13.23	90.55	84.0
354358000	1441068590	31.10135117716214	122.39979689884714	13.24	90.5	84.0
354358000	1441068591	31.101351259080424	122.39984971504735	13.25	90.45	84.0
354358000	1441068592	31.101351400275735	122.3999037540438	13.26	90.4	84.0
354358000	1441068593	31.101351572858174	122.39996000893694	13.27	90.35000000000001	84.0
354358000	1441068594	31.101351748935958	122.40001947282711	13.280000000000001	90.30000000000001	84.0
354358000	1441068595	31.10135190061527	122.4000831388147	13.290000000000001	90.25	84.0
354358000	1441068596	31.101352000000002	122.400152	13.3	90.2	84.0
354358000	1441068597	31.10135202321102	122.40022671765357	13.3	90.2	84.0
354358000	1441068598	31.10135196244639	122.40030662572678	13.3	90.2	84.0
354358000	1441068599	31.10135181392522	122.40039072634133	13.3	90.2	84.0
354358000	1441068600	31.10135157386871	122.40047802161864	13.3	90.2	84.0
354358000	1441068601	31.10135123850052	122.40056751368024	13.3	90.2	84.0
354358000	1441068602	31.101350804046895	122.40065820464753	13.3	90.2	84.0
354358000	1441068603	31.101350266736862	122.40074909664185	13.3	90.2	84.0
354358000	1441068604	31.101349622802182	122.40083919178453	13.3	90.2	84.0
354358000	1441068605	31.101348868477483	122.40092749219681	13.3	90.2	84.0
354358000	1441068606	31.101348000000012	122.401013	13.3	90.2	84.0
354358000	1441068607	31.101347020462196	122.4010949423484	13.3125	90.27499999999999	84.0
354358000	1441068608	31.101345960368352	122.40117344652866	13.325000000000001	90.35000000000001	84.0
354358000	1441068609	31.10134485707457	122.40124886486068	13.3375	90.425	84.0
354358000	1441068610	31.101343747935896	122.40132154966435	13.350000000000001	90.5	84.0
354358000	1441068611	31.101342670306373	122.40139185325987	13.3625	90.575	84.0
354358000	1441068612	31.10134166153915	122.40146012796744	13.375	90.64999999999999	84.0
354358000	1441068613	31.101340758986538	122.40152672610735	13.387500000000001	90.72500000000001	84.0
354358000	1441068614	31.101339999999993	122.40159200000001	13.4	90.8	84.0
354358000	1441068615	31.101339413058454	122.40165629191623	13.39090909090909	90.73636363636363	84.0
354358000	1441068616	31.101338991152925	122.40171990392801	13.381818181818183	90.67272727272727	84.0
354358000	1441068617	31.101338718401998	122.40178312805766	13.372727272727273	90.60909090909091	84.0
354358000	1441068618	31.101338578923688	122.4018462563274	13.363636363636363	90.54545454545455	84.0
354358000	1441068619	31.10133855683542	122.40190958075945	13.354545454545455	90.48181818181818	84.0
354358000	1441068620	31.101338636254102	122.40197339337597	13.345454545454546	90.41818181818181	84.0
354358000	1441068621	31.101338801296	122.40203798619913	13.336363636363638	90.35454545454544	84.0
354358000	1441068622	31.101339036076784	122.40210365125102	13.327272727272728	90.29090909090908	84.0
354358000	1441068623	31.10133932471155	122.40217068055377	13.318181818181818	90.22727272727272	84.0
354358000	1441068624	31.101339651314703	122.40223936612942	13.30909090909091	90.16363636363636	84.0
354358000	1441068625	31.10134	122.40231	13.3	90.1	84.0
354358000	1441068626	31.101340354317358	122.40238278246831	13.30909090909091	90.1	84.0
354358000	1441068627	31.10134069556409	122.4024575469602	13.318181818181818	90.1	84.0
354358000	1441068628	31.101341004474733	122.40253403518221	13.327272727272728	90.1	84.0
354358000	1441068629	31.101341261784423	122.40261198884077	13.336363636363638	90.1	84.0
354358000	1441068630	31.101341448228837	122.40269114964227	13.345454545454546	90.1	84.0
354358000	1441068631	31.10134154454426	122.402771259293	13.354545454545455	90.1	84.0
354358000	1441068632	31.101341531467572	122.4028520594992	13.363636363636363	90.1	84.0
354358000	1441068633	31.101341389736298	122.40293329196697	13.372727272727273	90.1	84.0
354358000	1441068634	31.10134110008863	122.40301469840239	13.381818181818183	90.1	84.0
354358000	1441068635	31.101340643263374	122.40309602051144	13.39090909090909	90.1	84.0
354358000	1441068636	31.10134	122.40317700000001	13.4	90.1	84.0
354358000	1441068637	31.101339161962184	122.40325736944786	13.4	90.16	84.0
354358000	1441068638	31.101338164508515	122.40333682493035	13.4	90.22	84.0
354358000	1441068639	31.10133705392189	122.4034150533969	13.4	90.28	84.0
354358000	1441068640	31.101335876485958	122.40349174179708	13.4	90.34	84.0
354358000	1441068641	31.101334678485014	122.40356657708062	13.4	90.4	84.0
354358000	1441068642	31.101333506204078	122.40363924619746	13.4	90.46	84.0
354358000	1441068643	31.101332405928716	122.40370943609759	13.4	90.52000000000001	84.0
354358000	1441068644	31.10133142394509	122.40377683373119	13.4	90.58	84.0
354358000	1441068645	31.10133060653984	122.40384112604853	13.4	90.64000000000001	84.0
354358000	1441068646	31.101330000000004	122.403902	13.4	90.7	84.0
354358000	1441068647	31.101329637898218	122.40395937067761	13.4	90.64000000000001	84.0
354358000	1441068648	31.101329502947657	122.40401406573943	13.4	90.58	84.0
354358000	1441068649	31.101329565144944	122.40406714098495	13.4	90.52000000000001	84.0
354358000	1441068650	31.10132979448483	122.40411965221368	13.4	90.46	84.0
354358000	1441068651	31.101330160960394	122.404172655225	13.4	90.4	84.0
354358000	1441068652	31.10133063456289	122.40422720581837	13.4	90.34	84.0
354358000	1441068653	31.1013311852818	122.40428435979314	13.4	90.28	84.0
354358000	1441068654	31.101331783104573	122.40434517294874	13.4	90.22	84.0
354358000	1441068655	31.10133239801644	122.40441070108456	13.4	90.16	84.0
354358000	1441068656	31.101333000000004	122.404482	13.4	90.1	84.0
354358000	1441068657	31.101333562329888	122.40455973383659	13.41	90.07	84.10000000000001
354358000	1441068658	31.10133407145926	122.40464300010443	13.42	90.03999999999999	84.2
354358000	1441068659	31.10133451713839	122.40473050465563	13.43	90.01	84.3
354358000	1441068660	31.101334889120526	122.40482095334221	13.44	89.98	84.4
354358000	1441068661	31.101335177162287	122.40491305201597	13.45	89.95	84.50000000000001
354358000	1441068662	31.101335371023865	122.40500550652871	13.46	89.91999999999999	84.60000000000001
354358000	1441068663	31.101335460469148	122.40509702273201	13.47	89.89	84.7
354358000	1441068664	31.1013354352657	122.40518630647738	13.48	89.86	84.80000000000001
354358000	1441068665	31.101335285184568	122.40527206361627	13.49	89.83	84.9
354358000	1441068666	31.101335000000006	122.40535300000002	13.5	89.8	85.0
354358000	1441068667	31.101334574061834	122.40542821111103	13.5	89.92222222222223	84.8888888888889
354358000	1441068668	31.101334020011453	122.4054983509559	13.5	90.04444444444445	84.77777777777779
354358000	1441068669	31.10133335506055	122.40556446317241	13.5	90.16666666666667	84.66666666666667
354358000	1441068670	31.1013325964182	122.4056275913984	13.5	90.28888888888889	84.55555555555557
354358000	1441068671	31.10133176129119	122.40568877927178	13.5	90.41111111111111	84.44444444444444
354358000	1441068672	31.101330866884176	122.40574907043062	13.5	90.53333333333335	84.33333333333333
354358000	1441068673	31.101329930399835	122.40580950851287	13.5	90.65555555555555	84.22222222222223
354358000	1441068674	31.10132896903889	122.40587113715661	13.5	90.77777777777779	84.11111111111111
354358000	1441068675	31.101328000000002	122.405935	13.5	90.9	84.0
354358000	1441068676	31.101327040809046	122.4060018775713	13.5	90.89000000000001	84.0
354358000	1441068677	31.10132611030791	122.40607149795956	13.5	90.88000000000001	84.0
354358000	1441068678	31.10132522766851	122.40614332614403	13.5	90.87	84.0
354358000	1441068679	31.10132441206383	122.40621682710403	13.5	90.86000000000001	84.0
354358000	1441068680	31.101323682667942	122.40629146581894	13.5	90.85	84.0
354358000	1441068681	31.10132305865619	122.40636670726823	13.5	90.84	84.0
354358000	1441068682	31.101322559205123	122.4064420164314	13.5	90.83	84.0
354358000	1441068683	31.101322203492504	122.406516858288	13.5	90.82	84.0
354358000	1441068684	31.101322010697373	122.40659069781766	13.5	90.81	84.0
354358000	1441068685	31.101321999999993	122.40666300000001	13.5	90.8	84.0
354358000	1441068686	31.101322178270372	122.40673337493625	13.5	90.73636363636363	84.0
354358000	1441068687	31.101322503133602	122.4068020132139	13.5	90.67272727272727	84.0
354358000	1441068688	31.101322919902756	122.40686925054186	13.5	90.60909090909091	84.0
354358000	1441068689	31.10132337389017	122.40693542262889	13.5	90.54545454545455	84.0
354358000	1441068690	31.101323810407422	122.4070008651836	13.5	90.48181818181818	84.0
354358000	1441068691	31.101324174765423	122.40706591391454	13.5	90.41818181818181	84.0
354358000	1441068692	31.10132441227437	122.40713090453002	13.5	90.35454545454544	84.0
354358000	1441068693	31.101324468243792	122.4071961727383	13.5	90.29090909090908	84.0
354358000	1441068694	31.101324287982568	122.40726205424744	13.5	90.22727272727272	84.0
354358000	1441068695	31.10132381679882	122.40732888476542	13.5	90.16363636363636	84.0
354358000	1441068696	31.101323000000008	122.407397	13.5	90.1	84.0
354358000	1441068697	31.10132180210204	122.40746663999134	13.5	90.24	83.8
354358000	1441068698	31.101320264457534	122.40753766210955	13.5	90.38	83.60000000000001
354358000	1441068699	31.10131844762869	122.40760982805749	13.5	90.52	83.4
354358000	1441068700	31.10131641217823	122.40768289953813	13.5	90.66	83.2
354358000	1441068701	31.10131421866936	122.40775663825465	13.5	90.8	83.0
354358000	1441068702	31.101311927665858	122.40783080591041	13.5	90.94	82.8
354358000	1441068703	31.10130959973204	122.40790516420897	13.5	91.08	82.60000000000001
354358000	1441068704	31.10130729543275	122.40797947485406	13.5	91.22	82.4
354358000	1441068705	31.101305075333418	122.40805349954968	13.5	91.35999999999999	82.2
354358000	1441068706	31.101303000000005	122.408127	13.5	91.5	82.0
354358000	1441068707	31.10130112946571	122.40819981716326	13.49	91.3	81.8
354358000	1441068708	31.101299521630803	122.4082721090138	13.48	91.1	81.6
354358000	1441068709	31.101298233861794	122.40834411277996	13.47	90.89999999999999	81.4
354358000	1441068710	31.101297323524694	122.40841606569025	13.46	90.69999999999999	81.2
354358000	1441068711	31.10129684798493	122.40848820497341	13.45	90.5	81.0
354358000	1441068712	31.10129686460746	122.40856076785829	13.44	90.30000000000001	80.8
354358000	1441068713	31.10129743075665	122.40863399157398	13.43	90.10000000000001	80.6
354358000	1441068714	31.101298603796373	122.40870811334977	13.42	89.9	80.4
354358000	1441068715	31.101300441089922	122.4087833704152	13.41	89.7	80.2
354358000	1441068716	31.10130299999999	122.40886000000002	13.4	89.5	80.0
354358000	1441068717	31.101306309126237	122.40893813566825	13.377777777777778	89.17777777777778	79.88888888888889
354358000	1441068718	31.101310282018186	122.40901749632006	13.355555555555556	88.85555555555555	79.77777777777777
354358000	1441068719	31.101314803463712	122.40909769718917	13.333333333333334	88.53333333333335	79.66666666666667
354358000	1441068720	31.10131975825157	122.4091783535089	13.311111111111112	88.21111111111111	79.55555555555556
354358000	1441068721	31.10132503117152	122.40925908051214	13.288888888888888	87.88888888888889	79.44444444444444
354358000	1441068722	31.10133050701423	122.40933949343126	13.266666666666666	87.56666666666666	79.33333333333333
354358000	1441068723	31.101336070571353	122.40941920749808	13.244444444444444	87.24444444444445	79.22222222222221
354358000	1441068724	31.10134160663544	122.40949783794404	13.222222222222221	86.92222222222222	79.1111111111111
354358000	1441068725	31.10134699999999	122.40957500000002	13.2	86.6	79.0
354358000	1441068726	31.10135216771956	122.40965041268657	13.19	86.39999999999999	79.0
354358000	1441068727	31.10135715588979	122.4097242101846	13.18	86.19999999999999	79.0
354358000	1441068728	31.10136204286602	122.40979663046545	13.17	86.0	79.0
354358000	1441068729	31.101366907003026	122.40986791150064	13.16	85.8	79.0
354358000	1441068730	31.101371826655015	122.40993829126212	13.149999999999999	85.6	79.0
354358000	1441068731	31.101376880175668	122.41000800772206	13.139999999999999	85.39999999999999	79.0
354358000	1441068732	31.101382145918105	122.41007729885293	13.129999999999999	85.19999999999999	79.0
354358000	1441068733	31.101387702234973	122.41014640262745	13.12	84.99999999999999	79.0
354358000	1441068734	31.10139362747841	122.41021555701872	13.11	84.8	79.0
354358000	1441068735	31.101399999999995	122.410285	13.1	84.6	79.0
354358000	1441068736	31.101406867588008	122.4103548998886	13.09	84.58	79.1
354358000	1441068737	31.101414155779146	122.41042514637645	13.08	84.55999999999999	79.2
354358000	1441068738	31.101421759547545	122.4104955594987	13.07	84.53999999999999	79.3
354358000	1441068739	31.101429573867755	122.41056595929027	13.06	84.52	79.39999999999999
354358000	1441068740	31.1014374937147	122.41063616578562	13.05	84.5	79.49999999999999
354358000	1441068741	31.101445414063704	122.41070599901884	13.04	84.48	79.6
354358000	1441068742	31.10145322989048	122.41077527902372	13.03	84.46	79.7
354358000	1441068743	31.101460836171096	122.41084382583358	13.02	84.44	79.8
354358000	1441068744	31.101468127882008	122.41091145948145	13.01	84.42	79.89999999999999
354358000	1441068745	31.101474999999997	122.410978	13.0	84.4	80.0
354358000	1441068746	31.101481376906122	122.41104333554436	13.0	84.43636363636364	79.9090909090909
354358000	1441068747	31.10148730059703	122.41110762676097	13.0	84.47272727272728	79.81818181818181
354358000	1441068748	31.101492842472826	122.41117110241917	13.0	84.50909090909092	79.72727272727272
354358000	1441068749	31.101498073933175	122.4112339912887	13.0	84.54545454545455	79.63636363636363
354358000	1441068750	31.10150306637728	122.41129652213952	13.0	84.58181818181818	79.54545454545455
354358000	1441068751	31.101507891203887	122.41135892374184	13.0	84.61818181818182	79.45454545454545
354358000	1441068752	31.10151261981133	122.41142142486609	13.0	84.65454545454546	79.36363636363636
354358000	1441068753	31.101517323597456	122.411484254283	13.0	84.6909090909091	79.27272727272727
354358000	1441068754	31.101522073959703	122.41154764076346	13.0	84.72727272727273	79.18181818181817
354358000	1441068755	31.10152694229505	122.41161181307865	13.0	84.76363636363638	79.0909090909091
354358000	1441068756	31.101531999999988	122.41167700000001	13.0	84.80000000000001	79.0
354358000	1441068757	31.101537302771003	122.41174336029691	12.99	84.76	79.0
354358000	1441068758	31.101542843505904	122.41181077272961	12.98	84.72000000000001	79.0
354358000	1441068759	31.101548599403333	122.41187904605593	12.97	84.68	79.0
354358000	1441068760	31.101554547662253	122.41194798903369	12.96	84.64	79.0
354358000	1441068761	31.10156066548202	122.41201741042052	12.95	84.60000000000001	79.0
354358000	1441068762	31.101566930062415	122.41208711897391	12.94	84.56	79.0
354358000	1441068763	31.101573318603602	122.41215692345135	12.93	84.52000000000001	79.0
354358000	1441068764	31.101579808306187	122.41222663261009	12.92	84.48	79.0
354358000	1441068765	31.101586376371184	122.41229605520729	12.91	84.44	79.0
354358000	1441068766	31.101593	122.41236500000001	12.9	84.4	79.0
354358000	1441068767	31.101599656117884	122.41243334664995	12.9	84.4	79.0
354358000	1441068768	31.101606320543954	122.41250125843801	12.9	84.4	79.0
354358000	1441068769	31.10161296882037	122.41256896954991	12.9	84.4	79.0
354358000	1441068770	31.101619576488776	122.41263671417136	12.9	84.4	79.0
354358000	1441068771	31.1016261190903	122.41270472648803	12.9	84.4	79.0
354358000	1441068772	31.101632572165606	122.41277324068567	12.9	84.4	79.0
354358000	1441068773	31.101638911254856	122.41284249095	12.9	84.4	79.0
354358000	1441068774	31.101645111897692	122.41291271146667	12.9	84.4	79.0
354358000	1441068775	31.101651149633216	122.41298413642146	12.9	84.4	79.0
354358000	1441068776	31.101657	122.413057	12.9	84.4	79.0
354358000	1441068777	31.10166265199883	122.41313144290245	12.9	84.44444444444444	79.0
354358000	1441068778	31.10166814848166	122.41320723188701	12.9	84.4888888888889	79.0
354358000	1441068779	31.101673545763845	122.41328404022643	12.9	84.53333333333333	79.0
354358000	1441068780	31.10167890016148	122.41336154119354	12.9	84.57777777777778	79.0
354358000	1441068781	31.101684267991462	122.41343940806125	12.9	84.62222222222222	79.0
354358000	1441068782	31.10168970557145	122.41351731410258	12.9	84.66666666666667	79.0
354358000	1441068783	31.101695269219917	122.41359493259067	12.9	84.71111111111111	79.0
354358000	1441068784	31.101701015256086	122.41367193679869	12.9	84.75555555555556	79.0
354358000	1441068785	31.101706999999994	122.413748	12.9	84.80000000000001	79.0
354358000	1441068786	31.101713260405347	122.41382284347121	12.89	84.68	79.0
354358000	1441068787	31.101719755958285	122.4138963805021	12.88	84.56	79.0
354358000	1441068788	31.10172642677791	122.41396857238553	12.870000000000001	84.44	79.0
354358000	1441068789	31.10173321298344	122.41403938041415	12.860000000000001	84.32	79.0
354358000	1441068790	31.10174005469412	122.41410876588044	12.850000000000001	84.2	79.0
354358000	1441068791	31.101746892029194	122.4141766900767	12.84	84.08	79.0
354358000	1441068792	31.101753665107992	122.41424311429493	12.83	83.96	79.0
354358000	1441068793	31.10176031404982	122.41430799982709	12.82	83.83999999999999	79.0
354358000	1441068794	31.10176677897403	122.41437130796491	12.81	83.72	79.0
354358000	1441068795	31.101773	122.41443300000002	12.8	83.6	79.0
354358000	1441068796	31.10177893512268	122.41449312972638	12.8	83.66363636363636	79.0
354358000	1441068797	31.101784613838998	122.4145521209483	12.8	83.72727272727272	79.0
354358000	1441068798	31.10179008352057	122.41461048997287	12.8	83.79090909090908	79.0
354358000	1441068799	31.101795391538058	122.41466875310746	12.8	83.85454545454544	79.0
354358000	1441068800	31.1018005852612	122.4147274266597	12.8	83.91818181818181	79.0
354358000	1441068801	31.10180571205877	122.41478702693738	12.8	83.98181818181818	79.0
354358000	1441068802	31.10181081929861	122.41484807024864	12.8	84.04545454545455	79.0
354358000	1441068803	31.10181595434752	122.4149110729018	12.8	84.10909090909091	79.0
354358000	1441068804	31.10182116457124	122.41497655120544	12.8	84.17272727272727	79.0
354358000	1441068805	31.1018264973343	122.41504502146846	12.8	84.23636363636363	79.0
354358000	1441068806	31.101831999999998	122.415117	12.8	84.3	79.0
354358000	1441068807	31.101837705138877	122.41519280178144	12.8	84.33999999999999	79.0
354358000	1441068808	31.10184358615569	122.41527193648196	12.8	84.38	79.0
354358000	1441068809	31.10184960166505	122.41535371244233	12.8	84.42	79.0
354358000	1441068810	31.101855710283164	122.41543743800305	12.8	84.46	79.0
354358000	1441068811	31.101861870627843	122.41552242150435	12.8	84.5	79.0
354358000	1441068812	31.1018680413187	122.41560797128598	12.8	84.53999999999999	79.0
354358000	1441068813	31.10187418097719	122.41569339568746	12.8	84.58	79.0
354358000	1441068814	31.10188024822657	122.41577800304783	12.8	84.62	79.0
354358000	1441068815	31.101886201691926	122.41586110170586	12.8	84.66	79.0
354358000	1441068816	31.101892000000007	122.415942	12.8	84.7	79.0
354358000	1441068817	31.10189761443164	122.41602015647098	12.8	84.65	79.0
354358000	1441068818	31.101903066877853	122.41609563047008	12.8	84.60000000000001	79.0
354358000	1441068819	31.10190839188156	122.41616863155134	12.8	84.55	79.0
354358000	1441068820	31.101913623985073	122.41623936926908	12.8	84.5	79.0
354358000	1441068821	31.101918797730047	122.41630805317766	12.8	84.45	79.0
354358000	1441068822	31.10192394765766	122.41637489283173	12.8	84.4	79.0
354358000	1441068823	31.101929108308553	122.41644009778601	12.8	84.35000000000001	79.0
354358000	1441068824	31.101934314222863	122.41650387759545	12.8	84.3	79.0
354358000	1441068825	31.101939599940263	122.41656644181505	12.8	84.25	79.0
354358000	1441068826	31.101945	122.41662799999999	12.8	84.2	79.0
354358000	1441068827	31.10195053598517	122.41668876674166	12.78888888888889	84.1	79.33333333333333
354358000	1441068828	31.10195617765572	122.41674897677555	12.777777777777779	84.0	79.66666666666667
354358000	1441068829	31.101961881815406	122.41680886987328	12.766666666666667	83.89999999999999	80.0
354358000	1441068830	31.101967605267536	122.41686868580626	12.755555555555556	83.8	80.33333333333333
354358000	1441068831	31.10197330481503	122.41692866434603	12.744444444444444	83.7	80.66666666666667
354358000	1441068832	31.101978937260252	122.41698904526392	12.733333333333333	83.60000000000001	81.0
354358000	1441068833	31.10198445940524	122.41705006833135	12.722222222222221	83.5	81.33333333333333
354358000	1441068834	31.101989828051465	122.41711197331962	12.71111111111111	83.4	81.66666666666667
354358000	1441068835	31.101995	122.417175	12.7	83.3	82.0
354358000	1441068836	31.101999940654093	122.41723932843412	12.7	83.53999999999999	82.2
354358000	1441068837	31.10200464982782	122.4173048998456	12.7	83.77999999999999	82.4
354358000	1441068838	31.102009135938037	122.4173715957484	12.7	84.02	82.60000000000001
354358000	1441068839	31.10201340740192	122.41743929765659	12.7	84.26	82.8
354358000	1441068840	31.102017472636785	122.41750788708406	12.7	84.5	83.0
354358000	1441068841	31.102021340060244	122.41757724554483	12.7	84.74	83.2
354358000	1441068842	31.10202501809009	122.41764725455285	12.7	84.97999999999999	83.4
354358000	1441068843	31.102028515144408	122.41771779562208	12.7	85.22	83.60000000000001
354358000	1441068844	31.102031839641523	122.41778875026648	12.7	85.46000000000001	83.8
354358000	1441068845	31.102034999999997	122.41786	12.7	85.7	84.0
354358000	1441068846	31.102038002210342	122.4179314056763	12.7	86.0	84.0
354358000	1441068847	31.1020408425501	122.41800274550785	12.7	86.3	84.0
354358000	1441068848	31.102043514868953	122.41807377704684	12.7	86.60000000000001	84.0
354358000	1441068849	31.102046013017148	122.41814425784538	12.7	86.9	84.0
354358000	1441068850	31.102048330845445	122.41821394545555	12.7	87.19999999999999	84.0
354358000	1441068851	31.102050462205128	122.41828259742933	12.7	87.5	84.0
354358000	1441068852	31.102052400947958	122.41834997131873	12.7	87.80000000000001	84.0
354358000	1441068853	31.10205414092619	122.41841582467568	12.7	88.10000000000001	84.0
354358000	1441068854	31.1020556759925	122.41847991505213	12.7	88.39999999999999	84.0
354358000	1441068855	31.102057000000002	122.418542	12.7	88.7	84.0
354358000	1441068856	31.102058111403483	122.4186019871568	12.69090909090909	88.7	84.0909090909091
354358000	1441068857	31.102059027062726	122.41866038450256	12.681818181818182	88.7	84.18181818181819
354358000	1441068858	31.10205976843771	122.41871785010304	12.672727272727272	88.7	84.27272727272728
354358000	1441068859	31.102060356987163	122.41877504202414	12.663636363636362	88.7	84.36363636363637
354358000	1441068860	31.10206081416868	122.41883261833179	12.654545454545454	88.7	84.45454545454545
354358000	1441068861	31.102061161438684	122.4188912370921	12.645454545454545	88.7	84.54545454545455
354358000	1441068862	31.102061420252337	122.41895155637114	12.636363636363637	88.7	84.63636363636364
354358000	1441068863	31.102061612063565	122.41901423423515	12.627272727272727	88.7	84.72727272727273
354358000	1441068864	31.10206175832487	122.41907992875035	12.618181818181817	88.7	84.81818181818183
354358000	1441068865	31.102061880487238	122.41914929798318	12.60909090909091	88.7	84.9090909090909
354358000	1441068866	31.102061999999997	122.419223	12.6	88.7	85.0
354358000	1441068867	31.10206213254181	122.4193013767695	12.59	88.88000000000001	84.9
354358000	1441068868	31.10206227071616	122.41938350586872	12.58	89.06	84.80000000000001
354358000	1441068869	31.102062401360204	122.41946814877673	12.57	89.24000000000001	84.7
354358000	1441068870	31.102062511314102	122.41955406697254	12.56	89.42000000000002	84.60000000000001
354358000	1441068871	31.102062587421287	122.41964002193498	12.55	89.6	84.50000000000001
354358000	1441068872	31.102062616528475	122.4197247751428	12.54	89.78	84.4
354358000	1441068873	31.102062585485587	122.41980708807469	12.53	89.96000000000001	84.3
354358000	1441068874	31.10206248114564	122.41988572220919	12.52	90.14	84.2
354358000	1441068875	31.102062290364405	122.41995943902482	12.51	90.32000000000001	84.10000000000001
354358000	1441068876	31.10206199999999	122.420027	12.5	90.5	84.0
354358000	1441068877	31.10206160318465	122.42008756804937	12.49	90.52000000000001	84.0
354358000	1441068878	31.10206111813973	122.4201419118323	12.48	90.54	84.0
354358000	1441068879	31.102060569356286	122.42019120144448	12.47	90.56	84.0
354358000	1441068880	31.102059981322903	122.4202366069817	12.46	90.58	84.0
354358000	1441068881	31.10205937852603	122.42027929853974	12.45	90.60000000000001	84.0
354358000	1441068882	31.102058785450403	122.4203204462145	12.44	90.62000000000002	84.0
354358000	1441068883	31.102058226579153	122.42036122010194	12.43	90.64000000000001	84.0
354358000	1441068884	31.102057726393873	122.42040279029797	12.42	90.66000000000001	84.0
354358000	1441068885	31.102057309374675	122.42044632689863	12.41	90.68	84.0
354358000	1441068886	31.102057	122.42049299999998	12.4	90.7	84.0
354358000	1441068887	31.102056814535086	122.42054374303846	12.39	90.64000000000001	84.0
354358000	1441068888	31.102056736398424	122.4205985428118	12.38	90.58	84.0
354358000	1441068889	31.102056740797018	122.42065714945795	12.370000000000001	90.52000000000001	84.0
354358000	1441068890	31.102056802937955	122.42071931311486	12.360000000000001	90.46	84.0
354358000	1441068891	31.10205689802852	122.42078478392048	12.350000000000001	90.4	84.0
354358000	1441068892	31.102057001276183	122.4208533120126	12.34	90.34	84.0
354358000	1441068893	31.102057087888806	122.42092464752896	12.33	90.28	84.0
354358000	1441068894	31.102057133074513	122.4209985406073	12.32	90.22	84.0
354358000	1441068895	31.102057112041894	122.42107474138513	12.31	90.16	84.0
354358000	1441068896	31.102057	122.421153	12.3	90.1	84.0
354358000	1441068897	31.102056775167764	122.42123302447287	12.28888888888889	90.13333333333333	84.0
354358000	1441068898	31.10205642780265	122.42131435435911	12.277777777777779	90.16666666666667	84.0
354358000	1441068899	31.10205595117265	122.42139648709761	12.266666666666667	90.2	84.0
354358000	1441068900	31.102055338547103	122.42147892012723	12.255555555555556	90.23333333333333	84.0
354358000	1441068901	31.10205458319654	122.42156115088679	12.244444444444444	90.26666666666667	84.0
354358000	1441068902	31.102053678392835	122.42164267681507	12.233333333333333	90.30000000000001	84.0
354358000	1441068903	31.102052617409086	122.42172299535086	12.222222222222221	90.33333333333334	84.0
354358000	1441068904	31.102051393519634	122.42180160393292	12.21111111111111	90.36666666666667	84.0
354358000	1441068905	31.102050000000002	122.42187800000002	12.2	90.40000000000002	84.0
354358000	1441068906	31.102048439870934	122.42195181428197	12.19	90.43	84.0
354358000	1441068907	31.102046755130267	122.42202321067295	12.18	90.46000000000001	84.0
354358000	1441068908	31.102044997519332	122.42209248635834	12.17	90.49000000000001	84.0
354358000	1441068909	31.10204321877873	122.42215993852363	12.16	90.52000000000001	84.0
354358000	1441068910	31.102041470648327	122.4222258643545	12.149999999999999	90.55000000000001	84.0
354358000	1441068911	31.102039804867346	122.42229056103679	12.139999999999999	90.58000000000001	84.0
354358000	1441068912	31.102038273174347	122.42235432575634	12.129999999999999	90.61000000000001	84.0
354358000	1441068913	31.102036927307324	122.42241745569928	12.12	90.64000000000001	84.0
354358000	1441068914	31.102035819003603	122.42248024805174	12.11	90.67000000000002	84.0
354358000	1441068915	31.102034999999997	122.422543	12.1	90.7	84.0
354358000	1441068916	31.10203450292938	122.42260596705229	12.09	90.64000000000001	84.0
354358000	1441068917	31.1020342840109	122.42266923800395	12.08	90.58	84.0
354358000	1441068918	31.10203428036021	122.422732859972	12.07	90.52000000000001	84.0
354358000	1441068919	31.102034429092935	122.42279688007322	12.06	90.46	84.0
354358000	1441068920	31.102034667324507	122.42286134542435	12.05	90.4	84.0
354358000	1441068921	31.102034932170326	122.42292630314186	12.04	90.34	84.0
354358000	1441068922	31.10203516074567	122.4229918003421	12.03	90.28	84.0
354358000	1441068923	31.102035290165706	122.42305788414124	12.02	90.22	84.0
354358000	1441068924	31.10203525754551	122.42312460165526	12.01	90.16	84.0
354358000	1441068925	31.102035000000004	122.423192	12.0	90.1	84.0
354358000	1441068926	31.102034472422577	122.42326010841599	12.0	90.14545454545454	84.0
354358000	1441068927	31.102033700820456	122.4233288846434	12.0	90.19090909090909	84.0
354358000	1441068928	31.10203272897955	122.42339826854743	12.0	90.23636363636363	84.0
354358000	1441068929	31.102031600685788	122.42346819999335	12.0	90.28181818181817	84.0
354358000	1441068930	31.102030359725333	122.42353861884662	12.0	90.32727272727273	84.0
354358000	1441068931	31.1020290498844	122.42360946497276	12.0	90.37272727272726	84.0
354358000	1441068932	31.102027714949347	122.42368067823745	12.0	90.41818181818182	84.0
354358000	1441068933	31.10202639870669	122.42375219850653	12.0	90.46363636363637	84.0
354358000	1441068934	31.102025144943045	122.42382396564588	12.0	90.5090909090909	84.0
354358000	1441068935	31.102023997445187	122.42389591952167	12.0	90.55454545454546	84.0
354358000	1441068936	31.102022999999996	122.423968	12.0	90.6	84.0
354358000	1441068937	31.10202218542021	122.42404014351881	11.988888888888889	90.58888888888889	84.0
354358000	1441068938	31.102021542621387	122.42411227280208	11.977777777777778	90.57777777777778	84.0
354358000	1441068939	31.102021049544984	122.42418430714525	11.966666666666667	90.56666666666666	84.0
354358000	1441068940	31.102020684132594	122.42425616584374	11.955555555555556	90.55555555555556	84.0
354358000	1441068941	31.102020424326035	122.42432776819288	11.944444444444445	90.54444444444445	84.0
354358000	1441068942	31.10202024806726	122.42439903348792	11.933333333333334	90.53333333333335	84.0
354358000	1441068943	31.102020133298424	122.42446988102405	11.922222222222222	90.52222222222223	84.0
354358000	1441068944	31.102020057961827	122.4245402300964	11.911111111111111	90.51111111111112	84.0
354358000	1441068945	31.102019999999996	122.42461	11.9	90.5	84.0
354358000	1441068946	31.102019939832036	122.4246790939402	11.88	90.49000000000001	84.0
354358000	1441068947	31.102019867783227	122.42474735076377	11.86	90.48	84.0
354358000	1441068948	31.10201977665562	122.42481459322782	11.84	90.47000000000001	84.0
354358000	1441068949	31.10201965925166	122.42488064408934	11.82	90.46000000000001	84.0
354358000	1441068950	31.102019508374116	122.42494532610549	11.8	90.45	84.0
354358000	1441068951	31.102019316826045	122.42500846203322	11.78	90.44000000000001	84.0
354358000	1441068952	31.10201907741084	122.42506987462954	11.76	90.43	84.0
354358000	1441068953	31.102018782932117	122.42512938665148	11.74	90.42000000000002	84.0
354358000	1441068954	31.1020184261938	122.42518682085597	11.719999999999999	90.41000000000001	84.0
354358000	1441068955	31.102018	122.42524200000001	11.7	90.40000000000002	84.0
354358000	1441068956	31.102017503820317	122.42529485407087	11.68	90.37000000000002	84.10000000000001
354358000	1441068957	31.102016963785484	122.42534574197715	11.66	90.34	84.2
354358000	1441068958	31.10201641269078	122.42539512985793	11.639999999999999	90.31	84.3
354358000	1441068959	31.10201588333073	122.42544348385222	11.62	90.28	84.4
354358000	1441068960	31.102015408499078	122.42549127009922	11.6	90.25000000000001	84.50000000000001
354358000	1441068961	31.1020150209889	122.42553895473814	11.58	90.22	84.60000000000001
354358000	1441068962	31.10201475359259	122.42558700390826	11.56	90.19	84.7
354358000	1441068963	31.10201463910182	122.42563588374898	11.54	90.16	84.80000000000001
354358000	1441068964	31.102014710307564	122.42568606039971	11.52	90.13	84.9
354358000	1441068965	31.10201500000001	122.42573800000001	11.5	90.1	85.0
354358000	1441068966	31.10201552384115	122.42579204878062	11.47	90.08999999999999	85.3
354358000	1441068967	31.10201622898294	122.42584807333674	11.44	90.08	85.60000000000001
354358000	1441068968	31.102017045450157	122.42590582035444	11.41	90.07	85.9
354358000	1441068969	31.102017903267946	122.42596503651973	11.379999999999999	90.06	86.2
354358000	1441068970	31.102018732461897	122.42602546851835	11.35	90.05	86.5
354358000	1441068971	31.102019463057992	122.42608686303589	11.32	90.03999999999999	86.8
354358000	1441068972	31.10202002508269	122.42614896675776	11.29	90.03	87.10000000000001
354358000	1441068973	31.1020203485629	122.42621152636913	11.26	90.02	87.39999999999999
354358000	1441068974	31.10202036352604	122.42627428855495	11.229999999999999	90.01	87.7
354358000	1441068975	31.10201999999999	122.42633700000002	11.2	90.0	88.0
354358000	1441068976	31.102019201616912	122.42639945213595	11.176190476190476	90.29523809523809	88.09523809523809
354358000	1441068977	31.102017966424317	122.42646161538244	11.152380952380952	90.5904761904762	88.19047619047619
354358000	1441068978	31.102016306073498	122.42652350490617	11.128571428571428	90.88571428571429	88.28571428571428
354358000	1441068979	31.10201423221573	122.4265851358739	11.104761904761904	91.18095238095239	88.38095238095238
354358000	1441068980	31.102011756502225	122.42664652345239	11.08095238095238	91.47619047619048	88.47619047619048
354358000	1441068981	31.1020088905842	122.42670768280853	11.057142857142857	91.77142857142857	88.57142857142857
354358000	1441068982	31.10200564611284	122.42676862910909	11.033333333333333	92.06666666666668	88.66666666666667
354358000	1441068983	31.102002034739254	122.42682937752105	11.00952380952381	92.36190476190477	88.76190476190476
354358000	1441068984	31.101998068114586	122.42688994321126	10.985714285714286	92.65714285714286	88.85714285714285
354358000	1441068985	31.1019937578899	122.42695034134668	10.961904761904762	92.95238095238096	88.95238095238095
354358000	1441068986	31.101989115716272	122.42701058709434	10.938095238095237	93.24761904761905	89.04761904761904
354358000	1441068987	31.10198415324472	122.42707069562121	10.914285714285713	93.54285714285716	89.14285714285715
354358000	1441068988	31.101978882126257	122.42713068209434	10.890476190476189	93.83809523809525	89.23809523809524
354358000	1441068989	31.101973314011826	122.42719056168085	10.866666666666665	94.13333333333334	89.33333333333333
354358000	1441068990	31.1019674605524	122.4272503495478	10.842857142857142	94.42857142857144	89.42857142857143
354358000	1441068991	31.101961333398883	122.42731006086233	10.819047619047618	94.72380952380954	89.52380952380952
354358000	1441068992	31.10195494420217	122.42736971079158	10.795238095238094	95.01904761904763	89.6190476190476
354358000	1441068993	31.10194830461309	122.42742931450275	10.77142857142857	95.31428571428572	89.71428571428572
354358000	1441068994	31.101941426282508	122.42748888716304	10.747619047619047	95.60952380952381	89.80952380952381
354358000	1441068995	31.101934320861226	122.4275484439397	10.723809523809523	95.90476190476191	89.90476190476191
354358000	1441068996	31.101926999999993	122.427608	10.7	96.2	90.0
354358000	1441068997	31.101919482844064	122.4276675216531	10.67	96.41000000000001	90.0
354358000	1441068998	31.101911818516584	122.42772677977597	10.639999999999999	96.62	90.0
354358000	1441068999	31.101904063635747	122.42778549638759	10.61	96.83000000000001	90.0
354358000	1441069000	31.101896274820195	122.42784339350725	10.58	97.04	90.0
354358000	1441069001	31.10188850868902	122.42790019315443	10.55	97.25	90.0
354358000	1441069002	31.101880821861858	122.42795561734887	10.52	97.46000000000001	90.0
354358000	1441069003	31.101873270958738	122.42800938811042	10.49	97.67	90.0
354358000	1441069004	31.10186591260011	122.42806122745927	10.46	97.88000000000001	90.0
354358000	1441069005	31.101858803406813	122.4281108574156	10.43	98.09	90.0
354358000	1441069006	31.101851999999994	122.42815799999998	10.4	98.30000000000001	90.0
354358000	1441069007	31.10184553776048	122.42820253076812	10.36	98.35000000000001	90.0
354358000	1441069008	31.101839367106574	122.42824493941654	10.32	98.4	90.0
354358000	1441069009	31.101833417215147	122.42828586917659	10.280000000000001	98.45	90.0
354358000	1441069010	31.101827617262128	122.42832596327936	10.24	98.5	90.0
354358000	1441069011	31.101821896422646	122.42836586495568	10.2	98.55	90.0
354358000	1441069012	31.101816183871012	122.42840621743608	10.16	98.6	90.0
354358000	1441069013	31.101810408780757	122.42844766395082	10.120000000000001	98.64999999999999	90.0
354358000	1441069014	31.101804500324516	122.42849084772996	10.08	98.7	90.0
354358000	1441069015	31.101798387674023	122.42853641200321	10.04	98.75	90.0
354358000	1441069016	31.101791999999993	122.428585	10.0	98.8	90.0
354358000	1441069017	31.101785290548793	122.42863703342353	9.966666666666667	98.71111111111111	90.11111111111111
354358000	1441069018	31.101778308873556	122.42869204787324	9.933333333333334	98.62222222222222	90.22222222222221
354358000	1441069019	31.101771128605016	122.428749357423	9.9	98.53333333333333	90.33333333333333
354358000	1441069020	31.101763823374945	122.42880827614694	9.866666666666667	98.44444444444444	90.44444444444444
354358000	1441069021	31.101756466816354	122.42886811811957	9.833333333333332	98.35555555555555	90.55555555555556
354358000	1441069022	31.101749132563434	122.42892819741573	9.799999999999999	98.26666666666667	90.66666666666667
354358000	1441069023	31.10174189425169	122.42898782811072	9.766666666666666	98.17777777777778	90.77777777777779
354358000	1441069024	31.10173482551787	122.42904632428015	9.733333333333333	98.08888888888889	90.88888888888889
354358000	1441069025	31.101728	122.42910300000001	9.7	98.0	91.0
354358000	1441069026	31.101721464015032	122.4291573536174	9.67	98.11	91.2
354358000	1441069027	31.1017151545918	122.42920962056283	9.639999999999999	98.22	91.4
354358000	1441069028	31.101708981436254	122.42926022053736	9.61	98.32999999999998	91.60000000000001
354358000	1441069029	31.10170285425368	122.42930957324171	9.58	98.44	91.8
354358000	1441069030	31.1016966827486	122.42935809837638	9.55	98.55	92.0
354358000	1441069031	31.101690376624934	122.42940621564149	9.52	98.66	92.2
354358000	1441069032	31.10168384558593	122.42945434473695	9.49	98.76999999999998	92.4
354358000	1441069033	31.101676999334217	122.42950290536238	9.46	98.88	92.60000000000001
354358000	1441069034	31.101669747571805	122.42955231721707	9.43	98.99	92.8
354358000	1441069035	31.101661999999994	122.429603	9.4	99.1	93.0
354358000	1441069036	31.101653696413905	122.4296552422889	9.377777777777778	99.35555555555555	93.22222222222223
354358000	1441069037	31.10164489698637	122.42970880817778	9.355555555555556	99.6111111111111	93.44444444444444
354358000	1441069038	31.101635691985084	122.42976333063997	9.333333333333334	99.86666666666666	93.66666666666667
354358000	1441069039	31.101626171678426	122.42981844264911	9.311111111111112	100.12222222222222	93.8888888888889
354358000	1441069040	31.101616426335344	122.42987377717917	9.288888888888888	100.37777777777778	94.11111111111111
354358000	1441069041	31.101606546225415	122.42992896720443	9.266666666666666	100.63333333333334	94.33333333333333
354358000	1441069042	31.101596621618885	122.4299836456996	9.244444444444444	100.88888888888889	94.55555555555557
354358000	1441069043	31.101586742786587	122.43003744563968	9.222222222222221	101.14444444444445	94.77777777777779
354358000	1441069044	31.101577000000002	122.43009000000002	9.2	101.4	95.0
354358000	1441069045	31.10156745832454	122.43014103556409	9.183333333333334	101.54166666666667	95.25
354358000	1441069046	31.101558081999492	122.43019065434662	9.166666666666666	101.68333333333334	95.5
354358000	1441069047	31.101548810057306	122.4302390521699	9.149999999999999	101.825	95.75
354358000	1441069048	31.101539581530037	122.43028642485605	9.133333333333333	101.96666666666667	96.00000000000001
354358000	1441069049	31.101530335449482	122.43033296822703	9.116666666666667	102.10833333333333	96.25
354358000	1441069050	31.1015210108471	122.43037887810455	9.1	102.25	96.5
354358000	1441069051	31.101511546754022	122.43042435031012	9.083333333333332	102.39166666666667	96.75
354358000	1441069052	31.10150188220121	122.43046958066516	9.066666666666666	102.53333333333333	97.0
354358000	1441069053	31.101491956219185	122.43051476499076	9.05	102.675	97.25
354358000	1441069054	31.101481707838325	122.43056009910796	9.033333333333333	102.81666666666666	97.5
354358000	1441069055	31.10147107608868	122.4306057788375	9.016666666666666	102.95833333333333	97.75
354358000	1441069056	31.10146000000001	122.430652	9.0	103.1	98.0
354358000	1441069057	31.10144844721467	122.43069887334475	8.98	103.39999999999999	98.2
354358000	1441069058	31.101436499826697	122.43074616933697	8.96	103.7	98.4
354358000	1441069059	31.10142426854338	122.43079357337113	8.94	104.0	98.6
354358000	1441069060	31.101411864072478	122.43084077084211	8.92	104.3	98.8
354358000	1441069061	31.10139939712224	122.43088744714514	8.9	104.6	99.0
354358000	1441069062	31.101386978401354	122.43093328767584	8.88	104.89999999999999	99.2
354358000	1441069063	31.10137471861896	122.43097797783018	8.860000000000001	105.19999999999999	99.4
354358000	1441069064	31.10136272848457	122.43102120300449	8.84	105.49999999999999	99.6
354358000	1441069065	31.101351118708166	122.43106264859541	8.82	105.8	99.8
354358000	1441069066	31.10134	122.431102	8.8	106.1	100.0
354358000	1441069067	31.101329434892826	122.43113908349441	8.790000000000001	106.41	100.3
354358000	1441069068	31.101319293208235	122.43117428887072	8.780000000000001	106.71999999999998	100.60000000000001
354358000	1441069069	31.10130939658939	122.43120814679955	8.77	107.03	100.9
354358000	1441069070	31.10129956667882	122.431241187951	8.76	107.33999999999999	101.2
354358000	1441069071	31.101289625118483	122.43127394299464	8.75	107.64999999999999	101.5
354358000	1441069072	31.101279393549788	122.43130694259969	8.74	107.96000000000001	101.8
354358000	1441069073	31.10126869361364	122.43134071743482	8.73	108.27	102.10000000000001
354358000	1441069074	31.101257346950288	122.43137579816828	8.719999999999999	108.58	102.4
354358000	1441069075	31.101245175199402	122.43141271546763	8.709999999999999	108.89	102.7
354358000	1441069076	31.101232	122.43145199999998	8.7	109.2	103.0
354358000	1441069077	31.101217696709906	122.43149401830783	8.677777777777777	109.53333333333333	103.33333333333333
354358000	1441069078	31.101202355565132	122.43153848043802	8.655555555555555	109.86666666666667	103.66666666666667
354358000	1441069079	31.10118612052165	122.43158493231391	8.633333333333333	110.2	104.0
354358000	1441069080	31.101169135536022	122.43163291985927	8.61111111111111	110.53333333333333	104.33333333333334
354358000	1441069081	31.1011515445654	122.43168198899843	8.588888888888889	110.86666666666667	104.66666666666667
354358000	1441069082	31.10113349156761	122.43173168565629	8.566666666666666	111.2	105.0
354358000	1441069083	31.101115120501174	122.4317815557583	8.544444444444444	111.53333333333333	105.33333333333334
354358000	1441069084	31.10109657532534	122.43183114523062	8.522222222222222	111.86666666666667	105.66666666666667
354358000	1441069085	31.101078000000005	122.43187999999999	8.5	112.2	106.0
354358000	1441069086	31.101059508542694	122.43192776062394	8.49090909090909	112.52727272727273	106.36363636363636
354358000	1441069087	31.1010410951988	122.43197444618079	8.481818181818182	112.85454545454546	106.72727272727272
354358000	1441069088	31.101022724270422	122.43202017037889	8.472727272727273	113.18181818181819	107.0909090909091
354358000	1441069089	31.101004360059534	122.43206504692645	8.463636363636363	113.50909090909092	107.45454545454545
354358000	1441069090	31.10098596686788	122.43210918953147	8.454545454545455	113.83636363636364	107.81818181818183
354358000	1441069091	31.10096750899706	122.43215271190185	8.445454545454545	114.16363636363637	108.18181818181817
354358000	1441069092	31.100948950748517	122.43219572774535	8.436363636363637	114.49090909090908	108.54545454545455
354358000	1441069093	31.100930256423506	122.43223835076957	8.427272727272728	114.8181818181818	108.9090909090909
354358000	1441069094	31.100911390323137	122.4322806946819	8.418181818181818	115.14545454545454	109.27272727272728
354358000	1441069095	31.100892316748364	122.43232287318965	8.40909090909091	115.47272727272728	109.63636363636364
354358000	1441069096	31.100873000000004	122.432365	8.4	115.8	110.0
354358000	1441069097	31.100853442605445	122.43240710718263	8.375	116.08749999999999	110.5
354358000	1441069098	31.10083379999916	122.4324489002581	8.35	116.37500000000001	111.0
354358000	1441069099	31.100814265842807	122.43249000311029	8.325	116.66250000000001	111.50000000000001
354358000	1441069100	31.100795033798516	122.4325300396237	8.3	116.95	112.0
354358000	1441069101	31.100776297528903	122.43256863368347	8.275	117.2375	112.5
354358000	1441069102	31.100758250696977	122.43260540917524	8.25	117.52499999999999	113.0
354358000	1441069103	31.100741086966107	122.43263998998519	8.225	117.81250000000001	113.50000000000001
354358000	1441069104	31.100724999999997	122.432672	8.2	118.10000000000001	114.00000000000001
354358000	1441069105	31.100710083252864	122.43270125764217	8.174999999999999	118.4125	114.62500000000001
354358000	1441069106	31.100696029339957	122.43272835947623	8.149999999999999	118.72500000000002	115.25
354358000	1441069107	31.100682430665987	122.43275409660143	8.125	119.03750000000001	115.875
354358000	1441069108	31.100668879635062	122.43277926011592	8.1	119.35000000000001	116.5
354358000	1441069109	31.100654968650588	122.43280464111709	8.075	119.6625	117.12500000000001
354358000	1441069110	31.10064029011532	122.43283103070135	8.05	119.975	117.75
354358000	1441069111	31.10062443643135	122.43285921996421	8.025	120.28750000000001	118.37499999999999
354358000	1441069112	31.100607	122.43289	8.0	120.60000000000001	119.0
354358000	1441069113	31.100587725177707	122.43292377362464	8.0	121.125	119.5
354358000	1441069114	31.100566964144832	122.43295939054501	8.0	121.65000000000002	120.00000000000001
354358000	1441069115	31.100545221039095	122.43299531219236	8.0	122.17500000000001	120.50000000000001
354358000	1441069116	31.100523	122.43303000000002	8.0	122.7	121.0
354358000	1441069117	31.100500662582874	122.43306260042365	7.95	123.35000000000001	121.5
354358000	1441069118	31.100478	122.433095	7.9	124.0	122.0
354358000	1441069119	31.100454560784335	122.43312935436748	7.9	124.7	122.39999999999999
354358000	1441069120	31.100429493102116	122.43316615549813	7.9	125.4	122.8
354358000	1441069121	31.10040184502786	122.43320547944607	7.9	126.1	123.19999999999999
354358000	1441069122	31.100370664635843	122.43324740226343	7.9	126.8	123.6
354358000	1441069123	31.100334999999994	122.43329200000001	7.9	127.50000000000001	124.0
354358000	1441069124	31.100295248031525	122.43333825228659	7.9	128.33333333333334	124.33333333333333
354358000	1441069125	31.10025720099488	122.43338075309474	7.9	129.16666666666669	124.66666666666669
354358000	1441069126	31.100227999999998	122.433413	7.9	130.0	125.00000000000001
354358000	1441069127	31.100212138057323	122.43343103121246	7.925000000000001	130.82500000000002	125.5
354358000	1441069128	31.100203515756846	122.43344104742027	7.95	131.65	126.0
354358000	1441069129	31.100193385578827	122.43345178992021	7.975	132.475	126.50000000000001
354358000	1441069130	31.100172999999998	122.43347200000001	8.0	133.3	127.00000000000001
354358000	1441069131	31.10013713609929	122.43350694306241	8.0	134.13333333333335	127.00000000000001
354358000	1441069132	31.10009466938842	122.43354798103267	8.0	134.96666666666667	127.00000000000001
354358000	1441069133	31.100058	122.43358300000001	8.0	135.80000000000004	127.00000000000001
354358000	1441069134	31.100035499293604	122.43360374519501	8.0	136.6	127.00000000000001
354358000	1441069135	31.100019423485694	122.43361739827854	8.0	137.4	127.00000000000001
354358000	1441069136	31.099997999999992	122.433635	8.0	138.2	127.00000000000001
354358000	1441069137	31.09996290374856	122.43366444648711	8.0	139.06666666666666	127.33333333333334
354358000	1441069138	31.099919599619035	122.43370105544645	8.0	139.93333333333334	127.66666666666667
354358000	1441069139	31.099877000000003	122.43373699999998	8.0	140.8	128.0
354358000	1441069140	31.099842446802977	122.43376587973398	8.0	141.35000000000002	128.0
354358000	1441069141	31.09981700000001	122.43378700000001	8.0	141.9	128.0
354358000	1441069142	31.099799201125627	122.43380173401137	8.0	142.38	128.0
354358000	1441069143	31.099783799911034	122.43381402068466	8.0	142.85999999999999	128.0
354358000	1441069144	31.09976459813499	122.43382844035689	8.0	143.34	128.0
354358000	1441069145	31.099735397573873	122.43384957335707	8.0	143.82000000000002	128.0
354358000	1441069146	31.099690000000006	122.433882	8.0	144.3	128.0
354358000	1441069147	31.099626854569017	122.43392691865309	8.0	145.1	127.50000000000001
354358000	1441069148	31.099562999999996	122.433972	8.0	145.9	127.00000000000001
354358000	1441069149	31.099515641584425	122.43400479721836	8.0	146.20000000000002	126.8
354358000	1441069150	31.099484061271784	122.43402592090615	8.0	146.50000000000003	126.60000000000001
354358000	1441069151	31.09946306016867	122.43403924599096	8.0	146.8	126.4
354358000	1441069152	31.099447439377837	122.43404864738669	8.0	147.10000000000002	126.20000000000002
354358000	1441069153	31.099431999999993	122.43405800000001	8.0	147.4	126.0
354358000	1441069154	31.099412513344237	122.43407045252327	8.0	147.55	125.66666666666667
354358000	1441069155	31.099388631557442	122.43408624880782	8.0	147.70000000000002	125.33333333333334
354358000	1441069156	31.099360976996063	122.4341049064951	8.0	147.85000000000002	125.00000000000001
354358000	1441069157	31.099330172016586	122.43412594322679	8.0	148.0	124.66666666666666
354358000	1441069158	31.09929683897571	122.4341488766453	8.0	148.15	124.33333333333333
354358000	1441069159	31.09926160023039	122.43417322439392	8.0	148.29999999999998	124.0
354358000	1441069160	31.09922507813789	122.43419850411705	8.0	148.45	123.66666666666667
354358000	1441069161	31.099187895055877	122.43422423346045	8.0	148.6	123.33333333333334
354358000	1441069162	31.099150673342404	122.43424993007119	8.0	148.74999999999997	122.99999999999999
354358000	1441069163	31.09911403535594	122.43427511159786	8.0	148.9	122.66666666666666
354358000	1441069164	31.099078603455393	122.43429929569038	8.0	149.04999999999998	122.33333333333333
354358000	1441069165	31.099045	122.43432200000001	8.0	149.2	122.0
354358000	1441069166	31.099013683791608	122.4343428801458	7.988235294117647	148.98235294117643	121.58823529411764
354358000	1441069167	31.098984459401183	122.4343621436139	7.976470588235294	148.76470588235293	121.1764705882353
354358000	1441069168	31.09895696784171	122.43438013585639	7.964705882352941	148.5470588235294	120.76470588235294
[truncated: 7,109 more rows]
