# Supplementary material for: Maritime traffic congestion identification and ship trajectory prediction using temporal graph convolutional networks
Source: PLoS One. 2026 Mar 9;21(3):e0342781. doi: 10.1371/journal.pone.0342781 (PMC12970927; doi:10.1371/journal.pone.0342781)
Supplement: S1 File — (ZIP) [file pone.0342781.s001.zip › data/interpolation/shipid_355188000_processed.csv]

shipid	lasttime	lat	lon	sog	cog	hdg
355188000	1441065602	31.098069999999996	122.409177	12.8	85.8	79.0
355188000	1441065603	31.098073647642533	122.40923195331848	12.8	85.85555555555555	79.0
355188000	1441065604	31.098077424795427	122.40928858027623	12.8	85.9111111111111	79.0
355188000	1441065605	31.098081325611442	122.40934679955326	12.8	85.96666666666665	79.0
355188000	1441065606	31.098085344243426	122.40940652982964	12.8	86.02222222222221	79.0
355188000	1441065607	31.098089474844326	122.40946768978532	12.8	86.07777777777778	79.0
355188000	1441065608	31.09809371156722	122.40953019810023	12.8	86.13333333333334	79.0
355188000	1441065609	31.09809804856524	122.40959397345439	12.8	86.1888888888889	79.0
355188000	1441065610	31.09810247999169	122.40965893452768	12.8	86.24444444444444	79.0
355188000	1441065611	31.098106999999995	122.409725	12.8	86.3	79.0
355188000	1441065612	31.098111602743703	122.40979208855123	12.790000000000001	86.265	79.0
355188000	1441065613	31.098116282376488	122.40986011886118	12.780000000000001	86.23	79.0
355188000	1441065614	31.09812103305224	122.4099290096097	12.770000000000001	86.195	79.0
355188000	1441065615	31.098125848924937	122.40999867947652	12.76	86.16	79.0
355188000	1441065616	31.098130724148746	122.41006904714143	12.75	86.125	79.0
355188000	1441065617	31.098135652877993	122.41014003128413	12.74	86.09	79.0
355188000	1441065618	31.09814062926717	122.41021155058425	12.73	86.055	79.0
355188000	1441065619	31.098145647470943	122.4102835237215	12.72	86.02	79.0
355188000	1441065620	31.098150701644165	122.41035586937544	12.71	85.985	79.0
355188000	1441065621	31.09815578594185	122.41042850622564	12.7	85.95	79.0
355188000	1441065622	31.098160894519236	122.41050135295167	12.69	85.915	79.0
355188000	1441065623	31.09816602153166	122.41057432823297	12.68	85.88	79.0
355188000	1441065624	31.09817116113472	122.41064735074899	12.67	85.84499999999998	79.0
355188000	1441065625	31.098176307484156	122.41072033917918	12.66	85.80999999999999	79.0
355188000	1441065626	31.098181454735922	122.41079321220292	12.65	85.77499999999999	79.0
355188000	1441065627	31.098186597046112	122.4108658884995	12.64	85.74	79.0
355188000	1441065628	31.098191728571045	122.41093828674826	12.629999999999999	85.705	79.0
355188000	1441065629	31.098196843467196	122.41101032562847	12.62	85.66999999999999	79.0
355188000	1441065630	31.09820193589123	122.4110819238193	12.61	85.63499999999999	79.0
355188000	1441065631	31.098206999999995	122.411153	12.6	85.6	79.0
355188000	1441065632	31.09821203015208	122.41122346768904	12.58	85.58	79.0
355188000	1441065633	31.098217021512752	122.4112932197623	12.56	85.56	79.0
355188000	1441065634	31.098221969449067	122.41136214393507	12.54	85.53999999999999	79.0
355188000	1441065635	31.098226869328307	122.41143012792244	12.52	85.52	79.0
355188000	1441065636	31.098231716518	122.41149705943964	12.5	85.5	79.0
355188000	1441065637	31.098236506385845	122.41156282620172	12.48	85.48	79.0
355188000	1441065638	31.09824123429978	122.41162731592377	12.46	85.46000000000001	79.0
355188000	1441065639	31.098245895627908	122.41169041632085	12.44	85.44	79.0
355188000	1441065640	31.09825048573849	122.41175201510792	12.42	85.42	79.0
355188000	1441065641	31.098254999999995	122.41181200000001	12.4	85.4	79.0
355188000	1441065642	31.098259432784893	122.41187034871712	12.363636363636363	85.46363636363637	79.18181818181817
355188000	1441065643	31.098263774480955	122.41192739899952	12.327272727272728	85.52727272727273	79.36363636363636
355188000	1441065644	31.09826801447912	122.41198357859271	12.290909090909091	85.5909090909091	79.54545454545455
355188000	1441065645	31.098272142169527	122.4120393152422	12.254545454545454	85.65454545454546	79.72727272727272
355188000	1441065646	31.098276146941565	122.41209503669353	12.218181818181819	85.71818181818182	79.9090909090909
355188000	1441065647	31.098280018183935	122.41215117069238	12.181818181818182	85.78181818181818	80.0909090909091
355188000	1441065648	31.098283745284537	122.4122081449844	12.145454545454546	85.84545454545454	80.27272727272727
355188000	1441065649	31.098287317630533	122.4122663873154	12.10909090909091	85.9090909090909	80.45454545454545
355188000	1441065650	31.098290724608272	122.41232632543111	12.072727272727272	85.97272727272727	80.63636363636363
355188000	1441065651	31.098293955603225	122.41238838707737	12.036363636363637	86.03636363636363	80.81818181818183
355188000	1441065652	31.098297000000002	122.412453	12.0	86.1	81.0
355188000	1441065653	31.09829984733629	122.41252040339141	11.97	86.25	81.2
355188000	1441065654	31.09830248776606	122.41259008223011	11.94	86.39999999999999	81.4
355188000	1441065655	31.098304911598582	122.41266133294098	11.91	86.55	81.6
355188000	1441065656	31.098307109144585	122.41273345194871	11.879999999999999	86.7	81.8
355188000	1441065657	31.09830907071637	122.41280573567796	11.85	86.85	82.0
355188000	1441065658	31.09831078662777	122.41287748055316	11.82	87.0	82.2
355188000	1441065659	31.0983122471942	122.41294798299869	11.79	87.15	82.4
355188000	1441065660	31.09831344273259	122.41301653943886	11.76	87.3	82.60000000000001
355188000	1441065661	31.098314363561304	122.41308244629789	11.729999999999999	87.44999999999999	82.8
355188000	1441065662	31.09831499999999	122.41314500000001	11.7	87.6	83.0
355188000	1441065663	31.0983153405409	122.41320376308563	11.655555555555555	87.88888888888889	83.33333333333333
355188000	1441065664	31.098315366362144	122.41325936256024	11.61111111111111	88.17777777777778	83.66666666666667
355188000	1441065665	31.098315056811785	122.41331269154557	11.566666666666666	88.46666666666667	84.0
355188000	1441065666	31.098314391236215	122.4133646431634	11.522222222222222	88.75555555555556	84.33333333333333
355188000	1441065667	31.09831334898031	122.41341611053551	11.477777777777778	89.04444444444444	84.66666666666667
355188000	1441065668	31.098311909387508	122.41346798678364	11.433333333333334	89.33333333333333	85.0
355188000	1441065669	31.098310051799796	122.41352116502944	11.38888888888889	89.62222222222222	85.33333333333333
355188000	1441065670	31.098307755557663	122.41357653839444	11.344444444444445	89.91111111111111	85.66666666666667
355188000	1441065671	31.098304999999996	122.41363499999999	11.3	90.2	86.0
355188000	1441065672	31.098301776642682	122.4136971473702	11.266666666666667	90.54444444444445	86.22222222222223
355188000	1441065673	31.098298125716145	122.41376239564053	11.233333333333334	90.88888888888889	86.44444444444444
355188000	1441065674	31.09829409963093	122.41382986434947	11.200000000000001	91.23333333333333	86.66666666666667
355188000	1441065675	31.098289750799236	122.41389867303572	11.166666666666668	91.57777777777778	86.88888888888889
355188000	1441065676	31.098285131635084	122.41396794123824	11.133333333333333	91.92222222222222	87.11111111111111
355188000	1441065677	31.098280294554407	122.41403678849625	11.1	92.26666666666667	87.33333333333334
355188000	1441065678	31.098275291974968	122.41410433434929	11.066666666666666	92.6111111111111	87.55555555555556
355188000	1441065679	31.098270176316394	122.41416969833713	11.033333333333333	92.95555555555555	87.77777777777777
355188000	1441065680	31.098265	122.41423200000001	11.0	93.3	88.0
355188000	1441065681	31.098259795877226	122.41429061778645	10.972727272727273	93.62727272727273	88.18181818181817
355188000	1441065682	31.09825451851428	122.41434596577754	10.945454545454545	93.95454545454545	88.36363636363636
355188000	1441065683	31.098249102904813	122.41439871696227	10.918181818181818	94.28181818181818	88.54545454545455
355188000	1441065684	31.098243484041127	122.41444954432937	10.89090909090909	94.60909090909091	88.72727272727272
355188000	1441065685	31.098237596914416	122.41449912086723	10.863636363636363	94.93636363636364	88.9090909090909
355188000	1441065686	31.0982313765147	122.41454811956413	10.836363636363636	95.26363636363637	89.0909090909091
355188000	1441065687	31.098224757831005	122.414597213408	10.809090909090909	95.5909090909091	89.27272727272727
355188000	1441065688	31.098217675851316	122.4146470753864	10.781818181818181	95.91818181818182	89.45454545454545
355188000	1441065689	31.098210065562583	122.41469837848666	10.754545454545454	96.24545454545455	89.63636363636363
355188000	1441065690	31.098201861950603	122.41475179569571	10.727272727272727	96.57272727272728	89.81818181818183
355188000	1441065691	31.098193	122.414808	10.7	96.9	90.0
355188000	1441065692	31.098183450825406	122.41486740999518	10.67	97.21000000000001	90.30000000000001
355188000	1441065693	31.098173330066658	122.41492942671512	10.639999999999999	97.52	90.6
355188000	1441065694	31.098162789496115	122.4149931968038	10.61	97.83	90.89999999999999
355188000	1441065695	31.098151980887792	122.41505786690597	10.58	98.14	91.2
355188000	1441065696	31.098141056017358	122.41512258366704	10.55	98.45	91.50000000000001
355188000	1441065697	31.098130166662234	122.41518649373327	10.52	98.76	91.8
355188000	1441065698	31.098119464601506	122.4152487437516	10.49	99.07	92.1
355188000	1441065699	31.098109101615893	122.4153084803698	10.46	99.38	92.4
355188000	1441065700	31.098099229487563	122.41536485023627	10.43	99.69000000000001	92.7
355188000	1441065701	31.098089999999992	122.41541700000002	10.4	100.0	93.0
355188000	1441065702	31.09808147305234	122.41546443238737	10.363636363636363	100.48181818181818	93.54545454545455
355188000	1441065703	31.09807334100236	122.41550807443174	10.327272727272728	100.96363636363635	94.0909090909091
355188000	1441065704	31.09806520432062	122.41554920924223	10.290909090909091	101.44545454545454	94.63636363636364
355188000	1441065705	31.098056663475777	122.41558911992684	10.254545454545454	101.92727272727274	95.18181818181819
355188000	1441065706	31.09804731893486	122.41562908959241	10.218181818181819	102.40909090909092	95.72727272727273
355188000	1441065707	31.098036771163255	122.41567040134478	10.181818181818182	102.89090909090909	96.27272727272727
355188000	1441065708	31.09802462062465	122.41571433828831	10.145454545454546	103.37272727272727	96.81818181818181
355188000	1441065709	31.098010467780835	122.41576218352594	10.10909090909091	103.85454545454546	97.36363636363636
355188000	1441065710	31.09799391309142	122.41581522015862	10.072727272727272	104.33636363636364	97.90909090909092
355188000	1441065711	31.097974557013266	122.4158747312848	10.036363636363637	104.81818181818181	98.45454545454545
355188000	1441065712	31.097952	122.415942	10.0	105.3	99.0
355188000	1441065713	31.097926252318942	122.41601710138578	9.95	106.275	100.0
355188000	1441065714	31.097898963509714	122.41609527848374	9.9	107.25	101.0
355188000	1441065715	31.09787219294214	122.41617056633666	9.850000000000001	108.225	102.0
355188000	1441065716	31.097848000000006	122.416237	9.8	109.2	103.0
355188000	1441065717	31.09782785473365	122.41629026441237	9.783333333333333	109.71666666666667	103.66666666666667
355188000	1441065718	31.097810869816872	122.416332644004	9.766666666666667	110.23333333333333	104.33333333333334
355188000	1441065719	31.097795568571534	122.41636807307083	9.75	110.75	105.00000000000001
355188000	1441065720	31.09778047431348	122.41640048590298	9.733333333333333	111.26666666666667	105.66666666666667
355188000	1441065721	31.097764110353957	122.41643381678584	9.716666666666667	111.78333333333333	106.33333333333333
355188000	1441065722	31.097745	122.41647200000001	9.7	112.3	107.0
355188000	1441065723	31.097722000000005	122.416518	9.7	113.8	108.0
355188000	1441065724	31.097695906373502	122.4165700398743	9.674999999999999	114.425	108.75
355188000	1441065725	31.0976702705463	122.4166219245737	9.649999999999999	115.05	109.50000000000001
355188000	1441065726	31.09764924944364	122.41666659698313	9.625	115.67500000000001	110.25
355188000	1441065727	31.097637	122.41669700000001	9.6	116.3	111.0
355188000	1441065728	31.0976351525911	122.41670986872211	9.56	117.16	111.80000000000001
355188000	1441065729	31.09763523133969	122.41671710702815	9.52	118.01999999999998	112.60000000000001
355188000	1441065730	31.09762623380028	122.41673441098655	9.48	118.88000000000001	113.39999999999999
355188000	1441065731	31.097597157516795	122.4167774766478	9.44	119.74000000000001	114.19999999999999
355188000	1441065732	31.097536999999992	122.41686200000001	9.4	120.60000000000001	115.0
355188000	1441065733	31.097451999999993	122.41697999999998	9.4	122.40000000000002	116.00000000000001
355188000	1441065734	31.09739923091745	122.41705348801196	9.38	123.32000000000001	116.80000000000001
355188000	1441065735	31.09738048493343	122.41707959816857	9.360000000000001	124.24000000000001	117.60000000000001
355188000	1441065736	31.09737942350257	122.41708016434147	9.34	125.16000000000003	118.39999999999999
355188000	1441065737	31.09737970805061	122.41707702034844	9.32	126.08000000000003	119.19999999999999
355188000	1441065738	31.097364999999993	122.417092	9.3	127.00000000000001	119.99999999999999
355188000	1441065739	31.097324804293805	122.41713897890988	9.3	127.50000000000001	121.0
355188000	1441065740	31.097271999999993	122.4172	9.3	128.0	122.0
355188000	1441065741	31.097222266714752	122.41725373458117	9.266666666666667	129.63333333333333	123.00000000000001
355188000	1441065742	31.097179111905625	122.4172971999768	9.233333333333333	131.26666666666668	124.0
355188000	1441065743	31.097142999999992	122.417332	9.2	132.9	125.00000000000001
355188000	1441065744	31.097113991546053	122.41735978179071	9.183333333333334	133.63333333333333	125.66666666666667
355188000	1441065745	31.097090531587305	122.41738236581361	9.166666666666666	134.36666666666667	126.33333333333333
355188000	1441065746	31.097070661289617	122.41740161586029	9.149999999999999	135.1	126.99999999999999
355188000	1441065747	31.09705242181731	122.41741939571801	9.133333333333333	135.83333333333334	127.66666666666667
355188000	1441065748	31.097033854333446	122.41743756917091	9.116666666666667	136.5666666666667	128.33333333333334
355188000	1441065749	31.097012999999993	122.417458	9.1	137.3	129.0
355188000	1441065750	31.096986700549593	122.4174830408719	9.05	138.3	130.0
355188000	1441065751	31.096947	122.417517	9.0	139.3	131.0
355188000	1441065752	31.096888967467805	122.41756206862021	8.966666666666667	140.5666666666667	132.0
355188000	1441065753	31.096824570202195	122.4176100145963	8.933333333333334	141.83333333333334	133.0
355188000	1441065754	31.09677	122.41765	8.9	143.1	134.0
355188000	1441065755	31.096736576390207	122.41767444354203	8.9	143.95	134.75000000000003
355188000	1441065756	31.096716129777175	122.4176887902981	8.9	144.8	135.50000000000003
355188000	1441065757	31.096695618276723	122.41770174190951	8.9	145.65	136.25
355188000	1441065758	31.096662	122.417722	8.9	146.5	137.0
355188000	1441065759	31.096608448609736	122.41775436091682	8.850000000000001	147.35	138.00000000000003
355188000	1441065760	31.096552999999997	122.417788	8.8	148.2	139.0
355188000	1441065761	31.09651440153144	122.4178114570646	8.775	148.8	139.5
355188000	1441065762	31.096489384150583	122.41782635063488	8.75	149.4	140.0
355188000	1441065763	31.09646917469512	122.41783756889062	8.725	149.99999999999997	140.5
355188000	1441065764	31.096445	122.41785000000002	8.7	150.6	141.0
355188000	1441065765	31.096410583999916	122.41786720999455	8.7	151.325	141.5
355188000	1441065766	31.096369639036308	122.4178874763923	8.7	152.05	142.00000000000003
355188000	1441065767	31.096328374554005	122.41790775459131	8.7	152.77499999999998	142.50000000000003
355188000	1441065768	31.096293	122.41792500000001	8.7	153.5	143.0
355188000	1441065769	31.096267309353696	122.4179372967534	8.674999999999999	154.1	143.25
355188000	1441065770	31.09624543471743	122.41794724385979	8.649999999999999	154.7	143.5
355188000	1441065771	31.09621909272288	122.41795856903846	8.625	155.3	143.75000000000003
355188000	1441065772	31.096179999999997	122.417975	8.6	155.9	144.0
355188000	1441065773	31.096124194566354	122.41799837818384	8.6	156.45	144.50000000000003
355188000	1441065774	31.096065	122.41802300000002	8.6	157.0	145.0
355188000	1441065775	31.096016385807406	122.41804285176637	8.6	157.5	145.25000000000003
355188000	1441065776	31.095977619628883	122.41805822435569	8.6	158.0	145.5
355188000	1441065777	31.095944293636204	122.4180709847688	8.6	158.5	145.75
355188000	1441065778	31.095911999999988	122.418083	8.6	159.0	146.0
355188000	1441065779	31.09587715913354	122.41809577846243	8.6	159.27499999999998	146.25
355188000	1441065780	31.095839504424106	122.41810939426263	8.6	159.55	146.5
355188000	1441065781	31.095799597502573	122.41812356293134	8.6	159.82500000000002	146.74999999999997
355188000	1441065782	31.095758	122.41813800000001	8.6	160.1	147.0
355188000	1441065783	31.095717000000004	122.41815200000002	8.6	160.70000000000002	147.0
355188000	1441065784	31.0956832771735	122.41816382632223	8.6	160.96	147.20000000000002
355188000	1441065785	31.095655180752235	122.41817393279766	8.6	161.22	147.39999999999998
355188000	1441065786	31.095628545744432	122.41818342611357	8.6	161.48000000000002	147.6
355188000	1441065787	31.095599207157925	122.41819341295408	8.6	161.73999999999998	147.79999999999998
355188000	1441065788	31.09556299999999	122.418205	8.6	162.0	148.0
355188000	1441065789	31.095517350124425	122.41821891136891	8.6	162.275	148.0
355188000	1441065790	31.0954660467729	122.41823434094063	8.6	162.55	148.0
355188000	1441065791	31.09541447003472	122.4182501000405	8.6	162.825	148.0
355188000	1441065792	31.095367999999997	122.418265	8.6	163.1	148.0
355188000	1441065793	31.09533	122.418278	8.6	163.4	148.0
355188000	1441065794	31.095296212287217	122.41828898669291	8.6	163.525	148.25
355188000	1441065795	31.09526214619108	122.41829933895018	8.6	163.65	148.5
355188000	1441065796	31.095223756999605	122.4183107717336	8.6	163.775	148.75
355188000	1441065797	31.095176999999993	122.41832499999998	8.6	163.9	149.0
355188000	1441065798	31.095120055013258	122.41834290085171	8.6	164.20000000000002	149.0
355188000	1441065799	31.09506	122.418362	8.6	164.5	149.0
355188000	1441065800	31.095004472057536	122.41837957817474	8.60909090909091	164.54545454545456	148.9090909090909
355188000	1441065801	31.094954446683897	122.41839528752736	8.618181818181817	164.5909090909091	148.8181818181818
355188000	1441065802	31.09490923397695	122.418409373062	8.627272727272727	164.63636363636363	148.72727272727272
355188000	1441065803	31.094868144034255	122.41842207978141	8.636363636363637	164.6818181818182	148.63636363636363
355188000	1441065804	31.094830486953253	122.41843365268694	8.645454545454545	164.72727272727272	148.54545454545456
355188000	1441065805	31.09479557283117	122.41844433677916	8.654545454545454	164.77272727272728	148.45454545454544
355188000	1441065806	31.094762711765142	122.41845437705757	8.663636363636362	164.8181818181818	148.36363636363637
355188000	1441065807	31.094731213852135	122.41846401852104	8.672727272727272	164.86363636363635	148.27272727272728
355188000	1441065808	31.094700389189104	122.41847350616766	8.681818181818182	164.9090909090909	148.1818181818182
355188000	1441065809	31.094669547872822	122.418483084995	8.69090909090909	164.95454545454544	148.0909090909091
355188000	1441065810	31.094638	122.41849299999998	8.7	165.0	148.0
355188000	1441065811	31.09460520290371	122.41850344559913	8.7	164.9181818181818	147.72727272727272
355188000	1441065812	31.0945712028627	122.41851441388934	8.7	164.83636363636361	147.45454545454547
355188000	1441065813	31.094536193392198	122.41852584638792	8.7	164.75454545454545	147.1818181818182
355188000	1441065814	31.094500368007434	122.41853768461222	8.7	164.6727272727273	146.9090909090909
355188000	1441065815	31.094463920223678	122.41854987007977	8.7	164.5909090909091	146.63636363636363
355188000	1441065816	31.094427043556202	122.41856234430833	8.7	164.5090909090909	146.36363636363637
355188000	1441065817	31.094389931520322	122.41857504881582	8.7	164.4272727272727	146.09090909090912
355188000	1441065818	31.094352777631396	122.4185879251203	8.7	164.34545454545454	145.81818181818184
355188000	1441065819	31.09431577540475	122.41860091474015	8.7	164.26363636363638	145.54545454545456
355188000	1441065820	31.094279118355804	122.41861395919379	8.7	164.18181818181816	145.27272727272728
355188000	1441065821	31.094242999999995	122.41862700000001	8.7	164.1	145.0
355188000	1441065822	31.09420755405019	122.41864000010331	8.7	163.85454545454544	144.63636363636365
355188000	1441065823	31.094172675008945	122.41865300815091	8.7	163.60909090909092	144.27272727272728
355188000	1441065824	31.094138197576193	122.41866609421547	8.7	163.36363636363637	143.9090909090909
355188000	1441065825	31.094103956451825	122.4186793283695	8.7	163.11818181818182	143.54545454545456
355188000	1441065826	31.094069786335716	122.4186927806853	8.7	162.87272727272727	143.18181818181822
355188000	1441065827	31.094035521927683	122.41870652123497	8.7	162.62727272727273	142.8181818181818
355188000	1441065828	31.09400099792752	122.41872062009035	8.7	162.38181818181818	142.45454545454547
355188000	1441065829	31.09396604903499	122.41873514732319	8.7	162.13636363636363	142.0909090909091
355188000	1441065830	31.093930509949768	122.41875017300497	8.7	161.8909090909091	141.72727272727275
355188000	1441065831	31.09389421537158	122.41876576720688	8.7	161.64545454545456	141.36363636363637
355188000	1441065832	31.093856999999996	122.418782	8.7	161.4	141.0
355188000	1441065833	31.093818748698055	122.41879892658898	8.69	161.08	140.5
355188000	1441065834	31.09377954698252	122.41881654271437	8.68	160.76	140.00000000000003
355188000	1441065835	31.09373953053367	122.41883482925077	8.67	160.44	139.5
355188000	1441065836	31.09369883503174	122.41885376707278	8.66	160.11999999999998	139.0
355188000	1441065837	31.09365759615697	122.4188733370552	8.649999999999999	159.79999999999998	138.5
355188000	1441065838	31.093615949589637	122.41889352007294	8.639999999999999	159.48	138.00000000000003
355188000	1441065839	31.09357403100998	122.41891429700104	8.629999999999999	159.16	137.50000000000003
355188000	1441065840	31.093531976098294	122.41893564871467	8.62	158.84	137.0
355188000	1441065841	31.093489920534868	122.41895755608917	8.61	158.51999999999998	136.5
355188000	1441065842	31.093447999999988	122.41898	8.6	158.2	136.0
355188000	1441065843	31.09340648021792	122.41900285549019	8.583333333333332	157.71666666666667	135.50000000000003
355188000	1441065844	31.093366147088798	122.4190255742729	8.566666666666666	157.23333333333332	135.0
355188000	1441065845	31.093327916557204	122.41904750223034	8.55	156.75	134.5
355188000	1441065846	31.093292704568185	122.4190679852467	8.533333333333333	156.26666666666668	134.0
355188000	1441065847	31.093261427067198	122.41908636920766	8.516666666666666	155.78333333333333	133.5
355188000	1441065848	31.093234999999993	122.41910200000001	8.5	155.3	133.0
355188000	1441065849	31.093213306266062	122.41911491243023	8.5	155.0	132.25
355188000	1441065850	31.09319209657841	122.41912789697899	8.5	154.7	131.5
355188000	1441065851	31.093166088602086	122.41914443304034	8.5	154.4	130.75
355188000	1441065852	31.09313	122.41916800000001	8.5	154.1	130.0
355188000	1441065853	31.093081491987004	122.41920018421753	8.45	153.65	129.49999999999997
355188000	1441065854	31.093029999999988	122.419235	8.4	153.2	129.0
355188000	1441065855	31.092985525220556	122.41926605963239	8.366666666666667	152.6	128.5
355188000	1441065856	31.09294855756188	122.41929293926731	8.333333333333334	151.99999999999997	128.0
355188000	1441065857	31.092917209118035	122.41931670601639	8.3	151.4	127.50000000000001
355188000	1441065858	31.092889591981947	122.41933842698654	8.266666666666666	150.8	126.99999999999999
355188000	1441065859	31.092863818245558	122.41935916928101	8.233333333333333	150.2	126.5
355188000	1441065860	31.092838	122.41938	8.2	149.6	126.0
355188000	1441065861	31.092810592021422	122.41940184361425	8.2	149.22	125.4
355188000	1441065862	31.092781419828285	122.41942505408618	8.2	148.84	124.8
355188000	1441065863	31.092750651624545	122.41944984275109	8.2	148.46	124.2
355188000	1441065864	31.09271845561395	122.41947642094408	8.2	148.08	123.6
355188000	1441065865	31.092685000000007	122.419505	8.2	147.7	123.00000000000001
355188000	1441065866	31.092650519265913	122.41953565281372	8.16	146.98	122.2
355188000	1441065867	31.092615513014866	122.41956789852162	8.12	146.26	121.4
355188000	1441065868	31.09258054713054	122.41960111782184	8.08	145.54	120.60000000000001
355188000	1441065869	31.09254618749726	122.41963469141412	8.04	144.82	119.8
355188000	1441065870	31.092513000000007	122.419668	8.0	144.1	119.0
355188000	1441065871	31.092481577257285	122.41970035868312	7.975	143.65	118.50000000000001
355188000	1441065872	31.0924526188199	122.41973082017076	7.95	143.2	117.99999999999999
355188000	1441065873	31.092426850972384	122.41975837157268	7.925000000000001	142.75	117.5
355188000	1441065874	31.092405000000014	122.419782	7.9	142.3	117.0
355188000	1441065875	31.09238737025383	122.41980121013654	7.885714285714286	141.68571428571428	116.42857142857143
355188000	1441065876	31.092372578345895	122.41981757695258	7.871428571428572	141.07142857142858	115.85714285714286
355188000	1441065877	31.092358818952277	122.41983319298727	7.857142857142858	140.45714285714286	115.28571428571429
355188000	1441065878	31.09234428674797	122.41985015077726	7.8428571428571425	139.84285714285713	114.71428571428572
355188000	1441065879	31.09232717640674	122.4198705428565	7.828571428571428	139.2285714285714	114.14285714285714
355188000	1441065880	31.09230568260079	122.41989646175558	7.814285714285714	138.61428571428573	113.57142857142857
355188000	1441065881	31.092278	122.41993	7.8	138.0	113.0
355188000	1441065882	31.09224373934102	122.41997161099637	7.766666666666667	137.26666666666665	112.33333333333333
355188000	1441065883	31.092208175641893	122.42001519170633	7.733333333333333	136.53333333333336	111.66666666666667
355188000	1441065884	31.092178000000004	122.420053	7.7	135.80000000000004	111.0
355188000	1441065885	31.092157914170507	122.42007965046007	7.7	135.36666666666667	110.66666666666667
355188000	1441065886	31.092144662505287	122.42009918444595	7.7	134.93333333333337	110.33333333333333
355188000	1441065887	31.092132999999993	122.420118	7.7	134.5	110.0
355188000	1441065888	31.092118618049987	122.42014134929741	7.68	133.74	109.2
355188000	1441065889	31.092100953663465	122.42016990107211	7.66	132.98	108.4
355188000	1441065890	31.092080380251947	122.4202031781981	7.64	132.22	107.6
355188000	1441065891	31.09205727122694	122.42024070354928	7.62	131.45999999999998	106.8
355188000	1441065892	31.092032	122.42028200000001	7.6	130.7	106.0
355188000	1441065893	31.09200516415949	122.42032626654688	7.6	130.1	105.33333333333334
355188000	1441065894	31.09197825800106	122.42037140667583	7.6	129.49999999999997	104.66666666666667
355188000	1441065895	31.091953	122.420415	7.6	128.9	104.0
355188000	1441065896	31.091930739262857	122.42045516103386	7.585714285714285	128.1285714285714	103.42857142857144
355188000	1441065897	31.09191134740938	122.42049214387767	7.571428571428571	127.35714285714286	102.85714285714286
355188000	1441065898	31.091894326686337	122.42052673752592	7.557142857142857	126.58571428571427	102.28571428571429
355188000	1441065899	31.091879179339475	122.42055973097148	7.542857142857143	125.81428571428572	101.71428571428572
355188000	1441065900	31.09186540761361	122.42059191320574	7.5285714285714285	125.04285714285714	101.14285714285715
355188000	1441065901	31.091852513752734	122.42062407321887	7.514285714285714	124.27142857142859	100.57142857142857
355188000	1441065902	31.091840000000005	122.42065699999999	7.5	123.5	100.0
355188000	1441065903	31.09182699999999	122.420692	7.5	122.1	99.0
355188000	1441065904	31.091811928682347	122.420731067756	7.475	121.425	98.5
355188000	1441065905	31.091795855091068	122.42077118821473	7.45	120.75	98.0
355188000	1441065906	31.09178060395302	122.42080796456473	7.425000000000001	120.07499999999999	97.49999999999999
355188000	1441065907	31.091768	122.42083700000002	7.4	119.4	97.0
355188000	1441065908	31.09175915953788	122.42085605631601	7.38	118.74	96.39999999999999
355188000	1441065909	31.091752365155337	122.4208715296981	7.36	118.08000000000001	95.8
355188000	1441065910	31.091745191007476	122.42089197492494	7.34	117.42	95.2
355188000	1441065911	31.091735211243385	122.42092594677045	7.32	116.76000000000002	94.60000000000001
355188000	1441065912	31.091720000000002	122.42098200000001	7.3	116.10000000000001	94.0
355188000	1441065913	31.091699999999992	122.421057	7.3	114.4	92.0
355188000	1441065914	31.09168429807185	122.42111310576045	7.275	113.775	91.50000000000001
355188000	1441065915	31.091673528292194	122.42114899110891	7.25	113.15	91.0
355188000	1441065916	31.09166549436981	122.42117538090517	7.225	112.525	90.5
355188000	1441065917	31.091658	122.42120300000002	7.2	111.9	90.0
355188000	1441065918	31.09164944919979	122.42123951836709	7.2	111.43333333333334	89.66666666666667
355188000	1441065919	31.09164064730751	122.42128038649369	7.2	110.96666666666667	89.33333333333333
355188000	1441065920	31.091633	122.42131800000001	7.2	110.5	89.0
355188000	1441065921	31.09162745873894	122.42134706981827	7.2	109.675	88.49999999999999
355188000	1441065922	31.09162315809288	122.42137156811219	7.2	108.85	88.0
355188000	1441065923	31.091618778401717	122.4213977823507	7.2	108.02499999999999	87.5
355188000	1441065924	31.09161299999999	122.42143200000001	7.2	107.2	87.0
355188000	1441065925	31.091604981888896	122.42147815489173	7.166666666666667	106.63333333333334	86.66666666666667
355188000	1441065926	31.091595797762892	122.42153076633187	7.133333333333333	106.06666666666666	86.33333333333334
355188000	1441065927	31.091587000000008	122.42158200000002	7.1	105.5	86.0
355188000	1441065928	31.091579801608894	122.42162584235226	7.1	105.15	85.75000000000001
355188000	1441065929	31.091574058077352	122.42166356292974	7.1	104.8	85.5
355188000	1441065930	31.091569285508083	122.42169825204275	7.1	104.45	85.25
355188000	1441065931	31.091565	122.421733	7.1	104.1	85.0
355188000	1441065932	31.091560783322997	122.42177013784934	7.1	103.53333333333333	85.0
355188000	1441065933	31.09155647994261	122.4218089595996	7.1	102.96666666666667	85.0
355188000	1441065934	31.091551999999993	122.421848	7.1	102.4	85.0
355188000	1441065935	31.091547268370253	122.42188617229631	7.1	101.96666666666667	84.66666666666667
355188000	1441065936	31.091542268858156	122.4219239037203	7.1	101.53333333333333	84.33333333333333
355188000	1441065937	31.09153700000001	122.421962	7.1	101.1	84.0
355188000	1441065938	31.091531550601403	122.42200102481684	7.133333333333333	100.8	84.0
355188000	1441065939	31.091526370548905	122.42204057366672	7.166666666666667	100.5	84.0
355188000	1441065940	31.091522	122.42208	7.2	100.2	84.0
355188000	1441065941	31.091518751447847	122.42211887658608	7.2	99.8	84.0
355188000	1441065942	31.091516026725472	122.42215765346658	7.2	99.4	84.0
355188000	1441065943	31.09151299999999	122.422197	7.2	99.0	84.0
355188000	1441065944	31.091509058619028	122.4222372657027	7.225	98.75	84.0
355188000	1441065945	31.09150444265505	122.42227752072789	7.25	98.5	84.0
355188000	1441065946	31.091499605363172	122.42231651538887	7.275	98.25	84.0
355188000	1441065947	31.091495000000002	122.42235300000002	7.3	98.0	84.0
355188000	1441065948	31.091490973294473	122.42238619660979	7.3	97.9	84.0
355188000	1441065949	31.091487445859748	122.42241721420011	7.3	97.8	84.0
355188000	1441065950	31.091484231778573	122.42244763348579	7.3	97.7	84.0
355188000	1441065951	31.091481145132118	122.42247903518111	7.3	97.6	84.0
355188000	1441065952	31.091478000000006	122.42251300000001	7.3	97.5	84.0
355188000	1441065953	31.09147465003097	122.42255072927898	7.33	97.34	83.89999999999999
355188000	1441065954	31.091471107156064	122.42259190684645	7.359999999999999	97.17999999999999	83.8
355188000	1441065955	31.091467422877557	122.42263583715403	7.39	97.02000000000001	83.7
355188000	1441065956	31.09146364869848	122.42268182465347	7.42	96.86	83.60000000000001
355188000	1441065957	31.091459836122752	122.42272917379667	7.449999999999999	96.7	83.5
355188000	1441065958	31.09145603665522	122.42277718903574	7.4799999999999995	96.54	83.4
355188000	1441065959	31.091452301801763	122.42282517482302	7.51	96.38	83.30000000000001
355188000	1441065960	31.091448683069306	122.42287243561101	7.54	96.22000000000001	83.2
355188000	1441065961	31.09144523196575	122.42291827585237	7.569999999999999	96.06	83.1
355188000	1441065962	31.091442000000008	122.422962	7.6	95.9	83.0
355188000	1441065963	31.091439022616946	122.42300312467096	7.619999999999999	95.74	83.0
355188000	1441065964	31.09143627100218	122.42304201513856	7.64	95.58	83.0
355188000	1441065965	31.091433700275736	122.42307924884007	7.66	95.42	83.0
355188000	1441065966	31.091431265556924	122.42311540321255	7.68	95.26	83.0
355188000	1441065967	31.09142892196434	122.42315105569297	7.699999999999999	95.1	83.0
355188000	1441065968	31.09142662461593	122.42318678371818	7.72	94.94	83.0
355188000	1441065969	31.091424328629007	122.42322316472493	7.74	94.78	83.0
355188000	1441065970	31.091421989120207	122.42326077614983	7.76	94.62	83.0
355188000	1441065971	31.09141956120547	122.4233001954294	7.779999999999999	94.46000000000001	83.0
355188000	1441065972	31.091417	122.423342	7.8	94.3	83.0
355188000	1441065973	31.091414273653914	122.42338658253342	7.8125	94.19999999999999	83.0
355188000	1441065974	31.091411402460285	122.42343359664362	7.825	94.1	83.0
355188000	1441065975	31.09140841974856	122.42348251118011	7.8375	94.0	83.0
355188000	1441065976	31.091405358848814	122.42353279499261	7.85	93.9	83.0
355188000	1441065977	31.09140225309196	122.42358391693088	7.8625	93.8	83.0
355188000	1441065978	31.091399135809688	122.4236353458448	7.875	93.7	83.0
355188000	1441065979	31.091396040334573	122.42368655058449	7.8875	93.60000000000001	83.0
355188000	1441065980	31.091393	122.42373700000002	7.9	93.5	83.0
355188000	1441065981	31.091390042333106	122.42378627024196	7.9363636363636365	93.49090909090908	83.0909090909091
355188000	1441065982	31.091387171633258	122.42383436666191	7.9727272727272736	93.48181818181817	83.18181818181819
355188000	1441065983	31.09138438639264	122.4238814019117	8.00909090909091	93.47272727272728	83.27272727272728
355188000	1441065984	31.091381685103197	122.4239274886432	8.045454545454547	93.46363636363637	83.36363636363637
355188000	1441065985	31.09137906625677	122.42397273950814	8.081818181818182	93.45454545454545	83.45454545454545
355188000	1441065986	31.091376528344934	122.42401726715838	8.118181818181819	93.44545454545455	83.54545454545455
355188000	1441065987	31.091374069859167	122.42406118424563	8.154545454545454	93.43636363636364	83.63636363636364
355188000	1441065988	31.09137168929074	122.4241046034217	8.190909090909091	93.42727272727272	83.72727272727273
355188000	1441065989	31.091369385130772	122.42414763733828	8.227272727272728	93.41818181818182	83.81818181818183
355188000	1441065990	31.091367155870255	122.42419039864716	8.263636363636364	93.40909090909092	83.9090909090909
355188000	1441065991	31.091364999999996	122.42423300000002	8.3	93.4	84.0
355188000	1441065992	31.09136291386502	122.42427554604926	8.34	93.42	84.10000000000001
355188000	1441065993	31.09136088522754	122.42431810945003	8.38	93.44	84.2
355188000	1441065994	31.0913588997041	122.4243607548581	8.42	93.46	84.3
355188000	1441065995	31.091356942911087	122.42440354692926	8.46	93.48	84.4
355188000	1441065996	31.091355000464816	122.42444655031923	8.5	93.5	84.50000000000001
355188000	1441065997	31.09135305798155	122.42448982968372	8.54	93.52	84.60000000000001
355188000	1441065998	31.09135110107741	122.4245334496784	8.58	93.53999999999999	84.7
355188000	1441065999	31.09134911536848	122.42457747495895	8.62	93.55999999999999	84.80000000000001
355188000	1441066000	31.091347086470716	122.42462197018095	8.66	93.58	84.9
355188000	1441066001	31.091344999999986	122.424667	8.7	93.6	85.0
355188000	1441066002	31.091342843724576	122.4247126319996	8.745454545454544	93.58181818181816	85.0
355188000	1441066003	31.091340614022613	122.42475894547505	8.790909090909091	93.56363636363636	85.0
355188000	1441066004	31.091338309424643	122.42480602264963	8.836363636363636	93.54545454545455	85.0
355188000	1441066005	31.091335928461028	122.42485394574656	8.881818181818181	93.52727272727272	85.0
355188000	1441066006	31.091333469662043	122.42490279698906	8.927272727272726	93.50909090909092	85.0
355188000	1441066007	31.091330931557774	122.42495265860033	8.972727272727273	93.49090909090908	85.0
355188000	1441066008	31.091328312678172	122.42500361280361	9.018181818181818	93.47272727272728	85.0
355188000	1441066009	31.091325611553057	122.42505574182205	9.063636363636363	93.45454545454545	85.0
355188000	1441066010	31.091322826712034	122.42510912787883	9.109090909090908	93.43636363636364	85.0
355188000	1441066011	31.091319956684597	122.4251638531971	9.154545454545454	93.41818181818182	85.0
355188000	1441066012	31.091317000000004	122.42522	9.2	93.4	85.0
355188000	1441066013	31.091313960334517	122.42527756840519	9.244444444444444	93.37777777777778	84.8888888888889
355188000	1441066014	31.09131086195307	122.42533623010856	9.288888888888888	93.35555555555557	84.77777777777779
355188000	1441066015	31.091307734268405	122.42539557470062	9.333333333333332	93.33333333333333	84.66666666666667
355188000	1441066016	31.091304606693996	122.42545519177204	9.377777777777776	93.31111111111112	84.55555555555557
355188000	1441066017	31.091301508644065	122.42551467091357	9.422222222222222	93.28888888888889	84.44444444444444
355188000	1441066018	31.0912984695336	122.42557360171611	9.466666666666667	93.26666666666668	84.33333333333333
355188000	1441066019	31.09129551877834	122.4256315737706	9.511111111111111	93.24444444444444	84.22222222222223
355188000	1441066020	31.091292685794755	122.42568817666817	9.555555555555555	93.22222222222223	84.11111111111111
355188000	1441066021	31.091289999999994	122.42574300000001	9.6	93.2	84.0
355188000	1441066022	31.09128748210862	122.42579576015797	9.627272727272727	93.14545454545456	84.0
355188000	1441066023	31.091285118022533	122.42584668073647	9.654545454545454	93.0909090909091	84.0
355188000	1441066024	31.09128288493995	122.42589611213037	9.681818181818182	93.03636363636363	84.0
355188000	1441066025	31.091280760058417	122.42594440473455	9.709090909090909	92.98181818181818	84.0
355188000	1441066026	31.09127872057496	122.42599190894367	9.736363636363636	92.92727272727274	84.0
355188000	1441066027	31.09127674368604	122.42603897515247	9.763636363636364	92.87272727272726	84.0
355188000	1441066028	31.09127480658763	122.4260859537555	9.790909090909091	92.81818181818181	84.0
355188000	1441066029	31.091272886475153	122.42613319514736	9.818181818181818	92.76363636363637	84.0
355188000	1441066030	31.091270960543547	122.42618104972246	9.845454545454546	92.7090909090909	84.0
355188000	1441066031	31.091269005987215	122.42622986787522	9.872727272727273	92.65454545454544	84.0
355188000	1441066032	31.09126699999999	122.42628000000002	9.9	92.6	84.0
355188000	1441066033	31.091264926814034	122.42633169342808	9.933333333333334	92.55555555555556	84.0
355188000	1441066034	31.09126279881667	122.42638478323869	9.966666666666667	92.5111111111111	84.0
355188000	1441066035	31.09126063543446	122.4264390014481	10.0	92.46666666666665	84.0
355188000	1441066036	31.09125845609434	122.42649408007273	10.033333333333333	92.42222222222222	84.0
355188000	1441066037	31.09125628022372	122.42654975112892	10.066666666666666	92.37777777777777	84.0
355188000	1441066038	31.091254127250448	122.42660574663316	10.1	92.33333333333333	84.0
355188000	1441066039	31.09125201660281	122.42666179860201	10.133333333333333	92.28888888888889	84.0
355188000	1441066040	31.091249967709576	122.42671763905207	10.166666666666666	92.24444444444444	84.0
355188000	1441066041	31.091247999999993	122.42677300000001	10.2	92.2	84.0
355188000	1441066042	31.091246125841348	122.42682770518199	10.219999999999999	92.17	84.0
355188000	1441066043	31.091244329351408	122.42688194521214	10.24	92.14	84.0
355188000	1441066044	31.091242587585132	122.42693600242406	10.26	92.11000000000001	84.0
355188000	1441066045	31.09124087759703	122.42699015915116	10.28	92.08000000000001	84.0
355188000	1441066046	31.091239176441093	122.42704469772691	10.3	92.05	84.0
355188000	1441066047	31.091237461170874	122.42709990048462	10.32	92.02	84.0
355188000	1441066048	31.09123570883939	122.42715604975761	10.34	91.99000000000001	84.0
355188000	1441066049	31.09123389649918	122.4272134278791	10.36	91.96000000000001	84.0
355188000	1441066050	31.091232001202236	122.42727231718222	10.38	91.93	84.0
355188000	1441066051	31.091229999999996	122.427333	10.4	91.9	84.0
355188000	1441066052	31.091227878945986	122.42739562363329	10.422222222222222	91.88888888888889	84.0
355188000	1441066053	31.091225660104534	122.42745979525395	10.444444444444445	91.8777777777778	84.0
355188000	1441066054	31.091223374543507	122.42752498700173	10.466666666666667	91.86666666666667	84.0
355188000	1441066055	31.09122105333182	122.42759067101656	10.488888888888889	91.85555555555555	84.0
355188000	1441066056	31.09121872753946	122.42765631943838	10.511111111111111	91.84444444444445	84.0
355188000	1441066057	31.091216428237477	122.42772140440736	10.533333333333333	91.83333333333334	84.0
355188000	1441066058	31.09121418649797	122.4277853980637	10.555555555555555	91.82222222222222	84.0
355188000	1441066059	31.091212033394108	122.42784777254778	10.577777777777778	91.81111111111112	84.0
355188000	1441066060	31.091210000000007	122.42790800000002	10.6	91.8	84.0
355188000	1441066061	31.091208109724306	122.42796571568593	10.625	91.775	84.0
355188000	1441066062	31.09120635531055	122.4280212073709	10.65	91.75	84.0
355188000	1441066063	31.091204721835105	122.4280749259452	10.675	91.725	84.0
355188000	1441066064	31.091203194373566	122.42812732229903	10.7	91.69999999999999	84.0
355188000	1441066065	31.091201758000693	122.42817884732253	10.725	91.675	84.0
355188000	1441066066	31.09120039779051	122.4282299519058	10.75	91.65	84.0
355188000	1441066067	31.091199098816336	122.42828108693887	10.775	91.625	84.0
355188000	1441066068	31.09119784615074	122.42833270331177	10.8	91.60000000000001	84.0
355188000	1441066069	31.091196624865603	122.42838525191445	10.825	91.575	84.0
355188000	1441066070	31.091195420032047	122.42843918363681	10.85	91.55	84.0
355188000	1441066071	31.091194216720332	122.4284949493687	10.875	91.52499999999999	84.0
355188000	1441066072	31.091193000000004	122.428553	10.9	91.5	84.0
355188000	1441066073	31.091191759078725	122.4286136387209	10.911111111111111	91.5	84.0
355188000	1441066074	31.091190499720543	122.42867657792345	10.922222222222222	91.5	84.0
355188000	1441066075	31.091189231829212	122.4287413823001	10.933333333333334	91.5	84.0
355188000	1441066076	31.09118796530928	122.42880761654338	10.944444444444445	91.5	84.0
355188000	1441066077	31.09118671006611	122.42887484534583	10.955555555555556	91.5	84.0
355188000	1441066078	31.09118547600599	122.4289426334001	10.966666666666667	91.5	84.0
355188000	1441066079	31.091184273036063	122.42901054539874	10.977777777777778	91.5	84.0
355188000	1441066080	31.0911831110644	122.4290781460345	10.988888888888889	91.5	84.0
355188000	1441066081	31.091182000000003	122.42914499999999	11.0	91.5	84.0
355188000	1441066082	31.091180946911493	122.42921076037484	11.015	91.49499999999999	84.0
355188000	1441066083	31.091179947502983	122.429275433786	11.03	91.49	84.0
355188000	1441066084	31.09117899463722	122.42933911524725	11.045	91.485	84.0
355188000	1441066085	31.091178081176718	122.42940189977229	11.06	91.47999999999999	84.0
355188000	1441066086	31.091177199983797	122.42946388237493	11.075	91.475	84.0
355188000	1441066087	31.091176343920573	122.42952515806881	11.09	91.47	84.0
355188000	1441066088	31.091175505848963	122.42958582186765	11.105	91.465	84.0
355188000	1441066089	31.091174678630722	122.42964596878514	11.120000000000001	91.46	84.0
355188000	1441066090	31.091173855127387	122.42970569383492	11.135	91.455	84.0
355188000	1441066091	31.091173028200327	122.42976509203062	11.15	91.45	84.0
355188000	1441066092	31.09117219071073	122.42982425838585	11.165000000000001	91.445	84.0
355188000	1441066093	31.091171335519615	122.42988328791424	11.18	91.44	84.0
355188000	1441066094	31.091170455487823	122.42994227562933	11.195	91.435	84.0
355188000	1441066095	31.09116954347602	122.4300013165447	11.21	91.43	84.0
355188000	1441066096	31.09116859234468	122.4300605056739	11.225000000000001	91.425	84.0
355188000	1441066097	31.091167594954147	122.43011993803046	11.24	91.42	84.0
355188000	1441066098	31.091166544164548	122.43017970862788	11.255	91.415	84.0
355188000	1441066099	31.091165432835822	122.43023991247964	11.270000000000001	91.41	84.0
355188000	1441066100	31.09116425382778	122.43030064459919	11.285	91.405	84.0
355188000	1441066101	31.091162999999998	122.430362	11.3	91.4	84.0
355188000	1441066102	31.091161667059918	122.43042404154151	11.31578947368421	91.41578947368421	84.0
355188000	1441066103	31.09116026210705	122.43048670346735	11.331578947368422	91.43157894736842	84.0
355188000	1441066104	31.091158795089072	122.43054988786716	11.347368421052632	91.44736842105263	84.0
355188000	1441066105	31.09115727595387	122.43061349683063	11.363157894736842	91.46315789473685	84.0
355188000	1441066106	31.091155714649485	122.43067743244747	11.378947368421054	91.47894736842106	84.0
355188000	1441066107	31.091154121124195	122.43074159680745	11.394736842105264	91.49473684210527	84.0
355188000	1441066108	31.091152505326427	122.43080589200032	11.410526315789474	91.51052631578948	84.0
355188000	1441066109	31.091150877204843	122.4308702201159	11.426315789473685	91.52631578947368	84.0
355188000	1441066110	31.09114924670827	122.43093448324402	11.442105263157895	91.5421052631579	84.0
355188000	1441066111	31.091147623785734	122.43099858347456	11.457894736842105	91.55789473684212	84.0
355188000	1441066112	31.09114601838647	122.43106242289738	11.473684210526315	91.57368421052632	84.0
355188000	1441066113	31.091144440459917	122.43112590360245	11.489473684210527	91.58947368421053	84.0
355188000	1441066114	31.091142899955667	122.4311889276797	11.505263157894737	91.60526315789474	84.0
355188000	1441066115	31.091141406823525	122.4312513972191	11.521052631578947	91.62105263157895	84.0
355188000	1441066116	31.09113997101348	122.4313132143107	11.536842105263158	91.63684210526316	84.0
355188000	1441066117	31.09113860247567	122.4313742810445	11.552631578947368	91.65263157894738	84.0
355188000	1441066118	31.091137311160463	122.4314344995106	11.568421052631578	91.66842105263159	84.0
355188000	1441066119	31.09113610701835	122.43149377179907	11.58421052631579	91.6842105263158	84.0
355188000	1441066120	31.091134999999998	122.431552	11.6	91.7	84.0
355188000	1441066121	31.091133995476863	122.43160915352972	11.608333333333333	91.70833333333334	84.0
355188000	1441066122	31.091133080502907	122.43166547110927	11.616666666666667	91.71666666666667	84.0
355188000	1441066123	31.091132237552184	122.43172125878581	11.625	91.72500000000001	84.0
355188000	1441066124	31.091131449098285	122.43177682260644	11.633333333333333	91.73333333333335	84.0
355188000	1441066125	31.0911306976142	122.43183246861828	11.641666666666666	91.74166666666667	84.0
355188000	1441066126	31.09112996557242	122.43188850286832	11.649999999999999	91.75	84.0
355188000	1441066127	31.091129235444917	122.43194523140359	11.658333333333333	91.75833333333334	84.0
355188000	1441066128	31.091128489703078	122.43200296027103	11.666666666666666	91.76666666666667	84.0
355188000	1441066129	31.09112771081773	122.43206199551756	11.674999999999999	91.775	84.0
355188000	1441066130	31.091126881259154	122.43212264319003	11.683333333333334	91.78333333333335	84.0
355188000	1441066131	31.091125983496923	122.43218520933526	11.691666666666666	91.79166666666667	84.0
355188000	1441066132	31.091125	122.43225000000001	11.7	91.8	84.0
355188000	1441066133	31.09112391817776	122.43231718993185	11.71111111111111	91.8	84.0
355188000	1441066134	31.091122745204014	122.43238642868177	11.722222222222221	91.8	84.0
355188000	1441066135	31.091121493194542	122.43245723450165	11.733333333333333	91.8	84.0
355188000	1441066136	31.091120174266116	122.43252912564338	11.744444444444444	91.8	84.0
355188000	1441066137	31.091118800536517	122.43260162035894	11.755555555555556	91.8	84.0
355188000	1441066138	31.091117384124622	122.43267423690031	11.766666666666667	91.8	84.0
355188000	1441066139	31.091115937150374	122.43274649351956	11.777777777777779	91.8	84.0
355188000	1441066140	31.09111447173481	122.43281790846873	11.78888888888889	91.8	84.0
355188000	1441066141	31.091113	122.432888	11.8	91.8	84.0
355188000	1441066142	31.091111534795687	122.43295640737847	11.811111111111112	91.78888888888889	84.0
355188000	1441066143	31.09111009187859	122.43302325392082	11.822222222222223	91.77777777777779	84.0
355188000	1441066144	31.09110868773163	122.43308878395666	11.833333333333334	91.76666666666667	84.0
355188000	1441066145	31.09110733883718	122.4331532418157	11.844444444444445	91.75555555555556	84.0
355188000	1441066146	31.091106061677092	122.43321687182768	11.855555555555556	91.74444444444445	84.0
355188000	1441066147	31.0911048727327	122.43327991832227	11.866666666666667	91.73333333333335	84.0
355188000	1441066148	31.091103788484876	122.43334262562934	11.877777777777778	91.72222222222223	84.0
355188000	1441066149	31.091102825414016	122.4334052380786	11.88888888888889	91.71111111111112	84.0
355188000	1441066150	31.091102	122.43346800000002	11.9	91.7	84.0
355188000	1441066151	31.091101321779856	122.4335311111307	11.9	91.68	84.0
355188000	1441066152	31.091100772520612	122.43359459283685	11.9	91.66000000000001	84.0
355188000	1441066153	31.091100327046863	122.43365842189193	11.9	91.64	84.0
355188000	1441066154	31.091099960183247	122.43372257506925	11.9	91.62	84.0
355188000	1441066155	31.091099646754454	122.43378702914212	11.9	91.60000000000001	84.0
355188000	1441066156	31.091099361585233	122.43385176088377	11.9	91.58	84.0
355188000	1441066157	31.091099079500317	122.43391674706734	11.9	91.56	84.0
355188000	1441066158	31.091098775324568	122.43398196446589	11.9	91.53999999999999	84.0
355188000	1441066159	31.091098423882823	122.43404738985247	11.9	91.52	84.0
355188000	1441066160	31.091098000000002	122.434113	11.9	91.5	84.0
355188000	1441066161	31.091097483492618	122.43417876171677	11.90909090909091	91.52727272727273	84.0
355188000	1441066162	31.091096874143588	122.43424460195257	11.918181818181818	91.55454545454545	84.0
355188000	1441066163	31.091096176727547	122.43431043769269	11.927272727272728	91.58181818181818	84.0
355188000	1441066164	31.091095396019348	122.43437618592232	11.936363636363637	91.60909090909091	84.0
355188000	1441066165	31.091094536793918	122.43444176362672	11.945454545454545	91.63636363636363	84.0
355188000	1441066166	31.09109360382644	122.4345070877912	11.954545454545455	91.66363636363637	84.0
355188000	1441066167	31.09109260189221	122.43457207540104	11.963636363636363	91.69090909090909	84.0
355188000	1441066168	31.09109153576674	122.43463664344148	11.972727272727273	91.71818181818182	84.0
355188000	1441066169	31.091090410225643	122.4347007088979	11.981818181818182	91.74545454545455	84.0
355188000	1441066170	31.091089230044748	122.43476418875564	11.99090909090909	91.77272727272727	84.0
355188000	1441066171	31.091088000000003	122.434827	12.0	91.8	84.0
355188000	1441066172	31.091086724100073	122.43488909173304	12.004761904761905	91.8	84.0
355188000	1441066173	31.091085403283714	122.43495054152345	12.00952380952381	91.8	84.0
355188000	1441066174	31.09108403772207	122.43501145905667	12.014285714285714	91.8	84.0
355188000	1441066175	31.091082627586072	122.43507195401806	12.019047619047619	91.8	84.0
355188000	1441066176	31.091081173046383	122.43513213609302	12.023809523809524	91.8	84.0
355188000	1441066177	31.091079674273534	122.43519211496688	12.028571428571428	91.8	84.0
355188000	1441066178	31.09107813143779	122.43525200032512	12.033333333333333	91.8	84.0
355188000	1441066179	31.09107654470925	122.43531190185307	12.038095238095238	91.8	84.0
355188000	1441066180	31.09107491425779	122.43537192923608	12.042857142857143	91.8	84.0
355188000	1441066181	31.09107324025307	122.4354321921596	12.047619047619047	91.8	84.0
355188000	1441066182	31.091071522864574	122.43549280030891	12.052380952380952	91.8	84.0
355188000	1441066183	31.09106976226158	122.43555386336942	12.057142857142857	91.8	84.0
355188000	1441066184	31.091067958613106	122.43561549102651	12.061904761904762	91.8	84.0
355188000	1441066185	31.091066112087987	122.43567779296548	12.066666666666666	91.8	84.0
355188000	1441066186	31.091064222854847	122.43574087887173	12.071428571428571	91.8	84.0
355188000	1441066187	31.091062291082075	122.43580485843056	12.076190476190476	91.8	84.0
355188000	1441066188	31.091060316937796	122.43586984132729	12.08095238095238	91.8	84.0
355188000	1441066189	31.09105830058992	122.43593593724731	12.085714285714285	91.8	84.0
355188000	1441066190	31.09105624220613	122.43600325587589	12.09047619047619	91.8	84.0
355188000	1441066191	31.09105414195378	122.43607190689835	12.095238095238095	91.8	84.0
355188000	1441066192	31.091051999999994	122.436142	12.1	91.8	84.0
355188000	1441066193	31.091049818056845	122.43621357102585	12.1	91.82222222222222	84.0
355188000	1441066194	31.091047604017305	122.43628636045983	12.1	91.84444444444443	84.0
355188000	1441066195	31.09104536732024	122.4363600349456	12.1	91.86666666666667	84.0
355188000	1441066196	31.091043117405235	122.43643426112689	12.1	91.88888888888889	84.0
355188000	1441066197	31.091040863712642	122.43650870564748	12.1	91.91111111111111	84.0
355188000	1441066198	31.091038615683544	122.43658303515117	12.1	91.93333333333334	84.0
355188000	1441066199	31.091036382759864	122.43665691628188	12.1	91.95555555555556	84.0
355188000	1441066200	31.091034174384212	122.43673001568351	12.1	91.97777777777779	84.0
355188000	1441066201	31.09103199999999	122.43680199999999	12.1	92.0	84.0
355188000	1441066202	31.091029865596663	122.43687260490655	12.11111111111111	92.03333333333333	84.0
355188000	1441066203	31.091027763345433	122.43694184220305	12.122222222222222	92.06666666666668	84.0
355188000	1441066204	31.09102568196274	122.43700979272056	12.133333333333333	92.1	84.0
355188000	1441066205	31.091023610164797	122.43707653729004	12.144444444444444	92.13333333333333	84.0
355188000	1441066206	31.091021536667615	122.43714215674251	12.155555555555555	92.16666666666667	84.0
355188000	1441066207	31.09101945018701	122.43720673190884	12.166666666666666	92.2	84.0
355188000	1441066208	31.0910173394386	122.43727034361996	12.177777777777777	92.23333333333332	84.0
355188000	1441066209	31.09101519313784	122.43733307270675	12.188888888888888	92.26666666666667	84.0
355188000	1441066210	31.091012999999993	122.437395	12.2	92.3	84.0
355188000	1441066211	31.091010752078564	122.43745621805144	12.209090909090909	92.3	84.0
355188000	1441066212	31.091008454780525	122.43751686629639	12.218181818181817	92.3	84.0
355188000	1441066213	31.091006116850984	122.43757709589121	12.227272727272727	92.3	84.0
355188000	1441066214	31.09100374703478	122.43763705799208	12.236363636363636	92.3	84.0
355188000	1441066215	31.09100135407644	122.4376969037554	12.245454545454546	92.3	84.0
355188000	1441066216	31.090998946720205	122.43775678433741	12.254545454545454	92.3	84.0
355188000	1441066217	31.090996533710083	122.43781685089446	12.263636363636364	92.3	84.0
355188000	1441066218	31.09099412378972	122.43787725458292	12.272727272727273	92.3	84.0
355188000	1441066219	31.09099172570255	122.43793814655908	12.281818181818183	92.3	84.0
355188000	1441066220	31.09098934819172	122.43799967797932	12.290909090909091	92.3	84.0
355188000	1441066221	31.09098699999999	122.43806200000002	12.3	92.3	84.0
355188000	1441066222	31.09098468781594	122.43812522981992	12.3	92.28	84.0
355188000	1441066223	31.090982410111963	122.43818934880724	12.3	92.26	84.0
355188000	1441066224	31.09098016330653	122.43825430437255	12.3	92.24	84.0
355188000	1441066225	31.09097794381823	122.4383200439264	12.3	92.22	84.0
355188000	1441066226	31.090975748065723	122.43838651487935	12.3	92.19999999999999	84.0
355188000	1441066227	31.090973572467764	122.438453664642	12.3	92.17999999999999	84.0
355188000	1441066228	31.0909714134432	122.43852144062483	12.3	92.16	84.0
355188000	1441066229	31.090969267411	122.43858979023841	12.3	92.14	84.0
355188000	1441066230	31.090967130790215	122.43865866089331	12.3	92.11999999999999	84.0
355188000	1441066231	31.090965000000004	122.438728	12.3	92.1	84.0
355188000	1441066232	31.09096287232278	122.43879775682288	12.31	92.115	84.0
355188000	1441066233	31.090960748493558	122.43886788804167	12.32	92.13	84.0
355188000	1441066234	31.090958630110567	122.43893835218996	12.33	92.145	84.0
355188000	1441066235	31.090956518772135	122.43900910780135	12.34	92.16	84.0
355188000	1441066236	31.090954416076684	122.43908011340942	12.350000000000001	92.175	84.0
355188000	1441066237	31.09095232362271	122.43915132754776	12.360000000000001	92.19	84.0
355188000	1441066238	31.090950243008784	122.43922270875002	12.370000000000001	92.205	84.0
355188000	1441066239	31.090948175833613	122.43929421554981	12.38	92.22	84.0
355188000	1441066240	31.090946123695957	122.43936580648071	12.39	92.235	84.0
355188000	1441066241	31.0909440881947	122.4394374400764	12.4	92.25	84.0
355188000	1441066242	31.090942070928783	122.43950907487051	12.41	92.265	84.0
355188000	1441066243	31.090940073497276	122.4395806693967	12.42	92.28	84.0
355188000	1441066244	31.090938097499308	122.43965218218857	12.43	92.295	84.0
355188000	1441066245	31.090936144534112	122.43972357177984	12.44	92.31	84.0
355188000	1441066246	31.09093421620104	122.43979479670413	12.45	92.325	84.0
355188000	1441066247	31.090932314099472	122.43986581549515	12.46	92.34	84.0
355188000	1441066248	31.090930439828945	122.43993658668656	12.47	92.355	84.0
355188000	1441066249	31.090928594989048	122.44000706881204	12.48	92.37	84.0
355188000	1441066250	31.09092678117947	122.44007722040529	12.49	92.385	84.0
355188000	1441066251	31.090925	122.44014699999998	12.5	92.4	84.0
355188000	1441066252	31.090923252210782	122.44021637636189	12.506666666666666	92.38333333333334	84.0
355188000	1441066253	31.090921535213248	122.4402853591848	12.513333333333334	92.36666666666667	84.0
355188000	1441066254	31.090919845569115	122.44035396839455	12.52	92.35000000000001	84.0
355188000	1441066255	31.09091817984001	122.44042222391698	12.526666666666667	92.33333333333333	84.0
355188000	1441066256	31.090916534587556	122.4404901456779	12.533333333333333	92.31666666666668	84.0
355188000	1441066257	31.090914906373293	122.4405577536031	12.54	92.30000000000001	84.0
355188000	1441066258	31.090913291758746	122.44062506761838	12.546666666666667	92.28333333333333	84.0
355188000	1441066259	31.0909116873054	122.44069210764951	12.553333333333333	92.26666666666668	84.0
355188000	1441066260	31.090910089574685	122.44075889362229	12.56	92.25	84.0
355188000	1441066261	31.090908495127966	122.44082544546245	12.566666666666666	92.23333333333333	84.0
355188000	1441066262	31.090906900526594	122.44089178309576	12.573333333333332	92.21666666666668	84.0
355188000	1441066263	31.090905302331876	122.44095792644798	12.58	92.2	84.0
355188000	1441066264	31.09090369710506	122.4410238954448	12.586666666666666	92.18333333333334	84.0
355188000	1441066265	31.090902081407375	122.44108971001194	12.593333333333334	92.16666666666667	84.0
355188000	1441066266	31.090900451799996	122.44115539007514	12.6	92.15	84.0
355188000	1441066267	31.09089880484406	122.44122095556008	12.606666666666666	92.13333333333334	84.0
355188000	1441066268	31.09089713710063	122.44128642639245	12.613333333333333	92.11666666666667	84.0
355188000	1441066269	31.090895445130798	122.44135182249792	12.62	92.10000000000001	84.0
355188000	1441066270	31.090893725495565	122.4414171638022	12.626666666666667	92.08333333333333	84.0
355188000	1441066271	31.090891974755884	122.44148247023091	12.633333333333333	92.06666666666668	84.0
355188000	1441066272	31.090890189472706	122.4415477617097	12.639999999999999	92.05000000000001	84.0
355188000	1441066273	31.090888366206922	122.44161305816424	12.646666666666667	92.03333333333333	84.0
355188000	1441066274	31.090886501519364	122.44167837952011	12.653333333333332	92.01666666666668	84.0
355188000	1441066275	31.090884591970866	122.441743745703	12.66	92.0	84.0
355188000	1441066276	31.09088263412217	122.44180917663843	12.666666666666666	91.98333333333333	84.0
355188000	1441066277	31.090880624534016	122.44187469225207	12.673333333333332	91.96666666666668	84.0
355188000	1441066278	31.09087855976711	122.44194031246947	12.68	91.95	84.0
355188000	1441066279	31.090876436382054	122.4420060572162	12.686666666666666	91.93333333333334	84.0
355188000	1441066280	31.090874250939507	122.44207194641787	12.693333333333333	91.91666666666667	84.0
355188000	1441066281	31.090872	122.442138	12.7	91.9	84.0
355188000	1441066282	31.090869679992597	122.44220426292779	12.719999999999999	91.95	84.10000000000001
355188000	1441066283	31.09086728682048	122.44227088032495	12.74	92.0	84.2
355188000	1441066284	31.09086481625501	122.4423380223549	12.76	92.05000000000001	84.3
355188000	1441066285	31.09086226406719	122.44240585918098	12.78	92.10000000000001	84.4
355188000	1441066286	31.09085962602768	122.44247456096652	12.8	92.15	84.50000000000001
355188000	1441066287	31.090856897906733	122.4425442978748	12.82	92.2	84.60000000000001
355188000	1441066288	31.090854075474237	122.44261524006906	12.84	92.25	84.7
355188000	1441066289	31.09085115449966	122.44268755771256	12.86	92.30000000000001	84.80000000000001
355188000	1441066290	31.090848130752043	122.4427614209685	12.88	92.35000000000001	84.9
355188000	1441066291	31.090844999999995	122.44283699999998	12.9	92.4	85.0
355188000	1441066292	31.09084176307333	122.44291434768881	12.911111111111111	92.41111111111113	84.8888888888889
355188000	1441066293	31.090838441048618	122.44299304779113	12.922222222222222	92.42222222222222	84.77777777777779
355188000	1441066294	31.090835060065213	122.44307256678196	12.933333333333334	92.43333333333334	84.66666666666667
355188000	1441066295	31.090831646263748	122.44315237113636	12.944444444444445	92.44444444444444	84.55555555555557
355188000	1441066296	31.09082822578622	122.44323192732956	12.955555555555556	92.45555555555556	84.44444444444444
355188000	1441066297	31.090824824775876	122.44331070183695	12.966666666666667	92.46666666666665	84.33333333333333
355188000	1441066298	31.0908214693773	122.44338816113402	12.977777777777778	92.47777777777777	84.22222222222223
355188000	1441066299	31.090818185736342	122.44346377169646	12.988888888888889	92.48888888888888	84.11111111111111
355188000	1441066300	31.090814999999996	122.443537	13.0	92.5	84.0
355188000	1441066301	31.09081193315138	122.44360746835355	13.0	92.48333333333333	84.0
355188000	1441066302	31.090808985513945	122.4436754223978	13.0	92.46666666666665	84.0
355188000	1441066303	31.090806152245296	122.44374126360641	13.0	92.45	84.0
355188000	1441066304	31.090803428502138	122.44380539345288	13.0	92.43333333333332	84.0
355188000	1441066305	31.09080080944023	122.44386821341081	13.0	92.41666666666667	84.0
355188000	1441066306	31.090798290214533	122.44393012495357	13.0	92.4	84.0
355188000	1441066307	31.090795865979235	122.4439915295546	13.0	92.38333333333333	84.0
355188000	1441066308	31.090793531887694	122.44405282868725	13.0	92.36666666666667	84.0
355188000	1441066309	31.090791283092546	122.44411442382487	13.0	92.35	84.0
355188000	1441066310	31.090789114745643	122.4441767164407	13.0	92.33333333333333	84.0
355188000	1441066311	31.09078702199804	122.44424010800799	13.0	92.31666666666666	84.0
355188000	1441066312	31.090784999999993	122.44430499999999	13.0	92.3	84.0
355188000	1441066313	31.09078304335681	122.44437170038715	13.005555555555556	92.26666666666667	84.0
355188000	1441066314	31.090781144496916	122.44444014312907	13.011111111111111	92.23333333333332	84.0
355188000	1441066315	31.090779295304785	122.44451016868261	13.016666666666666	92.2	84.0
355188000	1441066316	31.0907774876652	122.44458161750462	13.022222222222222	92.16666666666667	84.0
355188000	1441066317	31.09077571346322	122.44465433005196	13.027777777777779	92.13333333333333	84.0
355188000	1441066318	31.090773964584276	122.44472814678142	13.033333333333333	92.1	84.0
355188000	1441066319	31.090772232914055	122.44480290814982	13.038888888888888	92.06666666666668	84.0
355188000	1441066320	31.090770510338665	122.44487845461396	13.044444444444444	92.03333333333333	84.0
355188000	1441066321	31.09076878874453	122.4449546266306	13.05	92.0	84.0
355188000	1441066322	31.09076706001845	122.44503126465649	13.055555555555555	91.96666666666667	84.0
355188000	1441066323	31.090765316047587	122.44510820914834	13.06111111111111	91.93333333333334	84.0
355188000	1441066324	31.09076354871952	122.44518530056294	13.066666666666666	91.9	84.0
355188000	1441066325	31.09076174992213	122.44526237935688	13.072222222222223	91.86666666666667	84.0
355188000	1441066326	31.090759911543785	122.44533928598689	13.077777777777778	91.83333333333334	84.0
355188000	1441066327	31.09075802547314	122.44541586090956	13.083333333333332	91.8	84.0
355188000	1441066328	31.090756083599263	122.44549194458159	13.088888888888889	91.76666666666668	84.0
355188000	1441066329	31.09075407781162	122.44556737745953	13.094444444444445	91.73333333333335	84.0
355188000	1441066330	31.09075199999999	122.445642	13.1	91.7	84.0
355188000	1441066331	31.090749845757788	122.44571569868796	13.1	91.6909090909091	84.0
355188000	1441066332	31.090747625491556	122.44578854412167	13.1	91.68181818181819	84.0
355188000	1441066333	31.090745353310815	122.4458606529278	13.1	91.67272727272727	84.0
355188000	1441066334	31.090743043324853	122.44593214173317	13.1	91.66363636363637	84.0
355188000	1441066335	31.09074070964265	122.44600312716445	13.1	91.65454545454546	84.0
355188000	1441066336	31.090738366372985	122.44607372584846	13.1	91.64545454545456	84.0
355188000	1441066337	31.090736027624285	122.44614405441204	13.1	91.63636363636364	84.0
355188000	1441066338	31.090733707504793	122.44621422948207	13.1	91.62727272727274	84.0
355188000	1441066339	31.090731420122484	122.44628436768546	13.1	91.61818181818182	84.0
355188000	1441066340	31.090729179585086	122.4463545856491	13.1	91.60909090909091	84.0
355188000	1441066341	31.090727000000005	122.446425	13.1	91.60000000000001	84.0
355188000	1441066342	31.09072489081438	122.44649570176242	13.11	91.63	84.0
355188000	1441066343	31.0907228428347	122.44656667954968	13.12	91.66	84.0
355188000	1441066344	31.090720842207386	122.44663789637234	13.129999999999999	91.69000000000001	84.0
355188000	1441066345	31.090718875078963	122.44670931524088	13.139999999999999	91.72000000000001	84.0
355188000	1441066346	31.090716927596013	122.44678089916582	13.149999999999999	91.75	84.0
355188000	1441066347	31.09071498590523	122.44685261115757	13.16	91.78	84.0
355188000	1441066348	31.090713036153346	122.44692441422653	13.17	91.81	84.0
355188000	1441066349	31.090711064487234	122.44699627138306	13.18	91.84000000000002	84.0
355188000	1441066350	31.090709057053775	122.44706814563745	13.19	91.87	84.0
355188000	1441066351	31.090706999999995	122.44714	13.2	91.9	84.0
355188000	1441066352	31.090704885004012	122.44721180476375	13.2	91.86666666666667	84.0
355188000	1441066353	31.090702725868137	122.44728355935302	13.2	91.83333333333334	84.0
355188000	1441066354	31.090700541925745	122.4473552704749	13.2	91.8	84.0
355188000	1441066355	31.090698352510135	122.44742694483666	13.2	91.76666666666667	84.0
355188000	1441066356	31.090696176954662	122.44749858914557	13.2	91.73333333333335	84.0
355188000	1441066357	31.09069403459263	122.44757021010895	13.2	91.7	84.0
355188000	1441066358	31.09069194475731	122.44764181443415	13.2	91.66666666666667	84.0
355188000	1441066359	31.09068992678202	122.44771340882866	13.2	91.63333333333334	84.0
355188000	1441066360	31.090687999999997	122.44778499999998	13.2	91.60000000000001	84.0
355188000	1441066361	31.090686177743386	122.44785659544557	13.209999999999999	91.57000000000001	84.0
355188000	1441066362	31.090684449339847	122.44792820582256	13.219999999999999	91.54	84.0
355188000	1441066363	31.090682798115918	122.44799984257799	13.23	91.50999999999999	84.0
355188000	1441066364	31.090681207398088	122.4480715171588	13.24	91.47999999999999	84.0
355188000	1441066365	31.090679660512844	122.44814324101188	13.25	91.45	84.0
355188000	1441066366	31.09067814078662	122.44821502558413	13.26	91.42	84.0
355188000	1441066367	31.090676631545843	122.44828688232231	13.27	91.39	84.0
355188000	1441066368	31.090675116116916	122.44835882267323	13.280000000000001	91.35999999999999	84.0
355188000	1441066369	31.09067357782618	122.44843085808357	13.290000000000001	91.33	84.0
355188000	1441066370	31.090672000000012	122.448503	13.3	91.3	84.0
355188000	1441066371	31.09067037177542	122.44857525245796	13.3	91.31818181818181	84.0
355188000	1441066372	31.09066870553232	122.44864758984833	13.3	91.33636363636363	84.0
355188000	1441066373	31.0906670194614	122.44871997915087	13.3	91.35454545454544	84.0
355188000	1441066374	31.09066533175344	122.44879238734543	13.3	91.37272727272727	84.0
355188000	1441066375	31.090663660599244	122.44886478141183	13.3	91.39090909090909	84.0
355188000	1441066376	31.09066202418976	122.44893712833007	13.3	91.4090909090909	84.0
355188000	1441066377	31.090660440715972	122.4490093950801	13.3	91.42727272727272	84.0
355188000	1441066378	31.0906589283689	122.44908154864197	13.3	91.44545454545454	84.0
355188000	1441066379	31.090657505339742	122.44915355599579	13.3	91.46363636363637	84.0
355188000	1441066380	31.090656189819683	122.44922538412175	13.3	91.48181818181817	84.0
355188000	1441066381	31.090654999999995	122.44929700000002	13.3	91.5	84.0
355188000	1441066382	31.09065394591065	122.44936839318497	13.311111111111112	91.48888888888888	84.0
355188000	1441066383	31.090653004935948	122.44943964352734	13.322222222222223	91.47777777777777	84.0
355188000	1441066384	31.09065214629856	122.44951085345188	13.333333333333334	91.46666666666665	84.0
355188000	1441066385	31.09065133922096	122.44958212538332	13.344444444444445	91.45555555555556	84.0
355188000	1441066386	31.090650552925386	122.44965356174615	13.355555555555556	91.44444444444444	84.0
355188000	1441066387	31.09064975663386	122.44972526496491	13.366666666666667	91.43333333333334	84.0
355188000	1441066388	31.090648919568114	122.44979733746393	13.377777777777778	91.42222222222222	84.0
355188000	1441066389	31.09064801094972	122.44986988166758	13.38888888888889	91.41111111111111	84.0
355188000	1441066390	31.090647	122.44994299999999	13.4	91.4	84.0
355188000	1441066391	31.090645865464257	122.45001673666782	13.4	91.38181818181818	84.0
355188000	1441066392	31.09064462418503	122.45009090300766	13.4	91.36363636363637	84.0
355188000	1441066393	31.090643302529568	122.45016525213869	13.4	91.34545454545454	84.0
355188000	1441066394	31.090641926865715	122.45023953718018	13.4	91.32727272727273	84.0
355188000	1441066395	31.090640523561866	122.45031351125148	13.4	91.30909090909091	84.0
355188000	1441066396	31.090639118987028	122.45038692747202	13.4	91.2909090909091	84.0
355188000	1441066397	31.090637739510697	122.45045953896135	13.4	91.27272727272728	84.0
355188000	1441066398	31.090636411502977	122.4505310988391	13.4	91.25454545454545	84.0
355188000	1441066399	31.090635161334475	122.45060136022492	13.4	91.23636363636363	84.0
355188000	1441066400	31.090634015376292	122.45067007623861	13.4	91.21818181818182	84.0
355188000	1441066401	31.090632999999997	122.450737	13.4	91.2	84.0
355188000	1441066402	31.090632130747935	122.45080201927892	13.4	91.18	84.0
355188000	1441066403	31.09063137984346	122.45086556044488	13.4	91.16000000000001	84.0
355188000	1441066404	31.090630708679196	122.45092818451715	13.4	91.14	84.0
355188000	1441066405	31.090630078646583	122.45099045251496	13.4	91.12	84.0
355188000	1441066406	31.09062945113606	122.45105292545738	13.4	91.10000000000001	84.0
355188000	1441066407	31.090628787536893	122.45111616436341	13.4	91.08	84.0
355188000	1441066408	31.09062804923731	122.45118073025198	13.4	91.06	84.0
355188000	1441066409	31.09062719762429	122.45124718414183	13.4	91.03999999999999	84.0
355188000	1441066410	31.0906261940837	122.45131608705165	13.4	91.02	84.0
355188000	1441066411	31.09062499999999	122.45138800000001	13.4	91.0	84.0
355188000	1441066412	31.090623587308723	122.45146328340674	13.411111111111111	91.03333333333333	84.11111111111111
355188000	1441066413	31.090621970154867	122.45154149529768	13.422222222222222	91.06666666666668	84.22222222222223
355188000	1441066414	31.09062017323701	122.45162199310015	13.433333333333334	91.1	84.33333333333333
355188000	1441066415	31.0906182212552	122.45170413424155	13.444444444444445	91.13333333333333	84.44444444444444
355188000	1441066416	31.090616138911024	122.45178727614946	13.455555555555556	91.16666666666667	84.55555555555557
355188000	1441066417	31.090613950907702	122.45187077625145	13.466666666666667	91.2	84.66666666666667
355188000	1441066418	31.09061168195014	122.45195399197529	13.477777777777778	91.23333333333332	84.77777777777779
355188000	1441066419	31.090609356744853	122.45203628074881	13.488888888888889	91.26666666666667	84.8888888888889
355188000	1441066420	31.090606999999995	122.45211699999999	13.5	91.3	85.0
355188000	1441066421	31.090604632291406	122.45219566265398	13.51	91.36999999999999	85.0
355188000	1441066422	31.09060225765996	122.4522724036241	13.52	91.44	85.0
355188000	1441066423	31.09059987601202	122.45234751332059	13.53	91.50999999999999	85.0
355188000	1441066424	31.090597487253216	122.45242128215388	13.54	91.58	85.0
355188000	1441066425	31.090595091288453	122.45249400053419	13.55	91.65	85.0
355188000	1441066426	31.090592688021946	122.45256595887177	13.56	91.72	85.0
355188000	1441066427	31.090590277357293	122.45263744757693	13.57	91.79	85.0
355188000	1441066428	31.090587859197324	122.45270875705988	13.58	91.86	85.0
355188000	1441066429	31.090585433444367	122.45278017773084	13.59	91.93	85.0
355188000	1441066430	31.09058300000001	122.452852	13.6	92.0	85.0
355188000	1441066431	31.090580563501376	122.45292445146175	13.6	91.93636363636364	84.9090909090909
355188000	1441066432	31.090578147529936	122.45299750844742	13.6	91.87272727272727	84.81818181818183
355188000	1441066433	31.090575780403384	122.45307108447258	13.6	91.80909090909091	84.72727272727273
355188000	1441066434	31.090573490439674	122.45314509305294	13.6	91.74545454545455	84.63636363636364
355188000	1441066435	31.090571305956917	122.45321944770431	13.6	91.68181818181819	84.54545454545455
355188000	1441066436	31.09056925527343	122.45329406194259	13.6	91.61818181818181	84.45454545454545
355188000	1441066437	31.090567366707717	122.45336884928372	13.6	91.55454545454545	84.36363636363637
355188000	1441066438	31.090565668578492	122.45344372324381	13.6	91.49090909090908	84.27272727272728
355188000	1441066439	31.090564189204695	122.45351859733901	13.6	91.42727272727272	84.18181818181819
355188000	1441066440	31.090562956905423	122.45359338508564	13.6	91.36363636363636	84.0909090909091
355188000	1441066441	31.090561999999988	122.453668	13.6	91.3	84.0
355188000	1441066442	31.090561335212193	122.45374237276317	13.6	91.24444444444444	84.0
355188000	1441066443	31.090560932882877	122.45381650271496	13.6	91.18888888888888	84.0
355188000	1441066444	31.090560751757202	122.45389040635955	13.6	91.13333333333333	84.0
355188000	1441066445	31.090560750580195	122.45396410020115	13.6	91.07777777777777	84.0
355188000	1441066446	31.09056088809689	122.45403760074376	13.6	91.02222222222223	84.0
355188000	1441066447	31.090561123052286	122.45411092449125	13.6	90.96666666666667	84.0
355188000	1441066448	31.090561414191352	122.4541840879474	13.6	90.91111111111111	84.0
355188000	1441066449	31.090561720258954	122.4542571076158	13.6	90.85555555555555	84.0
355188000	1441066450	31.090561999999988	122.45433000000001	13.6	90.8	84.0
355188000	1441066451	31.090562218515018	122.4544027890148	13.6	90.78181818181818	84.0
355188000	1441066452	31.090562366327372	122.45447552822051	13.6	90.76363636363637	84.0
355188000	1441066453	31.090562440316017	122.45454827858892	13.6	90.74545454545455	84.0
355188000	1441066454	31.090562437359754	122.45462110109173	13.6	90.72727272727273	84.0
355188000	1441066455	31.09056235433728	122.45469405670072	13.6	90.7090909090909	84.0
355188000	1441066456	31.09056218812712	122.45476720638757	13.6	90.6909090909091	84.0
355188000	1441066457	31.090561935607674	122.45484061112406	13.6	90.67272727272727	84.0
355188000	1441066458	31.090561593657203	122.45491433188182	13.6	90.65454545454546	84.0
355188000	1441066459	31.090561159153804	122.45498842963264	13.6	90.63636363636363	84.0
355188000	1441066460	31.090560628975457	122.45506296534812	13.6	90.61818181818182	84.0
355188000	1441066461	31.090560000000007	122.455138	13.6	90.6	84.0
355188000	1441066462	31.09055927407312	122.45521353444423	13.61111111111111	90.56666666666666	83.8888888888889
355188000	1441066463	31.090558472912637	122.45528932907393	13.622222222222222	90.53333333333333	83.77777777777779
355188000	1441066464	31.090557623205022	122.4553650841667	13.633333333333333	90.5	83.66666666666667
355188000	1441066465	31.09055675163748	122.45544050000012	13.644444444444444	90.46666666666665	83.55555555555557
355188000	1441066466	31.09055588489786	122.45551527685194	13.655555555555555	90.43333333333334	83.44444444444444
355188000	1441066467	31.090555049674748	122.45558911499992	13.666666666666666	90.4	83.33333333333333
355188000	1441066468	31.09055427265738	122.45566171472194	13.677777777777777	90.36666666666666	83.22222222222223
355188000	1441066469	31.090553580535634	122.45573277629597	13.688888888888888	90.33333333333333	83.11111111111111
355188000	1441066470	31.090553000000003	122.455802	13.7	90.3	83.0
355188000	1441066471	31.09055255127132	122.45586922402285	13.7	90.28181818181817	83.0909090909091
355188000	1441066472	31.09055222868933	122.45593483819613	13.7	90.26363636363637	83.18181818181819
355188000	1441066473	31.090552020122555	122.45599937026219	13.7	90.24545454545454	83.27272727272728
355188000	1441066474	31.090551913438393	122.45606334796327	13.7	90.22727272727272	83.36363636363637
355188000	1441066475	31.090551896503175	122.45612729904165	13.7	90.2090909090909	83.45454545454545
355188000	1441066476	31.090551957182228	122.45619175123956	13.7	90.19090909090909	83.54545454545455
355188000	1441066477	31.090552083339745	122.45625723229924	13.7	90.17272727272727	83.63636363636364
355188000	1441066478	31.09055226283891	122.45632426996292	13.7	90.15454545454544	83.72727272727273
355188000	1441066479	31.0905524835417	122.45639339197281	13.7	90.13636363636363	83.81818181818183
355188000	1441066480	31.09055273330891	122.4564651260711	13.7	90.11818181818181	83.9090909090909
355188000	1441066481	31.090553	122.45654	13.7	90.1	84.0
355188000	1441066482	31.090553269883575	122.45661832170036	13.7	90.11111111111111	84.0
355188000	1441066483	31.09055352287011	122.45669951990772	13.7	90.1222222222222	84.0
355188000	1441066484	31.0905537372821	122.45678280355607	13.7	90.13333333333333	84.0
355188000	1441066485	31.09055389144399	122.45686738157936	13.7	90.14444444444445	84.0
355188000	1441066486	31.09055396368224	122.45695246291145	13.7	90.15555555555555	84.0
355188000	1441066487	31.090553932325356	122.45703725648599	13.7	90.16666666666667	84.0
355188000	1441066488	31.090553775703942	122.45712097123662	13.7	90.17777777777778	84.0
355188000	1441066489	31.09055347215063	122.45720281609681	13.7	90.18888888888888	84.0
355188000	1441066490	31.090552999999993	122.457282	13.7	90.2	84.0
355188000	1441066491	31.09055234473887	122.45735793987747	13.7	90.23636363636363	84.0
355188000	1441066492	31.090551520456568	122.45743088465225	13.7	90.27272727272728	84.0
355188000	1441066493	31.090550548391803	122.45750129124536	13.7	90.3090909090909	84.0
355188000	1441066494	31.090549449782195	122.45756961657796	13.7	90.34545454545454	84.0
355188000	1441066495	31.09054824586419	122.45763631757121	13.7	90.38181818181818	84.0
355188000	1441066496	31.090546957873286	122.45770185114644	13.7	90.41818181818182	84.0
355188000	1441066497	31.09054560704396	122.45776667422493	13.7	90.45454545454545	84.0
355188000	1441066498	31.090544214609785	122.45783124372808	13.7	90.4909090909091	84.0
355188000	1441066499	31.09054280180342	122.45789601657735	13.7	90.52727272727273	84.0
355188000	1441066500	31.09054138985655	122.45796144969414	13.7	90.56363636363638	84.0
355188000	1441066501	31.090539999999997	122.458028	13.7	90.6	84.0
355188000	1441066502	31.09053865177977	122.45809604066936	13.709090909090909	90.6	84.0
355188000	1441066503	31.090537358006056	122.45816560988817	13.718181818181817	90.6	84.0
355188000	1441066504	31.090536129805187	122.45823666209516	13.727272727272727	90.6	84.0
355188000	1441066505	31.090534978303562	122.4583091517293	13.736363636363636	90.6	84.0
355188000	1441066506	31.090533914627628	122.4583830332294	13.745454545454546	90.6	84.0
355188000	1441066507	31.090532949903857	122.45845826103447	13.754545454545454	90.6	84.0
355188000	1441066508	31.090532095258844	122.45853478958344	13.763636363636364	90.6	84.0
355188000	1441066509	31.090531361819203	122.45861257331536	13.772727272727273	90.6	84.0
355188000	1441066510	31.09053076071165	122.45869156666936	13.781818181818183	90.6	84.0
355188000	1441066511	31.09053030306296	122.45877172408451	13.790909090909091	90.6	84.0
355188000	1441066512	31.090529999999998	122.458853	13.8	90.6	84.0
355188000	1441066513	31.090529858445453	122.45893531140895	13.8	90.55555555555556	84.0
355188000	1441066514	31.09052986850521	122.45901842552003	13.8	90.5111111111111	84.0
355188000	1441066515	31.090530016081498	122.45910207209572	13.8	90.46666666666667	84.0
355188000	1441066516	31.090530287077268	122.45918598089848	13.8	90.42222222222222	84.0
355188000	1441066517	31.09053066739615	122.45926988169073	13.8	90.37777777777778	84.0
355188000	1441066518	31.090531142942474	122.45935350423478	13.8	90.33333333333333	84.0
355188000	1441066519	31.09053169962129	122.45943657829288	13.8	90.28888888888889	84.0
355188000	1441066520	31.09053232333833	122.45951883362724	13.8	90.24444444444444	84.0
355188000	1441066521	31.090532999999997	122.45959999999998	13.8	90.2	84.0
355188000	1441066522	31.090533713939696	122.45967984982776	13.8	90.2	84.0
355188000	1441066523	31.090534443196738	122.45975832614555	13.8	90.2	84.0
355188000	1441066524	31.09053516423686	122.45983541464285	13.8	90.2	84.0
355188000	1441066525	31.09053585352572	122.45991110100914	13.8	90.2	84.0
355188000	1441066526	31.090536487529043	122.45998537093372	13.8	90.2	84.0
355188000	1441066527	31.09053704271247	122.46005821010591	13.8	90.2	84.0
355188000	1441066528	31.09053749554169	122.46012960421493	13.8	90.2	84.0
355188000	1441066529	31.090537822482318	122.46019953894992	13.8	90.2	84.0
355188000	1441066530	31.09053799999999	122.46026800000001	13.8	90.2	84.0
355188000	1441066531	31.090538011052075	122.46033504614556	13.8	90.21818181818182	84.0909090909091
355188000	1441066532	31.09053786456274	122.46040102853227	13.8	90.23636363636365	84.18181818181819
355188000	1441066533	31.090537575947092	122.46046637139725	13.8	90.25454545454545	84.27272727272728
355188000	1441066534	31.090537160619384	122.46053149897759	13.8	90.27272727272728	84.36363636363637
355188000	1441066535	31.090536633993	122.4605968355105	13.8	90.2909090909091	84.45454545454545
355188000	1441066536	31.090536011480417	122.4606628052332	13.8	90.30909090909091	84.54545454545455
355188000	1441066537	31.09053530849333	122.46072983238301	13.8	90.32727272727274	84.63636363636364
355188000	1441066538	31.090534540442448	122.46079834119723	13.8	90.34545454545456	84.72727272727273
355188000	1441066539	31.090533722737575	122.46086875591318	13.8	90.36363636363637	84.81818181818183
355188000	1441066540	31.09053287078752	122.46094150076829	13.8	90.38181818181819	84.9090909090909
355188000	1441066541	31.090531999999993	122.461017	13.8	90.40000000000002	85.0
355188000	1441066542	31.09053112734876	122.46109551537769	13.811111111111112	90.43333333333335	84.8888888888889
355188000	1441066543	31.090530276075953	122.46117665879842	13.822222222222223	90.46666666666668	84.77777777777779
355188000	1441066544	31.09052947099187	122.46125987969126	13.833333333333334	90.5	84.66666666666667
355188000	1441066545	31.090528736908134	122.4613446274853	13.844444444444445	90.53333333333335	84.55555555555557
355188000	1441066546	31.090528098637737	122.46143035160983	13.855555555555556	90.56666666666668	84.44444444444444
355188000	1441066547	31.0905275809951	122.46151650149412	13.866666666666667	90.60000000000001	84.33333333333333
355188000	1441066548	31.090527208796114	122.46160252656759	13.877777777777778	90.63333333333334	84.22222222222223
355188000	1441066549	31.09052700685815	122.4616878762597	13.88888888888889	90.66666666666667	84.11111111111111
355188000	1441066550	31.090527000000005	122.461772	13.9	90.7	84.0
355188000	1441066551	31.09052720184843	122.46185444790545	13.9	90.67272727272727	84.0
355188000	1441066552	31.09052758125707	122.46193517284244	13.9	90.64545454545456	84.0
355188000	1441066553	31.090528095886054	122.46201422836465	13.9	90.61818181818182	84.0
355188000	1441066554	31.09052870339528	122.46209166802555	13.9	90.59090909090911	84.0
355188000	1441066555	31.090529361444467	122.4621675453785	13.9	90.56363636363638	84.0
355188000	1441066556	31.09053002769313	122.46224191397668	13.9	90.53636363636365	84.0
355188000	1441066557	31.09053065980063	122.46231482737322	13.9	90.50909090909092	84.0
355188000	1441066558	31.09053121542614	122.46238633912101	13.9	90.4818181818182	84.0
355188000	1441066559	31.09053165222866	122.46245650277295	13.9	90.45454545454547	84.0
355188000	1441066560	31.090531927867048	122.46252537188172	13.9	90.42727272727275	84.0
355188000	1441066561	31.090531999999993	122.46259299999998	13.9	90.40000000000002	84.0
355188000	1441066562	31.090531838117773	122.46265949678843	13.9	90.41818181818184	84.0
355188000	1441066563	31.090531459037155	122.4627251963406	13.9	90.43636363636364	84.0
355188000	1441066564	31.090530891405926	122.46279048885826	13.9	90.45454545454547	84.0
355188000	1441066565	31.090530163871033	122.46285576454329	13.9	90.47272727272728	84.0
355188000	1441066566	31.090529305078697	122.46292141359768	13.9	90.4909090909091	84.0
355188000	1441066567	31.09052834367424	122.4629878262235	13.9	90.50909090909092	84.0
355188000	1441066568	31.090527308302264	122.46305539262282	13.9	90.52727272727273	84.0
355188000	1441066569	31.090526227606478	122.4631245029978	13.9	90.54545454545455	84.0
355188000	1441066570	31.09052513022974	122.46319554755078	13.9	90.56363636363638	84.0
355188000	1441066571	31.090524044813943	122.46326891648404	13.9	90.58181818181818	84.0
355188000	1441066572	31.090523	122.46334500000002	13.9	90.6	84.0
355188000	1441066573	31.090522021479064	122.46342402466433	13.911111111111111	90.57777777777778	84.0
355188000	1441066574	31.09052112314737	122.46350556249507	13.922222222222222	90.55555555555556	84.0
355188000	1441066575	31.09052031595358	122.4635890218735	13.933333333333334	90.53333333333335	84.0
355188000	1441066576	31.0905196108478	122.4636738111809	13.944444444444445	90.51111111111112	84.0
355188000	1441066577	31.09051901878167	122.46375933879855	13.955555555555556	90.4888888888889	84.0
355188000	1441066578	31.090518550708303	122.46384501310791	13.966666666666667	90.46666666666667	84.0
355188000	1441066579	31.090518217582463	122.4639302424903	13.977777777777778	90.44444444444446	84.0
355188000	1441066580	31.090518030360425	122.46401443532721	13.988888888888889	90.42222222222223	84.0
355188000	1441066581	31.090518	122.46409700000001	14.0	90.40000000000002	84.0
355188000	1441066582	31.090518128415532	122.46417748728031	14.0	90.36666666666667	84.0
355188000	1441066583	31.09051838134231	122.4642560175003	14.0	90.33333333333334	84.0
355188000	1441066584	31.090518715470058	122.46433285338217	14.0	90.30000000000001	84.0
355188000	1441066585	31.090519087487923	122.464408257648	14.0	90.26666666666667	84.0
355188000	1441066586	31.09051945408422	122.46448249301972	14.0	90.23333333333333	84.0
355188000	1441066587	31.09051977194675	122.46455582221913	14.0	90.2	84.0
355188000	1441066588	31.090519997762634	122.46462850796793	14.0	90.16666666666667	84.0
355188000	1441066589	31.090520088218415	122.46470081298774	14.0	90.13333333333333	84.0
355188000	1441066590	31.090519999999994	122.46477300000001	14.0	90.1	84.0
355188000	1441066591	31.090519800507916	122.46484594786507	14.0	90.05	84.0
355188000	1441066592	31.09052	122.46492299999998	14.0	90.0	84.0
355188000	1441066593	31.09052106571014	122.46500678101425	14.0	89.9857142857143	83.85714285714286
355188000	1441066594	31.09052284994805	122.46509457572436	14.0	89.97142857142856	83.71428571428572
355188000	1441066595	31.090525051301928	122.46518233399725	14.0	89.95714285714286	83.57142857142857
355188000	1441066596	31.090527368370886	122.46526600569821	14.0	89.94285714285715	83.42857142857143
355188000	1441066597	31.090529499764244	122.46534154069093	14.0	89.92857142857144	83.28571428571429
355188000	1441066598	31.090531144099685	122.46540488883772	14.0	89.91428571428571	83.14285714285715
355188000	1441066599	31.090531999999993	122.465452	14.0	89.9	83.0
355188000	1441066600	31.090531998466552	122.46548428518693	14.0	89.85000000000001	83.0
355188000	1441066601	31.090532000000003	122.465525	14.0	89.8	83.0
355188000	1441066602	31.09053284910854	122.46559588477591	14.0	89.8	83.25
355188000	1441066603	31.09053439692807	122.46569077419332	14.0	89.8	83.5
355188000	1441066604	31.09053624627437	122.46579652651475	14.0	89.8	83.75
355188000	1441066605	31.090537999999995	122.46590000000002	14.0	89.8	84.0
355188000	1441066606	31.09053932453233	122.46599089990707	14.0	89.81666666666666	84.0
355188000	1441066607	31.09054014045335	122.46607031949841	14.0	89.83333333333333	84.0
355188000	1441066608	31.090540431869428	122.46614219903843	14.0	89.85000000000001	84.0
355188000	1441066609	31.090540182876186	122.466210478792	14.0	89.86666666666667	84.0
355188000	1441066610	31.09053937756031	122.46627909902416	14.0	89.88333333333333	84.0
355188000	1441066611	31.09053799999999	122.46635199999999	14.0	89.9	84.0
355188000	1441066612	31.090536062849637	122.46643180274208	14.0	89.95	84.0
355188000	1441066613	31.090533693101655	122.46651585130398	14.0	90.0	84.0
355188000	1441066614	31.090531046341876	122.46660017049763	14.0	90.05	84.0
355188000	1441066615	31.090528278166435	122.46668078513567	14.0	90.10000000000001	84.0
355188000	1441066616	31.090525544181197	122.46675372003168	14.0	90.15	84.0
355188000	1441066617	31.090523000000008	122.466815	14.0	90.2	84.0
355188000	1441066618	31.09052083509259	122.46686344568528	14.0	90.225	84.0
355188000	1441066619	31.090519374326757	122.46690906105121	14.0	90.25	84.0
355188000	1441066620	31.09051897640348	122.46696464589118	14.0	90.27499999999999	84.0
355188000	1441066621	31.09052	122.467043	14.0	90.3	84.0
355188000	1441066622	31.090522460467287	122.46715014627394	14.0	90.19999999999999	84.0
355188000	1441066623	31.090525000000003	122.46726499999998	14.0	90.1	84.0
355188000	1441066624	31.090526298792216	122.46736502176515	14.02	90.08	83.8
355188000	1441066625	31.09052656192018	122.46744896100047	14.04	90.06	83.60000000000001
355188000	1441066626	31.090526375658367	122.46752088935204	14.06	90.03999999999999	83.4
355188000	1441066627	31.090526326267952	122.46758487846841	14.08	90.02	83.2
355188000	1441066628	31.090526999999998	122.46764500000002	14.1	90.0	83.0
355188000	1441066629	31.090528769802603	122.46770558742186	14.075	89.92500000000001	83.0
355188000	1441066630	31.090531155436597	122.46777202150228	14.05	89.85000000000001	83.0
355188000	1441066631	31.090533463356287	122.46784994483194	14.025	89.775	83.0
355188000	1441066632	31.090534999999996	122.467945	14.0	89.7	83.0
355188000	1441066633	31.0905353236423	122.46805794506861	14.05	89.64999999999999	83.0
355188000	1441066634	31.090534999999992	122.46817	14.1	89.6	83.0
355188000	1441066635	31.090534697174114	122.46826242257286	14.1	89.65714285714284	83.14285714285715
355188000	1441066636	31.09053448512442	122.46833615992384	14.1	89.71428571428572	83.28571428571429
355188000	1441066637	31.090534284250285	122.46839708152865	14.1	89.77142857142857	83.42857142857143
355188000	1441066638	31.090534014934722	122.46845105686307	14.1	89.82857142857144	83.57142857142857
355188000	1441066639	31.09053359754888	122.46850395540275	14.1	89.88571428571429	83.71428571428572
355188000	1441066640	31.090532952453884	122.46856164662329	14.1	89.94285714285715	83.85714285714286
355188000	1441066641	31.090531999999985	122.46863000000002	14.1	90.0	84.0
355188000	1441066642	31.09053071780993	122.46871289196098	14.1	90.06	84.0
355188000	1441066643	31.09052931264573	122.46880622674655	14.1	90.11999999999999	84.0
355188000	1441066644	31.090528048567855	122.4689039155511	14.1	90.18	84.0
355188000	1441066645	31.090527189654043	122.46899986957007	14.1	90.24	84.0
355188000	1441066646	31.09052699999999	122.469088	14.1	90.3	84.0
355188000	1441066647	31.090527652482617	122.4691638221388	14.1	90.33333333333333	84.0
355188000	1441066648	31.09052895504543	122.46922926768761	14.1	90.36666666666666	84.0
355188000	1441066649	31.090530624389118	122.4692878724477	14.1	90.4	84.0
355188000	1441066650	31.090532377206404	122.46934317221964	14.1	90.43333333333334	84.0
355188000	1441066651	31.090533930183394	122.46939870280379	14.1	90.46666666666667	84.0
355188000	1441066652	31.090534999999996	122.469458	14.1	90.5	84.0
355188000	1441066653	31.09053536117004	122.46952379041642	14.1	90.4857142857143	84.0
355188000	1441066654	31.090535019565447	122.46959556389518	14.1	90.47142857142858	84.0
355188000	1441066655	31.090534038899982	122.46967200108698	14.1	90.45714285714287	84.0
355188000	1441066656	31.090532482889905	122.46975178264248	14.1	90.44285714285715	84.0
355188000	1441066657	31.0905304152544	122.46983358921243	14.1	90.42857142857144	84.0
355188000	1441066658	31.090527899715852	122.46991610144785	14.1	90.41428571428573	84.0
355188000	1441066659	31.09052500000001	122.469998	14.1	90.40000000000002	84.0
355188000	1441066660	31.09052180250792	122.47007824505525	14.1	90.40000000000002	84.0
355188000	1441066661	31.090518484330495	122.4701569149394	14.1	90.40000000000002	84.0
355188000	1441066662	31.090515245230023	122.47023436751381	14.1	90.40000000000002	84.0
355188000	1441066663	31.090512284967897	122.47031096064028	14.1	90.40000000000002	84.0
355188000	1441066664	31.09050980330466	122.47038705218132	14.1	90.40000000000002	84.0
355188000	1441066665	31.090508	122.470463	14.1	90.40000000000002	84.0
355188000	1441066666	31.090507007163744	122.47053908923269	14.116666666666667	90.38333333333334	84.0
355188000	1441066667	31.09050668630925	122.47061531410685	14.133333333333333	90.36666666666667	84.0
355188000	1441066668	31.09050683130094	122.47069159612205	14.149999999999999	90.35000000000001	84.0
355188000	1441066669	31.09050723600341	122.47076785677723	14.166666666666666	90.33333333333333	84.0
355188000	1441066670	31.090507694281445	122.4708440175707	14.183333333333334	90.31666666666666	84.0
355188000	1441066671	31.090508	122.47092000000002	14.2	90.3	84.0
355188000	1441066672	31.09050799291784	122.47099579152164	14.2	90.28333333333333	84.0
355188000	1441066673	31.090507696367975	122.47107164342954	14.2	90.26666666666665	84.0
355188000	1441066674	31.090507179576427	122.47114787297737	14.2	90.25	84.0
355188000	1441066675	31.090506511768396	122.471224797419	14.2	90.23333333333333	84.0
355188000	1441066676	31.09050576216836	122.47130273400843	14.2	90.21666666666665	84.0
355188000	1441066677	31.090504999999993	122.471382	14.2	90.2	84.0
355188000	1441066678	31.090504285043316	122.47146264283504	14.2	90.13333333333333	84.0
355188000	1441066679	31.090503639307364	122.47154363070207	14.2	90.06666666666668	84.0
355188000	1441066680	31.09050307536125	122.47162366197662	14.2	90.0	84.0
355188000	1441066681	31.090502605777267	122.47170143503416	14.2	89.93333333333332	84.0
355188000	1441066682	31.09050224313081	122.47177564825013	14.2	89.86666666666667	84.0
355188000	1441066683	31.090502	122.471845	14.2	89.8	84.0
355188000	1441066684	31.09050188083863	122.47190884547067	14.216666666666667	89.88333333333333	84.0
355188000	1441066685	31.090501857593303	122.4719691670946	14.233333333333333	89.96666666666667	84.0
355188000	1441066686	31.09050189407918	122.47202860411566	14.25	90.05	84.0
355188000	1441066687	31.09050195410644	122.47208979577772	14.266666666666667	90.13333333333333	84.0
355188000	1441066688	31.090502001480232	122.47215538132453	14.283333333333333	90.21666666666665	84.0
355188000	1441066689	31.090502	122.472228	14.3	90.3	84.0
355188000	1441066690	31.09050192763585	122.47230940583765	14.283333333333333	90.2	84.0
355188000	1441066691	31.0905018190646	122.47239781203017	14.266666666666667	90.1	84.0
355188000	1441066692	31.090501723145398	122.47249054656004	14.25	90.0	84.0
355188000	1441066693	31.0905016887444	122.47258493740985	14.233333333333333	89.9	84.0
355188000	1441066694	31.090501764735425	122.47267831256224	14.216666666666667	89.8	84.0
355188000	1441066695	31.090502000000008	122.47276799999999	14.2	89.7	84.0
355188000	1441066696	31.090502413361648	122.47285201266122	14.216666666666667	89.78333333333333	84.0
355188000	1441066697	31.090502903386042	122.47293110330551	14.233333333333333	89.86666666666667	84.0
355188000	1441066698	31.090503338570354	122.47300670964742	14.25	89.95	84.0
355188000	1441066699	31.090503587408037	122.47308026940124	14.266666666666667	90.03333333333333	84.0
355188000	1441066700	31.090503518389013	122.47315322028088	14.283333333333333	90.11666666666667	84.0
355188000	1441066701	31.09050299999999	122.47322700000001	14.3	90.2	84.0
355188000	1441066702	31.090501955872806	122.47330271943889	14.3	90.15	84.0
355188000	1441066703	31.090500530231218	122.47338018214634	14.3	90.10000000000001	84.0
355188000	1441066704	31.09049892244823	122.47345886483879	14.3	90.05	84.0
355188000	1441066705	31.090497331898124	122.47353824423325	14.3	90.0	84.0
355188000	1441066706	31.090495957956442	122.47361779704752	14.3	89.95	84.0
355188000	1441066707	31.090494999999997	122.473697	14.3	89.9	84.0
355188000	1441066708	31.090494589981024	122.4737754541938	14.3	89.92	84.0
355188000	1441066709	31.09049459014882	122.47385325826822	14.3	89.94	84.0
355188000	1441066710	31.090494795326382	122.47393063524609	14.3	89.96000000000001	84.0
355188000	1441066711	31.090495000336137	122.47400780814954	14.3	89.98	84.0
355188000	1441066712	31.090495000000004	122.47408500000002	14.3	90.0	84.0
355188000	1441066713	31.090494641579728	122.47416239123167	14.3	90.0	84.0
355188000	1441066714	31.090493982098362	122.47423999193175	14.3	90.0	84.0
355188000	1441066715	31.090493131019404	122.47431776960109	14.3	90.0	84.0
355188000	1441066716	31.090492197806384	122.47439569174084	14.3	90.0	84.0
355188000	1441066717	31.090491291922984	122.47447372585259	14.3	90.0	84.0
355188000	1441066718	31.090490522832916	122.47455183943822	14.3	90.0	84.0
355188000	1441066719	31.090489999999985	122.47463	14.3	90.0	84.0
355188000	1441066720	31.090489795090033	122.47470817443865	14.3	89.98333333333333	84.0
355188000	1441066721	31.090489828576565	122.47478632724746	14.3	89.96666666666667	84.0
355188000	1441066722	31.09048998313515	122.47486442231752	14.3	89.95	84.0
355188000	1441066723	31.090490141441432	122.47494242353947	14.3	89.93333333333334	84.0
355188000	1441066724	31.09049018617112	122.47502029480367	14.3	89.91666666666667	84.0
355188000	1441066725	31.090489999999996	122.47509799999999	14.3	89.9	84.0
355188000	1441066726	31.090489500493295	122.47517552282552	14.3	89.88333333333333	84.0
355188000	1441066727	31.09048874477369	122.47525292620739	14.3	89.86666666666667	84.0
355188000	1441066728	31.09048782485302	122.47533029288043	14.3	89.85000000000001	84.0
355188000	1441066729	31.090486832742908	122.47540770557984	14.3	89.83333333333333	84.0
355188000	1441066730	31.090485860454823	122.4754852470411	14.3	89.81666666666666	84.0
355188000	1441066731	31.090484999999997	122.47556300000001	14.3	89.8	84.0
355188000	1441066732	31.090484323304338	122.47564101667209	14.316666666666666	89.83333333333333	84.0
355188000	1441066733	31.090483821953026	122.47571922719115	14.333333333333334	89.86666666666667	84.0
355188000	1441066734	31.090483467446333	122.4757975311704	14.350000000000001	89.9	84.0
355188000	1441066735	31.09048323128474	122.47587582822297	14.366666666666667	89.93333333333332	84.0
355188000	1441066736	31.090483084968966	122.47595401796185	14.383333333333333	89.96666666666667	84.0
355188000	1441066737	31.090483000000006	122.476032	14.4	90.0	84.0
355188000	1441066738	31.090482951663624	122.47610970677972	14.4	89.96666666666667	84.0
355188000	1441066739	31.090482930383995	122.47618720206128	14.4	89.93333333333332	84.0
355188000	1441066740	31.090482930369625	122.47626458243437	14.4	89.9	84.0
355188000	1441066741	31.09048294582885	122.47634194448874	14.4	89.86666666666667	84.0
355188000	1441066742	31.090482970969685	122.47641938481404	14.4	89.83333333333333	84.0
355188000	1441066743	31.090482999999995	122.47649700000001	14.4	89.8	84.0
355188000	1441066744	31.090483027121284	122.47657485400043	14.4	89.78	84.0
355188000	1441066745	31.090483046510627	122.47665288022594	14.4	89.76	84.0
355188000	1441066746	31.090483052339195	122.47673097945122	14.4	89.74000000000001	84.0
355188000	1441066747	31.090483038778437	122.476809052451	14.4	89.72	84.0
355188000	1441066748	31.090482999999995	122.47688699999999	14.4	89.7	84.0
355188000	1441066749	31.090482925706695	122.4769647497379	14.4	89.71428571428572	84.0
355188000	1441066750	31.09048278772522	122.47704233676468	14.4	89.72857142857144	84.0
355188000	1441066751	31.09048255341295	122.47711982304526	14.4	89.74285714285715	84.0
355188000	1441066752	31.09048219012724	122.47719727054442	14.4	89.75714285714285	84.0
355188000	1441066753	31.090481665225195	122.47727474122689	14.4	89.77142857142857	84.0
355188000	1441066754	31.090480946063842	122.47735229705725	14.4	89.78571428571429	84.0
355188000	1441066755	31.090480000000003	122.47743000000001	14.4	89.8	84.0
355188000	1441066756	31.09047881878556	122.47750789916289	14.4	89.88333333333333	84.0
355188000	1441066757	31.09047749175313	122.47758599222706	14.4	89.96666666666667	84.0
355188000	1441066758	31.090476132630496	122.47766426401745	14.4	90.05	84.0
355188000	1441066759	31.090474855145512	122.47774269935925	14.4	90.13333333333333	84.0
355188000	1441066760	31.09047377302604	122.47782128307811	14.4	90.21666666666665	84.0
355188000	1441066761	31.090473	122.4779	14.4	90.3	84.0
355188000	1441066762	31.090472607102885	122.47797882916863	14.4	90.3	84.0
355188000	1441066763	31.090472494600256	122.478057726497	14.4	90.3	84.0
355188000	1441066764	31.090472520065298	122.47813664211509	14.4	90.3	84.0
355188000	1441066765	31.090472541071303	122.47821552615234	14.4	90.3	84.0
355188000	1441066766	31.09047241519169	122.47829432873782	14.4	90.3	84.0
355188000	1441066767	31.090471999999995	122.47837300000002	14.4	90.3	84.0
355188000	1441066768	31.090471204274387	122.47845150893943	14.42	90.32	84.0
355188000	1441066769	31.090470141611075	122.47852990004601	14.44	90.34	84.0
355188000	1441066770	31.090468976810623	122.47860823668263	14.46	90.36	84.0
355188000	1441066771	31.090467874673504	122.47868658221266	14.48	90.38000000000001	84.0
355188000	1441066772	31.090466999999997	122.478765	14.5	90.40000000000002	84.0
355188000	1441066773	31.090466479428514	122.47884353512826	14.5	90.35714285714288	84.0
355188000	1441066774	31.09046628695032	122.47892215955795	14.5	90.31428571428572	84.0
355188000	1441066775	31.09046635839509	122.47900082696842	14.5	90.27142857142857	84.0
355188000	1441066776	31.090466629592527	122.47907949103897	14.5	90.22857142857143	84.0
355188000	1441066777	31.090467036372495	122.47915810544859	14.5	90.18571428571428	84.0
355188000	1441066778	31.09046751456496	122.47923662387605	14.5	90.14285714285714	84.0
355188000	1441066779	31.090467999999994	122.479315	14.5	90.1	84.0
355188000	1441066780	31.090468440215243	122.47939320289528	14.5	90.05	83.83333333333334
355188000	1441066781	31.09046882957809	122.47947126322269	14.5	90.0	83.66666666666667
355188000	1441066782	31.090469174163385	122.47954922703953	14.5	89.95	83.5
355188000	1441066783	31.090469480045773	122.47962714040314	14.5	89.89999999999999	83.33333333333333
355188000	1441066784	31.090469753299832	122.47970504937082	14.5	89.85	83.16666666666667
355188000	1441066785	31.090470000000007	122.479783	14.5	89.8	83.0
355188000	1441066786	31.090470229633926	122.4798610283578	14.5	89.76666666666667	83.16666666666667
355188000	1441066787	31.090470465342268	122.4799391305507	14.5	89.73333333333333	83.33333333333333
355188000	1441066788	31.09047073367902	122.48001729269492	14.5	89.69999999999999	83.5
355188000	1441066789	31.090471061198198	122.48009550090691	14.5	89.66666666666667	83.66666666666667
355188000	1441066790	31.090471474453818	122.48017374130306	14.5	89.63333333333334	83.83333333333334
355188000	1441066791	31.09047199999999	122.480252	14.5	89.6	84.0
355188000	1441066792	31.090472645879682	122.48033026700774	14.5	89.63333333333334	84.0
355188000	1441066793	31.09047334609127	122.48040854791006	14.5	89.66666666666667	84.0
355188000	1441066794	31.090474016121924	122.4804868521839	14.5	89.69999999999999	84.0
355188000	1441066795	31.090474571458845	122.48056518930596	14.5	89.73333333333333	84.0
355188000	1441066796	31.09047492758916	122.48064356875263	14.5	89.76666666666667	84.0
355188000	1441066797	31.09047500000001	122.480722	14.5	89.8	84.0
355188000	1441066798	31.090474737772734	122.48080048694081	14.5	89.88333333333333	84.0
355188000	1441066799	31.090474224365867	122.48087901113516	14.5	89.96666666666667	84.0
355188000	1441066800	31.09047357683224	122.48095754856035	14.5	90.05	84.0
355188000	1441066801	31.09047291222472	122.48103607519413	14.5	90.13333333333333	84.0
355188000	1441066802	31.09047234759631	122.4811145670145	14.5	90.21666666666665	84.0
355188000	1441066803	31.090471999999995	122.481193	14.5	90.3	84.0
355188000	1441066804	31.090471941574027	122.48127136259616	14.5	90.32	84.0
355188000	1441066805	31.09047206479725	122.48134969311562	14.5	90.34	84.0
355188000	1441066806	31.090472217233497	122.48142804233721	14.5	90.36	84.0
355188000	1441066807	31.090472246446556	122.48150646103937	14.5	90.38000000000001	84.0
355188000	1441066808	31.090471999999995	122.481585	14.5	90.40000000000002	84.0
355188000	1441066809	31.090471369912905	122.48166369715311	14.514285714285714	90.40000000000002	84.0
355188000	1441066810	31.09047042602655	122.48174253905908	14.528571428571428	90.40000000000002	84.0
355188000	1441066811	31.090469282637834	122.48182149943518	14.542857142857143	90.40000000000002	84.0
355188000	1441066812	31.090468054043743	122.4819005519991	14.557142857142857	90.40000000000002	84.0
355188000	1441066813	31.090466854541315	122.48197967046887	14.571428571428571	90.40000000000002	84.0
355188000	1441066814	31.09046579842769	122.4820588285629	14.585714285714285	90.40000000000002	84.0
355188000	1441066815	31.090465000000005	122.48213800000002	14.6	90.40000000000002	84.0
355188000	1441066816	31.090464531789387	122.48221715925361	14.6	90.41666666666667	84.16666666666667
355188000	1441066817	31.090464299262393	122.48229628381398	14.6	90.43333333333335	84.33333333333333
355188000	1441066818	31.09046416611944	122.48237535192534	14.6	90.45	84.50000000000001
355188000	1441066819	31.09046399606101	122.48245434183136	14.6	90.46666666666667	84.66666666666667
355188000	1441066820	31.090463652787676	122.48253323177532	14.6	90.48333333333335	84.83333333333334
355188000	1441066821	31.090463	122.48261200000002	14.6	90.5	85.0
355188000	1441066822	31.090461938663864	122.48269063477179	14.6	90.63333333333334	85.0
355188000	1441066823	31.090460518806196	122.48276916445279	14.6	90.76666666666667	85.0
355188000	1441066824	31.09045882771903	122.48284762742935	14.6	90.89999999999999	85.0
355188000	1441066825	31.09045695269437	122.48292606208807	14.6	91.03333333333333	85.0
355188000	1441066826	31.0904549810241	122.48300450681587	14.6	91.16666666666667	85.0
355188000	1441066827	31.090453000000004	122.483083	14.6	91.3	85.0
355188000	1441066828	31.09045108402476	122.48316157095906	14.6	91.29166666666666	84.91666666666667
355188000	1441066829	31.09044925594467	122.48324021273662	14.6	91.28333333333333	84.83333333333334
355188000	1441066830	31.090447525717025	122.48331890930749	14.6	91.27499999999999	84.75000000000001
355188000	1441066831	31.09044590329913	122.48339764464646	14.6	91.26666666666667	84.66666666666667
355188000	1441066832	31.09044439864841	122.48347640272841	14.6	91.25833333333334	84.58333333333334
355188000	1441066833	31.090443021722205	122.48355516752824	14.6	91.25	84.50000000000001
355188000	1441066834	31.09044178247797	122.48363392302083	14.6	91.24166666666666	84.41666666666667
355188000	1441066835	31.090440690873226	122.48371265318116	14.6	91.23333333333333	84.33333333333333
355188000	1441066836	31.090439756865482	122.4837913419842	14.6	91.225	84.25
355188000	1441066837	31.090438990412288	122.48386997340499	14.6	91.21666666666667	84.16666666666667
355188000	1441066838	31.090438401471236	122.48394853141855	14.6	91.20833333333334	84.08333333333334
355188000	1441066839	31.090438000000002	122.48402700000001	14.6	91.2	84.0
355188000	1441066840	31.09043778630039	122.48410537684661	14.6	91.10000000000001	84.0
355188000	1441066841	31.090437722050858	122.48418371454422	14.6	91.0	84.0
355188000	1441066842	31.09043775927386	122.48426207940071	14.6	90.89999999999999	84.0
355188000	1441066843	31.090437849991652	122.48434053772381	14.6	90.8	84.0
355188000	1441066844	31.090437946226377	122.4844191558211	14.6	90.7	84.0
355188000	1441066845	31.09043800000001	122.48449800000002	14.6	90.6	84.0
355188000	1441066846	31.09043797377788	122.48457710635485	14.6	90.58333333333334	84.0
355188000	1441066847	31.09043787179968	122.48465639012817	14.6	90.56666666666666	84.0
355188000	1441066848	31.09043770874888	122.48473573634963	14.6	90.55	84.0
355188000	1441066849	31.090437499309246	122.48481503004894	14.6	90.53333333333335	84.0
355188000	1441066850	31.090437258164833	122.48489415625579	14.6	90.51666666666667	84.0
355188000	1441066851	31.090437000000005	122.48497300000001	14.6	90.5	84.0
355188000	1441066852	31.090436735259004	122.48505148940207	14.6	90.48333333333335	84.0
355188000	1441066853	31.090436457424868	122.48512972494507	14.6	90.46666666666667	84.0
355188000	1441066854	31.090436155740015	122.48520785020268	14.6	90.45	84.0
355188000	1441066855	31.09043581944651	122.48528600874863	14.6	90.43333333333335	84.0
355188000	1441066856	31.090435437786052	122.48536434415652	14.6	90.41666666666667	84.0
355188000	1441066857	31.09043500000001	122.485443	14.6	90.40000000000002	84.0
355188000	1441066858	31.090434506476832	122.48552207492516	14.6	90.38333333333334	84.0
355188000	1441066859	31.090434002194723	122.48560148786821	14.6	90.36666666666667	84.0
355188000	1441066860	31.090433543279605	122.48568111283802	14.6	90.35000000000001	84.0
355188000	1441066861	31.090433185857698	122.48576082384373	14.6	90.33333333333333	84.0
355188000	1441066862	31.090432986055546	122.48584049489456	14.6	90.31666666666666	84.0
355188000	1441066863	31.090433	122.48592	14.6	90.3	84.0
355188000	1441066864	31.09043325789524	122.4859992481562	14.62	90.25999999999999	84.0
355188000	1441066865	31.090433686253686	122.4860782883057	14.639999999999999	90.22	84.0
355188000	1441066866	31.090434185664616	122.48615720437726	14.66	90.17999999999999	84.0
355188000	1441066867	31.090434656717107	122.48623608029932	14.68	90.13999999999999	84.0
355188000	1441066868	31.090435000000003	122.486315	14.7	90.1	84.0
355188000	1441066869	31.090435138041094	122.48639403074928	14.7	90.1	84.0
355188000	1441066870	31.090435081124625	122.48647317318556	14.7	90.1	84.0
355188000	1441066871	31.09043486147404	122.48655241128958	14.7	90.1	84.0
355188000	1441066872	31.090434511312758	122.48663172904209	14.7	90.1	84.0
355188000	1441066873	31.090434062864304	122.48671111042395	14.7	90.1	84.0
355188000	1441066874	31.09043354835218	122.48679053941623	14.7	90.1	84.0
355188000	1441066875	31.090433	122.48687000000001	14.7	90.1	84.0
355188000	1441066876	31.09043244300364	122.48694948242739	14.7	90.13999999999999	84.0
355188000	1441066877	31.090431874448168	122.48702900203428	14.7	90.17999999999999	84.0
355188000	1441066878	31.090431284390906	122.48710858042752	14.7	90.22	84.0
355188000	1441066879	31.090430662889116	122.48718823921384	14.7	90.25999999999999	84.0
355188000	1441066880	31.09043000000001	122.487268	14.7	90.3	84.0
355188000	1441066881	31.090429290545302	122.48734787274118	14.7	90.32857142857142	84.0
355188000	1441066882	31.09042854840523	122.4874278207866	14.7	90.35714285714286	84.0
355188000	1441066883	31.09042779222468	122.48750779583399	14.7	90.38571428571429	84.0
355188000	1441066884	31.09042704064868	122.48758774958111	14.7	90.41428571428571	84.0
355188000	1441066885	31.090426312322364	122.48766763372588	14.7	90.44285714285714	84.0
355188000	1441066886	31.090425625891015	122.48774739996617	14.7	90.47142857142858	84.0
355188000	1441066887	31.09042499999999	122.487827	14.7	90.5	84.0
355188000	1441066888	31.090424449844885	122.48790640299336	14.7	90.5	84.0
355188000	1441066889	31.090423976821583	122.48798564798419	14.7	90.5	84.0
355188000	1441066890	31.09042357887589	122.48806479147832	14.7	90.5	84.0
355188000	1441066891	31.090423253953507	122.48814388998164	14.7	90.5	84.0
355188000	1441066892	31.090422999999994	122.488223	14.7	90.5	84.0
355188000	1441066893	31.090422814853277	122.48830216684675	14.7	90.47142857142858	84.0
355188000	1441066894	31.0904226959213	122.488381391065	14.7	90.44285714285714	84.0
355188000	1441066895	31.090422640504517	122.4884606620054	14.7	90.41428571428571	84.0
355188000	1441066896	31.09042264590346	122.48853996901849	14.7	90.38571428571429	84.0
355188000	1441066897	31.090422709418654	122.4886193014549	14.7	90.35714285714286	84.0
355188000	1441066898	31.09042282835064	122.48869864866523	14.7	90.32857142857142	84.0
355188000	1441066899	31.090423	122.488778	14.7	90.3	84.0
355188000	1441066900	31.090423218664363	122.48885734789933	14.7	90.28333333333333	84.0
355188000	1441066901	31.090423466629424	122.48893669716149	14.7	90.26666666666665	84.0
355188000	1441066902	31.09042372317787	122.48901605567416	14.7	90.25	84.0
355188000	1441066903	31.090423967592358	122.48909543132497	14.7	90.23333333333332	84.0
355188000	1441066904	31.090424179155548	122.48917483200151	14.7	90.21666666666665	84.0
355188000	1441066905	31.090424337150083	122.48925426559131	14.7	90.19999999999999	84.0
355188000	1441066906	31.090424420858543	122.48933373998179	14.7	90.18333333333332	84.0
355188000	1441066907	31.09042440956356	122.48941326306033	14.7	90.16666666666667	84.0
355188000	1441066908	31.090424282547676	122.48949284271424	14.7	90.14999999999999	84.0
355188000	1441066909	31.090424019093433	122.48957248683071	14.7	90.13333333333333	84.0
355188000	1441066910	31.09042359848336	122.48965220329691	14.7	90.11666666666666	84.0
355188000	1441066911	31.090423	122.489732	14.7	90.1	84.0
355188000	1441066912	31.090422219066635	122.48981188062842	14.716666666666667	90.16666666666667	84.0
355188000	1441066913	31.090421315669897	122.48989183207681	14.733333333333333	90.23333333333333	84.0
355188000	1441066914	31.090420365937288	122.48997183704148	14.75	90.30000000000001	84.0
355188000	1441066915	31.090419445996382	122.49005187821896	14.766666666666667	90.36666666666666	84.0
355188000	1441066916	31.09041863197473	122.49013193830612	14.783333333333333	90.43333333333334	84.0
355188000	1441066917	31.090418	122.49021200000001	14.8	90.5	84.0
355188000	1441066918	31.090417601689275	122.49029205324358	14.8	90.46666666666667	84.0
355188000	1441066919	31.09041739061736	122.49037211696223	14.8	90.43333333333334	84.0
355188000	1441066920	31.090417295848418	122.49045221732673	14.8	90.4	84.0
355188000	1441066921	31.090417246446545	122.4905323805077	14.8	90.36666666666666	84.0
355188000	1441066922	31.090417171475753	122.49061263267542	14.8	90.33333333333333	84.0
355188000	1441066923	31.090416999999995	122.49069300000001	14.8	90.3	84.0
355188000	1441066924	31.090416683384884	122.49077348881191	14.8	90.3	84.0
355188000	1441066925	31.09041626220285	122.49085402608407	14.8	90.3	84.0
355188000	1441066926	31.090415799328262	122.49093451895016	14.8	90.3	84.0
355188000	1441066927	31.090415357635703	122.49101487454409	14.8	90.3	84.0
355188000	1441066928	31.090415	122.49109499999999	14.8	90.3	84.0
355188000	1441066929	31.09041476850429	122.49117483267494	14.8	90.27142857142856	84.0
355188000	1441066930	31.09041462206395	122.49125443081701	14.8	90.24285714285715	84.0
355188000	1441066931	31.09041449880227	122.49133388289685	14.8	90.21428571428571	84.0
355188000	1441066932	31.090414336842308	122.49141327738495	14.8	90.18571428571428	84.0
355188000	1441066933	31.09041407430692	122.4914927027515	14.8	90.15714285714284	84.0
355188000	1441066934	31.090413649318677	122.49157224746659	14.8	90.12857142857142	84.0
355188000	1441066935	31.090413000000005	122.491652	14.8	90.1	84.0
355188000	1441066936	31.090412094691278	122.49173203301034	14.8	90.18	84.0
355188000	1441066937	31.090411022605593	122.4918123559118	14.8	90.25999999999999	84.0
355188000	1441066938	31.09040990317426	122.4918929623079	14.8	90.34	84.0
355188000	1441066939	31.090408855828613	122.49197384580255	14.8	90.42	84.0
355188000	1441066940	31.090408000000004	122.492055	14.8	90.5	84.0
355188000	1441066941	31.09040742478755	122.4921363889952	14.814285714285715	90.45714285714287	84.0
355188000	1441066942	31.09040709796171	122.49221785884421	14.82857142857143	90.41428571428573	84.0
355188000	1441066943	31.090406956961115	122.49229922609304	14.842857142857143	90.37142857142858	84.0
355188000	1441066944	31.090406939224874	122.49238030728749	14.857142857142858	90.32857142857142	84.0
355188000	1441066945	31.09040698219252	122.49246091897325	14.871428571428572	90.28571428571428	84.0
355188000	1441066946	31.090407023304078	122.4925408776957	14.885714285714286	90.24285714285715	84.0
355188000	1441066947	31.090406999999992	122.49261999999999	14.9	90.2	84.0
355188000	1441066948	31.09040685990019	122.49269832927656	14.9	90.25999999999999	84.0
355188000	1441066949	31.090406591340013	122.49277681629738	14.9	90.32000000000001	84.0
355188000	1441066950	31.090406192831217	122.49285663867992	14.9	90.38	84.0
355188000	1441066951	31.09040566288264	122.49293897404166	14.9	90.44000000000001	84.0
355188000	1441066952	31.090404999999997	122.49302500000002	14.9	90.5	84.0
355188000	1441066953	31.090404211262875	122.49311545618697	14.9	90.48333333333335	84.0
355188000	1441066954	31.090403338058877	122.49320933029261	14.9	90.46666666666667	84.0
355188000	1441066955	31.090402430356125	122.4933051720217	14.9	90.45	84.0
355188000	1441066956	31.09040153812693	122.49340153107917	14.9	90.43333333333335	84.0
355188000	1441066957	31.09040071134793	122.49349695717017	14.9	90.41666666666667	84.0
355188000	1441066958	31.0904	122.49359000000001	14.9	90.40000000000002	84.0
355188000	1441066959	31.090399442110872	122.49367949242676	14.908333333333333	90.37500000000001	83.91666666666667
355188000	1441066960	31.09039902788169	122.49376539991889	14.916666666666668	90.35000000000001	83.83333333333334
355188000	1441066961	31.090398735555688	122.4938479710973	14.925	90.325	83.75
355188000	1441066962	31.09039854337525	122.4939274545828	14.933333333333334	90.30000000000001	83.66666666666667
355188000	1441066963	31.09039842958188	122.49400409899623	14.941666666666666	90.275	83.58333333333334
355188000	1441066964	31.090398372416317	122.4940781529582	14.95	90.25000000000001	83.5
355188000	1441066965	31.09039835011854	122.49414986508933	14.958333333333334	90.225	83.41666666666667
355188000	1441066966	31.09039834092785	122.4942194840102	14.966666666666667	90.2	83.33333333333333
355188000	1441066967	31.090398323082898	122.49428725834129	14.975	90.175	83.25
355188000	1441066968	31.090398274821734	122.49435343670304	14.983333333333334	90.14999999999999	83.16666666666667
355188000	1441066969	31.090398174381782	122.49441826771582	14.991666666666667	90.12499999999999	83.08333333333333
355188000	1441066970	31.090398000000004	122.494482	15.0	90.1	83.0
355188000	1441066971	31.090397740984898	122.49454501081162	15.0	90.1	83.12500000000001
355188000	1441066972	31.090397430932576	122.49460819194972	15.0	90.1	83.25
355188000	1441066973	31.090397114509408	122.4946725638492	15.0	90.1	83.375
355188000	1441066974	31.09039683637972	122.49473914694514	15.0	90.1	83.5
355188000	1441066975	31.090396641205608	122.4948089616727	15.0	90.1	83.625
355188000	1441066976	31.090396573646803	122.4948830284673	15.0	90.1	83.75
355188000	1441066977	31.090396678360282	122.49496236776444	15.0	90.1	83.875
355188000	1441066978	31.090397	122.495048	15.0	90.1	84.0
355188000	1441066979	31.09039755581683	122.49514037544598	15.0	90.03999999999999	84.0
355188000	1441066980	31.09039825346311	122.49523766371816	15.0	89.98	84.0
355188000	1441066981	31.090398973197395	122.49533746426768	15.0	89.91999999999999	84.0
355188000	1441066982	31.090399595285337	122.49543737654501	15.0	89.86	84.0
355188000	1441066983	31.0904	122.49553500000002	15.0	89.8	84.0
355188000	1441066984	31.090400099291546	122.49562832646791	15.0	89.85	84.0
355188000	1441066985	31.090399931794288	122.49571691732781	15.0	89.89999999999999	84.0
355188000	1441066986	31.090399567812693	122.4958007263451	15.0	89.95	84.0
355188000	1441066987	31.090399077650762	122.4958797072855	15.0	90.0	84.0
355188000	1441066988	31.09039853161214	122.49595381391505	15.0	90.05	84.0
355188000	1441066989	31.090398000000004	122.496023	15.0	90.1	84.0
355188000	1441066990	31.090397542657474	122.49608764017053	15.014285714285714	90.1142857142857	84.0
355188000	1441066991	31.090397177587445	122.49614979251189	15.028571428571428	90.12857142857142	84.0
355188000	1441066992	31.090396912328544	122.49621193597314	15.042857142857143	90.14285714285714	84.0
355188000	1441066993	31.090396754414588	122.4962765495033	15.057142857142857	90.15714285714286	84.0
355188000	1441066994	31.09039671137435	122.49634611205163	15.071428571428571	90.17142857142856	84.0
355188000	1441066995	31.09039679073081	122.49642310256736	15.085714285714285	90.18571428571428	84.0
355188000	1441066996	31.090396999999992	122.49651	15.1	90.2	84.0
355188000	1441066997	31.090397326589105	122.49660793583224	15.1	90.225	84.0
355188000	1441066998	31.090397677503056	122.49671265167862	15.1	90.25	84.0
355188000	1441066999	31.09039793966098	122.4968185416859	15.1	90.27499999999999	84.0
355188000	1441067000	31.090397999999997	122.49692	15.1	90.3	84.0
355188000	1441067001	31.09039777883877	122.49701274596774	15.1	90.26666666666665	84.0
355188000	1441067002	31.090397329960194	122.49709779974175	15.1	90.23333333333332	84.0
355188000	1441067003	31.090396740505483	122.49717750667678	15.1	90.19999999999999	84.0
355188000	1441067004	31.090396097609105	122.49725421212786	15.1	90.16666666666667	84.0
355188000	1441067005	31.090395488399626	122.49733026145036	15.1	90.13333333333333	84.0
355188000	1441067006	31.090395000000004	122.497408	15.1	90.1	84.0
355188000	1441067007	31.090394698297747	122.49748914200124	15.1	90.07142857142856	84.0
355188000	1441067008	31.090394564258656	122.49757287715269	15.1	90.04285714285714	84.0
355188000	1441067009	31.090394557621575	122.4976577640213	15.1	90.0142857142857	84.0
355188000	1441067010	31.090394638129048	122.49774236117386	15.1	89.9857142857143	84.0
355188000	1441067011	31.090394765527392	122.49782522717693	15.1	89.95714285714286	84.0
355188000	1441067012	31.09039489956659	122.49790492059692	15.1	89.92857142857144	84.0
355188000	1441067013	31.090394999999997	122.49797999999998	15.1	89.9	84.0
355188000	1441067014	31.090395028387842	122.4980496586959	15.1	89.97142857142858	84.0
355188000	1441067015	31.090394953505836	122.49811562896949	15.1	90.04285714285716	84.0
355188000	1441067016	31.090394745928993	122.49818027784926	15.1	90.11428571428573	84.0
355188000	1441067017	31.090394376227426	122.49824597236375	15.1	90.18571428571428	84.0
355188000	1441067018	31.09039381496643	122.49831507954147	15.1	90.25714285714287	84.0
355188000	1441067019	31.090393032705997	122.49838996641081	15.1	90.32857142857144	84.0
355188000	1441067020	31.090392000000005	122.498473	15.1	90.40000000000002	84.0
355188000	1441067021	31.090390711002964	122.49856553761927	15.12	90.42000000000002	84.0
355188000	1441067022	31.090389254298604	122.49866489770733	15.139999999999999	90.44000000000001	84.0
355188000	1441067023	31.090387742087135	122.4987673889855	15.16	90.46000000000001	84.0
355188000	1441067024	31.09038628657993	122.4988693201756	15.18	90.48	84.0
355188000	1441067025	31.090385	122.498967	15.2	90.5	84.0
355188000	1441067026	31.09038397034761	122.49905767771003	15.2	90.52000000000001	84.0
355188000	1441067027	31.09038318869264	122.49914236467121	15.2	90.54	84.0
355188000	1441067028	31.09038262186654	122.49922301277743	15.2	90.56	84.0
355188000	1441067029	31.090382236695298	122.4993015739225	15.2	90.58	84.0
355188000	1441067030	31.090382	122.49938	15.2	90.6	84.0
355188000	1441067031	31.090381879340157	122.49945985389391	15.2	90.53333333333333	83.83333333333334
355188000	1441067032	31.090381845245446	122.49954114244957	15.2	90.46666666666667	83.66666666666667
355188000	1441067033	31.09038186898928	122.49962348350257	15.2	90.4	83.5
355188000	1441067034	31.090381921845964	122.4997064948884	15.2	90.33333333333333	83.33333333333333
355188000	1441067035	31.090381975090775	122.49978979444245	15.2	90.26666666666667	83.16666666666667
355188000	1441067036	31.090382	122.499873	15.2	90.2	83.0
355188000	1441067037	31.09038197668973	122.49995580897298	15.2	90.17142857142856	83.0
355188000	1441067038	31.090381920632034	122.50003823708055	15.2	90.14285714285715	83.0
355188000	1441067039	31.09038185613766	122.50012037961866	15.2	90.11428571428571	83.0
355188000	1441067040	31.090381807517122	122.50020233188344	15.2	90.08571428571429	83.0
355188000	1441067041	31.09038179908068	122.50028418917108	15.2	90.05714285714285	83.0
355188000	1441067042	31.090381855138375	122.50036604677783	15.2	90.02857142857142	83.0
355188000	1441067043	31.090381999999995	122.500448	15.2	90.0	83.0
355188000	1441067044	31.090382239014964	122.50053012069034	15.2	90.0	83.16666666666667
355188000	1441067045	31.090382501692098	122.50061238692658	15.2	90.0	83.33333333333333
355188000	1441067046	31.0903826985802	122.5006947533424	15.2	90.0	83.5
355188000	1441067047	31.090382740228197	122.50077717457124	15.2	90.0	83.66666666666667
355188000	1441067048	31.09038253718509	122.50085960524618	15.2	90.0	83.83333333333334
355188000	1441067049	31.090381999999995	122.500942	15.2	90.0	84.0
355188000	1441067050	31.090381077413543	122.50102432238363	15.2	90.05	84.0
355188000	1441067051	31.090379870931788	122.50110657162185	15.2	90.1	84.0
355188000	1441067052	31.090378520252152	122.50118875585824	15.2	90.14999999999999	84.0
355188000	1441067053	31.090377165072063	122.50127088323693	15.2	90.2	84.0
355188000	1441067054	31.090375945088887	122.5013529619025	15.2	90.25	84.0
355188000	1441067055	31.090375000000005	122.50143500000001	15.2	90.3	84.0
355188000	1441067056	31.090374419203833	122.50151703073857	15.2	90.35999999999999	84.0
355188000	1441067057	31.09037409090283	122.5015991875816	15.2	90.42	84.0
355188000	1441067058	31.090373853000102	122.50168162905564	15.2	90.47999999999999	84.0
355188000	1441067059	31.090373543398396	122.50176451368665	15.2	90.54	84.0
355188000	1441067060	31.090372999999992	122.501848	15.2	90.6	84.0
355188000	1441067061	31.090372103519602	122.50193214267514	15.216666666666667	90.63333333333334	84.0
355188000	1441067062	31.090370905923375	122.50201658100981	15.233333333333333	90.66666666666667	84.0
355188000	1441067063	31.090369501991407	122.50210085045653	15.25	90.7	84.0
355188000	1441067064	31.09036798650501	122.50218448646825	15.266666666666667	90.73333333333333	84.0
355188000	1441067065	31.090366454246645	122.50226702449821	15.283333333333333	90.76666666666667	84.0
355188000	1441067066	31.09036499999999	122.50234800000001	15.3	90.8	84.0
355188000	1441067067	31.09036369823998	122.5024272427254	15.3	90.75714285714285	84.0
355188000	1441067068	31.090362542201635	122.50250575961739	15.3	90.71428571428572	84.0
355188000	1441067069	31.090361504807266	122.50258485191677	15.3	90.67142857142858	84.0
355188000	1441067070	31.090360558975963	122.50266582086418	15.3	90.62857142857143	84.0
355188000	1441067071	31.090359677623518	122.50274996770021	15.3	90.58571428571429	84.0
355188000	1441067072	31.090358833662126	122.50283859366536	15.3	90.54285714285714	84.0
355188000	1441067073	31.090358000000002	122.50293300000001	15.3	90.5	84.0
355188000	1441067074	31.09035716523699	122.50303362969947	15.3	90.48	84.0
355188000	1441067075	31.090356380757928	122.5031374927788	15.3	90.46000000000001	84.0
355188000	1441067076	31.090355713654333	122.50324074100833	15.3	90.44000000000001	84.0
355188000	1441067077	31.090355231029942	122.50333952615851	15.3	90.42000000000002	84.0
355188000	1441067078	31.090354999999985	122.50343	15.3	90.40000000000002	84.0
355188000	1441067079	31.090355052244462	122.50350949576315	15.3	90.38333333333334	84.0
355188000	1441067080	31.09035527766568	122.50358007251697	15.3	90.36666666666667	84.0
355188000	1441067081	31.090355530713204	122.50364497078971	15.3	90.35000000000001	84.0
355188000	1441067082	31.09035566582898	122.50370743110935	15.3	90.33333333333333	84.0
355188000	1441067083	31.09035553744829	122.50377069400366	15.3	90.31666666666666	84.0
355188000	1441067084	31.09035499999999	122.503838	15.3	90.3	84.0
355188000	1441067085	31.090353954052084	122.5039118201317	15.3	90.38333333333333	84.0
355188000	1441067086	31.090352484752543	122.50399154745709	15.3	90.46666666666665	84.0
355188000	1441067087	31.090350723397083	122.50407580554106	15.3	90.55	84.0
355188000	1441067088	31.090348801284446	122.50416321794891	15.3	90.63333333333334	84.0
355188000	1441067089	31.0903468497168	122.50425240824646	15.3	90.71666666666667	84.0
355188000	1441067090	31.090344999999996	122.50434200000001	15.3	90.8	84.0
355188000	1441067091	31.090343357513348	122.50443084802443	15.3	90.76153846153846	84.0
355188000	1441067092	31.090341923917318	122.5045187321266	15.3	90.72307692307692	84.0
355188000	1441067093	31.09034067494231	122.50460566336145	15.3	90.68461538461538	84.0
355188000	1441067094	31.090339586318677	122.50469165278362	15.3	90.64615384615384	84.0
355188000	1441067095	31.090338633776714	122.50477671144783	15.3	90.6076923076923	84.0
355188000	1441067096	31.09033779304667	122.50486085040856	15.3	90.56923076923076	84.0
355188000	1441067097	31.090337039858706	122.5049440807203	15.3	90.53076923076924	84.0
355188000	1441067098	31.090336349943016	122.50502641343742	15.3	90.49230769230769	84.0
355188000	1441067099	31.090335699029655	122.50510785961414	15.3	90.45384615384616	84.0
355188000	1441067100	31.09033506284869	122.50518843030471	15.3	90.41538461538461	84.0
355188000	1441067101	31.090334417130137	122.5052681365632	15.3	90.37692307692308	84.0
355188000	1441067102	31.090333737603938	122.50534698944365	15.3	90.33846153846153	84.0
355188000	1441067103	31.090333	122.50542500000002	15.3	90.3	84.0
355188000	1441067104	31.090332161550755	122.50550242005686	15.3	90.31666666666666	84.16666666666667
355188000	1441067105	31.09033110549751	122.50558046452147	15.3	90.33333333333333	84.33333333333333
355188000	1441067106	31.090329696580923	122.5056605890714	15.3	90.35000000000001	84.50000000000001
355188000	1441067107	31.09032779953796	122.50574424938364	15.3	90.36666666666667	84.66666666666667
355188000	1441067108	31.0903252791015	122.50583290113462	15.3	90.38333333333334	84.83333333333334
355188000	1441067109	31.090322	122.505928	15.3	90.40000000000002	85.0
355188000	1441067110	31.090317911036646	122.506030088457	15.32	90.54	85.0
355188000	1441067111	31.090313297334426	122.50613605619282	15.34	90.68	85.0
355188000	1441067112	31.090308528107393	122.50624187969909	15.360000000000001	90.82	85.0
355188000	1441067113	31.090303972582713	122.50634353546951	15.38	90.96000000000001	85.0
355188000	1441067114	31.090299999999996	122.50643699999999	15.4	91.1	85.0
355188000	1441067115	31.09029688199782	122.50651945138546	15.4	91.16666666666667	85.16666666666667
355188000	1441067116	31.09029449977073	122.50659287411027	15.4	91.23333333333332	85.33333333333333
355188000	1441067117	31.090292636893686	122.50666045425497	15.4	91.3	85.5
355188000	1441067118	31.090291076933788	122.50672537789912	15.4	91.36666666666666	85.66666666666667
355188000	1441067119	31.090289603451307	122.50679083112148	15.4	91.43333333333332	85.83333333333334
355188000	1441067120	31.090288	122.50686000000002	15.4	91.5	86.0
355188000	1441067121	31.09028609397613	122.50693529995293	15.416666666666668	91.56666666666666	86.0
355188000	1441067122	31.09028388816971	122.5070160637615	15.433333333333334	91.63333333333334	86.0
355188000	1441067123	31.090281429222234	122.50710085354795	15.45	91.69999999999999	86.0
355188000	1441067124	31.090278763778496	122.50718823143468	15.466666666666667	91.76666666666667	86.0
355188000	1441067125	31.090275938486975	122.5072767595444	15.483333333333334	91.83333333333334	86.0
355188000	1441067126	31.090272999999996	122.50736500000001	15.5	91.9	86.0
355188000	1441067127	31.09026997987087	122.50745181566168	15.514285714285714	91.94285714285715	86.14285714285714
355188000	1441067128	31.090266849243342	122.50753727233761	15.528571428571428	91.9857142857143	86.28571428571429
355188000	1441067129	31.090263564157524	122.50762173657282	15.542857142857143	92.02857142857144	86.42857142857143
355188000	1441067130	31.090260080652588	122.5077055749121	15.557142857142857	92.07142857142858	86.57142857142857
355188000	1441067131	31.090256354766684	122.50778915390015	15.571428571428571	92.11428571428571	86.71428571428571
355188000	1441067132	31.090252342537074	122.50787284008135	15.585714285714285	92.15714285714286	86.85714285714286
355188000	1441067133	31.090248000000003	122.507957	15.6	92.2	87.0
355188000	1441067134	31.090243303809764	122.50804190559607	15.6	92.30000000000001	87.0
355188000	1441067135	31.090238313096176	122.50812745039337	15.6	92.4	87.0
355188000	1441067136	31.090233107608412	122.5082134333119	15.6	92.5	87.0
355188000	1441067137	31.09022776709619	122.50829965327202	15.6	92.60000000000001	87.0
355188000	1441067138	31.090222371309803	122.50838590919439	15.6	92.7	87.0
355188000	1441067139	31.090217	122.508472	15.6	92.8	87.0
355188000	1441067140	31.09021172250295	122.50855775709393	15.6	92.86	87.0
355188000	1441067141	31.090206566494086	122.50864314181658	15.6	92.92	87.0
355188000	1441067142	31.090201549233768	122.50872814799224	15.6	92.98	87.0
355188000	1441067143	31.090196687982278	122.50881276944526	15.6	93.04	87.0
355188000	1441067144	31.090191999999995	122.508897	15.6	93.1	87.0
355188000	1441067145	31.090187486448613	122.50898088520027	15.6	93.14999999999999	87.0
355188000	1441067146	31.0901830840951	122.50906467746721	15.6	93.2	87.0
355188000	1441067147	31.090178713607077	122.50914868094095	15.6	93.25	87.0
355188000	1441067148	31.090174295651362	122.50923319976138	15.6	93.3	87.0
355188000	1441067149	31.090169750893924	122.50931853806802	15.6	93.35000000000001	87.0
355188000	1441067150	31.090164999999992	122.509405	15.6	93.4	87.0
355188000	1441067151	31.09015999732328	122.50949264710584	15.6	93.46666666666667	87.0
355188000	1441067152	31.090154831975575	122.50958057057251	15.6	93.53333333333333	87.0
355188000	1441067153	31.090149626760848	122.50966761899713	15.6	93.60000000000001	87.0
355188000	1441067154	31.090144504486176	122.50975264097751	15.6	93.66666666666667	87.0
355188000	1441067155	31.090139587961623	122.50983448511214	15.6	93.73333333333333	87.0
355188000	1441067156	31.090135	122.509912	15.6	93.80000000000001	87.0
355188000	1441067157	31.090130818517974	122.50998456873738	15.614285714285714	93.80000000000001	87.0
355188000	1441067158	31.090126941837973	122.51005371240753	15.628571428571428	93.80000000000001	87.0
355188000	1441067159	31.090123223379656	122.51012148658974	15.642857142857142	93.80000000000001	87.0
355188000	1441067160	31.090119516558268	122.51018994686252	15.657142857142857	93.80000000000001	87.0
355188000	1441067161	31.090115674784634	122.51026114880385	15.67142857142857	93.80000000000001	87.0
355188000	1441067162	31.090111551464915	122.5103371479909	15.685714285714285	93.80000000000001	87.0
355188000	1441067163	31.090106999999996	122.51042	15.7	93.80000000000001	87.0
355188000	1441067164	31.090101922440198	122.51051100515863	15.7	93.83333333333334	87.0
355188000	1441067165	31.090096415455655	122.51060844280207	15.7	93.86666666666667	87.0
355188000	1441067166	31.09009062437727	122.51070983701833	15.7	93.9	87.0
355188000	1441067167	31.090084694543275	122.51081271189645	15.7	93.93333333333334	87.0
355188000	1441067168	31.090078771299595	122.5109145915266	15.7	93.96666666666667	87.0
355188000	1441067169	31.09007299999999	122.51101299999999	15.7	94.0	87.0
355188000	1441067170	31.09006749497205	122.5111060775862	15.7	93.98333333333335	87.0
355188000	1441067171	31.09006224641225	122.51119442926407	15.7	93.96666666666667	87.0
355188000	1441067172	31.0900572134805	122.51127927618927	15.7	93.95	87.0
355188000	1441067173	31.09005235533306	122.51136183951711	15.7	93.93333333333335	87.0
355188000	1441067174	31.090047631122943	122.5114433404025	15.7	93.91666666666667	87.0
355188000	1441067175	31.090042999999987	122.511525	15.7	93.9	87.0
355188000	1441067176	31.09003842262454	122.51160779611139	15.7	93.88000000000001	87.0
355188000	1441067177	31.090033865709604	122.51169173312815	15.7	93.86000000000001	87.0
355188000	1441067178	31.090029297482094	122.51177657208929	15.7	93.84	87.0
355188000	1441067179	31.090024686169507	122.51186207403362	15.7	93.82000000000001	87.0
355188000	1441067180	31.09001999999999	122.511948	15.7	93.80000000000001	87.0
355188000	1441067181	31.090015213999425	122.51203413844182	15.716666666666667	93.78333333333335	87.0
355188000	1441067182	31.090010330382636	122.51212038747113	15.733333333333333	93.76666666666667	87.0
355188000	1441067183	31.0900053581618	122.51220667261475	15.75	93.75	87.0
355188000	1441067184	31.090000306349335	122.5122929193995	15.766666666666667	93.73333333333333	87.0
355188000	1441067185	31.08999518395781	122.51237905335228	15.783333333333333	93.71666666666667	87.0
355188000	1441067186	31.08999	122.51246500000002	15.8	93.7	87.0
355188000	1441067187	31.089984761315367	122.51255070782518	15.8	93.67142857142856	87.0
355188000	1441067188	31.089979466049265	122.51263621713235	15.8	93.64285714285715	87.0
355188000	1441067189	31.0899741101734	122.51272159118162	15.8	93.61428571428571	87.0
355188000	1441067190	31.08996868965926	122.51280689323302	15.8	93.58571428571429	87.0
355188000	1441067191	31.089963200478223	122.51289218654655	15.8	93.55714285714285	87.0
355188000	1441067192	31.089957638601472	122.51297753438222	15.8	93.52857142857142	87.0
355188000	1441067193	31.089952	122.51306300000002	15.8	93.5	87.0
355188000	1441067194	31.089946288369013	122.51314862902237	15.8	93.56666666666666	87.0
355188000	1441067195	31.08994053830103	122.5132343965219	15.8	93.63333333333334	87.0
355188000	1441067196	31.08993479211302	122.51332025993389	15.8	93.7	87.0
355188000	1441067197	31.08992909212203	122.5134061766938	15.8	93.76666666666667	87.0
355188000	1441067198	31.089923480645254	122.51349210423724	15.8	93.83333333333334	87.0
355188000	1441067199	31.089917999999987	122.51357799999998	15.8	93.9	87.0
355188000	1441067200	31.08991268418083	122.51366383331906	15.8	93.86000000000001	87.0
355188000	1441067201	31.089907533890962	122.51374962113597	15.8	93.82000000000001	87.0
355188000	1441067202	31.089902541510725	122.51383539229339	15.8	93.78	87.0
355188000	1441067203	31.089897699420348	122.51392117563388	15.8	93.74	87.0
355188000	1441067204	31.089893000000004	122.514007	15.8	93.7	87.0
355188000	1441067205	31.08988843390369	122.51409288764671	15.816666666666666	93.66666666666666	87.0
355188000	1441067206	31.089883984881073	122.51417883447871	15.833333333333334	93.63333333333333	87.0
355188000	1441067207	31.089879634955757	122.51426482981306	15.850000000000001	93.60000000000001	87.0
355188000	1441067208	31.089875366151347	122.51435086296678	15.866666666666667	93.56666666666666	87.0
355188000	1441067209	31.089871160491537	122.51443692325681	15.883333333333333	93.53333333333333	87.0
355188000	1441067210	31.089867	122.51452300000001	15.9	93.5	87.0
355188000	1441067211	31.08986286679804	122.51460907229232	15.9	93.46666666666667	87.0
355188000	1441067212	31.089858743397368	122.51469507834602	15.9	93.43333333333332	87.0
355188000	1441067213	31.08985461240746	122.51478094615241	15.9	93.39999999999999	87.0
355188000	1441067214	31.089850456437986	122.51486660370273	15.9	93.36666666666667	87.0
355188000	1441067215	31.089846258098813	122.51495197898821	15.9	93.33333333333333	87.0
355188000	1441067216	31.089841999999987	122.515037	15.9	93.3	87.0
355188000	1441067217	31.08983767007996	122.51512162874369	15.9	93.3076923076923	87.0
355188000	1441067218	31.089833277590053	122.51520596328265	15.9	93.31538461538462	87.0
355188000	1441067219	31.089828837109472	122.51529013569477	15.9	93.32307692307693	87.0
355188000	1441067220	31.08982436321713	122.515374278058	15.9	93.33076923076922	87.0
355188000	1441067221	31.08981987049156	122.51545852245029	15.9	93.33846153846154	87.0
355188000	1441067222	31.089815373510945	122.51554300094963	15.9	93.34615384615385	87.0
355188000	1441067223	31.089810886853137	122.51562784563401	15.9	93.35384615384615	87.0
355188000	1441067224	31.089806425095638	122.51571318858153	15.9	93.36153846153846	87.0
355188000	1441067225	31.0898020028156	122.51579916187025	15.9	93.36923076923078	87.0
355188000	1441067226	31.08979763458978	122.51588589757829	15.9	93.37692307692308	87.0
355188000	1441067227	31.089793334994607	122.51597352778379	15.9	93.38461538461539	87.0
355188000	1441067228	31.089789118606134	122.51606218456496	15.9	93.3923076923077	87.0
355188000	1441067229	31.089784999999996	122.51615200000002	15.9	93.4	87.0
355188000	1441067230	31.089780993019183	122.51624285329349	15.9	93.38333333333334	87.0
355188000	1441067231	31.089777108578712	122.51633361215484	15.9	93.36666666666667	87.0
355188000	1441067232	31.089773356864754	122.51642289142	15.9	93.35	87.0
355188000	1441067233	31.089769748067372	122.51650930592501	15.9	93.33333333333333	87.0
355188000	1441067234	31.08976629238019	122.51659147050621	15.9	93.31666666666668	87.0
355188000	1441067235	31.089763000000005	122.516668	15.9	93.3	87.0
355188000	1441067236	31.089759861468547	122.51673827650706	15.916666666666668	93.3	87.0
355188000	1441067237	31.08975678869563	122.51680475118444	15.933333333333334	93.3	87.0
355188000	1441067238	31.089753673926893	122.51687064245279	15.95	93.3	87.0
355188000	1441067239	31.08975040940138	122.51693916873208	15.966666666666667	93.3	87.0
355188000	1441067240	31.08974688735107	122.51701354844165	15.983333333333334	93.3	87.0
355188000	1441067241	31.089742999999995	122.517097	16.0	93.3	87.0
355188000	1441067242	31.089738669071966	122.51719154198366	16.0	93.3	87.0
355188000	1441067243	31.089733934325068	122.51729439360415	16.0	93.3	87.0
355188000	1441067244	31.089728865035895	122.51740157423232	16.0	93.3	87.0
355188000	1441067245	31.08972353049348	122.51750910324003	16.0	93.3	87.0
355188000	1441067246	31.089717999999998	122.51761299999998	16.0	93.3	87.0
355188000	1441067247	31.089712343971087	122.51771019000317	16.0	93.37142857142857	87.0
355188000	1441067248	31.089706637231732	122.51780122320967	16.0	93.44285714285715	87.0
355188000	1441067249	31.089700955703982	122.51788755569693	16.0	93.51428571428572	87.0
355188000	1441067250	31.08969537530537	122.51797064354227	16.0	93.58571428571429	87.0
355188000	1441067251	31.089689971949365	122.518051942823	16.0	93.65714285714286	87.0
355188000	1441067252	31.089684821545593	122.51813290961651	16.0	93.72857142857143	87.0
355188000	1441067253	31.08968	122.518215	16.0	93.80000000000001	87.0
355188000	1441067254	31.089675555361104	122.51829928390306	16.0	93.78	86.8
355188000	1441067255	31.08967142426071	122.51838528666411	16.0	93.76	86.6
355188000	1441067256	31.08966751547863	122.51847214747377	16.0	93.74	86.4
355188000	1441067257	31.089663737796926	122.51855900552235	16.0	93.72	86.2
355188000	1441067258	31.08965999999999	122.51864499999999	16.0	93.7	86.0
355188000	1441067259	31.089656218731964	122.518729582011	16.0	93.7	86.16666666666667
355188000	1441067260	31.089652342067428	122.51881345031696	16.0	93.7	86.33333333333334
355188000	1441067261	31.089648325936185	122.51889761559359	16.0	93.7	86.5
355188000	1441067262	31.089644126265398	122.51898308851628	16.0	93.7	86.66666666666667
355188000	1441067263	31.089639698979457	122.51907087976015	16.0	93.7	86.83333333333333
355188000	1441067264	31.08963500000001	122.51916200000001	16.0	93.7	87.0
355188000	1441067265	31.089630004198618	122.5192571029685	16.009090909090908	93.69090909090909	87.0
355188000	1441067266	31.089624762257984	122.51935541463124	16.01818181818182	93.68181818181817	87.0
355188000	1441067267	31.089619343816562	122.5194558040125	16.027272727272727	93.67272727272727	87.0
355188000	1441067268	31.08961381851617	122.51955714013698	16.036363636363635	93.66363636363636	87.0
355188000	1441067269	31.089608256002123	122.51965829202994	16.045454545454547	93.65454545454544	87.0
355188000	1441067270	31.08960272592332	122.51975812871707	16.054545454545455	93.64545454545454	87.0
355188000	1441067271	31.089597297932087	122.51985551922466	16.063636363636366	93.63636363636364	87.0
355188000	1441067272	31.08959204168411	122.51994933257937	16.072727272727274	93.62727272727273	87.0
355188000	1441067273	31.08958702683813	122.5200384378084	16.081818181818182	93.61818181818181	87.0
355188000	1441067274	31.089582323055538	122.5201217039393	16.090909090909093	93.60909090909091	87.0
355188000	1441067275	31.089578	122.52019800000001	16.1	93.6	87.0
355188000	1441067276	31.08957409710075	122.52026678148495	16.1	93.6	87.0
355188000	1441067277	31.089570532841726	122.52032984975375	16.1	93.6	87.0
355188000	1441067278	31.08956719546574	122.52038959263163	16.1	93.6	87.0
355188000	1441067279	31.089563973210748	122.52044839794324	16.1	93.6	87.0
355188000	1441067280	31.089560754310273	122.52050865351265	16.1	93.6	87.0
355188000	1441067281	31.08955742699333	122.5205727471634	16.1	93.6	87.0
355188000	1441067282	31.089553879483866	122.52064306671843	16.1	93.6	87.0
355188000	1441067283	31.089549999999996	122.52072200000002	16.1	93.6	87.0
355188000	1441067284	31.089545706884323	122.52081109128359	16.1	93.56666666666666	86.83333333333333
355188000	1441067285	31.089541039003038	122.5209085106598	16.1	93.53333333333333	86.66666666666667
355188000	1441067286	31.089536065359162	122.5210115846736	16.1	93.5	86.5
355188000	1441067287	31.08953085496325	122.52111763987058	16.1	93.46666666666667	86.33333333333334
355188000	1441067288	31.089525476834304	122.52122400279703	16.1	93.43333333333334	86.16666666666667
355188000	1441067289	31.089520000000004	122.521328	16.1	93.4	86.0
355188000	1441067290	31.08951449843929	122.52142739974151	16.1	93.43333333333334	86.16666666666667
355188000	1441067291	31.089509065906803	122.5215217371409	16.1	93.46666666666667	86.33333333333334
355188000	1441067292	31.08950380109999	122.52161098903204	16.1	93.5	86.5
355188000	1441067293	31.08949880271577	122.52169513224922	16.1	93.53333333333333	86.66666666666667
355188000	1441067294	31.08949416945049	122.52177414362696	16.1	93.56666666666666	86.83333333333333
355188000	1441067295	31.08949	122.52184800000002	16.1	93.6	87.0
355188000	1441067296	31.089486336346326	122.52191714308366	16.1	93.56666666666666	87.0
355188000	1441067297	31.089482993616166	122.52198387411407	16.1	93.53333333333333	87.0
355188000	1441067298	31.089479730217512	122.5220509592069	16.1	93.5	87.0
355188000	1441067299	31.089476304552484	122.52212116447666	16.1	93.46666666666667	87.0
355188000	1441067300	31.089472475017043	122.52219725603692	16.1	93.43333333333334	87.0
355188000	1441067301	31.089468000000004	122.522282	16.1	93.4	87.0
355188000	1441067302	31.089462721993144	122.52237714391875	16.1	93.52000000000001	87.0
355188000	1441067303	31.089456819930966	122.52248036111358	16.1	93.64	87.0
355188000	1441067304	31.089450556866947	122.52258830634814	16.1	93.76	87.0
355188000	1441067305	31.089444195864964	122.52269763438785	16.1	93.88	87.0
355188000	1441067306	31.089438000000012	122.522805	16.1	94.0	87.0
355188000	1441067307	31.08943217885278	122.52290763051367	16.114285714285714	93.9857142857143	87.0
355188000	1441067308	31.08942672798896	122.52300504349844	16.12857142857143	93.97142857142858	87.0
355188000	1441067309	31.089421589468795	122.52309732908348	16.142857142857142	93.95714285714287	87.0
355188000	1441067310	31.089416705351674	122.52318457739773	16.15714285714286	93.94285714285715	87.0
355188000	1441067311	31.08941201769616	122.52326687856971	16.17142857142857	93.92857142857144	87.0
355188000	1441067312	31.089407468559948	122.52334432272778	16.185714285714287	93.91428571428573	87.0
355188000	1441067313	31.089402999999994	122.52341699999998	16.2	93.9	87.0
355188000	1441067314	31.089398555759537	122.52348544030048	16.2	93.91666666666667	87.0
355188000	1441067315	31.089394086327317	122.52355193268828	16.2	93.93333333333335	87.0
355188000	1441067316	31.089389543873807	122.5236192060082	16.2	93.95	87.0
355188000	1441067317	31.089384880563635	122.52368998910451	16.2	93.96666666666667	87.0
355188000	1441067318	31.089380048555288	122.52376701082078	16.2	93.98333333333335	87.0
355188000	1441067319	31.089375000000004	122.523853	16.2	94.0	87.0
355188000	1441067320	31.089369704367574	122.5239495977458	16.2	93.94000000000001	87.0
355188000	1441067321	31.089364200433554	122.52405409420714	16.2	93.88	87.0
355188000	1441067322	31.089358544309665	122.5241626917951	16.2	93.82000000000001	87.0
355188000	1441067323	31.08935279211966	122.52427159292174	16.2	93.75999999999999	87.0
355188000	1441067324	31.089346999999993	122.52437699999999	16.2	93.7	87.0
355188000	1441067325	31.089341223942856	122.52447596670044	16.214285714285715	93.72857142857143	87.0
355188000	1441067326	31.089335519320095	122.52456895172047	16.228571428571428	93.75714285714287	87.0
355188000	1441067327	31.089329941343674	122.52465726501403	16.242857142857144	93.78571428571429	87.0
355188000	1441067328	31.089324545221274	122.524742216535	16.257142857142856	93.81428571428572	87.0
355188000	1441067329	31.089319386156834	122.52482511623717	16.271428571428572	93.84285714285714	87.0
355188000	1441067330	31.08931451935073	122.5249072740743	16.285714285714285	93.87142857142858	87.0
355188000	1441067331	31.089309999999994	122.52499	16.3	93.9	87.0
355188000	1441067332	31.089305862923784	122.52507436397332	16.3	93.78	86.8
355188000	1441067333	31.08930206144107	122.52516047597454	16.3	93.66	86.6
355188000	1441067334	31.089298528496318	122.52524820598926	16.3	93.54	86.4
355188000	1441067335	31.089295197034286	122.52533742400269	16.3	93.42	86.2
355188000	1441067336	31.089292	122.525428	16.3	93.3	86.0
355188000	1441067337	31.08928887972522	122.5255197851527	16.30526315789474	93.25263157894737	86.05263157894737
355188000	1441067338	31.089285816087685	122.52561255537901	16.310526315789474	93.20526315789473	86.10526315789474
355188000	1441067339	31.089282798352187	122.52570606778373	16.315789473684212	93.15789473684211	86.15789473684211
355188000	1441067340	31.08927981578419	122.5258000794717	16.321052631578947	93.11052631578949	86.21052631578948
355188000	1441067341	31.08927685764984	122.52589434754772	16.326315789473686	93.06315789473683	86.26315789473685
355188000	1441067342	31.08927391321604	122.5259886291166	16.33157894736842	93.01578947368421	86.3157894736842
355188000	1441067343	31.089270971750356	122.52608268128304	16.33684210526316	92.96842105263157	86.36842105263158
355188000	1441067344	31.0892680225211	122.52617626115183	16.342105263157894	92.92105263157895	86.42105263157895
355188000	1441067345	31.08926505479724	122.5262691258277	16.347368421052632	92.87368421052632	86.47368421052632
355188000	1441067346	31.08926205784849	122.52636103241527	16.352631578947367	92.82631578947368	86.52631578947368
355188000	1441067347	31.08925902094517	122.52645173801929	16.357894736842105	92.77894736842106	86.57894736842105
355188000	1441067348	31.089255933358316	122.52654099974438	16.36315789473684	92.73157894736843	86.63157894736842
355188000	1441067349	31.089252784359566	122.5266285746952	16.36842105263158	92.6842105263158	86.6842105263158
355188000	1441067350	31.08924956322116	122.5267142199764	16.373684210526314	92.63684210526316	86.73684210526316
355188000	1441067351	31.0892462592159	122.52679769269257	16.378947368421052	92.58947368421052	86.78947368421052
355188000	1441067352	31.089242861617134	122.5268787499484	16.384210526315787	92.5421052631579	86.84210526315789
355188000	1441067353	31.089239359698663	122.52695714884845	16.389473684210525	92.49473684210527	86.89473684210526
355188000	1441067354	31.089235742734736	122.52703264649743	16.39473684210526	92.44736842105263	86.94736842105263
355188000	1441067355	31.089232	122.52710500000002	16.4	92.4	87.0
355188000	1441067356	31.089228128632413	122.52717437622105	16.4	92.45	87.0
355188000	1441067357	31.089224157220546	122.52724258106625	16.4	92.50000000000001	87.0
355188000	1441067358	31.089220122211607	122.52731183020133	16.4	92.55000000000001	87.0
355188000	1441067359	31.089216060048024	122.52738433929177	16.4	92.60000000000001	87.0
355188000	1441067360	31.08921200716703	122.52746232400295	16.4	92.65000000000002	87.0
355188000	1441067361	31.089208000000003	122.52754799999998	16.4	92.7	87.0
355188000	1441067362	31.089204051573578	122.52764289256753	16.4	92.68	87.0
355188000	1441067363	31.08920008131979	122.52774576546878	16.4	92.66	87.0
355188000	1441067364	31.0891959852764	122.52785469208638	16.4	92.64	87.0
355188000	1441067365	31.08919165948666	122.52796774580274	16.4	92.61999999999999	87.0
355188000	1441067366	31.089187	122.528083	16.4	92.6	87.0
355188000	1441067367	31.0891819528026	122.52819846859367	16.4	92.63333333333333	87.0
355188000	1441067368	31.089176663608217	122.52831192763449	16.4	92.66666666666666	87.0
355188000	1441067369	31.08917132806856	122.52842109370802	16.4	92.7	87.0
355188000	1441067370	31.089166141842718	122.5285236834012	16.4	92.73333333333333	87.0
355188000	1441067371	31.089161300596313	122.52861741330216	16.4	92.76666666666667	87.0
355188000	1441067372	31.089156999999993	122.52870000000001	16.4	92.8	87.0
355188000	1441067373	31.089153373133417	122.5287702408699	16.4	92.8	87.0
355188000	1441067374	31.089150302695785	122.52883125642761	16.4	92.8	87.0
355188000	1441067375	31.08914760878254	122.5288872479731	16.4	92.8	87.0
355188000	1441067376	31.08914511148077	122.52894241680531	16.4	92.8	87.0
355188000	1441067377	31.089142630870136	122.52900096422243	16.4	92.8	87.0
355188000	1441067378	31.089139987022467	122.52906709152182	16.4	92.8	87.0
355188000	1441067379	31.089136999999997	122.52914499999999	16.4	92.8	87.0
355188000	1441067380	31.089133548900122	122.52923742450903	16.4	92.74000000000001	87.0
355188000	1441067381	31.089129749004492	122.52934123412714	16.4	92.67999999999999	87.0
355188000	1441067382	31.089125774651617	122.52945183149012	16.4	92.62	87.0
355188000	1441067383	31.08912180019404	122.52956461923496	16.4	92.55999999999999	87.0
355188000	1441067384	31.089118000000006	122.529675	16.4	92.5	87.0
355188000	1441067385	31.089114507850972	122.52977925370868	16.4	92.5142857142857	87.0
355188000	1441067386	31.08911129512778	122.52987716942022	16.4	92.52857142857142	87.0
355188000	1441067387	31.089108292607282	122.52996941347723	16.4	92.54285714285714	87.0
355188000	1441067388	31.08910543106364	122.53005665222197	16.4	92.55714285714285	87.0
355188000	1441067389	31.08910264126853	122.53013955199636	16.4	92.57142857142856	87.0
355188000	1441067390	31.08909985399149	122.53021877914193	16.4	92.58571428571427	87.0
355188000	1441067391	31.089097	122.53029500000001	16.4	92.6	87.0
355188000	1441067392	31.08909402118114	122.53036894337363	16.4	92.63333333333333	87.0
355188000	1441067393	31.089090903905717	122.5304415879139	16.4	92.66666666666666	87.0
355188000	1441067394	31.089087645663597	122.53051397473381	16.4	92.7	87.0
355188000	1441067395	31.089084243942256	122.53058714494631	16.4	92.73333333333333	87.0
355188000	1441067396	31.089080696226837	122.53066213966414	16.4	92.76666666666667	87.0
355188000	1441067397	31.08907699999999	122.53073999999998	16.4	92.8	87.0
355188000	1441067398	31.08907315939564	122.53082151872233	16.416666666666664	92.81666666666668	87.0
355188000	1441067399	31.08906920516186	122.53090649522379	16.433333333333334	92.83333333333334	87.0
355188000	1441067400	31.089065174701258	122.5309944805532	16.45	92.85	87.0
355188000	1441067401	31.089061105417418	122.53108502575957	16.466666666666665	92.86666666666667	87.0
355188000	1441067402	31.089057034715047	122.53117768189203	16.483333333333334	92.88333333333335	87.0
355188000	1441067403	31.089052999999996	122.531272	16.5	92.9	87.0
355188000	1441067404	31.089049031151905	122.53136756583592	16.5	92.87500000000001	87.0
355188000	1441067405	31.08904512794168	122.53146410396376	16.5	92.85	87.0
355188000	1441067406	31.089041282613504	122.53156137365035	16.5	92.825	87.0
355188000	1441067407	31.089037487412273	122.5316591341625	16.5	92.8	87.0
355188000	1441067408	31.08903373458362	122.53175714476708	16.5	92.775	87.0
355188000	1441067409	31.089030016373883	122.5318551647309	16.5	92.75	87.0
355188000	1441067410	31.089026325030147	122.53195295332081	16.5	92.725	87.0
355188000	1441067411	31.089022652800242	122.5320502698036	16.5	92.7	87.0
355188000	1441067412	31.089018991932665	122.53214687344611	16.5	92.675	87.0
355188000	1441067413	31.089015334676688	122.53224252351515	16.5	92.64999999999999	87.0
355188000	1441067414	31.089011673282258	122.5323369792775	16.5	92.62499999999999	87.0
355188000	1441067415	31.089008000000003	122.53243	16.5	92.6	87.0
355188000	1441067416	31.08900431360873	122.53252143973062	16.5	92.61999999999999	87.0
355188000	1441067417	31.08900063899763	122.53261153164199	16.5	92.64	87.0
355188000	1441067418	31.08899700758264	122.53270060368801	16.5	92.66	87.0
355188000	1441067419	31.088993450778748	122.53278898382268	16.5	92.68	87.0
355188000	1441067420	31.088989999999995	122.53287700000001	16.5	92.7	87.0
355188000	1441067421	31.08898667147007	122.53296497638073	16.5	92.66666666666667	87.0
355188000	1441067422	31.088983420653737	122.53305322195175	16.5	92.63333333333334	87.0
355188000	1441067423	31.088980187825417	122.53314204190629	16.5	92.60000000000001	87.0
355188000	1441067424	31.088976913258698	122.5332317414374	16.5	92.56666666666666	87.0
355188000	1441067425	31.088973537226288	122.53332262573781	16.5	92.53333333333333	87.0
355188000	1441067426	31.088969999999993	122.533415	16.5	92.5	87.0
355188000	1441067427	31.088966268938176	122.5335089158449	16.5	92.5	87.0
355188000	1441067428	31.08896241974951	122.53360341060838	16.5	92.5	87.0
355188000	1441067429	31.088958555233308	122.53369726805546	16.5	92.5	87.0
355188000	1441067430	31.08895477819243	122.5337892719518	16.5	92.5	87.0
355188000	1441067431	31.088951191433132	122.53387820606348	16.5	92.5	87.0
355188000	1441067432	31.088947897764886	122.5339628541572	16.5	92.5	87.0
355188000	1441067433	31.088945000000002	122.53404199999999	16.5	92.5	87.0
355188000	1441067434	31.088942546857176	122.53411515319848	16.5	92.5	87.0
355188000	1441067435	31.08894037067015	122.5341847267161	16.5	92.5	87.0
355188000	1441067436	31.08893824967015	122.53425385935459	16.5	92.5	87.0
355188000	1441067437	31.088935962081617	122.53432568991487	16.5	92.5	87.0
355188000	1441067438	31.088933286121843	122.53440335719702	16.5	92.5	87.0
355188000	1441067439	31.088929999999994	122.53449	16.5	92.5	87.0
355188000	1441067440	31.08892596502056	122.5345875667721	16.5	92.5	87.0
355188000	1441067441	31.08892137490504	122.53469324456375	16.5	92.5	87.0
355188000	1441067442	31.088916506489543	122.5348030300773	16.5	92.5	87.0
355188000	1441067443	31.088911636623006	122.53491292001688	16.5	92.5	87.0
355188000	1441067444	31.08890704216802	122.53501891108851	16.5	92.5	87.0
355188000	1441067445	31.088903000000002	122.53511699999999	16.5	92.5	87.0
355188000	1441067446	31.088899704364373	122.53520433899855	16.516666666666666	92.46666666666665	87.0
355188000	1441067447	31.088897018944568	122.53528270248366	16.533333333333335	92.43333333333332	87.0
355188000	1441067448	31.088894724774917	122.53535502039152	16.55	92.4	87.0
355188000	1441067449	31.088892602882087	122.53542422265747	16.566666666666666	92.36666666666667	87.0
355188000	1441067450	31.08889043428594	122.53549323921578	16.583333333333336	92.33333333333333	87.0
355188000	1441067451	31.088887999999994	122.535565	16.6	92.3	87.0
355188000	1441067452	31.088885124776453	122.53564189202773	16.583333333333336	92.35	87.16666666666666
355188000	1441067453	31.088881808344	122.53572413065558	16.566666666666666	92.39999999999999	87.33333333333333
355188000	1441067454	31.088878094176113	122.53581138832507	16.55	92.45	87.5
355188000	1441067455	31.088874025746623	122.5359033374778	16.533333333333335	92.5	87.66666666666667
355188000	1441067456	31.08886964652967	122.53599965055554	16.516666666666666	92.55	87.83333333333333
355188000	1441067457	31.08886499999999	122.5361	16.5	92.6	88.0
355188000	1441067458	31.088860125271296	122.53620386604432	16.5	92.66666666666666	88.0
355188000	1441067459	31.088855044012995	122.53630996008575	16.5	92.73333333333333	88.0
355188000	1441067460	31.088849773537255	122.5364168013129	16.5	92.8	88.0
355188000	1441067461	31.088844331161106	122.53652290891475	16.5	92.86666666666666	88.0
355188000	1441067462	31.08883873420648	122.53662680208055	16.5	92.93333333333334	88.0
355188000	1441067463	31.088833000000005	122.536727	16.5	93.0	88.0
355188000	1441067464	31.088827162858642	122.53682248000261	16.52	93.14000000000001	88.0
355188000	1441067465	31.088821325044776	122.53691405197627	16.54	93.28	88.0
355188000	1441067466	31.088815605803433	122.53700298394853	16.560000000000002	93.42	88.0
355188000	1441067467	31.08881012437591	122.53709054394712	16.580000000000002	93.55999999999999	88.0
355188000	1441067468	31.088805	122.537178	16.6	93.7	88.0
355188000	1441067469	31.088800316509403	122.53726637000048	16.6	93.62857142857142	88.0
355188000	1441067470	31.088796016133273	122.53735567130273	16.6	93.55714285714286	88.0
355188000	1441067471	31.08879200570042	122.53744567112592	16.6	93.4857142857143	88.0
355188000	1441067472	31.088788192040262	122.53753613668889	16.6	93.41428571428571	88.0
355188000	1441067473	31.088784481982874	122.53762683521013	16.6	93.34285714285714	88.0
355188000	1441067474	31.088780782359002	122.53771753390788	16.6	93.27142857142857	88.0
355188000	1441067475	31.088777	122.537808	16.6	93.2	88.0
355188000	1441067476	31.088773063261037	122.53789805683358	16.6	93.21666666666667	88.0
355188000	1441067477	31.088768986590075	122.53798775227384	16.6	93.23333333333333	88.0
355188000	1441067478	31.088764805958043	122.5380771903156	16.6	93.25	88.0
355188000	1441067479	31.08876055733552	122.53816647495383	16.6	93.26666666666667	88.0
355188000	1441067480	31.088756276692823	122.53825571018355	16.6	93.28333333333333	88.0
355188000	1441067481	31.088752000000003	122.538345	16.6	93.3	88.0
355188000	1441067482	31.0887477612032	122.5384344219681	16.6	93.26666666666667	88.0
355188000	1441067483	31.088743586154056	122.53852394793134	16.6	93.23333333333332	88.0
355188000	1441067484	31.08873949868076	122.53861352330281	16.6	93.2	88.0
355188000	1441067485	31.088735522611657	122.53870309349584	16.6	93.16666666666667	88.0
355188000	1441067486	31.08873168177518	122.53879260392374	16.6	93.13333333333334	88.0
355188000	1441067487	31.088728000000003	122.53888199999999	16.6	93.1	88.0
355188000	1441067488	31.08872448452211	122.53897125066487	16.6	93.08333333333334	87.83333333333333
355188000	1441067489	31.088721076206422	122.5390604189657	16.6	93.06666666666666	87.66666666666667
355188000	1441067490	31.088717699324814	122.53914959147629	16.6	93.05	87.5
355188000	1441067491	31.08871427814897	122.5392388547701	16.6	93.03333333333335	87.33333333333333
355188000	1441067492	31.088710736950308	122.53932829542035	16.6	93.01666666666667	87.16666666666666
355188000	1441067493	31.088706999999996	122.539418	16.6	93.0	87.0
355188000	1441067494	31.08870302292685	122.53950801518316	16.6	93.01666666666667	87.0
355188000	1441067495	31.088698886791143	122.53959822804991	16.6	93.03333333333335	87.0
355188000	1441067496	31.088694704011434	122.53968848578229	16.6	93.05	87.0
355188000	1441067497	31.088690587006656	122.53977863556275	16.6	93.06666666666666	87.0
355188000	1441067498	31.08868664819625	122.53986852457423	16.6	93.08333333333334	87.0
355188000	1441067499	31.088683000000003	122.539958	16.6	93.1	87.0
355188000	1441067500	31.088679715443682	122.54004700342418	16.6	93.03333333333335	87.0
355188000	1441067501	31.08867670997493	122.54013585403214	16.6	92.96666666666667	87.0
355188000	1441067502	31.088673859645816	122.54022496540917	16.6	92.89999999999999	87.0
355188000	1441067503	31.0886710405073	122.54031475114006	16.6	92.83333333333334	87.0
355188000	1441067504	31.088668128609164	122.54040562480908	16.6	92.76666666666668	87.0
355188000	1441067505	31.088664999999995	122.540498	16.6	92.7	87.0
355188000	1441067506	31.08866156898535	122.5405919711119	16.6	92.68333333333334	87.0
355188000	1441067507	31.088657902904203	122.540686355807	16.6	92.66666666666667	87.0
355188000	1441067508	31.088654107357673	122.54077965256391	16.6	92.65	87.0
355188000	1441067509	31.08865028795113	122.54087035986178	16.6	92.63333333333333	87.0
355188000	1441067510	31.088646550294154	122.54095697618037	16.6	92.61666666666666	87.0
355188000	1441067511	31.088643000000005	122.541038	16.6	92.6	87.0
355188000	1441067512	31.088639712374405	122.54111269547114	16.616666666666667	92.61666666666666	87.0
355188000	1441067513	31.088636641479457	122.54118338942308	16.633333333333333	92.63333333333333	87.0
355188000	1441067514	31.08863371106008	122.5412531743543	16.65	92.65	87.0
355188000	1441067515	31.088630844854304	122.54132514276264	16.666666666666668	92.66666666666667	87.0
355188000	1441067516	31.088627966593222	122.5414023871456	16.683333333333334	92.68333333333334	87.0
355188000	1441067517	31.088625	122.54148799999999	16.7	92.7	87.0
355188000	1441067518	31.088621886966283	122.54158401551283	16.7	92.65000000000002	87.0
355188000	1441067519	31.08861864209076	122.54168823463326	16.7	92.60000000000001	87.0
355188000	1441067520	31.088615298157084	122.54179740000141	16.7	92.55000000000001	87.0
355188000	1441067521	31.088611887959054	122.54190825425783	16.7	92.50000000000001	87.0
355188000	1441067522	31.088608444301453	122.54201754004355	16.7	92.45	87.0
355188000	1441067523	31.088604999999998	122.542122	16.7	92.4	87.0
355188000	1441067524	31.0886015805389	122.54221929753066	16.7	92.36	87.0
355188000	1441067525	31.088598182038783	122.5423107790852	16.7	92.32000000000001	87.0
355188000	1441067526	31.088594793272506	122.54239871187455	16.7	92.28	87.0
355188000	1441067527	31.088591403006248	122.54248536310934	16.7	92.24	87.0
355188000	1441067528	31.088587999999994	122.542573	16.7	92.2	87.0
355188000	1441067529	31.08858457919531	122.54266330811738	16.7	92.22857142857144	87.0
355188000	1441067530	31.08858116028178	122.54275564647533	16.7	92.25714285714285	87.0
355188000	1441067531	31.08857776913929	122.54284879244868	16.7	92.28571428571429	87.0
355188000	1441067532	31.088574431651267	122.54294152341245	16.7	92.31428571428572	87.0
355188000	1441067533	31.08857117370462	122.54303261674191	16.7	92.34285714285716	87.0
355188000	1441067534	31.08856802118968	122.54312084981254	16.7	92.37142857142857	87.0
355188000	1441067535	31.088565	122.54320500000001	16.7	92.4	87.0
355188000	1441067536	31.088562121769122	122.54328431369123	16.7	92.41666666666667	87.0
355188000	1441067537	31.088559341079563	122.54335991331726	16.7	92.43333333333334	87.0
355188000	1441067538	31.088556598247415	122.54343339031986	16.7	92.45	87.0
355188000	1441067539	31.088553833584957	122.5435063361405	16.7	92.46666666666665	87.0
355188000	1441067540	31.088550987400833	122.54358034222025	16.7	92.48333333333333	87.0
355188000	1441067541	31.088548000000003	122.543657	16.7	92.5	87.0
355188000	1441067542	31.088544826652065	122.54373762428571	16.7	92.53333333333333	87.0
355188000	1441067543	31.088541482498098	122.54382242334547	16.7	92.56666666666666	87.0
355188000	1441067544	31.088537997647155	122.54391132881297	16.7	92.60000000000001	87.0
355188000	1441067545	31.088534402208072	122.54400427232196	16.7	92.63333333333334	87.0
355188000	1441067546	31.088530726289523	122.5441011855063	16.7	92.66666666666667	87.0
355188000	1441067547	31.088526999999996	122.54420200000001	16.7	92.7	87.0
355188000	1441067548	31.088523252194392	122.54430641602056	16.716666666666665	92.65000000000002	87.0
355188000	1441067549	31.088519506715187	122.5444132081193	16.733333333333334	92.60000000000001	87.0
355188000	1441067550	31.08851578615565	122.54452091943124	16.75	92.55000000000001	87.0
355188000	1441067551	31.088512113113875	122.54462809309159	16.766666666666666	92.50000000000001	87.0
355188000	1441067552	31.088508510192785	122.54473327223594	16.783333333333335	92.45	87.0
355188000	1441067553	31.088505000000005	122.54483500000002	16.8	92.4	87.0
355188000	1441067554	31.08850159518284	122.5449322208939	16.8	92.41666666666667	87.0
355188000	1441067555	31.08849826853149	122.54502548492378	16.8	92.43333333333334	87.0
355188000	1441067556	31.088494982868898	122.54511574346968	16.8	92.45	87.0
355188000	1441067557	31.08849170101504	122.54520394791135	16.8	92.46666666666665	87.0
355188000	1441067558	31.088488385787187	122.54529104962837	16.8	92.48333333333333	87.0
355188000	1441067559	31.08848500000001	122.545378	16.8	92.5	87.0
355188000	1441067560	31.088481510535313	122.54546561243684	16.8	92.53333333333333	87.0
355188000	1441067561	31.08847790055233	122.54555414847528	16.8	92.56666666666666	87.0
355188000	1441067562	31.088474157279432	122.54564373168313	16.8	92.60000000000001	87.0
355188000	1441067563	31.088470267944682	122.54573448562809	16.8	92.63333333333334	87.0
355188000	1441067564	31.088466219775786	122.54582653387786	16.8	92.66666666666667	87.0
355188000	1441067565	31.088462	122.54592000000001	16.8	92.7	87.0
355188000	1441067566	31.088457617314226	122.54601475528492	16.8	92.73333333333335	87.0
355188000	1441067567	31.0884531662965	122.54610966191457	16.8	92.76666666666668	87.0
355188000	1441067568	31.088448762998564	122.54620332979447	16.8	92.8	87.0
355188000	1441067569	31.088444523476202	122.54629436883074	16.8	92.83333333333334	87.0
355188000	1441067570	31.088440563789	122.54638138893016	16.8	92.86666666666667	87.0
355188000	1441067571	31.088436999999985	122.54646299999999	16.8	92.9	87.0
355188000	1441067572	31.08843389988552	122.54653853772764	16.8	92.88333333333335	87.0
355188000	1441067573	31.08843113806242	122.5466102409189	16.8	92.86666666666667	87.0
355188000	1441067574	31.08842854085156	122.54668107415831	16.8	92.85	87.0
355188000	1441067575	31.08842593456719	122.54675400202973	16.8	92.83333333333334	87.0
355188000	1441067576	31.088423145516725	122.54683198911624	16.8	92.81666666666668	87.0
355188000	1441067577	31.08842	122.546918	16.8	92.8	87.0
355188000	1441067578	31.088416375634083	122.54701399656965	16.8	92.78333333333335	87.0
355188000	1441067579	31.088412355336995	122.54711792994283	16.8	92.76666666666667	87.0
355188000	1441067580	31.088408073359567	122.54722674854531	16.8	92.75	87.0
355188000	1441067581	31.08840366396215	122.54733740080373	16.8	92.73333333333335	87.0
355188000	1441067582	31.08839926141533	122.54744683514573	16.8	92.71666666666667	87.0
355188000	1441067583	31.088395000000002	122.547552	16.8	92.7	87.0
355188000	1441067584	31.088390981990567	122.54765065656501	16.8	92.7	87.0
355188000	1441067585	31.088387181600456	122.54774381711469	16.8	92.7	87.0
355188000	1441067586	31.088383541022043	122.54783330669139	16.8	92.7	87.0
355188000	1441067587	31.088380002442175	122.54792095033697	16.8	92.7	87.0
355188000	1441067588	31.088376508042586	122.54800857309284	16.8	92.7	87.0
355188000	1441067589	31.088373000000004	122.548098	16.8	92.7	87.0
355188000	1441067590	31.08836943702793	122.54819044660412	16.8	92.68333333333334	87.0
355188000	1441067591	31.08836584400555	122.54828469047114	16.8	92.66666666666667	87.0
355188000	1441067592	31.08836226235826	122.54837889967237	16.8	92.65	87.0
355188000	1441067593	31.088358733516806	122.54847124227952	16.8	92.63333333333333	87.0
355188000	1441067594	31.08835529891714	122.54855988636457	16.8	92.61666666666666	87.0
355188000	1441067595	31.088352000000004	122.54864299999998	16.8	92.6	87.0
355188000	1441067596	31.088348857948716	122.54871957091387	16.816666666666666	92.63333333333333	87.16666666666666
355188000	1441067597	31.088345812900144	122.5487918654562	16.833333333333332	92.66666666666666	87.33333333333333
355188000	1441067598	31.088342784722915	122.54886296963188	16.85	92.7	87.5
355188000	1441067599	31.088339693278712	122.54893596944531	16.866666666666667	92.73333333333333	87.66666666666667
355188000	1441067600	31.088336458422166	122.54901395090027	16.883333333333333	92.76666666666667	87.83333333333333
[truncated: 4,783 more rows]
