# Supplementary material for: Maritime traffic congestion identification and ship trajectory prediction using temporal graph convolutional networks
Source: PLoS One. 2026 Mar 9;21(3):e0342781. doi: 10.1371/journal.pone.0342781 (PMC12970927; doi:10.1371/journal.pone.0342781)
Supplement: S1 File — (ZIP) [file pone.0342781.s001.zip › data/interpolation/shipid_357025000_processed.csv]

shipid	lasttime	lat	lon	sog	cog	hdg
357025000	1441065602	31.113907	122.660638	7.6	269.4	280.0
357025000	1441065603	31.11390725507693	122.66059635313785	7.625	269.45	280.0
357025000	1441065604	31.11390746498679	122.66055451877357	7.6499999999999995	269.5	280.0
357025000	1441065605	31.11390763373068	122.66051250449571	7.675	269.54999999999995	280.0
357025000	1441065606	31.11390776530972	122.66047031789279	7.699999999999999	269.6	280.0
357025000	1441065607	31.113907863725043	122.66042796655326	7.725	269.65000000000003	280.0
357025000	1441065608	31.11390793297776	122.66038545806562	7.75	269.70000000000005	280.0
357025000	1441065609	31.113907977069022	122.66034280001838	7.7749999999999995	269.75	280.0
357025000	1441065610	31.113907999999995	122.66030000000002	7.8	269.8	280.0
357025000	1441065611	31.113908005771815	122.660257065599	7.818181818181818	269.8090909090909	279.9090909090909
357025000	1441065612	31.113907998385685	122.66021400440373	7.836363636363636	269.8181818181818	279.8181818181818
357025000	1441065613	31.11390798184276	122.66017082400275	7.8545454545454545	269.8272727272727	279.7272727272727
357025000	1441065614	31.113907960144235	122.66012753198446	7.872727272727273	269.83636363636367	279.6363636363636
357025000	1441065615	31.11390793729132	122.6600841359373	7.890909090909091	269.8454545454545	279.54545454545456
357025000	1441065616	31.11390791728522	122.66004064344973	7.909090909090909	269.8545454545455	279.45454545454544
357025000	1441065617	31.113907904127153	122.65999706211015	7.927272727272727	269.8636363636364	279.3636363636364
357025000	1441065618	31.113907901818358	122.65995339950697	7.945454545454545	269.8727272727273	279.27272727272725
357025000	1441065619	31.113907914360055	122.65990966322863	7.963636363636364	269.8818181818182	279.1818181818182
357025000	1441065620	31.113907945753514	122.65986586086352	7.9818181818181815	269.89090909090913	279.0909090909091
357025000	1441065621	31.113908	122.659822	8.0	269.9	279.0
357025000	1441065622	31.113908075421097	122.6597780883831	8.02	269.8	279.0
357025000	1441065623	31.113908147619764	122.65973413438411	8.04	269.70000000000005	279.0
357025000	1441065624	31.11390818651931	122.65969014653095	8.06	269.59999999999997	279.0
357025000	1441065625	31.113908162043053	122.65964613335157	8.08	269.5	279.0
357025000	1441065626	31.11390804411428	122.65960210337408	8.1	269.4	279.0
357025000	1441065627	31.113907802656332	122.65955806512657	8.12	269.3	279.0
357025000	1441065628	31.11390740759257	122.65951402713715	8.139999999999999	269.2	279.0
357025000	1441065629	31.113906828846346	122.65946999793405	8.16	269.09999999999997	279.0
357025000	1441065630	31.11390603634102	122.65942598604558	8.18	268.99999999999994	279.0
357025000	1441065631	31.113905	122.65938200000001	8.2	268.9	279.0
357025000	1441065632	31.113903701080424	122.6593380405127	8.21111111111111	268.84444444444443	279.1111111111111
357025000	1441065633	31.113902166174626	122.65929407704694	8.222222222222221	268.78888888888883	279.22222222222223
357025000	1441065634	31.113900433208627	122.65925007125297	8.233333333333333	268.73333333333335	279.3333333333333
357025000	1441065635	31.113898540108416	122.65920598478091	8.244444444444444	268.67777777777775	279.44444444444446
357025000	1441065636	31.113896524799934	122.65916177928088	8.255555555555556	268.6222222222222	279.55555555555554
357025000	1441065637	31.113894425209036	122.65911741640282	8.266666666666667	268.56666666666666	279.6666666666667
357025000	1441065638	31.113892279261595	122.65907285779677	8.277777777777779	268.5111111111111	279.77777777777777
357025000	1441065639	31.113890124883326	122.65902806511255	8.28888888888889	268.4555555555555	279.88888888888886
357025000	1441065640	31.113887999999996	122.658983	8.3	268.4	280.0
357025000	1441065641	31.113885936962674	122.6589376418885	8.318181818181818	268.4090909090909	280.0
357025000	1441065642	31.11388394582427	122.65889204132597	8.336363636363638	268.41818181818184	280.0
357025000	1441065643	31.113882031063177	122.65884626663988	8.354545454545455	268.4272727272727	280.0
357025000	1441065644	31.11388019715792	122.65880038615775	8.372727272727273	268.43636363636364	280.0
357025000	1441065645	31.113878448587126	122.65875446820708	8.39090909090909	268.44545454545454	280.0
357025000	1441065646	31.113876789829487	122.65870858111526	8.40909090909091	268.45454545454544	280.0
357025000	1441065647	31.113875225363785	122.65866279320981	8.427272727272728	268.46363636363634	280.0
357025000	1441065648	31.113873759668955	122.65861717281814	8.445454545454545	268.4727272727273	280.0
357025000	1441065649	31.113872397223957	122.65857178826768	8.463636363636363	268.48181818181814	280.0
357025000	1441065650	31.113871142507914	122.65852670788583	8.481818181818182	268.4909090909091	280.0
357025000	1441065651	31.113870000000002	122.658482	8.5	268.5	280.0
357025000	1441065652	31.1138689733387	122.65843768835484	8.50909090909091	268.56363636363636	280.0
357025000	1441065653	31.11386806279935	122.65839361836402	8.518181818181818	268.6272727272727	280.0
357025000	1441065654	31.113867267816236	122.65834959085848	8.527272727272727	268.6909090909091	280.0
357025000	1441065655	31.113866587823406	122.65830540666917	8.536363636363637	268.75454545454545	280.0
357025000	1441065656	31.113866022254577	122.65826086662705	8.545454545454545	268.8181818181818	280.0
357025000	1441065657	31.113865570543258	122.65821577156312	8.554545454545455	268.8818181818182	280.0
357025000	1441065658	31.113865232122595	122.6581699223083	8.563636363636363	268.94545454545454	280.0
357025000	1441065659	31.113865006425534	122.65812311969363	8.572727272727272	269.0090909090909	280.0
357025000	1441065660	31.113864892884624	122.65807516455001	8.581818181818182	269.07272727272726	280.0
357025000	1441065661	31.113864890932142	122.65802585770848	8.59090909090909	269.1363636363636	280.0
357025000	1441065662	31.113865	122.657975	8.6	269.2	280.0
357025000	1441065663	31.113865214048737	122.6579225125546	8.612499999999999	269.23749999999995	280.0
357025000	1441065664	31.1138655051548	122.65786879769897	8.625	269.27500000000003	280.0
357025000	1441065665	31.113865839924312	122.65781437805889	8.6375	269.3125	280.0
357025000	1441065666	31.113866184964312	122.65775977626022	8.649999999999999	269.34999999999997	280.0
357025000	1441065667	31.113866506882676	122.65770551492894	8.6625	269.38750000000005	280.0
357025000	1441065668	31.113866772288198	122.65765211669107	8.674999999999999	269.425	280.0
357025000	1441065669	31.1138669477905	122.65760010417272	8.6875	269.46250000000003	280.0
357025000	1441065670	31.113866999999985	122.65755000000001	8.7	269.50000000000006	280.0
357025000	1441065671	31.113866905379442	122.65750217933414	8.709090909090909	269.51818181818186	280.0
357025000	1441065672	31.11386667979806	122.65745642747603	8.718181818181817	269.53636363636366	280.0
357025000	1441065673	31.11386634897613	122.65741238226153	8.727272727272727	269.5545454545455	280.0
357025000	1441065674	31.113865938633385	122.65736968152636	8.736363636363636	269.5727272727273	280.0
357025000	1441065675	31.113865474488932	122.65732796310633	8.745454545454546	269.5909090909091	280.0
357025000	1441065676	31.113864982261493	122.65728686483708	8.754545454545454	269.6090909090909	280.0
357025000	1441065677	31.11386448766926	122.65724602455433	8.763636363636364	269.6272727272727	280.0
357025000	1441065678	31.113864016429954	122.65720508009363	8.772727272727273	269.6454545454545	280.0
357025000	1441065679	31.11386359426085	122.65716366929064	8.781818181818183	269.6636363636364	280.0
357025000	1441065680	31.113863246878758	122.65712142998093	8.790909090909091	269.6818181818182	280.0
357025000	1441065681	31.113862999999995	122.657078	8.8	269.70000000000005	280.0
357025000	1441065682	31.113862872623937	122.65703311064625	8.81	269.71000000000004	280.0
357025000	1441065683	31.113862856884122	122.65698686706976	8.82	269.72	280.0
357025000	1441065684	31.11386293819779	122.65693946788348	8.83	269.73	280.0
357025000	1441065685	31.11386310198249	122.65689111170039	8.84	269.74	280.0
357025000	1441065686	31.11386333365603	122.65684199713351	8.850000000000001	269.75	280.0
357025000	1441065687	31.113863618636504	122.65679232279594	8.860000000000001	269.76	280.0
357025000	1441065688	31.113863942342277	122.65674228730067	8.870000000000001	269.77000000000004	280.0
357025000	1441065689	31.113864290192065	122.65669208926084	8.88	269.78000000000003	280.0
357025000	1441065690	31.113864647604867	122.65664192728956	8.89	269.79	280.0
357025000	1441065691	31.11386499999999	122.65659200000002	8.9	269.8	280.0
357025000	1441065692	31.113865334799804	122.65654245938501	8.911111111111111	269.82222222222225	280.0
357025000	1441065693	31.113865647437866	122.65649327095589	8.922222222222222	269.8444444444445	280.0
357025000	1441065694	31.113865935350326	122.65644435360363	8.933333333333334	269.8666666666667	280.0
357025000	1441065695	31.11386619597333	122.65639562621924	8.944444444444445	269.8888888888889	280.0
357025000	1441065696	31.11386642674279	122.65634700769367	8.955555555555556	269.9111111111111	280.0
357025000	1441065697	31.113866625094545	122.65629841691796	8.966666666666667	269.93333333333334	280.0
357025000	1441065698	31.113866788464275	122.65624977278311	8.977777777777778	269.9555555555555	280.0
357025000	1441065699	31.11386691428761	122.65620099418011	8.988888888888889	269.97777777777776	280.0
357025000	1441065700	31.113866999999995	122.656152	9.0	270.0	280.0
357025000	1441065701	31.113867044868414	122.65610273344727	9.00909090909091	269.9909090909091	280.0
357025000	1441065702	31.113867055486505	122.65605323498036	9.018181818181818	269.9818181818182	280.0
357025000	1441065703	31.113867040279597	122.65600356937122	9.027272727272727	269.9727272727273	280.0
357025000	1441065704	31.11386700767315	122.65595380139168	9.036363636363637	269.96363636363634	280.0
357025000	1441065705	31.113866966092726	122.65590399581367	9.045454545454545	269.9545454545455	280.0
357025000	1441065706	31.113866923963972	122.65585421740903	9.054545454545455	269.94545454545454	280.0
357025000	1441065707	31.113866889712636	122.65580453094957	9.063636363636363	269.93636363636364	280.0
357025000	1441065708	31.113866871764575	122.65575500120714	9.072727272727272	269.92727272727274	280.0
357025000	1441065709	31.11386687854572	122.65570569295357	9.081818181818182	269.91818181818184	280.0
357025000	1441065710	31.113866918482152	122.65565667096058	9.09090909090909	269.9090909090909	280.0
357025000	1441065711	31.113866999999995	122.65560799999999	9.1	269.9	280.0
357025000	1441065712	31.113867130160507	122.65555969896539	9.1	269.94444444444446	279.88888888888886
357025000	1441065713	31.113867310564856	122.65551160323795	9.1	269.9888888888889	279.77777777777777
357025000	1441065714	31.113867541448986	122.65546350232067	9.1	270.03333333333336	279.6666666666667
357025000	1441065715	31.113867823048487	122.65541518571659	9.1	270.07777777777784	279.55555555555554
357025000	1441065716	31.113868155598652	122.65536644292875	9.1	270.1222222222222	279.44444444444446
357025000	1441065717	31.113868539334405	122.65531706346015	9.1	270.1666666666667	279.3333333333333
357025000	1441065718	31.113868974490437	122.65526683681382	9.1	270.21111111111117	279.22222222222223
357025000	1441065719	31.113869461300983	122.65521555249276	9.1	270.2555555555556	279.1111111111111
357025000	1441065720	31.11387000000001	122.65516300000002	9.1	270.3	279.0
357025000	1441065721	31.11387058952864	122.65510906242228	9.11	270.31	279.0
357025000	1441065722	31.11387122365833	122.65505399718107	9.12	270.32000000000005	279.0
357025000	1441065723	31.113871894868563	122.65499815528162	9.129999999999999	270.33000000000004	279.0
357025000	1441065724	31.113872595639442	122.65494188772925	9.139999999999999	270.34000000000003	279.0
357025000	1441065725	31.11387331845167	122.65488554552915	9.149999999999999	270.35	279.0
357025000	1441065726	31.11387405578656	122.65482947968671	9.16	270.35999999999996	279.0
357025000	1441065727	31.113874800126027	122.65477404120722	9.17	270.36999999999995	279.0
357025000	1441065728	31.113875543952606	122.654719581096	9.18	270.38	279.0
357025000	1441065729	31.113876279749377	122.65466645035848	9.19	270.39	279.0
357025000	1441065730	31.113877	122.654615	9.2	270.4	279.0
357025000	1441065731	31.113877697378705	122.65456547032832	9.209090909090909	270.40909090909093	279.0
357025000	1441065732	31.113878365320286	122.6545176588604	9.218181818181817	270.4181818181818	279.0
357025000	1441065733	31.113878997449195	122.65447125241549	9.227272727272727	270.42727272727274	279.0
357025000	1441065734	31.11387958738934	122.65442593781285	9.236363636363636	270.43636363636364	279.0
357025000	1441065735	31.113880128764187	122.65438140187183	9.245454545454546	270.44545454545454	279.0
357025000	1441065736	31.113880615196752	122.6543373314117	9.254545454545454	270.45454545454544	279.0
357025000	1441065737	31.113881040309582	122.65429341325172	9.263636363636364	270.4636363636364	279.0
357025000	1441065738	31.113881397724814	122.65424933421122	9.272727272727273	270.47272727272724	279.0
357025000	1441065739	31.113881681064196	122.65420478110956	9.281818181818183	270.4818181818182	279.0
357025000	1441065740	31.113881883948988	122.65415944076604	9.290909090909091	270.4909090909091	279.0
357025000	1441065741	31.113881999999993	122.65411300000001	9.3	270.5	279.0
357025000	1441065742	31.1138820278564	122.6540652284615	9.31	270.48	279.09999999999997
357025000	1441065743	31.113881986232485	122.65401622712317	9.32	270.46000000000004	279.2
357025000	1441065744	31.113881898861536	122.65396617978821	9.33	270.44	279.29999999999995
357025000	1441065745	31.11388178947707	122.65391527025986	9.34	270.42	279.4
357025000	1441065746	31.113881681812906	122.65386368234125	9.350000000000001	270.40000000000003	279.5
357025000	1441065747	31.113881599603136	122.65381159983542	9.360000000000001	270.38000000000005	279.6
357025000	1441065748	31.11388156658214	122.65375920654546	9.370000000000001	270.36	279.7
357025000	1441065749	31.113881606484586	122.65370668627429	9.38	270.34000000000003	279.8
357025000	1441065750	31.113881743045443	122.65365422282485	9.39	270.32000000000005	279.9
357025000	1441065751	31.113882	122.65360199999999	9.4	270.3	280.0
357025000	1441065752	31.113882393338013	122.65355016024431	9.4	270.32222222222225	280.0
357025000	1441065753	31.113882908066323	122.65349868056941	9.4	270.3444444444445	280.0
357025000	1441065754	31.11388352144588	122.6534474966287	9.4	270.3666666666667	280.0
357025000	1441065755	31.113884210737524	122.65339654407563	9.4	270.3888888888889	280.0
357025000	1441065756	31.11388495320202	122.65334575856377	9.4	270.41111111111115	280.0
357025000	1441065757	31.113885726100023	122.65329507574663	9.4	270.4333333333334	280.0
357025000	1441065758	31.11388650669207	122.65324443127783	9.4	270.4555555555556	280.0
357025000	1441065759	31.113887272238617	122.65319376081108	9.4	270.47777777777776	280.0
357025000	1441065760	31.113887999999996	122.65314300000001	9.4	270.5	280.0
357025000	1441065761	31.113888673240975	122.65309210157932	9.40909090909091	270.54545454545456	280.0
357025000	1441065762	31.11388929924429	122.65304108660732	9.418181818181818	270.5909090909091	280.0
357025000	1441065763	31.113889891297188	122.6529899932231	9.427272727272728	270.6363636363637	280.0
357025000	1441065764	31.113890462687056	122.65293885956581	9.436363636363637	270.6818181818182	280.0
357025000	1441065765	31.113891026701257	122.65288772377457	9.445454545454545	270.7272727272727	280.0
357025000	1441065766	31.113891596627283	122.65283662398843	9.454545454545455	270.7727272727273	280.0
357025000	1441065767	31.113892185752633	122.65278559834645	9.463636363636363	270.8181818181818	280.0
357025000	1441065768	31.11389280736492	122.65273468498764	9.472727272727273	270.8636363636364	280.0
357025000	1441065769	31.11389347475176	122.652683922051	9.481818181818182	270.9090909090909	280.0
357025000	1441065770	31.11389420120086	122.65263334767548	9.49090909090909	270.95454545454544	280.0
357025000	1441065771	31.113895	122.65258300000002	9.5	271.0	280.0
357025000	1441065772	31.113895880819186	122.65253288099704	9.511111111111111	271.0	279.88888888888886
357025000	1441065773	31.113896838857237	122.65248284797325	9.522222222222222	271.0	279.77777777777777
357025000	1441065774	31.113897865694913	122.65243272206877	9.533333333333333	271.0	279.6666666666667
357025000	1441065775	31.113898952912685	122.65238232442381	9.544444444444444	271.0	279.55555555555554
357025000	1441065776	31.113900092090752	122.65233147617862	9.555555555555555	271.0	279.44444444444446
357025000	1441065777	31.113901274809063	122.6522799984734	9.566666666666666	271.0	279.3333333333333
357025000	1441065778	31.113902492647203	122.65222771244841	9.577777777777778	271.0	279.22222222222223
357025000	1441065779	31.11390373718451	122.65217443924384	9.588888888888889	271.0	279.1111111111111
357025000	1441065780	31.113904999999995	122.65212	9.6	271.0	279.0
357025000	1441065781	31.11390627289138	122.65206430173085	9.6	270.97999999999996	279.09999999999997
357025000	1441065782	31.11390754853261	122.65200759494535	9.6	270.96	279.2
357025000	1441065783	31.113908819817166	122.65195021602618	9.6	270.94	279.29999999999995
357025000	1441065784	31.113910079639144	122.65189250135603	9.6	270.92	279.4
357025000	1441065785	31.113911320893195	122.65183478731764	9.6	270.9	279.5
357025000	1441065786	31.11391253647462	122.65177741029378	9.6	270.88	279.6
357025000	1441065787	31.11391371927926	122.65172070666725	9.6	270.86	279.7
357025000	1441065788	31.113914862203607	122.65166501282089	9.6	270.84	279.8
357025000	1441065789	31.113915958144684	122.6516106651375	9.6	270.82	279.9
357025000	1441065790	31.113917000000004	122.65155800000001	9.6	270.8	280.0
357025000	1441065791	31.11391798227589	122.6515072479032	9.6	270.78181818181815	280.0
357025000	1441065792	31.11391890591191	122.65145821578966	9.6	270.76363636363635	280.0
357025000	1441065793	31.113919773455365	122.65141060471386	9.6	270.74545454545455	280.0
357025000	1441065794	31.113920587453133	122.65136411573026	9.6	270.7272727272727	280.0
357025000	1441065795	31.113921350451605	122.65131844989335	9.6	270.7090909090909	280.0
357025000	1441065796	31.1139220649967	122.65127330825756	9.6	270.69090909090914	280.0
357025000	1441065797	31.11392273363394	122.65122839187731	9.6	270.6727272727273	280.0
357025000	1441065798	31.113923358908437	122.651183401807	9.6	270.6545454545455	280.0
357025000	1441065799	31.11392394336485	122.6511380391011	9.6	270.6363636363637	280.0
357025000	1441065800	31.11392448954742	122.65109200481396	9.6	270.6181818181818	280.0
357025000	1441065801	31.113925	122.65104499999998	9.6	270.6	280.0
357025000	1441065802	31.113925478566998	122.65099679690876	9.61	270.64	280.0
357025000	1441065803	31.113925934296905	122.65094745257042	9.62	270.68	280.0
357025000	1441065804	31.113926377539393	122.65089709521027	9.629999999999999	270.72	280.0
357025000	1441065805	31.1139268186443	122.65084585305361	9.639999999999999	270.76	280.0
357025000	1441065806	31.113927267961675	122.6507938543257	9.649999999999999	270.8	280.0
357025000	1441065807	31.113927735841706	122.65074122725179	9.66	270.84	280.0
357025000	1441065808	31.11392823263483	122.65068810005707	9.67	270.88	280.0
357025000	1441065809	31.11392876869166	122.65063460096674	9.68	270.92	280.0
357025000	1441065810	31.11392935436304	122.65058085820603	9.69	270.96	280.0
357025000	1441065811	31.113929999999996	122.650527	9.7	271.0	280.0
357025000	1441065812	31.113930711540625	122.650473154247	9.7	271.0111111111111	279.88888888888886
357025000	1441065813	31.113931477270462	122.65041944753797	9.7	271.02222222222224	279.77777777777777
357025000	1441065814	31.113932281062088	122.65036600613708	9.7	271.03333333333336	279.6666666666667
357025000	1441065815	31.11393310678831	122.65031295630851	9.7	271.0444444444445	279.55555555555554
357025000	1441065816	31.113933938322113	122.65026042431649	9.7	271.05555555555554	279.44444444444446
357025000	1441065817	31.1139347595367	122.65020853642531	9.7	271.06666666666666	279.3333333333333
357025000	1441065818	31.11393555430546	122.65015741889927	9.7	271.0777777777778	279.22222222222223
357025000	1441065819	31.113936306501966	122.6501071980027	9.7	271.0888888888889	279.1111111111111
357025000	1441065820	31.113937	122.650058	9.7	271.1	279.0
357025000	1441065821	31.113937626269923	122.65000988670543	9.7	271.1166666666667	279.0
357025000	1441065822	31.11393820716791	122.64996266213251	9.7	271.1333333333334	279.0
357025000	1441065823	31.113938772146234	122.64991606584461	9.7	271.15000000000003	279.0
357025000	1441065824	31.11393935065677	122.649869837405	9.7	271.1666666666667	279.0
357025000	1441065825	31.113939972151005	122.6498237163769	9.7	271.1833333333334	279.0
357025000	1441065826	31.11394066608007	122.6497774423235	9.7	271.20000000000005	279.0
357025000	1441065827	31.113941461894683	122.64973075480786	9.7	271.2166666666667	279.0
357025000	1441065828	31.11394238904524	122.64968339339303	9.7	271.23333333333335	279.0
357025000	1441065829	31.113943476981685	122.64963509764199	9.7	271.25	279.0
357025000	1441065830	31.113944755153636	122.64958560711763	9.7	271.26666666666665	279.0
357025000	1441065831	31.11394625301017	122.64953466138273	9.7	271.28333333333336	279.0
357025000	1441065832	31.113948	122.64948200000002	9.7	271.3	279.0
357025000	1441065833	31.113950010964796	122.64942744906892	9.7	271.46250000000003	278.875
357025000	1441065834	31.113952242320046	122.6493711808362	9.7	271.625	278.75
357025000	1441065835	31.113954635875	122.64931345408543	9.7	271.7875	278.625
357025000	1441065836	31.113957133439353	122.64925452760046	9.7	271.95000000000005	278.5
357025000	1441065837	31.11395967682321	122.64919466016524	9.7	272.1125	278.375
357025000	1441065838	31.113962207837172	122.64913411056385	9.7	272.27500000000003	278.25
357025000	1441065839	31.113964668292233	122.64907313758061	9.7	272.43750000000006	278.125
357025000	1441065840	31.11396699999999	122.64901199999998	9.7	272.6	278.0
357025000	1441065841	31.11396915633762	122.64895094110263	9.7	272.52000000000004	277.8
357025000	1441065842	31.11397113694365	122.6488901421534	9.7	272.44000000000005	277.59999999999997
357025000	1441065843	31.113972953022092	122.64882976891327	9.7	272.36000000000007	277.4
357025000	1441065844	31.113974615777302	122.64876998714315	9.7	272.2800000000001	277.2
357025000	1441065845	31.113976136413903	122.64871096260393	9.7	272.20000000000005	276.99999999999994
357025000	1441065846	31.113977526136825	122.64865286105645	9.7	272.12	276.8
357025000	1441065847	31.113978796151297	122.64859584826151	9.7	272.04	276.6
357025000	1441065848	31.113979957662796	122.64854008997996	9.7	271.96000000000004	276.40000000000003
357025000	1441065849	31.113981021877027	122.64848575197253	9.7	271.88000000000005	276.2
357025000	1441065850	31.113982	122.648433	9.7	271.8	276.0
357025000	1441065851	31.113982899269356	122.64838192708511	9.7	271.6636363636364	275.9090909090909
357025000	1441065852	31.113983711048746	122.64833233529902	9.7	271.52727272727276	275.8181818181818
357025000	1441065853	31.11398442273284	122.64828395397487	9.7	271.39090909090913	275.7272727272727
357025000	1441065854	31.113985021715916	122.64823651244588	9.7	271.2545454545455	275.6363636363636
357025000	1441065855	31.11398549539179	122.64818974004525	9.7	271.1181818181819	275.54545454545456
357025000	1441065856	31.113985831153883	122.64814336610624	9.7	270.9818181818182	275.45454545454544
357025000	1441065857	31.11398601639524	122.64809711996206	9.7	270.8454545454546	275.3636363636364
357025000	1441065858	31.11398603850848	122.64805073094603	9.7	270.70909090909095	275.27272727272725
357025000	1441065859	31.113985884885842	122.64800392839145	9.7	270.5727272727273	275.1818181818182
357025000	1441065860	31.113985542919206	122.64795644163164	9.7	270.4363636363637	275.0909090909091
357025000	1441065861	31.113985	122.647908	9.7	270.3	275.0
357025000	1441065862	31.113984249774767	122.6478584013109	9.709999999999999	270.13000000000005	275.0
357025000	1441065863	31.11398331091201	122.64780771730237	9.719999999999999	269.96000000000004	275.0
357025000	1441065864	31.113982208335848	122.6477560881934	9.73	269.79	275.0
357025000	1441065865	31.11398096697063	122.64770365420296	9.74	269.62	275.0
357025000	1441065866	31.11397961174091	122.64765055554983	9.75	269.45000000000005	275.0
357025000	1441065867	31.113978167571478	122.64759693245284	9.76	269.28000000000003	275.0
357025000	1441065868	31.11397665938732	122.64754292513072	9.77	269.11000000000007	275.0
357025000	1441065869	31.11397511211366	122.64748867380216	9.780000000000001	268.94	275.0
357025000	1441065870	31.113973550675993	122.64743431868574	9.790000000000001	268.77000000000004	275.0
357025000	1441065871	31.113971999999997	122.64738	9.8	268.6	275.0
357025000	1441065872	31.113970479432528	122.64732583418676	9.8	268.54	274.95
357025000	1441065873	31.113968986004338	122.64727184258118	9.8	268.48	274.9
357025000	1441065874	31.113967511167086	122.64721802274178	9.8	268.4200000000001	274.85
357025000	1441065875	31.113966046372454	122.6471643722271	9.8	268.36	274.8
357025000	1441065876	31.113964583072093	122.6471108885957	9.8	268.3	274.75
357025000	1441065877	31.113963112717695	122.6470575694062	9.8	268.24	274.7
357025000	1441065878	31.113961626760887	122.64700441221716	9.8	268.18	274.65000000000003
357025000	1441065879	31.113960116653328	122.64695141458719	9.8	268.12	274.6
357025000	1441065880	31.113958573846688	122.64689857407495	9.8	268.06	274.55
357025000	1441065881	31.113956989792573	122.64684588823913	9.8	268.0	274.5
357025000	1441065882	31.11395535594265	122.64679335463836	9.8	267.94	274.45
357025000	1441065883	31.11395366374855	122.64674097083133	9.8	267.88	274.4
357025000	1441065884	31.113951904661896	122.64668873437678	9.8	267.82	274.34999999999997
357025000	1441065885	31.113950070134315	122.64663664283344	9.8	267.76	274.3
357025000	1441065886	31.113948151617443	122.64658469376008	9.8	267.7	274.25
357025000	1441065887	31.113946140562888	122.64653288471541	9.8	267.64	274.2
357025000	1441065888	31.113944028422253	122.64648121325826	9.8	267.5799999999999	274.15
357025000	1441065889	31.113941806647162	122.64642967694743	9.8	267.5199999999999	274.1
357025000	1441065890	31.113939466689203	122.64637827334174	9.8	267.46	274.05
357025000	1441065891	31.113937	122.64632700000001	9.8	267.4	274.0
357025000	1441065892	31.113934401204883	122.6462758256759	9.811111111111112	267.3111111111111	274.11111111111114
357025000	1441065893	31.113931677624123	122.64622460390206	9.822222222222223	267.22222222222223	274.22222222222223
357025000	1441065894	31.113928839751456	122.64617315940598	9.833333333333334	267.1333333333333	274.3333333333333
357025000	1441065895	31.113925898080378	122.64612131691509	9.844444444444445	267.0444444444444	274.44444444444446
357025000	1441065896	31.113922863104083	122.64606890115684	9.855555555555556	266.9555555555555	274.55555555555554
357025000	1441065897	31.11391974531547	122.64601573685874	9.866666666666667	266.8666666666666	274.6666666666667
357025000	1441065898	31.113916555207084	122.64596164874825	9.877777777777778	266.77777777777777	274.77777777777777
357025000	1441065899	31.113913303271282	122.64590646155285	9.88888888888889	266.68888888888887	274.88888888888886
357025000	1441065900	31.11391	122.64585000000001	9.9	266.6	275.0
357025000	1441065901	31.11390665643266	122.6457921770824	9.9	266.58	274.9
357025000	1441065902	31.11390328579993	122.64573325885337	9.9	266.56	274.8
357025000	1441065903	31.11389990188081	122.6456735996313	9.9	266.54	274.7
357025000	1441065904	31.113896518454933	122.64561355373453	9.9	266.52000000000004	274.6
357025000	1441065905	31.1138931493026	122.6455534754813	9.9	266.5	274.5
357025000	1441065906	31.113889808204764	122.64549371918974	9.9	266.47999999999996	274.4
357025000	1441065907	31.113886508943036	122.64543463917789	9.9	266.46	274.3
357025000	1441065908	31.11388326529965	122.64537658976379	9.9	266.43999999999994	274.2
357025000	1441065909	31.113880091057485	122.64531992526521	9.9	266.41999999999996	274.1
357025000	1441065910	31.113877	122.64526500000001	9.9	266.4	274.0
357025000	1441065911	31.113874000328472	122.64521205788289	9.9	266.3727272727273	274.0
357025000	1441065912	31.113871077913576	122.64516090121658	9.9	266.3454545454545	274.0
357025000	1441065913	31.113868213042814	122.64511122190088	9.9	266.3181818181818	274.0
357025000	1441065914	31.113865386003148	122.64506271183564	9.9	266.2909090909091	274.0
357025000	1441065915	31.113862577081033	122.64501506292088	9.9	266.2636363636364	274.0
357025000	1441065916	31.11385976656246	122.64496796705659	9.9	266.23636363636365	274.0
357025000	1441065917	31.11385693473292	122.64492111614291	9.9	266.2090909090909	274.0
357025000	1441065918	31.113854061877515	122.64487420208009	9.9	266.1818181818182	274.0
357025000	1441065919	31.113851128280857	122.64482691676841	9.9	266.1545454545455	274.0
357025000	1441065920	31.113848114227107	122.64477895210823	9.9	266.1272727272727	274.0
357025000	1441065921	31.113844999999998	122.64473000000001	9.9	266.1	274.0
357025000	1441065922	31.113841771872195	122.64467982695692	9.91	266.07000000000005	274.1
357025000	1441065923	31.113838440074066	122.6446284979426	9.92	266.04	274.2
357025000	1441065924	31.113835020825615	122.6445761525333	9.93	266.01000000000005	274.3
357025000	1441065925	31.11383153034701	122.64452293030517	9.94	265.98	274.4
357025000	1441065926	31.11382798485866	122.64446897083435	9.95	265.95	274.5
357025000	1441065927	31.113824400581166	122.64441441369691	9.96	265.92	274.6
357025000	1441065928	31.113820793735353	122.64435939846884	9.97	265.89	274.7
357025000	1441065929	31.113817180542327	122.64430406472607	9.98	265.86	274.8
357025000	1441065930	31.113813577223347	122.6442485520445	9.99	265.83	274.9
357025000	1441065931	31.11381000000001	122.644193	10.0	265.8	275.0
357025000	1441065932	31.11380646282252	122.64413754502662	10.0	265.81111111111113	275.0
357025000	1441065933	31.113802970555167	122.64408231099193	10.0	265.82222222222225	275.0
357025000	1441065934	31.1137995257909	122.64402741862173	10.0	265.83333333333337	275.0
357025000	1441065935	31.113796131122854	122.64397298864189	10.0	265.8444444444445	275.0
357025000	1441065936	31.113792789144398	122.6439191417782	10.0	265.85555555555555	275.0
357025000	1441065937	31.113789502449062	122.6438659987564	10.0	265.8666666666667	275.0
357025000	1441065938	31.11378627363057	122.64381368030229	10.0	265.8777777777778	275.0
357025000	1441065939	31.113783105282856	122.64376230714159	10.0	265.88888888888886	275.0
357025000	1441065940	31.113779999999984	122.643712	10.0	265.9	275.0
357025000	1441065941	31.1137769571357	122.64366280992269	10.0	265.9083333333333	274.91666666666663
357025000	1441065942	31.11377396308148	122.64361450923252	10.0	265.91666666666663	274.8333333333333
357025000	1441065943	31.113771000987956	122.64356680057199	10.0	265.92499999999995	274.75
357025000	1441065944	31.113768054005213	122.6435193865836	10.0	265.93333333333334	274.6666666666667
357025000	1441065945	31.11376510528297	122.64347196990991	10.0	265.94166666666666	274.5833333333333
357025000	1441065946	31.113762137970433	122.64342425319363	10.0	265.95	274.5
357025000	1441065947	31.11375913521645	122.64337593907746	10.0	265.9583333333333	274.4166666666667
357025000	1441065948	31.11375608016935	122.64332673020424	10.0	265.96666666666664	274.3333333333333
357025000	1441065949	31.113752955977038	122.64327632921686	10.0	265.975	274.25
357025000	1441065950	31.113749745786883	122.64322443875828	10.0	265.98333333333335	274.16666666666663
357025000	1441065951	31.113746432745764	122.64317076147162	10.0	265.9916666666667	274.08333333333337
357025000	1441065952	31.11374299999999	122.64311500000001	10.0	266.0	274.0
357025000	1441065953	31.11373943810495	122.64305699137198	10.0	265.96250000000003	274.125
357025000	1441065954	31.11373576725457	122.64299711015715	10.0	265.92499999999995	274.25
357025000	1441065955	31.11373201505323	122.64293586531026	10.0	265.8875	274.375
357025000	1441065956	31.113728209106192	122.64287376578588	10.0	265.85	274.5
357025000	1441065957	31.113724377019654	122.64281132053848	10.0	265.8125	274.625
357025000	1441065958	31.113720546400824	122.64274903852233	10.0	265.77500000000003	274.75
357025000	1441065959	31.11371674485789	122.64268742869154	10.0	265.7375	274.875
357025000	1441065960	31.113712999999986	122.642627	10.0	265.7	275.0
357025000	1441065961	31.11370933269394	122.64256814175597	10.01	265.72	275.0
357025000	1441065962	31.11370573683388	122.64251076468524	10.02	265.74	275.0
357025000	1441065963	31.113702199570437	122.64245465986801	10.03	265.76	275.0
357025000	1441065964	31.1136987080538	122.64239961838459	10.04	265.78000000000003	275.0
357025000	1441065965	31.113695249433746	122.64234543131536	10.05	265.8	275.0
357025000	1441065966	31.113691810859713	122.64229188974079	10.06	265.82	275.0
357025000	1441065967	31.113688379480767	122.64223878474137	10.07	265.84	275.0
357025000	1441065968	31.113684942445644	122.64218590739766	10.08	265.86	275.0
357025000	1441065969	31.113681486902706	122.64213304879031	10.09	265.88	275.0
357025000	1441065970	31.113677999999993	122.64208	10.1	265.9	275.0
357025000	1441065971	31.113674471966668	122.6420265940607	10.1	265.8818181818182	274.9090909090909
357025000	1441065972	31.113670905357626	122.641972831819	10.1	265.8636363636364	274.8181818181818
357025000	1441065973	31.113667305809283	122.64191875607477	10.1	265.8454545454545	274.7272727272727
357025000	1441065974	31.11366367895811	122.64186440962776	10.1	265.8272727272727	274.6363636363636
357025000	1441065975	31.113660030440656	122.64180983527778	10.1	265.8090909090909	274.54545454545456
357025000	1441065976	31.11365636589355	122.64175507582455	10.1	265.7909090909091	274.45454545454544
357025000	1441065977	31.113652690953487	122.64170017406785	10.1	265.7727272727273	274.3636363636364
357025000	1441065978	31.113649011257223	122.64164517280734	10.1	265.75454545454545	274.27272727272725
357025000	1441065979	31.11364533244161	122.64159011484276	10.1	265.73636363636365	274.1818181818182
357025000	1441065980	31.113641660143525	122.64153504297377	10.1	265.71818181818185	274.0909090909091
357025000	1441065981	31.113638	122.64148	10.1	265.7	274.0
357025000	1441065982	31.113634356644226	122.64142502070611	10.105	265.71000000000004	274.0
357025000	1441065983	31.11363073069414	122.64137010781675	10.11	265.72	274.0
357025000	1441065984	31.113627121763855	122.64131525604161	10.115	265.73	274.0
357025000	1441065985	31.113623529467457	122.6412604600903	10.12	265.74	274.0
357025000	1441065986	31.113619953419047	122.64120571467245	10.125	265.75	274.0
357025000	1441065987	31.113616393232682	122.64115101449781	10.129999999999999	265.76	274.0
357025000	1441065988	31.113612848522436	122.64109635427597	10.135	265.77	274.0
357025000	1441065989	31.113609318902366	122.64104172871666	10.139999999999999	265.78000000000003	274.0
357025000	1441065990	31.11360580398652	122.64098713252947	10.145	265.79	274.0
357025000	1441065991	31.113602303388944	122.64093256042415	10.149999999999999	265.8	274.0
357025000	1441065992	31.113598816723666	122.64087800711032	10.155	265.81	274.0
357025000	1441065993	31.113595343604683	122.64082346729765	10.16	265.82	274.0
357025000	1441065994	31.113591883646045	122.64076893569585	10.165	265.83	274.0
357025000	1441065995	31.11358843646175	122.64071440701457	10.17	265.84	274.0
357025000	1441065996	31.113585001665772	122.64065987596348	10.174999999999999	265.85	274.0
357025000	1441065997	31.113581578872093	122.64060533725228	10.18	265.86	274.0
357025000	1441065998	31.113578167694733	122.64055078559066	10.184999999999999	265.87	274.0
357025000	1441065999	31.113574767747608	122.64049621568827	10.19	265.88	274.0
357025000	1441066000	31.113571378644714	122.64044162225483	10.194999999999999	265.89	274.0
357025000	1441066001	31.113568000000004	122.640387	10.2	265.9	274.0
357025000	1441066002	31.113564629723562	122.64033234560507	10.2	265.89	274.0
357025000	1441066003	31.113561258910224	122.64027766363765	10.2	265.88	274.0
357025000	1441066004	31.113557876951035	122.64022296063695	10.2	265.87	274.0
357025000	1441066005	31.113554473237002	122.64016824314224	10.2	265.86	274.0
357025000	1441066006	31.11355103715915	122.64011351769275	10.2	265.85	274.0
357025000	1441066007	31.11354755810856	122.64005879082781	10.2	265.84	274.0
357025000	1441066008	31.113544025476266	122.6400040690867	10.2	265.83	274.0
357025000	1441066009	31.113540428653348	122.63994935900881	10.2	265.82	274.0
357025000	1441066010	31.113536757030904	122.63989466713345	10.2	265.81	274.0
357025000	1441066011	31.11353300000001	122.63984	10.2	265.8	274.0
357025000	1441066012	31.113529151625468	122.63978536114631	10.2	265.75555555555553	274.11111111111114
357025000	1441066013	31.113525224666915	122.63973074210361	10.2	265.7111111111111	274.22222222222223
357025000	1441066014	31.113521236557656	122.63967613140161	10.2	265.6666666666667	274.3333333333333
357025000	1441066015	31.113517204730968	122.63962151756992	10.2	265.6222222222222	274.44444444444446
357025000	1441066016	31.11351314662015	122.6395668891381	10.2	265.5777777777778	274.55555555555554
357025000	1441066017	31.11350907965841	122.63951223463572	10.2	265.5333333333333	274.6666666666667
357025000	1441066018	31.113505021279007	122.63945754259227	10.2	265.4888888888889	274.77777777777777
357025000	1441066019	31.11350098891514	122.63940280153722	10.2	265.44444444444446	274.88888888888886
357025000	1441066020	31.113496999999995	122.639348	10.2	265.4	275.0
357025000	1441066021	31.113493068630923	122.63929313037542	10.2	265.4	275.0
357025000	1441066022	31.11348919556191	122.63923820052003	10.2	265.4	275.0
357025000	1441066023	31.11348537821118	122.63918322215572	10.2	265.4	275.0
357025000	1441066024	31.11348161399693	122.63912820700446	10.2	265.4	275.0
357025000	1441066025	31.113477900337394	122.6390731667882	10.2	265.4	275.0
357025000	1441066026	31.113474234650806	122.63901811322886	10.2	265.4	275.0
357025000	1441066027	31.11347061435548	122.6389630580484	10.2	265.4	275.0
357025000	1441066028	31.113467036869697	122.63890801296878	10.2	265.4	275.0
357025000	1441066029	31.113463499611747	122.63885298971199	10.2	265.4	275.0
357025000	1441066030	31.113460000000003	122.63879799999998	10.2	265.4	275.0
357025000	1441066031	31.113456536767156	122.63874305128753	10.2	265.45454545454544	275.0
357025000	1441066032	31.1134531139035	122.6386881339608	10.2	265.5090909090909	275.0
357025000	1441066033	31.11344973671368	122.6386332341387	10.2	265.5636363636363	275.0
357025000	1441066034	31.11344641050226	122.6385783379402	10.2	265.61818181818177	275.0
357025000	1441066035	31.11344314057385	122.63852343148422	10.2	265.67272727272723	275.0
357025000	1441066036	31.113439932233003	122.63846850088966	10.2	265.7272727272727	275.0
357025000	1441066037	31.113436790784245	122.63841353227546	10.2	265.7818181818182	275.0
357025000	1441066038	31.113433721532097	122.63835851176052	10.2	265.83636363636367	275.0
357025000	1441066039	31.113430729781033	122.6383034254637	10.2	265.8909090909091	275.0
357025000	1441066040	31.11342782083551	122.63824825950392	10.2	265.94545454545454	275.0
357025000	1441066041	31.113425	122.63819300000002	10.2	266.0	275.0
357025000	1441066042	31.113422273329675	122.63813763833205	10.21111111111111	266.0444444444445	275.0
357025000	1441066043	31.113419649883006	122.63808218692486	10.222222222222221	266.08888888888885	275.0
357025000	1441066044	31.11341713946923	122.6380266634645	10.233333333333333	266.1333333333333	275.0
357025000	1441066045	31.113414751897643	122.63797108563699	10.244444444444444	266.17777777777775	275.0
357025000	1441066046	31.11341249697759	122.63791547112824	10.255555555555556	266.22222222222223	275.0
357025000	1441066047	31.11341038451838	122.63785983762428	10.266666666666667	266.26666666666665	275.0
357025000	1441066048	31.11340842432945	122.63780420281097	10.277777777777779	266.3111111111111	275.0
357025000	1441066049	31.11340662622017	122.63774858437426	10.28888888888889	266.3555555555555	275.0
357025000	1441066050	31.113404999999997	122.637693	10.3	266.4	275.0
357025000	1441066051	31.113403547017278	122.63763746295764	10.290909090909091	266.4181818181818	274.9090909090909
357025000	1441066052	31.113402234775826	122.63758196885118	10.281818181818183	266.43636363636364	274.8181818181818
357025000	1441066053	31.11340102231837	122.63752650886823	10.272727272727273	266.45454545454544	274.7272727272727
357025000	1441066054	31.113399868687562	122.63747107419654	10.263636363636364	266.47272727272724	274.6363636363636
357025000	1441066055	31.11339873292608	122.63741565602392	10.254545454545454	266.4909090909091	274.54545454545456
357025000	1441066056	31.113397574076537	122.63736024553833	10.245454545454546	266.5090909090909	274.45454545454544
357025000	1441066057	31.11339635118161	122.63730483392779	10.236363636363636	266.5272727272727	274.3636363636364
357025000	1441066058	31.113395023283886	122.63724941238041	10.227272727272727	266.54545454545456	274.27272727272725
357025000	1441066059	31.113393549425986	122.63719397208443	10.218181818181817	266.56363636363636	274.1818181818182
357025000	1441066060	31.1133918886505	122.63713850422815	10.209090909090909	266.58181818181816	274.0909090909091
357025000	1441066061	31.113390000000006	122.637083	10.2	266.6	274.0
357025000	1441066062	31.113387854947316	122.63702745456975	10.209999999999999	266.6	274.1
357025000	1441066063	31.11338547468629	122.63697187903236	10.219999999999999	266.6	274.2
357025000	1441066064	31.113382892841067	122.636916288464	10.23	266.6	274.3
357025000	1441066065	31.11338014303581	122.63686069794075	10.24	266.6	274.4
357025000	1441066066	31.113377258894715	122.63680512253865	10.25	266.6	274.5
357025000	1441066067	31.113374274041973	122.63674957733362	10.26	266.6	274.6
357025000	1441066068	31.11337122210187	122.6366940774015	10.27	266.6	274.7
357025000	1441066069	31.11336813669864	122.63663863781807	10.280000000000001	266.6	274.8
357025000	1441066070	31.11336505145657	122.63658327365906	10.290000000000001	266.6	274.9
357025000	1441066071	31.11336199999999	122.63652799999998	10.3	266.6	275.0
357025000	1441066072	31.113359009636042	122.63647282492464	10.3	266.55555555555554	275.0
357025000	1441066073	31.11335608240302	122.63641772854947	10.3	266.5111111111111	275.0
357025000	1441066074	31.11335321402194	122.63636268399912	10.3	266.46666666666664	275.0
357025000	1441066075	31.11335040021384	122.63630766439822	10.3	266.4222222222222	275.0
357025000	1441066076	31.113347636699697	122.63625264287147	10.3	266.3777777777778	275.0
357025000	1441066077	31.113344919200394	122.63619759254358	10.3	266.3333333333333	275.0
357025000	1441066078	31.1133422434368	122.63614248653921	10.3	266.28888888888883	275.0
357025000	1441066079	31.11333960512974	122.63608729798312	10.3	266.24444444444447	275.0
357025000	1441066080	31.113336999999994	122.63603200000001	10.3	266.2	275.0
357025000	1441066081	31.11333442393627	122.63597657162552	10.3	266.21	275.0
357025000	1441066082	31.1133318734992	122.63592101553873	10.3	266.21999999999997	275.0
357025000	1441066083	31.113329345417412	122.6358653403296	10.3	266.22999999999996	275.0
357025000	1441066084	31.113326836419517	122.63580955458812	10.3	266.23999999999995	275.0
357025000	1441066085	31.113324343234208	122.63575366690431	10.3	266.25	275.0
357025000	1441066086	31.113321862590144	122.63569768586814	10.3	266.26000000000005	275.0
357025000	1441066087	31.113319391215974	122.63564162006962	10.3	266.27000000000004	275.0
357025000	1441066088	31.113316925840415	122.63558547809875	10.3	266.28000000000003	275.0
357025000	1441066089	31.11331446319218	122.63552926854554	10.3	266.29	275.0
357025000	1441066090	31.113312000000004	122.63547300000002	10.3	266.3	275.0
357025000	1441066091	31.11330953379392	122.63541668660498	10.3	266.3636363636364	275.0
357025000	1441066092	31.113307065309307	122.63536036471439	10.3	266.42727272727274	275.0
357025000	1441066093	31.1133045960829	122.6353040762349	10.3	266.49090909090916	275.0
357025000	1441066094	31.11330212765152	122.63524786307325	10.3	266.55454545454546	275.0
357025000	1441066095	31.113299661552045	122.63519176713605	10.3	266.6181818181818	275.0
357025000	1441066096	31.113297199321426	122.63513583033001	10.3	266.6818181818182	275.0
357025000	1441066097	31.113294742496702	122.6350800945618	10.3	266.74545454545455	275.0
357025000	1441066098	31.113292292615007	122.63502460173804	10.3	266.80909090909086	275.0
357025000	1441066099	31.113289851213473	122.6349693937654	10.3	266.8727272727273	275.0
357025000	1441066100	31.113287419829376	122.63491451255054	10.3	266.93636363636364	275.0
357025000	1441066101	31.113285000000005	122.63486000000002	10.3	267.0	275.0
357025000	1441066102	31.11328259052603	122.63480585290179	10.3	266.9888888888889	275.0
357025000	1441066103	31.113280179261064	122.63475188756884	10.3	266.97777777777776	275.0
357025000	1441066104	31.113277751321675	122.63469787519556	10.3	266.96666666666664	275.0
357025000	1441066105	31.11327529182403	122.63464358697632	10.3	266.9555555555555	275.0
357025000	1441066106	31.113272785883883	122.63458879410562	10.3	266.94444444444446	275.0
357025000	1441066107	31.113270218616623	122.63453326777801	10.3	266.93333333333334	275.0
357025000	1441066108	31.11326757513727	122.63447677918806	10.3	266.9222222222222	275.0
357025000	1441066109	31.113264840560333	122.63441909953048	10.3	266.9111111111111	275.0
357025000	1441066110	31.113261999999988	122.63435999999999	10.3	266.9	275.0
357025000	1441066111	31.11325904607934	122.63429935621691	10.3	266.87	275.0
357025000	1441066112	31.113256001459295	122.63423746150359	10.3	266.84	275.0
357025000	1441066113	31.113252896310843	122.63417471360763	10.3	266.81	275.0
357025000	1441066114	31.11324976080573	122.63411151027664	10.3	266.78	275.0
357025000	1441066115	31.11324662511648	122.63404824925802	10.3	266.75	275.0
357025000	1441066116	31.113243519416375	122.63398532829903	10.3	266.72	275.0
357025000	1441066117	31.113240473879497	122.6339231451468	10.3	266.69	275.0
357025000	1441066118	31.11323751868066	122.63386209754833	10.3	266.66	275.0
357025000	1441066119	31.113234683995408	122.63380258325047	10.3	266.63	275.0
357025000	1441066120	31.113231999999993	122.633745	10.3	266.6	275.0
357025000	1441066121	31.113229487065187	122.63368962098384	10.3	266.6727272727273	274.9090909090909
357025000	1441066122	31.11322712633756	122.63363622115013	10.3	266.74545454545455	274.8181818181818
357025000	1441066123	31.113224889157017	122.63358445088737	10.3	266.8181818181818	274.7272727272727
357025000	1441066124	31.113222746862814	122.63353396058426	10.3	266.8909090909091	274.6363636363636
357025000	1441066125	31.113220670793616	122.6334844006295	10.3	266.96363636363634	274.54545454545456
357025000	1441066126	31.113218632287534	122.63343542141202	10.3	267.0363636363636	274.45454545454544
357025000	1441066127	31.113216602682122	122.63338667332071	10.3	267.10909090909087	274.3636363636364
357025000	1441066128	31.113214553314435	122.63333780674469	10.3	267.18181818181813	274.27272727272725
357025000	1441066129	31.113212455520973	122.63328847207305	10.3	267.25454545454545	274.1818181818182
357025000	1441066130	31.113210280637688	122.63323831969504	10.3	267.32727272727266	274.0909090909091
357025000	1441066131	31.113208	122.633187	10.3	267.4	274.0
357025000	1441066132	31.11320559182121	122.63313425678244	10.3	267.3666666666666	274.11111111111114
357025000	1441066133	31.11320306182827	122.633080207457	10.3	267.3333333333333	274.22222222222223
357025000	1441066134	31.113200422626825	122.63302506284326	10.3	267.29999999999995	274.3333333333333
357025000	1441066135	31.113197686822897	122.63296903376084	10.3	267.26666666666665	274.44444444444446
357025000	1441066136	31.113194867022777	122.63291233102925	10.3	267.2333333333333	274.55555555555554
357025000	1441066137	31.113191975833196	122.63285516546797	10.3	267.20000000000005	274.6666666666667
357025000	1441066138	31.113189025861185	122.63279774789646	10.3	267.1666666666667	274.77777777777777
357025000	1441066139	31.113186029714182	122.63274028913402	10.3	267.1333333333334	274.88888888888886
357025000	1441066140	31.113183000000003	122.632683	10.3	267.1	275.0
357025000	1441066141	31.113179948696345	122.63262604849517	10.31	267.04	275.0
357025000	1441066142	31.113176885259243	122.63256943134652	10.32	266.98	275.0
357025000	1441066143	31.113173818514163	122.63251310246258	10.33	266.92	275.0
357025000	1441066144	31.11317075728652	122.63245701575187	10.34	266.86	275.0
357025000	1441066145	31.113167710401665	122.63240112512288	10.350000000000001	266.8	275.0
357025000	1441066146	31.113164686684843	122.63234538448407	10.360000000000001	266.74	275.0
357025000	1441066147	31.113161694961207	122.63228974774393	10.370000000000001	266.68	275.0
357025000	1441066148	31.113158744055877	122.6322341688109	10.38	266.62	275.0
357025000	1441066149	31.113155842793816	122.63217860159347	10.39	266.56	275.0
357025000	1441066150	31.11315299999999	122.632123	10.4	266.5	275.0
357025000	1441066151	31.113150222161096	122.6320673262549	10.4	266.51818181818186	275.0909090909091
357025000	1441066152	31.113147506411206	122.63201157584633	10.4	266.53636363636366	275.1818181818182
357025000	1441066153	31.113144847546288	122.63195575257848	10.4	266.55454545454546	275.27272727272725
357025000	1441066154	31.113142240362258	122.6318998602554	10.4	266.5727272727273	275.3636363636364
357025000	1441066155	31.113139679655077	122.63184390268133	10.4	266.5909090909091	275.45454545454544
357025000	1441066156	31.113137160220706	122.6317878836604	10.4	266.60909090909087	275.54545454545456
357025000	1441066157	31.113134676855108	122.63173180699683	10.4	266.6272727272727	275.6363636363636
357025000	1441066158	31.113132224354263	122.63167567649478	10.4	266.6454545454545	275.7272727272727
357025000	1441066159	31.113129797514137	122.63161949595849	10.4	266.6636363636364	275.8181818181818
357025000	1441066160	31.113127391130718	122.63156326919216	10.4	266.6818181818182	275.9090909090909
357025000	1441066161	31.113125000000007	122.63150700000001	10.4	266.7	276.0
357025000	1441066162	31.113122617124375	122.63145069315226	10.4	266.7	276.0
357025000	1441066163	31.113120228331812	122.63139435728294	10.4	266.7	276.0
357025000	1441066164	31.1131178176567	122.63133800199208	10.4	266.7	276.0
357025000	1441066165	31.11311536913344	122.63128163687969	10.4	266.7	276.0
357025000	1441066166	31.113112866796435	122.63122527154593	10.4	266.7	276.0
357025000	1441066167	31.113110294680123	122.63116891559088	10.4	266.7	276.0
357025000	1441066168	31.113107636818974	122.63111257861473	10.4	266.7	276.0
357025000	1441066169	31.113104877247444	122.6310562702177	10.4	266.7	276.0
357025000	1441066170	31.113101999999994	122.63099999999999	10.4	266.7	276.0
357025000	1441066171	31.113098998113767	122.63094377508776	10.4	266.6545454545455	276.09090909090907
357025000	1441066172	31.11309590063628	122.63088759271062	10.4	266.60909090909087	276.18181818181813
357025000	1441066173	31.113092745617642	122.63083144762389	10.4	266.56363636363636	276.27272727272725
357025000	1441066174	31.113089571108	122.63077533458286	10.4	266.51818181818186	276.3636363636364
357025000	1441066175	31.113086415157465	122.63071924834274	10.4	266.47272727272724	276.4545454545455
357025000	1441066176	31.11308331581609	122.6306631836586	10.4	266.42727272727274	276.5454545454545
357025000	1441066177	31.11308031113403	122.63060713528544	10.4	266.3818181818181	276.6363636363636
357025000	1441066178	31.11307743916132	122.63055109797823	10.4	266.3363636363636	276.72727272727275
357025000	1441066179	31.113074737948033	122.63049506649176	10.4	266.2909090909091	276.81818181818187
357025000	1441066180	31.11307224554424	122.6304390355808	10.4	266.2454545454545	276.90909090909093
357025000	1441066181	31.113069999999993	122.630383	10.4	266.2	277.0
357025000	1441066182	31.11306802687248	122.63032695627052	10.4	266.38	277.0
357025000	1441066183	31.113066301747523	122.63027090798008	10.4	266.56	277.0
357025000	1441066184	31.11306478771811	122.63021486048295	10.4	266.74	277.0
357025000	1441066185	31.113063447877224	122.63015881913361	10.4	266.91999999999996	277.0
357025000	1441066186	31.11306224531787	122.63010278928655	10.4	267.09999999999997	277.0
357025000	1441066187	31.113061143133073	122.63004677629641	10.4	267.28000000000003	277.0
357025000	1441066188	31.113060104415847	122.62999078551786	10.4	267.46	277.0
357025000	1441066189	31.113059092259228	122.62993482230567	10.4	267.64	277.0
357025000	1441066190	31.113058069756267	122.62987889201473	10.4	267.82000000000005	277.0
357025000	1441066191	31.113057	122.62982299999999	10.4	268.0	277.0
357025000	1441066192	31.11305585409976	122.62976714808029	10.4	268.0	277.0
357025000	1441066193	31.11305463522992	122.62971132392978	10.4	268.0	277.0
357025000	1441066194	31.113053354581087	122.62965551168645	10.4	268.0	277.0
357025000	1441066195	31.113052023343865	122.62959969548825	10.4	268.0	277.0
357025000	1441066196	31.113050652708772	122.62954385947305	10.4	268.0	277.0
357025000	1441066197	31.113049253866354	122.6294879877788	10.4	268.0	277.0
357025000	1441066198	31.11304783800711	122.6294320645433	10.4	268.0	277.0
357025000	1441066199	31.113046416321524	122.62937607390444	10.4	268.0	277.0
357025000	1441066200	31.113044999999996	122.62932	10.4	268.0	277.0
357025000	1441066201	31.113043599639283	122.62926383377616	10.4	268.02000000000004	277.1
357025000	1441066202	31.11304222346119	122.6292075934124	10.4	268.04	277.2
357025000	1441066203	31.11304087909389	122.6291513038965	10.4	268.06	277.3
357025000	1441066204	31.11303957416561	122.62909499021634	10.4	268.08000000000004	277.4
357025000	1441066205	31.113038316304554	122.6290386773597	10.4	268.1	277.50000000000006
357025000	1441066206	31.11303711313907	122.62898239031429	10.4	268.12	277.6
357025000	1441066207	31.113035972297464	122.62892615406791	10.4	268.14	277.70000000000005
357025000	1441066208	31.113034901408124	122.62886999360828	10.4	268.16	277.8
357025000	1441066209	31.113033908099474	122.62881393392306	10.4	268.18	277.90000000000003
357025000	1441066210	31.113033	122.628758	10.4	268.2	278.0
357025000	1441066211	31.113032181870818	122.62870220918316	10.4	268.26363636363635	278.0
357025000	1441066212	31.11303144700371	122.62864654824217	10.4	268.3272727272727	278.0
357025000	1441066213	31.113030785823025	122.62859099630319	10.4	268.39090909090913	278.0
357025000	1441066214	31.113030188753072	122.62853553249225	10.4	268.45454545454544	278.0
357025000	1441066215	31.11302964621817	122.6284801359355	10.4	268.5181818181818	278.0
357025000	1441066216	31.11302914864254	122.62842478575915	10.4	268.58181818181816	278.0
357025000	1441066217	31.11302868645042	122.62836946108936	10.4	268.6454545454545	278.0
357025000	1441066218	31.113028250065966	122.62831414105229	10.4	268.7090909090909	278.0
357025000	1441066219	31.113027829913356	122.6282588047742	10.4	268.77272727272725	278.0
357025000	1441066220	31.113027416416674	122.62820343138135	10.4	268.8363636363636	278.0
357025000	1441066221	31.113026999999995	122.62814800000001	10.4	268.9	278.0
357025000	1441066222	31.113026572518855	122.62809249385184	10.4	268.96999999999997	278.0
357025000	1441066223	31.11302613155464	122.62803691254014	10.4	269.03999999999996	278.0
357025000	1441066224	31.113025676120287	122.6279812597636	10.4	269.11	278.0
357025000	1441066225	31.113025205228656	122.62792553922083	10.4	269.18	278.0
357025000	1441066226	31.113024717892696	122.62786975461054	10.4	269.25	278.0
357025000	1441066227	31.113024213125303	122.62781390963143	10.4	269.32	278.0
357025000	1441066228	31.113023689939407	122.62775800798212	10.4	269.39	278.0
357025000	1441066229	31.113023147347928	122.62770205336132	10.4	269.46000000000004	278.0
357025000	1441066230	31.113022584363808	122.62764604946771	10.4	269.53000000000003	278.0
357025000	1441066231	31.113022	122.62759	10.4	269.6	278.0
357025000	1441066232	31.113021393506116	122.62753390884436	10.4	269.56	277.90000000000003
357025000	1441066233	31.113020765078453	122.62747778063725	10.4	269.52000000000004	277.8
357025000	1441066234	31.113020115149997	122.6274216202026	10.4	269.48	277.70000000000005
357025000	1441066235	31.1130194441537	122.62736543236434	10.4	269.44000000000005	277.6
357025000	1441066236	31.113018752522596	122.62730922194643	10.4	269.40000000000003	277.50000000000006
357025000	1441066237	31.113018040689656	122.62725299377281	10.4	269.36	277.4
357025000	1441066238	31.1130173090879	122.62719675266744	10.4	269.32	277.3
357025000	1441066239	31.11301655815036	122.6271405034542	10.4	269.28	277.2
357025000	1441066240	31.11301578831005	122.62708425095708	10.4	269.24	277.1
357025000	1441066241	31.113015	122.62702800000001	10.4	269.2	277.0
357025000	1441066242	31.113014192456912	122.62697175577051	10.4	269.16	277.0
357025000	1441066243	31.11301336013216	122.62691552491052	10.4	269.12	277.0
357025000	1441066244	31.113012496280756	122.62685931442557	10.4	269.08	277.0
357025000	1441066245	31.11301159415775	122.62680313132117	10.4	269.04	277.0
357025000	1441066246	31.113010647018214	122.62674698260297	10.4	269.0	277.0
357025000	1441066247	31.11300964811718	122.62669087527648	10.4	268.96000000000004	277.0
357025000	1441066248	31.113008590709736	122.6266348163473	10.4	268.92	277.0
357025000	1441066249	31.113007468051	122.6265788128211	10.4	268.88	277.0
357025000	1441066250	31.113006273396035	122.62652287170344	10.4	268.84000000000003	277.0
357025000	1441066251	31.113005000000012	122.626467	10.4	268.8	277.0
357025000	1441066252	31.11300364676521	122.62641120274905	10.38888888888889	268.77777777777777	277.11111111111114
357025000	1441066253	31.113002235182865	122.62635547711925	10.377777777777778	268.75555555555553	277.22222222222223
357025000	1441066254	31.11300079239136	122.62629981831186	10.366666666666667	268.7333333333334	277.33333333333337
357025000	1441066255	31.11299934552912	122.62624422152807	10.355555555555556	268.71111111111117	277.44444444444446
357025000	1441066256	31.11299792173453	122.62618868196901	10.344444444444445	268.6888888888889	277.55555555555554
357025000	1441066257	31.112996548145954	122.6261331948357	10.333333333333334	268.6666666666667	277.6666666666667
357025000	1441066258	31.112995251901765	122.62607775532916	10.322222222222223	268.6444444444445	277.77777777777777
357025000	1441066259	31.11299406014033	122.62602235865032	10.311111111111112	268.62222222222226	277.8888888888889
357025000	1441066260	31.112993000000003	122.62596700000002	10.3	268.6	278.0
357025000	1441066261	31.11299209276862	122.62591167668865	10.290909090909091	268.67272727272734	278.0
357025000	1441066262	31.112991336332016	122.62585639446486	10.281818181818183	268.74545454545455	278.0
357025000	1441066263	31.11299072272549	122.62580116118681	10.272727272727273	268.81818181818187	278.0
357025000	1441066264	31.11299024398439	122.62574598471275	10.263636363636364	268.89090909090913	278.0
357025000	1441066265	31.112989892144086	122.6256908729009	10.254545454545454	268.96363636363634	278.0
357025000	1441066266	31.112989659239908	122.62563583360954	10.245454545454546	269.03636363636366	278.0
357025000	1441066267	31.112989537307264	122.6255808746969	10.236363636363636	269.10909090909087	278.0
357025000	1441066268	31.11298951838154	122.62552600402131	10.227272727272727	269.1818181818182	278.0
357025000	1441066269	31.112989594498135	122.62547122944105	10.218181818181817	269.25454545454545	278.0
357025000	1441066270	31.11298975769247	122.62541655881449	10.209090909090909	269.3272727272727	278.0
357025000	1441066271	31.112989999999996	122.62536199999998	10.2	269.4	278.0
357025000	1441066272	31.112990311434032	122.6253075585655	10.18	269.47999999999996	277.90000000000003
357025000	1441066273	31.11299067391956	122.62525323091752	10.16	269.56	277.8
357025000	1441066274	31.112991067359474	122.62519901117227	10.139999999999999	269.64	277.70000000000005
357025000	1441066275	31.112991471656592	122.62514489344596	10.12	269.71999999999997	277.6
357025000	1441066276	31.11299186671379	122.62509087185488	10.1	269.8	277.50000000000006
357025000	1441066277	31.112992232433914	122.62503694051529	10.08	269.88	277.4
357025000	1441066278	31.112992548719788	122.62498309354356	10.06	269.96	277.3
357025000	1441066279	31.11299279547421	122.62492932505616	10.04	270.04	277.2
357025000	1441066280	31.112992952600003	122.62487562916947	10.02	270.12	277.1
357025000	1441066281	31.112992999999996	122.624822	10.0	270.2	277.0
357025000	1441066282	31.112992919559257	122.62476843358088	9.99	270.09	277.0
357025000	1441066283	31.112992701092097	122.62471493361173	9.98	269.98	277.0
357025000	1441066284	31.11299233639513	122.62466150570862	9.97	269.87	277.0
357025000	1441066285	31.112991817265005	122.62460815548783	9.96	269.76	277.0
357025000	1441066286	31.11299113549834	122.62455488856553	9.95	269.65	277.0
357025000	1441066287	31.112990282891793	122.62450171055794	9.94	269.53999999999996	277.0
357025000	1441066288	31.11298925124202	122.62444862708135	9.93	269.43	277.0
357025000	1441066289	31.112988032345676	122.62439564375195	9.92	269.32	277.0
357025000	1441066290	31.112986617999432	122.62434276618607	9.91	269.21	277.0
357025000	1441066291	31.112985000000002	122.62429	9.9	269.1	277.0
357025000	1441066292	31.112983177329703	122.62423734811043	9.89	268.99	277.0
357025000	1441066293	31.112981177713518	122.62418480263574	9.88	268.88	277.0
357025000	1441066294	31.11297903606203	122.62413235299458	9.870000000000001	268.77000000000004	277.0
357025000	1441066295	31.112976787285827	122.6240799886056	9.860000000000001	268.66	277.0
357025000	1441066296	31.11297446629547	122.62402769888733	9.850000000000001	268.55	277.0
357025000	1441066297	31.112972108001518	122.62397547325821	9.84	268.44	277.0
357025000	1441066298	31.112969747314498	122.62392330113667	9.83	268.33	277.0
357025000	1441066299	31.11296741914491	122.62387117194096	9.82	268.22	277.0
357025000	1441066300	31.112965158403256	122.62381907508936	9.81	268.11	277.0
357025000	1441066301	31.112963000000004	122.62376699999999	9.8	268.0	277.0
357025000	1441066302	31.112960971120742	122.62371493897295	9.780000000000001	267.97	277.1
357025000	1441066303	31.1129590680515	122.62366289583626	9.76	267.94	277.2
357025000	1441066304	31.11295727935345	122.62361087729991	9.74	267.91	277.3
357025000	1441066305	31.11295559358772	122.62355889007391	9.72	267.88000000000005	277.4
357025000	1441066306	31.112953999315557	122.62350694086831	9.7	267.84999999999997	277.50000000000006
357025000	1441066307	31.112952485098123	122.62345503639318	9.68	267.82	277.6
357025000	1441066308	31.112951039496625	122.62340318335868	9.66	267.78999999999996	277.70000000000005
357025000	1441066309	31.11294965107229	122.62335138847486	9.64	267.76	277.8
357025000	1441066310	31.112948308386322	122.62329965845191	9.62	267.72999999999996	277.90000000000003
357025000	1441066311	31.112947	122.623248	9.6	267.7	278.0
357025000	1441066312	31.1129457146383	122.62319641653465	9.588888888888889	267.7111111111111	278.0
357025000	1441066313	31.11294444168139	122.62314489829271	9.577777777777778	267.72222222222223	278.0
357025000	1441066314	31.11294317067312	122.62309343221631	9.566666666666666	267.73333333333335	278.0
357025000	1441066315	31.112941891157377	122.62304200524771	9.555555555555555	267.74444444444447	278.0
357025000	1441066316	31.112940592677983	122.6229906043291	9.544444444444444	267.7555555555556	278.0
357025000	1441066317	31.112939264778753	122.62293921640276	9.533333333333333	267.7666666666667	278.0
357025000	1441066318	31.112937897003505	122.62288782841091	9.522222222222222	267.7777777777778	278.0
357025000	1441066319	31.11293647889601	122.6228364272959	9.511111111111111	267.7888888888889	278.0
357025000	1441066320	31.112934999999993	122.62278500000001	9.5	267.8	278.0
357025000	1441066321	31.112933454570257	122.62273354335491	9.481818181818182	267.89090909090913	278.0
357025000	1441066322	31.11293185570554	122.62268209374967	9.463636363636363	267.9818181818182	278.0
357025000	1441066323	31.112930221215713	122.62263069746254	9.445454545454545	268.0727272727273	278.0
357025000	1441066324	31.112928568910714	122.62257940077177	9.427272727272728	268.16363636363644	278.0
357025000	1441066325	31.112926916600525	122.6225282499556	9.40909090909091	268.25454545454545	278.0
357025000	1441066326	31.11292528209525	122.62247729129223	9.39090909090909	268.3454545454546	278.0
357025000	1441066327	31.112923683205015	122.62242657105972	9.372727272727273	268.43636363636364	278.0
357025000	1441066328	31.112922137740046	122.62237613553621	9.354545454545455	268.52727272727276	278.0
357025000	1441066329	31.11292066351065	122.62232603099976	9.336363636363638	268.6181818181819	278.0
357025000	1441066330	31.112919278327148	122.62227630372837	9.318181818181818	268.7090909090909	278.0
357025000	1441066331	31.112918000000004	122.62222700000001	9.3	268.8	278.0
357025000	1441066332	31.112916839327657	122.62217812565386	9.290000000000001	268.79	277.90000000000003
357025000	1441066333	31.11291577906039	122.62212952477412	9.280000000000001	268.78000000000003	277.8
357025000	1441066334	31.1129147949362	122.6220810010063	9.27	268.77000000000004	277.70000000000005
357025000	1441066335	31.112913862692746	122.62203235799593	9.26	268.76000000000005	277.6
357025000	1441066336	31.11291295806743	122.62198339938867	9.25	268.75	277.50000000000006
357025000	1441066337	31.112912056797335	122.6219339288302	9.24	268.73999999999995	277.4
357025000	1441066338	31.112911134619242	122.62188374996627	9.23	268.72999999999996	277.3
357025000	1441066339	31.112910167269618	122.62183266644266	9.219999999999999	268.71999999999997	277.2
357025000	1441066340	31.11290913048461	122.62178048190525	9.209999999999999	268.71	277.1
357025000	1441066341	31.112908	122.62172700000002	9.2	268.7	277.0
357025000	1441066342	31.1129067589509	122.62167212741424	9.188888888888888	268.64444444444445	277.11111111111114
357025000	1441066343	31.112905420071037	122.6216161830006	9.177777777777777	268.58888888888885	277.22222222222223
357025000	1441066344	31.11290400349443	122.62155958865293	9.166666666666666	268.53333333333336	277.33333333333337
357025000	1441066345	31.112902529355825	122.62150276626505	9.155555555555555	268.47777777777776	277.44444444444446
357025000	1441066346	31.1129010177907	122.62144613773069	9.144444444444444	268.4222222222222	277.55555555555554
357025000	1441066347	31.112899488935252	122.62139012494349	9.133333333333333	268.3666666666667	277.6666666666667
357025000	1441066348	31.11289796292645	122.62133514979702	9.122222222222222	268.31111111111113	277.77777777777777
357025000	1441066349	31.112896459901933	122.62128163418473	9.11111111111111	268.25555555555553	277.8888888888889
357025000	1441066350	31.112895	122.62123000000001	9.1	268.2	278.0
357025000	1441066351	31.11289359768962	122.6211805452747	9.1	268.1454545454545	278.0
357025000	1441066352	31.112892244760154	122.62113307259439	9.1	268.0909090909091	278.0
357025000	1441066353	31.112890927330533	122.62108726068328	9.1	268.03636363636366	278.0
357025000	1441066354	31.112889631519185	122.62104278826554	9.1	267.9818181818182	278.0
357025000	1441066355	31.112888343444023	122.62099933406544	9.1	267.92727272727274	278.0
357025000	1441066356	31.11288704922249	122.62095657680733	9.1	267.87272727272733	278.0
357025000	1441066357	31.112885734971616	122.62091419521548	9.1	267.81818181818187	278.0
357025000	1441066358	31.11288438680798	122.62087186801438	9.1	267.7636363636364	278.0
357025000	1441066359	31.112882990847755	122.62082927392841	9.1	267.70909090909095	278.0
357025000	1441066360	31.11288153320665	122.62078609168212	9.1	267.6545454545455	278.0
357025000	1441066361	31.11288	122.620742	9.1	267.6	278.0
357025000	1441066362	31.112878381885523	122.62069675722312	9.09	267.62000000000006	278.0
357025000	1441066363	31.112876687692232	122.62065044015796	9.08	267.64000000000004	278.0
357025000	1441066364	31.112874930792177	122.62060320522745	9.07	267.66	278.0
357025000	1441066365	31.112873124557613	122.62055520885444	9.06	267.68000000000006	278.0
357025000	1441066366	31.112871282361027	122.62050660746179	9.05	267.70000000000005	278.0
357025000	1441066367	31.11286941757507	122.62045755747229	9.04	267.72	278.0
357025000	1441066368	31.112867543572722	122.62040821530869	9.03	267.74000000000007	278.0
357025000	1441066369	31.112865673727114	122.62035873739366	9.02	267.76000000000005	278.0
357025000	1441066370	31.112863821411658	122.62030928014991	9.01	267.78000000000003	278.0
357025000	1441066371	31.112862	122.62026000000002	9.0	267.8	278.0
357025000	1441066372	31.11286021984178	122.62021102146318	9.0	267.7777777777778	278.0
357025000	1441066373	31.112858479189875	122.62016234144477	9.0	267.7555555555556	278.0
357025000	1441066374	31.112856773272924	122.62011392494676	9.0	267.7333333333334	278.0
357025000	1441066375	31.112855097319443	122.62006573697117	9.0	267.71111111111117	278.0
357025000	1441066376	31.11285344655794	122.62001774252	9.0	267.6888888888889	278.0
357025000	1441066377	31.112851816216875	122.61996990659524	9.0	267.6666666666667	278.0
357025000	1441066378	31.11285020152464	122.61992219419898	9.0	267.6444444444445	278.0
357025000	1441066379	31.112848597709593	122.61987457033321	9.0	267.62222222222226	278.0
357025000	1441066380	31.112846999999995	122.61982700000002	9.0	267.6	278.0
357025000	1441066381	31.112845404778586	122.61977945177013	8.99090909090909	267.6363636363637	278.0
357025000	1441066382	31.112843813045842	122.6197319084891	8.981818181818182	267.67272727272734	278.0
357025000	1441066383	31.11284222695671	122.61968435657113	8.972727272727273	267.70909090909095	278.0
357025000	1441066384	31.11284064866612	122.61963678243036	8.963636363636363	267.74545454545455	278.0
357025000	1441066385	31.112839080328964	122.61958917248106	8.954545454545455	267.7818181818182	278.0
357025000	1441066386	31.112837524100122	122.61954151313738	8.945454545454545	267.81818181818187	278.0
357025000	1441066387	31.112835982134435	122.61949379081354	8.936363636363637	267.8545454545455	278.0
357025000	1441066388	31.11283445658679	122.61944599192368	8.927272727272728	267.89090909090913	278.0
357025000	1441066389	31.112832949611967	122.61939810288203	8.918181818181818	267.92727272727274	278.0
357025000	1441066390	31.112831463364774	122.61935011010274	8.90909090909091	267.9636363636364	278.0
357025000	1441066391	31.11283	122.61930199999999	8.9	268.0	278.0
357025000	1441066392	31.112828559573412	122.61925377253066	8.89	267.98	278.0
357025000	1441066393	31.11282713374498	122.61920548182238	8.88	267.96000000000004	278.0
357025000	1441066394	31.11282571207576	122.61915719554553	8.870000000000001	267.94	278.0
357025000	1441066395	31.112824284126923	122.61910898137045	8.860000000000001	267.92	278.0
357025000	1441066396	31.11282283945973	122.6190609069675	8.850000000000001	267.90000000000003	278.0
357025000	1441066397	31.112821367635554	122.61901304000718	8.84	267.88000000000005	278.0
357025000	1441066398	31.112819858215882	122.61896544815981	8.83	267.86	278.0
357025000	1441066399	31.112818300762285	122.61891819909586	8.82	267.84000000000003	278.0
357025000	1441066400	31.112816684836393	122.61887136048577	8.81	267.82000000000005	278.0
357025000	1441066401	31.112815000000005	122.61882499999999	8.8	267.8	278.0
357025000	1441066402	31.11281323874988	122.61877913972951	8.790000000000001	267.77000000000004	278.0
357025000	1441066403	31.112811405322535	122.61873361944741	8.780000000000001	267.74000000000007	278.0
357025000	1441066404	31.1128095068891	122.6186882333472	8.77	267.71000000000004	278.0
357025000	1441066405	31.112807550620435	122.61864277562249	8.76	267.68000000000006	278.0
357025000	1441066406	31.11280554368714	122.61859704046684	8.75	267.65	278.0
357025000	1441066407	31.112803493259467	122.6185508220738	8.74	267.62	278.0
357025000	1441066408	31.112801406507412	122.61850391463702	8.73	267.59	278.0
357025000	1441066409	31.11279929060063	122.61845611235002	8.719999999999999	267.56	278.0
357025000	1441066410	31.112797152708495	122.61840720940648	8.709999999999999	267.53	278.0
357025000	1441066411	31.112794999999995	122.618357	8.7	267.5	278.0
357025000	1441066412	31.112792840820973	122.61830538070218	8.7	267.5444444444445	278.0
357025000	1441066413	31.112790688225914	122.61825265759664	8.7	267.5888888888889	278.0
357025000	1441066414	31.112788556446997	122.6181992391449	8.7	267.6333333333333	278.0
357025000	1441066415	31.11278645971709	122.61814553380837	8.7	267.67777777777775	278.0
357025000	1441066416	31.112784412269754	122.6180919500485	8.7	267.72222222222223	278.0
357025000	1441066417	31.112782428339173	122.6180388963265	8.7	267.76666666666665	278.0
357025000	1441066418	31.11278052216023	122.61798678110368	8.7	267.8111111111111	278.0
357025000	1441066419	31.112778707968474	122.61793601284113	8.7	267.8555555555555	278.0
357025000	1441066420	31.112777	122.617887	8.7	267.9	278.0
357025000	1441066421	31.112775407010993	122.61784003193051	8.69090909090909	267.8727272727273	278.0
357025000	1441066422	31.112773915835614	122.61779492153985	8.681818181818182	267.8454545454545	278.0
357025000	1441066423	31.112772507827035	122.6177513626244	8.672727272727272	267.8181818181818	278.0
357025000	1441066424	31.11277116433795	122.61770904898067	8.663636363636362	267.7909090909091	278.0
357025000	1441066425	31.112769866720654	122.61766767440521	8.654545454545454	267.7636363636364	278.0
357025000	1441066426	31.11276859632697	122.61762693269463	8.645454545454545	267.73636363636365	278.0
357025000	1441066427	31.11276733450838	122.6175865176456	8.636363636363637	267.70909090909095	278.0
357025000	1441066428	31.112766062615894	122.61754612305482	8.627272727272727	267.68181818181824	278.0
357025000	1441066429	31.112764762000204	122.61750544271908	8.618181818181817	267.6545454545455	278.0
357025000	1441066430	31.11276341401161	122.6174641704352	8.60909090909091	267.6272727272727	278.0
357025000	1441066431	31.112761999999986	122.61742200000002	8.6	267.6	278.0
357025000	1441066432	31.112760506492414	122.61737870130686	8.6	267.6	278.0
357025000	1441066433	31.112758940726113	122.61733434863436	8.6	267.6	278.0
357025000	1441066434	31.112757315116077	122.61728909235751	8.6	267.6	278.0
357025000	1441066435	31.112755642077435	122.61724308285126	8.6	267.6	278.0
357025000	1441066436	31.11275393402554	122.61719647049055	8.6	267.6	278.0
357025000	1441066437	31.112752203375972	122.61714940565024	8.6	267.6	278.0
357025000	1441066438	31.112750462544494	122.61710203870518	8.6	267.6	278.0
357025000	1441066439	31.1127487239471	122.61705452003017	8.6	267.6	278.0
357025000	1441066440	31.112746999999995	122.617007	8.6	267.6	278.0
357025000	1441066441	31.11274529969765	122.61695960705295	8.59090909090909	267.5727272727273	278.0
357025000	1441066442	31.112743618346762	122.61691238188152	8.581818181818182	267.54545454545456	278.0
357025000	1441066443	31.112741947832106	122.6168653432418	8.572727272727272	267.51818181818186	278.0
357025000	1441066444	31.112740280038462	122.61681850988991	8.563636363636363	267.4909090909091	278.0
357025000	1441066445	31.112738606850666	122.61677190058191	8.554545454545455	267.4636363636364	278.0
357025000	1441066446	31.11273692015357	122.61672553407394	8.545454545454545	267.43636363636364	278.0
357025000	1441066447	31.11273521183204	122.61667942912214	8.536363636363637	267.40909090909093	278.0
357025000	1441066448	31.112733473770977	122.61663360448271	8.527272727272727	267.3818181818182	278.0
357025000	1441066449	31.112731697855313	122.61658807891172	8.518181818181818	267.3545454545455	278.0
357025000	1441066450	31.11272987597	122.61654287116545	8.50909090909091	267.3272727272727	278.0
357025000	1441066451	31.112728000000004	122.616498	8.5	267.3	278.0
357025000	1441066452	31.11272606535007	122.61645345224498	8.5	267.28000000000003	278.0
357025000	1441066453	31.112724081503863	122.61640908702326	8.5	267.26	278.0
357025000	1441066454	31.112722061464567	122.61636473153116	8.5	267.24	278.0
357025000	1441066455	31.112720018235127	122.61632021296494	8.5	267.22	278.0
357025000	1441066456	31.11271796481826	122.61627535852078	8.5	267.20000000000005	278.0
357025000	1441066457	31.112715914216434	122.616229995395	8.5	267.18	278.0
357025000	1441066458	31.112713879431862	122.61618395078382	8.5	267.16	278.0
357025000	1441066459	31.112711873466527	122.61613705188344	8.5	267.14000000000004	278.0
357025000	1441066460	31.112709909322096	122.61608912589008	8.5	267.12	278.0
357025000	1441066461	31.112707999999994	122.61604	8.5	267.1	278.0
357025000	1441066462	31.11270615517023	122.61598959419534	8.5	267.12222222222226	278.0
357025000	1441066463	31.112704371178108	122.61593819960238	8.5	267.1444444444445	278.0
357025000	1441066464	31.112702641038343	122.61588620013325	8.5	267.1666666666667	278.0
357025000	1441066465	31.112700957766272	122.61583397970014	8.5	267.1888888888889	278.0
357025000	1441066466	31.11269931437779	122.61578192221525	8.5	267.2111111111111	278.0
357025000	1441066467	31.11269770388948	122.61573041159066	8.5	267.23333333333335	278.0
357025000	1441066468	31.112696119318482	122.61567983173853	8.5	267.25555555555553	278.0
357025000	1441066469	31.112694553682562	122.61563056657094	8.5	267.27777777777777	278.0
357025000	1441066470	31.112692999999997	122.615583	8.5	267.3	278.0
357025000	1441066471	31.11269145001116	122.61553740048022	8.49090909090909	267.26363636363635	278.0
357025000	1441066472	31.11268989034276	122.61549357463605	8.481818181818182	267.22727272727275	278.0
357025000	1441066473	31.112688306342648	122.61545121363439	8.472727272727273	267.1909090909091	278.0
357025000	1441066474	31.112686683358206	122.61541000864226	8.463636363636363	267.1545454545454	278.0
357025000	1441066475	31.1126850067364	122.61536965082664	8.454545454545455	267.1181818181818	278.0
357025000	1441066476	31.112683261823754	122.61532983135464	8.445454545454545	267.0818181818182	278.0
357025000	1441066477	31.11268143396643	122.61529024139334	8.436363636363637	267.04545454545456	278.0
357025000	1441066478	31.112679508510194	122.61525057211001	8.427272727272728	267.0090909090909	278.0
357025000	1441066479	31.112677470800435	122.61521051467179	8.418181818181818	266.9727272727273	278.0
357025000	1441066480	31.11267530618218	122.61516976024602	8.40909090909091	266.93636363636364	278.0
357025000	1441066481	31.112673	122.615128	8.4	266.9	278.0
357025000	1441066482	31.11267054867018	122.61508500596696	8.4	266.84	278.1
357025000	1441066483	31.112667992897116	122.61504087364322	8.4	266.78	278.2
357025000	1441066484	31.11266538445742	122.61499577939071	8.4	266.72	278.3
357025000	1441066485	31.11266277512796	122.61494989957133	8.4	266.66	278.4
357025000	1441066486	31.112660216685818	122.61490341054684	8.4	266.6	278.5
357025000	1441066487	31.112657760908302	122.61485648867884	8.4	266.54	278.6
357025000	1441066488	31.112655459573002	122.61480931032885	8.4	266.48	278.70000000000005
357025000	1441066489	31.112653364457756	122.61476205185821	8.4	266.42	278.8
357025000	1441066490	31.11265152734064	122.61471488962822	8.4	266.36	278.9
357025000	1441066491	31.112650000000006	122.614668	8.4	266.3	279.0
357025000	1441066492	31.112648815370324	122.61462152454713	8.4	266.4666666666667	279.0
357025000	1441066493	31.112647931009842	122.61457546569366	8.4	266.6333333333334	279.0
357025000	1441066494	31.1126472856326	122.61452979107627	8.4	266.80000000000007	279.0
357025000	1441066495	31.112646817952665	122.61448446833177	8.4	266.9666666666667	279.0
357025000	1441066496	31.11264646668398	122.61443946509712	8.4	267.1333333333334	279.0
357025000	1441066497	31.11264617054052	122.61439474900936	8.4	267.3	279.0
357025000	1441066498	31.112645868236143	122.6143502877057	8.4	267.4666666666667	279.0
357025000	1441066499	31.112645498484714	122.61430604882344	8.4	267.6333333333333	279.0
357025000	1441066500	31.112645	122.61426199999998	8.4	267.8	279.0
357025000	1441066501	31.11264432389825	122.61421809553615	8.4	267.7818181818182	279.0909090909091
357025000	1441066502	31.11264347090549	122.61417423638598	8.4	267.7636363636364	279.1818181818182
357025000	1441066503	31.11264245415005	122.61413031016673	8.4	267.74545454545455	279.27272727272725
357025000	1441066504	31.112641286760137	122.61408620449578	8.4	267.72727272727275	279.3636363636364
357025000	1441066505	31.112639981863744	122.61404180699034	8.4	267.70909090909095	279.45454545454544
357025000	1441066506	31.11263855258881	122.61399700526772	8.4	267.69090909090914	279.54545454545456
357025000	1441066507	31.112637012063022	122.61395168694514	8.4	267.67272727272734	279.6363636363636
357025000	1441066508	31.112635373413944	122.61390573963988	8.4	267.6545454545455	279.7272727272727
357025000	1441066509	31.112633649768966	122.6138590509691	8.4	267.6363636363637	279.8181818181818
357025000	1441066510	31.112631854255305	122.6138115085501	8.4	267.6181818181819	279.9090909090909
357025000	1441066511	31.112629999999992	122.613763	8.4	267.6	280.0
357025000	1441066512	31.112628103100565	122.61371348508423	8.38888888888889	267.6	280.0
357025000	1441066513	31.11262619153742	122.61366321216097	8.377777777777778	267.6	280.0
357025000	1441066514	31.112624296262045	122.61361250173641	8.366666666666667	267.6	280.0
357025000	1441066515	31.11262244822643	122.61356167431668	8.355555555555556	267.6	280.0
357025000	1441066516	31.1126206783831	122.61351105040792	8.344444444444445	267.6	280.0
357025000	1441066517	31.11261901768506	122.61346095051604	8.333333333333334	267.6	280.0
357025000	1441066518	31.11261749708581	122.6134116951469	8.322222222222223	267.6	280.0
357025000	1441066519	31.112616147539303	122.61336360480634	8.311111111111112	267.6	280.0
357025000	1441066520	31.112615	122.613317	8.3	267.6	280.0
357025000	1441066521	31.112614076595502	122.61327210732264	8.3	267.7166666666667	280.0
357025000	1441066522	31.112613364144625	122.61322877772523	8.3	267.83333333333337	280.0
357025000	1441066523	31.112612840638672	122.61318676824789	8.3	267.95000000000005	280.0
357025000	1441066524	31.112612484068524	122.61314583593077	8.3	268.0666666666667	280.0
357025000	1441066525	31.112612272424773	122.61310573781411	8.3	268.18333333333334	280.0
357025000	1441066526	31.112612183697625	122.61306623093822	8.3	268.3	280.0
357025000	1441066527	31.112612195877077	122.61302707234341	8.3	268.4166666666667	280.0
357025000	1441066528	31.112612286952736	122.61298801907003	8.3	268.53333333333336	280.0
357025000	1441066529	31.112612434913967	122.61294882815857	8.3	268.65000000000003	280.0
357025000	1441066530	31.112612617749793	122.61290925664937	8.3	268.76666666666665	280.0
357025000	1441066531	31.112612813448997	122.61286906158303	8.3	268.8833333333334	280.0
357025000	1441066532	31.112613	122.612828	8.3	269.0	280.0
357025000	1441066533	31.11261315726287	122.61278589428488	8.3	269.0555555555556	279.88888888888886
357025000	1441066534	31.11261327258535	122.61274282819844	8.3	269.11111111111114	279.77777777777777
357025000	1441066535	31.112613335187213	122.61269895084544	8.3	269.1666666666667	279.6666666666667
357025000	1441066536	31.112613334288504	122.61265441133067	8.3	269.22222222222223	279.55555555555554
357025000	1441066537	31.112613259109388	122.61260935875897	8.3	269.2777777777778	279.44444444444446
357025000	1441066538	31.1126130988703	122.61256394223518	8.3	269.3333333333333	279.3333333333333
357025000	1441066539	31.112612842791773	122.61251831086417	8.3	269.3888888888889	279.22222222222223
357025000	1441066540	31.11261248009466	122.61247261375081	8.3	269.44444444444446	279.1111111111111
357025000	1441066541	31.112611999999995	122.61242700000001	8.3	269.50000000000006	279.0
357025000	1441066542	31.112611395358115	122.61238158846616	8.3	269.38000000000005	279.0
357025000	1441066543	31.11261067353607	122.61233637700164	8.3	269.26000000000005	279.0
357025000	1441066544	31.11260984552998	122.61229133320832	8.3	269.14	279.0
357025000	1441066545	31.112608922335948	122.61224642468802	8.3	269.02	279.0
357025000	1441066546	31.112607914950008	122.61220161904257	8.3	268.90000000000003	279.0
357025000	1441066547	31.112606834368158	122.61215688387374	8.3	268.78000000000003	279.0
357025000	1441066548	31.11260569158635	122.61211218678332	8.3	268.66	279.0
357025000	1441066549	31.11260449760048	122.61206749537305	8.3	268.53999999999996	279.0
357025000	1441066550	31.112603263406427	122.6120227772447	8.3	268.42	279.0
357025000	1441066551	31.112602000000003	122.611978	8.3	268.3	279.0
357025000	1441066552	31.112600716828172	122.61193313947263	8.3	268.25555555555553	279.0
357025000	1441066553	31.112599417142555	122.61188820442457	8.3	268.2111111111111	279.0
357025000	1441066554	31.112598102646032	122.61184321184977	8.3	268.1666666666667	279.0
357025000	1441066555	31.112596775041442	122.61179817874212	8.3	268.1222222222222	279.0
357025000	1441066556	31.11259543603171	122.61175312209566	8.3	268.0777777777778	279.0
357025000	1441066557	31.11259408731975	122.61170805890427	8.3	268.0333333333333	279.0
357025000	1441066558	31.112592730608487	122.61166300616192	8.3	267.9888888888889	279.0
357025000	1441066559	31.11259136760091	122.61161798086252	8.3	267.94444444444446	279.0
357025000	1441066560	31.112590000000004	122.61157300000002	8.3	267.9	279.0
357025000	1441066561	31.11258862940336	122.61152807756037	8.290909090909091	267.9272727272727	279.0909090909091
357025000	1441066562	31.112587256987	122.61148321549764	8.281818181818183	267.95454545454544	279.1818181818182
357025000	1441066563	31.112585883821513	122.61143841275793	8.272727272727273	267.98181818181814	279.27272727272725
357025000	1441066564	31.112584510977488	122.61139366828733	8.263636363636364	268.0090909090909	279.3636363636364
357025000	1441066565	31.11258313952553	122.61134898103194	8.254545454545454	268.0363636363636	279.45454545454544
357025000	1441066566	31.112581770536217	122.61130434993785	8.245454545454546	268.06363636363636	279.54545454545456
357025000	1441066567	31.11258040508015	122.61125977395116	8.236363636363636	268.09090909090907	279.6363636363636
357025000	1441066568	31.112579044227914	122.61121525201794	8.227272727272727	268.1181818181818	279.7272727272727
357025000	1441066569	31.112577689050077	122.61117078308429	8.218181818181817	268.1454545454545	279.8181818181818
357025000	1441066570	31.112576340617256	122.61112636609627	8.209090909090909	268.1727272727273	279.9090909090909
357025000	1441066571	31.11257500000001	122.61108200000001	8.2	268.2	280.0
357025000	1441066572	31.112573668425657	122.61103768339588	8.2	268.25714285714287	280.0
357025000	1441066573	31.112572347748515	122.61099341350146	8.2	268.31428571428575	280.0
357025000	1441066574	31.112571039979603	122.61094918718871	8.2	268.37142857142857	280.0
357025000	1441066575	31.112569747129978	122.61090500132957	8.2	268.4285714285714	280.0
357025000	1441066576	31.112568471210626	122.61086085279594	8.2	268.4857142857143	280.0
357025000	1441066577	31.11256721423258	122.61081673845973	8.2	268.54285714285714	280.0
357025000	1441066578	31.112565978206863	122.61077265519287	8.2	268.59999999999997	280.0
357025000	1441066579	31.11256476514449	122.61072859986726	8.2	268.6571428571429	280.0
357025000	1441066580	31.11256357705646	122.61068456935477	8.2	268.7142857142857	280.0
357025000	1441066581	31.112562415953775	122.61064056052736	8.2	268.77142857142854	280.0
357025000	1441066582	31.112561283847448	122.61059657025692	8.2	268.8285714285714	280.0
357025000	1441066583	31.112560182748457	122.61055259541531	8.2	268.8857142857143	280.0
357025000	1441066584	31.11255911466781	122.61050863287443	8.2	268.9428571428571	280.0
357025000	1441066585	31.112558081616466	122.61046467950621	8.2	269.0	280.0
357025000	1441066586	31.112557085605438	122.61042073218248	8.2	269.0571428571428	280.0
357025000	1441066587	31.11255612864568	122.61037678777514	8.2	269.1142857142857	280.0
357025000	1441066588	31.112555212748166	122.61033284315609	8.2	269.1714285714286	280.0
357025000	1441066589	31.11255433992389	122.61028889519717	8.2	269.2285714285714	280.0
357025000	1441066590	31.112553512183794	122.61024494077027	8.2	269.2857142857143	280.0
357025000	1441066591	31.112552731538845	122.61020097674725	8.2	269.34285714285716	280.0
357025000	1441066592	31.112551999999987	122.61015699999999	8.2	269.4	280.0
357025000	1441066593	31.112551319271905	122.61011300866484	8.2	269.425	280.0
357025000	1441066594	31.11255068983404	122.61006900593621	8.2	269.45	280.0
357025000	1441066595	31.112550111859566	122.61002499627298	8.2	269.475	280.0
357025000	1441066596	31.1125495855217	122.6099809841341	8.2	269.50000000000006	280.0
357025000	1441066597	31.112549110993612	122.60993697397845	8.2	269.525	280.0
357025000	1441066598	31.11254868844848	122.60989297026497	8.2	269.55	280.0
357025000	1441066599	31.11254831805954	122.60984897745251	8.2	269.575	280.0
357025000	1441066600	31.112548000000004	122.609805	8.2	269.6	280.0
357025000	1441066601	31.11254773218562	122.60976104121157	8.2	269.6090909090909	280.0
357025000	1441066602	31.11254750350257	122.6097170997721	8.2	269.6181818181818	280.0
357025000	1441066603	31.112547300579543	122.60967317321172	8.2	269.6272727272727	280.0
357025000	1441066604	31.11254711004522	122.6096292590606	8.2	269.6363636363637	280.0
357025000	1441066605	31.112546918528334	122.6095853548489	8.2	269.6454545454545	280.0
357025000	1441066606	31.112546712657597	122.60954145810685	8.2	269.6545454545455	280.0
357025000	1441066607	31.112546479061663	122.60949756636465	8.2	269.6636363636364	280.0
357025000	1441066608	31.112546204369252	122.60945367715259	8.2	269.6727272727273	280.0
357025000	1441066609	31.11254587520905	122.60940978800093	8.2	269.6818181818182	280.0
357025000	1441066610	31.11254547820974	122.60936589643994	8.2	269.69090909090914	280.0
357025000	1441066611	31.112544999999997	122.60932199999999	8.2	269.70000000000005	280.0
357025000	1441066612	31.112544431549573	122.6092780971648	8.2	269.62222222222226	280.0
357025000	1441066613	31.11254378119236	122.60923419023158	8.2	269.5444444444444	280.0
357025000	1441066614	31.11254306160334	122.60919028245092	8.2	269.4666666666667	280.0
357025000	1441066615	31.112542285457486	122.60914637707337	8.2	269.3888888888889	280.0
357025000	1441066616	31.112541465429764	122.60910247734945	8.2	269.31111111111113	280.0
357025000	1441066617	31.112540614195176	122.60905858652967	8.2	269.23333333333335	280.0
357025000	1441066618	31.112539744428684	122.60901470786456	8.2	269.15555555555557	280.0
357025000	1441066619	31.112538868805295	122.6089708446045	8.2	269.0777777777778	280.0
357025000	1441066620	31.112538000000004	122.608927	8.2	269.0	280.0
357025000	1441066621	31.112537148795855	122.6088831758963	8.2	268.9909090909091	280.0
357025000	1441066622	31.11253631840811	122.60883936851815	8.2	268.9818181818182	280.0
357025000	1441066623	31.11253551016008	122.60879557268518	8.2	268.97272727272724	280.0
357025000	1441066624	31.11253472537506	122.60875178321696	8.2	268.96363636363634	280.0
357025000	1441066625	31.112533965376347	122.60870799493316	8.2	268.95454545454544	280.0
357025000	1441066626	31.112533231487223	122.60866420265333	8.2	268.94545454545454	280.0
357025000	1441066627	31.11253252503098	122.6086204011971	8.2	268.9363636363636	280.0
357025000	1441066628	31.11253184733086	122.60857658538404	8.2	268.92727272727274	280.0
357025000	1441066629	31.112531199710165	122.60853275003377	8.2	268.9181818181818	280.0
357025000	1441066630	31.112530583492127	122.60848888996593	8.2	268.9090909090909	280.0
357025000	1441066631	31.112529999999996	122.60844500000002	8.2	268.9	280.0
357025000	1441066632	31.112529449191122	122.60840107601067	8.195238095238095	268.9142857142857	280.0
357025000	1441066633	31.112528925559097	122.60835711809231	8.19047619047619	268.9285714285714	280.0
357025000	1441066634	31.11252842223162	122.60831312739447	8.185714285714285	268.9428571428571	280.0
357025000	1441066635	31.112527932336384	122.60826910506658	8.18095238095238	268.9571428571428	280.0
357025000	1441066636	31.112527449001103	122.60822505225812	8.176190476190476	268.97142857142853	280.0
357025000	1441066637	31.112526965353485	122.60818097011862	8.17142857142857	268.98571428571427	280.0
357025000	1441066638	31.112526474521214	122.60813685979761	8.166666666666666	268.99999999999994	280.0
357025000	1441066639	31.112525969632014	122.60809272244457	8.161904761904761	269.0142857142857	280.0
357025000	1441066640	31.112525443813585	122.60804855920904	8.157142857142857	269.0285714285714	280.0
357025000	1441066641	31.112524890193637	122.60800437124063	8.152380952380952	269.0428571428571	280.0
357025000	1441066642	31.112524301899857	122.60796015968884	8.147619047619047	269.0571428571428	280.0
357025000	1441066643	31.112523672059996	122.60791592570327	8.142857142857142	269.07142857142856	280.0
357025000	1441066644	31.112522993801747	122.60787167043354	8.138095238095238	269.0857142857143	280.0
357025000	1441066645	31.112522260252813	122.6078273950292	8.133333333333333	269.1	280.0
357025000	1441066646	31.112521464540926	122.60778310063992	8.128571428571428	269.1142857142857	280.0
357025000	1441066647	31.112520599793818	122.6077387884153	8.123809523809523	269.12857142857143	280.0
357025000	1441066648	31.1125196591392	122.60769445950496	8.119047619047619	269.14285714285717	280.0
357025000	1441066649	31.112518635704767	122.6076501150586	8.114285714285714	269.15714285714284	280.0
357025000	1441066650	31.112517522618276	122.60760575622588	8.10952380952381	269.1714285714286	280.0
357025000	1441066651	31.112516313007443	122.60756138415644	8.104761904761904	269.18571428571425	280.0
357025000	1441066652	31.112514999999995	122.60751700000002	8.1	269.2	280.0
357025000	1441066653	31.11251358268266	122.60747260758289	8.1	269.1	280.0
357025000	1441066654	31.112512083978153	122.60742822143787	8.1	269.0	280.0
357025000	1441066655	31.112510532768212	122.60738385877426	8.1	268.90000000000003	280.0
357025000	1441066656	31.11250895793464	122.60733953680132	8.1	268.79999999999995	280.0
357025000	1441066657	31.112507388359212	122.6072952727283	8.1	268.7	280.0
357025000	1441066658	31.112505852923718	122.60725108376434	8.1	268.59999999999997	280.0
357025000	1441066659	31.112504380510032	122.60720698711856	8.1	268.5	280.0
357025000	1441066660	31.112503000000004	122.60716300000001	8.1	268.4	280.0
357025000	1441066661	31.112501732657	122.60711913263627	8.1	268.33636363636367	280.18181818181813
357025000	1441066662	31.112500569270363	122.6070753673292	8.1	268.27272727272725	280.3636363636364
357025000	1441066663	31.11249949301092	122.60703167939926	8.1	268.2090909090909	280.54545454545456
357025000	1441066664	31.112498487049418	122.60698804416687	8.1	268.1454545454545	280.7272727272727
357025000	1441066665	31.11249753455663	122.6069444369526	8.1	268.0818181818182	280.90909090909093
357025000	1441066666	31.11249661870326	122.60690083307698	8.1	268.0181818181818	281.09090909090907
357025000	1441066667	31.112495722659954	122.6068572078606	8.1	267.95454545454544	281.2727272727273
357025000	1441066668	31.1124948295974	122.60681353662403	8.1	267.8909090909091	281.45454545454544
357025000	1441066669	31.112493922686166	122.60676979468795	8.1	267.8272727272727	281.6363636363636
357025000	1441066670	31.112492985096857	122.60672595737304	8.1	267.76363636363635	281.81818181818187
357025000	1441066671	31.112492	122.60668200000002	8.1	267.7	282.0
357025000	1441066672	31.112490959867273	122.60663791310368	8.1	267.8222222222222	282.0
357025000	1441066673	31.112489894375106	122.60659374807516	8.1	267.94444444444446	282.0
357025000	1441066674	31.112488842501147	122.60654957151966	8.1	268.06666666666666	282.0
357025000	1441066675	31.11248784322313	122.60650545004228	8.1	268.18888888888887	282.0
357025000	1441066676	31.11248693551892	122.60646145024803	8.1	268.31111111111113	282.0
357025000	1441066677	31.112486158366426	122.60641763874183	8.1	268.43333333333334	282.0
357025000	1441066678	31.11248555074369	122.60637408212858	8.1	268.55555555555554	282.0
357025000	1441066679	31.112485151628817	122.60633084701306	8.1	268.6777777777778	282.0
357025000	1441066680	31.112484999999996	122.606288	8.1	268.8	282.0
357025000	1441066681	31.112485122954336	122.6062455713706	8.09090909090909	268.9818181818182	282.0
357025000	1441066682	31.112485500064174	122.60620344611196	8.081818181818182	269.1636363636364	282.0
357025000	1441066683	31.112486099020526	122.60616147288782	8.072727272727272	269.3454545454546	282.0
357025000	1441066684	31.11248688751419	122.60611950036194	8.063636363636363	269.52727272727276	282.0
357025000	1441066685	31.11248783323578	122.60607737719815	8.054545454545455	269.7090909090909	282.0
357025000	1441066686	31.112488903875686	122.60603495206034	8.045454545454545	269.89090909090913	282.0
357025000	1441066687	31.112490067124114	122.60599207361243	8.036363636363637	270.07272727272726	282.0
357025000	1441066688	31.11249129067109	122.60594859051838	8.027272727272727	270.25454545454545	282.0
357025000	1441066689	31.112492542206382	122.60590435144223	8.018181818181818	270.43636363636364	282.0
357025000	1441066690	31.112493789419577	122.60585920504803	8.00909090909091	270.6181818181818	282.0
357025000	1441066691	31.112495000000003	122.60581299999998	8.0	270.8	282.0
357025000	1441066692	31.112496147239575	122.60576566514777	8.0	270.82222222222225	281.8888888888889
357025000	1441066693	31.112497226841484	122.60571745008336	8.0	270.8444444444445	281.77777777777777
357025000	1441066694	31.112498240112142	122.60566868458422	8.0	270.8666666666666	281.6666666666667
357025000	1441066695	31.112499188358395	122.60561969842783	8.0	270.88888888888886	281.5555555555556
357025000	1441066696	31.112500072887684	122.60557082139171	8.0	270.9111111111111	281.44444444444446
357025000	1441066697	31.112500895007855	122.60552238325336	8.0	270.93333333333334	281.33333333333337
357025000	1441066698	31.112501656027316	122.60547471379029	8.0	270.9555555555555	281.22222222222223
357025000	1441066699	31.112502357254932	122.60542814278	8.0	270.97777777777776	281.11111111111114
357025000	1441066700	31.11250299999999	122.60538299999999	8.0	271.0	281.0
357025000	1441066701	31.1125035857876	122.60533952221412	8.0	270.92499999999995	281.08333333333337
357025000	1441066702	31.112504117004402	122.60529757413155	8.0	270.85	281.16666666666674
357025000	1441066703	31.112504596252073	122.60525692744787	8.0	270.77500000000003	281.25
357025000	1441066704	31.112505026132002	122.60521735385852	8.0	270.7	281.33333333333337
357025000	1441066705	31.112505409245244	122.60517862505901	8.0	270.625	281.4166666666667
357025000	1441066706	31.112505748192557	122.60514051274491	8.0	270.55	281.5
357025000	1441066707	31.11250604557443	122.60510278861165	8.0	270.475	281.5833333333333
357025000	1441066708	31.112506303991065	122.6050652243547	8.0	270.40000000000003	281.6666666666667
357025000	1441066709	31.112506526042406	122.6050275916696	8.0	270.325	281.75000000000006
357025000	1441066710	31.112506714328113	122.60498966225178	8.0	270.25000000000006	281.83333333333337
357025000	1441066711	31.112506871447604	122.60495120779677	8.0	270.17500000000007	281.9166666666667
357025000	1441066712	31.112507	122.60491199999998	8.0	270.1	282.0
357025000	1441066713	31.112507103928195	122.60487184801636	8.0	270.125	282.0
357025000	1441066714	31.112507192551117	122.60483071083844	8.0	270.15000000000003	282.0
357025000	1441066715	31.112507276531694	122.60478858491824	8.0	270.17500000000007	282.0
357025000	1441066716	31.11250736653282	122.60474546670764	8.0	270.20000000000005	282.0
357025000	1441066717	31.112507473217384	122.60470135265862	8.0	270.225	282.0
357025000	1441066718	31.112507607248236	122.60465623922308	8.0	270.25000000000006	282.0
357025000	1441066719	31.112507779288162	122.60461012285293	8.0	270.27500000000003	282.0
357025000	1441066720	31.112508	122.60456300000001	8.0	270.3	282.0
357025000	1441066721	31.11250827781643	122.60451491448185	8.0	270.31	282.1
357025000	1441066722	31.112508612250224	122.6044660995787	8.0	270.32000000000005	282.2
357025000	1441066723	31.112509000584364	122.60441683593638	8.0	270.33000000000004	282.3
357025000	1441066724	31.112509440102407	122.60436740420081	8.0	270.34000000000003	282.4
357025000	1441066725	31.112509928088205	122.60431808501791	8.0	270.35	282.50000000000006
357025000	1441066726	31.112510461826094	122.60426915903355	8.0	270.35999999999996	282.6
357025000	1441066727	31.112511038600857	122.60422090689367	8.0	270.36999999999995	282.70000000000005
357025000	1441066728	31.11251165569766	122.60417360924414	8.0	270.38	282.8
357025000	1441066729	31.11251231040205	122.60412754673095	8.0	270.39	282.90000000000003
357025000	1441066730	31.112512999999993	122.60408299999999	8.0	270.4	283.0
357025000	1441066731	31.112513723559747	122.60404016005442	8.0	270.53	282.90000000000003
357025000	1441066732	31.11251448727763	122.6039988593261	8.0	270.65999999999997	282.8
357025000	1441066733	31.112515299131612	122.60395884060402	8.0	270.79	282.70000000000005
357025000	1441066734	31.11251616709935	122.60391984667726	8.0	270.92	282.6
357025000	1441066735	31.112517099158115	122.60388162033473	8.0	271.05	282.50000000000006
357025000	1441066736	31.11251810328484	122.60384390436548	8.0	271.17999999999995	282.4
357025000	1441066737	31.11251918745619	122.60380644155843	8.0	271.30999999999995	282.3
357025000	1441066738	31.112520359648524	122.60376897470258	8.0	271.44	282.2
357025000	1441066739	31.112521627837886	122.6037312465868	8.0	271.57	282.1
357025000	1441066740	31.112522999999992	122.603693	8.0	271.7	282.0
357025000	1441066741	31.112524478673127	122.60365402092708	8.0	271.7181818181818	281.90909090909093
357025000	1441066742	31.1125260446465	122.60361426813706	8.0	271.73636363636365	281.81818181818187
357025000	1441066743	31.11252767327219	122.60357374359492	8.0	271.75454545454545	281.72727272727275
357025000	1441066744	31.112529339902174	122.60353244926574	8.0	271.7727272727273	281.6363636363636
357025000	1441066745	31.11253101988848	122.60349038711466	8.0	271.7909090909091	281.54545454545456
357025000	1441066746	31.11253268858311	122.60344755910681	8.0	271.80909090909086	281.45454545454544
357025000	1441066747	31.11253432133802	122.60340396720741	8.0	271.8272727272727	281.36363636363643
357025000	1441066748	31.112535893505203	122.60335961338173	8.0	271.8454545454545	281.2727272727273
357025000	1441066749	31.112537380436635	122.603314499595	8.0	271.8636363636363	281.1818181818182
357025000	1441066750	31.11253875748426	122.60326862781264	8.0	271.8818181818182	281.0909090909091
357025000	1441066751	31.11254	122.603222	8.0	271.9	281.0
357025000	1441066752	31.112541092853203	122.60317464466219	8.0	271.8333333333333	281.11111111111114
357025000	1441066753	31.11254205898272	122.60312669646275	8.0	271.76666666666665	281.22222222222223
357025000	1441066754	31.112542930845024	122.6030783166049	8.0	271.7	281.33333333333337
357025000	1441066755	31.11254374089685	122.60302966629173	8.0	271.6333333333333	281.44444444444446
357025000	1441066756	31.11254452159511	122.60298090672623	8.0	271.56666666666666	281.5555555555556
357025000	1441066757	31.112545305397006	122.60293219911145	8.0	271.5	281.6666666666667
357025000	1441066758	31.11254612475997	122.60288370465024	8.0	271.43333333333334	281.77777777777777
357025000	1441066759	31.112547012141658	122.60283558454552	8.0	271.3666666666667	281.8888888888889
357025000	1441066760	31.112547999999997	122.60278800000002	8.0	271.3	282.0
357025000	1441066761	31.112549111190596	122.60274108891002	7.990909090909091	271.3090909090909	281.90909090909093
357025000	1441066762	31.112550330159063	122.60269489594589	7.9818181818181815	271.3181818181818	281.81818181818187
357025000	1441066763	31.112551631748516	122.60264944247159	7.972727272727273	271.3272727272727	281.72727272727275
357025000	1441066764	31.112552990802108	122.60260474985108	7.963636363636364	271.3363636363636	281.6363636363636
357025000	1441066765	31.112554382162983	122.60256083944843	7.954545454545455	271.3454545454546	281.54545454545456
357025000	1441066766	31.112555780674327	122.60251773262773	7.945454545454545	271.3545454545454	281.45454545454544
357025000	1441066767	31.112557161179335	122.60247545075312	7.9363636363636365	271.3636363636364	281.36363636363643
357025000	1441066768	31.11255849852118	122.60243401518879	7.927272727272728	271.3727272727273	281.2727272727273
357025000	1441066769	31.1125597675431	122.602393447299	7.918181818181819	271.3818181818181	281.1818181818182
357025000	1441066770	31.11256094308829	122.60235376844794	7.909090909090909	271.3909090909091	281.0909090909091
357025000	1441066771	31.112561999999997	122.602315	7.9	271.4	281.0
357025000	1441066772	31.112562919948957	122.60227710765801	7.9	271.37777777777774	281.11111111111114
357025000	1441066773	31.112563711915882	122.60223983447894	7.9	271.3555555555555	281.22222222222223
357025000	1441066774	31.11256439170857	122.6022028678582	7.9	271.3333333333333	281.33333333333337
357025000	1441066775	31.112564975134546	122.60216589519123	7.9	271.3111111111111	281.44444444444446
357025000	1441066776	31.112565478000935	122.60212860387337	7.9	271.28888888888883	281.5555555555556
357025000	1441066777	31.112565916114477	122.6020906813	7.9	271.2666666666666	281.6666666666667
357025000	1441066778	31.112566305281575	122.60205181486646	7.9	271.2444444444444	281.77777777777777
357025000	1441066779	31.112566661308218	122.60201169196802	7.9	271.22222222222223	281.8888888888889
357025000	1441066780	31.112566999999995	122.60196999999998	7.9	271.2	282.0
357025000	1441066781	31.112567337251303	122.60192652634917	7.9	271.22999999999996	282.0
357025000	1441066782	31.112567689313526	122.60188145836862	7.9	271.26	282.0
357025000	1441066783	31.11256807252761	122.601835083403	7.9	271.28999999999996	282.0
357025000	1441066784	31.11256850323486	122.60178768879682	7.9	271.32	282.0
357025000	1441066785	31.112568997777	122.60173956189465	7.9	271.34999999999997	282.0
357025000	1441066786	31.11256957249612	122.60169099004095	7.9	271.38	282.0
357025000	1441066787	31.1125702437348	122.60164226058023	7.9	271.41	282.0
357025000	1441066788	31.112571027835997	122.60159366085689	7.9	271.44	282.0
357025000	1441066789	31.112571941143106	122.60154547821536	7.9	271.47	282.0
357025000	1441066790	31.112572999999994	122.601498	7.9	271.5	282.0
357025000	1441066791	31.112574211455584	122.60145146169364	7.9	271.52222222222224	281.8888888888889
357025000	1441066792	31.112575545377886	122.6014058913328	7.9	271.5444444444445	281.77777777777777
357025000	1441066793	31.112576962339585	122.60136126509266	7.9	271.56666666666666	281.6666666666667
357025000	1441066794	31.112578422913263	122.60131755914833	7.9	271.5888888888889	281.5555555555556
357025000	1441066795	31.112579887671533	122.60127474967507	7.9	271.61111111111114	281.44444444444446
357025000	1441066796	31.112581317186883	122.60123281284817	7.9	271.6333333333333	281.33333333333337
357025000	1441066797	31.112582672031813	122.60119172484308	7.9	271.6555555555555	281.22222222222223
357025000	1441066798	31.112583912778714	122.60115146183517	7.9	271.67777777777775	281.11111111111114
357025000	1441066799	31.112585000000003	122.601112	7.9	271.7	281.0
357025000	1441066800	31.112585906582936	122.60107328410264	7.9	271.68333333333334	281.08333333333337
357025000	1441066801	31.112586654674462	122.60103513326624	7.9	271.66666666666663	281.16666666666674
357025000	1441066802	31.11258727873625	122.6009973352034	7.9	271.65	281.25
357025000	1441066803	31.11258781322969	122.60095967762668	7.9	271.6333333333333	281.33333333333337
357025000	1441066804	31.1125882926159	122.60092194824854	7.9	271.6166666666667	281.4166666666667
357025000	1441066805	31.1125887513558	122.60088393478146	7.9	271.6	281.5
357025000	1441066806	31.11258922391004	122.60084542493782	7.9	271.58333333333337	281.5833333333333
357025000	1441066807	31.112589744739005	122.60080620642992	7.9	271.56666666666666	281.6666666666667
357025000	1441066808	31.112590348302785	122.60076606697002	7.9	271.55	281.75000000000006
357025000	1441066809	31.112591069061242	122.60072479427032	7.9	271.53333333333336	281.83333333333337
357025000	1441066810	31.112591941473912	122.60068217604297	7.9	271.51666666666665	281.9166666666667
357025000	1441066811	31.11259299999999	122.60063800000002	7.9	271.5	282.0
357025000	1441066812	31.11259426731834	122.60059215359772	7.911111111111111	271.5555555555556	281.8888888888889
357025000	1441066813	31.112595718987507	122.60054492326958	7.9222222222222225	271.61111111111114	281.77777777777777
357025000	1441066814	31.11259731878648	122.60049669519344	7.933333333333334	271.6666666666667	281.6666666666667
357025000	1441066815	31.112599030494792	122.60044785554727	7.944444444444445	271.72222222222223	281.5555555555556
357025000	1441066816	31.112600817892503	122.60039879050906	7.955555555555556	271.7777777777778	281.44444444444446
357025000	1441066817	31.11260264476034	122.60034988625696	7.966666666666667	271.8333333333333	281.33333333333337
357025000	1441066818	31.112604474879532	122.6003015289692	7.977777777777778	271.8888888888889	281.22222222222223
357025000	1441066819	31.11260627203196	122.60025410482407	7.988888888888889	271.94444444444446	281.11111111111114
357025000	1441066820	31.112607999999994	122.600208	8.0	272.0	281.0
357025000	1441066821	31.11260962999939	122.60016349869738	8.016666666666666	271.99166666666673	281.0
357025000	1441066822	31.11261116297748	122.6001204772044	8.033333333333333	271.98333333333335	281.0
357025000	1441066823	31.112612607314087	122.60007870983107	8.05	271.975	281.0
357025000	1441066824	31.112613971388747	122.60003797088743	8.066666666666666	271.9666666666667	281.0
357025000	1441066825	31.112615263580647	122.59999803468347	8.083333333333332	271.95833333333337	281.0
357025000	1441066826	31.112616492268728	122.59995867552912	8.1	271.95000000000005	281.0
357025000	1441066827	31.112617665831575	122.59991966773434	8.116666666666667	271.94166666666666	281.0
357025000	1441066828	31.11261879264757	122.59988078560903	8.133333333333333	271.93333333333334	281.0
357025000	1441066829	31.112619881094737	122.5998418034631	8.149999999999999	271.925	281.0
357025000	1441066830	31.112620939550894	122.59980249560635	8.166666666666666	271.91666666666663	281.0
357025000	1441066831	31.11262197639357	122.59976263634873	8.183333333333334	271.9083333333333	281.0
357025000	1441066832	31.112622999999996	122.599722	8.2	271.9	281.0
357025000	1441066833	31.112624019298753	122.59968039631705	8.212499999999999	271.925	281.0
357025000	1441066834	31.112625045424817	122.59963777684499	8.225	271.95	281.0
357025000	1441066835	31.112626090064797	122.59959412857596	8.2375	271.975	281.0
357025000	1441066836	31.11262716490518	122.59954943850211	8.25	272.0	281.0
357025000	1441066837	31.112628281632464	122.59950369361552	8.2625	272.025	281.0
357025000	1441066838	31.112629451933113	122.59945688090825	8.275	272.05	281.0
357025000	1441066839	31.11263068749352	122.59940898737241	8.287500000000001	272.075	281.0
357025000	1441066840	31.112631999999998	122.59935999999999	8.3	272.1	281.0
357025000	1441066841	31.112633397210637	122.59930995567949	8.32	272.09000000000003	281.0
357025000	1441066842	31.1126348711706	122.5992590908853	8.34	272.08000000000004	281.0
357025000	1441066843	31.112636409997233	122.59920769198837	8.360000000000001	272.07000000000005	281.0
357025000	1441066844	31.112638001808275	122.5991560453597	8.38	272.06	281.0
357025000	1441066845	31.11263963472199	122.59910443737026	8.4	272.05	281.0
357025000	1441066846	31.112641296857028	122.59905315439113	8.42	272.04	281.0
357025000	1441066847	31.112642976332555	122.59900248279337	8.44	272.03000000000003	281.0
357025000	1441066848	31.112644661268153	122.59895270894815	8.46	272.02000000000004	281.0
357025000	1441066849	31.11264633978382	122.59890411922663	8.48	272.01000000000005	281.0
357025000	1441066850	31.112647999999986	122.598857	8.5	272.0	281.0
357025000	1441066851	31.11264963205529	122.59881154295289	8.51	272.01000000000005	281.1
357025000	1441066852	31.112651234159863	122.59876756102345	8.52	272.02000000000004	281.2
357025000	1441066853	31.11265280654129	122.59872477246317	8.53	272.03000000000003	281.3
357025000	1441066854	31.112654349426798	122.59868289552352	8.54	272.04	281.4
357025000	1441066855	31.112655863043152	122.598641648456	8.55	272.05	281.5
357025000	1441066856	31.112657347616775	122.598600749512	8.56	272.06	281.6
357025000	1441066857	31.112658803373755	122.598559916943	8.57	272.07000000000005	281.70000000000005
357025000	1441066858	31.112660230539785	122.59851886900039	8.58	272.08000000000004	281.8
357025000	1441066859	31.11266162934021	122.5984773239356	8.59	272.09000000000003	281.90000000000003
357025000	1441066860	31.112662999999994	122.59843500000001	8.6	272.1	282.0
357025000	1441066861	31.11266434553552	122.59839166650694	8.62	272.14000000000004	281.90000000000003
357025000	1441066862	31.112665680129982	122.59834729701761	8.64	272.18	281.8
357025000	1441066863	31.11266702075827	122.59830191615507	8.66	272.22	281.70000000000005
357025000	1441066864	31.11266838439533	122.59825554854238	8.68	272.26	281.6
357025000	1441066865	31.11266978801611	122.59820821880257	8.7	272.3	281.5
357025000	1441066866	31.112671248595564	122.59815995155861	8.72	272.34000000000003	281.4
357025000	1441066867	31.11267278310868	122.59811077143348	8.74	272.38	281.3
357025000	1441066868	31.112674408530456	122.59806070305008	8.76	272.42	281.2
357025000	1441066869	31.112676141835877	122.59800977103131	8.780000000000001	272.46	281.1
357025000	1441066870	31.112677999999995	122.597958	8.8	272.5	281.0
357025000	1441066871	31.112679992814375	122.59790543801789	8.82	272.51	281.0
357025000	1441066872	31.112682101336752	122.59785222690266	8.84	272.52	281.0
357025000	1441066873	31.112684299441618	122.59779853191091	8.860000000000001	272.53	281.0
357025000	1441066874	31.11268656100373	122.59774451829936	8.88	272.54	281.0
357025000	1441066875	31.112688859898125	122.59769035132487	8.9	272.55	281.0
357025000	1441066876	31.11269117000011	122.59763619624421	8.92	272.56000000000006	281.0
357025000	1441066877	31.1126934651853	122.59758221831436	8.94	272.57000000000005	281.0
357025000	1441066878	31.11269571932954	122.59752858279232	8.96	272.58000000000004	281.0
357025000	1441066879	31.112697906308963	122.59747545493516	8.98	272.59000000000003	281.0
357025000	1441066880	31.11269999999999	122.59742300000002	9.0	272.6	281.0
357025000	1441066881	31.112701979987623	122.59737133991419	9.00909090909091	272.54545454545456	281.0
357025000	1441066882	31.112703848690114	122.59732042328534	9.018181818181818	272.4909090909091	281.0
357025000	1441066883	31.112705614233963	122.59727015539112	9.027272727272727	272.4363636363637	281.0
357025000	1441066884	31.112707284745483	122.59722044150921	9.036363636363637	272.38181818181823	281.0
357025000	1441066885	31.112708868350847	122.59717118691727	9.045454545454545	272.32727272727277	281.0
357025000	1441066886	31.112710373176053	122.59712229689292	9.054545454545455	272.2727272727273	281.0
357025000	1441066887	31.11271180734697	122.59707367671376	9.063636363636363	272.21818181818185	281.0
357025000	1441066888	31.112713178989324	122.59702523165733	9.072727272727272	272.1636363636364	281.0
357025000	1441066889	31.11271449622867	122.5969768670012	9.081818181818182	272.109090909091	281.0
357025000	1441066890	31.112715767190473	122.59692848802294	9.09090909090909	272.0545454545455	281.0
357025000	1441066891	31.112716999999993	122.59688000000001	9.1	272.0	281.0
357025000	1441066892	31.112718202493618	122.59683132366001	9.110526315789473	272.0052631578947	281.0526315789474
357025000	1441066893	31.112719381352456	122.59678244153064	9.121052631578948	272.0105263157895	281.1052631578948
357025000	1441066894	31.112720542968905	122.59673335158975	9.131578947368421	272.0157894736842	281.15789473684214
357025000	1441066895	31.112721693735274	122.5966840518151	9.142105263157895	272.021052631579	281.2105263157895
357025000	1441066896	31.112722840043883	122.5966345401845	9.152631578947368	272.0263157894737	281.2631578947369
357025000	1441066897	31.112723988287087	122.59658481467568	9.163157894736843	272.0315789473685	281.3157894736843
357025000	1441066898	31.112725144857222	122.59653487326639	9.173684210526316	272.0368421052632	281.3684210526316
357025000	1441066899	31.112726316146595	122.59648471393437	9.18421052631579	272.0421052631579	281.42105263157896
357025000	1441066900	31.11272750854754	122.59643433465733	9.194736842105263	272.0473684210527	281.4736842105263
357025000	1441066901	31.112728728452353	122.59638373341299	9.205263157894738	272.0526315789474	281.5263157894737
357025000	1441066902	31.112729982253356	122.59633290817905	9.215789473684211	272.0578947368422	281.5789473684211
357025000	1441066903	31.11273127634286	122.59628185693317	9.226315789473684	272.0631578947369	281.63157894736844
357025000	1441066904	31.112732617113164	122.59623057765305	9.236842105263158	272.06842105263155	281.6842105263158
357025000	1441066905	31.11273401095654	122.59617906831629	9.247368421052633	272.0736842105263	281.7368421052632
357025000	1441066906	31.112735464265338	122.59612732690056	9.257894736842106	272.07894736842104	281.7894736842105
357025000	1441066907	31.11273698343178	122.59607535138346	9.26842105263158	272.0842105263158	281.8421052631579
357025000	1441066908	31.112738574848198	122.59602313974261	9.278947368421052	272.08947368421053	281.89473684210526
357025000	1441066909	31.112740244906846	122.59597068995559	9.289473684210527	272.0947368421053	281.94736842105266
357025000	1441066910	31.112741999999994	122.595918	9.3	272.1	282.0
357025000	1441066911	31.112743842847525	122.59586509851302	9.311111111111112	272.1444444444445	281.8888888888889
357025000	1441066912	31.112745761479733	122.59581213677043	9.322222222222223	272.1888888888889	281.77777777777777
357025000	1441066913	31.112747740254793	122.5957592967077	9.333333333333334	272.23333333333335	281.6666666666667
357025000	1441066914	31.11274976353119	122.59570676026033	9.344444444444445	272.27777777777777	281.5555555555556
357025000	1441066915	31.11275181566768	122.59565470936387	9.355555555555556	272.32222222222225	281.44444444444446
357025000	1441066916	31.112753881023334	122.59560332595396	9.366666666666667	272.3666666666667	281.33333333333337
357025000	1441066917	31.112755943957488	122.59555279196618	9.377777777777778	272.4111111111111	281.22222222222223
357025000	1441066918	31.112757988829753	122.59550328933629	9.38888888888889	272.4555555555555	281.11111111111114
357025000	1441066919	31.112759999999994	122.595455	9.4	272.5	281.0
357025000	1441066920	31.11276196526539	122.59540801879444	9.418181818181818	272.4727272727273	281.0
357025000	1441066921	31.11276388617124	122.59536209216219	9.436363636363637	272.44545454545454	281.0
357025000	1441066922	31.112765767699482	122.59531687944713	9.454545454545455	272.41818181818184	281.0
357025000	1441066923	31.112767614831522	122.59527203999305	9.472727272727273	272.39090909090913	281.0
357025000	1441066924	31.112769432548287	122.5952272331438	9.49090909090909	272.3636363636364	281.0
357025000	1441066925	31.11277122583028	122.59518211824322	9.50909090909091	272.33636363636367	281.0
357025000	1441066926	31.112772999657444	122.59513635463499	9.527272727272727	272.3090909090909	281.0
357025000	1441066927	31.1127747590093	122.59508960166286	9.545454545454545	272.2818181818182	281.0
357025000	1441066928	31.1127765088648	122.59504151867056	9.563636363636363	272.2545454545455	281.0
357025000	1441066929	31.11277825420243	122.59499176500172	9.581818181818182	272.22727272727275	281.0
357025000	1441066930	31.112779999999987	122.59494	9.6	272.2	281.0
357025000	1441066931	31.112781750656282	122.59488601322674	9.6	272.17	281.0
357025000	1441066932	31.11278350825605	122.59483011511419	9.6	272.14000000000004	281.0
357025000	1441066933	31.11278527430613	122.59477274631232	9.6	272.11	281.0
357025000	1441066934	31.112787050314086	122.5947143474711	9.6	272.08000000000004	281.0
357025000	1441066935	31.11278883778826	122.59465535924056	9.6	272.05	281.0
357025000	1441066936	31.112790638237794	122.59459622227074	9.6	272.02	281.0
357025000	1441066937	31.112792453172602	122.59453737721171	9.6	271.98999999999995	281.0
357025000	1441066938	31.11279428410342	122.59447926471348	9.6	271.96	281.0
357025000	1441066939	31.112796132541796	122.59442232542622	9.6	271.93	281.0
357025000	1441066940	31.112797999999994	122.594367	9.6	271.9	281.0
357025000	1441066941	31.11279988657693	122.59431360965634	9.608333333333333	271.9083333333333	281.08333333333337
357025000	1441066942	31.112801786715448	122.59426199790212	9.616666666666667	271.91666666666663	281.16666666666674
357025000	1441066943	31.112803693443894	122.59421188881566	9.625	271.925	281.25
357025000	1441066944	31.112805599790136	122.59416300647523	9.633333333333333	271.93333333333334	281.33333333333337
357025000	1441066945	31.11280749878156	122.59411507495908	9.641666666666666	271.94166666666666	281.4166666666667
357025000	1441066946	31.112809383445132	122.59406781834548	9.649999999999999	271.95000000000005	281.5
357025000	1441066947	31.112811246807404	122.5940209607127	9.658333333333333	271.95833333333337	281.5833333333333
357025000	1441066948	31.112813081894533	122.59397422613898	9.666666666666666	271.9666666666667	281.6666666666667
357025000	1441066949	31.112814881732223	122.5939273387026	9.674999999999999	271.975	281.75000000000006
357025000	1441066950	31.1128166393458	122.59388002248183	9.683333333333334	271.98333333333335	281.83333333333337
357025000	1441066951	31.11281834776023	122.59383200155486	9.691666666666666	271.99166666666673	281.9166666666667
357025000	1441066952	31.11282	122.593783	9.7	272.0	282.0
357025000	1441066953	31.112821594248288	122.59373281889874	9.712499999999999	271.96250000000003	282.0
357025000	1441066954	31.112823149324527	122.59368156734553	9.725	271.925	282.0
357025000	1441066955	31.112824689207493	122.59362943143798	9.7375	271.88750000000005	282.0
357025000	1441066956	31.112826237876206	122.59357659727372	9.75	271.85	282.0
357025000	1441066957	31.11282781931004	122.59352325095028	9.7625	271.8125	282.0
357025000	1441066958	31.112829457488616	122.59346957856522	9.775	271.77500000000003	282.0
357025000	1441066959	31.112831176391836	122.59341576621598	9.787500000000001	271.73749999999995	282.0
357025000	1441066960	31.112833	122.593362	9.8	271.7	282.0
357025000	1441066961	31.112834945660527	122.59330843082283	9.80909090909091	271.78181818181815	281.90909090909093
357025000	1441066962	31.112837004188563	122.59325506882286	9.818181818181818	271.8636363636364	281.81818181818187
357025000	1441066963	31.112839159766153	122.59320188894671	9.827272727272728	271.94545454545454	281.72727272727275
357025000	1441066964	31.112841396575277	122.59314886614105	9.836363636363638	272.02727272727276	281.6363636363636
357025000	1441066965	31.112843698797864	122.59309597535251	9.845454545454546	272.1090909090909	281.54545454545456
357025000	1441066966	31.112846050615836	122.59304319152787	9.854545454545455	272.19090909090914	281.45454545454544
357025000	1441066967	31.112848436211035	122.59299048961383	9.863636363636363	272.2727272727273	281.36363636363643
357025000	1441066968	31.1128508397653	122.59293784455721	9.872727272727273	272.3545454545455	281.2727272727273
357025000	1441066969	31.11285324546039	122.59288523130476	9.881818181818183	272.43636363636364	281.1818181818182
357025000	1441066970	31.11285563747805	122.5928326248034	9.89090909090909	272.51818181818186	281.0909090909091
357025000	1441066971	31.112857999999996	122.59278	9.9	272.6	281.0
357025000	1441066972	31.112860319505053	122.59272732989439	9.9	272.5666666666667	281.0
357025000	1441066973	31.112862591660807	122.59267457969807	9.9	272.53333333333336	281.0
357025000	1441066974	31.112864814432005	122.59262171267555	9.9	272.50000000000006	281.0
357025000	1441066975	31.11286698578329	122.59256869209125	9.9	272.4666666666667	281.0
357025000	1441066976	31.11286910367927	122.59251548120969	9.9	272.43333333333334	281.0
357025000	1441066977	31.112871166084478	122.59246204329531	9.9	272.4	281.0
357025000	1441066978	31.112873170963418	122.59240834161258	9.9	272.36666666666673	281.0
357025000	1441066979	31.112875116280467	122.59235433942598	9.9	272.33333333333337	281.0
357025000	1441066980	31.112877000000008	122.5923	9.9	272.3	281.0
357025000	1441066981	31.11287882108477	122.59224530862335	9.91	272.25	281.0
357025000	1441066982	31.112880582491442	122.59219033868172	9.92	272.2	281.0
357025000	1441066983	31.11288228817528	122.59213518558504	9.93	272.15000000000003	281.0
357025000	1441066984	31.11288394209172	122.59207994474322	9.94	272.1	281.0
357025000	1441066985	31.11288554819636	122.59202471156621	9.95	272.05	281.0
357025000	1441066986	31.112887110444966	122.59196958146393	9.96	272.0	281.0
357025000	1441066987	31.112888632793478	122.59191464984625	9.97	271.95000000000005	281.0
357025000	1441066988	31.112890119197953	122.59186001212309	9.98	271.90000000000003	281.0
357025000	1441066989	31.112891573614657	122.59180576370437	9.99	271.85	281.0
357025000	1441066990	31.112893	122.59175199999999	10.0	271.8	281.0
357025000	1441066991	31.11289440383241	122.5916987722228	10.0	271.81666666666666	281.08333333333337
357025000	1441066992	31.112895796677922	122.59164595479763	10.0	271.83333333333337	281.16666666666674
357025000	1441066993	31.112897191624192	122.59159337795225	10.0	271.85	281.25
357025000	1441066994	31.112898601758605	122.59154087191443	10.0	271.8666666666667	281.33333333333337
357025000	1441066995	31.112900040168253	122.59148826691184	10.0	271.8833333333334	281.4166666666667
357025000	1441066996	31.11290151993998	122.59143539317216	10.0	271.90000000000003	281.5
357025000	1441066997	31.112903054160324	122.59138208092303	10.0	271.9166666666667	281.5833333333333
357025000	1441066998	31.112904655915543	122.59132816039205	10.0	271.9333333333334	281.6666666666667
357025000	1441066999	31.11290633829161	122.59127346180678	10.0	271.95000000000005	281.75000000000006
357025000	1441067000	31.112908114374186	122.5912178153947	10.0	271.9666666666667	281.83333333333337
357025000	1441067001	31.11290999724864	122.59116105138331	10.0	271.9833333333334	281.9166666666667
357025000	1441067002	31.112911999999994	122.59110300000002	10.0	272.0	282.0
357025000	1441067003	31.11291412808051	122.59104357180257	10.0125	272.07500000000005	282.0
357025000	1441067004	31.112916356412654	122.5909829986703	10.025	272.15000000000003	282.0
357025000	1441067005	31.11291865228695	122.59092159281299	10.0375	272.225	282.0
357025000	1441067006	31.112920982994513	122.59085966644047	10.05	272.30000000000007	282.0
357025000	1441067007	31.11292331582701	122.59079753176277	10.0625	272.37500000000006	282.0
357025000	1441067008	31.112925618076726	122.59073550098996	10.075	272.45000000000005	282.0
357025000	1441067009	31.112927857036567	122.5906738863323	10.0875	272.52500000000003	282.0
357025000	1441067010	31.112930000000006	122.59061300000002	10.1	272.6	282.0
357025000	1441067011	31.11293202230653	122.5905530993227	10.1	272.57000000000005	282.0
357025000	1441067012	31.112933931477706	122.59049422210653	10.1	272.54	282.0
357025000	1441067013	31.11293574308051	122.59043635127672	10.1	272.51000000000005	282.0
357025000	1441067014	31.11293747268185	122.59037946975855	10.1	272.4800000000001	282.0
357025000	1441067015	31.11293913584859	122.59032356047713	10.1	272.45	282.0
357025000	1441067016	31.112940748147537	122.59026860635761	10.1	272.42	282.0
357025000	1441067017	31.112942325145482	122.5902145903251	10.1	272.39	282.0
357025000	1441067018	31.112943882409084	122.59016149530468	10.1	272.36	282.0
357025000	1441067019	31.112945435505054	122.59010930422131	10.1	272.33	282.0
357025000	1441067020	31.11294699999999	122.59005800000001	10.1	272.3	282.0
357025000	1441067021	31.112948589647036	122.59000753979338	10.1	272.3727272727273	282.0
357025000	1441067022	31.112950210945577	122.58995777766464	10.1	272.44545454545454	282.0
357025000	1441067023	31.112951868581284	122.58990854190469	10.1	272.5181818181818	282.0
357025000	1441067024	31.11295356723959	122.58985966080436	10.1	272.5909090909091	282.0
357025000	1441067025	31.112955311605624	122.58981096265451	10.1	272.6636363636364	282.0
357025000	1441067026	31.11295710636429	122.58976227574595	10.1	272.73636363636365	282.0
357025000	1441067027	31.11295895620022	122.58971342836949	10.1	272.8090909090909	282.0
357025000	1441067028	31.11296086579778	122.58966424881592	10.1	272.8818181818182	282.0
357025000	1441067029	31.1129628398411	122.589614565376	10.1	272.9545454545455	282.0
357025000	1441067030	31.112964883013976	122.58956420634043	10.1	273.0272727272727	282.0
357025000	1441067031	31.112967	122.589513	10.1	273.1	282.0
357025000	1441067032	31.112969192222486	122.58946082608652	10.09	273.08	281.90000000000003
357025000	1441067033	31.11297144806483	122.58940777009681	10.08	273.06	281.8
357025000	1441067034	31.112973752650657	122.58935396896881	10.07	273.04	281.70000000000005
357025000	1441067035	31.112976091103818	122.58929955964051	10.06	273.02000000000004	281.6
357025000	1441067036	31.112978448548365	122.58924467905003	10.05	273.0	281.5
357025000	1441067037	31.11298081010858	122.58918946413546	10.04	272.97999999999996	281.4
357025000	1441067038	31.11298316090896	122.58913405183495	10.03	272.96	281.3
357025000	1441067039	31.112985486074308	122.5890785790867	10.02	272.93999999999994	281.2
357025000	1441067040	31.112987770729575	122.58902318282895	10.01	272.91999999999996	281.1
357025000	1441067041	31.112989999999996	122.588968	10.0	272.9	281.0
357025000	1441067042	31.112992162965995	122.58891313797211	10.0	272.9111111111111	281.0
357025000	1441067043	31.112994264528087	122.58885858585336	10.0	272.9222222222222	281.0
357025000	1441067044	31.112996313541675	122.5888043031857	10.0	272.93333333333334	281.0
357025000	1441067045	31.112998318862143	122.58875024951105	10.0	272.94444444444446	281.0
357025000	1441067046	31.11300028934475	122.5886963843714	10.0	272.9555555555556	281.0
357025000	1441067047	31.11300223384472	122.58864266730859	10.0	272.96666666666664	281.0
357025000	1441067048	31.11300416121721	122.58858905786452	10.0	272.97777777777776	281.0
357025000	1441067049	31.113006080317295	122.58853551558106	10.0	272.9888888888889	281.0
357025000	1441067050	31.113008000000004	122.58848200000001	10.0	273.0	281.0
357025000	1441067051	31.113009926629037	122.58842847924593	9.983333333333334	272.95000000000005	280.9166666666667
357025000	1441067052	31.11301185660318	122.58837495577428	9.966666666666667	272.90000000000003	280.8333333333333
357025000	1441067053	31.113013783830002	122.58832144062325	9.95	272.85	280.75
357025000	1441067054	31.113015702217105	122.58826794483102	9.933333333333334	272.8	280.6666666666667
357025000	1441067055	31.113017605672074	122.58821447943582	9.916666666666668	272.75000000000006	280.58333333333337
357025000	1441067056	31.113019488102534	122.58816105547591	9.9	272.70000000000005	280.5
357025000	1441067057	31.113021343416147	122.5881076839895	9.883333333333333	272.65	280.4166666666667
357025000	1441067058	31.113023165520556	122.5880543760149	9.866666666666667	272.59999999999997	280.3333333333333
357025000	1441067059	31.113024948323428	122.58800114259034	9.850000000000001	272.55	280.25
357025000	1441067060	31.113026685732493	122.58794799475413	9.833333333333334	272.5	280.1666666666667
357025000	1441067061	31.113028371655435	122.58789494354457	9.816666666666666	272.45	280.0833333333333
357025000	1441067062	31.113029999999995	122.587842	9.8	272.4	280.0
357025000	1441067063	31.113031560477975	122.58778917491954	9.78888888888889	272.3	280.0
357025000	1441067064	31.113033026017302	122.58773647814564	9.777777777777779	272.2	280.0
357025000	1441067065	31.113034365349964	122.58768391928166	9.766666666666667	272.1	280.0
357025000	1441067066	31.113035547207993	122.58763150793095	9.755555555555556	272.0	280.0
357025000	1441067067	31.113036540323417	122.58757925369697	9.744444444444444	271.9	280.0
357025000	1441067068	31.113037313428254	122.58752716618325	9.733333333333333	271.8	280.0
357025000	1441067069	31.113037835254577	122.58747525499341	9.722222222222221	271.7	280.0
357025000	1441067070	31.11303807453446	122.58742352973107	9.71111111111111	271.6	280.0
357025000	1441067071	31.113037999999996	122.587372	9.7	271.5	280.0
357025000	1441067072	31.113037592662643	122.58732067730253	9.688888888888888	271.4555555555555	280.0
357025000	1441067073	31.113036882651283	122.58726958073537	9.677777777777777	271.41111111111115	280.0
357025000	1441067074	31.113035912374222	122.58721873129377	9.666666666666666	271.3666666666667	280.0
357025000	1441067075	31.11303472423977	122.5871681499728	9.655555555555555	271.32222222222225	280.0
357025000	1441067076	31.113033360656296	122.5871178577675	9.644444444444444	271.27777777777777	280.0
357025000	1441067077	31.113031864032155	122.58706787567277	9.633333333333333	271.23333333333335	280.0
357025000	1441067078	31.113030276775774	122.58701822468346	9.622222222222222	271.1888888888889	280.0
357025000	1441067079	31.113028641295553	122.58696892579434	9.61111111111111	271.1444444444445	280.0
357025000	1441067080	31.113026999999995	122.58692000000002	9.6	271.1	280.0
357025000	1441067081	31.113025388768175	122.5868714401621	9.59090909090909	271.0909090909091	279.9090909090909
357025000	1441067082	31.11302381736148	122.5868231266104	9.581818181818182	271.0818181818182	279.8181818181818
357025000	1441067083	31.113022289011656	122.58677491154168	9.572727272727272	271.07272727272726	279.7272727272727
357025000	1441067084	31.11302080695029	122.58672664715282	9.563636363636363	271.06363636363636	279.6363636363636
357025000	1441067085	31.11301937440869	122.58667818564058	9.554545454545455	271.05454545454546	279.54545454545456
357025000	1441067086	31.11301799461796	122.58662937920185	9.545454545454545	271.04545454545456	279.45454545454544
357025000	1441067087	31.113016670808992	122.58658008003347	9.536363636363637	271.0363636363636	279.3636363636364
357025000	1441067088	31.113015406212416	122.58653014033223	9.527272727272727	271.02727272727276	279.27272727272725
357025000	1441067089	31.113014204058658	122.58647941229503	9.518181818181818	271.0181818181818	279.1818181818182
357025000	1441067090	31.113013067577885	122.58642774811865	9.50909090909091	271.0090909090909	279.0909090909091
357025000	1441067091	31.113012	122.586375	9.5	271.0	279.0
357025000	1441067092	31.113011003148078	122.58632108309611	9.488888888888889	270.9	279.1111111111111
357025000	1441067093	31.11301007321884	122.58626616440483	9.477777777777778	270.8	279.22222222222223
357025000	1441067094	31.113009205002825	122.58621047388431	9.466666666666667	270.7	279.3333333333333
357025000	1441067095	31.11300839329085	122.58615424149261	9.455555555555556	270.6	279.44444444444446
357025000	1441067096	31.1130076328742	122.58609769718787	9.444444444444445	270.5	279.55555555555554
357025000	1441067097	31.11300691854453	122.58604107092813	9.433333333333334	270.40000000000003	279.6666666666667
357025000	1441067098	31.113006245093896	122.58598459267151	9.422222222222222	270.3	279.77777777777777
357025000	1441067099	31.113005607314758	122.58592849237611	9.411111111111111	270.20000000000005	279.88888888888886
357025000	1441067100	31.113005000000005	122.585873	9.4	270.1	280.0
357025000	1441067101	31.11300441901593	122.58581829881679	9.39047619047619	270.0857142857143	280.0
357025000	1441067102	31.113003864521424	122.58576438536198	9.380952380952381	270.0714285714286	280.0
357025000	1441067103	31.11300333774832	122.58571120948667	9.371428571428572	270.0571428571429	280.0
357025000	1441067104	31.113002839928416	122.58565872104187	9.361904761904762	270.0428571428572	280.0
357025000	1441067105	31.1130023722934	122.58560686987859	9.352380952380953	270.02857142857147	280.0
357025000	1441067106	31.113001936074838	122.58555560584787	9.342857142857143	270.01428571428573	280.0
357025000	1441067107	31.11300153250426	122.58550487880076	9.333333333333334	270.00000000000006	280.0
357025000	1441067108	31.113001162813067	122.5854546385883	9.323809523809524	269.9857142857143	280.0
357025000	1441067109	31.113000828232607	122.58540483506151	9.314285714285715	269.9714285714286	280.0
357025000	1441067110	31.113000529994117	122.58535541807143	9.304761904761905	269.9571428571429	280.0
357025000	1441067111	31.113000269328758	122.5853063374691	9.295238095238094	269.9428571428572	280.0
357025000	1441067112	31.113000047467644	122.5852575431056	9.285714285714285	269.9285714285715	280.0
357025000	1441067113	31.11299986564178	122.58520898483188	9.276190476190475	269.91428571428577	280.0
357025000	1441067114	31.112999725082087	122.58516061249904	9.266666666666666	269.9	280.0
357025000	1441067115	31.112999627019434	122.58511237595809	9.257142857142856	269.8857142857143	280.0
357025000	1441067116	31.112999572684615	122.58506422506008	9.247619047619047	269.87142857142857	280.0
357025000	1441067117	31.112999563308318	122.58501610965602	9.238095238095237	269.85714285714283	280.0
357025000	1441067118	31.112999600121203	122.58496797959695	9.228571428571428	269.84285714285716	280.0
357025000	1441067119	31.11299968435378	122.5849197847339	9.219047619047618	269.8285714285714	280.0
357025000	1441067120	31.112999817236584	122.58487147491792	9.209523809523809	269.81428571428575	280.0
357025000	1441067121	31.113000000000003	122.584823	9.2	269.8	280.0
357025000	1441067122	31.11300023237573	122.58477431940378	9.2	269.8666666666667	280.0
357025000	1441067123	31.113000508100942	122.58472543084326	9.2	269.93333333333334	280.0
357025000	1441067124	31.113000819414143	122.58467634160516	9.2	270.0	280.0
357025000	1441067125	31.113001158553857	122.58462705897604	9.2	270.06666666666666	280.0
357025000	1441067126	31.11300151775867	122.58457759024265	9.2	270.1333333333333	280.0
357025000	1441067127	31.113001889267117	122.58452794269162	9.2	270.2	280.0
357025000	1441067128	31.113002265317768	122.5844781236097	9.2	270.26666666666665	280.0
357025000	1441067129	31.113002638149194	122.58442814028356	9.2	270.3333333333333	280.0
357025000	1441067130	31.113003000000003	122.58437799999999	9.2	270.4	280.0
357025000	1441067131	31.113003343801655	122.58432772547813	9.19	270.40999999999997	279.9
357025000	1441067132	31.113003665257178	122.58427740116677	9.18	270.41999999999996	279.8
357025000	1441067133	31.113003960762647	122.58422712694711	9.17	270.42999999999995	279.7
357025000	1441067134	31.113004226714263	122.58417700270036	9.16	270.44	279.6
357025000	1441067135	31.113004459508385	122.58412712830777	9.149999999999999	270.45000000000005	279.5
357025000	1441067136	31.113004655541545	122.58407760365054	9.139999999999999	270.46000000000004	279.4
357025000	1441067137	31.113004811210402	122.5840285286099	9.129999999999999	270.47	279.29999999999995
357025000	1441067138	31.11300492291175	122.58398000306713	9.12	270.48	279.2
357025000	1441067139	31.113004987042583	122.5839321269034	9.11	270.49	279.09999999999997
357025000	1441067140	31.113005000000005	122.583885	9.1	270.5	279.0
357025000	1441067141	31.11300495913193	122.58383868345435	9.09090909090909	270.40000000000003	279.0909090909091
357025000	1441067142	31.113004865589186	122.58379308322854	9.081818181818182	270.3	279.1818181818182
357025000	1441067143	31.11300472147306	122.58374806650082	9.072727272727272	270.2	279.27272727272725
357025000	1441067144	31.113004528884726	122.5837035004494	9.063636363636363	270.09999999999997	279.3636363636364
357025000	1441067145	31.113004289925097	122.58365925225259	9.054545454545455	270.0	279.45454545454544
357025000	1441067146	31.11300400669494	122.58361518908863	9.045454545454545	269.9	279.54545454545456
357025000	1441067147	31.113003681294842	122.58357117813576	9.036363636363637	269.8	279.6363636363636
357025000	1441067148	31.11300331582518	122.58352708657219	9.027272727272727	269.70000000000005	279.7272727272727
357025000	1441067149	31.11300291238616	122.58348278157621	9.018181818181818	269.59999999999997	279.8181818181818
357025000	1441067150	31.113002473077813	122.58343813032607	9.00909090909091	269.5	279.9090909090909
357025000	1441067151	31.113001999999998	122.58339300000002	9.0	269.4	280.0
357025000	1441067152	31.113001497378566	122.5833472786495	9.0	269.44	280.0
357025000	1441067153	31.113000977944036	122.58330093781896	9.0	269.47999999999996	280.0
357025000	1441067154	31.11300045655319	122.58325396992599	9.0	269.52	280.0
357025000	1441067155	31.112999948062683	122.5832063673882	9.0	269.56	280.0
357025000	1441067156	31.112999467329228	122.58315812262308	9.0	269.6	280.0
357025000	1441067157	31.112999029209476	122.58310922804817	9.0	269.64000000000004	280.0
357025000	1441067158	31.112998648560062	122.58305967608098	9.0	269.68	280.0
357025000	1441067159	31.11299834023762	122.58300945913895	9.0	269.72	280.0
357025000	1441067160	31.112998119098748	122.58295856963949	9.0	269.76	280.0
357025000	1441067161	31.112998	122.582907	9.0	269.8	280.0
357025000	1441067162	31.112997995108213	122.58285476741011	8.99	269.88	280.0
357025000	1441067163	31.112998105831235	122.58280198814859	8.98	269.96	280.0
357025000	1441067164	31.112998330887464	122.58274880326643	8.97	270.04	280.0
357025000	1441067165	31.112998668995456	122.58269535381466	8.96	270.12	280.0
357025000	1441067166	31.112999118874008	122.58264178084431	8.95	270.2	280.0
357025000	1441067167	31.112999679242172	122.58258822540641	8.94	270.28000000000003	280.0
357025000	1441067168	31.11300034881922	122.582534828552	8.93	270.36	280.0
357025000	1441067169	31.11300112632468	122.58248173133208	8.92	270.44	280.0
357025000	1441067170	31.11300201047829	122.58242907479773	8.91	270.52000000000004	280.0
357025000	1441067171	31.113003000000003	122.582377	8.9	270.6	280.0
357025000	1441067172	31.11300409020106	122.5823256317111	8.89	270.59000000000003	279.9
357025000	1441067173	31.113005262757078	122.58227502958825	8.88	270.58000000000004	279.8
357025000	1441067174	31.11300649593476	122.58222523700977	8.870000000000001	270.57	279.7
357025000	1441067175	31.113007768000873	122.5821762973542	8.860000000000001	270.56	279.6
357025000	1441067176	31.11300905722227	122.58212825399997	8.850000000000001	270.55	279.5
357025000	1441067177	31.11301034186578	122.58208115032565	8.84	270.54	279.4
357025000	1441067178	31.11301160019834	122.58203502970983	8.83	270.53000000000003	279.29999999999995
357025000	1441067179	31.1130128104869	122.58198993553117	8.82	270.52000000000004	279.2
357025000	1441067180	31.11301395099845	122.58194591116832	8.81	270.51	279.09999999999997
357025000	1441067181	31.113015000000004	122.581903	8.8	270.5	279.0
357025000	1441067182	31.113015935083062	122.5818611837476	8.790000000000001	270.40000000000003	279.0
357025000	1441067183	31.113016731136735	122.5818201975031	8.780000000000001	270.3	279.0
357025000	1441067184	31.11301736237419	122.58177971470118	8.77	270.20000000000005	279.0
357025000	1441067185	31.113017803008166	122.5817394087765	8.76	270.1	279.0
357025000	1441067186	31.113018027250984	122.58169895316385	8.75	270.0	279.0
357025000	1441067187	31.113018009314576	122.58165802129795	8.74	269.9	279.0
357025000	1441067188	31.113017723410447	122.58161628661371	8.73	269.8	279.0
357025000	1441067189	31.113017143749648	122.58157342254594	8.719999999999999	269.70000000000005	279.0
357025000	1441067190	31.113016244542784	122.58152910252971	8.709999999999999	269.6	279.0
357025000	1441067191	31.113015	122.58148300000002	8.7	269.50000000000006	279.0
357025000	1441067192	31.113013403530175	122.58143492010555	8.688888888888888	269.4222222222223	279.1111111111111
357025000	1441067193	31.11301152533934	122.58138519484874	8.677777777777777	269.34444444444443	279.22222222222223
357025000	1441067194	31.113009454833403	122.58133428794538	8.666666666666666	269.2666666666667	279.3333333333333
357025000	1441067195	31.113007281418927	122.58128266311094	8.655555555555555	269.1888888888889	279.44444444444446
357025000	1441067196	31.113005094503222	122.58123078406078	8.644444444444444	269.11111111111114	279.55555555555554
357025000	1441067197	31.113002983494344	122.58117911450991	8.633333333333333	269.03333333333336	279.6666666666667
357025000	1441067198	31.11300103780106	122.58112811817314	8.622222222222222	268.9555555555556	279.77777777777777
357025000	1441067199	31.112999346832872	122.58107825876505	8.61111111111111	268.8777777777778	279.88888888888886
357025000	1441067200	31.112998	122.58103000000001	8.6	268.8	280.0
357025000	1441067201	31.112997060816095	122.58098368506751	8.581818181818182	268.74545454545455	280.0
357025000	1441067202	31.112996489206378	122.58093917505832	8.563636363636363	268.6909090909091	280.0
357025000	1441067203	31.1129962191985	122.58089621053867	8.545454545454545	268.6363636363637	280.0
357025000	1441067204	31.112996184819767	122.58085453207494	8.527272727272727	268.5818181818182	280.0
357025000	1441067205	31.112996320097047	122.58081388023372	8.50909090909091	268.52727272727276	280.0
357025000	1441067206	31.112996559056867	122.58077399558164	8.49090909090909	268.4727272727273	280.0
357025000	1441067207	31.112996835725443	122.5807346186855	8.472727272727273	268.41818181818184	280.0
357025000	1441067208	31.112997084128647	122.58069549011219	8.454545454545455	268.3636363636364	280.0
357025000	1441067209	31.112997238292028	122.58065635042874	8.436363636363637	268.3090909090909	280.0
357025000	1441067210	31.112997232240836	122.58061694020228	8.418181818181818	268.25454545454545	280.0
357025000	1441067211	31.112996999999996	122.580577	8.4	268.2	280.0
357025000	1441067212	31.112996495871574	122.58053631401519	8.38	268.3	280.0
357025000	1441067213	31.112995755267296	122.58049484094471	8.36	268.4	280.0
357025000	1441067214	31.112994833876343	122.58045258311125	8.34	268.5	280.0
357025000	1441067215	31.112993787387857	122.5804095428374	8.32	268.59999999999997	280.0
357025000	1441067216	31.112992671490993	122.58036572244572	8.3	268.7	280.0
357025000	1441067217	31.11299154187486	122.58032112425855	8.28	268.8	280.0
357025000	1441067218	31.112990454228605	122.58027575059826	8.26	268.90000000000003	280.0
357025000	1441067219	31.112989464241316	122.58022960378703	8.24	269.0	280.0
357025000	1441067220	31.112988627602082	122.58018268614696	8.219999999999999	269.1	280.0
357025000	1441067221	31.112988	122.58013500000001	8.2	269.2	280.0
357025000	1441067222	31.11298761965137	122.58008658828656	8.19	269.24	280.0
357025000	1441067223	31.112987454881612	122.58003765642101	8.18	269.28	280.0
357025000	1441067224	31.11298745654373	122.5799884504364	8.17	269.32	280.0
357025000	1441067225	31.11298757549107	122.57993921636573	8.16	269.36	280.0
357025000	1441067226	31.11298776257739	122.5798902002422	8.149999999999999	269.40000000000003	280.0
357025000	1441067227	31.112987968656768	122.57984164809912	8.139999999999999	269.44000000000005	280.0
357025000	1441067228	31.112988144583717	122.57979380596984	8.129999999999999	269.48	280.0
357025000	1441067229	31.112988241213063	122.57974691988785	8.12	269.52000000000004	280.0
357025000	1441067230	31.112988209399987	122.57970123588667	8.11	269.56	280.0
357025000	1441067231	31.112988	122.579657	8.1	269.6	280.0
357025000	1441067232	31.11298757854199	122.57961437684668	8.09	269.53000000000003	280.0
357025000	1441067233	31.11298696924731	122.57957320538632	8.08	269.46000000000004	280.0
357025000	1441067234	31.112986211010096	122.57953324316361	8.07	269.39	280.0
357025000	1441067235	31.11298534272417	122.57949424772312	8.06	269.32	280.0
357025000	1441067236	31.112984403283022	122.57945597660951	8.05	269.25	280.0
357025000	1441067237	31.112983431579813	122.57941818736721	8.04	269.18	280.0
357025000	1441067238	31.112982466507447	122.57938063754074	8.03	269.11	280.0
357025000	1441067239	31.11298154695852	122.57934308467446	8.02	269.03999999999996	280.0
357025000	1441067240	31.112980711825365	122.57930528631277	8.01	268.96999999999997	280.0
357025000	1441067241	31.112979999999993	122.57926700000002	8.0	268.9	280.0
357025000	1441067242	31.11297944015436	122.5792280213211	7.99	268.98999999999995	280.0
357025000	1441067243	31.11297902008093	122.57918829802372	7.98	269.0799999999999	280.0
357025000	1441067244	31.11297871735232	122.57914781589636	7.97	269.17	280.0
357025000	1441067245	31.11297850954112	122.57910656072745	7.96	269.26	280.0
357025000	1441067246	31.112978374219853	122.5790645183055	7.95	269.34999999999997	280.0
357025000	1441067247	31.112978288961088	122.57902167441904	7.94	269.44	280.0
357025000	1441067248	31.112978231337276	122.57897801485662	7.930000000000001	269.53	280.0
357025000	1441067249	31.11297817892088	122.57893352540685	7.92	269.62	280.0
357025000	1441067250	31.112978109284317	122.57888819185843	7.91	269.71000000000004	280.0
357025000	1441067251	31.112977999999995	122.57884199999998	7.9	269.8	280.0
357025000	1441067252	31.11297783339764	122.57879498732885	7.888888888888889	269.77777777777777	279.88888888888886
357025000	1441067253	31.112977610836946	122.57874739817656	7.877777777777778	269.75555555555553	279.77777777777777
357025000	1441067254	31.11297733843534	122.57869952858313	7.866666666666667	269.73333333333335	279.6666666666667
357025000	1441067255	31.11297702231076	122.57865167458864	7.855555555555556	269.7111111111111	279.55555555555554
357025000	1441067256	31.112976668581542	122.5786041322331	7.844444444444444	269.6888888888889	279.44444444444446
357025000	1441067257	31.11297628336644	122.57855719755649	7.833333333333333	269.6666666666667	279.3333333333333
357025000	1441067258	31.112975872784688	122.5785111665988	7.822222222222222	269.6444444444445	279.22222222222223
357025000	1441067259	31.112975442955875	122.5784663354	7.811111111111111	269.62222222222226	279.1111111111111
357025000	1441067260	31.112974999999995	122.578423	7.8	269.6	279.0
357025000	1441067261	31.112974547023608	122.57838136500314	7.790909090909091	269.4727272727273	279.0
357025000	1441067262	31.112974075078082	122.57834126927148	7.781818181818181	269.3454545454546	279.0
357025000	1441067263	31.112973572200705	122.57830246023147	7.7727272727272725	269.21818181818185	279.0
357025000	1441067264	31.11297302642836	122.57826468530965	7.763636363636364	269.0909090909091	279.0
357025000	1441067265	31.112972425797686	122.5782276919326	7.754545454545455	268.96363636363634	279.0
357025000	1441067266	31.112971758344937	122.57819122752684	7.745454545454545	268.83636363636367	279.0
357025000	1441067267	31.11297101210613	122.57815503951902	7.736363636363636	268.7090909090909	279.0
357025000	1441067268	31.112970175116946	122.57811887533575	7.7272727272727275	268.5818181818182	279.0
357025000	1441067269	31.112969235412834	122.57808248240369	7.718181818181819	268.45454545454544	279.0
357025000	1441067270	31.112968181028908	122.57804560814952	7.709090909090909	268.32727272727277	279.0
357025000	1441067271	31.112966999999994	122.578008	7.7	268.2	279.0
357025000	1441067272	31.11296568406601	122.57796945966233	7.69	268.14	279.05
357025000	1441067273	31.112964239787896	122.57793000596577	7.68	268.08000000000004	279.09999999999997
357025000	1441067274	31.112962677432034	122.57788971202	7.67	268.02000000000004	279.15
357025000	1441067275	31.112961007264865	122.57784865093465	7.66	267.96000000000004	279.2
357025000	1441067276	31.11295923955289	122.57780689581945	7.65	267.90000000000003	279.25
357025000	1441067277	31.11295738456269	122.57776451978398	7.640000000000001	267.84	279.29999999999995
357025000	1441067278	31.11295545256095	122.57772159593789	7.63	267.78	279.34999999999997
357025000	1441067279	31.11295345381447	122.57767819739074	7.62	267.71999999999997	279.4
357025000	1441067280	31.112951398590052	122.57763439725208	7.61	267.65999999999997	279.45
357025000	1441067281	31.112949297154707	122.57759026863152	7.6	267.6	279.5
357025000	1441067282	31.112947159775448	122.57754588463854	7.59	267.54	279.55
357025000	1441067283	31.112944996719456	122.57750131838263	7.58	267.48	279.6
357025000	1441067284	31.112942818253952	122.57745664297325	7.57	267.42	279.65000000000003
357025000	1441067285	31.112940634646325	122.57741193151983	7.5600000000000005	267.36	279.7
357025000	1441067286	31.112938456164002	122.57736725713183	7.55	267.29999999999995	279.75
357025000	1441067287	31.112936293074565	122.57732269291857	7.54	267.23999999999995	279.8
357025000	1441067288	31.112934155645625	122.57727831198945	7.53	267.17999999999995	279.85
357025000	1441067289	31.11293205414497	122.57723418745378	7.52	267.11999999999995	279.9
357025000	1441067290	31.112929998840446	122.57719039242087	7.51	267.06	279.95
357025000	1441067291	31.112928	122.577147	7.5	267.0	280.0
357025000	1441067292	31.112926064811344	122.57710408103871	7.5	267.02222222222224	280.0
357025000	1441067293	31.112924188140873	122.57706169733775	7.5	267.0444444444444	280.0
357025000	1441067294	31.1129223617747	122.57701990843614	7.5	267.0666666666666	280.0
357025000	1441067295	31.11292057749905	122.57697877387291	7.5	267.08888888888885	280.0
357025000	1441067296	31.112918827100188	122.57693835318715	7.5	267.1111111111111	280.0
357025000	1441067297	31.112917102364435	122.57689870591788	7.5	267.1333333333333	280.0
357025000	1441067298	31.112915395078176	122.57685989160422	7.5	267.1555555555555	280.0
357025000	1441067299	31.11291369702786	122.57682196978523	7.5	267.17777777777775	280.0
357025000	1441067300	31.112911999999998	122.57678499999999	7.5	267.2	280.0
357025000	1441067301	31.112910294991522	122.57674898904925	7.4818181818181815	267.12727272727267	280.0
357025000	1441067302	31.112908569840805	122.57671373278015	7.463636363636364	267.05454545454546	280.0
357025000	1441067303	31.11290681159643	122.57667897430149	7.445454545454545	266.98181818181814	280.0
357025000	1441067304	31.11290500730664	122.57664445672215	7.427272727272727	266.9090909090909	280.0
357025000	1441067305	31.11290314401938	122.57660992315103	7.409090909090909	266.8363636363636	280.0
357025000	1441067306	31.112901208782354	122.576575116697	7.390909090909091	266.76363636363635	280.0
357025000	1441067307	31.11289918864299	122.57653978046912	7.372727272727273	266.6909090909091	280.0
357025000	1441067308	31.112897070648405	122.57650365757637	7.3545454545454545	266.61818181818177	280.0
357025000	1441067309	31.112894841845414	122.57646649112782	7.336363636363636	266.5454545454545	280.0
357025000	1441067310	31.11289248928056	122.57642802423265	7.318181818181818	266.47272727272724	280.0
357025000	1441067311	31.11289	122.576388	7.3	266.4	280.0
357025000	1441067312	31.112887368858974	122.57634627359029	7.3	266.3666666666666	280.0
357025000	1441067313	31.11288462195038	122.5763031483684	7.3	266.3333333333333	280.0
357025000	1441067314	31.11288179317697	122.5762590397503	7.3	266.29999999999995	280.0
357025000	1441067315	31.112878916442053	122.57621436315182	7.3	266.26666666666665	280.0
357025000	1441067316	31.112876025649502	122.57616953398869	7.3	266.23333333333335	280.0
357025000	1441067317	31.11287315470373	122.5761249676765	7.3	266.20000000000005	280.0
357025000	1441067318	31.112870337509754	122.5760810796308	7.3	266.1666666666667	280.0
357025000	1441067319	31.11286760797314	122.57603828526686	7.3	266.1333333333334	280.0
357025000	1441067320	31.112865	122.575997	7.3	266.1	280.0
357025000	1441067321	31.11286253845658	122.5759575233391	7.290909090909091	266.1363636363637	280.0
357025000	1441067322	31.112860212048176	122.575919691168	7.281818181818181	266.17272727272734	280.0
357025000	1441067323	31.11285800043938	122.57588322346432	7.2727272727272725	266.2090909090909	280.0
357025000	1441067324	31.11285588329449	122.57584784020572	7.263636363636364	266.24545454545455	280.0
357025000	1441067325	31.112853840277417	122.57581326137009	7.254545454545455	266.2818181818182	280.0
357025000	1441067326	31.112851851051758	122.57577920693517	7.245454545454545	266.31818181818187	280.0
357025000	1441067327	31.11284989528084	122.57574539687887	7.236363636363636	266.3545454545455	280.0
357025000	1441067328	31.112847952627636	122.57571155117921	7.2272727272727275	266.39090909090913	280.0
357025000	1441067329	31.112846002754875	122.57567738981412	7.218181818181819	266.42727272727274	280.0
357025000	1441067330	31.11284402532496	122.57564263276166	7.209090909090909	266.4636363636364	280.0
357025000	1441067331	31.112842000000008	122.57560700000002	7.2	266.5	280.0
357025000	1441067332	31.112839910552385	122.57557027723081	7.195	266.465	280.0
357025000	1441067333	31.112837757196747	122.57553251304962	7.19	266.43	280.0
357025000	1441067334	31.112835544258356	122.57549382177557	7.1850000000000005	266.395	280.0
357025000	1441067335	31.112833276062634	122.57545431772766	7.18	266.36	280.0
357025000	1441067336	31.11283095693514	122.575414115225	7.175	266.325	280.0
357025000	1441067337	31.112828591201513	122.57537332858658	7.17	266.29	280.0
357025000	1441067338	31.11282618318758	122.57533207213139	7.165	266.255	280.0
357025000	1441067339	31.11282373721926	122.57529046017844	7.16	266.22	280.0
357025000	1441067340	31.11282125762264	122.57524860704669	7.155	266.185	280.0
357025000	1441067341	31.112818748723974	122.5752066270551	7.15	266.15	280.0
357025000	1441067342	31.11281621484962	122.57516463452257	7.145	266.115	280.0
357025000	1441067343	31.112813660326122	122.57512274376802	7.14	266.08	280.0
357025000	1441067344	31.112811089480143	122.57508106911033	7.135	266.045	280.0
357025000	1441067345	31.112808506638515	122.57503972486835	7.13	266.01	280.0
357025000	1441067346	31.11280591612822	122.57499882536094	7.125	265.975	280.0
357025000	1441067347	31.112803322276346	122.57495848490687	7.12	265.94	280.0
357025000	1441067348	31.112800729410143	122.574918817825	7.114999999999999	265.90500000000003	280.0
357025000	1441067349	31.112798141857002	122.57487993843407	7.109999999999999	265.87	280.0
357025000	1441067350	31.112795563944413	122.57484196105283	7.1049999999999995	265.83500000000004	280.0
357025000	1441067351	31.112793000000007	122.574805	7.1	265.8	280.0
357025000	1441067352	31.11279045527064	122.57476912115668	7.09	265.78000000000003	280.0
357025000	1441067353	31.112787938679872	122.57473419665327	7.08	265.76	280.0
357025000	1441067354	31.11278546007016	122.57470005018256	7.069999999999999	265.74	280.0
357025000	1441067355	31.112783029283804	122.57466650543738	7.06	265.72	280.0
357025000	1441067356	31.112780656162858	122.57463338611055	7.05	265.7	280.0
357025000	1441067357	31.11277835054927	122.57460051589483	7.04	265.68	280.0
357025000	1441067358	31.112776122284746	122.57456771848308	7.03	265.66	280.0
357025000	1441067359	31.11277398121081	122.57453481756815	7.02	265.64000000000004	280.0
357025000	1441067360	31.11277193716884	122.57450163684284	7.01	265.62	280.0
357025000	1441067361	31.112770000000005	122.574468	7.0	265.6	280.0
357025000	1441067362	31.11276817087398	122.57443375597491	7.0	265.62	280.0
357025000	1441067363	31.112766416275036	122.57439885467262	7.0	265.64000000000004	280.0
357025000	1441067364	31.112764694016107	122.57436327124077	7.0	265.66	280.0
357025000	1441067365	31.112762961910047	122.57432698082695	7.0	265.68	280.0
357025000	1441067366	31.112761177769706	122.57428995857893	7.0	265.7	280.0
357025000	1441067367	31.11275929940787	122.5742521796444	7.0	265.72	280.0
357025000	1441067368	31.1127572846373	122.5742136191713	7.0	265.74	280.0
357025000	1441067369	31.11275509127068	122.5741742523075	7.0	265.76	280.0
357025000	1441067370	31.112752677120717	122.57413405420105	7.0	265.78000000000003	280.0
357025000	1441067371	31.11275000000001	122.574093	7.0	265.8	280.0
357025000	1441067372	31.11274703540096	122.57405111850505	6.988888888888889	265.73333333333335	280.0
357025000	1441067373	31.11274382953551	122.57400865312665	6.977777777777778	265.6666666666667	280.0
357025000	1441067374	31.11274044629566	122.57396590092767	6.966666666666667	265.6	280.0
357025000	1441067375	31.11273694957394	122.57392315897076	6.955555555555556	265.5333333333333	280.0
357025000	1441067376	31.112733403263142	122.57388072431849	6.944444444444445	265.4666666666667	280.0
357025000	1441067377	31.112729871256565	122.57383889403313	6.933333333333334	265.4	280.0
357025000	1441067378	31.112726417447803	122.57379796517694	6.9222222222222225	265.3333333333333	280.0
357025000	1441067379	31.112723105730836	122.57375823481192	6.911111111111111	265.26666666666665	280.0
357025000	1441067380	31.112719999999996	122.57371999999998	6.9	265.2	280.0
357025000	1441067381	31.112717146821264	122.57368345754199	6.9	265.2	280.0
357025000	1441067382	31.11271452344609	122.57364840319505	6.9	265.2	280.0
357025000	1441067383	31.112712089796947	122.57361453245557	6.9	265.2	280.0
357025000	1441067384	31.112709805795962	122.57358154081993	6.9	265.2	280.0
357025000	1441067385	31.112707631364955	122.57354912378472	6.9	265.2	280.0
357025000	1441067386	31.112705526425362	122.57351697684652	6.9	265.2	280.0
357025000	1441067387	31.112703450898362	122.57348479550211	6.9	265.2	280.0
357025000	1441067388	31.112701364704826	122.57345227524827	6.9	265.2	280.0
357025000	1441067389	31.112699227765287	122.57341911158191	6.9	265.2	280.0
357025000	1441067390	31.112697	122.57338500000002	6.9	265.2	280.0
357025000	1441067391	31.112694649399806	122.57334970668167	6.895238095238096	265.147619047619	279.95238095238096
357025000	1441067392	31.112692176239168	122.5733132805343	6.890476190476191	265.0952380952381	279.90476190476187
357025000	1441067393	31.11268958886358	122.57327584114728	6.885714285714286	265.04285714285714	279.85714285714283
357025000	1441067394	31.112686895618655	122.57323750811008	6.880952380952381	264.9904761904762	279.8095238095238
357025000	1441067395	31.11268410485009	122.57319840101205	6.876190476190477	264.93809523809523	279.76190476190476
357025000	1441067396	31.112681224903774	122.57315863944255	6.871428571428572	264.8857142857143	279.71428571428567
357025000	1441067397	31.112678264125673	122.57311834299094	6.866666666666667	264.8333333333333	279.6666666666667
357025000	1441067398	31.112675230861907	122.5730776312465	6.861904761904762	264.7809523809524	279.61904761904765
357025000	1441067399	31.11267213345881	122.5730366237985	6.857142857142858	264.72857142857146	279.57142857142856
357025000	1441067400	31.112668980262736	122.57299544023621	6.852380952380953	264.67619047619047	279.5238095238095
357025000	1441067401	31.1126657796203	122.57295420014886	6.847619047619047	264.62380952380954	279.4761904761905
357025000	1441067402	31.112662539878233	122.57291302312558	6.8428571428571425	264.57142857142856	279.42857142857144
357025000	1441067403	31.112659269383407	122.57287202875558	6.838095238095238	264.5190476190476	279.38095238095235
357025000	1441067404	31.112655976482863	122.57283133662793	6.833333333333333	264.4666666666667	279.3333333333333
357025000	1441067405	31.112652669523772	122.57279106633177	6.828571428571428	264.4142857142857	279.2857142857143
357025000	1441067406	31.112649356853492	122.57275133745608	6.8238095238095235	264.3619047619048	279.23809523809524
357025000	1441067407	31.112646046819467	122.57271226958994	6.819047619047619	264.3095238095238	279.1904761904762
357025000	1441067408	31.112642747769307	122.57267398232233	6.814285714285714	264.25714285714287	279.14285714285717
357025000	1441067409	31.112639468050766	122.57263659524219	6.809523809523809	264.20476190476194	279.09523809523813
357025000	1441067410	31.112636216011666	122.57260022793844	6.804761904761905	264.15238095238095	279.04761904761904
357025000	1441067411	31.112632999999995	122.572565	6.8	264.1	279.0
357025000	1441067412	31.112629823705973	122.57253096232044	6.79	264.03000000000003	279.09999999999997
357025000	1441067413	31.1126266721883	122.57249789101225	6.78	263.96000000000004	279.2
357025000	1441067414	31.11262352584754	122.57246549349266	6.77	263.89000000000004	279.29999999999995
357025000	1441067415	31.11262036508395	122.57243347717902	6.76	263.82000000000005	279.4
357025000	1441067416	31.112617170297487	122.57240154948865	6.75	263.75000000000006	279.5
357025000	1441067417	31.112613921887807	122.57236941783907	6.74	263.68	279.6
357025000	1441067418	31.11261060025431	122.57233678964776	6.73	263.61	279.7
357025000	1441067419	31.11260718579606	122.57230337233237	6.72	263.54	279.8
357025000	1441067420	31.112603658911816	122.57226887331052	6.71	263.46999999999997	279.9
357025000	1441067421	31.1126	122.57223300000001	6.7	263.4	280.0
357025000	1441067422	31.112596199205896	122.57219555581162	6.7	263.4111111111111	280.0
357025000	1441067423	31.112592285663528	122.57215672812794	6.7	263.4222222222222	280.0
357025000	1441067424	31.112588298254337	122.57211680032448	6.7	263.43333333333334	280.0
357025000	1441067425	31.11258427586013	122.57207605577658	6.7	263.44444444444446	280.0
357025000	1441067426	31.112580257362975	122.57203477785947	6.7	263.4555555555555	280.0
357025000	1441067427	31.11257628164538	122.57199324994832	6.7	263.46666666666664	280.0
357025000	1441067428	31.112572387590163	122.57195175541811	6.7	263.47777777777776	280.0
357025000	1441067429	31.11256861408052	122.57191057764375	6.7	263.4888888888889	280.0
357025000	1441067430	31.112565	122.57187	6.7	263.5	280.0
357025000	1441067431	31.112561575050226	122.57183025428834	6.7	263.58	280.0
357025000	1441067432	31.112558332203918	122.57179136601756	6.7	263.65999999999997	280.0
357025000	1441067433	31.112555255251504	122.5717533091232	6.7	263.74	280.0
357025000	1441067434	31.112552327983373	122.57171605754087	6.7	263.82	280.0
357025000	1441067435	31.112549534189846	122.5716795852063	6.7	263.9	280.0
357025000	1441067436	31.112546857661215	122.57164386605514	6.7	263.98	280.0
357025000	1441067437	31.112544282187717	122.57160887402316	6.7	264.06	280.0
357025000	1441067438	31.112541791559583	122.5715745830461	6.7	264.14	280.0
357025000	1441067439	31.112539369566964	122.57154096705978	6.7	264.22	280.0
357025000	1441067440	31.112537	122.571508	6.7	264.3	280.0
357025000	1441067441	31.11253466602726	122.57147563451635	6.69	264.36	279.9
357025000	1441067442	31.112532348331293	122.5714437381134	6.68	264.42	279.8
357025000	1441067443	31.112530026972962	122.5714121570094	6.67	264.47999999999996	279.7
357025000	1441067444	31.112527682012992	122.57138073742277	6.66	264.53999999999996	279.6
357025000	1441067445	31.11252529351195	122.57134932557183	6.65	264.59999999999997	279.5
357025000	1441067446	31.11252284153025	122.57131776767507	6.64	264.65999999999997	279.4
357025000	1441067447	31.112520306128168	122.57128590995094	6.63	264.71999999999997	279.29999999999995
357025000	1441067448	31.112517667365818	122.571253598618	6.62	264.78	279.2
357025000	1441067449	31.112514905303172	122.57122067989481	6.609999999999999	264.84	279.09999999999997
357025000	1441067450	31.112512000000002	122.571187	6.6	264.9	279.0
357025000	1441067451	31.112508936311723	122.57115244580177	6.6	264.76190476190476	278.90476190476187
357025000	1441067452	31.112505718276825	122.57111706676646	6.6	264.6238095238095	278.8095238095238
357025000	1441067453	31.11250235472963	122.57108095300995	6.6	264.48571428571427	278.7142857142857
357025000	1441067454	31.112498854504572	122.57104419464811	6.6	264.34761904761905	278.61904761904765
357025000	1441067455	31.112495226436142	122.57100688179672	6.6	264.2095238095238	278.5238095238095
357025000	1441067456	31.11249147935894	122.57096910457157	6.6	264.07142857142856	278.42857142857144
357025000	1441067457	31.112487622107704	122.57093095308848	6.6	263.93333333333334	278.3333333333333
357025000	1441067458	31.11248366351721	122.57089251746314	6.6	263.79523809523806	278.23809523809524
357025000	1441067459	31.112479612422387	122.57085388781131	6.6	263.65714285714284	278.14285714285717
357025000	1441067460	31.112475477658236	122.57081515424863	6.6	263.5190476190476	278.04761904761904
357025000	1441067461	31.112471268059902	122.57077640689083	6.6	263.38095238095235	277.95238095238096
357025000	1441067462	31.112466992462608	122.57073773585346	6.6	263.24285714285713	277.8571428571429
357025000	1441067463	31.112462659701716	122.57069923125215	6.6	263.1047619047619	277.7619047619048
357025000	1441067464	31.11245827861265	122.57066098320244	6.6	262.96666666666664	277.6666666666667
357025000	1441067465	31.11245385803099	122.5706230818199	6.6	262.8285714285714	277.57142857142856
357025000	1441067466	31.112449406792372	122.57058561722	6.6	262.6904761904762	277.4761904761905
357025000	1441067467	31.11244493373258	122.57054867951817	6.6	262.55238095238093	277.3809523809524
357025000	1441067468	31.11244044768745	122.57051235882987	6.6	262.4142857142857	277.28571428571433
357025000	1441067469	31.112435957492938	122.57047674527051	6.6	262.2761904761905	277.1904761904762
357025000	1441067470	31.112431471985072	122.57044192895545	6.6	262.1380952380952	277.09523809523813
357025000	1441067471	31.112427000000007	122.570408	6.6	262.0	277.0
357025000	1441067472	31.112422545406098	122.57037500117886	6.609999999999999	261.86	277.1
357025000	1441067473	31.112418092200556	122.57034278590429	6.62	261.72	277.2
357025000	1441067474	31.11241361941257	122.57031116024797	6.63	261.58000000000004	277.3
357025000	1441067475	31.11240910607115	122.57027993028163	6.64	261.44	277.4
357025000	1441067476	31.112404531205073	122.57024890207711	6.65	261.3	277.50000000000006
357025000	1441067477	31.11239987384296	122.57021788170627	6.66	261.15999999999997	277.6
357025000	1441067478	31.112395113013253	122.57018667524108	6.67	261.02	277.70000000000005
357025000	1441067479	31.1123902277442	122.57015508875357	6.68	260.88	277.8
357025000	1441067480	31.112385197063837	122.57012292831581	6.69	260.74	277.90000000000003
357025000	1441067481	31.112379999999995	122.57008999999998	6.7	260.6	278.0
357025000	1441067482	31.11237462342844	122.5700561659928	6.7	260.55555555555554	278.0
357025000	1441067483	31.1123690856171	122.57002151293884	6.7	260.5111111111111	278.0
357025000	1441067484	31.11236341268215	122.56998618359714	6.7	260.4666666666667	278.0
357025000	1441067485	31.112357630739883	122.56995032072663	6.7	260.4222222222222	278.0
357025000	1441067486	31.112351765906748	122.56991406708619	6.7	260.3777777777778	278.0
357025000	1441067487	31.112345844299348	122.56987756543464	6.7	260.3333333333333	278.0
357025000	1441067488	31.112339892034445	122.56984095853068	6.7	260.2888888888889	278.0
357025000	1441067489	31.112333935228968	122.56980438913293	6.7	260.24444444444447	278.0
357025000	1441067490	31.112327999999998	122.56976800000001	6.7	260.2	278.0
357025000	1441067491	31.112322108884573	122.56973190346028	6.7	260.19	278.0
357025000	1441067492	31.11231627009895	122.56969609012174	6.7	260.18	278.0
357025000	1441067493	31.112310488279153	122.56966052016223	6.7	260.17	278.0
357025000	1441067494	31.11230476806115	122.56962515375962	6.7	260.16	278.0
357025000	1441067495	31.11229911408089	122.56958995109176	6.7	260.15	278.0
357025000	1441067496	31.112293530974235	122.56955487233658	6.7	260.14	278.0
357025000	1441067497	31.112288023377044	122.56951987767192	6.7	260.13	278.0
357025000	1441067498	31.11228259592512	122.56948492727568	6.7	260.12	278.0
357025000	1441067499	31.11227725325419	122.56944998132575	6.7	260.11	278.0
357025000	1441067500	31.112272000000008	122.569415	6.7	260.1	278.0
357025000	1441067501	31.11226683839297	122.56937995599614	6.7	260.11	278.0
357025000	1441067502	31.11226176104258	122.56934487209098	6.7	260.12	278.0
357025000	1441067503	31.11225675815312	122.56930978358118	6.7	260.13	278.0
357025000	1441067504	31.11225181992888	122.56927472576334	6.7	260.14	278.0
357025000	1441067505	31.112246936574227	122.56923973393408	6.7	260.15	278.0
357025000	1441067506	31.11224209829358	122.56920484339012	6.7	260.16	278.0
357025000	1441067507	31.112237295291337	122.56917008942804	6.7	260.17	278.0
357025000	1441067508	31.11223251777199	122.56913550734457	6.7	260.18	278.0
357025000	1441067509	31.112227755940026	122.56910113243633	6.7	260.19	278.0
357025000	1441067510	31.112223000000004	122.569067	6.7	260.2	278.0
357025000	1441067511	31.11221823995216	122.56903311855451	6.7	260.2909090909091	278.0
357025000	1441067512	31.11221346497938	122.56899938950764	6.7	260.3818181818182	278.0
357025000	1441067513	31.112208664060095	122.56896568748951	6.7	260.4727272727273	278.0
357025000	1441067514	31.112203826172614	122.56893188713013	6.7	260.56363636363636	278.0
357025000	1441067515	31.112198940295123	122.56889786305977	6.7	260.6545454545454	278.0
357025000	1441067516	31.11219399540564	122.56886348990854	6.7	260.74545454545455	278.0
357025000	1441067517	31.112188980482063	122.56882864230671	6.7	260.8363636363636	278.0
357025000	1441067518	31.11218388450218	122.56879319488459	6.7	260.92727272727274	278.0
357025000	1441067519	31.112178696443575	122.56875702227251	6.7	261.0181818181818	278.0
357025000	1441067520	31.112173405283755	122.56871999910084	6.7	261.10909090909087	278.0
357025000	1441067521	31.112168000000004	122.568682	6.7	261.2	278.0
357025000	1441067522	31.112162476324027	122.56864296384894	6.71	261.15	278.0
357025000	1441067523	31.112156857005942	122.56860308652035	6.72	261.09999999999997	278.0
357025000	1441067524	31.1121511715506	122.56856262813527	6.73	261.05	278.0
357025000	1441067525	31.112145449463252	122.56852184881458	6.74	261.0	278.0
357025000	1441067526	31.112139720249427	122.56848100867913	6.75	260.95	278.0
357025000	1441067527	31.112134013414995	122.56844036784958	6.76	260.9	278.0
357025000	1441067528	31.11212835846617	122.56840018644648	6.77	260.85	278.0
357025000	1441067529	31.112122784909463	122.56836072459029	6.78	260.8	278.0
357025000	1441067530	31.1121173222517	122.56832224240138	6.79	260.75	278.0
357025000	1441067531	31.112111999999996	122.568285	6.8	260.70000000000005	278.0
357025000	1441067532	31.112106839670385	122.56824917151549	6.81	260.72	278.0
357025000	1441067533	31.11210183081351	122.56821458711423	6.82	260.74	278.0
357025000	1441067534	31.11209695498837	122.56818099097187	6.83	260.76	278.0
357025000	1441067535	31.1120921937537	122.56814812726421	6.84	260.78000000000003	278.0
357025000	1441067536	31.11208752866794	122.56811574016709	6.85	260.8	278.0
357025000	1441067537	31.11208294128925	122.56808357385643	6.86	260.82	278.0
357025000	1441067538	31.11207841317558	122.56805137250828	6.87	260.84000000000003	278.0
357025000	1441067539	31.11207392588459	122.5680188802987	6.88	260.86	278.0
357025000	1441067540	31.112069460973686	122.56798584140384	6.890000000000001	260.88	278.0
357025000	1441067541	31.112065	122.567952	6.9	260.9	278.0
357025000	1441067542	31.112060528655796	122.56791716596506	6.911111111111111	261.02222222222224	277.8888888888889
357025000	1441067543	31.112056049174715	122.56788141198321	6.9222222222222225	261.14444444444445	277.77777777777777
357025000	1441067544	31.11205156792587	122.56784487644032	6.933333333333334	261.2666666666667	277.6666666666667
357025000	1441067545	31.112047091278555	122.56780769772209	6.944444444444445	261.3888888888889	277.55555555555554
357025000	1441067546	31.112042625602193	122.56777001421428	6.955555555555556	261.51111111111106	277.44444444444446
357025000	1441067547	31.112038177266335	122.56773196430252	6.966666666666667	261.6333333333333	277.33333333333337
357025000	1441067548	31.11203375264072	122.56769368637251	6.977777777777778	261.75555555555553	277.22222222222223
357025000	1441067549	31.112029358095256	122.56765531880981	6.988888888888889	261.87777777777774	277.11111111111114
357025000	1441067550	31.112024999999996	122.567617	7.0	262.0	277.0
357025000	1441067551	31.112020679899892	122.56757883839047	7.01	261.96999999999997	277.0
357025000	1441067552	31.112016380038984	122.56754082267604	7.02	261.94	277.0
357025000	1441067553	31.112012077835992	122.56750291161346	7.03	261.90999999999997	277.0
357025000	1441067554	31.112007750709587	122.56746506395943	7.04	261.88	277.0
357025000	1441067555	31.112003376078434	122.56742723847083	7.05	261.85	277.0
357025000	1441067556	31.111998931361093	122.56738939390443	7.06	261.82	277.0
357025000	1441067557	31.11199439397612	122.56735148901723	7.069999999999999	261.79	277.0
357025000	1441067558	31.111989741341986	122.56731348256606	7.08	261.76	277.0
357025000	1441067559	31.11198495087715	122.56727533330798	7.09	261.73	277.0
357025000	1441067560	31.111979999999992	122.567237	7.1	261.7	277.0
357025000	1441067561	31.11197487442827	122.56719845692848	7.109999999999999	261.62	277.0
357025000	1441067562	31.111969593077273	122.56715974049692	7.12	261.54	277.0
357025000	1441067563	31.11196418316178	122.56712090263808	7.13	261.46000000000004	277.0
357025000	1441067564	31.111958671896595	122.56708199528461	7.14	261.38000000000005	277.0
357025000	1441067565	31.11195308649661	122.56704307036915	7.15	261.3	277.0
357025000	1441067566	31.11194745417678	122.56700417982428	7.16	261.21999999999997	277.0
357025000	1441067567	31.11194180215209	122.56696537558248	7.17	261.14	277.0
357025000	1441067568	31.111936157637647	122.56692670957626	7.18	261.06	277.0
357025000	1441067569	31.111930547848537	122.56688823373798	7.19	260.98	277.0
357025000	1441067570	31.111924999999996	122.56685	7.2	260.9	277.0
357025000	1441067571	31.111919534661702	122.56681203230046	7.209090909090909	260.94545454545454	277.0
357025000	1441067572	31.111914145821096	122.56677424260116	7.218181818181819	260.9909090909091	277.0
357025000	1441067573	31.11190882081998	122.56673651486975	7.2272727272727275	261.03636363636366	277.0
357025000	1441067574	31.111903546999958	122.56669873307396	7.236363636363636	261.08181818181816	277.0
357025000	1441067575	31.111898311702586	122.5666607811816	7.245454545454545	261.1272727272727	277.0
357025000	1441067576	31.111893102269185	122.5666225431604	7.254545454545455	261.1727272727273	277.0
357025000	1441067577	31.111887906040998	122.56658390297834	7.263636363636364	261.2181818181818	277.0
357025000	1441067578	31.111882710359144	122.56654474460328	7.2727272727272725	261.26363636363635	277.0
357025000	1441067579	31.1118775025645	122.56650495200317	7.281818181818181	261.30909090909086	277.0
357025000	1441067580	31.111872269997914	122.56646440914606	7.290909090909091	261.3545454545455	277.0
357025000	1441067581	31.111867	122.56642300000001	7.3	261.4	277.0
357025000	1441067582	31.111861683454922	122.56638065979749	7.31	261.45	277.0
357025000	1441067583	31.1118563254218	122.5663375288286	7.32	261.49999999999994	277.0
357025000	1441067584	31.111850934503604	122.56629379864765	7.33	261.54999999999995	277.0
357025000	1441067585	31.111845519303582	122.56624966080902	7.34	261.59999999999997	277.0
357025000	1441067586	31.11184008842525	122.56620530686695	7.35	261.65	277.0
357025000	1441067587	31.111834650472392	122.56616092837568	7.36	261.7	277.0
357025000	1441067588	31.111829214049	122.56611671688928	7.37	261.75	277.0
357025000	1441067589	31.11182378775941	122.5660728639619	7.38	261.8	277.0
357025000	1441067590	31.11181838020814	122.56602956114749	7.390000000000001	261.85	277.0
357025000	1441067591	31.111812999999998	122.56598700000002	7.4	261.9	277.0
357025000	1441067592	31.111807654367315	122.56594532629097	7.410526315789474	261.86842105263156	277.0526315789474
357025000	1441067593	31.11180234505155	122.56590450266206	7.421052631578948	261.83684210526314	277.1052631578948
357025000	1441067594	31.11179707242142	122.56586444597261	7.431578947368421	261.80526315789473	277.15789473684214
357025000	1441067595	31.111791836845438	122.56582507308198	7.442105263157895	261.7736842105263	277.2105263157895
357025000	1441067596	31.111786638692063	122.56578630084957	7.4526315789473685	261.7421052631579	277.2631578947368
357025000	1441067597	31.111781478329622	122.56574804613474	7.463157894736843	261.7105263157895	277.3157894736843
357025000	1441067598	31.111776356126345	122.5657102257969	7.473684210526316	261.67894736842106	277.3684210526316
357025000	1441067599	31.111771272450326	122.5656727566955	7.484210526315789	261.64736842105265	277.42105263157896
357025000	1441067600	31.111766227669623	122.56563555568998	7.494736842105263	261.61578947368423	277.4736842105263
[truncated: 4,814 more rows]
