# Supplementary material for: Maritime traffic congestion identification and ship trajectory prediction using temporal graph convolutional networks
Source: PLoS One. 2026 Mar 9;21(3):e0342781. doi: 10.1371/journal.pone.0342781 (PMC12970927; doi:10.1371/journal.pone.0342781)
Supplement: S1 File — (ZIP) [file pone.0342781.s001.zip › data/interpolation/shipid_357368000_processed.csv]

shipid	lasttime	lat	lon	sog	cog	hdg
357368000	1441074657	30.900285	122.528317	14.3	7.9	16.0
357368000	1441074658	30.900353098839872	122.52832745849501	14.283333333333333	7.933333333333334	16.0
357368000	1441074659	30.900419658918498	122.52833771740788	14.266666666666667	7.966666666666666	16.0
357368000	1441074660	30.900485004654882	122.52834783887647	14.25	8.0	16.0
357368000	1441074661	30.90054946046798	122.52835788503899	14.233333333333333	8.033333333333333	16.0
357368000	1441074662	30.900613350776716	122.5283679180339	14.216666666666667	8.066666666666666	16.0
357368000	1441074663	30.900677000000005	122.528378	14.2	8.1	16.0
357368000	1441074664	30.90074073255671	122.52838819307635	14.2	8.133333333333335	15.833333333333332
357368000	1441074665	30.90080487286568	122.52839855940233	14.2	8.166666666666666	15.666666666666668
357368000	1441074666	30.900869745345727	122.52840916111754	14.2	8.200000000000001	15.5
357368000	1441074667	30.900935674415628	122.528420060362	14.2	8.233333333333334	15.333333333333332
357368000	1441074668	30.901002984494163	122.52843131927592	14.2	8.266666666666667	15.166666666666666
357368000	1441074669	30.901072000000003	122.52844299999998	14.2	8.3	14.999999999999998
357368000	1441074670	30.901142906724854	122.52845513454783	14.209090909090909	8.254545454545454	14.90909090909091
357368000	1441074671	30.901215335952386	122.52846763442378	14.218181818181817	8.209090909090909	14.818181818181817
357368000	1441074672	30.90128878033931	122.52848038100436	14.227272727272727	8.163636363636364	14.727272727272728
357368000	1441074673	30.901362732542406	122.52849325566547	14.236363636363636	8.118181818181819	14.636363636363635
357368000	1441074674	30.901436685218524	122.52850613978246	14.245454545454546	8.072727272727272	14.545454545454547
357368000	1441074675	30.901510131024594	122.52851891473004	14.254545454545454	8.027272727272727	14.454545454545453
357368000	1441074676	30.90158256261755	122.5285314618823	14.263636363636364	7.9818181818181815	14.363636363636365
357368000	1441074677	30.901653472654452	122.52854366261272	14.272727272727273	7.936363636363637	14.272727272727273
357368000	1441074678	30.901722353792398	122.5285553982943	14.281818181818183	7.890909090909091	14.181818181818182
357368000	1441074679	30.901788698688502	122.52856655029939	14.290909090909091	7.845454545454546	14.090909090909092
357368000	1441074680	30.901851999999995	122.52857700000001	14.3	7.8	14.0
357368000	1441074681	30.901911968249937	122.52858667098742	14.3	7.685714285714285	14.0
357368000	1441074682	30.90196918542479	122.52859565573183	14.3	7.571428571428572	14.0
357368000	1441074683	30.90202445137684	122.5286040889238	14.3	7.457142857142857	14.0
357368000	1441074684	30.902078565958284	122.52861210525452	14.3	7.3428571428571425	14.0
357368000	1441074685	30.90213232902124	122.52861983941581	14.3	7.228571428571428	14.0
357368000	1441074686	30.90218654041781	122.52862742610003	14.3	7.114285714285714	14.0
357368000	1441074687	30.902242	122.52863500000001	14.3	7.0	14.0
357368000	1441074688	30.90229945779989	122.52864268322682	14.3	6.8500000000000005	14.166666666666668
357368000	1441074689	30.9023594645699	122.52865054756253	14.3	6.7	14.333333333333334
357368000	1441074690	30.902422521242496	122.52865865220714	14.3	6.55	14.500000000000002
357368000	1441074691	30.902489128750112	122.52866705636102	14.3	6.4	14.666666666666666
357368000	1441074692	30.902559788025155	122.52867581922493	14.3	6.25	14.83333333333333
357368000	1441074693	30.902634999999986	122.528685	14.3	6.1	14.999999999999998
357368000	1441074694	30.90271474654286	122.52869459993136	14.3	6.0200000000000005	14.999999999999998
357368000	1441074695	30.902796933265936	122.52870438843756	14.3	5.94	14.999999999999998
357368000	1441074696	30.90287894671747	122.52871407697903	14.3	5.859999999999999	14.999999999999998
357368000	1441074697	30.902958173445942	122.5287233770143	14.3	5.78	14.999999999999998
357368000	1441074698	30.90303199999999	122.528732	14.3	5.7	14.999999999999998
357368000	1441074699	30.9030985474734	122.52873974728696	14.3	5.7	15.14285714285714
357368000	1441074700	30.90315887513964	122.52874677980796	14.3	5.7	15.285714285714286
357368000	1441074701	30.903214776817013	122.52875334839266	14.3	5.7	15.428571428571429
357368000	1441074702	30.903268046323685	122.52875970387186	14.3	5.7	15.571428571428571
357368000	1441074703	30.90332047747779	122.52876609707744	14.3	5.7	15.714285714285714
357368000	1441074704	30.903373864097265	122.52877277884218	14.3	5.7	15.857142857142858
357368000	1441074705	30.903429999999993	122.52878	14.3	5.7	16.0
357368000	1441074706	30.90349021602153	122.52878794795542	14.3	5.8	16.0
357368000	1441074707	30.90355399106849	122.52879655639207	14.3	5.9	16.0
357368000	1441074708	30.903620341065306	122.5288056955629	14.3	6.000000000000001	16.0
357368000	1441074709	30.903688281936443	122.5288152357202	14.3	6.1	16.0
357368000	1441074710	30.903756829606465	122.52882504711559	14.3	6.2	16.0
357368000	1441074711	30.903824999999998	122.52883500000002	14.3	6.3	16.0
357368000	1441074712	30.903892022044783	122.52884498581544	14.283333333333333	6.433333333333334	16.0
357368000	1441074713	30.90395797668086	122.52885498077053	14.266666666666667	6.566666666666666	16.0
357368000	1441074714	30.904023157851345	122.52886498226589	14.25	6.7	16.0
357368000	1441074715	30.90408785949931	122.52887498770205	14.233333333333333	6.833333333333333	16.0
357368000	1441074716	30.904152375567854	122.52888499447984	14.216666666666667	6.966666666666667	16.0
357368000	1441074717	30.904217	122.52889500000002	14.2	7.1	16.0
357368000	1441074718	30.90428196431736	122.52890500230632	14.216666666666667	7.166666666666667	16.0
357368000	1441074719	30.904347250355574	122.52891500201346	14.233333333333333	7.2333333333333325	16.0
357368000	1441074720	30.90441277752878	122.52892500037895	14.25	7.299999999999999	16.0
357368000	1441074721	30.904478465251145	122.52893499866025	14.266666666666667	7.366666666666665	16.0
357368000	1441074722	30.904544232936825	122.52894499811481	14.283333333333333	7.433333333333334	16.0
357368000	1441074723	30.90461	122.528955	14.3	7.499999999999999	16.0
357368000	1441074724	30.904675685500635	122.52896500495858	14.283333333333333	7.499999999999999	16.0
357368000	1441074725	30.90474120708212	122.52897501117457	14.266666666666667	7.499999999999999	16.0
357368000	1441074726	30.904806482033603	122.52898501621742	14.25	7.499999999999999	16.0
357368000	1441074727	30.904871427644288	122.52899501765638	14.233333333333333	7.499999999999999	16.0
357368000	1441074728	30.904935961203346	122.52900501306083	14.216666666666667	7.499999999999999	16.0
357368000	1441074729	30.904999999999998	122.52901500000002	14.2	7.499999999999999	16.0
357368000	1441074730	30.90506358071709	122.52902498711832	14.183333333333334	7.499999999999999	16.0
357368000	1441074731	30.90512721761232	122.52903502736108	14.166666666666666	7.499999999999999	16.0
357368000	1441074732	30.905191544336976	122.52904518474911	14.149999999999999	7.499999999999999	16.0
357368000	1441074733	30.905257194542326	122.52905552330373	14.133333333333333	7.499999999999999	16.0
357368000	1441074734	30.9053248018796	122.52906610704665	14.116666666666667	7.499999999999999	16.0
357368000	1441074735	30.905395000000002	122.529077	14.1	7.499999999999999	16.0
357368000	1441074736	30.90546827031352	122.5290882554367	14.1	7.479999999999999	16.0
357368000	1441074737	30.90554448526579	122.52909988363082	14.1	7.46	16.0
357368000	1441074738	30.905623365061288	122.52911188410663	14.1	7.44	16.0
357368000	1441074739	30.90570462990452	122.52912425638831	14.1	7.420000000000001	16.0
357368000	1441074740	30.905788000000005	122.529137	14.1	7.400000000000001	16.0
357368000	1441074741	30.905872822460843	122.52915004029542	14.1	7.46	16.0
357368000	1441074742	30.905956952034682	122.52916300594592	14.1	7.52	16.0
357368000	1441074743	30.90603787037795	122.52917545145	14.1	7.580000000000001	16.0
357368000	1441074744	30.906113059147405	122.52918693130349	14.1	7.640000000000001	16.0
357368000	1441074745	30.906179999999996	122.529197	14.1	7.699999999999999	16.0
357368000	1441074746	30.906237064435338	122.52920537553302	14.1	7.675	16.125000000000004
357368000	1441074747	30.906286183323026	122.52921242990222	14.1	7.6499999999999995	16.25
357368000	1441074748	30.90633017737492	122.52921869861102	14.1	7.625	16.375
357368000	1441074749	30.906371867302695	122.52922471716491	14.1	7.6	16.5
357368000	1441074750	30.90641407381785	122.529231021071	14.1	7.574999999999999	16.625000000000004
357368000	1441074751	30.90645961763173	122.52923814583802	14.1	7.55	16.75
357368000	1441074752	30.906511319455472	122.52924662697664	14.1	7.5249999999999995	16.875
357368000	1441074753	30.906572	122.529257	14.1	7.499999999999999	17.0
357368000	1441074754	30.906643313508585	122.52926956853302	14.1	7.659999999999999	17.0
357368000	1441074755	30.906722248355393	122.52928370863634	14.1	7.82	17.0
357368000	1441074756	30.90680462644763	122.52929856447567	14.1	7.9799999999999995	17.0
357368000	1441074757	30.906886269693075	122.52931328021172	14.1	8.14	17.0
357368000	1441074758	30.906963	122.529327	14.1	8.3	17.0
357368000	1441074759	30.907031640471924	122.52933906256662	14.1	8.314285714285715	17.0
357368000	1441074760	30.907093018991496	122.52934958493712	14.1	8.32857142857143	17.0
357368000	1441074761	30.907148964635933	122.52935887871415	14.1	8.342857142857143	17.0
357368000	1441074762	30.9072013064822	122.52936725550225	14.1	8.357142857142858	17.0
357368000	1441074763	30.907251873607173	122.52937502690747	14.1	8.371428571428572	17.0
357368000	1441074764	30.90730249508758	122.52938250453722	14.1	8.385714285714286	17.0
357368000	1441074765	30.907355	122.52939000000002	14.1	8.4	17.0
357368000	1441074766	30.907410930338393	122.5293978026951	14.1	8.283333333333335	17.0
357368000	1441074767	30.90747067976656	122.52940611318053	14.1	8.166666666666666	17.0
357368000	1441074768	30.9075343548657	122.52941510980452	14.1	8.05	17.0
357368000	1441074769	30.90760206221694	122.5294249709159	14.1	7.933333333333334	17.0
357368000	1441074770	30.907673908401392	122.52943587486425	14.1	7.816666666666666	17.0
357368000	1441074771	30.90775	122.52944799999999	14.1	7.699999999999999	17.0
357368000	1441074772	30.907829964637326	122.52946137918865	14.1	7.8	17.200000000000003
357368000	1441074773	30.907911514112563	122.52947546335209	14.1	7.9	17.400000000000002
357368000	1441074774	30.907991881268963	122.52948955792306	14.1	7.999999999999998	17.599999999999998
357368000	1441074775	30.90806829895011	122.52950296833056	14.1	8.099999999999998	17.8
357368000	1441074776	30.908138	122.529515	14.1	8.2	18.0
357368000	1441074777	30.908199157786008	122.52952517621789	14.1	8.214285714285714	18.0
357368000	1441074778	30.90825370776794	122.52953389172609	14.1	8.228571428571428	18.0
357368000	1441074779	30.908304525928415	122.52954175913304	14.1	8.242857142857142	18.0
357368000	1441074780	30.90835448824981	122.52954939104967	14.1	8.257142857142856	18.0
357368000	1441074781	30.9084064707143	122.52955740008903	14.1	8.271428571428572	18.0
357368000	1441074782	30.908463349303798	122.52956639886649	14.1	8.285714285714286	18.0
357368000	1441074783	30.908527999999993	122.52957699999999	14.1	8.3	18.0
357368000	1441074784	30.908602110828756	122.5295895882491	14.1	8.340000000000002	18.2
357368000	1441074785	30.908682617994025	122.52960363692752	14.1	8.38	18.400000000000002
357368000	1441074786	30.908765269744688	122.5296183914838	14.1	8.420000000000002	18.6
357368000	1441074787	30.908845814330068	122.52963309736165	14.1	8.46	18.8
357368000	1441074788	30.90891999999999	122.52964699999998	14.1	8.5	19.0
357368000	1441074789	30.90898474380045	122.52965953887309	14.085714285714285	8.685714285714287	19.0
357368000	1441074790	30.90904163796039	122.52967092961319	14.071428571428571	8.871428571428572	19.0
357368000	1441074791	30.909093443504272	122.52968158189466	14.057142857142857	9.057142857142859	19.0
357368000	1441074792	30.90914292145628	122.52969190539429	14.042857142857143	9.242857142857144	19.0
357368000	1441074793	30.909192832840404	122.52970230979084	14.028571428571428	9.428571428571429	19.0
357368000	1441074794	30.909245938680446	122.5297132047651	14.014285714285714	9.614285714285716	19.0
357368000	1441074795	30.909304999999993	122.529725	14.0	9.8	19.0
357368000	1441074796	30.909372023625544	122.52973801062818	14.0	9.860000000000001	19.0
357368000	1441074797	30.90944599959609	122.52975217357299	14.0	9.92	19.0
357368000	1441074798	30.9095251637538	122.5297673312043	14.0	9.98	19.0
357368000	1441074799	30.909607751940964	122.52978332589085	14.0	10.040000000000001	19.0
357368000	1441074800	30.909691999999996	122.52979999999998	14.0	10.1	19.0
357368000	1441074801	30.90977614863051	122.52981714754058	14.0	10.120000000000001	19.0
357368000	1441074802	30.909858457960407	122.52983436909214	14.0	10.14	19.0
357368000	1441074803	30.909937192974905	122.52985121687463	14.0	10.16	19.0
357368000	1441074804	30.910010618659506	122.52986724310551	14.0	10.18	19.0
357368000	1441074805	30.910077000000005	122.529882	14.0	10.2	19.0
357368000	1441074806	30.910135208910788	122.52989516941042	14.0	10.2625	19.0
357368000	1441074807	30.910186545020146	122.52990695174468	14.0	10.325000000000001	19.0
357368000	1441074808	30.91023291488462	122.52991767705161	14.0	10.3875	19.0
357368000	1441074809	30.910276225060525	122.52992767538186	14.0	10.45	19.0
357368000	1441074810	30.910318382104048	122.5299372767876	14.0	10.5125	19.0
357368000	1441074811	30.910361292571235	122.52994681132243	14.0	10.575	19.0
357368000	1441074812	30.91040686301797	122.52995660904115	14.0	10.6375	19.0
357368000	1441074813	30.910456999999994	122.52996700000001	14.0	10.7	19.0
357368000	1441074814	30.91051306152552	122.52997824348344	14.0	10.649999999999999	19.0
357368000	1441074815	30.910574211412836	122.5299903156834	14.0	10.6	19.0
357368000	1441074816	30.910639064932905	122.53000312201809	14.0	10.549999999999999	19.0
357368000	1441074817	30.910706237356727	122.53001656790488	14.0	10.5	19.0
357368000	1441074818	30.910774343955367	122.5300305587603	14.0	10.450000000000001	19.0
357368000	1441074819	30.910841999999995	122.53004500000002	14.0	10.4	19.0
357368000	1441074820	30.910908117383002	122.53005979329455	13.983333333333334	10.466666666666667	19.0
357368000	1441074821	30.91097279448158	122.53007482533803	13.966666666666667	10.533333333333335	19.0
357368000	1441074822	30.911036426294125	122.53008997908046	13.95	10.600000000000001	19.0
357368000	1441074823	30.91109940781906	122.53010513747174	13.933333333333334	10.666666666666666	19.0
357368000	1441074824	30.91116213405485	122.53012018346168	13.916666666666668	10.733333333333334	19.0
357368000	1441074825	30.911224999999995	122.53013500000002	13.9	10.8	19.0
357368000	1441074826	30.91128832190992	122.53014949648613	13.908333333333333	10.8	19.083333333333332
357368000	1441074827	30.91135210106749	122.53016368811804	13.916666666666668	10.8	19.166666666666668
357368000	1441074828	30.911416260012476	122.53017761654353	13.925	10.8	19.25
357368000	1441074829	30.911480721284587	122.53019132341046	13.933333333333334	10.8	19.333333333333336
357368000	1441074830	30.91154540742352	122.53020485036669	13.941666666666666	10.8	19.416666666666668
357368000	1441074831	30.91161024096899	122.53021823906025	13.95	10.8	19.500000000000004
357368000	1441074832	30.911675144460652	122.53023153113911	13.958333333333334	10.8	19.583333333333336
357368000	1441074833	30.91174004043821	122.53024476825142	13.966666666666667	10.8	19.666666666666668
357368000	1441074834	30.91180485144129	122.53025799204536	13.975	10.8	19.75
357368000	1441074835	30.911869500009526	122.53027124416924	13.983333333333334	10.8	19.833333333333332
357368000	1441074836	30.911933908682546	122.53028456627129	13.991666666666667	10.8	19.916666666666668
357368000	1441074837	30.911997999999997	122.53029799999999	14.0	10.8	20.0
357368000	1441074838	30.91206174953082	122.53031158571278	13.983333333333334	10.833333333333336	20.0
357368000	1441074839	30.912125344961535	122.5303253586032	13.966666666666667	10.866666666666667	20.0
357368000	1441074840	30.912189027007987	122.53033935257406	13.95	10.899999999999999	20.0
357368000	1441074841	30.912253036386012	122.53035360152829	13.933333333333334	10.933333333333334	20.0
357368000	1441074842	30.912317613811425	122.53036813936913	13.916666666666668	10.966666666666667	20.0
357368000	1441074843	30.912383000000005	122.530383	13.9	11.0	20.0
357368000	1441074844	30.91244926075434	122.53039818102393	13.9	11.016666666666666	20.0
357368000	1441074845	30.912515762224356	122.5304135348411	13.9	11.033333333333333	20.0
357368000	1441074846	30.91258169564692	122.53042887755015	13.9	11.049999999999999	20.0
357368000	1441074847	30.912646252258973	122.53044402524868	13.9	11.066666666666666	20.0
357368000	1441074848	30.912708623297622	122.53045879403338	13.9	11.083333333333334	20.0
357368000	1441074849	30.912768000000003	122.530473	13.9	11.1	20.0
357368000	1441074850	30.91282417967549	122.53048660684503	13.9	11.166666666666666	20.166666666666668
357368000	1441074851	30.91287938392185	122.5305001686717	13.9	11.233333333333334	20.333333333333332
357368000	1441074852	30.91293644040856	122.53051438718761	13.9	11.3	20.5
357368000	1441074853	30.912998176804784	122.53052996410366	13.9	11.366666666666667	20.666666666666668
357368000	1441074854	30.913067420779225	122.53054760113464	13.9	11.433333333333334	20.833333333333332
357368000	1441074855	30.913147	122.53056799999999	13.9	11.5	21.0
357368000	1441074856	30.913238098029826	122.53059142104621	13.9	11.575000000000001	21.0
357368000	1441074857	30.91333532201248	122.53061635910417	13.9	11.65	21.0
357368000	1441074858	30.91343163498847	122.53064086761364	13.9	11.725000000000001	21.0
357368000	1441074859	30.91352	122.53066300000002	13.9	11.8	21.0
357368000	1441074860	30.91359506549097	122.53068129106948	13.9	11.771428571428572	21.0
357368000	1441074861	30.91365822150658	122.53069620119776	13.9	11.742857142857144	21.0
357368000	1441074862	30.91371254349155	122.53070867215953	13.9	11.714285714285715	21.0
357368000	1441074863	30.91376110688997	122.53071964573492	13.9	11.685714285714287	21.0
357368000	1441074864	30.91380698714544	122.53073006370803	13.9	11.657142857142857	21.0
357368000	1441074865	30.913853259701167	122.53074086786621	13.9	11.62857142857143	21.0
357368000	1441074866	30.913902999999998	122.53075300000002	13.9	11.6	21.0
357368000	1441074867	30.91395847566412	122.53076714995554	13.9	11.666666666666666	21.166666666666668
357368000	1441074868	30.91401872303445	122.530782999789	13.9	11.733333333333334	21.333333333333332
357368000	1441074869	30.91408197063186	122.53079997960714	13.9	11.8	21.5
357368000	1441074870	30.914146446977533	122.53081751951436	13.9	11.866666666666667	21.666666666666668
357368000	1441074871	30.91421038059297	122.5308350496123	13.9	11.933333333333335	21.833333333333336
357368000	1441074872	30.914272	122.530852	13.9	12.000000000000002	22.0
357368000	1441074873	30.914329980560826	122.53086793619964	13.885714285714286	12.085714285714287	22.142857142857142
357368000	1441074874	30.914384784997825	122.53088296543571	13.871428571428572	12.171428571428573	22.28571428571429
357368000	1441074875	30.914437322873276	122.53089733035964	13.857142857142858	12.257142857142858	22.42857142857143
357368000	1441074876	30.91448850374928	122.53091127362391	13.842857142857143	12.342857142857143	22.57142857142857
357368000	1441074877	30.91453923718784	122.53092503788214	13.82857142857143	12.428571428571429	22.71428571428571
357368000	1441074878	30.914590432750835	122.53093886578895	13.814285714285715	12.514285714285714	22.857142857142858
357368000	1441074879	30.914642999999998	122.53095299999998	13.8	12.6	23.0
357368000	1441074880	30.914697750606475	122.53096767008635	13.8	12.666666666666666	23.0
357368000	1441074881	30.914755104679244	122.53098305327771	13.8	12.733333333333334	23.0
357368000	1441074882	30.914815384436753	122.53099931371877	13.8	12.8	23.0
357368000	1441074883	30.91487891209727	122.5310166155551	13.8	12.866666666666667	23.0
357368000	1441074884	30.914946009879007	122.53103512293308	13.8	12.933333333333335	23.0
357368000	1441074885	30.915016999999988	122.53105499999998	13.8	13.0	23.0
357368000	1441074886	30.915091767771532	122.53107626949786	13.8	13.120000000000001	23.0
357368000	1441074887	30.915168450878404	122.53109838854277	13.8	13.24	23.0
357368000	1441074888	30.915244750099244	122.53112067284081	13.8	13.360000000000001	23.0
357368000	1441074889	30.915318366213217	122.53114243809392	13.8	13.48	23.0
357368000	1441074890	30.915386999999996	122.531163	13.8	13.6	23.0
357368000	1441074891	30.915449008808615	122.53118185571681	13.8	13.700000000000001	23.0
357368000	1441074892	30.915505376263866	122.53119922825479	13.8	13.8	23.0
357368000	1441074893	30.91555774255915	122.53121552209002	13.8	13.9	23.0
357368000	1441074894	30.915607747887638	122.53123114170083	13.8	14.0	23.0
357368000	1441074895	30.915657032442187	122.53124649156763	13.8	14.100000000000001	23.0
357368000	1441074896	30.915707236415496	122.53126197617264	13.8	14.200000000000001	23.0
357368000	1441074897	30.915759999999995	122.531278	13.8	14.3	23.0
357368000	1441074898	30.91581655049852	122.53129487439752	13.8	14.283333333333333	23.0
357368000	1441074899	30.915876463656314	122.531312538161	13.8	14.266666666666667	23.0
357368000	1441074900	30.915938902329277	122.53133083694742	13.8	14.250000000000002	23.0
357368000	1441074901	30.91600302937346	122.53134961641283	13.8	14.233333333333333	23.0
357368000	1441074902	30.91606800764495	122.53136872221232	13.8	14.216666666666665	23.0
357368000	1441074903	30.916133	122.531388	13.8	14.2	23.0
357368000	1441074904	30.916197301841954	122.53140731100751	13.8	14.25	23.0
357368000	1441074905	30.916260738762332	122.53142657878037	13.8	14.299999999999999	23.0
357368000	1441074906	30.91632326889971	122.53144574244246	13.8	14.350000000000001	23.0
357368000	1441074907	30.916384850392685	122.53146474111743	13.8	14.4	23.0
357368000	1441074908	30.916445441379892	122.53148351392883	13.8	14.450000000000001	23.0
357368000	1441074909	30.916505	122.531502	13.8	14.500000000000002	23.0
357368000	1441074910	30.916563654170528	122.53152019176039	13.8	14.533333333333333	23.0
357368000	1441074911	30.91662221092435	122.53153829486511	13.8	14.566666666666666	23.0
357368000	1441074912	30.916681647072952	122.53155656827676	13.8	14.600000000000001	23.0
357368000	1441074913	30.916742939427678	122.5315752709593	13.8	14.633333333333335	23.0
357368000	1441074914	30.9168070647997	122.53159466187806	13.8	14.666666666666666	23.0
357368000	1441074915	30.916875	122.53161500000002	13.8	14.7	23.0
357368000	1441074916	30.916947249744876	122.53163642459356	13.8	14.659999999999998	23.0
357368000	1441074917	30.917022430372818	122.53165859612666	13.8	14.620000000000001	23.0
357368000	1441074918	30.917098686128142	122.53168105536449	13.8	14.58	23.0
357368000	1441074919	30.91717416125551	122.53170334306924	13.8	14.540000000000003	23.0
357368000	1441074920	30.917247000000003	122.531725	13.8	14.500000000000002	23.0
357368000	1441074921	30.917315746413816	122.53174566696569	13.8	14.523076923076925	23.076923076923077
357368000	1441074922	30.91738054377652	122.53176538498505	13.8	14.546153846153848	23.153846153846153
357368000	1441074923	30.917441935174434	122.53178429513031	13.8	14.56923076923077	23.23076923076923
357368000	1441074924	30.917500463693713	122.53180253847464	13.8	14.592307692307696	23.307692307692307
357368000	1441074925	30.91755667242043	122.53182025609212	13.8	14.615384615384619	23.384615384615383
357368000	1441074926	30.91761110444056	122.5318375890576	13.8	14.638461538461542	23.46153846153846
357368000	1441074927	30.917664302840002	122.53185467844675	13.8	14.661538461538461	23.53846153846154
357368000	1441074928	30.917716810704515	122.53187166533584	13.8	14.684615384615386	23.615384615384617
357368000	1441074929	30.917769171119808	122.53188869080189	13.8	14.707692307692309	23.692307692307693
357368000	1441074930	30.917821927171513	122.53190589592262	13.8	14.730769230769232	23.76923076923077
357368000	1441074931	30.91787562194517	122.53192342177637	13.8	14.753846153846155	23.846153846153847
357368000	1441074932	30.91793079852621	122.53194140944223	13.8	14.776923076923078	23.923076923076927
357368000	1441074933	30.917988	122.53196	13.8	14.800000000000002	24.000000000000004
357368000	1441074934	30.918047551190806	122.53197926923148	13.8	14.883333333333335	24.000000000000004
357368000	1441074935	30.918108903879034	122.531999031723	13.8	14.96666666666667	24.000000000000004
357368000	1441074936	30.918171291584244	122.53201903676101	13.8	15.050000000000002	24.000000000000004
357368000	1441074937	30.918233947826188	122.53203903363077	13.8	15.133333333333335	24.000000000000004
357368000	1441074938	30.918296106124743	122.53205877161619	13.8	15.21666666666667	24.000000000000004
357368000	1441074939	30.918357000000004	122.53207800000001	13.8	15.300000000000002	24.000000000000004
357368000	1441074940	30.918416206085695	122.53209659015401	13.8	15.283333333333335	24.000000000000004
357368000	1441074941	30.91847467346951	122.53211490181096	13.8	15.266666666666667	24.000000000000004
357368000	1441074942	30.918533694352373	122.53213341679582	13.8	15.25	24.000000000000004
357368000	1441074943	30.91859456093494	122.53215261693562	13.8	15.233333333333334	24.000000000000004
357368000	1441074944	30.918658565417502	122.53217298405976	13.8	15.216666666666667	24.000000000000004
357368000	1441074945	30.918727000000004	122.53219500000002	13.8	15.2	24.000000000000004
357368000	1441074946	30.918800454070723	122.5322188931825	13.780000000000001	15.319999999999999	24.000000000000004
357368000	1441074947	30.918876705772927	122.53224387839893	13.76	15.44	24.000000000000004
357368000	1441074948	30.91895283043935	122.53226891702711	13.74	15.559999999999999	24.000000000000004
357368000	1441074949	30.919025903403565	122.53229297043887	13.719999999999999	15.680000000000001	24.000000000000004
357368000	1441074950	30.919093	122.53231500000001	13.7	15.8	24.000000000000004
357368000	1441074951	30.91915210615852	122.53233428108419	13.7	15.785714285714286	23.85714285714286
357368000	1441074952	30.919204850188187	122.53235134511496	13.7	15.77142857142857	23.714285714285715
357368000	1441074953	30.91925377099222	122.53236703753247	13.7	15.757142857142858	23.571428571428573
357368000	1441074954	30.91930140747338	122.5323822037807	13.7	15.742857142857142	23.42857142857143
357368000	1441074955	30.91935029853394	122.53239768930696	13.7	15.72857142857143	23.28571428571429
357368000	1441074956	30.9194029830757	122.53241433956194	13.7	15.714285714285714	23.142857142857142
357368000	1441074957	30.919462000000003	122.53243299999998	13.7	15.7	23.0
357368000	1441074958	30.91952900075243	122.5324542277122	13.7	15.659999999999998	23.0
357368000	1441074959	30.91960208695796	122.53247742632044	13.7	15.62	23.0
357368000	1441074960	30.919678472786913	122.53250171107516	13.7	15.580000000000002	23.0
357368000	1441074961	30.919755372410343	122.53252619722174	13.7	15.540000000000001	23.0
357368000	1441074962	30.91983	122.53254999999999	13.7	15.5	23.0
357368000	1441074963	30.919900143587157	122.53257241557499	13.7	15.533333333333331	23.0
357368000	1441074964	30.91996588663878	122.53259346383099	13.7	15.566666666666668	23.0
357368000	1441074965	30.9200278864805	122.5326133455838	13.7	15.6	23.0
357368000	1441074966	30.920086800437772	122.5326322616505	13.7	15.633333333333333	23.0
357368000	1441074967	30.920143285835888	122.53265041284943	13.7	15.666666666666668	23.0
357368000	1441074968	30.920198	122.532668	13.7	15.7	23.0
357368000	1441074969	30.920251545969727	122.53268520297304	13.7	15.67142857142857	23.0
357368000	1441074970	30.92030430964305	122.53270211784218	13.7	15.642857142857142	23.0
357368000	1441074971	30.920356622632497	122.53271881973185	13.7	15.614285714285712	23.0
357368000	1441074972	30.920408816550502	122.53273538376703	13.7	15.585714285714287	23.0
357368000	1441074973	30.920461223009504	122.53275188507293	13.7	15.557142857142857	23.0
357368000	1441074974	30.920514173621896	122.53276839877523	13.7	15.528571428571428	23.0
357368000	1441074975	30.920568000000003	122.532785	13.7	15.5	23.0
357368000	1441074976	30.92062308042449	122.53280179789002	13.716666666666667	15.399999999999999	23.0
357368000	1441074977	30.920679979849528	122.53281903765426	13.733333333333333	15.299999999999999	23.0
357368000	1441074978	30.920739309897492	122.53283699851909	13.75	15.200000000000003	23.0
357368000	1441074979	30.920801682190582	122.5328559597121	13.766666666666667	15.100000000000001	23.0
357368000	1441074980	30.920867708350826	122.53287620046225	13.783333333333333	15.000000000000002	23.0
357368000	1441074981	30.920938	122.53289799999999	13.8	14.900000000000002	23.0
357368000	1441074982	30.921012649980874	122.53292143633712	13.8	14.96	23.2
357368000	1441074983	30.921089676021264	122.53294578260349	13.8	15.020000000000001	23.400000000000002
357368000	1441074984	30.92116657707085	122.53297011070394	13.8	15.08	23.6
357368000	1441074985	30.921240852080036	122.53299349253798	13.8	15.14	23.8
357368000	1441074986	30.921309999999995	122.533015	13.8	15.2	24.000000000000004
357368000	1441074987	30.921372227103568	122.5330339728846	13.8	15.14285714285714	24.000000000000004
357368000	1441074988	30.921428568948087	122.53305082260371	13.8	15.085714285714285	24.000000000000004
357368000	1441074989	30.92148076841153	122.53306622847686	13.8	15.028571428571428	24.000000000000004
357368000	1441074990	30.921530568371416	122.53308086982659	13.8	14.971428571428573	24.000000000000004
357368000	1441074991	30.921579711704954	122.53309542597819	13.8	14.914285714285715	24.000000000000004
357368000	1441074992	30.921629941288987	122.53311057625925	13.8	14.85714285714286	24.000000000000004
357368000	1441074993	30.921683000000005	122.53312699999998	13.8	14.800000000000002	24.000000000000004
357368000	1441074994	30.921740138283567	122.53314518057157	13.783333333333333	14.91666666666667	24.000000000000004
357368000	1441074995	30.921800636862887	122.53316481749985	13.766666666666667	15.033333333333335	24.000000000000004
357368000	1441074996	30.921863284030813	122.53318541434743	13.75	15.149999999999999	24.000000000000004
357368000	1441074997	30.921926868080593	122.53320647467486	13.733333333333333	15.266666666666667	24.000000000000004
357368000	1441074998	30.92199017730569	122.5332275020404	13.716666666666667	15.383333333333335	24.000000000000004
357368000	1441074999	30.922051999999994	122.533248	13.7	15.5	24.000000000000004
357368000	1441075000	30.922111569534177	122.53326764771244	13.7	15.6	24.166666666666668
357368000	1441075001	30.922169899584777	122.53328682675627	13.7	15.7	24.333333333333336
357368000	1441075002	30.922228448904516	122.5333060943173	13.7	15.8	24.500000000000004
357368000	1441075003	30.922288676245717	122.53332600758385	13.7	15.9	24.666666666666668
357368000	1441075004	30.922352040360373	122.53334712374682	13.7	16.0	24.833333333333332
357368000	1441075005	30.922419999999992	122.53337	13.7	16.1	25.0
357368000	1441075006	30.92249327161668	122.53339491126499	13.7	16.119999999999997	25.0
357368000	1441075007	30.92256960246658	122.53342100336182	13.7	16.14	25.0
357368000	1441075008	30.922645997507644	122.53344713982945	13.7	16.16	25.0
357368000	1441075009	30.92271946169881	122.53347218420022	13.7	16.180000000000003	25.0
357368000	1441075010	30.922787	122.53349500000002	13.7	16.2	25.0
357368000	1441075011	30.922846529150693	122.53351480105103	13.7	16.21428571428571	24.857142857142858
357368000	1441075012	30.922899613006024	122.53353220238053	13.7	16.22857142857143	24.714285714285715
357368000	1441075013	30.92294872719935	122.53354816932163	13.7	16.242857142857144	24.571428571428573
357368000	1441075014	30.922996347363426	122.53356366721152	13.7	16.25714285714286	24.428571428571427
357368000	1441075015	30.923044949130535	122.53357966139097	13.7	16.271428571428572	24.285714285714285
357368000	1441075016	30.923097008132334	122.53359711720434	13.7	16.28571428571429	24.142857142857146
357368000	1441075017	30.923155000000005	122.533617	13.7	16.3	24.000000000000004
357368000	1441075018	30.92322057156874	122.53363992628292	13.7	16.34	24.200000000000003
357368000	1441075019	30.923292054492862	122.53366511716634	13.7	16.380000000000003	24.400000000000002
357368000	1441075020	30.92336695163215	122.53369144491126	13.7	16.419999999999998	24.6
357368000	1441075021	30.9234427658473	122.53371778177278	13.7	16.46	24.8
357368000	1441075022	30.923517	122.533743	13.7	16.5	25.0
357368000	1441075023	30.923587388308356	122.53376615728308	13.7	16.400000000000002	25.0
357368000	1441075024	30.923652590413433	122.53378705309675	13.7	16.3	25.0
357368000	1441075025	30.923711497311807	122.53380567236202	13.7	16.2	25.0
357368000	1441075026	30.92376300000001	122.53382200000001	13.7	16.1	25.0
357368000	1441075027	30.923806915668305	122.53383624010324	13.7	16.1	25.0
357368000	1441075028	30.923846766282086	122.53384947345141	13.7	16.1	25.0
357368000	1441075029	30.923886999999997	122.533863	13.7	16.1	25.0
357368000	1441075030	30.923931451348974	122.53387795714218	13.7	16.116666666666667	25.166666666666668
357368000	1441075031	30.923981500331124	122.53389483200671	13.7	16.133333333333333	25.333333333333332
357368000	1441075032	30.924037913317104	122.53391394915745	13.7	16.150000000000002	25.5
357368000	1441075033	30.92410145667734	122.53393563316037	13.7	16.166666666666668	25.666666666666668
357368000	1441075034	30.924172896781794	122.53396020858403	13.7	16.183333333333334	25.833333333333332
357368000	1441075035	30.924253	122.53398800000001	13.7	16.2	26.0
357368000	1441075036	30.924340386329295	122.53401855732058	13.7	16.3	26.0
357368000	1441075037	30.92442509028135	122.53404833179917	13.7	16.400000000000002	26.0
357368000	1441075038	30.924494999999993	122.534073	13.7	16.5	26.0
357368000	1441075039	30.924542564920262	122.53408986319214	13.7	16.566666666666666	26.0
357368000	1441075040	30.92457847962942	122.53410272155162	13.7	16.633333333333333	26.0
357368000	1441075041	30.924618000000002	122.53411700000001	13.7	16.7	26.0
357368000	1441075042	30.92467299276436	122.53413691094389	13.7	16.799999999999997	26.0
357368000	1441075043	30.9247417681027	122.53416181667014	13.7	16.9	26.0
357368000	1441075044	30.924819247058153	122.53418986692924	13.7	17.0	26.0
357368000	1441075045	30.924900350675188	122.53421921146258	13.7	17.099999999999998	26.0
357368000	1441075046	30.92498	122.53424800000002	13.7	17.2	26.0
357368000	1441075047	30.925054060828085	122.53427473670703	13.7	17.216666666666665	26.0
357368000	1441075048	30.92512217794626	122.5342993435326	13.7	17.233333333333334	26.0
357368000	1441075049	30.925184940888766	122.5343220968743	13.7	17.250000000000004	26.0
357368000	1441075050	30.92524293918949	122.53434327313173	13.7	17.266666666666666	26.0
357368000	1441075051	30.92529676238209	122.53436314870606	13.7	17.283333333333335	26.0
357368000	1441075052	30.925346999999995	122.53438199999998	13.7	17.3	26.0
357368000	1441075053	30.92539441727145	122.53440015488572	13.68	17.500000000000004	26.200000000000003
357368000	1441075054	30.92544048220457	122.53441814711007	13.66	17.700000000000003	26.400000000000002
357368000	1441075055	30.925486838502152	122.53443656189037	13.639999999999999	17.9	26.599999999999998
357368000	1441075056	30.92553512986661	122.53445598444627	13.62	18.1	26.8
357368000	1441075057	30.925586999999997	122.53447700000001	13.6	18.3	27.0
357368000	1441075058	30.92564396118145	122.53450004990121	13.649999999999999	18.400000000000002	27.0
357368000	1441075059	30.92570699999999	122.53452500000002	13.7	18.5	27.0
357368000	1441075060	30.92577636930631	122.53455152809184	13.68	18.46	27.0
357368000	1441075061	30.92584991268752	122.53457913525047	13.66	18.419999999999998	27.0
357368000	1441075062	30.92592487141531	122.53460727836551	13.639999999999999	18.380000000000003	27.0
357368000	1441075063	30.92599848676189	122.53463541432197	13.62	18.34	27.0
357368000	1441075064	30.926068000000004	122.53466300000001	13.6	18.3	27.0
357368000	1441075065	30.92613154525704	122.53468958637781	13.6	18.475	27.0
357368000	1441075066	30.926190828077235	122.53471510084209	13.6	18.650000000000002	27.0
357368000	1441075067	30.926248446858846	122.53473956488463	13.6	18.825	27.0
357368000	1441075068	30.926307	122.53476299999998	13.6	19.0	27.0
357368000	1441075069	30.926367923029602	122.53478544400548	13.6	18.75	27.0
357368000	1441075070	30.92642800000001	122.53480700000001	13.6	18.5	27.0
357368000	1441075071	30.926483808279524	122.53482781638331	13.6	18.6	27.0
357368000	1441075072	30.926535749976846	122.53484815748783	13.6	18.7	27.0
357368000	1441075073	30.926585183385605	122.53486831663099	13.6	18.8	27.0
357368000	1441075074	30.926633466799213	122.534888587132	13.6	18.9	27.0
357368000	1441075075	30.926681958510862	122.53490926231177	13.6	18.999999999999996	27.0
357368000	1441075076	30.92673201681353	122.53493063549296	13.6	19.099999999999998	27.0
357368000	1441075077	30.926785000000002	122.534953	13.6	19.2	27.0
357368000	1441075078	30.926841947313758	122.53497657331701	13.6	19.18888888888889	27.0
357368000	1441075079	30.926902621802224	122.53500126955979	13.6	19.177777777777777	27.0
357368000	1441075080	30.926966467463835	122.5350269270013	13.6	19.166666666666668	27.0
357368000	1441075081	30.927032928297226	122.53505338391373	13.6	19.155555555555555	27.0
357368000	1441075082	30.927101448301055	122.53508047856842	13.6	19.144444444444442	27.0
357368000	1441075083	30.927171471474185	122.53510804923563	13.6	19.133333333333333	27.0
357368000	1441075084	30.92724244181561	122.5351359341847	13.6	19.122222222222224	27.0
357368000	1441075085	30.92731380332444	122.53516397168377	13.6	19.11111111111111	27.0
357368000	1441075086	30.927385	122.53519200000001	13.6	19.1	27.0
357368000	1441075087	30.927455554528166	122.5352198773474	13.6	19.11818181818182	27.0
357368000	1441075088	30.927525304340815	122.53524754173121	13.6	19.13636363636364	27.0
357368000	1441075089	30.927594165556325	122.53527495110434	13.6	19.154545454545456	27.0
357368000	1441075090	30.92766205429312	122.53530206341964	13.6	19.172727272727276	27.0
357368000	1441075091	30.92772888666963	122.53532883662966	13.6	19.190909090909095	27.0
357368000	1441075092	30.927794578804342	122.53535522868673	13.6	19.20909090909091	27.0
357368000	1441075093	30.92785904681578	122.53538119754312	13.6	19.227272727272727	27.0
357368000	1441075094	30.92792220682247	122.53540670115085	13.6	19.245454545454546	27.0
357368000	1441075095	30.927983974943	122.53543169746179	13.6	19.263636363636365	27.0
357368000	1441075096	30.92804426729597	122.53545614442763	13.6	19.281818181818185	27.0
357368000	1441075097	30.928103000000004	122.53548	13.6	19.3	27.0
357368000	1441075098	30.928160133659755	122.53550324112962	13.6	19.322222222222223	27.0
357368000	1441075099	30.928215806823932	122.5355259207645	13.6	19.34444444444445	27.0
357368000	1441075100	30.928270202527177	122.53554811085222	13.6	19.366666666666667	27.0
357368000	1441075101	30.928323503804062	122.5355698833408	13.6	19.38888888888889	27.0
357368000	1441075102	30.928375893689125	122.53559131017856	13.6	19.41111111111111	27.0
357368000	1441075103	30.928427555216853	122.5356124633142	13.6	19.433333333333334	27.0
357368000	1441075104	30.92847867142166	122.53563341469672	13.6	19.455555555555552	27.0
357368000	1441075105	30.92852942533794	122.53565423627545	13.6	19.477777777777778	27.0
357368000	1441075106	30.928580000000007	122.53567500000001	13.6	19.5	27.0
357368000	1441075107	30.928630577060993	122.53569577769976	13.6	19.509090909090908	27.0
357368000	1441075108	30.92868133264956	122.53571664072201	13.6	19.518181818181816	27.0
357368000	1441075109	30.928732441513155	122.53573766029383	13.6	19.527272727272727	27.0
357368000	1441075110	30.928784078399158	122.53575890764253	13.6	19.536363636363635	27.0
357368000	1441075111	30.928836418054946	122.53578045399576	13.6	19.545454545454547	27.0
357368000	1441075112	30.92888963522782	122.53580237058144	13.6	19.554545454545455	27.0
357368000	1441075113	30.928943904665005	122.53582472862794	13.6	19.563636363636366	27.0
357368000	1441075114	30.92899940111372	122.53584759936383	13.6	19.572727272727274	27.0
357368000	1441075115	30.92905629932109	122.53587105401816	13.6	19.581818181818182	27.0
357368000	1441075116	30.92911477403417	122.53589516382029	13.6	19.59090909090909	27.0
357368000	1441075117	30.929175000000004	122.53592	13.6	19.6	27.0
357368000	1441075118	30.929237067032386	122.5359456010975	13.6	19.62727272727273	27.0
357368000	1441075119	30.929300725212663	122.5359718748928	13.6	19.654545454545456	27.0
357368000	1441075120	30.92936563968918	122.53599869647549	13.6	19.681818181818183	27.0
357368000	1441075121	30.929431475610368	122.5360259409344	13.6	19.70909090909091	27.0
357368000	1441075122	30.92949789812475	122.53605348335775	13.6	19.736363636363635	27.0
357368000	1441075123	30.929564572380965	122.53608119883302	13.6	19.763636363636365	27.0
357368000	1441075124	30.92963116352777	122.53610896244699	13.6	19.790909090909093	27.0
357368000	1441075125	30.929697336714046	122.53613664928568	13.6	19.818181818181817	27.0
357368000	1441075126	30.929762757088763	122.53616413443444	13.6	19.845454545454544	27.0
357368000	1441075127	30.929827089801	122.5361912929779	13.6	19.872727272727275	27.0
357368000	1441075128	30.92989	122.53621800000002	13.6	19.9	27.0
357368000	1441075129	30.929951270239282	122.53624416884291	13.6	19.912499999999998	27.0
357368000	1441075130	30.93001115268947	122.53626986588397	13.6	19.925	27.0
357368000	1441075131	30.930070016925303	122.53629519576005	13.6	19.9375	27.0
357368000	1441075132	30.930128232521493	122.53632026310862	13.6	19.95	27.0
357368000	1441075133	30.9301861690526	122.53634517256782	13.6	19.9625	27.0
357368000	1441075134	30.93024419609314	122.53637002877642	13.6	19.974999999999998	27.0
357368000	1441075135	30.930302683217484	122.5363949363738	13.6	19.9875	27.0
357368000	1441075136	30.930362000000002	122.53642	13.6	20.0	27.0
357368000	1441075137	30.930422432458098	122.53644530100482	13.604761904761904	19.96666666666667	27.0
357368000	1441075138	30.930483932381918	122.53647082757512	13.60952380952381	19.93333333333333	27.0
357368000	1441075139	30.930546368004876	122.53649654460673	13.614285714285714	19.9	27.0
357368000	1441075140	30.930609607560356	122.53652241699535	13.619047619047619	19.866666666666667	27.0
357368000	1441075141	30.930673519281807	122.53654840963635	13.623809523809523	19.833333333333336	27.0
357368000	1441075142	30.930737971402674	122.53657448742501	13.628571428571428	19.8	27.0
357368000	1441075143	30.930802832156484	122.53660061525625	13.633333333333333	19.766666666666666	27.0
357368000	1441075144	30.93086796977676	122.53662675802481	13.638095238095238	19.733333333333334	27.0
357368000	1441075145	30.93093325249703	122.5366528806252	13.642857142857142	19.7	27.0
357368000	1441075146	30.93099854855093	122.53667894795171	13.647619047619047	19.666666666666668	27.0
357368000	1441075147	30.93106372617207	122.53670492489836	13.652380952380952	19.633333333333333	27.0
357368000	1441075148	30.9311286535941	122.53673077635901	13.657142857142857	19.6	27.0
357368000	1441075149	30.931193199050696	122.53675646722715	13.661904761904761	19.566666666666666	27.0
357368000	1441075150	30.931257230775582	122.5367819623962	13.666666666666666	19.533333333333335	27.0
357368000	1441075151	30.931320617002502	122.53680722675925	13.67142857142857	19.500000000000004	27.0
357368000	1441075152	30.931383225965224	122.53683222520922	13.676190476190476	19.466666666666665	27.0
357368000	1441075153	30.931444925897566	122.53685692263879	13.68095238095238	19.433333333333334	27.0
357368000	1441075154	30.931505585033335	122.53688128394047	13.685714285714285	19.400000000000002	27.0
357368000	1441075155	30.931565071606407	122.53690527400653	13.69047619047619	19.36666666666667	27.0
357368000	1441075156	30.931623253850663	122.53692885772907	13.695238095238095	19.333333333333336	27.0
357368000	1441075157	30.931679999999993	122.536952	13.7	19.3	27.0
357368000	1441075158	30.93173525051103	122.53697468680524	13.688888888888888	19.322222222222223	26.88888888888889
357368000	1441075159	30.931789234731156	122.53699698850738	13.677777777777777	19.34444444444445	26.77777777777778
357368000	1441075160	30.93184225423041	122.53701899656357	13.666666666666666	19.366666666666667	26.666666666666668
357368000	1441075161	30.931894610578727	122.53704080243159	13.655555555555555	19.38888888888889	26.555555555555557
357368000	1441075162	30.931946605346	122.53706249756951	13.644444444444444	19.41111111111111	26.444444444444443
357368000	1441075163	30.931998540102043	122.53708417343599	13.633333333333333	19.433333333333334	26.333333333333336
357368000	1441075164	30.932050716416615	122.53710592149008	13.622222222222222	19.455555555555552	26.222222222222225
357368000	1441075165	30.93210343585939	122.53712783319143	13.61111111111111	19.477777777777778	26.11111111111111
357368000	1441075166	30.93215699999999	122.53714999999998	13.6	19.5	26.0
357368000	1441075167	30.93221166296289	122.53717249955591	13.61	19.459999999999997	26.0
357368000	1441075168	30.932267489092204	122.53719535421816	13.62	19.42	26.0
357368000	1441075169	30.93232449528698	122.53721857252545	13.629999999999999	19.38	26.0
357368000	1441075170	30.932382698446233	122.53724216301647	13.639999999999999	19.34	26.0
357368000	1441075171	30.932442115468973	122.53726613423011	13.649999999999999	19.3	26.0
357368000	1441075172	30.93250276325423	122.53729049470519	13.66	19.26	26.0
357368000	1441075173	30.932564658700986	122.53731525298066	13.67	19.22	26.0
357368000	1441075174	30.932627818708212	122.53734041759556	13.68	19.18	26.0
357368000	1441075175	30.9326922601749	122.53736599708895	13.69	19.14	26.0
357368000	1441075176	30.932758	122.537392	13.7	19.1	26.0
357368000	1441075177	30.9328249877174	122.53741840825687	13.7	19.03636363636364	26.0
357368000	1441075178	30.932892903400752	122.53744509734308	13.7	18.972727272727276	26.0
357368000	1441075179	30.9329613597588	122.53747191613039	13.7	18.90909090909091	26.0
357368000	1441075180	30.93302996950035	122.5374987134897	13.7	18.845454545454547	26.0
357368000	1441075181	30.933098345334393	122.53752533829102	13.7	18.78181818181818	26.0
357368000	1441075182	30.933166099970066	122.53755163940355	13.7	18.71818181818182	26.0
357368000	1441075183	30.933232846116567	122.53757746569565	13.7	18.654545454545456	26.0
357368000	1441075184	30.93329819648327	122.53760266603489	13.7	18.590909090909093	26.0
357368000	1441075185	30.93336176377968	122.53762708928807	13.7	18.527272727272727	26.0
357368000	1441075186	30.933423160715357	122.53765058432128	13.7	18.463636363636365	26.0
357368000	1441075187	30.933481999999998	122.537673	13.7	18.400000000000002	26.0
357368000	1441075188	30.933538078765412	122.53769426305857	13.7	18.38888888888889	26.11111111111111
357368000	1441075189	30.933591931831568	122.53771461170942	13.7	18.377777777777776	26.222222222222225
357368000	1441075190	30.93364427844026	122.53773436203574	13.7	18.366666666666667	26.333333333333336
357368000	1441075191	30.933695837833085	122.537753830122	13.7	18.355555555555554	26.444444444444443
357368000	1441075192	30.933747329251407	122.53777333205404	13.7	18.344444444444445	26.555555555555557
357368000	1441075193	30.93379947193639	122.53779318391886	13.7	18.333333333333332	26.666666666666668
357368000	1441075194	30.933852985129032	122.5378137018048	13.7	18.322222222222223	26.77777777777778
357368000	1441075195	30.93390858807006	122.53783520180149	13.7	18.31111111111111	26.88888888888889
357368000	1441075196	30.933966999999996	122.53785800000001	13.7	18.3	27.0
357368000	1441075197	30.934028703140513	122.53788230720097	13.7	18.355555555555554	27.0
357368000	1441075198	30.934093231638805	122.53790791303713	13.7	18.41111111111111	27.0
357368000	1441075199	30.934159882623756	122.537934501848	13.7	18.46666666666667	27.0
357368000	1441075200	30.9342279532244	122.53796175797164	13.7	18.522222222222222	27.0
357368000	1441075201	30.934296740570122	122.53798936574455	13.7	18.57777777777778	27.0
357368000	1441075202	30.9343655417905	122.53801700950152	13.7	18.633333333333333	27.0
357368000	1441075203	30.934433654015436	122.5380443735757	13.7	18.68888888888889	27.0
357368000	1441075204	30.934500374375133	122.53807114229856	13.7	18.744444444444447	27.0
357368000	1441075205	30.934565	122.538097	13.7	18.8	27.0
357368000	1441075206	30.934627008855216	122.53812170628505	13.7	18.73076923076923	27.153846153846153
357368000	1441075207	30.934686602243996	122.53814532186504	13.7	18.66153846153846	27.307692307692307
357368000	1441075208	30.934744162303904	122.5381679827287	13.7	18.592307692307696	27.46153846153846
357368000	1441075209	30.934800071172372	122.53818982486551	13.7	18.523076923076925	27.615384615384617
357368000	1441075210	30.934854710986745	122.53821098426576	13.7	18.453846153846154	27.76923076923077
357368000	1441075211	30.934908463884227	122.53823159692038	13.7	18.384615384615383	27.923076923076923
357368000	1441075212	30.93496171200195	122.53825179882101	13.7	18.315384615384616	28.076923076923077
357368000	1441075213	30.935014837476924	122.5382717259599	13.7	18.246153846153845	28.23076923076923
357368000	1441075214	30.935068222446084	122.53829151432994	13.7	18.176923076923078	28.384615384615387
357368000	1441075215	30.935122249046277	122.53831129992454	13.7	18.107692307692307	28.538461538461544
357368000	1441075216	30.935177299414228	122.53833121873787	13.7	18.03846153846154	28.692307692307697
357368000	1441075217	30.935233755686614	122.53835140676455	13.7	17.96923076923077	28.84615384615385
357368000	1441075218	30.935291999999993	122.53837199999998	13.7	17.9	29.000000000000004
357368000	1441075219	30.935352246169806	122.53839309019638	13.712499999999999	17.8125	29.375000000000004
357368000	1441075220	30.935414034727323	122.5384145921308	13.725	17.724999999999998	29.75
357368000	1441075221	30.935476737882887	122.53843637633588	13.7375	17.6375	30.125000000000004
357368000	1441075222	30.935539727846926	122.53845831334331	13.75	17.55	30.5
357368000	1441075223	30.93560237682996	122.53848027368393	13.7625	17.4625	30.875
357368000	1441075224	30.935664057042647	122.53850212788768	13.775	17.375	31.250000000000004
357368000	1441075225	30.93572414069572	122.53852374648363	13.787500000000001	17.2875	31.625
357368000	1441075226	30.935781999999996	122.53854500000001	13.8	17.2	32.0
357368000	1441075227	30.93583721220207	122.53856583059093	13.772727272727273	17.609090909090906	32.18181818181819
357368000	1441075228	30.935890174691117	122.53858646691745	13.745454545454546	18.01818181818182	32.36363636363637
357368000	1441075229	30.93594148989179	122.53860720926843	13.718181818181819	18.427272727272726	32.54545454545455
357368000	1441075230	30.935991760228497	122.5386283579338	13.690909090909091	18.836363636363636	32.72727272727273
357368000	1441075231	30.936041588125512	122.5386502132047	13.663636363636364	19.245454545454542	32.909090909090914
357368000	1441075232	30.936091576006817	122.53867307537335	13.636363636363637	19.654545454545456	33.09090909090909
357368000	1441075233	30.9361423262962	122.53869724473317	13.60909090909091	20.063636363636363	33.27272727272727
357368000	1441075234	30.936194441417165	122.53872302157886	13.581818181818182	20.472727272727273	33.45454545454545
357368000	1441075235	30.936248523792944	122.5387507062065	13.554545454545455	20.881818181818183	33.63636363636364
357368000	1441075236	30.93630517584639	122.53878059891376	13.527272727272727	21.29090909090909	33.81818181818182
357368000	1441075237	30.936364999999995	122.538813	13.5	21.7	34.0
357368000	1441075238	30.936428366435727	122.53884806372935	13.48	22.080000000000002	34.0
357368000	1441075239	30.93649471637518	122.5388853602173	13.46	22.46	34.0
357368000	1441075240	30.936563258800323	122.53892431354018	13.44	22.839999999999996	34.0
357368000	1441075241	30.936633202693713	122.53896434777162	13.42	23.22	34.0
357368000	1441075242	30.93670375703863	122.53900488698247	13.4	23.6	34.0
357368000	1441075243	30.936774130819032	122.53904535524056	13.38	23.98	34.0
357368000	1441075244	30.93684353301965	122.53908517661078	13.360000000000001	24.36	34.0
357368000	1441075245	30.936911172625866	122.53912377515508	13.34	24.740000000000002	34.0
357368000	1441075246	30.93697625862377	122.53916057493258	13.32	25.12	34.0
357368000	1441075247	30.937037999999994	122.539195	13.3	25.5	34.0
357368000	1441075248	30.93709585176755	122.53922665283012	13.3	25.444444444444446	34.111111111111114
357368000	1441075249	30.93715025304257	122.53925584956875	13.3	25.388888888888893	34.22222222222222
357368000	1441075250	30.937201888966552	122.53928308478214	13.3	25.333333333333332	34.333333333333336
357368000	1441075251	30.93725144468041	122.53930885303883	13.3	25.27777777777778	34.44444444444444
357368000	1441075252	30.93729960532459	122.53933364890928	13.3	25.22222222222222	34.55555555555556
357368000	1441075253	30.937347056039176	122.53935796696581	13.3	25.166666666666668	34.66666666666667
357368000	1441075254	30.9373944819638	122.53938230178238	13.3	25.11111111111111	34.77777777777778
357368000	1441075255	30.93744256823779	122.53940714793465	13.3	25.055555555555554	34.888888888888886
357368000	1441075256	30.937491999999995	122.539433	13.3	25.0	35.0
357368000	1441075257	30.93754330133901	122.53946024390429	13.3	25.130000000000003	35.199999999999996
357368000	1441075258	30.93759635214338	122.53948883096126	13.3	25.26	35.4
357368000	1441075259	30.93765087125179	122.5395186038311	13.3	25.39	35.6
357368000	1441075260	30.93770657750305	122.53954940517336	13.3	25.52	35.8
357368000	1441075261	30.93776318973607	122.53958107764701	13.3	25.650000000000002	36.0
357368000	1441075262	30.93782042678991	122.53961346391031	13.3	25.78	36.2
357368000	1441075263	30.93787800750379	122.53964640662082	13.3	25.91	36.4
357368000	1441075264	30.937935650717062	122.53967974843538	13.3	26.040000000000003	36.6
357368000	1441075265	30.937993075269237	122.53971333200998	13.3	26.17	36.800000000000004
357368000	1441075266	30.93805	122.539747	13.3	26.3	37.0
357368000	1441075267	30.938106206383235	122.53978062669968	13.291666666666668	26.46666666666667	36.91666666666667
357368000	1441075268	30.938161726428977	122.53981421296179	13.283333333333333	26.633333333333336	36.833333333333336
357368000	1441075269	30.938216654781286	122.53984779127897	13.275	26.800000000000004	36.75000000000001
357368000	1441075270	30.93827108608421	122.5398813941441	13.266666666666667	26.96666666666667	36.666666666666664
357368000	1441075271	30.93832511498171	122.53991505405025	13.258333333333333	27.133333333333336	36.583333333333336
357368000	1441075272	30.938378836117746	122.53994880349062	13.25	27.3	36.5
357368000	1441075273	30.93843234413623	122.53998267495871	13.241666666666667	27.46666666666667	36.41666666666667
357368000	1441075274	30.938485733681045	122.54001670094817	13.233333333333333	27.633333333333336	36.333333333333336
357368000	1441075275	30.93853909939605	122.54005091395285	13.225	27.8	36.25
357368000	1441075276	30.938592535925018	122.54008534646684	13.216666666666667	27.96666666666667	36.166666666666664
357368000	1441075277	30.938646137911764	122.54012003098441	13.208333333333332	28.133333333333336	36.083333333333336
357368000	1441075278	30.938699999999997	122.54015500000001	13.2	28.3	36.0
357368000	1441075279	30.93875417070525	122.54019025301358	13.2	28.325	36.0
357368000	1441075280	30.93880851403034	122.54022565754572	13.2	28.35	36.0
357368000	1441075281	30.9388628478501	122.54026104812174	13.2	28.375000000000004	36.0
357368000	1441075282	30.93891699003953	122.54029625926626	13.2	28.400000000000002	36.0
357368000	1441075283	30.93897075847379	122.54033112550326	13.2	28.425	36.0
357368000	1441075284	30.939023971028238	122.54036548135615	13.2	28.450000000000003	36.0
357368000	1441075285	30.939076445578422	122.54039916134766	13.2	28.475000000000005	36.0
357368000	1441075286	30.93912799999999	122.540432	13.2	28.500000000000004	36.0
357368000	1441075287	30.939178523331442	122.5404638894078	13.209090909090909	28.41818181818182	36.0
357368000	1441075288	30.93922818926166	122.54049495195781	13.218181818181817	28.33636363636364	36.0
357368000	1441075289	30.939277242642067	122.54052536761044	13.227272727272727	28.254545454545458	36.0
357368000	1441075290	30.939325928323857	122.54055531632679	13.236363636363636	28.172727272727276	36.0
357368000	1441075291	30.939374491158038	122.54058497806864	13.245454545454546	28.090909090909093	36.0
357368000	1441075292	30.93942317599549	122.54061453279847	13.254545454545454	28.009090909090908	36.0
357368000	1441075293	30.939472227686885	122.5406441604794	13.263636363636364	27.927272727272726	36.0
357368000	1441075294	30.939521891082766	122.54067404107519	13.272727272727273	27.845454545454544	36.0
357368000	1441075295	30.939572411033485	122.54070435455031	13.281818181818183	27.763636363636365	36.0
357368000	1441075296	30.939624032389233	122.54073528086997	13.290909090909091	27.681818181818183	36.0
357368000	1441075297	30.939677	122.54076700000002	13.3	27.6	36.0
357368000	1441075298	30.93973149446049	122.54079965982118	13.3	27.61818181818182	35.909090909090914
357368000	1441075299	30.939787439344784	122.54083327987074	13.3	27.636363636363637	35.81818181818181
357368000	1441075300	30.93984469397184	122.54086784759998	13.3	27.654545454545456	35.72727272727273
357368000	1441075301	30.939903117660602	122.54090335046004	13.3	27.672727272727276	35.63636363636363
357368000	1441075302	30.939962569729992	122.54093977590189	13.3	27.690909090909095	35.54545454545455
357368000	1441075303	30.940022909498957	122.5409771113763	13.3	27.709090909090907	35.45454545454545
357368000	1441075304	30.940083996286422	122.54101534433386	13.3	27.727272727272727	35.36363636363636
357368000	1441075305	30.94014568941133	122.54105446222495	13.3	27.745454545454546	35.27272727272727
357368000	1441075306	30.940207848192607	122.54109445249976	13.3	27.763636363636365	35.18181818181818
357368000	1441075307	30.940270331949183	122.54113530260823	13.3	27.78181818181818	35.090909090909086
357368000	1441075308	30.940332999999992	122.541177	13.3	27.8	35.0
357368000	1441075309	30.940395676621897	122.54121946346196	13.285714285714286	28.114285714285714	34.57142857142857
357368000	1441075310	30.94045804592364	122.54126233712978	13.271428571428572	28.428571428571427	34.14285714285714
357368000	1441075311	30.940519756972378	122.54130519647492	13.257142857142858	28.742857142857144	33.714285714285715
357368000	1441075312	30.94058045883585	122.5413476169672	13.242857142857142	29.057142857142853	33.285714285714285
357368000	1441075313	30.940639800582307	122.54138917407472	13.228571428571428	29.37142857142857	32.85714285714286
357368000	1441075314	30.940697431280597	122.54142944326397	13.214285714285714	29.68571428571428	32.42857142857142
357368000	1441075315	30.940752999999997	122.541468	13.2	29.999999999999996	32.0
357368000	1441075316	30.9408062851873	122.54150453042617	13.2	29.77272727272727	31.727272727272727
357368000	1441075317	30.94085758279765	122.54153916340447	13.2	29.545454545454543	31.454545454545457
357368000	1441075318	30.94090731816297	122.54157213847773	13.2	29.31818181818182	31.181818181818183
357368000	1441075319	30.94095591661486	122.54160369519003	13.2	29.090909090909093	30.90909090909091
357368000	1441075320	30.94100380348459	122.54163407308661	13.2	28.863636363636367	30.636363636363637
357368000	1441075321	30.941051404103238	122.54166351171382	13.2	28.636363636363637	30.363636363636367
357368000	1441075322	30.941099143801562	122.54169225061896	13.2	28.40909090909091	30.090909090909093
357368000	1441075323	30.941147447910183	122.5417205293504	13.2	28.18181818181818	29.81818181818182
357368000	1441075324	30.94119674175941	122.54174858745738	13.2	27.954545454545453	29.545454545454543
357368000	1441075325	30.941247450679374	122.54177666449017	13.2	27.727272727272727	29.272727272727277
357368000	1441075326	30.9413	122.541805	13.2	27.5	29.000000000000004
357368000	1441075327	30.941354681391758	122.54183377313173	13.208333333333332	27.15	28.91666666666667
357368000	1441075328	30.941411251888084	122.54186292140103	13.216666666666667	26.8	28.83333333333334
357368000	1441075329	30.94146933486323	122.54189232191568	13.225	26.450000000000003	28.750000000000007
357368000	1441075330	30.9415285536916	122.54192185178269	13.233333333333333	26.1	28.666666666666668
357368000	1441075331	30.941588531747712	122.54195138810837	13.241666666666667	25.75	28.583333333333336
357368000	1441075332	30.941648892406175	122.54198080799821	13.25	25.400000000000002	28.500000000000004
357368000	1441075333	30.941709259041737	122.542009988557	13.258333333333333	25.05	28.416666666666668
357368000	1441075334	30.94176925502926	122.54203880688874	13.266666666666667	24.7	28.333333333333336
357368000	1441075335	30.94182850374371	122.5420671400967	13.275	24.349999999999998	28.25
357368000	1441075336	30.941886628560177	122.54209486528343	13.283333333333333	24.000000000000004	28.166666666666668
357368000	1441075337	30.941943252853843	122.54212185955078	13.291666666666668	23.650000000000002	28.083333333333332
357368000	1441075338	30.941997999999995	122.54214800000001	13.3	23.3	28.0
357368000	1441075339	30.94205064960232	122.54217322331463	13.3	23.211111111111112	27.77777777777778
357368000	1441075340	30.942101606177594	122.5421977045099	13.3	23.122222222222224	27.555555555555557
357368000	1441075341	30.942151430470798	122.542221678185	13.3	23.03333333333333	27.333333333333336
357368000	1441075342	30.942200683226694	122.54224537894025	13.3	22.944444444444446	27.111111111111114
357368000	1441075343	30.942249925189838	122.54226904137688	13.3	22.855555555555554	26.88888888888889
357368000	1441075344	30.94229971710461	122.54229290009727	13.3	22.76666666666667	26.666666666666668
357368000	1441075345	30.94235061971525	122.54231718970478	13.3	22.677777777777777	26.444444444444443
357368000	1441075346	30.94240319376576	122.54234214480384	13.3	22.58888888888889	26.222222222222225
357368000	1441075347	30.942457999999995	122.54236800000001	13.3	22.5	26.0
357368000	1441075348	30.942515449330163	122.54239492143482	13.3	22.377777777777776	25.666666666666668
357368000	1441075349	30.942575353342793	122.54242280138929	13.3	22.255555555555553	25.333333333333336
357368000	1441075350	30.942637373793133	122.54245146367862	13.3	22.133333333333333	25.0
357368000	1441075351	30.942701172436585	122.5424807321173	13.3	22.01111111111111	24.666666666666668
357368000	1441075352	30.94276641102867	122.542510430519	13.3	21.88888888888889	24.333333333333336
357368000	1441075353	30.942832751325117	122.5425403826966	13.3	21.766666666666666	24.000000000000004
357368000	1441075354	30.942899855081755	122.54257041246208	13.3	21.644444444444442	23.666666666666668
357368000	1441075355	30.94296738405466	122.54260034362648	13.3	21.522222222222222	23.333333333333332
357368000	1441075356	30.943034999999995	122.54263	13.3	21.4	23.0
357368000	1441075357	30.94310240015277	122.54265922440537	13.3	21.218181818181815	22.727272727272727
357368000	1441075358	30.943169423662575	122.5426879357186	13.3	21.036363636363635	22.454545454545457
357368000	1441075359	30.94323594515772	122.54271607182876	13.3	20.854545454545452	22.18181818181818
357368000	1441075360	30.943301839266528	122.54274357062468	13.3	20.672727272727272	21.90909090909091
357368000	1441075361	30.943366980617384	122.54277036999487	13.3	20.49090909090909	21.636363636363637
357368000	1441075362	30.94343124383872	122.54279640782757	13.3	20.30909090909091	21.363636363636363
357368000	1441075363	30.943494503559013	122.54282162201075	13.3	20.127272727272725	21.09090909090909
357368000	1441075364	30.94355663440672	122.54284595043217	13.3	19.945454545454545	20.81818181818182
357368000	1441075365	30.943617511010427	122.54286933097934	13.3	19.763636363636362	20.545454545454543
357368000	1441075366	30.943677007998655	122.54289170153959	13.3	19.581818181818182	20.27272727272727
357368000	1441075367	30.943734999999993	122.542913	13.3	19.4	20.0
357368000	1441075368	30.943791421290108	122.54293319690446	13.311111111111112	19.077777777777776	19.88888888888889
357368000	1441075369	30.943846444732827	122.54295239342451	13.322222222222223	18.755555555555556	19.777777777777775
357368000	1441075370	30.943900302838934	122.54297072338915	13.333333333333334	18.433333333333334	19.666666666666668
357368000	1441075371	30.943953228119163	122.54298832062787	13.344444444444445	18.11111111111111	19.555555555555557
357368000	1441075372	30.94400545308406	122.54300531897069	13.355555555555556	17.78888888888889	19.444444444444443
357368000	1441075373	30.94405721024419	122.54302185224812	13.366666666666667	17.46666666666667	19.333333333333336
357368000	1441075374	30.94410873210999	122.54303805429115	13.377777777777778	17.144444444444442	19.222222222222225
357368000	1441075375	30.94416025119182	122.54305405893115	13.38888888888889	16.822222222222223	19.11111111111111
357368000	1441075376	30.94421200000001	122.54307000000001	13.4	16.5	19.0
357368000	1441075377	30.94426418031841	122.54308598546062	13.40909090909091	16.28181818181818	18.727272727272727
357368000	1441075378	30.94431687102559	122.54310201979855	13.418181818181818	16.063636363636363	18.454545454545457
357368000	1441075379	30.944370120273735	122.54311808163015	13.427272727272728	15.845454545454544	18.181818181818183
357368000	1441075380	30.944423976215045	122.54313414957166	13.436363636363637	15.627272727272729	17.90909090909091
357368000	1441075381	30.944478487001724	122.54315020223926	13.445454545454545	15.40909090909091	17.636363636363637
357368000	1441075382	30.944533700786028	122.54316621824918	13.454545454545455	15.190909090909091	17.363636363636367
357368000	1441075383	30.944589665720162	122.54318217621768	13.463636363636363	14.972727272727273	17.09090909090909
357368000	1441075384	30.94464642995637	122.54319805476086	13.472727272727273	14.754545454545454	16.81818181818182
357368000	1441075385	30.94470404164691	122.54321383249489	13.481818181818182	14.536363636363635	16.545454545454547
357368000	1441075386	30.944762548944027	122.54322948803592	13.49090909090909	14.318181818181818	16.27272727272727
357368000	1441075387	30.94482199999999	122.543245	13.5	14.1	16.0
357368000	1441075388	30.94488240095628	122.5432603524848	13.5	13.879999999999999	15.8
357368000	1441075389	30.944943589911173	122.54327555151436	13.5	13.66	15.6
357368000	1441075390	30.945005362952188	122.54329060859406	13.5	13.440000000000001	15.399999999999999
357368000	1441075391	30.94506751616678	122.54330553522944	13.5	13.22	15.2
357368000	1441075392	30.945129845642487	122.54332034292568	13.5	13.0	15.000000000000002
357368000	1441075393	30.945192147466784	122.54333504318808	13.5	12.78	14.800000000000002
357368000	1441075394	30.94525421772719	122.5433496475217	13.5	12.56	14.600000000000001
357368000	1441075395	30.94531585251119	122.5433641674316	13.5	12.34	14.4
357368000	1441075396	30.9453768479063	122.54337861442275	13.5	12.12	14.200000000000001
357368000	1441075397	30.945437000000002	122.543393	13.5	11.9	14.0
357368000	1441075398	30.945496210601227	122.54340733965894	13.5	11.9	13.3
357368000	1441075399	30.945554804404427	122.54342166485857	13.5	11.9	12.6
357368000	1441075400	30.945613211825524	122.54343601104893	13.5	11.9	11.9
357368000	1441075401	30.945671863280303	122.54345041368049	13.5	11.9	11.2
357368000	1441075402	30.945731189184606	122.54346490820392	13.5	11.9	10.5
357368000	1441075403	30.945791619954196	122.54347953007039	13.5	11.9	9.8
357368000	1441075404	30.945853586004826	122.54349431473123	13.5	11.9	9.1
357368000	1441075405	30.945917517752214	122.54350929763831	13.5	11.9	8.4
357368000	1441075406	30.94598384561205	122.54352451424371	13.5	11.9	7.700000000000001
357368000	1441075407	30.946052999999992	122.54354	13.5	11.9	7.0
357368000	1441075408	30.946124826208028	122.54355570447149	13.516666666666666	11.766666666666667	6.166666666666667
357368000	1441075409	30.946196829033656	122.54357123366727	13.533333333333333	11.633333333333335	5.333333333333333
357368000	1441075410	30.946265928151043	122.54358610770484	13.55	11.5	4.5
357368000	1441075411	30.94632904323472	122.54359984669861	13.566666666666666	11.366666666666667	3.6666666666666665
357368000	1441075412	30.946383093959394	122.54361197076034	13.583333333333332	11.233333333333334	2.833333333333333
357368000	1441075413	30.946425	122.54362200000001	13.6	11.1	1.9999999999999996
357368000	1441075414	30.94645430864311	122.54362974310438	13.6	10.719999999999999	1.2000000000000046
357368000	1441075415	30.94648107762129	122.54363616307239	13.6	10.34	0.4000000000000093
357368000	1441075416	30.946517992278224	122.54364251148549	13.6	9.96	359.6
357368000	1441075417	30.94657773795704	122.54365003993	13.6	9.58	358.8
357368000	1441075418	30.946673	122.54366	13.6	9.200000000000001	358.0
357368000	1441075419	30.946799999999996	122.543672	13.5	7.9	356.0
357368000	1441075420	30.94690550312317	122.54368066697174	13.533333333333333	6.966666666666667	354.6666666666667
357368000	1441075421	30.94698540504413	122.54368535246579	13.566666666666666	6.033333333333333	353.3333333333333
357368000	1441075422	30.947051999999992	122.543687	13.6	5.1	352.0
357368000	1441075423	30.94711557918178	122.54368648933229	13.575	4.225	351.0
357368000	1441075424	30.947178421599304	122.54368444515677	13.55	3.35	350.0
357368000	1441075425	30.947240803217177	122.54368142840251	13.525	2.475	349.0
357368000	1441075426	30.947302999999994	122.543678	13.5	1.5999999999999999	348.0
357368000	1441075427	30.947365249505047	122.54367454293516	13.5	0.9499999999999902	347.5
357368000	1441075428	30.947427635659967	122.54367072841035	13.5	0.29999999999998034	347.0
357368000	1441075429	30.947490203984927	122.54366604968068	13.5	359.65	346.5
357368000	1441075430	30.947553000000003	122.54366	13.5	358.99999999999994	346.0
357368000	1441075431	30.947616032172636	122.54365216704568	13.5	357.97499999999997	345.0
357368000	1441075432	30.947679160760277	122.54364251619363	13.5	356.94999999999993	344.0
357368000	1441075433	30.947742208967778	122.5436311072447	13.5	355.9249999999999	343.0
357368000	1441075434	30.947804999999992	122.543618	13.5	354.8999999999999	342.0
357368000	1441075435	30.947866844141945	122.54360363803193	13.45	353.99999999999994	341.0
357368000	1441075436	30.94792500000001	122.54359000000001	13.4	353.09999999999997	340.0
357368000	1441075437	30.94797722482902	122.54357878950823	13.44	352.58	339.20000000000005
357368000	1441075438	30.94802532215312	122.54356907482935	13.48	352.06	338.40000000000003
357368000	1441075439	30.948072107063037	122.5435592653986	13.52	351.53999999999996	337.6
357368000	1441075440	30.94812039464886	122.54354777064678	13.56	351.02	336.8
357368000	1441075441	30.948172999999997	122.54353299999998	13.6	350.5	336.0
357368000	1441075442	30.948231560160874	122.54351407929083	13.55	349.65	335.0
357368000	1441075443	30.948293000000003	122.54349300000001	13.5	348.8	334.0
357368000	1441075444	30.948353855520537	122.54347193479306	13.5	347.97499999999997	333.0
357368000	1441075445	30.948413819434737	122.54345091539734	13.5	347.15	332.0
357368000	1441075446	30.948473373631654	122.54342943830336	13.5	346.32499999999993	331.0
357368000	1441075447	30.948532999999998	122.543407	13.5	345.49999999999994	330.0
357368000	1441075448	30.94859300582759	122.54338319376026	13.45	344.84999999999997	329.5
357368000	1441075449	30.948653	122.54335800000001	13.4	344.2	329.0
357368000	1441075450	30.948712499521065	122.54333150810214	13.4	343.325	328.25
357368000	1441075451	30.948771352269436	122.54330385617216	13.4	342.44999999999993	327.5
357368000	1441075452	30.948829488842588	122.54327519449666	13.4	341.57499999999993	326.75
357368000	1441075453	30.948886839838103	122.54324567336268	13.4	340.69999999999993	326.0
357368000	1441075454	30.948943335853695	122.54321544305776	13.4	339.82499999999993	325.25
357368000	1441075455	30.94899890748721	122.54318465386994	13.4	338.94999999999993	324.5
357368000	1441075456	30.9490534853366	122.54315345608768	13.4	338.07499999999993	323.75
357368000	1441075457	30.949107	122.54312199999998	13.4	337.19999999999993	323.0
357368000	1441075458	30.949160311805684	122.54308957163876	13.4	336.29999999999995	322.0
357368000	1441075459	30.949218000000002	122.54305199999999	13.4	335.4	321.0
357368000	1441075460	30.949283710346787	122.5430058997388	13.38	334.23999999999995	320.59999999999997
357368000	1441075461	30.949353635781357	122.54295448524722	13.360000000000001	333.0799999999999	320.2
357368000	1441075462	30.94942210603857	122.54290262087365	13.34	331.91999999999996	319.8
357368000	1441075463	30.949483450861386	122.54285517099235	13.32	330.75999999999993	319.4
357368000	1441075464	30.94953200000001	122.542817	13.3	329.59999999999997	319.0
357368000	1441075465	30.949565262067065	122.5427901276996	13.3	328.9333333333333	319.0
357368000	1441075466	30.94959346110399	122.54276519545664	13.3	328.26666666666665	319.0
357368000	1441075467	30.94963000000001	122.54273000000002	13.3	327.59999999999997	319.0
357368000	1441075468	30.94968433034938	122.5426760861233	13.3	326.06666666666666	319.0
357368000	1441075469	30.949750098616665	122.54260999101405	13.3	324.5333333333333	319.0
357368000	1441075470	30.949816999999996	122.54254200000001	13.3	322.99999999999994	319.0
357368000	1441075471	30.94987649782485	122.5424807299501	13.3	322.4	319.25
357368000	1441075472	30.949927127853964	122.54242812371194	13.3	321.79999999999995	319.5
357368000	1441075473	30.9499691939565	122.54238445561903	13.3	321.19999999999993	319.75
357368000	1441075474	30.950002999999995	122.54234999999998	13.3	320.59999999999997	320.0
357368000	1441075475	30.950030298131566	122.54232311817283	13.3	320.29999999999995	320.3333333333333
357368000	1441075476	30.950058633618706	122.54229451942132	13.3	319.99999999999994	320.66666666666663
357368000	1441075477	30.950097	122.54225300000002	13.3	319.69999999999993	321.0
357368000	1441075478	30.95015116043737	122.54219147168673	13.333333333333334	319.0	321.3333333333333
357368000	1441075479	30.95021395664516	122.54211930848346	13.366666666666667	318.29999999999995	321.6666666666667
357368000	1441075480	30.950275	122.54205	13.4	317.6	322.0
357368000	1441075481	30.95032611768427	122.54199404766986	13.4	317.5	322.0
357368000	1441075482	30.950367999999994	122.54195000000001	13.4	317.4	322.0
357368000	1441075483	30.95040370827181	122.5419134577243	13.42	317.59999999999997	322.0
357368000	1441075484	30.950436924830807	122.54188018348349	13.44	317.79999999999995	322.0
357368000	1441075485	30.95047148725639	122.54184598038667	13.46	317.99999999999994	322.0
357368000	1441075486	30.950511233123162	122.5418066515312	13.48	318.19999999999993	322.0
357368000	1441075487	30.950560000000003	122.54175800000002	13.5	318.3999999999999	322.0
357368000	1441075488	30.95061992906621	122.54169771256034	13.566666666666666	318.5666666666666	322.0
357368000	1441075489	30.95068637597256	122.54163101079014	13.633333333333333	318.73333333333323	322.0
357368000	1441075490	30.950752999999995	122.54156500000002	13.7	318.8999999999999	322.0
357368000	1441075491	30.950814634590163	122.54150541356532	13.716666666666667	319.1666666666666	321.83333333333337
357368000	1441075492	30.95087080977646	122.54145249699617	13.733333333333333	319.4333333333333	321.6666666666667
357368000	1441075493	30.950922229736555	122.54140512382777	13.75	319.69999999999993	321.5
357368000	1441075494	30.9509695986455	122.54136216758974	13.766666666666667	319.9666666666666	321.3333333333333
357368000	1441075495	30.951013620676257	122.5413225018069	13.783333333333333	320.2333333333333	321.16666666666663
357368000	1441075496	30.951054999999993	122.541285	13.8	320.49999999999994	321.0
357368000	1441075497	30.951094441428257	122.54124859870161	13.818181818181818	320.29090909090905	321.1818181818182
357368000	1441075498	30.951132652338885	122.5412124865026	13.836363636363638	320.08181818181816	321.3636363636364
357368000	1441075499	30.951170340750632	122.54117591500683	13.854545454545455	319.8727272727272	321.54545454545456
357368000	1441075500	30.951208214681362	122.54113813581587	13.872727272727273	319.66363636363633	321.72727272727275
357368000	1441075501	30.95124698214803	122.54109840052898	13.89090909090909	319.45454545454544	321.9090909090909
357368000	1441075502	30.951287351166552	122.54105596074301	13.90909090909091	319.2454545454545	322.09090909090907
357368000	1441075503	30.951330029751645	122.54101006805205	13.927272727272728	319.0363636363636	322.27272727272725
357368000	1441075504	30.951375725916723	122.54095997404704	13.945454545454545	318.82727272727266	322.45454545454544
357368000	1441075505	30.951425147673522	122.54090493031539	13.963636363636363	318.61818181818177	322.6363636363636
357368000	1441075506	30.95147900303204	122.5408441884403	13.981818181818182	318.4090909090909	322.8181818181818
357368000	1441075507	30.951537999999996	122.540777	14.0	318.19999999999993	323.0
357368000	1441075508	30.951601923596094	122.5407037546758	14.033333333333333	317.7666666666666	323.6666666666667
357368000	1441075509	30.951666866895582	122.54062939458967	14.066666666666666	317.33333333333326	324.3333333333333
357368000	1441075510	30.951727999999996	122.54056000000001	14.1	316.8999999999999	325.0
357368000	1441075511	30.951781610995162	122.540500260477	14.128571428571428	316.99999999999994	325.2857142857143
357368000	1441075512	30.951828459856674	122.540449302735	14.157142857142857	317.09999999999997	325.57142857142856
357368000	1441075513	30.95187042452687	122.54040486276185	14.185714285714285	317.19999999999993	325.8571428571429
357368000	1441075514	30.95190938294354	122.5403646765354	14.214285714285715	317.29999999999995	326.14285714285717
357368000	1441075515	30.951947213040935	122.54032648002544	14.242857142857144	317.4	326.42857142857144
357368000	1441075516	30.951985792750293	122.54028800919491	14.271428571428572	317.5	326.7142857142857
357368000	1441075517	30.952027	122.540247	14.3	317.6	327.0
357368000	1441075518	30.952072242411468	122.54020176314755	14.316666666666666	317.9	327.33333333333337
357368000	1441075519	30.95212104638854	122.54015290837202	14.333333333333334	318.2	327.6666666666667
357368000	1441075520	30.9521724680322	122.54010162016831	14.350000000000001	318.49999999999994	328.0
357368000	1441075521	30.952225563445218	122.54004908303538	14.366666666666667	318.79999999999995	328.3333333333333
357368000	1441075522	30.952279388732258	122.53999648147659	14.383333333333333	319.09999999999997	328.6666666666667
357368000	1441075523	30.952332999999996	122.539945	14.4	319.3999999999999	329.0
357368000	1441075524	30.952385712309308	122.53989552678742	14.4	319.7749999999999	329.25
357368000	1441075525	30.952437876531025	122.53984776469889	14.4	320.1499999999999	329.5
357368000	1441075526	30.952490102487467	122.53980112026157	14.4	320.5249999999999	329.75
357368000	1441075527	30.952543000000002	122.53975500000001	14.4	320.8999999999999	330.0
357368000	1441075528	30.952597022767293	122.53970881567503	14.4	321.24999999999994	330.0
357368000	1441075529	30.952652	122.53966199999999	14.4	321.6	330.0
357368000	1441075530	30.952707602007706	122.53961421605132	14.416666666666668	321.91666666666663	329.8333333333333
357368000	1441075531	30.952763487986395	122.53956602740648	14.433333333333334	322.23333333333335	329.66666666666663
357368000	1441075532	30.952819314354603	122.53951822277031	14.45	322.55	329.5
357368000	1441075533	30.952874737532138	122.53947159085023	14.466666666666667	322.8666666666667	329.3333333333333
357368000	1441075534	30.95292941393995	122.53942692035605	14.483333333333334	323.18333333333334	329.1666666666667
357368000	1441075535	30.952982999999996	122.539385	14.5	323.5	329.0
357368000	1441075536	30.95303658628956	122.53934504792774	14.5	324.04999999999995	329.0
357368000	1441075537	30.953097000000003	122.5393	14.5	324.59999999999997	329.0
357368000	1441075538	30.95316947213232	122.53924407578339	14.533333333333333	324.8666666666666	329.0
357368000	1441075539	30.95324711235081	122.53918291206928	14.566666666666666	325.13333333333327	329.0
357368000	1441075540	30.95332	122.53912500000001	14.6	325.3999999999999	329.0
357368000	1441075541	30.953380512376324	122.53907685723406	14.6	325.2714285714285	329.1428571428571
357368000	1441075542	30.953430218527256	122.53903710731878	14.6	325.14285714285705	329.2857142857143
357368000	1441075543	30.953472985431496	122.53900240025342	14.6	325.0142857142857	329.42857142857144
357368000	1441075544	30.95351268006291	122.53896938602237	14.6	324.88571428571424	329.57142857142856
357368000	1441075545	30.953553169391526	122.53893471459807	14.6	324.7571428571428	329.7142857142857
357368000	1441075546	30.953598320383435	122.53889503594151	14.6	324.6285714285714	329.85714285714283
357368000	1441075547	30.953652	122.538847	14.6	324.5	330.0
357368000	1441075548	30.953716461828304	122.53878874303203	14.64	324.14	330.4
357368000	1441075549	30.95378750598208	122.53872434660815	14.68	323.78	330.8
357368000	1441075550	30.95385931921609	122.53865937865275	14.72	323.41999999999996	331.2
357368000	1441075551	30.953926088296495	122.53859940712168	14.76	323.05999999999995	331.6
357368000	1441075552	30.953981999999996	122.53855	14.8	322.69999999999993	332.0
357368000	1441075553	30.954024744100924	122.53851348505262	14.8	322.87499999999994	332.5
357368000	1441075554	30.95406602233265	122.5384792290746	14.8	323.04999999999995	333.0
357368000	1441075555	30.95412103940381	122.53843335857619	14.8	323.2249999999999	333.5
357368000	1441075556	30.954205	122.53836199999999	14.8	323.3999999999999	334.0
357368000	1441075557	30.954317999999997	122.538265	14.9	323.5	334.0
357368000	1441075558	30.95441328763496	122.53818476726504	14.885714285714286	323.9285714285714	334.1428571428571
357368000	1441075559	30.954483351988404	122.53812815353501	14.871428571428572	324.35714285714283	334.2857142857143
357368000	1441075560	30.954534269515456	122.53808969113516	14.857142857142858	324.7857142857143	334.42857142857144
357368000	1441075561	30.954572116654358	122.5380639123424	14.842857142857143	325.21428571428567	334.57142857142856
357368000	1441075562	30.95460296983344	122.53804534940423	14.82857142857143	325.6428571428571	334.7142857142857
357368000	1441075563	30.95463290547558	122.53802853455082	14.814285714285715	326.0714285714285	334.8571428571429
357368000	1441075564	30.954667999999995	122.53800799999999	14.8	326.49999999999994	335.0
357368000	1441075565	30.954712930827377	122.53797951183444	14.8	326.88333333333327	335.0
357368000	1441075566	30.95476677939626	122.53794377164014	14.8	327.2666666666666	335.0
357368000	1441075567	30.954827228150823	122.53790271488319	14.8	327.65	335.0
357368000	1441075568	30.95489195953694	122.5378582770357	14.8	328.0333333333333	335.0
357368000	1441075569	30.954958656002958	122.53781239357804	14.8	328.41666666666663	335.0
357368000	1441075570	30.955025	122.53776700000002	14.8	328.79999999999995	335.0
357368000	1441075571	30.955089106884174	122.53772366215354	14.807692307692308	328.88461538461536	335.0
357368000	1441075572	30.955150823621615	122.53768246730583	14.815384615384616	328.9692307692307	335.0
357368000	1441075573	30.95521043008027	122.53764313307579	14.823076923076924	329.0538461538461	335.0
357368000	1441075574	30.955268206127684	122.53760537708096	14.830769230769231	329.1384615384615	335.0
357368000	1441075575	30.95532443163095	122.53756891693752	14.838461538461539	329.22307692307686	335.0
357368000	1441075576	30.955379386456745	122.53753347026039	14.846153846153847	329.30769230769226	335.0
357368000	1441075577	30.955433350471438	122.53749875466333	14.853846153846154	329.3923076923076	335.0
357368000	1441075578	30.955486603541022	122.53746448775907	14.861538461538462	329.476923076923	335.0
357368000	1441075579	30.955539425531196	122.5374303871592	14.86923076923077	329.5615384615384	335.0
357368000	1441075580	30.955592096307306	122.53739617047431	14.876923076923077	329.64615384615377	335.0
357368000	1441075581	30.955644895734384	122.53736155531396	14.884615384615385	329.73076923076917	335.0
357368000	1441075582	30.955698103677157	122.5373262592867	14.892307692307693	329.8153846153846	335.0
357368000	1441075583	30.955751999999997	122.53729000000001	14.9	329.8999999999999	335.0
357368000	1441075584	30.955806894630456	122.53725250245982	14.916666666666668	329.78333333333325	335.33333333333337
357368000	1441075585	30.955863217749854	122.53721352126911	14.933333333333334	329.66666666666663	335.6666666666667
357368000	1441075586	30.95592142960266	122.53717281842906	14.95	329.54999999999995	336.0
357368000	1441075587	30.955981990432928	122.53713015593922	14.966666666666667	329.4333333333333	336.33333333333337
357368000	1441075588	30.956045360484328	122.53708529579752	14.983333333333334	329.3166666666666	336.6666666666667
357368000	1441075589	30.956112000000005	122.53703800000001	15.0	329.19999999999993	337.0
357368000	1441075590	30.956182070438057	122.53698827329215	15.02	329.1599999999999	337.2
357368000	1441075591	30.956254538118664	122.53693709142594	15.04	329.11999999999995	337.4
357368000	1441075592	30.956328070579243	122.5368856729104	15.06	329.0799999999999	337.6
357368000	1441075593	30.95640133535919	122.53683523626106	15.08	329.03999999999996	337.8
357368000	1441075594	30.956473	122.536787	15.1	328.99999999999994	338.0
357368000	1441075595	30.95654194145535	122.53674191863581	15.083333333333332	329.29999999999995	338.3333333333333
357368000	1441075596	30.956607874321286	122.53669989060174	15.066666666666666	329.59999999999997	338.6666666666667
357368000	1441075597	30.956670722603743	122.53666055031042	15.05	329.9	339.0
357368000	1441075598	30.95673041030797	122.53662353217318	15.033333333333333	330.2	339.33333333333337
357368000	1441075599	30.95678686143866	122.53658847060007	15.016666666666666	330.5	339.6666666666667
357368000	1441075600	30.95684	122.536555	15.0	330.79999999999995	340.0
357368000	1441075601	30.95689003327789	122.53652269780429	15.014285714285714	330.8142857142857	340.2857142857143
357368000	1441075602	30.95693830168638	122.53649091353633	15.028571428571428	330.8285714285714	340.5714285714286
357368000	1441075603	30.956986428920906	122.53645893973949	15.042857142857143	330.8428571428571	340.8571428571429
357368000	1441075604	30.957036038676154	122.53642606895359	15.057142857142857	330.85714285714283	341.14285714285717
357368000	1441075605	30.957088754645948	122.53639159371461	15.071428571428571	330.8714285714285	341.42857142857144
357368000	1441075606	30.957146200523255	122.53635480655441	15.085714285714285	330.88571428571424	341.7142857142857
357368000	1441075607	30.957209999999986	122.536315	15.1	330.8999999999999	342.0
357368000	1441075608	30.957281023722263	122.53627184325539	15.1	331.1599999999999	342.4
357368000	1441075609	30.95735713015748	122.53622651225382	15.1	331.41999999999996	342.8
357368000	1441075610	30.95743542473035	122.53618055961932	15.1	331.67999999999995	343.20000000000005
357368000	1441075611	30.95751301286803	122.53613553798642	15.1	331.93999999999994	343.6
357368000	1441075612	30.957587000000004	122.53609300000001	15.1	332.19999999999993	344.0
357368000	1441075613	30.957655296160603	122.53605406369789	15.1	332.49999999999994	344.5
357368000	1441075614	30.957719029795566	122.53601810865388	15.1	332.79999999999995	345.0
357368000	1441075615	30.957780133951925	122.53598407981934	15.1	333.09999999999997	345.5
357368000	1441075616	30.95784054167535	122.5359509221398	15.1	333.3999999999999	346.0
357368000	1441075617	30.95790218601031	122.53591758055519	15.1	333.69999999999993	346.5
357368000	1441075618	30.95796699999999	122.535883	15.1	333.99999999999994	347.0
357368000	1441075619	30.958035750852588	122.53584673186033	15.1	334.24999999999994	347.25
357368000	1441075620	30.958104542441397	122.53581075335313	15.1	334.49999999999994	347.5
357368000	1441075621	30.95816831280879	122.53577764816603	15.1	334.74999999999994	347.75
357368000	1441075622	30.958222	122.53575	15.1	335.0	348.0
357368000	1441075623	30.95826350713694	122.53572907276173	15.066666666666666	335.4	348.0
357368000	1441075624	30.95830259763982	122.53571085113961	15.033333333333333	335.79999999999995	348.0
357368000	1441075625	30.958351999999998	122.53569000000002	15.0	336.19999999999993	348.0
357368000	1441075626	30.958417860924566	122.53566380061862	15.0	337.15	348.0
357368000	1441075627	30.95848000000001	122.53564	15.0	338.09999999999997	348.0
357368000	1441075628	30.958526897058114	122.53562295550527	14.9	338.84999999999997	348.0
357368000	1441075629	30.958608	122.53559300000002	14.8	339.6	348.0
357368000	1441075630	30.95874	122.53554299999999	14.8	340.29999999999995	348.0
357368000	1441075631	30.95879846927379	122.53552053158455	14.8	340.4	348.0
357368000	1441075632	30.958814484941392	122.53551390996853	14.8	340.5	348.0
357368000	1441075633	30.958870000000005	122.53549199999999	14.8	340.59999999999997	348.0
357368000	1441075634	30.958997999999998	122.535443	14.8	341.3	348.0
357368000	1441075635	30.95908073195149	122.53541391844948	14.8	341.59999999999997	348.0
357368000	1441075636	30.959131999999993	122.535397	14.8	341.9	348.0
357368000	1441075637	30.95919650372542	122.53537227316396	14.8	341.7	348.0
357368000	1441075638	30.95926200000001	122.535345	14.8	341.5	348.0
357368000	1441075639	30.959309059800113	122.53532383961681	14.8	341.2	348.3333333333333
357368000	1441075640	30.959346453189696	122.53530580556979	14.8	340.9	348.6666666666667
357368000	1441075641	30.959390000000006	122.53528499999999	14.8	340.59999999999997	349.0
357368000	1441075642	30.95945066590925	122.53525746468024	14.850000000000001	340.34999999999997	349.0
357368000	1441075643	30.959519999999998	122.53522700000002	14.9	340.09999999999997	349.0
357368000	1441075644	30.95958719742854	122.53519823890142	14.916666666666668	340.1333333333333	349.5
357368000	1441075645	30.95965145422445	122.53517138582892	14.933333333333334	340.16666666666663	350.0
357368000	1441075646	30.95971446663428	122.53514553809583	14.95	340.19999999999993	350.5
357368000	1441075647	30.95977793090373	122.53511979301098	14.966666666666667	340.2333333333333	351.0
357368000	1441075648	30.959843543277643	122.53509324787899	14.983333333333334	340.2666666666666	351.5
357368000	1441075649	30.959913	122.53506500000002	15.0	340.29999999999995	352.0
357368000	1441075650	30.95998741877503	122.5350344536711	15.0	340.31999999999994	352.59999999999997
357368000	1441075651	30.960065603151374	122.53500224119507	15.0	340.34	353.2
357368000	1441075652	30.960145778139665	122.53496930188074	15.0	340.35999999999996	353.8
357368000	1441075653	30.96022616875161	122.53493657504242	15.0	340.37999999999994	354.4
357368000	1441075654	30.960305000000012	122.534905	15.0	340.3999999999999	355.0
357368000	1441075655	30.960380761520675	122.53487537561674	14.983333333333334	340.69999999999993	355.5
357368000	1441075656	30.960453001437948	122.53484793891111	14.966666666666667	340.99999999999994	356.0
357368000	1441075657	30.960521532498223	122.5348227864399	14.95	341.29999999999995	356.5
357368000	1441075658	30.96058616744781	122.53480001475992	14.933333333333334	341.5999999999999	357.0
357368000	1441075659	30.960646719033	122.5347797204278	14.916666666666668	341.8999999999999	357.5
357368000	1441075660	30.96070300000001	122.53476200000001	14.9	342.19999999999993	358.0
357368000	1441075661	30.960755256761576	122.53474680294617	14.86	342.79999999999995	358.0
357368000	1441075662	30.960805470397087	122.53473349038832	14.82	343.3999999999999	358.0
357368000	1441075663	30.960856055652005	122.53472127635894	14.78	343.99999999999994	358.0
357368000	1441075664	30.96090942727143	122.53470937488733	14.74	344.59999999999997	358.0
357368000	1441075665	30.960967999999994	122.53469699999998	14.7	345.19999999999993	358.0
357368000	1441075666	30.96103326261178	122.5346836549613	14.7	345.9	358.0
357368000	1441075667	30.961102999999998	122.53467	14.7	346.59999999999997	358.0
357368000	1441075668	30.961172779238108	122.53465716481342	14.649999999999999	347.29999999999995	358.0
357368000	1441075669	30.961232999999993	122.53464700000002	14.6	347.99999999999994	358.0
357368000	1441075670	30.961283620436365	122.53463931079007	14.55	348.59999999999997	358.0
357368000	1441075671	30.96136800000001	122.534625	14.5	349.19999999999993	358.0
357368000	1441075672	30.961501999999992	122.53460000000001	14.5	349.69999999999993	358.0
357368000	1441075673	30.96158641506266	122.53458263898118	14.5	349.74999999999994	358.0
357368000	1441075674	30.961636999999993	122.534572	14.5	349.79999999999995	358.0
357368000	1441075675	30.961697210857736	122.5345617009866	14.5	349.95	358.5
357368000	1441075676	30.961768000000003	122.53454999999998	14.5	350.09999999999997	359.0
357368000	1441075677	30.961839616506577	122.53453693207456	14.5	350.29999999999995	359.0
357368000	1441075678	30.961901999999984	122.53452500000002	14.5	350.5	359.0
357368000	1441075679	30.9619489247769	122.5345162414313	14.533333333333333	350.43333333333334	359.0
357368000	1441075680	30.961989813283008	122.5345083656891	14.566666666666666	350.3666666666667	359.0
357368000	1441075681	30.962037999999982	122.53449800000001	14.6	350.3	359.0
357368000	1441075682	30.962102118659548	122.53448323312347	14.6	350.09999999999997	359.5
357368000	1441075683	30.96217199999999	122.53446799999999	14.6	349.8999999999999	0.0
357368000	1441075684	30.96223695267711	122.53445610700551	14.55	350.1499999999999	0.0
357368000	1441075685	30.96230299999999	122.534445	14.5	350.3999999999999	0.0
357368000	1441075686	30.962377946137043	122.53443142106076	14.52	350.35999999999996	0.4
357368000	1441075687	30.962460004047486	122.5344156577047	14.54	350.31999999999994	0.8
357368000	1441075688	30.962544988888975	122.53439888381482	14.56	350.2799999999999	1.2000000000000002
357368000	1441075689	30.962628715820017	122.53438227328093	14.58	350.23999999999995	1.6
357368000	1441075690	30.962706999999995	122.534367	14.6	350.19999999999993	2.0
357368000	1441075691	30.962776703044806	122.5343539779979	14.6	350.44285714285706	2.142857142857143
357368000	1441075692	30.962838872393625	122.53434308179311	14.6	350.68571428571425	2.285714285714286
357368000	1441075693	30.962895601941085	122.53433392602416	14.6	350.9285714285714	2.428571428571429
357368000	1441075694	30.962948985581473	122.53432612532715	14.6	351.1714285714285	2.5714285714285716
357368000	1441075695	30.963001117208858	122.53431929433607	14.6	351.41428571428565	2.7142857142857144
357368000	1441075696	30.963054090717147	122.53431304768338	14.6	351.6571428571428	2.857142857142857
357368000	1441075697	30.963109999999997	122.534307	14.6	351.8999999999999	3.0000000000000004
357368000	1441075698	30.96317041874265	122.53430085706587	14.583333333333332	352.33333333333326	3.0000000000000004
357368000	1441075699	30.96323483979686	122.53429468926197	14.566666666666666	352.7666666666666	3.0000000000000004
357368000	1441075700	30.963302235806108	122.53428865812032	14.55	353.19999999999993	3.0000000000000004
357368000	1441075701	30.963371579413934	122.53428292517364	14.533333333333333	353.63333333333327	3.0000000000000004
357368000	1441075702	30.963441843264008	122.53427765195542	14.516666666666666	354.0666666666666	3.0000000000000004
357368000	1441075703	30.963512	122.53427300000001	14.5	354.49999999999994	3.0000000000000004
357368000	1441075704	30.963581202084825	122.53426906056124	14.483333333333334	354.78333333333325	2.8333333333333335
357368000	1441075705	30.963649321257837	122.53426564376855	14.466666666666667	355.0666666666666	2.6666666666666665
357368000	1441075706	30.96371640907748	122.53426248946957	14.45	355.3499999999999	2.5000000000000004
357368000	1441075707	30.963782517102143	122.53425933751119	14.433333333333334	355.63333333333327	2.3333333333333335
357368000	1441075708	30.963847696890202	122.5342559277395	14.416666666666668	355.9166666666666	2.166666666666667
357368000	1441075709	30.963911999999993	122.53425200000001	14.4	356.19999999999993	2.0
357368000	1441075710	30.96397562939869	122.53424734049149	14.416666666666668	356.08333333333326	2.0
357368000	1441075711	30.964039393689102	122.53424192082866	14.433333333333334	355.9666666666666	2.0
357368000	1441075712	30.96410425288286	122.53423575898	14.45	355.84999999999997	2.0
357368000	1441075713	30.96417116699157	122.53422887291383	14.466666666666667	355.7333333333333	2.0
357368000	1441075714	30.964241096026793	122.53422128059799	14.483333333333334	355.6166666666666	2.0
357368000	1441075715	30.964315000000003	122.53421300000001	14.5	355.5	2.0
357368000	1441075716	30.964393360967918	122.53420409787368	14.5	355.32	2.1999999999999997
357368000	1441075717	30.964474749168428	122.53419483612012	14.5	355.14	2.4000000000000004
357368000	1441075718	30.964557256884884	122.53418552542877	14.5	354.96	2.6
357368000	1441075719	30.964638976400817	122.53417647649101	14.5	354.78	2.8
357368000	1441075720	30.964717999999998	122.53416800000001	14.5	354.59999999999997	3.0000000000000004
357368000	1441075721	30.964792851932785	122.53416034386659	14.5	354.7833333333333	3.166666666666667
357368000	1441075722	30.964863784315547	122.53415350486603	14.5	354.96666666666664	3.3333333333333335
357368000	1441075723	30.964931481231005	122.53414741698914	14.5	355.15	3.5
357368000	1441075724	30.964996626761813	122.53414201422609	14.5	355.3333333333333	3.6666666666666665
357368000	1441075725	30.96505990499064	122.53413723056661	14.5	355.51666666666665	3.8333333333333335
357368000	1441075726	30.965122000000008	122.534133	14.5	355.7	4.0
357368000	1441075727	30.965183683691595	122.53412923089068	14.5	355.84999999999997	3.8333333333333335
357368000	1441075728	30.965246079243595	122.5341257291048	14.5	355.99999999999994	3.6666666666666665
357368000	1441075729	30.9653103976533	122.53412227488316	14.5	356.15	3.5
357368000	1441075730	30.965377849917875	122.53411864846585	14.5	356.29999999999995	3.3333333333333335
357368000	1441075731	30.96544964703444	122.53411463009208	14.5	356.44999999999993	3.1666666666666665
357368000	1441075732	30.965526999999998	122.53411	14.5	356.59999999999997	3.0000000000000004
357368000	1441075733	30.965610283911772	122.53410463456996	14.5	356.53999999999996	3.2
357368000	1441075734	30.96569653026833	122.53409879475521	14.5	356.47999999999996	3.4
357368000	1441075735	30.965781934668875	122.53409283765433	14.5	356.41999999999996	3.6
357368000	1441075736	30.965862692712864	122.53408712036821	14.5	356.35999999999996	3.8
357368000	1441075737	30.965934999999995	122.534082	14.5	356.29999999999995	4.0
357368000	1441075738	30.96599619528837	122.53407774111832	14.5125	356.3875	4.125
357368000	1441075739	30.966048189968703	122.53407423814704	14.525	356.47499999999997	4.25
357368000	1441075740	30.96609403858971	122.53407129297244	14.5375	356.56249999999994	4.375
357368000	1441075741	30.966136795699914	122.53406870747965	14.55	356.65	4.5
357368000	1441075742	30.96617951584779	122.53406628355289	14.5625	356.73749999999995	4.625
357368000	1441075743	30.966225253581623	122.53406382307571	14.575	356.82499999999993	4.75
357368000	1441075744	30.966277063449667	122.53406112793083	14.5875	356.9124999999999	4.875
357368000	1441075745	30.966337999999993	122.534058	14.6	356.99999999999994	5.0
357368000	1441075746	30.966410001843194	122.53405431368876	14.6	357.11999999999995	5.0
357368000	1441075747	30.966490543840568	122.53405023350169	14.6	357.23999999999995	5.0
357368000	1441075748	30.96657598491622	122.53404599646952	14.6	357.35999999999996	5.0
357368000	1441075749	30.966662683994514	122.53404183962434	14.6	357.47999999999996	5.0
357368000	1441075750	30.96674700000001	122.534038	14.6	357.6	5.0
357368000	1441075751	30.966826014305212	122.53403466880832	14.6	357.6166666666667	5.0
357368000	1441075752	30.966899698073572	122.53403185396768	14.6	357.6333333333333	5.0
357368000	1441075753	30.9669687449162	122.53402951757252	14.6	357.65	5.0
357368000	1441075754	30.967033848444142	122.534027621717	14.6	357.66666666666663	5.0
357368000	1441075755	30.967095702268423	122.53402612849497	14.6	357.6833333333333	5.0
357368000	1441075756	30.967155000000012	122.534025	14.6	357.69999999999993	5.0
357368000	1441075757	30.9672124446468	122.53402417754207	14.6	357.8714285714285	5.0
357368000	1441075758	30.967268776804527	122.53402351929752	14.6	358.0428571428571	5.0
357368000	1441075759	30.96732474646589	122.5340228626589	14.6	358.21428571428567	5.0
357368000	1441075760	30.967381103623527	122.5340220450184	14.6	358.3857142857142	5.0
357368000	1441075761	30.967438598270057	122.53402090376767	14.6	358.55714285714276	5.0
357368000	1441075762	30.967497980398036	122.53401927629797	14.6	358.72857142857134	5.0
357368000	1441075763	30.96755999999999	122.53401700000002	14.6	358.8999999999999	5.0
357368000	1441075764	30.967625131586246	122.53401397888112	14.6	358.7666666666666	5.0
357368000	1441075765	30.967692747738486	122.53401038341723	14.6	358.63333333333327	5.0
357368000	1441075766	30.96776194555629	122.53400645070212	14.6	358.49999999999994	5.0
357368000	1441075767	30.967831822139313	122.53400241783045	14.6	358.3666666666666	5.0
357368000	1441075768	30.967901474587283	122.53399852189764	14.6	358.2333333333333	5.0
357368000	1441075769	30.967969999999994	122.533995	14.6	358.09999999999997	5.0
357368000	1441075770	30.968036847688797	122.53399204293474	14.616666666666667	358.15	5.0
357368000	1441075771	30.96810287581077	122.53398965629935	14.633333333333333	358.19999999999993	5.0
357368000	1441075772	30.96816929473445	122.53398779939123	14.649999999999999	358.24999999999994	5.0
357368000	1441075773	30.968237314828315	122.53398643150737	14.666666666666666	358.29999999999995	5.0
357368000	1441075774	30.968308146460704	122.53398551194472	14.683333333333334	358.34999999999997	5.0
357368000	1441075775	30.96838299999999	122.53398499999999	14.7	358.3999999999999	5.0
357368000	1441075776	30.9684625501409	122.53398482193049	14.7	358.59999999999997	5.0
357368000	1441075777	30.968545328884115	122.53398477183613	14.7	358.79999999999995	5.0
357368000	1441075778	30.9686293325568	122.5339846107769	14.7	358.99999999999994	5.0
357368000	1441075779	30.968712557486306	122.53398409981197	14.7	359.19999999999993	5.0
357368000	1441075780	30.968793000000005	122.533983	14.7	359.3999999999999	5.0
357368000	1441075781	30.968869119301818	122.53398115270168	14.7	359.2166666666666	5.0
357368000	1441075782	30.968941226101414	122.53397872048865	14.7	359.0333333333333	5.0
357368000	1441075783	30.96901009398493	122.53397594623597	14.7	358.84999999999997	5.0
357368000	1441075784	30.969076496538477	122.53397307281935	14.7	358.66666666666663	5.0
357368000	1441075785	30.96914120734814	122.53397034311507	14.7	358.4833333333333	5.0
357368000	1441075786	30.969205	122.533968	14.7	358.29999999999995	5.0
357368000	1441075787	30.96926852394098	122.53396622889667	14.7	358.38461538461536	5.0
357368000	1441075788	30.969331932061245	122.53396498540883	14.7	358.4692307692307	5.0
357368000	1441075789	30.969395253111824	122.53396416768511	14.7	358.5538461538461	5.0
357368000	1441075790	30.9694585158437	122.53396367387406	14.7	358.6384615384615	5.0
357368000	1441075791	30.969521749007875	122.53396340212375	14.7	358.72307692307686	5.0
357368000	1441075792	30.969584981355315	122.53396325058209	14.7	358.80769230769226	5.0
357368000	1441075793	30.969648241636982	122.53396311739678	14.7	358.8923076923076	5.0
357368000	1441075794	30.969711558603862	122.53396290071508	14.7	358.976923076923	5.0
357368000	1441075795	30.96977496100693	122.53396249868416	14.7	359.0615384615384	5.0
357368000	1441075796	30.969838477597126	122.53396180945076	14.7	359.14615384615377	5.0
357368000	1441075797	30.969902137125413	122.53396073116147	14.7	359.23076923076917	5.0
357368000	1441075798	30.969965968342724	122.53395916196257	14.7	359.3153846153846	5.0
357368000	1441075799	30.970029999999994	122.53395700000002	14.7	359.3999999999999	5.0
357368000	1441075800	30.97009437654614	122.53395419954747	14.716666666666667	359.1833333333333	5.0
357368000	1441075801	30.970159705222017	122.53395093939034	14.733333333333333	358.96666666666664	5.0
357368000	1441075802	30.97022670896649	122.53394745444245	14.75	358.74999999999994	5.0
357368000	1441075803	30.970296110718404	122.5339439796181	14.766666666666667	358.5333333333333	5.0
357368000	1441075804	30.970368633416623	122.53394074983214	14.783333333333333	358.3166666666666	5.0
357368000	1441075805	30.970444999999998	122.533938	14.8	358.09999999999997	5.0
357368000	1441075806	30.970525519054917	122.53393588766016	14.8	358.15999999999997	5.0
357368000	1441075807	30.970608841758057	122.53393426084062	14.8	358.21999999999997	5.0
357368000	1441075808	30.970693204933703	122.5339328901913	14.8	358.28	5.0
357368000	1441075809	30.970776845406203	122.53393154636152	14.8	358.34	5.0
357368000	1441075810	30.970858000000003	122.53393	14.8	358.3999999999999	5.0
357368000	1441075811	30.97093527134384	122.53392807441713	14.8	358.46666666666664	5.166666666666667
357368000	1441075812	30.97100872528351	122.53392580357196	14.8	358.5333333333333	5.333333333333333
357368000	1441075813	30.971078793468983	122.53392327408582	14.8	358.59999999999997	5.5
357368000	1441075814	30.971145907550248	122.53392057258051	14.8	358.66666666666663	5.666666666666667
357368000	1441075815	30.971210499177264	122.53391778567787	14.8	358.7333333333333	5.833333333333334
357368000	1441075816	30.97127299999999	122.533915	14.8	358.79999999999995	6.000000000000001
357368000	1441075817	30.97133384685255	122.53391229397432	14.814285714285715	358.7285714285714	6.142857142857143
357368000	1441075818	30.97139349730565	122.53390971324907	14.82857142857143	358.65714285714284	6.2857142857142865
357368000	1441075819	30.971452414114196	122.53390729527767	14.842857142857143	358.58571428571423	6.428571428571429
357368000	1441075820	30.971511060033066	122.53390507751357	14.857142857142858	358.5142857142857	6.571428571428571
357368000	1441075821	30.971569897817098	122.53390309741023	14.871428571428572	358.4428571428571	6.714285714285714
357368000	1441075822	30.97162939022112	122.53390139242119	14.885714285714286	358.3714285714285	6.857142857142858
357368000	1441075823	30.97169	122.53390000000002	14.9	358.29999999999995	7.0
357368000	1441075824	30.971752198992696	122.53389894229109	14.9	358.41666666666663	7.0
357368000	1441075825	30.97181649537504	122.53389818020183	14.9	358.5333333333333	7.0
357368000	1441075826	30.971883406407006	122.53389765933028	14.9	358.65	7.0
357368000	1441075827	30.97195344934855	122.53389732527434	14.9	358.76666666666665	7.0
357368000	1441075828	30.972027141459577	122.53389712363172	14.9	358.88333333333327	7.0
357368000	1441075829	30.972105000000003	122.533897	14.9	358.99999999999994	7.0
357368000	1441075830	30.97218711908375	122.53389691879325	14.9	359.14	7.0
357368000	1441075831	30.97227190024111	122.53389691969214	14.9	359.28	7.0
357368000	1441075832	30.972357321856546	122.53389706119422	14.9	359.41999999999996	7.0
357368000	1441075833	30.972441362314612	122.53389740179746	14.9	359.55999999999995	7.0
357368000	1441075834	30.972521999999998	122.53389800000001	14.9	359.7	7.0
357368000	1441075835	30.972597740346405	122.53389888062107	14.883333333333333	359.8166666666666	7.0
357368000	1441075836	30.97266919698324	122.53389993376331	14.866666666666667	359.9333333333333	7.0
357368000	1441075837	30.97273751058879	122.53390101584984	14.850000000000001	0.049999999999958425	7.0
357368000	1441075838	30.972803821841314	122.53390198330335	14.833333333333334	0.16666666666662194	7.0
357368000	1441075839	30.972869271418993	122.5339026925461	14.816666666666666	0.2833333333332855	7.0
357368000	1441075840	30.972935000000003	122.533903	14.8	0.39999999999994906	7.0
357368000	1441075841	30.97300193016736	122.53390281594405	14.833333333333334	0.34999999999994913	7.0
357368000	1441075842	30.973070112123978	122.53390226608731	14.866666666666667	0.29999999999994914	7.0
357368000	1441075843	30.97313937797768	122.53390152999678	14.9	0.24999999999994912	7.0
357368000	1441075844	30.973209559836324	122.53390078723994	14.933333333333334	0.1999999999999491	7.0
357368000	1441075845	30.9732804898078	122.53390021738483	14.966666666666667	0.14999999999994912	7.0
357368000	1441075846	30.97335199999999	122.53390000000002	15.0	0.0999999999999491	7.0
357368000	1441075847	30.973423844540108	122.53390026301837	14.983333333333334	0.1999999999999491	7.166666666666667
357368000	1441075848	30.973495465632528	122.53390092782791	14.966666666666667	0.2999999999999491	7.333333333333333
357368000	1441075849	30.973566227500978	122.53390186418001	14.95	0.39999999999994906	7.500000000000001
357368000	1441075850	30.973635494369184	122.5339029418257	14.933333333333334	0.4999999999999491	7.666666666666667
357368000	1441075851	30.97370263046093	122.53390403051561	14.916666666666668	0.599999999999949	7.833333333333334
357368000	1441075852	30.97376699999999	122.533905	14.9	0.6999999999999491	8.0
357368000	1441075853	30.973828244999996	122.53390575061877	14.9	0.6571428571428063	8.0
357368000	1441075854	30.97388711863377	122.5339063050717	14.9	0.6142857142856634	8.0
357368000	1441075855	30.973944651863967	122.5339067166487	14.9	0.5714285714285204	8.0
357368000	1441075856	30.974001875653173	122.53390703863984	14.9	0.5285714285713777	8.0
357368000	1441075857	30.974059820963898	122.53390732433525	14.9	0.48571428571423486	8.0
357368000	1441075858	30.97411951875868	122.53390762702517	14.9	0.442857142857092	8.0
357368000	1441075859	30.974182	122.533908	14.9	0.3999999999999491	8.0
357368000	1441075860	30.974247943457108	122.53390849794783	14.9	0.43333333333328244	8.166666666666666
357368000	1441075861	30.974316619126665	122.5339091811475	14.9	0.4666666666666158	8.333333333333332
357368000	1441075862	30.974386944812142	122.53391011127563	14.9	0.4999999999999491	8.5
357368000	1441075863	30.97445783831713	122.53391135000903	14.9	0.5333333333332825	8.666666666666668
357368000	1441075864	30.974528217445183	122.53391295902478	14.9	0.5666666666666157	8.833333333333334
357368000	1441075865	30.974597	122.533915	14.9	0.599999999999949	9.0
357368000	1441075866	30.974663540987535	122.53391750326514	14.883333333333333	0.7666666666666158	9.0
357368000	1441075867	30.97472894422322	122.53392037376321	14.866666666666667	0.9333333333332825	9.0
357368000	1441075868	30.97479475072472	122.53392348509014	14.850000000000001	1.099999999999949	9.0
357368000	1441075869	30.97486250150964	122.5339267108416	14.833333333333334	1.2666666666666158	9.0
357368000	1441075870	30.974933737595563	122.53392992461312	14.816666666666666	1.4333333333332825	9.0
357368000	1441075871	30.97501	122.53393300000002	14.8	1.5999999999999495	9.0
357368000	1441075872	30.97509206460109	122.53393585158133	14.8	1.619999999999949	9.0
357368000	1441075873	30.97517764671976	122.53393855787237	14.8	1.639999999999949	9.0
357368000	1441075874	30.975263696537834	122.53394123837265	14.8	1.6599999999999493	9.0
357368000	1441075875	30.975347164237228	122.53394401258187	14.8	1.679999999999949	9.0
357368000	1441075876	30.97542500000001	122.533947	14.8	1.699999999999949	9.0
357368000	1441075877	30.97549498208006	122.53395028537552	14.8	1.8142857142856634	9.0
357368000	1441075878	30.975558201017975	122.53395381445087	14.8	1.9285714285713778	9.0
357368000	1441075879	30.975616575425967	122.53395749821678	14.8	2.042857142857092	9.0
357368000	1441075880	30.975672023916122	122.53396124766394	14.8	2.1571428571428064	9.0
357368000	1441075881	30.97572646510053	122.53396497378306	14.8	2.2714285714285203	9.0
357368000	1441075882	30.97578181759117	122.53396858756483	14.8	2.3857142857142346	9.0
357368000	1441075883	30.97584	122.53397200000002	14.8	2.499999999999949	9.0
357368000	1441075884	30.975902454249095	122.53397514401539	14.8	2.4666666666666157	9.0
357368000	1441075885	30.975968715501207	122.53397804028192	14.8	2.4333333333332825	9.0
357368000	1441075886	30.97603784222935	122.53398073140664	14.8	2.3999999999999493	9.0
357368000	1441075887	30.976108892906478	122.53398325999652	14.8	2.3666666666666156	9.0
357368000	1441075888	30.976180926005675	122.53398566865859	14.8	2.3333333333332824	9.0
357368000	1441075889	30.976253	122.53398800000001	14.8	2.299999999999949	9.0
357368000	1441075890	30.97632433272712	122.53399030704306	14.8	2.249999999999949	9.0
357368000	1441075891	30.976394779482884	122.5339926844707	14.8	2.199999999999949	9.0
357368000	1441075892	30.97646435492768	122.53399523738139	14.8	2.149999999999949	9.0
357368000	1441075893	30.97653307372188	122.53399807087379	14.8	2.0999999999999495	9.0
357368000	1441075894	30.976600950525864	122.5340012900469	14.8	2.049999999999949	9.0
357368000	1441075895	30.976668000000007	122.534005	14.8	1.9999999999999492	9.0
357368000	1441075896	30.97673435836066	122.5340092528157	14.8	2.1166666666666156	9.0
357368000	1441075897	30.976800648048346	122.53401388850887	14.8	2.2333333333332823	9.0
357368000	1441075898	30.976867613059596	122.53401869407705	14.8	2.3499999999999495	9.0
357368000	1441075899	30.97693599739095	122.53402345651735	14.8	2.466666666666616	9.0
357368000	1441075900	30.9770065450389	122.53402796282633	14.8	2.583333333333283	9.0
357368000	1441075901	30.97708	122.534032	14.8	2.6999999999999496	9.0
357368000	1441075902	30.977156930875655	122.53403542948436	14.8	2.599999999999949	9.0
357368000	1441075903	30.97723720468721	122.53403841052722	14.8	2.4999999999999494	9.0
357368000	1441075904	30.977320513060953	122.53404117682753	14.8	2.3999999999999493	9.0
357368000	1441075905	30.977406547623108	122.534043962085	14.8	2.2999999999999496	9.0
357368000	1441075906	30.977494999999994	122.53404700000002	14.8	2.1999999999999496	9.0
357368000	1441075907	30.977585155929624	122.53405045100214	14.82	2.1599999999999495	9.0
357368000	1441075908	30.977674677597214	122.53405418243388	14.84	2.119999999999949	9.0
357368000	1441075909	30.97776082129992	122.5340579883651	14.860000000000001	2.0799999999999494	9.0
357368000	1441075910	30.977840843335056	122.53406166286453	14.88	2.039999999999949	9.0
357368000	1441075911	30.977912000000007	122.534065	14.9	1.9999999999999492	9.0
357368000	1441075912	30.977972512717955	122.53406785665084	14.9	2.037499999999949	9.125
357368000	1441075913	30.9780244634145	122.5340703409455	14.9	2.074999999999949	9.25
357368000	1441075914	30.9780708991408	122.53407262382552	14.9	2.112499999999949	9.375
357368000	1441075915	30.97811486694782	122.53407487623303	14.9	2.149999999999949	9.5
357368000	1441075916	30.978159413886495	122.53407726911065	14.9	2.187499999999949	9.625
357368000	1441075917	30.978207587007628	122.53407997340165	14.9	2.224999999999949	9.75
357368000	1441075918	30.978262433361927	122.53408316004983	14.9	2.262499999999949	9.875
357368000	1441075919	30.978326999999993	122.53408699999999	14.9	2.299999999999949	10.0
357368000	1441075920	30.97840301169852	122.534091568339	14.88	2.3999999999999493	10.0
357368000	1441075921	30.978486904139327	122.53409655671851	14.860000000000001	2.499999999999949	10.0
357368000	1441075922	30.978573790730728	122.53410156092961	14.84	2.599999999999949	10.0
357368000	1441075923	30.97865878488132	122.5341061767612	14.82	2.699999999999949	10.0
357368000	1441075924	30.978737	122.53411	14.8	2.799999999999949	10.0
357368000	1441075925	30.978804913288048	122.5341127645766	14.814285714285715	2.742857142857092	10.0
357368000	1441075926	30.978864457115325	122.53411475700328	14.82857142857143	2.685714285714235	10.0
357368000	1441075927	30.978918927643686	122.53411640193909	14.842857142857143	2.6285714285713775	10.0
357368000	1441075928	30.978971621034813	122.53411812404454	14.857142857142858	2.5714285714285205	10.0
357368000	1441075929	30.979025833450304	122.5341203479811	14.871428571428572	2.514285714285663	10.0
357368000	1441075930	30.979084861051618	122.53412349841147	14.885714285714286	2.4571428571428062	10.0
357368000	1441075931	30.979151999999992	122.534128	14.9	2.399999999999949	10.0
357368000	1441075932	30.979229284611847	122.53413411230409	14.88	2.619999999999949	10.0
357368000	1441075933	30.979313701824598	122.53414143444621	14.860000000000001	2.839999999999949	10.0
357368000	1441075934	30.979400976731302	122.53414940043781	14.84	3.0599999999999494	10.0
357368000	1441075935	30.979486834425217	122.53415744428735	14.82	3.2799999999999496	10.0
357368000	1441075936	30.979567	122.53416499999999	14.8	3.4999999999999494	10.0
357368000	1441075937	30.979638278177603	122.53417162204929	14.8	3.5714285714285205	10.0
357368000	1441075938	30.979701792192408	122.53417734679279	14.8	3.642857142857092	10.0
357368000	1441075939	30.979759744906683	122.53418233106028	14.8	3.7142857142856633	10.0
357368000	1441075940	30.97981433918256	122.53418673168267	14.8	3.785714285714235	10.0
357368000	1441075941	30.97986777788212	122.53419070549165	14.8	3.857142857142806	10.0
357368000	1441075942	30.97992226386732	122.53419440931975	14.8	3.9285714285713773	10.0
357368000	1441075943	30.979980000000005	122.53419799999999	14.8	3.9999999999999494	10.0
357368000	1441075944	30.980042628817174	122.53420162996474	14.816666666666666	3.899999999999949	10.0
357368000	1441075945	30.980109551556698	122.53420543404144	14.833333333333334	3.7999999999999488	10.0
357368000	1441075946	30.98017960913162	122.53420954265651	14.850000000000001	3.6999999999999496	10.0
357368000	1441075947	30.980251642455045	122.53421408623663	14.866666666666667	3.5999999999999495	10.0
357368000	1441075948	30.98032449244014	122.5342191952087	14.883333333333333	3.4999999999999494	10.0
357368000	1441075949	30.980396999999993	122.534225	14.9	3.3999999999999493	10.0
357368000	1441075950	30.980468223892423	122.53423156277465	14.883333333333333	3.5499999999999488	10.166666666666666
357368000	1441075951	30.98053809425353	122.53423867264384	14.866666666666667	3.6999999999999487	10.333333333333332
357368000	1441075952	30.98060675906405	122.53424605045485	14.850000000000001	3.849999999999949	10.499999999999998
357368000	1441075953	30.980674366304726	122.53425341705419	14.833333333333334	3.9999999999999494	10.666666666666666
357368000	1441075954	30.980741063956415	122.53426049328758	14.816666666666666	4.149999999999949	10.833333333333334
357368000	1441075955	30.980807	122.53426700000001	14.8	4.299999999999949	11.0
357368000	1441075956	30.980872452465352	122.53427274392635	14.816666666666666	4.2499999999999485	11.0
357368000	1441075957	30.980938219578295	122.53427787536366	14.833333333333334	4.199999999999949	11.0
357368000	1441075958	30.981005229613604	122.53428263050019	14.850000000000001	4.149999999999949	11.0
357368000	1441075959	30.981074410845924	122.53428724552502	14.866666666666667	4.099999999999949	11.0
357368000	1441075960	30.98114669154989	122.53429195662804	14.883333333333333	4.049999999999949	11.0
357368000	1441075961	30.981223	122.53429700000001	14.9	3.9999999999999494	11.0
357368000	1441075962	30.98130378888633	122.53430256809172	14.9	3.899999999999949	11.0
357368000	1441075963	30.98138760856134	122.53430867839108	14.9	3.7999999999999488	11.0
357368000	1441075964	30.981472533793124	122.53431530464482	14.9	3.6999999999999496	11.0
357368000	1441075965	30.981556639349908	122.53432242059925	14.9	3.5999999999999495	11.0
357368000	1441075966	30.981637999999997	122.53433000000001	14.9	3.4999999999999494	11.0
357368000	1441075967	30.981715094641896	122.53433797613637	14.883333333333333	3.7333333333332828	11.166666666666666
357368000	1441075968	30.981788018694694	122.53434612047369	14.866666666666667	3.966666666666616	11.333333333333334
357368000	1441075969	30.98185727170762	122.53435416402077	14.850000000000001	4.1999999999999496	11.5
357368000	1441075970	30.981923353229945	122.53436183778584	14.833333333333334	4.433333333333283	11.666666666666666
357368000	1441075971	30.981986762810955	122.53436887277653	14.816666666666666	4.666666666666616	11.833333333333334
357368000	1441075972	30.982048	122.53437500000001	14.8	4.89999999999995	12.000000000000002
357368000	1441075973	30.982107591181705	122.53438005286029	14.814285714285715	4.785714285714235	12.000000000000002
357368000	1441075974	30.982166170081996	122.53438427435087	14.82857142857143	4.671428571428521	12.000000000000002
357368000	1441075975	30.982224397261987	122.53438800986339	14.842857142857143	4.557142857142806	12.000000000000002
357368000	1441075976	30.982282933282796	122.53439160479053	14.857142857142858	4.4428571428570915	12.000000000000002
357368000	1441075977	30.982342438705427	122.53439540452585	14.871428571428572	4.328571428571377	12.000000000000002
357368000	1441075978	30.982403574090856	122.53439975446383	14.885714285714286	4.214285714285663	12.000000000000002
357368000	1441075979	30.982467000000003	122.534405	14.9	4.099999999999948	12.000000000000002
357368000	1441075980	30.98253312399433	122.53441138642462	14.883333333333333	4.2499999999999485	12.000000000000002
357368000	1441075981	30.98260134163786	122.53441875860283	14.866666666666667	4.399999999999949	12.000000000000002
357368000	1441075982	30.98267079549535	122.53442686129279	14.850000000000001	4.549999999999949	12.000000000000002
357368000	1441075983	30.982740628131594	122.53443543925167	14.833333333333334	4.699999999999949	12.000000000000002
357368000	1441075984	30.982809982111476	122.53444423723566	14.816666666666666	4.849999999999949	12.000000000000002
357368000	1441075985	30.982878	122.53445300000001	14.8	4.999999999999949	12.000000000000002
357368000	1441075986	30.982944203838816	122.53446152533954	14.8	5.149999999999949	12.166666666666668
357368000	1441075987	30.983009633576025	122.5344698232115	14.8	5.299999999999949	12.333333333333334
357368000	1441075988	30.983075708636235	122.53447795661421	14.8	5.449999999999949	12.500000000000002
357368000	1441075989	30.98314384844399	122.5344859885467	14.8	5.599999999999949	12.666666666666668
357368000	1441075990	30.983215472423783	122.53449398200858	14.8	5.749999999999949	12.833333333333334
357368000	1441075991	30.983292000000002	122.534502	14.8	5.89999999999995	13.0
357368000	1441075992	30.983374123623527	122.53451009221838	14.8	5.799999999999949	13.0
357368000	1441075993	30.983459627851445	122.53451825514796	14.8	5.6999999999999496	13.0
357368000	1441075994	30.98354557026753	122.53452647196879	14.8	5.59999999999995	13.0
357368000	1441075995	30.983629008455686	122.53453472586008	14.8	5.499999999999949	13.0
357368000	1441075996	30.983706999999995	122.53454300000001	14.8	5.39999999999995	13.0
357368000	1441075997	30.983777371371367	122.53455128318441	14.8	5.471428571428521	13.0
357368000	1441075998	30.98384102458767	122.53455958668282	14.8	5.542857142857092	13.0
357368000	1441075999	30.98389963055345	122.53456792738368	14.8	5.614285714285663	13.0
357368000	1441076000	30.983954860173206	122.53457632217598	14.8	5.685714285714235	13.0
357368000	1441076001	30.98400838435132	122.53458478794929	14.8	5.7571428571428065	13.0
357368000	1441076002	30.984061873992147	122.53459334159373	14.8	5.8285714285713786	13.0
357368000	1441076003	30.984117	122.53460200000002	14.8	5.89999999999995	13.0
357368000	1441076004	30.984175212490264	122.53461077961326	14.8	6.016666666666616	13.0
357368000	1441076005	30.984237078422943	122.5346196950944	14.8	6.133333333333283	13.0
357368000	1441076006	30.984302943969166	122.53462876065839	14.8	6.249999999999949	13.0
357368000	1441076007	30.98437315530003	122.5346379905204	14.8	6.366666666666616	13.0
357368000	1441076008	30.984448058586626	122.53464739889574	14.8	6.483333333333283	13.0
357368000	1441076009	30.98452800000001	122.53465700000001	14.8	6.599999999999949	13.0
357368000	1441076010	30.984612738551533	122.53466678089715	14.8	6.479999999999949	13.0
357368000	1441076011	30.984699684613954	122.53467662004351	14.8	6.35999999999995	13.0
357368000	1441076012	30.984785661400508	122.53468636874213	14.8	6.239999999999949	13.0
357368000	1441076013	30.984867492124646	122.53469587829437	14.8	6.1199999999999495	13.0
357368000	1441076014	30.984942	122.53470500000002	14.8	5.999999999999949	13.0
357368000	1441076015	30.985007061694272	122.5347136420047	14.8	6.085714285714235	13.0
357368000	1441076016	30.985064767690776	122.53472193984297	14.8	6.171428571428521	13.0
357368000	1441076017	30.985118261926612	122.53473008589799	14.8	6.2571428571428065	13.0
357368000	1441076018	30.985170688338727	122.53473827255436	14.8	6.342857142857092	13.0
357368000	1441076019	30.985225190863922	122.53474669219824	14.8	6.428571428571377	13.0
357368000	1441076020	30.985284913438846	122.53475553721704	14.8	6.514285714285664	13.0
357368000	1441076021	30.985352999999996	122.534765	14.8	6.599999999999949	13.0
357368000	1441076022	30.985431299040705	122.53477516642589	14.8	6.5399999999999485	13.0
357368000	1441076023	30.985516477282264	122.53478569632512	14.8	6.479999999999949	13.0
357368000	1441076024	30.98560390600331	122.53479614301307	14.8	6.419999999999949	13.0
357368000	1441076025	30.985688956482782	122.53480605980177	14.8	6.35999999999995	13.0
357368000	1441076026	30.985766999999992	122.534815	14.8	6.299999999999949	13.0
357368000	1441076027	30.985834718921566	122.5348226780955	14.8	6.271428571428521	13.0
357368000	1441076028	30.985894039962254	122.53482945330217	14.8	6.242857142857092	13.0
357368000	1441076029	30.98594820092363	122.5348358460178	14.8	6.214285714285664	13.0
357368000	1441076030	30.986000439607036	122.5348423766424	14.8	6.185714285714234	13.0
357368000	1441076031	30.986053993813652	122.53484956557789	14.8	6.157142857142806	13.0
357368000	1441076032	30.986112101344414	122.53485793322825	14.8	6.1285714285713775	13.0
357368000	1441076033	30.986178000000002	122.534868	14.8	6.099999999999949	13.0
357368000	1441076034	30.986253722115457	122.53488005402302	14.8	6.299999999999949	13.0
357368000	1441076035	30.986336478164333	122.53489345430896	14.8	6.4999999999999485	13.0
357368000	1441076036	30.986422273155227	122.53490732758588	14.8	6.699999999999949	13.0
357368000	1441076037	30.98650711209725	122.53492080057691	14.8	6.899999999999949	13.0
357368000	1441076038	30.986587000000004	122.534933	14.8	7.099999999999949	13.0
357368000	1441076039	30.986658903952097	122.53494326720408	14.8	6.985714285714235	13.0
357368000	1441076040	30.986723639356452	122.53495180207838	14.8	6.87142857142852	13.0
357368000	1441076041	30.98678298369434	122.53495901914948	14.8	6.7571428571428065	13.0
357368000	1441076042	30.986838714446826	122.53496533294616	14.8	6.642857142857092	13.0
357368000	1441076043	30.98689260909476	122.53497115799874	14.8	6.528571428571378	13.0
357368000	1441076044	30.98694644511894	122.53497690883897	14.8	6.414285714285663	13.0
357368000	1441076045	30.987002000000004	122.534983	14.8	6.299999999999949	13.0
357368000	1441076046	30.987060782865758	122.53498979088806	14.8	6.299999999999949	13.0
357368000	1441076047	30.98712322943308	122.5349974203978	14.8	6.299999999999949	13.0
357368000	1441076048	30.987189507066116	122.53500597229613	14.8	6.299999999999949	13.0
357368000	1441076049	30.98725978312895	122.53501553035053	14.8	6.299999999999949	13.0
357368000	1441076050	30.987334224985574	122.53502617832895	14.8	6.299999999999949	13.0
357368000	1441076051	30.987413	122.53503800000001	14.8	6.299999999999949	13.0
357368000	1441076052	30.98749582969465	122.53505096196803	14.8	6.479999999999949	13.0
357368000	1441076053	30.98758065222622	122.53506456217735	14.8	6.6599999999999495	13.0
357368000	1441076054	30.987664959910294	122.53507818140437	14.8	6.83999999999995	13.0
357368000	1441076055	30.987746245062805	122.53509120042203	14.8	7.01999999999995	13.0
357368000	1441076056	30.987822	122.535103	14.8	7.1999999999999496	13.0
357368000	1441076057	30.987890440673667	122.53511312872666	14.8	7.157142857142807	13.0
357368000	1441076058	30.987952677576597	122.53512180647552	14.8	7.114285714285664	13.0
357368000	1441076059	30.988010544836683	122.53512942094335	14.8	7.071428571428521	13.0
357368000	1441076060	30.988065876581597	122.53513635982884	14.8	7.028571428571378	13.0
357368000	1441076061	30.988120506938863	122.53514301083217	14.8	6.985714285714235	13.0
357368000	1441076062	30.98817627003591	122.5351497616549	14.8	6.942857142857092	13.0
357368000	1441076063	30.988234999999992	122.535157	14.8	6.89999999999995	13.0
357368000	1441076064	30.988298033758657	122.53516501922236	14.8	6.849999999999949	13.0
357368000	1441076065	30.988364719440998	122.5351737352797	14.8	6.799999999999949	13.0
357368000	1441076066	30.988433907976603	122.53518296977971	14.8	6.749999999999949	13.0
357368000	1441076067	30.988504450295135	122.53519254432928	14.8	6.699999999999949	13.0
357368000	1441076068	30.988575197326316	122.53520228053436	14.8	6.649999999999949	13.0
357368000	1441076069	30.988644999999998	122.53521200000002	14.8	6.599999999999949	13.0
357368000	1441076070	30.988713067409943	122.53522157074191	14.8	6.616666666666616	13.0
357368000	1441076071	30.98878004130534	122.5352310464216	14.8	6.633333333333282	13.0
357368000	1441076072	30.98884692159917	122.53524052711269	14.8	6.649999999999949	13.0
357368000	1441076073	30.988914708204327	122.5352501128894	14.8	6.666666666666616	13.0
357368000	1441076074	30.98898440103368	122.53525990382664	14.8	6.683333333333282	13.0
357368000	1441076075	30.989057000000006	122.53527000000001	14.8	6.699999999999949	13.0
357368000	1441076076	30.989133252345336	122.53528047298914	14.8	6.739999999999949	13.0
357368000	1441076077	30.98921289462916	122.53529128038744	14.8	6.779999999999949	13.0
357368000	1441076078	30.98929541074029	122.53530235129138	14.8	6.81999999999995	13.0
357368000	1441076079	30.989380284567595	122.53531361479702	14.8	6.85999999999995	13.0
357368000	1441076080	30.989467000000012	122.535325	14.8	6.89999999999995	13.0
357368000	1441076081	30.989554783827636	122.53533640983736	14.8	6.839999999999949	13.0
357368000	1441076082	30.989641834445273	122.53534764261282	14.8	6.779999999999949	13.0
357368000	1441076083	30.98972609314901	122.53535847047034	14.8	6.719999999999949	13.0
357368000	1441076084	30.989805501235118	122.53536866555241	14.8	6.6599999999999495	13.0
357368000	1441076085	30.989877999999994	122.53537800000001	14.8	6.599999999999949	13.0
357368000	1441076086	30.98994217095475	122.53538632144196	14.8	6.612499999999949	13.0
357368000	1441076087	30.98999915646896	122.53539377946278	14.8	6.6249999999999485	13.0
357368000	1441076088	30.990050739126627	122.5354005991371	14.8	6.637499999999949	13.0
357368000	1441076089	30.990098701511652	122.5354070055408	14.8	6.649999999999949	13.0
357368000	1441076090	30.990144826207846	122.53541322375074	14.8	6.662499999999949	13.0
357368000	1441076091	30.990190895798882	122.53541947884469	14.8	6.674999999999949	13.0
357368000	1441076092	30.990238692868438	122.53542599590128	14.8	6.687499999999949	13.0
357368000	1441076093	30.990289999999995	122.535433	14.8	6.699999999999949	13.0
357368000	1441076094	30.99034628320868	122.5354406798463	14.8	6.733333333333282	13.0
357368000	1441076095	30.99040774223616	122.53544907864597	14.8	6.766666666666616	13.0
357368000	1441076096	30.99047426025575	122.53545820322992	14.8	6.799999999999949	13.0
357368000	1441076097	30.990545720440746	122.53546806042935	14.8	6.833333333333282	13.0
357368000	1441076098	30.990622005964408	122.53547865707552	14.8	6.8666666666666165	13.0
357368000	1441076099	30.990703	122.53549	14.8	6.89999999999995	13.0
357368000	1441076100	30.99078810964934	122.5355020148517	14.8	6.85999999999995	13.0
357368000	1441076101	30.99087483772873	122.53551430254763	14.8	6.81999999999995	13.0
357368000	1441076102	30.990960210983282	122.53552638281923	14.8	6.779999999999949	13.0
357368000	1441076103	30.99104125615847	122.5355377753948	14.8	6.739999999999949	13.0
357368000	1441076104	30.991115	122.53554800000002	14.8	6.699999999999949	13.0
357368000	1441076105	30.991179483783885	122.5355567410055	14.814285714285715	6.671428571428521	13.0
357368000	1441076106	30.991236806906304	122.53556434137097	14.82857142857143	6.642857142857092	13.0
357368000	1441076107	30.99129008329328	122.53557130870578	14.842857142857143	6.614285714285663	13.0
357368000	1441076108	30.991342426870627	122.53557815062153	14.857142857142858	6.585714285714235	13.0
357368000	1441076109	30.991396951563978	122.5355853747317	14.871428571428572	6.557142857142807	13.0
357368000	1441076110	30.991456771298708	122.53559348865186	14.885714285714286	6.528571428571378	13.0
357368000	1441076111	30.991525	122.53560300000001	14.9	6.499999999999949	13.0
357368000	1441076112	30.99160346146969	122.53561420611834	14.9	6.5799999999999494	13.0
357368000	1441076113	30.991688819017366	122.53562656323457	14.9	6.6599999999999495	13.0
357368000	1441076114	30.99177644582997	122.53563931729406	14.9	6.73999999999995	13.0
357368000	1441076115	30.99186171509489	122.5356517142373	14.9	6.81999999999995	13.0
357368000	1441076116	30.99194	122.53566300000001	14.9	6.89999999999995	13.0
357368000	1441076117	30.9920079892436	122.53567262592003	14.9	6.885714285714235	13.0
357368000	1441076118	30.99206763356413	122.53568086495933	14.9	6.871428571428521	13.0
357368000	1441076119	30.992122199209806	122.53568819548867	14.9	6.857142857142806	13.0
357368000	1441076120	30.99217495242857	122.53569509588122	14.9	6.842857142857092	13.0
357368000	1441076121	30.992229159468188	122.53570204451218	14.9	6.828571428571378	13.0
357368000	1441076122	30.9922880865762	122.53570951975865	14.9	6.814285714285663	13.0
357368000	1441076123	30.992355	122.535718	14.9	6.799999999999949	13.0
357368000	1441076124	30.992431920542572	122.53572780186238	14.9	6.739999999999949	13.0
357368000	1441076125	30.992515887230724	122.53573859494962	14.9	6.679999999999949	13.0
357368000	1441076126	30.99260269364741	122.53574988710741	14.9	6.6199999999999495	13.0
357368000	1441076127	30.992688133375943	122.53576118617796	14.9	6.55999999999995	13.0
357368000	1441076128	30.99276799999999	122.53577199999998	14.9	6.499999999999949	13.0
357368000	1441076129	30.992839143428657	122.53578195078802	14.9	6.585714285714235	13.0
357368000	1441076130	30.992902638871428	122.53579111827135	14.9	6.671428571428521	13.0
357368000	1441076131	30.992960617862842	122.53579969655961	14.9	6.7571428571428065	13.0
357368000	1441076132	30.99301521193723	122.53580787976381	14.9	6.842857142857092	13.0
357368000	1441076133	30.993068552628813	122.5358158619962	14.9	6.928571428571377	13.0
357368000	1441076134	30.993122771471732	122.5358238373701	14.9	7.014285714285664	13.0
357368000	1441076135	30.993180000000002	122.535832	14.9	7.099999999999949	13.0
357368000	1441076136	30.993241846875012	122.5358405033596	14.9	7.049999999999948	13.0
357368000	1441076137	30.99330782926811	122.53584933835594	14.9	6.9999999999999485	13.0
357368000	1441076138	30.9933769414782	122.5358584552539	14.9	6.9499999999999496	13.0
357368000	1441076139	30.993448177804215	122.53586780431796	14.9	6.89999999999995	13.0
357368000	1441076140	30.993520532545137	122.53587733581217	14.9	6.849999999999949	13.0
357368000	1441076141	30.993592999999997	122.535887	14.9	6.799999999999949	13.0
357368000	1441076142	30.993664727928667	122.5358967564667	14.9	6.849999999999949	13.0
357368000	1441076143	30.993735477934145	122.5359066020858	14.9	6.89999999999995	13.0
357368000	1441076144	30.993805165080236	122.53591654305302	14.9	6.9499999999999496	13.0
357368000	1441076145	30.993873704430715	122.53592658556401	14.9	6.9999999999999485	13.0
357368000	1441076146	30.993941011049365	122.53593673581447	14.9	7.049999999999948	13.0
357368000	1441076147	30.994006999999996	122.535947	14.9	7.099999999999949	13.0
357368000	1441076148	30.994071806224877	122.53595739207205	14.9	7.1666666666666154	12.833333333333334
357368000	1441076149	30.994136444180267	122.53596795700582	14.9	7.233333333333282	12.666666666666668
357368000	1441076150	30.994202148200877	122.53597874753285	14.9	7.299999999999948	12.500000000000002
357368000	1441076151	30.99427015262133	122.53598981638547	14.9	7.366666666666615	12.333333333333334
357368000	1441076152	30.99434169177621	122.5360012162966	14.9	7.433333333333282	12.166666666666668
357368000	1441076153	30.994418000000007	122.536013	14.9	7.4999999999999485	12.000000000000002
357368000	1441076154	30.994499637396245	122.53602516006158	14.9	7.379999999999948	12.000000000000002
357368000	1441076155	30.994584467144943	122.53603744837281	14.9	7.259999999999949	12.000000000000002
357368000	1441076156	30.994669678195393	122.5360495566544	14.9	7.139999999999949	12.000000000000002
357368000	1441076157	30.99475245949715	122.53606117662476	14.9	7.019999999999949	12.000000000000002
357368000	1441076158	30.994829999999997	122.536072	14.9	6.89999999999995	12.000000000000002
357368000	1441076159	30.994900226517036	122.53608179848554	14.9	6.871428571428521	11.857142857142858
357368000	1441076160	30.994964017313997	122.53609066375125	14.9	6.842857142857092	11.714285714285715
357368000	1441076161	30.99502298851961	122.53609876745939	14.9	6.814285714285663	11.571428571428571
357368000	1441076162	30.99507875626255	122.53610628127346	14.9	6.785714285714235	11.428571428571429
357368000	1441076163	30.99513293667131	122.53611337685788	14.9	6.7571428571428065	11.285714285714285
357368000	1441076164	30.995187145874336	122.536120225878	14.9	6.728571428571377	11.142857142857142
357368000	1441076165	30.995243	122.536127	14.9	6.699999999999949	11.0
357368000	1441076166	30.9953019014205	122.53613386771828	14.9	6.583333333333282	11.0
357368000	1441076167	30.995364397483765	122.53614098483791	14.9	6.466666666666615	11.0
357368000	1441076168	30.995430821781618	122.53614850399188	14.9	6.349999999999949	11.0
357368000	1441076169	30.995501507905814	122.53615657781388	14.9	6.233333333333283	11.0
357368000	1441076170	30.995576789448073	122.53616535893825	14.9	6.116666666666616	11.0
357368000	1441076171	30.995657	122.536175	14.9	5.999999999999949	11.0
357368000	1441076172	30.99574189984425	122.53618554606247	14.9	5.999999999999949	11.0
357368000	1441076173	30.99582895602787	122.53619661189809	14.9	5.999999999999949	11.0
357368000	1441076174	30.995915062289203	122.53620770470395	14.9	5.999999999999949	11.0
357368000	1441076175	30.995997112366926	122.53621833167419	14.9	5.999999999999949	11.0
357368000	1441076176	30.996071999999995	122.53622800000001	14.9	5.999999999999949	11.0
357368000	1441076177	30.996137645927398	122.5362363613595	14.914285714285715	5.985714285714235	11.0
357368000	1441076178	30.996196078887465	122.536243645387	14.928571428571429	5.971428571428521	11.0
357368000	1441076179	30.996250354618184	122.53625022620808	14.942857142857143	5.957142857142807	11.0
357368000	1441076180	30.99630352885726	122.53625647795013	14.957142857142857	5.942857142857092	11.0
357368000	1441076181	30.99635865734234	122.5362627747421	14.971428571428572	5.928571428571377	11.0
357368000	1441076182	30.996418795810833	122.53626949071462	14.985714285714286	5.914285714285664	11.0
357368000	1441076183	30.99648700000001	122.536277	15.0	5.89999999999995	11.0
357368000	1441076184	30.996565117986446	122.53628554440631	15.0	5.839999999999949	11.0
357368000	1441076185	30.99665016720493	122.53629483643651	15.0	5.779999999999949	11.0
357368000	1441076186	30.996737957430046	122.536304456265	15.0	5.719999999999949	11.0
357368000	1441076187	30.996824298436668	122.53631398406333	15.0	5.6599999999999495	11.0
357368000	1441076188	30.996904999999987	122.536323	15.0	5.599999999999949	11.0
357368000	1441076189	30.99697692720842	122.53633119061587	15.0	5.614285714285663	11.0
357368000	1441076190	30.99704116640214	122.53633866795052	15.0	5.6285714285713775	11.0
357368000	1441076191	30.997099859234133	122.5363456504197	15.0	5.642857142857092	11.0
357368000	1441076192	30.997155147357237	122.53635235644053	15.0	5.657142857142806	11.0
357368000	1441076193	30.997209172424192	122.53635900443119	15.0	5.671428571428521	11.0
357368000	1441076194	30.99726407608761	122.53636581281091	15.0	5.685714285714234	11.0
357368000	1441076195	30.997322	122.536373	15.0	5.6999999999999496	11.0
357368000	1441076196	30.997384549233956	122.53638071817113	15.0	5.733333333333282	11.0
357368000	1441076197	30.997451182542793	122.5363888545026	15.0	5.766666666666616	11.0
357368000	1441076198	30.99752082210012	122.53639722992345	15.0	5.799999999999949	11.0
357368000	1441076199	30.99759239007959	122.53640566536188	15.0	5.833333333333282	11.0
357368000	1441076200	30.997664808654925	122.53641398174523	15.0	5.8666666666666165	11.0
357368000	1441076201	30.997736999999983	122.53642200000002	15.0	5.89999999999995	11.0
357368000	1441076202	30.99780810842768	122.53642959280803	15.0	5.816666666666617	11.0
357368000	1441076203	30.997878166807034	122.53643683987542	15.0	5.733333333333283	11.0
357368000	1441076204	30.997947430146	122.53644387266492	15.0	5.649999999999949	11.0
357368000	1441076205	30.998016153452543	122.5364508226397	15.0	5.566666666666616	11.0
357368000	1441076206	30.998084591734585	122.53645782126335	15.0	5.483333333333283	11.0
357368000	1441076207	30.99815299999999	122.536465	15.0	5.39999999999995	11.0
357368000	1441076208	30.998221591128473	122.53647246153255	15.0	5.416666666666616	11.0
357368000	1441076209	30.998290409487044	122.53648019341817	15.0	5.433333333333283	11.0
357368000	1441076210	30.998359457314596	122.53648815443239	15.0	5.449999999999949	11.0
357368000	1441076211	30.998428736850006	122.53649630335056	15.0	5.466666666666616	11.0
357368000	1441076212	30.998498250332172	122.53650459894804	15.0	5.483333333333283	11.0
357368000	1441076213	30.998568	122.53651299999999	15.0	5.4999999999999485	11.0
357368000	1441076214	30.99863794835496	122.53652145920627	15.0	5.566666666666616	11.0
357368000	1441076215	30.9987078989488	122.53652990496579	15.0	5.633333333333282	11.0
357368000	1441076216	30.998777615595856	122.53653825960195	15.0	5.6999999999999496	11.0
357368000	1441076217	30.998846862110483	122.53654644543788	15.0	5.766666666666616	11.0
357368000	1441076218	30.99891540230705	122.53655438479637	15.0	5.833333333333282	11.0
357368000	1441076219	30.998983	122.536562	15.0	5.89999999999995	11.0
357368000	1441076220	30.999049633970472	122.5365692618245	15.0	5.816666666666617	11.0
357368000	1441076221	30.999116142866523	122.53657633485962	15.0	5.733333333333283	11.0
357368000	1441076222	30.999183580302915	122.53658343214938	15.0	5.649999999999949	11.0
357368000	1441076223	30.99925299989427	122.53659076673864	15.0	5.566666666666616	11.0
357368000	1441076224	30.999325455255153	122.53659855167326	15.0	5.483333333333283	11.0
357368000	1441076225	30.999402	122.536607	15.0	5.39999999999995	11.0
357368000	1441076226	30.9994831602153	122.53661624757339	15.0	5.43999999999995	10.799999999999999
357368000	1441076227	30.999567351875825	122.53662612147454	15.0	5.47999999999995	10.6
357368000	1441076228	30.999652463428614	122.5366363715898	15.0	5.519999999999949	10.4
357368000	1441076229	30.999736383320887	122.53664674780393	15.0	5.559999999999949	10.2
357368000	1441076230	30.999816999999993	122.536657	15.0	5.599999999999949	10.0
357368000	1441076231	30.999892752442808	122.53666692480873	15.0	5.683333333333282	10.0
357368000	1441076232	30.9999642817437	122.53667650585737	15.0	5.766666666666615	10.0
357368000	1441076233	31.0000327795263	122.53668577352296	15.0	5.849999999999949	10.0
357368000	1441076234	31.00009943741422	122.53669475818312	15.0	5.933333333333283	10.0
357368000	1441076235	31.00016544703096	122.53670349021591	15.0	6.016666666666616	10.0
357368000	1441076236	31.000231999999993	122.53671199999998	15.0	6.099999999999949	10.0
357368000	1441076237	31.00029999878218	122.53672030822594	15.0	6.033333333333282	9.833333333333334
357368000	1441076238	31.000369189187783	122.53672839683074	15.0	5.966666666666615	9.666666666666668
357368000	1441076239	31.00043902786461	122.53673623806264	15.0	5.89999999999995	9.5
357368000	1441076240	31.000508971460395	122.53674380416965	15.0	5.833333333333282	9.333333333333332
357368000	1441076241	31.000578476622906	122.53675106739958	15.0	5.766666666666615	9.166666666666666
357368000	1441076242	31.000646999999994	122.53675800000002	15.0	5.6999999999999496	9.0
357368000	1441076243	31.000714127399156	122.53676458632152	15.0	5.576923076923026	8.923076923076923
357368000	1441076244	31.000779961266662	122.5367708591275	15.0	5.453846153846103	8.846153846153847
357368000	1441076245	31.00084473320842	122.53677686328479	15.0	5.33076923076918	8.76923076923077
357368000	1441076246	31.00090867483033	122.53678264366032	15.0	5.207692307692257	8.692307692307693
357368000	1441076247	31.00097201773827	122.53678824512129	15.0	5.084615384615334	8.615384615384617
357368000	1441076248	31.00103499353813	122.53679371253502	15.0	4.961538461538411	8.53846153846154
357368000	1441076249	31.00109783383574	122.53679909076904	15.0	4.8384615384614875	8.461538461538462
357368000	1441076250	31.001160770236936	122.53680442469101	15.0	4.715384615384564	8.384615384615383
357368000	1441076251	31.00122403434754	122.53680975916878	15.0	4.592307692307641	8.307692307692307
357368000	1441076252	31.00128785777337	122.53681513907033	15.0	4.469230769230718	8.23076923076923
357368000	1441076253	31.001352472120203	122.53682060926378	15.0	4.346153846153794	8.153846153846153
357368000	1441076254	31.001418108993832	122.5368262146175	15.0	4.223076923076872	8.076923076923077
357368000	1441076255	31.001484999999988	122.536832	15.0	4.099999999999948	8.0
357368000	1441076256	31.001553281129905	122.53683798710615	15.0	4.099999999999948	8.166666666666666
357368000	1441076257	31.001622705916535	122.53684410493587	15.0	4.099999999999948	8.333333333333332
357368000	1441076258	31.00169293227836	122.53685025931482	15.0	4.099999999999948	8.5
357368000	1441076259	31.00176361813386	122.53685635606851	15.0	4.099999999999948	8.666666666666668
357368000	1441076260	31.00183442140156	122.53686230102198	15.0	4.099999999999948	8.833333333333334
357368000	1441076261	31.001904999999994	122.536868	15.0	4.099999999999948	9.0
357368000	1441076262	31.001975092417318	122.53687338311138	15.016666666666666	4.033333333333283	8.833333333333334
357368000	1441076263	31.002044759419867	122.53687847760288	15.033333333333333	3.9666666666666153	8.666666666666668
357368000	1441076264	31.002114142343522	122.53688333500587	15.05	3.899999999999949	8.5
357368000	1441076265	31.002183382524205	122.53688800685188	15.066666666666666	3.833333333333283	8.333333333333332
357368000	1441076266	31.002252621297743	122.53689254467263	15.083333333333332	3.766666666666616	8.166666666666666
357368000	1441076267	31.002322000000007	122.53689700000001	15.1	3.6999999999999496	8.0
357368000	1441076268	31.002391631607946	122.53690142489658	15.1	3.5999999999999495	8.0
357368000	1441076269	31.002461515662844	122.53690587354708	15.1	3.4999999999999494	8.0
357368000	1441076270	31.002531623347117	122.53691040066703	15.1	3.3999999999999493	8.0
357368000	1441076271	31.002601925843155	122.53691506097195	15.1	3.299999999999949	8.0
357368000	1441076272	31.002672394333317	122.53691990917763	15.1	3.199999999999949	8.0
357368000	1441076273	31.002742999999988	122.536925	15.1	3.099999999999949	8.0
357368000	1441076274	31.002813686706457	122.5369303617478	15.1	3.2166666666666157	8.0
357368000	1441076275	31.00288428903975	122.53693591710073	15.1	3.3333333333332824	8.0
357368000	1441076276	31.00295461426777	122.53694156233085	15.1	3.449999999999949	8.0
357368000	1441076277	31.00302446965848	122.53694719370988	15.1	3.5666666666666154	8.0
357368000	1441076278	31.003093662479902	122.53695270750924	15.1	3.6833333333332816	8.0
357368000	1441076279	31.003162000000003	122.536958	15.1	3.7999999999999488	8.0
357368000	1441076280	31.003229459529415	122.53696300310732	15.083333333333332	3.749999999999949	8.0
357368000	1441076281	31.003296698549114	122.53696779137417	15.066666666666666	3.6999999999999487	8.0
357368000	1441076282	31.00336454458258	122.53697247499838	15.05	3.6499999999999493	8.0
357368000	1441076283	31.003433825153277	122.53697716417821	15.033333333333333	3.5999999999999495	8.0
357368000	1441076284	31.003505367784634	122.53698196911238	15.016666666666666	3.549999999999949	8.0
357368000	1441076285	31.003579999999996	122.53698700000001	15.0	3.4999999999999494	8.0
357368000	1441076286	31.003658337577455	122.53699234783492	15.0	3.4599999999999493	8.0
357368000	1441076287	31.003740149314204	122.53699802678773	15.0	3.419999999999949	8.0
357368000	1441076288	31.003824992262203	122.53700403182307	15.0	3.3799999999999493	8.0
357368000	1441076289	31.00391242347347	122.53701035790564	15.0	3.339999999999949	8.0
357368000	1441076290	31.004001999999996	122.53701699999999	15.0	3.299999999999949	8.0
357368000	1441076291	31.004092906420315	122.53702389887574	15.0	3.419999999999949	8.0
357368000	1441076292	31.004182837419076	122.53703077852195	15.0	3.539999999999949	8.0
357368000	1441076293	31.004269115207574	122.53703730873117	15.0	3.659999999999949	8.0
357368000	1441076294	31.00434906199734	122.53704315929409	15.0	3.779999999999949	8.0
357368000	1441076295	31.004420000000003	122.537048	15.0	3.899999999999949	8.0
357368000	1441076296	31.0044802204643	122.53705161050915	15.0125	3.774999999999949	8.0
357368000	1441076297	31.004531890786748	122.53705420996994	15.025	3.6499999999999493	8.0
357368000	1441076298	31.00457814740066	122.53705612740399	15.0375	3.5249999999999493	8.0
357368000	1441076299	31.004622126739207	122.53705769183408	15.05	3.3999999999999493	8.0
357368000	1441076300	31.004666965235504	122.53705923228388	15.0625	3.274999999999949	8.0
357368000	1441076301	31.00471579932251	122.53706107777776	15.075	3.1499999999999493	8.0
357368000	1441076302	31.004771765433095	122.53706355734099	15.0875	3.0249999999999493	8.0
357368000	1441076303	31.004838	122.537067	15.1	2.8999999999999493	8.0
357368000	1441076304	31.004916255657186	122.53707161337728	15.1	2.9199999999999493	8.0
357368000	1441076305	31.005002749844316	122.53707711947355	15.1	2.9399999999999493	8.0
357368000	1441076306	31.005092316202692	122.53708311888236	15.1	2.9599999999999493	8.0
357368000	1441076307	31.005179788373937	122.53708921219496	15.1	2.9799999999999494	8.0
357368000	1441076308	31.005260000000003	122.537095	15.1	2.9999999999999494	8.0
357368000	1441076309	31.005329230169004	122.53710017498396	15.1	3.071428571428521	8.0
357368000	1441076310	31.005389539752727	122.53710479823229	15.1	3.142857142857092	8.0
357368000	1441076311	31.00544443506867	122.53710902293147	15.1	3.2142857142856633	8.0
357368000	1441076312	31.005497422434217	122.53711300226905	15.1	3.285714285714235	8.0
357368000	1441076313	31.005552008166575	122.53711688943339	15.1	3.357142857142806	8.0
357368000	1441076314	31.005611698582854	122.5371208376137	15.1	3.4285714285713778	8.0
357368000	1441076315	31.00567999999999	122.53712500000002	15.1	3.4999999999999494	8.0
357368000	1441076316	31.005759031589267	122.53712947868978	15.1	3.3799999999999493	8.0
357368000	1441076317	31.00584536393988	122.53713417140641	15.1	3.259999999999949	8.0
357368000	1441076318	31.00593418049573	122.53713892477876	15.1	3.1399999999999495	8.0
357368000	1441076319	31.006020664700966	122.5371435854345	15.1	3.0199999999999494	8.0
357368000	1441076320	31.006099999999996	122.537148	15.1	2.8999999999999493	8.0
357368000	1441076321	31.006168732557413	122.5371520613746	15.1	2.8999999999999493	8.0
357368000	1441076322	31.00622885941758	122.53715584755369	15.1	2.8999999999999493	8.0
357368000	1441076323	31.006283740344625	122.53715948280748	15.1	2.8999999999999493	8.0
357368000	1441076324	31.00633673510256	122.537163091407	15.1	2.8999999999999493	8.0
357368000	1441076325	31.00639120345529	122.53716679762388	15.1	2.8999999999999493	8.0
357368000	1441076326	31.00645050516655	122.53717072573049	15.1	2.8999999999999493	8.0
357368000	1441076327	31.006518000000003	122.537175	15.1	2.8999999999999493	8.0
357368000	1441076328	31.00659578401729	122.53717969739954	15.1	2.9399999999999493	8.0
357368000	1441076329	31.006680898472947	122.53718470566844	15.1	2.979999999999949	8.0
357368000	1441076330	31.00676912091982	122.53718986523822	15.1	3.0199999999999494	8.0
357368000	1441076331	31.006856228911058	122.53719501653907	15.1	3.0599999999999494	8.0
357368000	1441076332	31.006938	122.53720000000001	15.1	3.099999999999949	8.0
357368000	1441076333	31.007011237166285	122.53720469458915	15.1	3.128571428571378	8.0
357368000	1441076334	31.007076845093945	122.53720913343574	15.1	3.157142857142806	8.0
357368000	1441076335	31.00713675389298	122.5372133882098	15.1	3.185714285714235	8.0
357368000	1441076336	31.007192893673313	122.53721753058198	15.1	3.2142857142856633	8.0
357368000	1441076337	31.007247194544757	122.53722163222335	15.1	3.2428571428570923	8.0
357368000	1441076338	31.007301586617096	122.53722576480537	15.1	3.2714285714285203	8.0
357368000	1441076339	31.007358000000004	122.53723	15.1	3.299999999999949	8.0
357368000	1441076340	31.007418040664422	122.53723439290698	15.1	3.3166666666666154	8.0
357368000	1441076341	31.007482018026483	122.5372389323357	15.1	3.3333333333332824	8.0
357368000	1441076342	31.007549917363637	122.53724359052275	15.1	3.349999999999949	8.0
357368000	1441076343	31.00762172395332	122.53724833970482	15.1	3.3666666666666156	8.0
357368000	1441076344	31.00769742307295	122.53725315211841	15.1	3.3833333333332827	8.0
357368000	1441076345	31.007776999999994	122.53725800000001	15.1	3.3999999999999493	8.0
357368000	1441076346	31.007860163720196	122.53726285718847	15.1	3.299999999999949	7.8
357368000	1441076347	31.007945518052704	122.53726770393222	15.1	3.199999999999949	7.6
357368000	1441076348	31.008031390525062	122.53727252208193	15.1	3.099999999999949	7.400000000000001
357368000	1441076349	31.00811610866492	122.53727729348785	15.1	2.9999999999999494	7.2
357368000	1441076350	31.008197999999997	122.537282	15.1	2.8999999999999493	7.0
357368000	1441076351	31.00827577943464	122.53728662411673	15.1	2.9833333333332823	7.0
357368000	1441076352	31.008349711379395	122.53729115093104	15.1	3.066666666666616	7.0
357368000	1441076353	31.008420447621297	122.53729556618468	15.1	3.1499999999999493	7.0
357368000	1441076354	31.008488639947377	122.53729985561945	15.1	3.2333333333332823	7.0
357368000	1441076355	31.00855494014463	122.53730400497724	15.1	3.316666666666616	7.0
357368000	1441076356	31.00862	122.537308	15.1	3.3999999999999493	7.0
357368000	1441076357	31.00868456939294	122.53731183600998	15.1	3.316666666666616	7.0
357368000	1441076358	31.008749790572903	122.53731554665053	15.1	3.2333333333332823	7.0
357368000	1441076359	31.008816903881783	122.53731917514558	15.1	3.1499999999999493	7.0
357368000	1441076360	31.00888714966141	122.53732276471919	15.1	3.066666666666616	7.0
357368000	1441076361	31.00896176825358	122.53732635859578	15.1	2.9833333333332823	7.0
357368000	1441076362	31.009042	122.53732999999998	15.1	2.8999999999999493	7.0
357368000	1441076363	31.00912822309827	122.53733371269432	15.1	2.779999999999949	7.0
357368000	1441076364	31.00921736716978	122.5373374425918	15.1	2.659999999999949	7.0
357368000	1441076365	31.009305499692054	122.53734111614246	15.1	2.5399999999999494	7.0
357368000	1441076366	31.009388688142796	122.53734465979564	15.1	2.4199999999999493	7.0
357368000	1441076367	31.009462999999986	122.53734800000001	15.1	2.299999999999949	7.0
357368000	1441076368	31.00952571556427	122.53735109138479	15.1	2.3499999999999495	7.0
357368000	1441076369	31.00957896642654	122.53735400130317	15.1	2.3999999999999493	7.0
357368000	1441076370	31.00962609700023	122.53735682528986	15.1	2.4499999999999496	7.0
357368000	1441076371	31.009670451698575	122.53735965888015	15.1	2.4999999999999494	7.0
357368000	1441076372	31.009715374934732	122.53736259760973	15.1	2.549999999999949	7.0
357368000	1441076373	31.00976421112175	122.53736573701492	15.1	2.599999999999949	7.0
357368000	1441076374	31.009820304672566	122.53736917263251	15.1	2.6499999999999493	7.0
357368000	1441076375	31.009887000000003	122.537373	15.1	2.6999999999999496	7.0
357368000	1441076376	31.009966149054822	122.5373772638005	15.1	2.639999999999949	7.0
357368000	1441076377	31.01005363394036	122.53738180529598	15.1	2.5799999999999494	7.0
357368000	1441076378	31.010143844298334	122.53738641489198	15.1	2.519999999999949	7.0
357368000	1441076379	31.010231169770773	122.53739088299254	15.1	2.4599999999999493	7.0
357368000	1441076380	31.010309999999997	122.53739500000002	15.1	2.399999999999949	7.0
357368000	1441076381	31.010376225468118	122.53739861462637	15.1	2.4249999999999488	6.875
357368000	1441076382	31.01043174001526	122.53740180882596	15.1	2.449999999999949	6.75
357368000	1441076383	31.010479938320923	122.5374047228647	15.1	2.474999999999949	6.625000000000001
357368000	1441076384	31.01052421506443	122.53740749700927	15.1	2.499999999999949	6.5
357368000	1441076385	31.010567964925013	122.53741027152688	15.1	2.5249999999999493	6.375
357368000	1441076386	31.010614582581816	122.53741318668547	15.1	2.549999999999949	6.250000000000001
357368000	1441076387	31.010667462713833	122.53741638275342	15.1	2.574999999999949	6.125000000000001
357368000	1441076388	31.010729999999995	122.53741999999998	15.1	2.599999999999949	6.000000000000001
357368000	1441076389	31.010804354258994	122.53742410418846	15.1	2.599999999999949	6.000000000000001
357368000	1441076390	31.010887745869518	122.53742846305519	15.1	2.599999999999949	6.000000000000001
357368000	1441076391	31.010976160350467	122.53743276982854	15.1	2.599999999999949	6.000000000000001
357368000	1441076392	31.011065583220848	122.53743671773512	15.1	2.599999999999949	6.000000000000001
357368000	1441076393	31.011151999999992	122.53744000000002	15.1	2.599999999999949	6.000000000000001
357368000	1441076394	31.011232277865513	122.53744239532998	15.1	2.3833333333332822	6.000000000000001
357368000	1441076395	31.011306810627477	122.5374440243637	15.1	2.166666666666616	6.000000000000001
357368000	1441076396	31.011376873753928	122.53744509322382	15.1	1.949999999999949	6.000000000000001
357368000	1441076397	31.011443742712892	122.53744580803377	15.1	1.7333333333332825	6.000000000000001
357368000	1441076398	31.01150869297229	122.5374463749176	15.1	1.5166666666666158	6.000000000000001
357368000	1441076399	31.011573000000002	122.53744699999999	15.1	1.2999999999999492	6.000000000000001
357368000	1441076400	31.011637847780083	122.5374478638705	15.116666666666667	1.2833333333332824	6.000000000000001
357368000	1441076401	31.011704054361417	122.53744904497655	15.133333333333333	1.2666666666666158	6.000000000000001
357368000	1441076402	31.01177234630907	122.5374505962302	15.149999999999999	1.2499999999999492	6.000000000000001
357368000	1441076403	31.011843450188053	122.5374525705436	15.166666666666666	1.2333333333332823	6.000000000000001
357368000	1441076404	31.01191809256339	122.5374550208293	15.183333333333334	1.2166666666666157	6.000000000000001
357368000	1441076405	31.011997	122.53745800000002	15.2	1.199999999999949	6.000000000000001
357368000	1441076406	31.012080395519785	122.5374615155203	15.2	1.339999999999949	6.000000000000001
357368000	1441076407	31.01216648797264	122.53746539306032	15.2	1.479999999999949	6.000000000000001
357368000	1441076408	31.01225298266552	122.53746941284068	15.2	1.619999999999949	6.000000000000001
357368000	1441076409	31.01233758490554	122.53747335508106	15.2	1.759999999999949	6.000000000000001
357368000	1441076410	31.012417999999993	122.53747700000001	15.2	1.899999999999949	6.000000000000001
357368000	1441076411	31.012492491617273	122.5374801713624	15.2	1.8615384615384105	6.000000000000001
357368000	1441076412	31.012561556869983	122.53748286712144	15.2	1.8230769230768722	6.000000000000001
357368000	1441076413	31.012626251231715	122.53748512877785	15.2	1.7846153846153336	6.000000000000001
357368000	1441076414	31.01268763017599	122.53748699783256	15.2	1.7461538461537953	6.000000000000001
357368000	1441076415	31.012746749176312	122.53748851578686	15.2	1.7076923076922566	6.000000000000001
357368000	1441076416	31.01280466370609	122.53748972414213	15.2	1.6692307692307182	6.000000000000001
357368000	1441076417	31.01286242923875	122.53749066439993	15.2	1.63076923076918	6.000000000000001
357368000	1441076418	31.01292110124764	122.53749137806196	15.2	1.5923076923076414	6.000000000000001
357368000	1441076419	31.012981735206058	122.53749190663	15.2	1.5538461538461028	6.000000000000001
357368000	1441076420	31.013045386587297	122.53749229160589	15.2	1.5153846153845645	6.000000000000001
357368000	1441076421	31.013113110864605	122.53749257449152	15.2	1.476923076923026	6.000000000000001
357368000	1441076422	31.01318596351112	122.53749279678888	15.2	1.4384615384614874	6.000000000000001
357368000	1441076423	31.013265	122.537493	15.2	1.399999999999949	6.000000000000001
357368000	1441076424	31.01335047675117	122.53749324016816	15.2	1.2599999999999492	6.000000000000001
357368000	1441076425	31.01343945397212	122.5374936315018	15.2	1.119999999999949	6.000000000000001
357368000	1441076426	31.013528192817386	122.53749430275107	15.2	0.9799999999999491	6.000000000000001
357368000	1441076427	31.013612954441694	122.53749538266676	15.2	0.8399999999999491	6.000000000000001
357368000	1441076428	31.013690000000004	122.53749700000002	15.2	0.6999999999999491	6.000000000000001
357368000	1441076429	31.013756788297286	122.53749922757179	15.2	0.8285714285713777	5.857142857142858
357368000	1441076430	31.013815568738245	122.53750191448167	15.2	0.9571428571428063	5.714285714285714
357368000	1441076431	31.0138697883773	122.53750485389837	15.2	1.085714285714235	5.571428571428572
357368000	1441076432	31.013922894268823	122.53750783899035	15.2	1.2142857142856633	5.428571428571429
357368000	1441076433	31.01397833346704	122.53751066292595	15.2	1.3428571428570921	5.285714285714286
357368000	1441076434	31.01403955302609	122.53751311887328	15.2	1.4714285714285205	5.142857142857143
357368000	1441076435	31.014109999999995	122.53751500000001	15.2	1.5999999999999492	5.0
357368000	1441076436	31.014191647098734	122.53751616711979	15.2	1.4599999999999491	5.0
357368000	1441076437	31.014280569656957	122.53751675163241	15.2	1.3199999999999492	5.0
357368000	1441076438	31.014371368665653	122.53751695258467	15.2	1.1799999999999493	5.0
357368000	1441076439	31.014458645116136	122.53751696902431	15.2	1.0399999999999492	5.0
357368000	1441076440	31.014536999999986	122.537517	15.2	0.8999999999999492	5.0
357368000	1441076441	31.01460252887609	122.53751720812173	15.2	0.8624999999999491	5.0
357368000	1441076442	31.014657305571482	122.53751761024154	15.2	0.8249999999999492	5.0
357368000	1441076443	31.014704898480087	122.53751818677173	15.2	0.7874999999999491	5.0
357368000	1441076444	31.014748875995686	122.53751891812438	15.2	0.7499999999999492	5.0
357368000	1441076445	31.01479280651195	122.5375197847115	15.2	0.7124999999999492	5.0
357368000	1441076446	31.01484025842248	122.53752076694512	15.2	0.6749999999999491	5.0
357368000	1441076447	31.014894800120704	122.53752184523726	15.2	0.637499999999949	5.0
357368000	1441076448	31.01496	122.537523	15.2	0.599999999999949	5.0
357368000	1441076449	31.015037956326488	122.537524217763	15.2	0.639999999999949	5.0
357368000	1441076450	31.01512488685829	122.53752550952659	15.2	0.6799999999999491	5.0
357368000	1441076451	31.015215539226727	122.53752689240864	15.2	0.719999999999949	5.0
357368000	1441076452	31.015304661063322	122.53752838352712	15.2	0.7599999999999492	5.0
357368000	1441076453	31.015386999999997	122.53753000000002	15.2	0.7999999999999492	5.0
357368000	1441076454	31.015458702349704	122.53753174651628	15.2	0.8714285714285206	5.0
357368000	1441076455	31.01552150914918	122.53753357804896	15.2	0.942857142857092	5.0
357368000	1441076456	31.015578560115888	122.53753543714217	15.2	1.0142857142856634	5.0
357368000	1441076457	31.01563299496715	122.53753726633984	15.2	1.085714285714235	5.0
357368000	1441076458	31.015687953420194	122.53753900818606	15.2	1.1571428571428064	5.0
357368000	1441076459	31.01574657519214	122.5375406052248	15.2	1.2285714285713778	5.0
357368000	1441076460	31.015812000000007	122.53754200000002	15.2	1.2999999999999492	5.0
357368000	1441076461	31.015886455083297	122.53754315962387	15.2	1.2399999999999491	5.0
357368000	1441076462	31.015968517772112	122.53754414948172	15.2	1.179999999999949	5.0
357368000	1441076463	31.01605585291922	122.53754505952749	15.2	1.119999999999949	5.0
357368000	1441076464	31.016146125377503	122.53754597971542	15.2	1.0599999999999492	5.0
357368000	1441076465	31.016236999999997	122.537547	15.2	0.9999999999999492	5.0
357368000	1441076466	31.01632648823633	122.5375481963258	15.2	0.9799999999999491	5.0
357368000	1441076467	31.01641398792228	122.53754958859594	15.2	0.9599999999999492	5.0
357368000	1441076468	31.01649924349002	122.53755118270317	15.2	0.9399999999999491	5.0
357368000	1441076469	31.016581999371848	122.5375529845403	15.2	0.9199999999999491	5.0
357368000	1441076470	31.016662	122.53755499999998	15.2	0.8999999999999492	5.0
357368000	1441076471	31.01673906003062	122.53755721224904	15.2	0.9499999999999492	5.0
357368000	1441076472	31.016813275015213	122.53755951355025	15.2	0.9999999999999492	5.0
357368000	1441076473	31.0168848107291	122.53756177344005	15.2	1.049999999999949	5.0
357368000	1441076474	31.01695383294764	122.5375638614545	15.2	1.099999999999949	5.0
357368000	1441076475	31.017020507446173	122.53756564712937	15.2	1.149999999999949	5.0
357368000	1441076476	31.017085000000005	122.53756700000001	15.2	1.199999999999949	5.0
357368000	1441076477	31.017147536796866	122.53756782927344	15.2	1.0857142857142348	5.0
357368000	1441076478	31.017208585673995	122.53756820284418	15.2	0.9714285714285205	5.0
357368000	1441076479	31.017268674881034	122.53756822827889	15.2	0.8571428571428061	5.0
357368000	1441076480	31.017328332667564	122.53756801314448	15.2	0.7428571428570919	5.0
357368000	1441076481	31.017388087283205	122.53756766500821	15.2	0.6285714285713776	5.0
357368000	1441076482	31.017448466977495	122.5375672914375	15.2	0.5142857142856634	5.0
357368000	1441076483	31.017509999999994	122.53756700000001	15.2	0.39999999999994906	5.0
357368000	1441076484	31.017573214600244	122.53756689826373	15.2	0.3999999999999491	4.833333333333334
357368000	1441076485	31.01763863902778	122.53756709379685	15.2	0.3999999999999491	4.666666666666666
357368000	1441076486	31.017706801532054	122.53756769416795	15.2	0.3999999999999491	4.5
357368000	1441076487	31.017778230362573	122.5375688069459	15.2	0.3999999999999491	4.333333333333334
357368000	1441076488	31.01785345376875	122.53757053969997	15.2	0.3999999999999491	4.166666666666666
357368000	1441076489	31.017932999999992	122.53757300000001	15.2	0.3999999999999491	4.0
