# Supplementary material for: Maritime traffic congestion identification and ship trajectory prediction using temporal graph convolutional networks
Source: PLoS One. 2026 Mar 9;21(3):e0342781. doi: 10.1371/journal.pone.0342781 (PMC12970927; doi:10.1371/journal.pone.0342781)
Supplement: S1 File — (ZIP) [file pone.0342781.s001.zip › data/interpolation/shipid_371010000_processed.csv]

shipid	lasttime	lat	lon	sog	cog	hdg
371010000	1441065602	30.965200000000003	122.83160000000001	6.8	273.0	285.0
371010000	1441065603	30.96519738528145	122.83156807124207	6.8	273.0	285.0
371010000	1441065604	30.96519544313651	122.83153581788264	6.8	273.0	285.0
371010000	1441065605	30.96519412368852	122.83150325246358	6.8	273.0	285.0
371010000	1441065606	30.96519337706086	122.83147038752669	6.8	273.0	285.0
371010000	1441065607	30.96519315337685	122.83143723561399	6.8	273.0	285.0
371010000	1441065608	30.9651934027599	122.83140380926737	6.8	273.0	285.0
371010000	1441065609	30.965194075333397	122.83137012102895	6.8	273.0	285.0
371010000	1441065610	30.965195121220724	122.83133618344078	6.8	273.0	285.0
371010000	1441065611	30.96519649054533	122.83130200904506	6.8	273.0	285.0
371010000	1441065612	30.965198133430608	122.83126761038403	6.8	273.0	285.0
371010000	1441065613	30.965199999999992	122.83123300000001	6.8	273.0	285.0
371010000	1441065614	30.965202040376955	122.83119819043536	6.8	272.875	285.0
371010000	1441065615	30.96520420468494	122.83116319423252	6.8	272.75000000000006	285.0
371010000	1441065616	30.96520644304742	122.831128023934	6.8	272.625	285.0
371010000	1441065617	30.965208705587905	122.83109269208245	6.8	272.50000000000006	285.0
371010000	1441065618	30.965210942429884	122.83105721122048	6.8	272.37500000000006	285.0
371010000	1441065619	30.96521310369686	122.83102159389087	6.8	272.25	285.0
371010000	1441065620	30.96521513951239	122.8309858526364	6.8	272.12500000000006	285.0
371010000	1441065621	30.965217	122.83095000000002	6.8	272.0	285.0
371010000	1441065622	30.965218650042974	122.83091403947014	6.8	272.0	285.0
371010000	1441065623	30.965220113563408	122.83087793831727	6.8	272.0	285.0
371010000	1441065624	30.965221429243122	122.83084165475736	6.8	272.0	285.0
371010000	1441065625	30.96522263576387	122.83080514700625	6.8	272.0	285.0
371010000	1441065626	30.965223771807324	122.8307683732798	6.8	272.0	285.0
371010000	1441065627	30.965224876055164	122.83073129179374	6.8	272.0	285.0
371010000	1441065628	30.965225987188983	122.83069386076376	6.8	272.0	285.0
371010000	1441065629	30.965227143890292	122.83065603840546	6.8	272.0	285.0
371010000	1441065630	30.965228384840668	122.8306177829345	6.8	272.0	285.0
371010000	1441065631	30.965229748721473	122.83057905256632	6.8	272.0	285.0
371010000	1441065632	30.96523127421414	122.83053980551638	6.8	272.0	285.0
371010000	1441065633	30.965232999999994	122.83050000000001	6.8	272.0	285.0
371010000	1441065634	30.96523494565505	122.83045962615995	6.8	272.0	285.0
371010000	1441065635	30.965237054334455	122.83041880184857	6.8	272.0	285.0
371010000	1441065636	30.965239250088253	122.83037767684573	6.8	272.0	285.0
371010000	1441065637	30.96524145696667	122.83033640093149	6.8	272.0	285.0
371010000	1441065638	30.965243599020155	122.83029512388597	6.8	272.0	285.0
371010000	1441065639	30.96524560029933	122.83025399548957	6.8	272.0	285.0
371010000	1441065640	30.965247384854983	122.83021316552268	6.8	272.0	285.0
371010000	1441065641	30.96524887673815	122.8301727837659	6.8	272.0	285.0
371010000	1441065642	30.965249999999997	122.830133	6.8	272.0	285.0
371010000	1441065643	30.965250704768888	122.83009392755929	6.8	272.11111111111114	285.1111111111111
371010000	1441065644	30.965251045481285	122.83005553399204	6.8	272.22222222222223	285.22222222222223
371010000	1441065645	30.96525110265058	122.83001775039988	6.8	272.33333333333337	285.3333333333333
371010000	1441065646	30.965250956790072	122.82998050788437	6.8	272.44444444444446	285.4444444444444
371010000	1441065647	30.965250688412972	122.82994373754686	6.8	272.5555555555556	285.5555555555556
371010000	1441065648	30.96525037803242	122.8299073704886	6.8	272.6666666666667	285.6666666666667
371010000	1441065649	30.965250106161434	122.82987133781073	6.8	272.77777777777777	285.7777777777778
371010000	1441065650	30.965249953313	122.82983557061424	6.8	272.8888888888889	285.8888888888889
371010000	1441065651	30.965249999999997	122.82980000000002	6.8	273.0	286.0
371010000	1441065652	30.96525031192712	122.82976458036525	6.8	273.0	286.0
371010000	1441065653	30.96525089556664	122.82972935929267	6.8	273.0	286.0
371010000	1441065654	30.96525174258278	122.82969440766139	6.8	273.0	286.0
371010000	1441065655	30.96525284463983	122.82965979635055	6.8	273.0	286.0
371010000	1441065656	30.965254193402146	122.82962559623931	6.8	273.0	286.0
371010000	1441065657	30.96525578053417	122.8295918782069	6.8	273.0	286.0
371010000	1441065658	30.965257597700415	122.82955871313247	6.8	273.0	286.0
371010000	1441065659	30.96525963656546	122.8295261718953	6.8	273.0	286.0
371010000	1441065660	30.965261888793922	122.82949432537464	6.8	273.0	286.0
371010000	1441065661	30.96526434605052	122.82946324444976	6.8	273.0	286.0
371010000	1441065662	30.965267	122.829433	6.8	273.0	286.0
371010000	1441065663	30.96526983720488	122.82940359319024	6.8	273.0	286.0
371010000	1441065664	30.965272823818466	122.8293747463277	6.8	273.0	286.0
371010000	1441065665	30.965275920891532	122.82934611200514	6.8	273.0	286.0
371010000	1441065666	30.965279089474496	122.82931734281539	6.8	273.0	286.0
371010000	1441065667	30.96528229061748	122.8292880913512	6.8	273.0	286.0
371010000	1441065668	30.965285485370313	122.82925801020536	6.8	273.0	286.0
371010000	1441065669	30.96528863478244	122.8292267519707	6.8	273.0	286.0
371010000	1441065670	30.96529169990299	122.82919396924001	6.8	273.0	286.0
371010000	1441065671	30.96529464178068	122.82915931460607	6.8	273.0	286.0
371010000	1441065672	30.96529742146376	122.82912244066176	6.8	273.0	286.0
371010000	1441065673	30.965300000000003	122.82908300000001	6.8	273.0	286.0
371010000	1441065674	30.965302354622644	122.82904080852614	6.7875	273.12500000000006	286.0
371010000	1441065675	30.965304527308906	122.82899633539542	6.775	273.25	286.0
371010000	1441065676	30.96530657622266	122.82895021307544	6.7625	273.375	286.0
371010000	1441065677	30.96530855952863	122.82890307403378	6.75	273.5	286.0
371010000	1441065678	30.965310535392387	122.828855550738	6.7375	273.625	286.0
371010000	1441065679	30.96531256198042	122.8288082756555	6.725	273.75	286.0
371010000	1441065680	30.965314697460176	122.82876188125374	6.7125	273.875	286.0
371010000	1441065681	30.965316999999995	122.82871700000001	6.7	274.0	286.0
371010000	1441065682	30.965319511082285	122.82867412334966	6.7	274.0	285.9166666666667
371010000	1441065683	30.96532220544305	122.8286331787103	6.7	274.0	285.8333333333333
371010000	1441065684	30.965325041131308	122.82859395247763	6.7	274.0	285.75
371010000	1441065685	30.965327976195713	122.82855623104741	6.7	274.0	285.6666666666667
371010000	1441065686	30.965330968684597	122.82851980081544	6.7	274.0	285.58333333333337
371010000	1441065687	30.965333976646072	122.82848444817759	6.7	274.0	285.5
371010000	1441065688	30.965336958127956	122.82844995952978	6.7	274.0	285.41666666666663
371010000	1441065689	30.965339871177807	122.82841612126792	6.7	274.0	285.3333333333333
371010000	1441065690	30.965342673842937	122.82838271978801	6.7	274.0	285.25
371010000	1441065691	30.965345324170464	122.828349541486	6.7	274.0	285.1666666666667
371010000	1441065692	30.965347780207264	122.82831637275798	6.7	274.0	285.0833333333333
371010000	1441065693	30.965349999999997	122.828283	6.7	274.0	285.0
371010000	1441065694	30.965351952603786	122.82824925202561	6.705263157894737	273.89473684210526	285.0
371010000	1441065695	30.96535365110832	122.82821512731827	6.7105263157894735	273.7894736842105	285.0
371010000	1441065696	30.965355119611964	122.8281806667789	6.715789473684211	273.6842105263158	285.0
371010000	1441065697	30.96535638221318	122.82814591130834	6.721052631578948	273.57894736842104	285.0
371010000	1441065698	30.965357463010413	122.82811090180742	6.726315789473684	273.4736842105263	285.0
371010000	1441065699	30.965358386102174	122.82807567917699	6.731578947368421	273.3684210526316	285.0
371010000	1441065700	30.96535917558703	122.82804028431781	6.7368421052631575	273.2631578947368	285.0
371010000	1441065701	30.965359855563555	122.82800475813056	6.742105263157895	273.15789473684214	285.0
371010000	1441065702	30.96536045013041	122.82796914151604	6.747368421052632	273.0526315789474	285.0
371010000	1441065703	30.965360983386276	122.82793347537488	6.752631578947368	272.94736842105266	285.0
371010000	1441065704	30.965361479429884	122.82789780060772	6.757894736842105	272.8421052631579	285.0
371010000	1441065705	30.96536196236	122.82786215811518	6.7631578947368425	272.7368421052632	285.0
371010000	1441065706	30.965362456275486	122.82782658879782	6.768421052631579	272.63157894736844	285.0
371010000	1441065707	30.965362985275164	122.82779113355616	6.773684210526316	272.5263157894737	285.0
371010000	1441065708	30.965363573457946	122.82775583329074	6.778947368421052	272.42105263157896	285.0
371010000	1441065709	30.965364244922807	122.82772072890201	6.784210526315789	272.3157894736843	285.0
371010000	1441065710	30.96536502376872	122.82768586129036	6.7894736842105265	272.2105263157895	285.0
371010000	1441065711	30.965365934094777	122.82765127135625	6.794736842105263	272.1052631578948	285.0
371010000	1441065712	30.965367	122.827617	6.8	272.0	285.0
371010000	1441065713	30.965368237065892	122.82758305431568	6.8	272.0	285.09999999999997
371010000	1441065714	30.96536962680327	122.8275493061721	6.8	272.0	285.2
371010000	1441065715	30.96537114220511	122.82751559363179	6.8	272.0	285.3
371010000	1441065716	30.965372756264287	122.82748175475732	6.8	272.0	285.40000000000003
371010000	1441065717	30.965374441973445	122.82744762761125	6.8	272.0	285.5
371010000	1441065718	30.965376172325087	122.82741305025624	6.8	272.0	285.6
371010000	1441065719	30.965377920311514	122.82737786075492	6.8	272.0	285.7
371010000	1441065720	30.965379658924896	122.82734189716996	6.8	272.0	285.8
371010000	1441065721	30.965381361157142	122.82730499756407	6.8	272.0	285.90000000000003
371010000	1441065722	30.965383000000003	122.827267	6.8	272.0	286.0
371010000	1441065723	30.965384556619853	122.82722780771896	6.8	272.0	286.0
371010000	1441065724	30.965386044882468	122.82718758467588	6.8	272.0	286.0
371010000	1441065725	30.965387486828643	122.82714656000421	6.8	272.0	286.0
371010000	1441065726	30.965388904499495	122.82710496283728	6.8	272.0	286.0
371010000	1441065727	30.96539031993642	122.82706302230847	6.8	272.0	286.0
371010000	1441065728	30.965391755181077	122.82702096755108	6.8	272.0	286.0
371010000	1441065729	30.965393232275474	122.82697902769841	6.8	272.0	286.0
371010000	1441065730	30.965394773261835	122.82693743188375	6.8	272.0	286.0
371010000	1441065731	30.96539640018277	122.8268964092403	6.8	272.0	286.0
371010000	1441065732	30.965398135081127	122.82685618890132	6.8	272.0	286.0
371010000	1441065733	30.965399999999992	122.826817	6.8	272.0	286.0
371010000	1441065734	30.965402006738106	122.82677900308258	6.7875	272.12500000000006	286.0
371010000	1441065735	30.96540412611551	122.82674208434727	6.775	272.25	286.0
371010000	1441065736	30.965406318707384	122.82670606140552	6.7625	272.37500000000006	286.0
371010000	1441065737	30.96540854508867	122.82667075186868	6.75	272.50000000000006	286.0
371010000	1441065738	30.96541076583416	122.8266359733482	6.7375	272.625	286.0
371010000	1441065739	30.965412941518327	122.82660154345557	6.725	272.75000000000006	286.0
371010000	1441065740	30.96541503271557	122.8265672798023	6.7125	272.875	286.0
371010000	1441065741	30.965417000000002	122.826533	6.7	273.0	286.0
371010000	1441065742	30.965418813441477	122.82649854828446	6.7	273.0	286.0
371010000	1441065743	30.965420481093368	122.82646387538837	6.7	273.0	286.0
371010000	1441065744	30.965422020504885	122.82642895866861	6.7	273.0	286.0
371010000	1441065745	30.965423449225227	122.82639377548209	6.7	273.0	286.0
371010000	1441065746	30.965424784803552	122.82635830318559	6.7	273.0	286.0
371010000	1441065747	30.965426044789023	122.82632251913594	6.7	273.0	286.0
371010000	1441065748	30.965427246730727	122.82628640068994	6.7	273.0	286.0
371010000	1441065749	30.96542840817778	122.82624992520432	6.7	273.0	286.0
371010000	1441065750	30.965429546679214	122.82621307003582	6.7	273.0	286.0
371010000	1441065751	30.965430679784063	122.82617581254115	6.7	273.0	286.0
371010000	1441065752	30.965431825041335	122.826138130077	6.7	273.0	286.0
371010000	1441065753	30.965432999999997	122.8261	6.7	273.0	286.0
371010000	1441065754	30.965434220111177	122.82606141779033	6.7	273.0	286.05555555555554
371010000	1441065755	30.965435492434814	122.82602245142247	6.7	273.0	286.11111111111114
371010000	1441065756	30.965436821933146	122.82598318699446	6.7	273.0	286.1666666666667
371010000	1441065757	30.96543821356848	122.82594371060429	6.7	273.0	286.22222222222223
371010000	1441065758	30.96543967230327	122.82590410834997	6.7	273.0	286.27777777777777
371010000	1441065759	30.965441203100035	122.82586446632955	6.7	273.0	286.33333333333337
371010000	1441065760	30.965442810921424	122.82582487064096	6.7	273.0	286.3888888888889
371010000	1441065761	30.965444500730182	122.82578540738231	6.7	273.0	286.44444444444446
371010000	1441065762	30.965446277489164	122.82574616265153	6.7	273.0	286.5
371010000	1441065763	30.965448146161325	122.82570722254663	6.7	273.0	286.55555555555554
371010000	1441065764	30.965450111709718	122.82566867316561	6.7	273.0	286.61111111111114
371010000	1441065765	30.965452179097493	122.8256306006065	6.7	273.0	286.6666666666667
371010000	1441065766	30.965454353287917	122.8255930909673	6.7	273.0	286.72222222222223
371010000	1441065767	30.96545663924435	122.82555623034598	6.7	273.0	286.77777777777777
371010000	1441065768	30.965459041930224	122.82552010484056	6.7	273.0	286.83333333333337
371010000	1441065769	30.965461566309024	122.82548480054908	6.7	273.0	286.8888888888889
371010000	1441065770	30.965464217344397	122.82545040356956	6.7	273.0	286.94444444444446
371010000	1441065771	30.965467000000004	122.82541700000002	6.7	273.0	287.0
371010000	1441065772	30.965469912026062	122.82538463254565	6.708333333333334	273.08333333333337	286.9166666666667
371010000	1441065773	30.965472922318853	122.82535317034022	6.716666666666667	273.1666666666667	286.83333333333337
371010000	1441065774	30.96547599256095	122.82532243912465	6.725	273.25	286.75
371010000	1441065775	30.965479084434758	122.82529226463998	6.733333333333333	273.33333333333337	286.6666666666667
371010000	1441065776	30.965482159622503	122.82526247262717	6.741666666666667	273.4166666666667	286.5833333333333
371010000	1441065777	30.965485179806233	122.82523288882727	6.75	273.5	286.5
371010000	1441065778	30.965488106667877	122.82520333898131	6.758333333333333	273.5833333333333	286.4166666666667
371010000	1441065779	30.965490901889158	122.82517364883043	6.766666666666667	273.6666666666667	286.33333333333337
371010000	1441065780	30.96549352715169	122.82514364411568	6.775	273.75	286.25
371010000	1441065781	30.965495944136855	122.82511315057823	6.783333333333333	273.83333333333337	286.1666666666667
371010000	1441065782	30.96549811452594	122.82508199395927	6.791666666666666	273.9166666666667	286.08333333333337
371010000	1441065783	30.9655	122.82505000000002	6.8	274.0	286.0
371010000	1441065784	30.965501584485683	122.82501704877201	6.79	274.0	285.90000000000003
371010000	1441065785	30.965502940892584	122.82498323766787	6.78	274.0	285.8
371010000	1441065786	30.96550416437617	122.82494871841037	6.77	274.0	285.7
371010000	1441065787	30.965505350092062	122.82491364272217	6.76	274.0	285.6
371010000	1441065788	30.965506593196015	122.82487816232579	6.75	274.0	285.5
371010000	1441065789	30.96550798884395	122.8248424289436	6.74	274.0	285.40000000000003
371010000	1441065790	30.965509632191974	122.82480659429788	6.73	274.0	285.3
371010000	1441065791	30.965511618396345	122.8247708101107	6.72	274.0	285.2
371010000	1441065792	30.965514042613496	122.82473522810416	6.71	274.0	285.09999999999997
371010000	1441065793	30.965517	122.8247	6.7	274.0	285.0
371010000	1441065794	30.965520544165816	122.82466521478122	6.7	274.0	285.0
371010000	1441065795	30.965524562533574	122.82463071047532	6.7	274.0	285.0
371010000	1441065796	30.965528900978956	122.82459626237116	6.7	274.0	285.0
371010000	1441065797	30.965533405377307	122.8245616457578	6.7	274.0	285.0
371010000	1441065798	30.965537921603808	122.82452663592451	6.7	274.0	285.0
371010000	1441065799	30.965542295533375	122.82449100816066	6.7	274.0	285.0
371010000	1441065800	30.965546373040628	122.8244545377559	6.7	274.0	285.0
371010000	1441065801	30.96555	122.824417	6.7	274.0	285.0
371010000	1441065802	30.965553060542106	122.82437825555311	6.7	274.0	284.9090909090909
371010000	1441065803	30.965555591823755	122.82433850655566	6.7	274.0	284.8181818181818
371010000	1441065804	30.965557669258548	122.82429804051814	6.7	274.0	284.7272727272727
371010000	1441065805	30.965559368260447	122.82425714495096	6.7	274.0	284.6363636363636
371010000	1441065806	30.96556076424376	122.82421610736438	6.7	274.0	284.54545454545456
371010000	1441065807	30.96556193262316	122.82417521526858	6.7	274.0	284.45454545454544
371010000	1441065808	30.965562948813698	122.82413475617368	6.7	274.0	284.3636363636364
371010000	1441065809	30.965563888230747	122.82409501758957	6.7	274.0	284.27272727272725
371010000	1441065810	30.96556482629006	122.82405628702612	6.7	274.0	284.1818181818182
371010000	1441065811	30.965565838407695	122.82401885199307	6.7	274.0	284.0909090909091
371010000	1441065812	30.965566999999997	122.823983	6.7	274.0	284.0
371010000	1441065813	30.96556836528768	122.8239488995959	6.709090909090909	273.9090909090909	284.0909090909091
371010000	1441065814	30.9655699037077	122.82391624348767	6.718181818181819	273.8181818181818	284.1818181818182
371010000	1441065815	30.96557156350066	122.82388460542175	6.7272727272727275	273.72727272727275	284.27272727272725
371010000	1441065816	30.965573292906722	122.82385355914452	6.736363636363636	273.6363636363636	284.3636363636364
371010000	1441065817	30.96557504016559	122.82382267840254	6.745454545454545	273.54545454545456	284.45454545454544
371010000	1441065818	30.965576753516622	122.82379153694234	6.754545454545455	273.45454545454544	284.54545454545456
371010000	1441065819	30.965578381198704	122.82375970851048	6.763636363636364	273.3636363636364	284.6363636363636
371010000	1441065820	30.965579871450306	122.82372676685361	6.7727272727272725	273.2727272727273	284.7272727272727
371010000	1441065821	30.96558117250947	122.8236922857184	6.781818181818181	273.1818181818182	284.8181818181818
371010000	1441065822	30.96558223261372	122.82365583885156	6.790909090909091	273.0909090909091	284.9090909090909
371010000	1441065823	30.965583000000002	122.823617	6.8	273.0	285.0
371010000	1441065824	30.965583443628006	122.82357550106029	6.8	272.875	285.0
371010000	1441065825	30.965583615350415	122.82353170652787	6.8	272.75000000000006	285.0
371010000	1441065826	30.965583587743737	122.82348613904779	6.8	272.625	285.0
371010000	1441065827	30.965583433385145	122.82343932126498	6.8	272.50000000000006	285.0
371010000	1441065828	30.965583224852477	122.82339177582422	6.8	272.37500000000006	285.0
371010000	1441065829	30.965583034724354	122.82334402537018	6.8	272.25	285.0
371010000	1441065830	30.965582935580144	122.82329659254731	6.8	272.12500000000006	285.0
371010000	1441065831	30.965583000000002	122.82325	6.8	272.0	285.0
371010000	1441065832	30.96558328682441	122.82320467399215	6.8	272.03333333333336	285.0333333333333
371010000	1441065833	30.96558379993277	122.82316065526655	6.8	272.06666666666666	285.0666666666666
371010000	1441065834	30.965584529464056	122.82311788818569	6.8	272.1	285.09999999999997
371010000	1441065835	30.9655854655571	122.82307631711215	6.8	272.1333333333334	285.1333333333333
371010000	1441065836	30.96558659835065	122.82303588640853	6.8	272.1666666666667	285.1666666666667
371010000	1441065837	30.965587917983353	122.82299654043739	6.8	272.2	285.2
371010000	1441065838	30.96558941459375	122.8229582235614	6.8	272.23333333333335	285.2333333333333
371010000	1441065839	30.965591078320315	122.8229208801432	6.8	272.2666666666667	285.26666666666665
371010000	1441065840	30.965592899301406	122.82288445454552	6.8	272.3	285.3
371010000	1441065841	30.965594867675307	122.822848891131	6.8	272.33333333333337	285.3333333333333
371010000	1441065842	30.965596973580205	122.82281413426243	6.8	272.36666666666673	285.3666666666667
371010000	1441065843	30.965599207154288	122.8227801283025	6.8	272.4	285.40000000000003
371010000	1441065844	30.965601558535564	122.822746817614	6.8	272.43333333333334	285.43333333333334
371010000	1441065845	30.965604017862045	122.82271414655969	6.8	272.4666666666667	285.46666666666664
371010000	1441065846	30.96560657527164	122.82268205950237	6.8	272.50000000000006	285.5
371010000	1441065847	30.965609220902216	122.82265050080481	6.8	272.53333333333336	285.53333333333336
371010000	1441065848	30.965611944891588	122.82261941482982	6.8	272.5666666666667	285.56666666666666
371010000	1441065849	30.965614737377486	122.82258874594025	6.8	272.6	285.6
371010000	1441065850	30.965617588497587	122.82255843849886	6.8	272.6333333333333	285.6333333333333
371010000	1441065851	30.96562048838951	122.82252843686851	6.8	272.6666666666667	285.6666666666667
371010000	1441065852	30.96562342719084	122.82249868541207	6.8	272.70000000000005	285.7
371010000	1441065853	30.96562639503911	122.82246912849236	6.8	272.73333333333335	285.73333333333335
371010000	1441065854	30.965629382071764	122.82243971047222	6.8	272.7666666666667	285.7666666666667
371010000	1441065855	30.965632378426218	122.8224103757145	6.8	272.8	285.8
371010000	1441065856	30.965635374239863	122.82238106858209	6.8	272.8333333333333	285.8333333333333
371010000	1441065857	30.96563835964999	122.82235173343784	6.8	272.8666666666667	285.8666666666667
371010000	1441065858	30.96564132479389	122.82232231464464	6.8	272.90000000000003	285.90000000000003
371010000	1441065859	30.96564425980876	122.82229275656533	6.8	272.9333333333334	285.9333333333334
371010000	1441065860	30.96564715483175	122.82226300356281	6.8	272.96666666666664	285.9666666666667
371010000	1441065861	30.96565	122.822233	6.8	273.0	286.0
371010000	1441065862	30.96565278732718	122.82220269682124	6.8	273.04545454545456	286.0
371010000	1441065863	30.965655516333502	122.82217207129688	6.8	273.0909090909091	286.0
371010000	1441065864	30.96565818841574	122.82214110727872	6.8	273.1363636363636	286.0
371010000	1441065865	30.96566080497068	122.82210978861855	6.8	273.1818181818182	286.0
371010000	1441065866	30.965663367395067	122.82207809916821	6.8	273.22727272727275	286.0
371010000	1441065867	30.965665877085673	122.82204602277946	6.8	273.2727272727273	286.0
371010000	1441065868	30.96566833543921	122.82201354330415	6.8	273.3181818181818	286.0
371010000	1441065869	30.965670743852378	122.82198064459402	6.8	273.3636363636364	286.0
371010000	1441065870	30.965673103721866	122.82194731050089	6.8	273.40909090909093	286.0
371010000	1441065871	30.96567541644434	122.82191352487656	6.8	273.45454545454544	286.0
371010000	1441065872	30.965677683416427	122.8218792715728	6.8	273.5	286.0
371010000	1441065873	30.96567990603474	122.82184453444141	6.8	273.54545454545456	286.0
371010000	1441065874	30.965682085695892	122.8218092973342	6.8	273.59090909090907	286.0
371010000	1441065875	30.96568422379645	122.82177354410291	6.8	273.6363636363636	286.0
371010000	1441065876	30.965686321732974	122.82173725859937	6.8	273.6818181818182	286.0
371010000	1441065877	30.96568838090197	122.82170042467531	6.8	273.72727272727275	286.0
371010000	1441065878	30.965690402699938	122.82166302618253	6.8	273.77272727272725	286.0
371010000	1441065879	30.965692388523344	122.82162504697283	6.8	273.8181818181818	286.0
371010000	1441065880	30.965694339768667	122.82158647089794	6.8	273.8636363636364	286.0
371010000	1441065881	30.96569625783228	122.82154728180967	6.8	273.9090909090909	286.0
371010000	1441065882	30.965698144110604	122.82150746355977	6.8	273.9545454545455	286.0
371010000	1441065883	30.965699999999995	122.821467	6.8	274.0	286.0
371010000	1441065884	30.96570182886391	122.82142591459179	6.8	274.0	286.0
371010000	1441065885	30.965703641934393	122.82138438923523	6.8	274.0	286.0
371010000	1441065886	30.965705452410898	122.82134264544	6.8	274.0	286.0
371010000	1441065887	30.96570727349312	122.82130090471583	6.8	274.0	286.0
371010000	1441065888	30.965709118381078	122.8212593885724	6.8	274.0	286.0
371010000	1441065889	30.96571100027503	122.82121831851943	6.8	274.0	286.0
371010000	1441065890	30.965712932375585	122.82117791606656	6.8	274.0	286.0
371010000	1441065891	30.965714927883543	122.82113840272353	6.8	274.0	286.0
371010000	1441065892	30.965717000000005	122.82109999999999	6.8	274.0	286.0
371010000	1441065893	30.965719158191327	122.82106286727524	6.8	274.0	285.95238095238096
371010000	1441065894	30.965721396984133	122.821026915407	6.8	274.0	285.9047619047619
371010000	1441065895	30.965723707169914	122.82099199312258	6.8	274.0	285.8571428571429
371010000	1441065896	30.965726079539962	122.82095794914933	6.8	274.0	285.80952380952385
371010000	1441065897	30.965728504885416	122.82092463221458	6.8	274.0	285.76190476190476
371010000	1441065898	30.965730973997193	122.8208918910457	6.8	274.0	285.7142857142857
371010000	1441065899	30.96573347766611	122.82085957437002	6.8	274.0	285.6666666666667
371010000	1441065900	30.965736006682775	122.82082753091484	6.8	274.0	285.6190476190476
371010000	1441065901	30.96573855183768	122.82079560940751	6.8	274.0	285.57142857142856
371010000	1441065902	30.965741103921136	122.8207636585754	6.8	274.0	285.5238095238095
371010000	1441065903	30.965743653723333	122.82073152714581	6.8	274.0	285.4761904761905
371010000	1441065904	30.965746192034295	122.82069906384606	6.8	274.0	285.42857142857144
371010000	1441065905	30.965748709643886	122.82066611740346	6.8	274.0	285.3809523809524
371010000	1441065906	30.96575119734184	122.8206325365454	6.8	274.0	285.3333333333333
371010000	1441065907	30.96575364591767	122.82059816999914	6.8	274.0	285.2857142857143
371010000	1441065908	30.965756046160802	122.820562866492	6.8	274.0	285.23809523809524
371010000	1441065909	30.965758388860376	122.82052647475136	6.8	274.0	285.19047619047615
371010000	1441065910	30.96576066480541	122.82048884350449	6.8	274.0	285.1428571428571
371010000	1441065911	30.965762864784693	122.82044982147875	6.8	274.0	285.0952380952381
371010000	1441065912	30.96576497958678	122.82040925740147	6.8	274.0	285.04761904761904
371010000	1441065913	30.965766999999992	122.82036699999999	6.8	274.0	285.0
371010000	1441065914	30.96576892528907	122.82032299599314	6.8	274.0	285.125
371010000	1441065915	30.965770788625427	122.8202775840653	6.8	274.0	285.25
371010000	1441065916	30.96577263165765	122.82023120089232	6.8	274.0	285.375
371010000	1441065917	30.965774496034914	122.82018428314993	6.8	274.0	285.5
371010000	1441065918	30.96577642340704	122.82013726751389	6.8	274.0	285.625
371010000	1441065919	30.965778455424445	122.82009059065982	6.8	274.0	285.75
371010000	1441065920	30.965780633738213	122.82004468926331	6.8	274.0	285.875
371010000	1441065921	30.965783	122.82	6.8	274.0	286.0
371010000	1441065922	30.965785585077825	122.8199568679915	6.8	274.0	285.95238095238096
371010000	1441065923	30.96578837670297	122.81991527214372	6.8	274.0	285.9047619047619
371010000	1441065924	30.965791351822343	122.81987509980874	6.8	274.0	285.8571428571429
371010000	1441065925	30.96579448738262	122.8198362383387	6.8	274.0	285.80952380952385
371010000	1441065926	30.965797760330364	122.8197985750857	6.8	274.0	285.76190476190476
371010000	1441065927	30.965801147611923	122.81976199740194	6.8	274.0	285.7142857142857
371010000	1441065928	30.965804626173515	122.81972639263961	6.8	274.0	285.6666666666667
371010000	1441065929	30.965808172961193	122.81969164815095	6.8	274.0	285.6190476190476
371010000	1441065930	30.965811764920872	122.81965765128822	6.8	274.0	285.57142857142856
371010000	1441065931	30.96581537899835	122.81962428940369	6.8	274.0	285.5238095238095
371010000	1441065932	30.965818992139273	122.81959144984964	6.8	274.0	285.4761904761905
371010000	1441065933	30.965822581289192	122.8195590199784	6.8	274.0	285.42857142857144
371010000	1441065934	30.9658261233935	122.81952688714222	6.8	274.0	285.3809523809524
371010000	1441065935	30.965829595397544	122.81949493869352	6.8	274.0	285.3333333333333
371010000	1441065936	30.96583297424649	122.81946306198459	6.8	274.0	285.2857142857143
371010000	1441065937	30.96583623688543	122.8194311443678	6.8	274.0	285.23809523809524
371010000	1441065938	30.96583936025934	122.81939907319554	6.8	274.0	285.19047619047615
371010000	1441065939	30.965842321313055	122.81936673582021	6.8	274.0	285.1428571428571
371010000	1441065940	30.965845096991348	122.81933401959421	6.8	274.0	285.0952380952381
371010000	1441065941	30.965847664238833	122.81930081187	6.8	274.0	285.04761904761904
371010000	1441065942	30.965849999999996	122.819267	6.8	274.0	285.0
371010000	1441065943	30.965852092665614	122.81923250046594	6.8	274.0	285.0
371010000	1441065944	30.965853976411818	122.81919734626622	6.8	274.0	285.0
371010000	1441065945	30.96585569686113	122.81916159952841	6.8	274.0	285.0
371010000	1441065946	30.965857299636177	122.81912532238003	6.8	274.0	285.0
371010000	1441065947	30.965858830359583	122.8190885769485	6.8	274.0	285.0
371010000	1441065948	30.965860334654096	122.81905142536124	6.8	274.0	285.0
371010000	1441065949	30.96586185814247	122.81901392974552	6.8	274.0	285.0
371010000	1441065950	30.96586344644763	122.81897615222864	6.8	274.0	285.0
371010000	1441065951	30.96586514519248	122.81893815493777	6.8	274.0	285.0
371010000	1441065952	30.965867	122.8189	6.8	274.0	285.0
371010000	1441065953	30.965869045475337	122.81886174068798	6.8	274.0	285.0
371010000	1441065954	30.965871272151933	122.8188233948567	6.8	274.0	285.0
371010000	1441065955	30.96587365954525	122.81878497150679	6.8	274.0	285.0
371010000	1441065956	30.965876187170807	122.81874647963886	6.8	274.0	285.0
371010000	1441065957	30.965878834544128	122.8187079282536	6.8	274.0	285.0
371010000	1441065958	30.965881581180728	122.81866932635172	6.8	274.0	285.0
371010000	1441065959	30.96588440659615	122.81863068293399	6.8	274.0	285.0
371010000	1441065960	30.96588729030593	122.81859200700114	6.8	274.0	285.0
371010000	1441065961	30.965890211825652	122.81855330755401	6.8	274.0	285.0
371010000	1441065962	30.96589315067088	122.81851459359345	6.8	274.0	285.0
371010000	1441065963	30.965896086357187	122.81847587412034	6.8	274.0	285.0
371010000	1441065964	30.965898998400156	122.81843715813555	6.8	274.0	285.0
371010000	1441065965	30.965901866315416	122.81839845464009	6.8	274.0	285.0
371010000	1441065966	30.96590466961857	122.81835977263492	6.8	274.0	285.0
371010000	1441065967	30.965907387825247	122.81832112112104	6.8	274.0	285.0
371010000	1441065968	30.96591000045107	122.8182825090995	6.8	274.0	285.0
371010000	1441065969	30.9659124870117	122.8182439455714	6.8	274.0	285.0
371010000	1441065970	30.96591482702278	122.81820543953785	6.8	274.0	285.0
371010000	1441065971	30.965917	122.818167	6.8	274.0	285.0
371010000	1441065972	30.96591899342263	122.8181286477169	6.8	274.0	285.0
371010000	1441065973	30.965920826624412	122.81809045047906	6.8	274.0	285.0
371010000	1441065974	30.96592252690281	122.81805248783485	6.8	274.0	285.0
371010000	1441065975	30.96592412155532	122.81801483933258	6.8	274.0	285.0
371010000	1441065976	30.9659256378796	122.81797758452049	6.8	274.0	285.0
371010000	1441065977	30.96592710317333	122.81794080294688	6.8	274.0	285.0
371010000	1441065978	30.965928544734318	122.81790457415987	6.8	274.0	285.0
371010000	1441065979	30.965929989860438	122.81786897770763	6.8	274.0	285.0
371010000	1441065980	30.965931465849653	122.81783409313833	6.8	274.0	285.0
371010000	1441065981	30.96593299999999	122.81779999999999	6.8	274.0	285.0
371010000	1441065982	30.96593461485883	122.8177667446106	6.8	273.95238095238096	285.04761904761904
371010000	1441065983	30.965936313970676	122.81773424036751	6.8	273.90476190476187	285.0952380952381
371010000	1441065984	30.96593809612916	122.81770236743805	6.8	273.85714285714283	285.1428571428571
371010000	1441065985	30.965939960127812	122.8176710059895	6.8	273.8095238095238	285.19047619047615
371010000	1441065986	30.965941904760058	122.81764003618909	6.8	273.7619047619048	285.23809523809524
371010000	1441065987	30.96594392881916	122.81760933820414	6.8	273.7142857142857	285.2857142857143
371010000	1441065988	30.96594603109827	122.81757879220191	6.8	273.6666666666667	285.3333333333333
371010000	1441065989	30.96594821039045	122.81754827834962	6.8	273.61904761904765	285.3809523809524
371010000	1441065990	30.965950465488646	122.81751767681457	6.8	273.57142857142856	285.42857142857144
371010000	1441065991	30.965952795185665	122.81748686776396	6.8	273.5238095238095	285.4761904761905
371010000	1441065992	30.965955198274244	122.81745573136504	6.8	273.4761904761905	285.5238095238095
371010000	1441065993	30.96595767354693	122.81742414778502	6.8	273.42857142857144	285.57142857142856
371010000	1441065994	30.965960219796226	122.81739199719112	6.8	273.38095238095235	285.6190476190476
371010000	1441065995	30.965962835814473	122.81735915975052	6.8	273.33333333333337	285.6666666666667
371010000	1441065996	30.965965520393883	122.81732551563039	6.8	273.28571428571433	285.7142857142857
371010000	1441065997	30.965968272326528	122.81729094499792	6.8	273.23809523809524	285.76190476190476
371010000	1441065998	30.96597109040432	122.81725532802025	6.8	273.1904761904762	285.80952380952385
371010000	1441065999	30.965973973419057	122.8172185448645	6.8	273.14285714285717	285.8571428571429
371010000	1441066000	30.96597692016233	122.81718047569781	6.8	273.09523809523813	285.9047619047619
371010000	1441066001	30.96597992942557	122.81714100068729	6.8	273.04761904761904	285.95238095238096
371010000	1441066002	30.965983	122.8171	6.8	273.0	286.0
371010000	1441066003	30.965986130864678	122.81705742408535	6.8	273.1	286.0
371010000	1441066004	30.96598932175054	122.81701350452204	6.8	273.2	286.0
371010000	1441066005	30.965992572576905	122.81696854317114	6.8	273.3	286.0
371010000	1441066006	30.96599588326341	122.81692284189377	6.8	273.4	286.0
371010000	1441066007	30.965999253730164	122.81687670255106	6.8	273.5	286.0
371010000	1441066008	30.966002683897624	122.81683042700418	6.8	273.6	286.0
371010000	1441066009	30.96600617368678	122.81678431711435	6.8	273.70000000000005	286.0
371010000	1441066010	30.96600972301897	122.81673867474284	6.8	273.8	286.0
371010000	1441066011	30.966013331815965	122.81669380175094	6.8	273.90000000000003	286.0
371010000	1441066012	30.966016999999997	122.81665000000001	6.8	274.0	286.0
371010000	1441066013	30.966020726187274	122.8166075069943	6.8	274.0344827586207	285.96551724137936
371010000	1441066014	30.966024503768892	122.81656630280958	6.8	274.0689655172414	285.9310344827586
371010000	1441066015	30.966028324829416	122.81652630316444	6.8	274.1034482758621	285.89655172413796
371010000	1441066016	30.966032181453333	122.81648742377753	6.8	274.13793103448273	285.8620689655172
371010000	1441066017	30.966036065724968	122.81644958036749	6.8	274.1724137931035	285.82758620689657
371010000	1441066018	30.96603996972856	122.81641268865292	6.8	274.2068965517241	285.7931034482759
371010000	1441066019	30.96604388554815	122.81637666435248	6.8	274.2413793103448	285.7586206896552
371010000	1441066020	30.966047805267777	122.81634142318477	6.8	274.2758620689655	285.7241379310345
371010000	1441066021	30.96605172097126	122.8163068808684	6.8	274.3103448275862	285.68965517241384
371010000	1441066022	30.966055624742406	122.81627295312208	6.8	274.34482758620686	285.6551724137931
371010000	1441066023	30.96605950866486	122.81623955566435	6.8	274.3793103448276	285.62068965517244
371010000	1441066024	30.96606336482221	122.81620660421389	6.8	274.41379310344826	285.5862068965517
371010000	1441066025	30.966067185297955	122.81617401448932	6.8	274.44827586206895	285.55172413793105
371010000	1441066026	30.96607096217547	122.8161417022092	6.8	274.48275862068965	285.51724137931035
371010000	1441066027	30.966074687538075	122.81610958309216	6.8	274.51724137931035	285.48275862068965
371010000	1441066028	30.966078353469	122.81607757285686	6.8	274.55172413793105	285.44827586206895
371010000	1441066029	30.966081952051383	122.81604558722186	6.8	274.58620689655174	285.4137931034483
371010000	1441066030	30.966085475368264	122.81601354190579	6.8	274.6206896551724	285.37931034482756
371010000	1441066031	30.96608891550264	122.81598135262723	6.8	274.65517241379314	285.3448275862069
371010000	1441066032	30.966092264537405	122.81594893510483	6.8	274.6896551724138	285.31034482758616
371010000	1441066033	30.966095514555352	122.81591620505714	6.8	274.7241379310345	285.2758620689655
371010000	1441066034	30.966098657639204	122.81588307820282	6.8	274.7586206896552	285.2413793103448
371010000	1441066035	30.966101685871582	122.81584947026042	6.8	274.7931034482759	285.2068965517241
371010000	1441066036	30.966104591335025	122.8158152969486	6.8	274.8275862068965	285.17241379310343
371010000	1441066037	30.966107366111967	122.81578047398598	6.8	274.86206896551727	285.1379310344828
371010000	1441066038	30.966110002284772	122.81574491709115	6.8	274.8965517241379	285.10344827586204
371010000	1441066039	30.966112491935633	122.8157085419828	6.8	274.9310344827586	285.0689655172414
371010000	1441066040	30.966114827146715	122.81567126437952	6.8	274.9655172413793	285.03448275862064
371010000	1441066041	30.966117000000004	122.815633	6.8	275.0	285.0
371010000	1441066042	30.966119006393104	122.81559370974688	6.8	274.9090909090909	285.0
371010000	1441066043	30.96612085748642	122.81555353525872	6.8	274.8181818181818	285.0
371010000	1441066044	30.966122568256225	122.81551266335805	6.8	274.7272727272727	285.0
371010000	1441066045	30.966124153679065	122.81547128086733	6.8	274.6363636363636	285.0
371010000	1441066046	30.966125628731657	122.81542957460907	6.8	274.54545454545456	285.0
371010000	1441066047	30.966127008390988	122.81538773140582	6.8	274.45454545454544	285.0
371010000	1441066048	30.966128307634293	122.81534593808001	6.8	274.3636363636364	285.0
371010000	1441066049	30.966129541439017	122.81530438145407	6.8	274.27272727272725	285.0
371010000	1441066050	30.96613072478288	122.8152632483505	6.8	274.1818181818182	285.0
371010000	1441066051	30.966131872643828	122.81522272559168	6.8	274.0909090909091	285.0
371010000	1441066052	30.966132999999996	122.815183	6.8	274.0	285.0
371010000	1441066053	30.966134125388788	122.8151442047087	6.8	274.0	285.0
371010000	1441066054	30.966135281583632	122.81510625809423	6.8	274.0	285.0
371010000	1441066055	30.96613650491681	122.81506902484381	6.8	274.0	285.0
371010000	1441066056	30.96613783172043	122.81503236964464	6.8	274.0	285.0
371010000	1441066057	30.966139298326464	122.81499615718383	6.8	274.0	285.0
371010000	1441066058	30.966140941066673	122.81496025214844	6.8	274.0	285.0
371010000	1441066059	30.966142796272724	122.81492451922544	6.8	274.0	285.0
371010000	1441066060	30.96614490027609	122.81488882310181	6.8	274.0	285.0
371010000	1441066061	30.966147289408116	122.81485302846438	6.8	274.0	285.0
371010000	1441066062	30.96615	122.814817	6.8	274.0	285.0
371010000	1441066063	30.966153048603708	122.8147806383094	6.8	274.0	285.0
371010000	1441066064	30.966156372654943	122.8147439876493	6.8	274.0	285.0
371010000	1441066065	30.96615988981041	122.81470712819058	6.8	274.0	285.0
371010000	1441066066	30.966163517726912	122.81467014010424	6.8	274.0	285.0
371010000	1441066067	30.966167174061336	122.81463310356145	6.8	274.0	285.0
371010000	1441066068	30.966170776470662	122.81459609873345	6.8	274.0	285.0
371010000	1441066069	30.96617424261199	122.8145592057917	6.8	274.0	285.0
371010000	1441066070	30.966177490142464	122.81452250490773	6.8	274.0	285.0
371010000	1441066071	30.96618043671934	122.81448607625322	6.8	274.0	285.0
371010000	1441066072	30.966183000000004	122.81445000000001	6.8	274.0	285.0
371010000	1441066073	30.966185128205755	122.8144143130627	6.8	274.0	285.0
371010000	1441066074	30.966186891813635	122.81437887932671	6.8	274.0	285.0
371010000	1441066075	30.966188391864378	122.8143435194199	6.8	274.0	285.0
371010000	1441066076	30.96618972939853	122.81430805397002	6.8	274.0	285.0
371010000	1441066077	30.966191005456423	122.81427230360467	6.8	274.0	285.0
371010000	1441066078	30.966192321078225	122.81423608895129	6.8	274.0	285.0
371010000	1441066079	30.966193777303875	122.81419923063712	6.8	274.0	285.0
371010000	1441066080	30.9661954751731	122.81416154928925	6.8	274.0	285.0
371010000	1441066081	30.966197515725366	122.81412286553466	6.8	274.0	285.0
371010000	1441066082	30.9662	122.81408300000001	6.8	274.0	285.0
371010000	1441066083	30.96620299337408	122.81404187696958	6.8	274.0	285.0
371010000	1441066084	30.9662064185771	122.81399983535854	6.8	274.0	285.0
371010000	1441066085	30.966210162677182	122.81395731774008	6.8	274.0	285.0
371010000	1441066086	30.966214112742932	122.81391476668749	6.8	274.0	285.0
371010000	1441066087	30.966218155843613	122.81387262477443	6.8	274.0	285.0
371010000	1441066088	30.96622217904906	122.81383133457487	6.8	274.0	285.0
371010000	1441066089	30.966226069429577	122.81379133866297	6.8	274.0	285.0
371010000	1441066090	30.96622971405611	122.81375307961312	6.8	274.0	285.0
371010000	1441066091	30.966232999999992	122.81371700000001	6.8	274.0	285.0
371010000	1441066092	30.966235843045425	122.81368340195917	6.8	274.0	285.0
371010000	1441066093	30.966238273826452	122.81365202586889	6.8	274.0	285.0
371010000	1441066094	30.966240351689184	122.81362247166798	6.8	274.0	285.0
371010000	1441066095	30.966242135979215	122.81359433929516	6.8	274.0	285.0
371010000	1441066096	30.966243686041757	122.81356722868898	6.8	274.0	285.0
371010000	1441066097	30.966245061221677	122.81354073978788	6.8	274.0	285.0
371010000	1441066098	30.96624632086346	122.81351447253022	6.8	274.0	285.0
371010000	1441066099	30.96624752431126	122.81348802685426	6.8	274.0	285.0
371010000	1441066100	30.966248730908944	122.81346100269815	6.8	274.0	285.0
371010000	1441066101	30.96625000000001	122.813433	6.8	274.0	285.0
371010000	1441066102	30.966251380541713	122.81340370039632	6.8	274.0	285.0
371010000	1441066103	30.966252879947515	122.81337311231752	6.8	274.0	285.0
371010000	1441066104	30.966254495245025	122.81334132589248	6.8	274.0	285.0
371010000	1441066105	30.966256223461922	122.81330843125008	6.8	274.0	285.0
371010000	1441066106	30.966258061625876	122.81327451851922	6.8	274.0	285.0
371010000	1441066107	30.966260006764724	122.81323967782882	6.8	274.0	285.0
371010000	1441066108	30.96626205590629	122.81320399930775	6.8	274.0	285.0
371010000	1441066109	30.966264206078556	122.81316757308494	6.8	274.0	285.0
371010000	1441066110	30.966266454309515	122.81313048928928	6.8	274.0	285.0
371010000	1441066111	30.96626879762731	122.81309283804973	6.8	274.0	285.0
371010000	1441066112	30.966271233060166	122.81305470949522	6.8	274.0	285.0
371010000	1441066113	30.966273757636397	122.81301619375465	6.8	274.0	285.0
371010000	1441066114	30.966276368384428	122.81297738095701	6.8	274.0	285.0
371010000	1441066115	30.96627906233279	122.81293836123125	6.8	274.0	285.0
371010000	1441066116	30.966281836510127	122.81289922470637	6.8	274.0	285.0
371010000	1441066117	30.966284687945176	122.81286006151134	6.8	274.0	285.0
371010000	1441066118	30.966287613666793	122.81282096177519	6.8	274.0	285.0
371010000	1441066119	30.966290610703986	122.81278201562694	6.8	274.0	285.0
371010000	1441066120	30.966293676085755	122.81274331319561	6.8	274.0	285.0
371010000	1441066121	30.966296806841342	122.81270494461026	6.8	274.0	285.0
371010000	1441066122	30.966299999999997	122.812667	6.8	274.0	285.0
371010000	1441066123	30.966303250880934	122.81262953879296	6.8	274.0	285.0
371010000	1441066124	30.96630654796259	122.8125924976136	6.8	274.0	285.0
371010000	1441066125	30.966309878013156	122.81255578238543	6.8	274.0	285.0
371010000	1441066126	30.966313227800697	122.81251929903199	6.8	274.0	285.0
371010000	1441066127	30.966316584093125	122.81248295347687	6.8	274.0	285.0
371010000	1441066128	30.96631993365834	122.81244665164357	6.8	274.0	285.0
371010000	1441066129	30.966323263264044	122.81241029945565	6.8	274.0	285.0
371010000	1441066130	30.966326559677892	122.81237380283669	6.8	274.0	285.0
371010000	1441066131	30.966329809667396	122.81233706771029	6.8	274.0	285.0
371010000	1441066132	30.966333	122.81230000000001	6.8	274.0	285.0
371010000	1441066133	30.96633612011359	122.81226252889799	6.8	274.0	285.0
371010000	1441066134	30.9663391701286	122.81222467667065	6.8	274.0	285.0
371010000	1441066135	30.966342152835974	122.8121864888529	6.8	274.0	285.0
371010000	1441066136	30.96634507102684	122.81214801097973	6.8	274.0	285.0
371010000	1441066137	30.96634792749228	122.81210928858606	6.8	274.0	285.0
371010000	1441066138	30.966350725023528	122.81207036720689	6.8	274.0	285.0
371010000	1441066139	30.966353466411757	122.81203129237713	6.8	274.0	285.0
371010000	1441066140	30.966356154448277	122.81199210963175	6.8	274.0	285.0
371010000	1441066141	30.966358791924442	122.8119528645057	6.8	274.0	285.0
371010000	1441066142	30.966361381631607	122.81191360253398	6.8	274.0	285.0
371010000	1441066143	30.96636392636128	122.81187436925151	6.8	274.0	285.0
371010000	1441066144	30.96636642890493	122.81183521019327	6.8	274.0	285.0
371010000	1441066145	30.966368892054124	122.81179617089418	6.8	274.0	285.0
371010000	1441066146	30.966371318600473	122.81175729688923	6.8	274.0	285.0
371010000	1441066147	30.96637371133567	122.81171863371338	6.8	274.0	285.0
371010000	1441066148	30.96637607305141	122.81168022690159	6.8	274.0	285.0
371010000	1441066149	30.96637840653949	122.81164212198877	6.8	274.0	285.0
371010000	1441066150	30.966380714591722	122.81160436450993	6.8	274.0	285.0
371010000	1441066151	30.966382999999993	122.81156700000001	6.8	274.0	285.0
371010000	1441066152	30.96638526979532	122.81153005498228	6.8	274.0	285.0
371010000	1441066153	30.966387547964988	122.81149347993343	6.8	274.0	285.0
371010000	1441066154	30.96638986273532	122.81145720631841	6.8	274.0	285.0
371010000	1441066155	30.966392242332525	122.81142116560213	6.8	274.0	285.0
371010000	1441066156	30.96639471498277	122.81138528924946	6.8	274.0	285.0
371010000	1441066157	30.96639730891213	122.81134950872523	6.8	274.0	285.0
371010000	1441066158	30.966400052346582	122.81131375549414	6.8	274.0	285.0
371010000	1441066159	30.966402973512068	122.81127796102099	6.8	274.0	285.0
371010000	1441066160	30.966406100634437	122.81124205677042	6.8	274.0	285.0
371010000	1441066161	30.96640946193943	122.81120597420703	6.8	274.0	285.0
371010000	1441066162	30.966413085652746	122.81116964479538	6.8	274.0	285.0
371010000	1441066163	30.966417	122.811133	6.8	274.0	285.0
371010000	1441066164	30.96642120944762	122.81109599616113	6.8	274.0	285.0
371010000	1441066165	30.96642562342544	122.81105868912236	6.8	274.0	285.0
371010000	1441066166	30.966430127604312	122.81102115960323	6.8	274.0	285.0
371010000	1441066167	30.966434607655167	122.81098348832347	6.8	274.0	285.0
371010000	1441066168	30.966438949248992	122.81094575600305	6.8	274.0	285.0
371010000	1441066169	30.966443038056923	122.8109080433621	6.8	274.0	285.0
371010000	1441066170	30.966446759750173	122.8108704311209	6.8	274.0	285.0
371010000	1441066171	30.96645	122.810833	6.8	274.0	285.0
371010000	1441066172	30.966452680707018	122.8107958113112	6.8	274.1	285.09999999999997
371010000	1441066173	30.966454868688615	122.8107588487306	6.8	274.2	285.2
371010000	1441066174	30.96645666699129	122.81072207652534	6.8	274.3	285.3
371010000	1441066175	30.966458178661536	122.81068545896234	6.8	274.4	285.40000000000003
371010000	1441066176	30.9664595067458	122.8106489603084	6.8	274.5	285.5
371010000	1441066177	30.96646075429048	122.81061254483008	6.8	274.6	285.6
371010000	1441066178	30.966462024341944	122.81057617679389	6.8	274.7	285.7
371010000	1441066179	30.9664634199465	122.81053982046605	6.8	274.8	285.8
371010000	1441066180	30.96646504415045	122.81050344011278	6.8	274.9	285.90000000000003
371010000	1441066181	30.966467	122.810467	6.8	275.0	286.0
371010000	1441066182	30.966469363072196	122.81043047294295	6.8	275.0	286.0
371010000	1441066183	30.96647209906737	122.81039386595441	6.8	275.0	286.0
371010000	1441066184	30.966475146216684	122.81035719459658	6.8	275.0	286.0
371010000	1441066185	30.96647844275132	122.8103204744318	6.8	275.0	286.0
371010000	1441066186	30.966481926902492	122.8102837210225	6.8	275.0	286.0
371010000	1441066187	30.96648553690144	122.81024694993123	6.8	275.0	286.0
371010000	1441066188	30.966489210979397	122.81021017672056	6.8	275.0	286.0
371010000	1441066189	30.966492887367604	122.81017341695326	6.8	275.0	286.0
371010000	1441066190	30.966496504297385	122.8101366861921	6.8	275.0	286.0
371010000	1441066191	30.966500000000003	122.8101	6.8	275.0	286.0
371010000	1441066192	30.966503325290226	122.81006336986468	6.8	275.0	286.0
371010000	1441066193	30.966506481316515	122.8100267909725	6.8	275.0	286.0
371010000	1441066194	30.966509481810842	122.80999025443454	6.8	275.0	286.0
371010000	1441066195	30.96651234050507	122.80995375136183	6.8	275.0	286.0
371010000	1441066196	30.966515071131127	122.8099172728654	6.8	275.0	286.0
371010000	1441066197	30.96651768742088	122.80988081005628	6.8	275.0	286.0
371010000	1441066198	30.966520203106228	122.8098443540454	6.8	275.0	286.0
371010000	1441066199	30.966522631919016	122.80980789594372	6.8	275.0	286.0
371010000	1441066200	30.966524987591132	122.80977142686223	6.8	275.0	286.0
371010000	1441066201	30.966527283854393	122.80973493791174	6.8	275.0	286.0
371010000	1441066202	30.966529534440657	122.80969842020323	6.8	275.0	286.0
371010000	1441066203	30.96653175308175	122.8096618648475	6.8	275.0	286.0
371010000	1441066204	30.96653395350947	122.80962526295545	6.8	275.0	286.0
371010000	1441066205	30.96653614945564	122.80958860563788	6.8	275.0	286.0
371010000	1441066206	30.96653835465207	122.80955188400559	6.8	275.0	286.0
371010000	1441066207	30.966540582830522	122.80951508916938	6.8	275.0	286.0
371010000	1441066208	30.966542847722778	122.80947821223998	6.8	275.0	286.0
371010000	1441066209	30.966545163060605	122.80944124432814	6.8	275.0	286.0
371010000	1441066210	30.96654754257577	122.80940417654458	6.8	275.0	286.0
371010000	1441066211	30.966549999999998	122.80936699999998	6.8	275.0	286.0
371010000	1441066212	30.966552544687495	122.80932971959993	6.8	274.91666666666663	286.0
371010000	1441066213	30.966555168482223	122.80929239542961	6.8	274.8333333333333	286.0
371010000	1441066214	30.96655785885069	122.80925510136913	6.8	274.75	286.0
371010000	1441066215	30.966560603259477	122.80921791129863	6.8	274.6666666666667	286.0
371010000	1441066216	30.966563389175278	122.8091808990983	6.8	274.5833333333333	286.0
371010000	1441066217	30.966566204064844	122.80914413864828	6.8	274.5	286.0
371010000	1441066218	30.96656903539501	122.80910770382886	6.8	274.4166666666667	286.0
371010000	1441066219	30.966571870632702	122.80907166852023	6.8	274.3333333333333	286.0
371010000	1441066220	30.96657469724494	122.80903610660275	6.8	274.25	286.0
371010000	1441066221	30.966577502698783	122.80900109195665	6.8	274.16666666666663	286.0
371010000	1441066222	30.9665802744614	122.80896669846229	6.8	274.08333333333337	286.0
371010000	1441066223	30.966582999999996	122.808933	6.8	274.0	286.0
371010000	1441066224	30.966585670232305	122.80890003793144	6.8	274.05263157894734	286.0
371010000	1441066225	30.966588289877684	122.80886772354326	6.8	274.10526315789474	286.0
371010000	1441066226	30.966590867105815	122.80883593560328	6.8	274.15789473684214	286.0
371010000	1441066227	30.966593410086276	122.80880455287932	6.8	274.2105263157895	286.0
371010000	1441066228	30.96659592698848	122.80877345413924	6.8	274.2631578947368	286.0
371010000	1441066229	30.966598425981747	122.80874251815078	6.8	274.3157894736842	286.0
371010000	1441066230	30.966600915235276	122.80871162368172	6.8	274.36842105263156	286.0
371010000	1441066231	30.96660340291813	122.80868064949982	6.8	274.42105263157896	286.0
371010000	1441066232	30.966605897199297	122.80864947437273	6.8	274.4736842105263	286.0
371010000	1441066233	30.96660840624759	122.80861797706822	6.8	274.5263157894737	286.0
371010000	1441066234	30.96661093823178	122.80858603635394	6.8	274.57894736842104	286.0
371010000	1441066235	30.966613501320428	122.80855353099751	6.8	274.6315789473684	286.0
371010000	1441066236	30.96661610368202	122.80852033976659	6.8	274.6842105263158	286.0
371010000	1441066237	30.96661875348489	122.80848634142876	6.8	274.7368421052632	286.0
371010000	1441066238	30.966621458897265	122.80845141475159	6.8	274.7894736842105	286.0
371010000	1441066239	30.96662422808715	122.80841543850262	6.8	274.84210526315786	286.0
371010000	1441066240	30.96662706922244	122.80837829144942	6.8	274.89473684210526	286.0
371010000	1441066241	30.96662999047088	122.80833985235938	6.8	274.94736842105266	286.0
371010000	1441066242	30.966633	122.80830000000002	6.8	275.0	286.0
371010000	1441066243	30.966636103229476	122.8082586830633	6.8	275.09999999999997	286.0
371010000	1441066244	30.966639294588326	122.80821612993944	6.8	275.2	286.0
371010000	1441066245	30.96664256575825	122.80817263894322	6.8	275.29999999999995	286.0
371010000	1441066246	30.966645908421267	122.80812850838957	6.8	275.4	286.0
371010000	1441066247	30.966649314259847	122.80808403659337	6.8	275.49999999999994	286.0
371010000	1441066248	30.966652774956817	122.80803952186959	6.8	275.6	286.0
371010000	1441066249	30.966656282195455	122.80799526253324	6.8	275.7	286.0
371010000	1441066250	30.966659827659424	122.80795155689944	6.8	275.8	286.0
371010000	1441066251	30.96666340303279	122.8079087032833	6.8	275.9	286.0
371010000	1441066252	30.966667	122.807867	6.8	276.0	286.0
371010000	1441066253	30.966670610918648	122.80782667641017	6.8	276.0	285.94736842105266
371010000	1441066254	30.96667423083752	122.80778768605566	6.8	276.0	285.89473684210526
371010000	1441066255	30.96667785547807	122.8077499135237	6.8	276.0	285.8421052631579
371010000	1441066256	30.966681480561572	122.80771324340148	6.8	276.0	285.7894736842106
371010000	1441066257	30.966685101809144	122.8076775602762	6.8	276.0	285.7368421052631
371010000	1441066258	30.96668871494174	122.80764274873499	6.8	276.0	285.6842105263158
371010000	1441066259	30.966692315680152	122.8076086933651	6.8	276.0	285.63157894736844
371010000	1441066260	30.9666958997451	122.80757527875363	6.8	276.0	285.57894736842104
371010000	1441066261	30.96669946285708	122.80754238948775	6.8	276.0	285.5263157894737
371010000	1441066262	30.96670300073655	122.80750991015456	6.8	276.0	285.4736842105263
371010000	1441066263	30.966706509103822	122.80747772534124	6.8	276.0	285.42105263157896
371010000	1441066264	30.966709983679042	122.80744571963484	6.8	276.0	285.36842105263156
371010000	1441066265	30.966713420182316	122.80741377762251	6.8	276.0	285.3157894736842
371010000	1441066266	30.966716814333573	122.8073817838913	6.8	276.0	285.2631578947369
371010000	1441066267	30.966720161852642	122.80734962302834	6.8	276.0	285.2105263157894
371010000	1441066268	30.96672345845929	122.80731717962068	6.8	276.0	285.1578947368421
371010000	1441066269	30.966726699873092	122.80728433825534	6.8	276.0	285.10526315789474
371010000	1441066270	30.966729881813542	122.80725098351945	6.8	276.0	285.05263157894734
371010000	1441066271	30.96673300000001	122.80721700000001	6.8	276.0	285.0
371010000	1441066272	30.96673605195307	122.8071823005582	6.8	275.91666666666663	285.0
371010000	1441066273	30.966739042398743	122.80714691115159	6.8	275.8333333333333	285.0
371010000	1441066274	30.966741977864388	122.80711088601194	6.8	275.75	285.0
371010000	1441066275	30.96674486487746	122.80707427937094	6.8	275.66666666666663	285.0
371010000	1441066276	30.966747709965432	122.80703714546031	6.8	275.5833333333333	285.0
371010000	1441066277	30.966750519655875	122.80699953851179	6.8	275.49999999999994	285.0
371010000	1441066278	30.966753300476363	122.80696151275706	6.8	275.4166666666667	285.0
371010000	1441066279	30.96675605895457	122.80692312242783	6.8	275.3333333333333	285.0
371010000	1441066280	30.966758801618216	122.80688442175581	6.8	275.25	285.0
371010000	1441066281	30.966761534995083	122.80684546497271	6.8	275.1666666666667	285.0
371010000	1441066282	30.96676426561305	122.8068063063102	6.8	275.0833333333333	285.0
371010000	1441066283	30.966766999999997	122.80676699999998	6.8	275.0	285.0
371010000	1441066284	30.96676974302887	122.80672759571694	6.8	274.94736842105266	285.0
371010000	1441066285	30.966772492952547	122.8066881249086	6.8	274.89473684210526	285.0
371010000	1441066286	30.966775246368837	122.80664861446581	6.8	274.84210526315786	285.0
371010000	1441066287	30.966777999875656	122.80660909127931	6.8	274.7894736842105	285.0
371010000	1441066288	30.966780750070882	122.80656958223994	6.8	274.7368421052632	285.0
371010000	1441066289	30.966783493552526	122.80653011423847	6.8	274.6842105263158	285.0
371010000	1441066290	30.966786226918522	122.80649071416573	6.8	274.6315789473684	285.0
371010000	1441066291	30.966788946766886	122.80645140891252	6.8	274.57894736842104	285.0
371010000	1441066292	30.96679164969568	122.80641222536968	6.8	274.5263157894737	285.0
371010000	1441066293	30.96679433230298	122.80637319042806	6.8	274.4736842105263	285.0
371010000	1441066294	30.966796991186893	122.8063343309785	6.8	274.42105263157896	285.0
371010000	1441066295	30.96679962294556	122.80629567391183	6.8	274.36842105263156	285.0
371010000	1441066296	30.966802224177176	122.80625724611893	6.8	274.3157894736842	285.0
371010000	1441066297	30.966804791479916	122.80621907449068	6.8	274.2631578947368	285.0
371010000	1441066298	30.96680732145204	122.80618118591796	6.8	274.2105263157895	285.0
371010000	1441066299	30.96680981069179	122.80614360729163	6.8	274.15789473684214	285.0
371010000	1441066300	30.96681225579749	122.80610636550259	6.8	274.10526315789474	285.0
371010000	1441066301	30.966814653367436	122.80606948744176	6.8	274.05263157894734	285.0
371010000	1441066302	30.966817	122.80603300000001	6.8	274.0	285.0
371010000	1441066303	30.96681929466893	122.80599691423166	6.8	274.05	285.0
371010000	1441066304	30.96682154584961	122.80596117784441	6.8	274.1	285.0
371010000	1441066305	30.966823764392657	122.80592572270942	6.8	274.15	285.0
371010000	1441066306	30.966825961148704	122.80589048069777	6.8	274.2	285.0
371010000	1441066307	30.966828146968236	122.80585538368048	6.8	274.25	285.0
371010000	1441066308	30.96683033270172	122.8058203635286	6.8	274.3	285.0
371010000	1441066309	30.96683252919948	122.8057853521132	6.8	274.34999999999997	285.0
371010000	1441066310	30.966834747311843	122.80575028130521	6.8	274.4	285.0
371010000	1441066311	30.966836997889015	122.80571508297564	6.8	274.45	285.0
371010000	1441066312	30.96683929178114	122.8056796889954	6.8	274.5	285.0
371010000	1441066313	30.966841639838282	122.80564403123546	6.8	274.55	285.0
371010000	1441066314	30.96684405291043	122.80560804156673	6.8	274.6	285.0
371010000	1441066315	30.96684654184752	122.80557165186006	6.8	274.65000000000003	285.0
371010000	1441066316	30.966849117499343	122.80553479398631	6.8	274.7	285.0
371010000	1441066317	30.96685179071568	122.80549739981633	6.8	274.75	285.0
371010000	1441066318	30.966854572346183	122.80545940122092	6.8	274.8	285.0
371010000	1441066319	30.966857473240434	122.80542073007086	6.8	274.85	285.0
371010000	1441066320	30.9668605042479	122.80538131823688	6.8	274.9	285.0
371010000	1441066321	30.966863676217994	122.80534109758972	6.8	274.95	285.0
371010000	1441066322	30.966866999999993	122.80530000000002	6.8	275.0	285.0
371010000	1441066323	30.966870478849394	122.80525803083918	6.8	275.0	285.0
371010000	1441066324	30.966874085647046	122.80521548948157	6.8	275.0	285.0
371010000	1441066325	30.96687778568054	122.8051727488024	6.8	275.0	285.0
371010000	1441066326	30.966881544237946	122.80513018167697	6.8	275.0	285.0
371010000	1441066327	30.96688532660785	122.8050881609807	6.8	275.0	285.0
371010000	1441066328	30.96688909807927	122.80504705958917	6.8	275.0	285.0
371010000	1441066329	30.966892823941762	122.805007250378	6.8	275.0	285.0
371010000	1441066330	30.96689646948523	122.804969106223	6.8	275.0	285.0
371010000	1441066331	30.966900000000003	122.804933	6.8	275.0	285.0
371010000	1441066332	30.966903387860395	122.80489917298154	6.8	275.0	285.0
371010000	1441066333	30.966906633775366	122.8048673400261	6.8	275.0	285.0
371010000	1441066334	30.96690974553709	122.80483708438871	6.8	275.0	285.0
371010000	1441066335	30.96691273093729	122.80480798932417	6.8	275.0	285.0
371010000	1441066336	30.966915597767247	122.80477963808742	6.8	275.0	285.0
371010000	1441066337	30.966918353817874	122.80475161393316	6.8	275.0	285.0
371010000	1441066338	30.96692100687974	122.80472350011608	6.8	275.0	285.0
371010000	1441066339	30.96692356474301	122.80469487989089	6.8	275.0	285.0
371010000	1441066340	30.966926035197464	122.80466533651214	6.8	275.0	285.0
371010000	1441066341	30.966928426032542	122.80463445323441	6.8	275.0	285.0
371010000	1441066342	30.96693074503723	122.8046018133122	6.8	275.0	285.0
371010000	1441066343	30.966932999999997	122.804567	6.8	275.0	285.0
371010000	1441066344	30.966935199355724	122.80452973865773	6.8	275.0	285.0
371010000	1441066345	30.966937354126667	122.80449032306717	6.8	275.0	285.0
371010000	1441066346	30.966939475982333	122.8044491891156	6.8	275.0	285.0
371010000	1441066347	30.966941576592717	122.8044067726904	6.8	275.0	285.0
371010000	1441066348	30.966943667628325	122.8043635096789	6.8	275.0	285.0
371010000	1441066349	30.966945760760204	122.80431983596839	6.8	275.0	285.0
371010000	1441066350	30.96694786766002	122.8042761874463	6.8	275.0	285.0
371010000	1441066351	30.966950000000008	122.804233	6.8	275.0	285.0
371010000	1441066352	30.966952167575315	122.80419062874729	6.803333333333333	274.96666666666664	285.0
371010000	1441066353	30.966954372670852	122.80414910572779	6.806666666666667	274.93333333333334	285.0
371010000	1441066354	30.966956615693793	122.80410838221148	6.81	274.9	285.0
371010000	1441066355	30.966958897051278	122.80406840946837	6.8133333333333335	274.8666666666667	285.0
371010000	1441066356	30.966961217150367	122.80402913876848	6.816666666666666	274.8333333333333	285.0
371010000	1441066357	30.966963576398033	122.80399052138183	6.82	274.8	285.0
371010000	1441066358	30.966965975201198	122.8039525085784	6.823333333333333	274.76666666666665	285.0
371010000	1441066359	30.966968413966693	122.8039150516282	6.826666666666666	274.7333333333333	285.0
371010000	1441066360	30.96697089310132	122.80387810180117	6.83	274.7	285.0
371010000	1441066361	30.966973413011786	122.80384161036737	6.833333333333333	274.6666666666667	285.0
371010000	1441066362	30.966975974104752	122.80380552859671	6.836666666666667	274.6333333333333	285.0
371010000	1441066363	30.966978576786822	122.80376980775925	6.84	274.6	285.0
371010000	1441066364	30.966981221464547	122.8037343991249	6.843333333333334	274.56666666666666	285.0
371010000	1441066365	30.9669839085444	122.80369925396367	6.846666666666667	274.5333333333333	285.0
371010000	1441066366	30.96698663843283	122.80366432354552	6.85	274.5	285.0
371010000	1441066367	30.966989411536204	122.80362955914039	6.8533333333333335	274.4666666666667	285.0
371010000	1441066368	30.96699222826086	122.80359491201824	6.8566666666666665	274.43333333333334	285.0
371010000	1441066369	30.966995089013047	122.80356033344903	6.86	274.4	285.0
371010000	1441066370	30.966997994199033	122.80352577470268	6.863333333333333	274.3666666666667	285.0
371010000	1441066371	30.967000944224935	122.80349118704915	6.866666666666667	274.3333333333333	285.0
371010000	1441066372	30.96700393949692	122.80345652175836	6.87	274.3	285.0
371010000	1441066373	30.967006980420994	122.80342173010025	6.873333333333334	274.2666666666667	285.0
371010000	1441066374	30.967010067403216	122.80338676334475	6.876666666666667	274.23333333333335	285.0
371010000	1441066375	30.967013200849532	122.8033515727617	6.88	274.2	285.0
371010000	1441066376	30.96701638116585	122.80331610962108	6.883333333333334	274.1666666666667	285.0
371010000	1441066377	30.96701960875799	122.80328032519274	6.886666666666667	274.1333333333333	285.0
371010000	1441066378	30.967022884031778	122.8032441707466	6.890000000000001	274.1	285.0
371010000	1441066379	30.96702620739292	122.80320759755251	6.8933333333333335	274.06666666666666	285.0
371010000	1441066380	30.967029579247125	122.80317055688037	6.896666666666667	274.03333333333336	285.0
371010000	1441066381	30.967033	122.80313300000002	6.9	274.0	285.0
371010000	1441066382	30.96703646823761	122.80309489742757	6.895238095238096	274.04761904761904	285.0
371010000	1441066383	30.96703997526811	122.8030562966641	6.890476190476191	274.09523809523813	285.0
371010000	1441066384	30.96704351058025	122.80301726445695	6.885714285714286	274.14285714285717	285.0
371010000	1441066385	30.967047063662818	122.80297786755352	6.880952380952381	274.1904761904762	285.0
371010000	1441066386	30.967050624004763	122.8029381727012	6.876190476190477	274.23809523809524	285.0
371010000	1441066387	30.96705418109502	122.80289824664744	6.871428571428572	274.2857142857143	285.0
371010000	1441066388	30.967057724422638	122.80285815613966	6.866666666666667	274.3333333333333	285.0
371010000	1441066389	30.967061243476774	122.80281796792536	6.861904761904762	274.38095238095235	285.0
371010000	1441066390	30.967064727746635	122.80277774875209	6.857142857142858	274.42857142857144	285.0
371010000	1441066391	30.967068166721546	122.80273756536737	6.852380952380953	274.4761904761905	285.0
371010000	1441066392	30.967071549890868	122.8026974845187	6.847619047619047	274.5238095238095	285.0
371010000	1441066393	30.967074866744078	122.80265757295376	6.8428571428571425	274.57142857142856	285.0
371010000	1441066394	30.967078106770742	122.80261789742013	6.838095238095238	274.61904761904765	285.0
371010000	1441066395	30.967081259460482	122.80257852466544	6.833333333333333	274.6666666666667	285.0
371010000	1441066396	30.967084314303	122.80253952143737	6.828571428571428	274.7142857142857	285.0
371010000	1441066397	30.967087260788094	122.8025009544836	6.8238095238095235	274.76190476190476	285.0
371010000	1441066398	30.96709008840562	122.80246289055187	6.819047619047619	274.8095238095238	285.0
371010000	1441066399	30.967092786645537	122.80242539638988	6.814285714285714	274.85714285714283	285.0
371010000	1441066400	30.967095344997848	122.80238853874538	6.809523809523809	274.90476190476187	285.0
371010000	1441066401	30.96709775295262	122.80235238436617	6.804761904761905	274.95238095238096	285.0
371010000	1441066402	30.9671	122.802317	6.8	275.0	285.0
371010000	1441066403	30.967102083519837	122.8022824150769	6.811111111111111	275.0	285.0
371010000	1441066404	30.967104032450614	122.80224850975574	6.822222222222222	275.0	285.0
371010000	1441066405	30.96710588362028	122.80221512687754	6.833333333333333	275.0	285.0
371010000	1441066406	30.96710767385663	122.8021821092833	6.844444444444444	275.0	285.0
371010000	1441066407	30.967109439987293	122.80214929981383	6.855555555555556	275.0	285.0
371010000	1441066408	30.96711121883974	122.80211654131004	6.866666666666667	275.0	285.0
371010000	1441066409	30.96711304724128	122.8020836766127	6.877777777777778	275.0	285.0
371010000	1441066410	30.967114962019018	122.80205054856246	6.888888888888889	275.0	285.0
371010000	1441066411	30.967116999999995	122.802017	6.9	275.0	285.0
371010000	1441066412	30.967119190400837	122.80198290399888	6.9	275.0	285.0
371010000	1441066413	30.96712153199736	122.80194825456444	6.9	275.0	285.0
371010000	1441066414	30.967124015955275	122.80191307593493	6.9	275.0	285.0
371010000	1441066415	30.967126633440266	122.80187739234873	6.9	275.0	285.0
371010000	1441066416	30.967129375618036	122.80184122804417	6.9	275.0	285.0
371010000	1441066417	30.96713223365435	122.80180460725954	6.9	275.0	285.0
371010000	1441066418	30.967135198714946	122.80176755423321	6.9	275.0	285.0
371010000	1441066419	30.96713826196562	122.80173009320357	6.9	275.0	285.0
371010000	1441066420	30.967141414572186	122.801692248409	6.9	275.0	285.0
371010000	1441066421	30.967144647700465	122.80165404408785	6.9	275.0	285.0
371010000	1441066422	30.967147952516306	122.80161550447856	6.9	275.0	285.0
371010000	1441066423	30.96715132018563	122.80157665381957	6.9	275.0	285.0
371010000	1441066424	30.96715474187431	122.8015375163493	6.9	275.0	285.0
371010000	1441066425	30.967158208748305	122.8014981163062	6.9	275.0	285.0
371010000	1441066426	30.967161711973613	122.80145847792878	6.9	275.0	285.0
371010000	1441066427	30.967165242716156	122.80141862545553	6.9	275.0	285.0
371010000	1441066428	30.967168792142022	122.80137858312493	6.9	275.0	285.0
371010000	1441066429	30.96717235141723	122.8013383751755	6.9	275.0	285.0
371010000	1441066430	30.967175911707898	122.80129802584584	6.9	275.0	285.0
371010000	1441066431	30.967179464180102	122.80125755937446	6.9	275.0	285.0
371010000	1441066432	30.967182999999995	122.801217	6.9	275.0	285.0
371010000	1441066433	30.967186511425737	122.80117637280387	6.9	275.0	285.0
371010000	1441066434	30.96718999508338	122.80113570623907	6.9	275.0	285.0
371010000	1441066435	30.967193448691017	122.80109502960143	6.9	275.0	285.0
371010000	1441066436	30.967196869966724	122.80105437218671	6.9	275.0	285.0
371010000	1441066437	30.967200256628676	122.80101376329087	6.9	275.0	285.0
371010000	1441066438	30.967203606395056	122.80097323220967	6.9	275.0	285.0
371010000	1441066439	30.967206916984075	122.80093280823904	6.9	275.0	285.0
371010000	1441066440	30.96721018611399	122.80089252067481	6.9	275.0	285.0
371010000	1441066441	30.967213411503113	122.80085239881284	6.9	275.0	285.0
371010000	1441066442	30.96721659086974	122.80081247194904	6.9	275.0	285.0
371010000	1441066443	30.967219721932253	122.80077276937931	6.9	275.0	285.0
371010000	1441066444	30.967222802409058	122.8007333203995	6.9	275.0	285.0
371010000	1441066445	30.96722583001858	122.80069415430555	6.9	275.0	285.0
371010000	1441066446	30.967228802479294	122.80065530039336	6.9	275.0	285.0
371010000	1441066447	30.967231717509694	122.80061678795884	6.9	275.0	285.0
371010000	1441066448	30.967234572828325	122.80057864629794	6.9	275.0	285.0
371010000	1441066449	30.96723736615373	122.80054090470655	6.9	275.0	285.0
371010000	1441066450	30.96724009520452	122.80050359248062	6.9	275.0	285.0
371010000	1441066451	30.967242757699317	122.80046673891609	6.9	275.0	285.0
371010000	1441066452	30.96724535135679	122.80043037330887	6.9	275.0	285.0
371010000	1441066453	30.96724787389559	122.80039452495492	6.9	275.0	285.0
371010000	1441066454	30.96725032303446	122.80035922315022	6.9	275.0	285.0
371010000	1441066455	30.9672526964921	122.80032449719073	6.9	275.0	285.0
371010000	1441066456	30.967254991987293	122.80029037637233	6.9	275.0	285.0
371010000	1441066457	30.967257207238806	122.80025688999108	6.9	275.0	285.0
371010000	1441066458	30.96725933996545	122.80022406734287	6.9	275.0	285.0
371010000	1441066459	30.967261387886044	122.80019193772368	6.9	275.0	285.0
371010000	1441066460	30.96726334871943	122.8001605304295	6.9	275.0	285.0
371010000	1441066461	30.96726522018445	122.8001298747563	6.9	275.0	285.0
371010000	1441066462	30.96726699999999	122.80010000000001	6.9	275.0	285.0
371010000	1441066463	30.967268692033553	122.80007088319013	6.9	275.0	285.0
371010000	1441066464	30.96727032474693	122.80004229229013	6.9	275.0	285.0
371010000	1441066465	30.967271932750343	122.80001394299696	6.9	275.0	285.0
371010000	1441066466	30.967273550653708	122.7999855510074	6.9	275.0	285.0
371010000	1441066467	30.967275213066742	122.79995683201827	6.9	275.0	285.0
371010000	1441066468	30.96727695459885	122.79992750172636	6.9	275.0	285.0
371010000	1441066469	30.967278809859234	122.79989727582826	6.9	275.0	285.0
371010000	1441066470	30.967280813456753	122.79986587002065	6.9	275.0	285.0
371010000	1441066471	30.967283000000002	122.79983299999999	6.9	275.0	285.0
371010000	1441066472	30.967285395063126	122.79979846149216	6.9	275.0	285.0
371010000	1441066473	30.967287988083633	122.79976237034037	6.9	275.0	285.0
371010000	1441066474	30.967290759465065	122.7997249224173	6.9	275.0	285.0
371010000	1441066475	30.96729368961114	122.79968631359564	6.9	275.0	285.0
371010000	1441066476	30.96729675892573	122.79964673974816	6.9	275.0	285.0
371010000	1441066477	30.967299947812986	122.79960639674759	6.9	275.0	285.0
371010000	1441066478	30.967303236677267	122.79956548046681	6.9	275.0	285.0
371010000	1441066479	30.967306605923138	122.79952418677868	6.9	275.0	285.0
371010000	1441066480	30.967310035955446	122.79948271155614	6.9	275.0	285.0
371010000	1441066481	30.967313507179295	122.79944125067223	6.9	275.0	285.0
371010000	1441066482	30.967316999999998	122.79940000000002	6.9	275.0	285.0
371010000	1441066483	30.96732049601784	122.79935913026557	6.9	275.0	285.0
371010000	1441066484	30.967323981612022	122.79931871160694	6.9	275.0	285.0
371010000	1441066485	30.96732744435653	122.79927878901523	6.9	275.0	285.0
371010000	1441066486	30.967330871825364	122.79923940748147	6.9	275.0	285.0
371010000	1441066487	30.967334251592607	122.7992006119968	6.9	275.0	285.0
371010000	1441066488	30.967337571232328	122.79916244755232	6.9	275.0	285.0
371010000	1441066489	30.967340818318718	122.79912495913923	6.9	275.0	285.0
371010000	1441066490	30.96734398042596	122.79908819174867	6.9	275.0	285.0
371010000	1441066491	30.9673470451283	122.79905219037185	6.9	275.0	285.0
371010000	1441066492	30.967349999999993	122.799017	6.9	275.0	285.0
371010000	1441066493	30.96735283675327	122.79898264027563	6.9	275.0	285.0
371010000	1441066494	30.967355563651978	122.79894902944619	6.9	275.0	285.0
371010000	1441066495	30.967358193097702	122.79891606041055	6.9	275.0	285.0
371010000	1441066496	30.96736073749195	122.79888362606734	6.9	275.0	285.0
371010000	1441066497	30.967363209236115	122.7988516193153	6.9	275.0	285.0
371010000	1441066498	30.96736562073146	122.79881993305308	6.9	275.0	285.0
371010000	1441066499	30.967367984379177	122.79878846017931	6.9	275.0	285.0
371010000	1441066500	30.967370312580293	122.7987570935926	6.9	275.0	285.0
371010000	1441066501	30.967372617735787	122.79872572619153	6.9	275.0	285.0
371010000	1441066502	30.96737491224651	122.79869425087468	6.9	275.0	285.0
371010000	1441066503	30.967377208513195	122.79866256054055	6.9	275.0	285.0
371010000	1441066504	30.967379518936482	122.79863054808763	6.9	275.0	285.0
371010000	1441066505	30.967381855916916	122.79859810641443	6.9	275.0	285.0
371010000	1441066506	30.967384231854904	122.7985651284194	6.9	275.0	285.0
371010000	1441066507	30.967386659150776	122.79853150700093	6.9	275.0	285.0
371010000	1441066508	30.967389150204685	122.79849713505745	6.9	275.0	285.0
371010000	1441066509	30.967391717416707	122.79846190548731	6.9	275.0	285.0
371010000	1441066510	30.967394373186778	122.79842571118884	6.9	275.0	285.0
371010000	1441066511	30.967397129914662	122.79838844506031	6.9	275.0	285.0
371010000	1441066512	30.967400000000005	122.79835000000001	6.9	275.0	285.0
371010000	1441066513	30.96740298863047	122.79831033001525	6.9	274.9090909090909	285.09090909090907
371010000	1441066514	30.967406072146453	122.79826963354985	6.9	274.8181818181818	285.18181818181813
371010000	1441066515	30.967409219676718	122.79822817015673	6.9	274.7272727272727	285.27272727272725
371010000	1441066516	30.96741240035044	122.79818619938902	6.9	274.6363636363636	285.3636363636364
371010000	1441066517	30.96741558329708	122.79814398079982	6.9	274.54545454545456	285.4545454545455
371010000	1441066518	30.967418737646412	122.79810177394235	6.9	274.45454545454544	285.5454545454545
371010000	1441066519	30.96742183252858	122.79805983836995	6.9	274.3636363636364	285.6363636363636
371010000	1441066520	30.967424837074073	122.79801843363597	6.9	274.27272727272725	285.72727272727275
371010000	1441066521	30.967427720413674	122.79797781929395	6.9	274.1818181818182	285.81818181818187
371010000	1441066522	30.967430451678513	122.79793825489742	6.9	274.0909090909091	285.90909090909093
371010000	1441066523	30.96743300000001	122.79790000000001	6.9	274.0	286.0
371010000	1441066524	30.96743534799351	122.79786320624677	6.9	274.125	285.875
371010000	1441066525	30.96743753220903	122.79782759364826	6.9	274.25	285.75
371010000	1441066526	30.967439602679892	122.79779277430629	6.9	274.375	285.625
371010000	1441066527	30.967441609438993	122.79775836032253	6.9	274.5	285.5
371010000	1441066528	30.967443602518717	122.79772396379857	6.9	274.625	285.375
371010000	1441066529	30.967445631951147	122.79768919683595	6.9	274.75	285.25
371010000	1441066530	30.967447747767828	122.79765367153598	6.9	274.875	285.125
371010000	1441066531	30.96745	122.79761700000002	6.9	275.0	285.0
371010000	1441066532	30.967452427343375	122.79757889949634	6.9	275.0	285.0
371010000	1441066533	30.96745502315361	122.7975395079621	6.9	275.0	285.0
371010000	1441066534	30.967457769451617	122.7974990685015	6.9	275.0	285.0
371010000	1441066535	30.967460648258577	122.79745782421888	6.9	275.0	285.0
371010000	1441066536	30.96746364159593	122.79741601821868	6.9	275.0	285.0
371010000	1441066537	30.96746673148549	122.79737389360527	6.9	275.0	285.0
371010000	1441066538	30.967469899949307	122.79733169348319	6.9	275.0	285.0
371010000	1441066539	30.9674731290098	122.79728966095696	6.9	275.0	285.0
371010000	1441066540	30.96747640068967	122.79724803913123	6.9	275.0	285.0
371010000	1441066541	30.96747969701197	122.79720707111066	6.9	275.0	285.0
371010000	1441066542	30.96748300000001	122.79716700000002	6.9	275.0	285.0
371010000	1441066543	30.967486296235766	122.79712799980209	6.9	275.0	285.0
371010000	1441066544	30.967489590534747	122.79708996811178	6.9	275.0	285.0
371010000	1441066545	30.96749289227063	122.79705273342196	6.9	275.0	285.0
371010000	1441066546	30.967496210816837	122.79701612422545	6.9	275.0	285.0
371010000	1441066547	30.967499555546663	122.79697996901506	6.9	275.0	285.0
371010000	1441066548	30.967502935833135	122.79694409628353	6.9	275.0	285.0
371010000	1441066549	30.967506361049143	122.7969083345236	6.9	275.0	285.0
371010000	1441066550	30.967509840567335	122.79687251222795	6.9	275.0	285.0
371010000	1441066551	30.967513383760195	122.79683645788921	6.9	275.0	285.0
371010000	1441066552	30.967516999999997	122.79680000000002	6.9	275.0	285.0
371010000	1441066553	30.967520689417004	122.79676300855868	6.9	275.0	285.0
371010000	1441066554	30.96752441517394	122.7967255195867	6.9	275.0	285.0
371010000	1441066555	30.967528131191767	122.79668761061133	6.9	275.0	285.0
371010000	1441066556	30.967531791391497	122.79664935915999	6.9	275.0	285.0
371010000	1441066557	30.9675353496943	122.7966108427601	6.9	275.0	285.0
371010000	1441066558	30.967538760021387	122.79657213893923	6.9	275.0	285.0
371010000	1441066559	30.96754197629403	122.796533325225	6.9	275.0	285.0
371010000	1441066560	30.96754495243368	122.7964944791452	6.9	275.0	285.0
371010000	1441066561	30.967547642361783	122.79645567822756	6.9	275.0	285.0
371010000	1441066562	30.967549999999996	122.796417	6.9	275.0	285.0
371010000	1441066563	30.96755200110671	122.79637851796872	6.9	274.9	285.0
371010000	1441066564	30.967553708787502	122.79634028955272	6.9	274.8	285.0
371010000	1441066565	30.967555207984766	122.7963023681491	6.9	274.7	285.0
371010000	1441066566	30.96755658364097	122.79626480715487	6.9	274.6	285.0
371010000	1441066567	30.96755792069859	122.79622765996682	6.9	274.5	285.0
371010000	1441066568	30.967559304100238	122.79619097998166	6.9	274.4	285.0
371010000	1441066569	30.967560818788495	122.79615482059602	6.9	274.3	285.0
371010000	1441066570	30.967562549706045	122.7961192352063	6.9	274.2	285.0
371010000	1441066571	30.967564581795617	122.79608427720888	6.9	274.1	285.0
371010000	1441066572	30.967567	122.79605	6.9	274.0	285.0
371010000	1441066573	30.967569858156285	122.79601641755731	6.9	274.0	285.09999999999997
371010000	1441066574	30.9675730856787	122.79598338618459	6.9	274.0	285.2
371010000	1441066575	30.967576580875583	122.79595072276732	6.9	274.0	285.3
371010000	1441066576	30.96758024205508	122.79591824419104	6.9	274.0	285.40000000000003
371010000	1441066577	30.967583967525165	122.79588576734142	6.9	274.0	285.5
371010000	1441066578	30.96758765559363	122.79585310910426	6.9	274.0	285.6
371010000	1441066579	30.96759120456801	122.79582008636545	6.9	274.0	285.7
371010000	1441066580	30.967594512755774	122.79578651601103	6.9	274.0	285.8
371010000	1441066581	30.967597478464107	122.79575221492712	6.9	274.0	285.90000000000003
371010000	1441066582	30.967600000000008	122.79571700000001	6.9	274.0	286.0
371010000	1441066583	30.967602014256883	122.79568074681181	6.9	274.1	286.0
371010000	1441066584	30.967603612474345	122.79564356572739	6.9	274.2	286.0
371010000	1441066585	30.96760492447879	122.79560562580718	6.9	274.3	286.0
371010000	1441066586	30.967606080096747	122.79556709611147	6.9	274.4	286.0
371010000	1441066587	30.967607209154966	122.79552814570029	6.9	274.5	286.0
371010000	1441066588	30.967608441480394	122.79548894363347	6.9	274.6	286.0
371010000	1441066589	30.967609906900154	122.7954496589707	6.9	274.7	286.0
371010000	1441066590	30.967611735241615	122.7954104607714	6.9	274.8	286.0
371010000	1441066591	30.967614056332312	122.79537151809481	6.9	274.9	286.0
371010000	1441066592	30.967616999999994	122.79533300000001	6.9	275.0	286.0
371010000	1441066593	30.96762065383207	122.79529503418182	6.9	275.09999999999997	286.0
371010000	1441066594	30.96762493645384	122.79525758287878	6.9	275.2	286.0
371010000	1441066595	30.967629724249985	122.79522056696555	6.9	275.29999999999995	286.0
371010000	1441066596	30.967634893605116	122.79518390731707	6.9	275.4	286.0
371010000	1441066597	30.9676403209037	122.79514752480833	6.9	275.49999999999994	286.0
371010000	1441066598	30.96764588253019	122.79511134031456	6.9	275.6	286.0
371010000	1441066599	30.967651454868868	122.79507527471121	6.9	275.7	286.0
371010000	1441066600	30.967656914303973	122.79503924887382	6.9	275.8	286.0
371010000	1441066601	30.967662137219655	122.7950031836781	6.9	275.9	286.0
371010000	1441066602	30.967666999999995	122.79496699999999	6.9	276.0	286.0
371010000	1441066603	30.967671410404105	122.79493063747616	6.9	276.0	285.90000000000003
371010000	1441066604	30.96767540169172	122.79489411078568	6.9	276.0	285.8
371010000	1441066605	30.967679038497806	122.79485745336821	6.9	276.0	285.7
371010000	1441066606	30.967682385457334	122.79482069866332	6.9	276.0	285.6
371010000	1441066607	30.967685507205303	122.7947838801104	6.9	276.0	285.5
371010000	1441066608	30.967688468376764	122.79474703114886	6.9	276.0	285.40000000000003
371010000	1441066609	30.96769133360683	122.79471018521794	6.9	276.0	285.3
371010000	1441066610	30.967694167530613	122.79467337575679	6.9	276.0	285.2
371010000	1441066611	30.96769703478325	122.79463663620447	6.9	276.0	285.09999999999997
371010000	1441066612	30.96769999999999	122.79460000000002	6.9	276.0	285.0
371010000	1441066613	30.967703113764173	122.79456349139788	6.9	276.0	284.95
371010000	1441066614	30.96770637045172	122.79452709791511	6.9	276.0	284.9
371010000	1441066615	30.967709750386675	122.79449079788434	6.9	276.0	284.84999999999997
371010000	1441066616	30.967713233893008	122.79445456963829	6.9	276.0	284.8
371010000	1441066617	30.967716801294745	122.79441839150965	6.9	276.0	284.75
371010000	1441066618	30.96772043291582	122.79438224183116	6.9	276.0	284.7
371010000	1441066619	30.96772410908015	122.7943460989356	6.9	276.0	284.65
371010000	1441066620	30.967727810111693	122.79430994115582	6.9	276.0	284.6
371010000	1441066621	30.96773151633428	122.79427374682454	6.9	276.0	284.55
371010000	1441066622	30.96773520807181	122.7942374942747	6.9	276.0	284.5
371010000	1441066623	30.96773886564811	122.79420116183913	6.9	276.0	284.45
371010000	1441066624	30.967742469386977	122.79416472785076	6.9	276.0	284.4
371010000	1441066625	30.967745999612195	122.7941281706425	6.9	276.0	284.34999999999997
371010000	1441066626	30.96774943664757	122.7940914685473	6.9	276.0	284.29999999999995
371010000	1441066627	30.967752760816794	122.79405459989817	6.9	276.0	284.25
371010000	1441066628	30.96775595244361	122.79401754302813	6.9	276.0	284.2
371010000	1441066629	30.967758991851674	122.79398027627019	6.9	276.0	284.15
371010000	1441066630	30.967761859364682	122.79394277795745	6.9	276.0	284.09999999999997
371010000	1441066631	30.967764535306255	122.79390502642302	6.9	276.0	284.05
371010000	1441066632	30.967767000000002	122.79386700000002	6.9	276.0	284.0
371010000	1441066633	30.96776924106998	122.79382869317143	6.9	275.9	284.0
371010000	1441066634	30.967771275342148	122.79379016501949	6.9	275.8	284.0
371010000	1441066635	30.96777312694304	122.79375149077624	6.9	275.7	284.0
371010000	1441066636	30.967774819999256	122.79371274567366	6.9	275.6	284.0
371010000	1441066637	30.96777637863751	122.79367400494375	6.9	275.49999999999994	284.0
371010000	1441066638	30.9677778269846	122.79363534381838	6.9	275.4	284.0
371010000	1441066639	30.967779189167356	122.7935968375295	6.9	275.29999999999995	284.0
371010000	1441066640	30.967780489312798	122.79355856130891	6.9	275.2	284.0
371010000	1441066641	30.96778175154796	122.7935205903885	6.9	275.09999999999997	284.0
371010000	1441066642	30.967782999999987	122.793483	6.9	275.0	284.0
371010000	1441066643	30.967784258761768	122.79344582079885	6.91	274.9	284.09999999999997
371010000	1441066644	30.967785551788637	122.79340890513511	6.92	274.8	284.2
371010000	1441066645	30.967786903001457	122.79337206078237	6.930000000000001	274.7	284.29999999999995
371010000	1441066646	30.96778833632084	122.79333509551435	6.94	274.6	284.4
371010000	1441066647	30.96778987566714	122.79329781710453	6.95	274.5	284.5
371010000	1441066648	30.96779154496054	122.79326003332645	6.96	274.4	284.6
371010000	1441066649	30.967793368120958	122.7932215519536	6.97	274.3	284.7
371010000	1441066650	30.96779536906809	122.79318218075933	6.98	274.2	284.8
371010000	1441066651	30.96779757172137	122.79314172751705	6.99	274.1	284.9
371010000	1441066652	30.96779999999999	122.7931	7.0	274.0	285.0
371010000	1441066653	30.96780266886839	122.79305688563153	7.0	274.0	285.09999999999997
371010000	1441066654	30.967805557473184	122.79301259043562	7.0	274.0	285.2
371010000	1441066655	30.967808636006833	122.79296740008645	7.0	274.0	285.3
371010000	1441066656	30.967811874662196	122.79292160025827	7.0	274.0	285.40000000000003
371010000	1441066657	30.967815243632497	122.79287547662543	7.0	274.0	285.5
371010000	1441066658	30.967818713111406	122.79282931486237	7.0	274.0	285.6
371010000	1441066659	30.967822253292958	122.79278340064361	7.0	274.0	285.7
371010000	1441066660	30.967825834371602	122.7927380196438	7.0	274.0	285.8
371010000	1441066661	30.967829426542195	122.79269345753765	7.0	274.0	285.90000000000003
371010000	1441066662	30.967832999999995	122.79265	7.0	274.0	286.0
371010000	1441066663	30.967836530792166	122.79260787668134	7.0	274.1	286.0
371010000	1441066664	30.96784001837247	122.79256709313482	7.0	274.2	286.0
371010000	1441066665	30.967843468046173	122.79252759888912	7.0	274.3	286.0
371010000	1441066666	30.967846885118455	122.79248934347295	7.0	274.4	286.0
371010000	1441066667	30.96785027489436	122.79245227641495	7.0	274.5	286.0
371010000	1441066668	30.967853642678907	122.79241634724379	7.0	274.6	286.0
371010000	1441066669	30.967856993776966	122.7923815054881	7.0	274.7	286.0
371010000	1441066670	30.96786033349336	122.79234770067649	7.0	274.8	286.0
371010000	1441066671	30.967863667132832	122.7923148823376	7.0	274.9	286.0
371010000	1441066672	30.967867000000002	122.79228299999998	7.0	275.0	286.0
371010000	1441066673	30.967870335946355	122.79225198163928	6.99	275.0	285.90000000000003
371010000	1441066674	30.9678736730107	122.79222166901917	6.98	275.0	285.8
371010000	1441066675	30.967877007778572	122.79219188235035	6.97	275.0	285.7
371010000	1441066676	30.967880336835304	122.79216244184352	6.96	275.0	285.6
371010000	1441066677	30.967883656766066	122.79213316770934	6.95	275.0	285.5
371010000	1441066678	30.967886964155866	122.79210388015842	6.94	275.0	285.40000000000003
371010000	1441066679	30.96789025558957	122.79207439940147	6.930000000000001	275.0	285.3
371010000	1441066680	30.96789352765185	122.792044545649	6.92	275.0	285.2
371010000	1441066681	30.967896776927205	122.79201413911166	6.91	275.0	285.09999999999997
371010000	1441066682	30.967899999999993	122.791983	6.9	275.0	285.0
371010000	1441066683	30.96790319641631	122.79195097376096	6.91	275.0	285.0
371010000	1441066684	30.96790637756987	122.79191800678704	6.92	275.0	285.0
371010000	1441066685	30.967909557816288	122.79188407070713	6.930000000000001	275.0	285.0
371010000	1441066686	30.9679127515111	122.79184913715008	6.94	275.0	285.0
371010000	1441066687	30.96791597300979	122.7918131777447	6.95	275.0	285.0
371010000	1441066688	30.967919236667825	122.7917761641198	6.96	275.0	285.0
371010000	1441066689	30.967922556840577	122.79173806790415	6.97	275.0	285.0
371010000	1441066690	30.967925947883348	122.79169886072651	6.98	275.0	285.0
371010000	1441066691	30.967929424151418	122.79165851421556	6.99	275.0	285.0
371010000	1441066692	30.967932999999995	122.791617	7.0	275.0	285.0
371010000	1441066693	30.967936679390444	122.79157435831604	7.0	275.0	285.0
371010000	1441066694	30.967940424709433	122.7915309038301	7.0	275.0	285.0
371010000	1441066695	30.967944187950327	122.79148701981636	7.0	275.0	285.0
371010000	1441066696	30.967947921107008	122.79144308954913	7.0	275.0	285.0
371010000	1441066697	30.967951576173864	122.79139949630282	7.0	275.0	285.0
371010000	1441066698	30.96795510514583	122.79135662335204	7.0	275.0	285.0
371010000	1441066699	30.96795846001833	122.79131485397146	7.0	275.0	285.0
371010000	1441066700	30.967961592787237	122.79127457143595	7.0	275.0	285.0
371010000	1441066701	30.96796445544889	122.79123615902046	7.0	275.0	285.0
371010000	1441066702	30.96796699999999	122.7912	7.0	275.0	285.0
371010000	1441066703	30.967969197049005	122.79116633098272	6.99	275.0	285.09999999999997
371010000	1441066704	30.967971091649865	122.7911348019087	6.98	275.0	285.2
371010000	1441066705	30.967972747467407	122.79110491605086	6.97	275.0	285.3
371010000	1441066706	30.967974228165925	122.791076176682	6.96	275.0	285.40000000000003
371010000	1441066707	30.967975597409257	122.79104808707477	6.95	275.0	285.5
371010000	1441066708	30.96797691886072	122.79102015050182	6.94	275.0	285.6
371010000	1441066709	30.967978256183294	122.79099187023553	6.930000000000001	275.0	285.7
371010000	1441066710	30.967979673039416	122.7909627495483	6.92	275.0	285.8
371010000	1441066711	30.967981233091145	122.79093229171242	6.91	275.0	285.90000000000003
371010000	1441066712	30.967983000000007	122.7909	6.9	275.0	286.0
371010000	1441066713	30.967985023699832	122.7908655000467	6.9	275.0	285.95000000000005
371010000	1441066714	30.967987299215643	122.79082890694279	6.9	275.0	285.90000000000003
371010000	1441066715	30.967989807845413	122.79079045814217	6.9	275.0	285.85
371010000	1441066716	30.967992530887283	122.79075039109883	6.9	275.0	285.8
371010000	1441066717	30.9679954496397	122.79070894326667	6.9	275.0	285.75
371010000	1441066718	30.967998545401294	122.79066635209972	6.9	275.0	285.7
371010000	1441066719	30.968001799471004	122.79062285505206	6.9	275.0	285.65
371010000	1441066720	30.968005193148063	122.79057868957783	6.9	275.0	285.6
371010000	1441066721	30.968008707732015	122.79053409313117	6.9	275.0	285.55
371010000	1441066722	30.968012324522714	122.79048930316632	6.9	275.0	285.5
371010000	1441066723	30.96801602482037	122.7904445571376	6.9	275.0	285.45
371010000	1441066724	30.968019789925485	122.79040009249938	6.9	275.0	285.40000000000003
371010000	1441066725	30.96802360113892	122.79035614670612	6.9	275.0	285.35
371010000	1441066726	30.968027439761833	122.79031295721232	6.9	275.0	285.3
371010000	1441066727	30.9680312870957	122.79027076147257	6.9	275.0	285.25
371010000	1441066728	30.9680351244423	122.79022979694152	6.9	275.0	285.2
371010000	1441066729	30.968038933103635	122.79019030107393	6.9	275.0	285.15
371010000	1441066730	30.968042694382	122.79015251132455	6.9	275.0	285.09999999999997
371010000	1441066731	30.968046389579907	122.79011666514828	6.9	275.0	285.04999999999995
371010000	1441066732	30.96805	122.790083	6.9	275.0	285.0
371010000	1441066733	30.96805351261728	122.79005161778953	6.91	275.0	285.0
371010000	1441066734	30.96805693709522	122.79002207824631	6.92	275.0	285.0
371010000	1441066735	30.968060288768896	122.78999380555447	6.930000000000001	275.0	285.0
371010000	1441066736	30.968063582972814	122.78996622389809	6.94	275.0	285.0
371010000	1441066737	30.968066835040982	122.78993875746112	6.95	275.0	285.0
371010000	1441066738	30.968070060306907	122.78991083042743	6.96	275.0	285.0
371010000	1441066739	30.96807327410361	122.78988186698085	6.97	275.0	285.0
371010000	1441066740	30.968076491763544	122.78985129130501	6.98	275.0	285.0
371010000	1441066741	30.96807972861861	122.78981852758358	6.99	275.0	285.0
371010000	1441066742	30.968082999999996	122.789783	7.0	275.0	285.0
371010000	1441066743	30.968086317252567	122.7897443167056	6.99	275.0	285.0
371010000	1441066744	30.968089675778465	122.78970282172314	6.98	275.0	285.0
371010000	1441066745	30.968093066994705	122.78965904304336	6.97	275.0	285.0
371010000	1441066746	30.968096482318813	122.7896135086571	6.96	275.0	285.0
371010000	1441066747	30.96809991316898	122.78956674655528	6.95	275.0	285.0
371010000	1441066748	30.96810335096416	122.78951928472883	6.94	275.0	285.0
371010000	1441066749	30.968106787124015	122.78947165116887	6.930000000000001	275.0	285.0
371010000	1441066750	30.968110213068993	122.78942437386658	6.92	275.0	285.0
371010000	1441066751	30.968113620220326	122.78937798081317	6.91	275.0	285.0
371010000	1441066752	30.968117	122.789333	6.9	275.0	285.0
371010000	1441066753	30.96812034642537	122.78928983239531	6.9	275.0	285.0
371010000	1441066754	30.968123663892964	122.78924837087463	6.9	275.0	285.0
371010000	1441066755	30.968126959393736	122.78920838129025	6.9	275.0	285.0
371010000	1441066756	30.968130239918292	122.78916962949444	6.9	275.0	285.0
371010000	1441066757	30.968133512456884	122.78913188133936	6.9	275.0	285.0
371010000	1441066758	30.968136783999505	122.78909490267722	6.9	275.0	285.0
371010000	1441066759	30.968140061535845	122.78905845936015	6.9	275.0	285.0
371010000	1441066760	30.96814335205531	122.78902231724022	6.9	275.0	285.0
371010000	1441066761	30.968146662547063	122.7889862421695	6.9	275.0	285.0
371010000	1441066762	30.968149999999994	122.78894999999999	6.9	275.0	285.0
371010000	1441066763	30.96815336800786	122.78891339670834	6.91	275.0	285.0
371010000	1441066764	30.9681567565848	122.78887639876996	6.92	275.0	285.0
371010000	1441066765	30.968160152350098	122.78883901278498	6.930000000000001	275.0	285.0
371010000	1441066766	30.96816354192299	122.78880124535353	6.94	275.0	285.0
371010000	1441066767	30.968166911922793	122.7887631030758	6.95	275.0	285.0
371010000	1441066768	30.96817024896876	122.78872459255193	6.96	275.0	285.0
371010000	1441066769	30.968173539680173	122.78868572038219	6.97	275.0	285.0
371010000	1441066770	30.96817677067631	122.78864649316677	6.98	275.0	285.0
371010000	1441066771	30.968179928576482	122.78860691750593	6.99	275.0	285.0
371010000	1441066772	30.968183	122.788567	7.0	275.0	285.0
371010000	1441066773	30.968185975337736	122.78852675666823	7.0	275.0	285.05263157894734
371010000	1441066774	30.968188860067073	122.78848624120585	7.0	275.0	285.10526315789474
371010000	1441066775	30.96819166343704	122.78844551672707	7.0	275.0	285.1578947368421
371010000	1441066776	30.968194394696745	122.78840464634611	7.0	275.0	285.2105263157894
371010000	1441066777	30.968197063095396	122.78836369317717	7.0	275.0	285.2631578947369
371010000	1441066778	30.96819967788226	122.78832272033442	7.0	275.0	285.3157894736842
371010000	1441066779	30.968202248306685	122.78828179093203	7.0	275.0	285.36842105263156
371010000	1441066780	30.968204783618095	122.7882409680842	7.0	275.0	285.42105263157896
371010000	1441066781	30.968207293066	122.78820031490504	7.0	275.0	285.4736842105263
371010000	1441066782	30.96820978590001	122.78815989450877	7.0	275.0	285.5263157894737
371010000	1441066783	30.968212271369783	122.78811977000943	7.0	275.0	285.57894736842104
371010000	1441066784	30.968214758725065	122.78808000452123	7.0	275.0	285.63157894736844
371010000	1441066785	30.968217257215667	122.78804066115826	7.0	275.0	285.6842105263158
371010000	1441066786	30.968219776091505	122.78800180303465	7.0	275.0	285.7368421052631
371010000	1441066787	30.968222324602507	122.78796349326447	7.0	275.0	285.7894736842106
371010000	1441066788	30.96822491199874	122.78792579496184	7.0	275.0	285.8421052631579
371010000	1441066789	30.968227547530283	122.78788877124082	7.0	275.0	285.89473684210526
371010000	1441066790	30.968230240447294	122.78785248521552	7.0	275.0	285.94736842105266
371010000	1441066791	30.968233000000012	122.78781700000002	7.0	275.0	286.0
371010000	1441066792	30.96823583288531	122.78778234297079	7.0	275.0	286.0
371010000	1441066793	30.968238735586624	122.78774839855413	7.0	275.0	286.0
371010000	1441066794	30.968241702033858	122.78771501543874	7.0	275.0	286.0
371010000	1441066795	30.96824472615677	122.78768204231325	7.0	275.0	286.0
371010000	1441066796	30.968247801884885	122.78764932786635	7.0	275.0	286.0
371010000	1441066797	30.96825092314764	122.78761672078673	7.0	275.0	286.0
371010000	1441066798	30.96825408387431	122.78758406976301	7.0	275.0	286.0
371010000	1441066799	30.968257277994002	122.78755122348385	7.0	275.0	286.0
371010000	1441066800	30.96826049943568	122.78751803063788	7.0	275.0	286.0
371010000	1441066801	30.968263742128116	122.78748433991373	7.0	275.0	286.0
371010000	1441066802	30.96826699999998	122.78745000000002	7.0	275.0	286.0
371010000	1441066803	30.96827026790187	122.78741490497839	6.99	275.0	286.0
371010000	1441066804	30.968273544372764	122.78737913050277	6.98	275.0	286.0
371010000	1441066805	30.968276828873915	122.78734279762018	6.97	275.0	286.0
371010000	1441066806	30.968280120866662	122.78730602737768	6.96	275.0	286.0
371010000	1441066807	30.968283419812504	122.7872689408223	6.95	275.0	286.0
371010000	1441066808	30.96828672517308	122.7872316590011	6.94	275.0	286.0
371010000	1441066809	30.96829003641014	122.78719430296115	6.930000000000001	275.0	286.0
371010000	1441066810	30.968293352985587	122.7871569937496	6.92	275.0	286.0
371010000	1441066811	30.968296674361497	122.7871198524135	6.91	275.0	286.0
371010000	1441066812	30.968299999999996	122.78708299999998	6.9	275.0	286.0
371010000	1441066813	30.9683033289909	122.78704653355926	6.91	275.0	286.0
371010000	1441066814	30.96830665893388	122.78701045415355	6.92	275.0	286.0
371010000	1441066815	30.96830998705603	122.78697473884812	6.930000000000001	275.0	286.0
371010000	1441066816	30.968313310584463	122.7869393647082	6.94	275.0	286.0
371010000	1441066817	30.968316626746223	122.78690430879914	6.95	275.0	286.0
371010000	1441066818	30.968319932768335	122.78686954818609	6.96	275.0	286.0
371010000	1441066819	30.9683232258778	122.7868350599344	6.97	275.0	286.0
371010000	1441066820	30.96832650330161	122.78680082110931	6.98	275.0	286.0
371010000	1441066821	30.968329762266688	122.78676680877608	6.99	275.0	286.0
371010000	1441066822	30.968333	122.786733	7.0	275.0	286.0
371010000	1441066823	30.96833621712901	122.78669933778411	7.0	275.0	285.90000000000003
371010000	1441066824	30.968339427883485	122.78666562888255	7.0	275.0	285.8
371010000	1441066825	30.968342649893582	122.7866316459872	7.0	275.0	285.7
371010000	1441066826	30.96834590078918	122.78659716178989	7.0	275.0	285.6
371010000	1441066827	30.96834919819995	122.78656194898241	7.0	275.0	285.5
371010000	1441066828	30.968352559755264	122.78652578025644	7.0	275.0	285.40000000000003
371010000	1441066829	30.968356003084267	122.78648842830367	7.0	275.0	285.3
371010000	1441066830	30.96835954581576	122.78644966581567	7.0	275.0	285.2
371010000	1441066831	30.968363205578292	122.78640926548397	7.0	275.0	285.09999999999997
371010000	1441066832	30.968366999999994	122.78636700000001	7.0	275.0	285.0
371010000	1441066833	30.968370938274088	122.78632277007543	7.0	275.0	285.0
371010000	1441066834	30.968374995855218	122.78627698850286	7.0	275.0	285.0
371010000	1441066835	30.96837913976402	122.78623019609537	7.0	275.0	285.0
371010000	1441066836	30.968383337021937	122.78618293366608	7.0	275.0	285.0
371010000	1441066837	30.968387554651127	122.78613574202835	7.0	275.0	285.0
371010000	1441066838	30.968391759674578	122.78608916199565	7.0	275.0	285.0
371010000	1441066839	30.968395919116034	122.78604373438161	7.0	275.0	285.0
371010000	1441066840	30.968399999999992	122.786	7.0	275.0	285.0
371010000	1441066841	30.96840397139967	122.78595837318248	7.0	275.0	285.09090909090907
371010000	1441066842	30.968407810580764	122.78591876233155	7.0	275.0	285.18181818181813
371010000	1441066843	30.968411496856778	122.7858809493674	7.0	275.0	285.27272727272725
371010000	1441066844	30.968415009540845	122.78584471621025	7.0	275.0	285.3636363636364
371010000	1441066845	30.968418327945816	122.7858098447803	7.0	275.0	285.4545454545455
371010000	1441066846	30.968421431384247	122.78577611699768	7.0	275.0	285.5454545454545
371010000	1441066847	30.968424299168404	122.78574331478258	7.0	275.0	285.6363636363636
371010000	1441066848	30.968426910610347	122.78571122005513	7.0	275.0	285.72727272727275
371010000	1441066849	30.96842924502191	122.78567961473546	7.0	275.0	285.81818181818187
371010000	1441066850	30.968431281714665	122.78564828074369	7.0	275.0	285.90909090909093
371010000	1441066851	30.968433	122.78561699999999	7.0	275.0	286.0
371010000	1441066852	30.96843439799512	122.7855855814303	7.0	275.0	286.0
371010000	1441066853	30.96843554904115	122.78555394198371	7.0	275.0	286.0
371010000	1441066854	30.96843654528523	122.78552202561497	7.0	275.0	286.0
371010000	1441066855	30.96843747887438	122.78548977627877	7.0	275.0	286.0
371010000	1441066856	30.9684384419556	122.78545713792961	7.0	275.0	286.0
371010000	1441066857	30.96843952667583	122.78542405452193	7.0	275.0	286.0
371010000	1441066858	30.96844082518191	122.78539047000997	7.0	275.0	286.0
371010000	1441066859	30.96844242962068	122.7853563283479	7.0	275.0	286.0
371010000	1441066860	30.96844443213886	122.78532157348968	7.0	275.0	286.0
371010000	1441066861	30.96844692488309	122.78528614938917	7.0	275.0	286.0
371010000	1441066862	30.968449999999997	122.78525000000002	7.0	275.0	286.0
371010000	1441066863	30.968453716582154	122.78521309999071	7.0	275.0	285.90000000000003
371010000	1441066864	30.968458001506335	122.78517554688946	7.0	275.0	285.8
371010000	1441066865	30.96846274859551	122.78513746893948	7.0	275.0	285.7
371010000	1441066866	30.96846785167279	122.78509899438427	7.0	275.0	285.6
371010000	1441066867	30.968473204561437	122.78506025146743	7.0	275.0	285.5
371010000	1441066868	30.968478701084866	122.78502136843281	7.0	275.0	285.40000000000003
371010000	1441066869	30.968484235066633	122.78498247352444	7.0	275.0	285.3
371010000	1441066870	30.968489700330462	122.78494369498651	7.0	275.0	285.2
371010000	1441066871	30.96849499070024	122.78490516106349	7.0	275.0	285.09999999999997
371010000	1441066872	30.9685	122.784867	7.0	275.0	285.0
371010000	1441066873	30.96850464377845	122.78482930593033	7.0	275.09999999999997	285.0
371010000	1441066874	30.968508924482617	122.78479203654693	7.0	275.2	285.0
371010000	1441066875	30.968512866283966	122.78475511543166	7.0	275.29999999999995	285.0
371010000	1441066876	30.968516493353896	122.78471846616634	7.0	275.4	285.0
371010000	1441066877	30.96851982986367	122.78468201233281	7.0	275.49999999999994	285.0
371010000	1441066878	30.96852289998454	122.78464567751274	7.0	275.6	285.0
371010000	1441066879	30.96852572788762	122.78460938528782	7.0	275.7	285.0
371010000	1441066880	30.968528337743937	122.78457305923965	7.0	275.8	285.0
371010000	1441066881	30.96853075372444	122.78453662294987	7.0	275.9	285.0
371010000	1441066882	30.96853299999999	122.78450000000001	7.0	276.0	285.0
371010000	1441066883	30.968535099294858	122.78446312427943	7.0	275.9	285.0
371010000	1441066884	30.968537068547032	122.78442597090904	7.0	275.8	285.0
371010000	1441066885	30.968538923248012	122.78438852531762	7.0	275.7	285.0
371010000	1441066886	30.968540678889223	122.78435077293392	7.0	275.6	285.0
371010000	1441066887	30.968542350962096	122.78431269918663	7.0	275.49999999999994	285.0
371010000	1441066888	30.968543954958037	122.78427428950444	7.0	275.4	285.0
371010000	1441066889	30.968545506368443	122.78423552931608	7.0	275.29999999999995	285.0
371010000	1441066890	30.96854702068468	122.78419640405014	7.0	275.2	285.0
371010000	1441066891	30.968548513398098	122.78415689913524	7.0	275.09999999999997	285.0
371010000	1441066892	30.968549999999993	122.784117	7.0	275.0	285.0
371010000	1441066893	30.96855149781918	122.7840767088582	7.0	274.88888888888886	285.1111111111111
371010000	1441066894	30.96855303153427	122.78403609506454	7.0	274.77777777777777	285.22222222222223
371010000	1441066895	30.968554627661472	122.78399524475887	7.0	274.6666666666667	285.3333333333333
371010000	1441066896	30.968556312717094	122.78395424408099	7.0	274.55555555555554	285.4444444444444
371010000	1441066897	30.96855811321757	122.78391317917072	7.0	274.44444444444446	285.5555555555556
371010000	1441066898	30.9685600556794	122.7838721361678	7.0	274.3333333333333	285.6666666666667
371010000	1441066899	30.968562166619236	122.78383120121194	7.0	274.22222222222223	285.7777777777778
371010000	1441066900	30.968564472553815	122.78379046044279	7.0	274.11111111111114	285.8888888888889
371010000	1441066901	30.968566999999997	122.78374999999998	7.0	274.0	286.0
371010000	1441066902	30.968569765183396	122.78370989325889	7.0	274.0	286.0
371010000	1441066903	30.9685727431643	122.7836701625378	7.0	274.0	286.0
371010000	1441066904	30.968575898711695	122.7836308173909	7.0	274.0	286.0
371010000	1441066905	30.968579196594536	122.78359186737235	7.0	274.0	286.0
371010000	1441066906	30.968582601581815	122.78355332203645	7.0	274.0	286.0
371010000	1441066907	30.968586078442556	122.7835151909375	7.0	274.0	286.0
371010000	1441066908	30.968589591945722	122.78347748362994	7.0	274.0	286.0
371010000	1441066909	30.968593106860332	122.78344020966813	7.0	274.0	286.0
371010000	1441066910	30.96859658795543	122.78340337860664	7.0	274.0	286.0
371010000	1441066911	30.9686	122.783367	7.0	274.0	286.0
371010000	1441066912	30.968603315352045	122.78333108383109	7.0	274.0909090909091	286.0
371010000	1441066913	30.96860653672536	122.78329564179593	7.0	274.1818181818182	286.0
371010000	1441066914	30.968609674422705	122.78326068601883	7.0	274.27272727272725	286.0
371010000	1441066915	30.968612738746852	122.78322622862403	7.0	274.3636363636364	286.0
371010000	1441066916	30.968615740000576	122.78319228173577	7.0	274.45454545454544	286.0
371010000	1441066917	30.96861868848665	122.7831588574783	7.0	274.54545454545456	286.0
371010000	1441066918	30.968621594507848	122.78312596797582	7.0	274.6363636363636	286.0
371010000	1441066919	30.968624468367004	122.78309362535258	7.0	274.7272727272727	286.0
371010000	1441066920	30.968627320366853	122.78306184173275	7.0	274.8181818181818	286.0
371010000	1441066921	30.96863016081026	122.7830306292405	7.0	274.9090909090909	286.0
371010000	1441066922	30.968633000000004	122.783	7.0	275.0	286.0
371010000	1441066923	30.968635851649452	122.78296990468169	7.0	275.09999999999997	286.0
371010000	1441066924	30.968638743114138	122.7829400481411	7.0	275.2	286.0
371010000	1441066925	30.968641705159847	122.78291007377989	7.0	275.29999999999995	286.0
371010000	1441066926	30.96864476855202	122.78287962499971	7.0	275.4	286.0
371010000	1441066927	30.96864796405577	122.78284834520213	7.0	275.49999999999994	286.0
371010000	1441066928	30.96865132243583	122.78281587778855	7.0	275.6	286.0
371010000	1441066929	30.968654874456586	122.78278186616038	7.0	275.7	286.0
371010000	1441066930	30.96865865088198	122.78274595371884	7.0	275.8	286.0
371010000	1441066931	30.96866268247547	122.78270778386506	7.0	275.9	286.0
371010000	1441066932	30.968666999999996	122.782667	7.0	276.0	286.0
371010000	1441066933	30.968671618548456	122.78262342558553	6.99	276.0	285.90000000000003
371010000	1441066934	30.968676490535792	122.78257760432751	6.98	276.0	285.8
371010000	1441066935	30.96868155270825	122.78253025999304	6.97	276.0	285.7
371010000	1441066936	30.968686741813112	122.78248211634941	6.96	276.0	285.6
371010000	1441066937	30.968691994598625	122.78243389716422	6.95	276.0	285.5
371010000	1441066938	30.96869724781419	122.78238632620537	6.94	276.0	285.40000000000003
371010000	1441066939	30.968702438210222	122.78234012724097	6.930000000000001	276.0	285.3
371010000	1441066940	30.96870750253819	122.78229602403948	6.92	276.0	285.2
371010000	1441066941	30.968712377550407	122.78225474036952	6.91	276.0	285.09999999999997
371010000	1441066942	30.968716999999998	122.782217	6.9	276.0	285.0
371010000	1441066943	30.968721321221636	122.78218324999305	6.9	276.0	285.0
371010000	1441066944	30.968725350873726	122.7821528305829	6.9	276.0	285.0
371010000	1441066945	30.968729113194627	122.7821248052967	6.9	276.0	285.0
371010000	1441066946	30.96873263242162	122.78209823766127	6.9	276.0	285.0
371010000	1441066947	30.968735932791244	122.78207219120334	6.9	276.0	285.0
371010000	1441066948	30.968739038539216	122.78204572944945	6.9	276.0	285.0
371010000	1441066949	30.968741973900464	122.78201791592596	6.9	276.0	285.0
371010000	1441066950	30.968744763109115	122.78198781415914	6.9	276.0	285.0
371010000	1441066951	30.96874743039831	122.78195448767515	6.9	276.0	285.0
371010000	1441066952	30.968749999999996	122.78191700000002	6.9	276.0	285.0
371010000	1441066953	30.968752490387242	122.78187476247446	6.9125000000000005	275.87499999999994	285.125
371010000	1441066954	30.968754897002388	122.7818285776981	6.925000000000001	275.75	285.25
371010000	1441066955	30.968757209531287	122.7817795960856	6.9375	275.625	285.375
371010000	1441066956	30.96875941766127	122.78172896805165	6.95	275.49999999999994	285.5
371010000	1441066957	30.968761511081404	122.78167784401111	6.9625	275.375	285.625
371010000	1441066958	30.968763479482536	122.78162737437891	6.975	275.25	285.75
371010000	1441066959	30.9687653125573	122.78157870957017	6.9875	275.125	285.875
371010000	1441066960	30.968766999999986	122.781533	7.0	275.0	286.0
371010000	1441066961	30.9687685390174	122.78149110513009	7.0	274.9090909090909	286.2727272727273
371010000	1441066962	30.96876995686078	122.78145272060787	7.0	274.8181818181818	286.54545454545456
371010000	1441066963	30.968771288291464	122.78141725112714	7.0	274.7272727272727	286.81818181818187
371010000	1441066964	30.968772568070015	122.78138410138158	7.0	274.6363636363636	287.0909090909091
371010000	1441066965	30.968773830956152	122.78135267606476	7.0	274.54545454545456	287.3636363636364
371010000	1441066966	30.96877511170896	122.78132237987022	7.0	274.45454545454544	287.6363636363636
371010000	1441066967	30.968776445086895	122.78129261749143	7.0	274.3636363636364	287.9090909090909
371010000	1441066968	30.96877786584789	122.78126279362175	7.0	274.27272727272725	288.1818181818182
371010000	1441066969	30.96877940874933	122.78123231295447	7.0	274.1818181818182	288.45454545454544
371010000	1441066970	30.968781108547965	122.78120058018285	7.0	274.0909090909091	288.7272727272727
371010000	1441066971	30.968783000000006	122.78116700000001	7.0	274.0	289.0
371010000	1441066972	30.968785099888628	122.78113115206982	7.0	274.0	289.125
371010000	1441066973	30.968787353107434	122.7810933159397	7.0	274.0	289.25
371010000	1441066974	30.968789686577995	122.78105394612798	7.0	274.0	289.375
371010000	1441066975	30.968792027222435	122.78101349715325	7.0	274.0	289.5
371010000	1441066976	30.96879430196337	122.78097242353414	7.0	274.0	289.625
371010000	1441066977	30.968796437724002	122.78093117978952	7.0	274.0	289.75000000000006
371010000	1441066978	30.9687983614281	122.78089022043842	7.0	274.0	289.875
371010000	1441066979	30.9688	122.78085	7.0	274.0	290.0
371010000	1441066980	30.968801360218944	122.78081089592138	7.0	274.16666666666663	290.1666666666667
371010000	1441066981	30.96880276828193	122.78077297736084	7.0	274.3333333333333	290.33333333333337
371010000	1441066982	30.968804630240268	122.7807362364038	7.0	274.5	290.50000000000006
371010000	1441066983	30.96880735214524	122.7807006651352	7.0	274.6666666666667	290.6666666666667
371010000	1441066984	30.96881134004808	122.7806662556393	7.0	274.8333333333333	290.8333333333333
371010000	1441066985	30.968816999999998	122.78063300000001	7.0	275.0	291.0
371010000	1441066986	30.968824511781822	122.78060044721194	7.0	275.25	291.25
371010000	1441066987	30.968833150092397	122.78056637391494	7.0	275.49999999999994	291.5
371010000	1441066988	30.96884196335764	122.78052811366032	7.0	275.75	291.75
371010000	1441066989	30.968850000000003	122.780483	7.0	276.0	292.0
371010000	1441066990	30.968856570126817	122.78043033411207	7.0	276.0	292.0
371010000	1441066991	30.968862030604072	122.78037728767667	7.0	276.0	292.0
371010000	1441066992	30.968866999999985	122.78033299999998	7.0	276.0	292.0
371010000	1441066993	30.968872017357494	122.78030375547804	7.0	276.3333333333333	292.0
371010000	1441066994	30.968877303573226	122.78028441886427	7.0	276.6666666666667	292.0
371010000	1441066995	30.968883000000005	122.78026700000001	7.0	277.0	292.0
371010000	1441066996	30.9688892125194	122.78024494619038	6.99375	277.1875	291.9375
371010000	1441066997	30.968895905144887	122.78021745460194	6.9875	277.375	291.875
371010000	1441066998	30.968903006423176	122.78018515986673	6.98125	277.5625	291.81250000000006
371010000	1441066999	30.968910444901	122.78014869661702	6.975	277.75	291.75
371010000	1441067000	30.968918149125418	122.78010869948525	6.96875	277.9375	291.6875
371010000	1441067001	30.968926047643894	122.78006580310412	6.9625	278.125	291.625
371010000	1441067002	30.96893406900453	122.78002064210663	6.95625	278.3125	291.5625
371010000	1441067003	30.96894214175618	122.77997385112604	6.95	278.5	291.5
371010000	1441067004	30.968950194448517	122.77992606479604	6.9437500000000005	278.6875	291.4375
371010000	1441067005	30.96895815563216	122.77987791775065	6.9375	278.875	291.375
371010000	1441067006	30.968965953858607	122.77983004462413	6.93125	279.0625	291.3125
371010000	1441067007	30.968973517680347	122.7797830800512	6.925000000000001	279.25	291.25
371010000	1441067008	30.968980775650756	122.77973765866692	6.91875	279.4375	291.1875
371010000	1441067009	30.96898765632407	122.77969441510653	6.9125000000000005	279.625	291.12500000000006
371010000	1441067010	30.968994088255275	122.77965398400563	6.90625	279.8125	291.0625
371010000	1441067011	30.969000000000005	122.779617	6.9	280.0	291.0
371010000	1441067012	30.969005355325123	122.77958385435564	6.9	280.0	290.90000000000003
371010000	1441067013	30.969010258840434	122.7795539648586	6.9	280.0	290.8
371010000	1441067014	30.969014850365525	122.77952650592461	6.9	280.0	290.70000000000005
371010000	1441067015	30.969019269719123	122.77950065196899	6.9	280.0	290.6
371010000	1441067016	30.96902365671926	122.77947557740673	6.9	280.0	290.50000000000006
371010000	1441067017	30.969028151183206	122.77945045665257	6.9	280.0	290.4
371010000	1441067018	30.969032892927675	122.77942446412092	6.9	280.0	290.3
371010000	1441067019	30.969038021768615	122.77939677422586	6.9	280.0	290.2
371010000	1441067020	30.969043677521277	122.77936656138111	6.9	280.0	290.1
371010000	1441067021	30.969049999999985	122.77933300000001	6.9	280.0	290.0
371010000	1441067022	30.969057081364262	122.7792955159077	6.9	280.0	290.0
371010000	1441067023	30.96906482315792	122.77925454057883	6.9	280.0	290.0
371010000	1441067024	30.96907307927149	122.77921075690064	6.9	280.0	290.0
371010000	1441067025	30.96908170359615	122.77916484776087	6.9	280.0	290.0
371010000	1441067026	30.96909055002396	122.77911749604762	6.9	280.0	290.0
371010000	1441067027	30.96909947244792	122.77906938464952	6.9	280.0	290.0
371010000	1441067028	30.969108324762004	122.77902119645576	6.9	280.0	290.0
371010000	1441067029	30.96911696086121	122.778973614356	6.9	280.0	290.0
371010000	1441067030	30.96912523464158	122.77892732124053	6.9	280.0	290.0
371010000	1441067031	30.969133000000003	122.77888300000001	6.9	280.0	290.0
371010000	1441067032	30.96914014082852	122.77884118031982	6.9	280.0	290.0
371010000	1441067033	30.96914666099604	122.77880177906225	6.9	280.0	290.0
371010000	1441067034	30.969152594365312	122.77876455988363	6.9	280.0	290.0
371010000	1441067035	30.969157974798726	122.77872928644005	6.9	280.0	290.0
371010000	1441067036	30.96916283615828	122.77869572238751	6.9	280.0	290.0
371010000	1441067037	30.969167212305653	122.77866363138179	6.9	280.0	290.0
371010000	1441067038	30.969171137102276	122.77863277707854	6.9	280.0	290.0
371010000	1441067039	30.969174644409243	122.77860292313333	6.9	280.0	290.0
371010000	1441067040	30.96917776808745	122.77857383320165	6.9	280.0	290.0
371010000	1441067041	30.969180541997563	122.77854527093875	6.9	280.0	290.0
371010000	1441067042	30.969182999999997	122.77851699999998	6.9	280.0	290.0
371010000	1441067043	30.969185177444764	122.77848881451351	6.903703703703704	279.96296296296293	290.22222222222223
371010000	1441067044	30.969187115640864	122.77846063049954	6.907407407407407	279.9259259259259	290.44444444444446
371010000	1441067045	30.969188857386975	122.7784323944511	6.911111111111111	279.88888888888886	290.6666666666667
371010000	1441067046	30.969190445481757	122.77840405286132	6.914814814814815	279.85185185185185	290.8888888888889
371010000	1441067047	30.969191922723805	122.77837555222312	6.9185185185185185	279.8148148148148	291.11111111111114
371010000	1441067048	30.96919333191171	122.77834683902951	6.9222222222222225	279.77777777777777	291.33333333333337
371010000	1441067049	30.969194715843937	122.77831785977335	6.9259259259259265	279.7407407407407	291.55555555555554
371010000	1441067050	30.96919611731898	122.7782885609475	6.92962962962963	279.7037037037037	291.77777777777777
371010000	1441067051	30.96919757913522	122.77825888904471	6.933333333333334	279.6666666666667	292.0
371010000	1441067052	30.969199144091032	122.77822879055772	6.937037037037038	279.6296296296296	292.22222222222223
371010000	1441067053	30.969200854984713	122.77819821197919	6.940740740740741	279.5925925925926	292.44444444444446
371010000	1441067054	30.969202754614503	122.77816709980173	6.944444444444445	279.55555555555554	292.6666666666667
371010000	1441067055	30.96920488577861	122.77813540051788	6.948148148148149	279.51851851851853	292.88888888888886
371010000	1441067056	30.96920729127513	122.77810306062013	6.951851851851852	279.48148148148147	293.11111111111114
371010000	1441067057	30.969210013902142	122.77807002660083	6.955555555555556	279.44444444444446	293.33333333333337
371010000	1441067058	30.969213096457654	122.77803624495235	6.95925925925926	279.4074074074074	293.5555555555556
371010000	1441067059	30.969216581739577	122.77800166216691	6.962962962962963	279.3703703703704	293.7777777777778
371010000	1441067060	30.969220512545785	122.77796622473664	6.966666666666667	279.3333333333333	294.00000000000006
371010000	1441067061	30.96922493167405	122.7779298791536	6.970370370370371	279.2962962962963	294.22222222222223
371010000	1441067062	30.969229881922075	122.77789257190977	6.974074074074074	279.25925925925924	294.44444444444446
371010000	1441067063	30.96923540608748	122.777854249497	6.977777777777778	279.22222222222223	294.6666666666667
371010000	1441067064	30.9692415469678	122.77781485840698	6.981481481481482	279.18518518518516	294.8888888888889
371010000	1441067065	30.969248347360473	122.77777434513135	6.985185185185185	279.14814814814815	295.11111111111114
371010000	1441067066	30.969255850062844	122.77773265616158	6.988888888888889	279.1111111111111	295.33333333333337
371010000	1441067067	30.96926409787214	122.77768973798898	6.992592592592593	279.0740740740741	295.55555555555554
371010000	1441067068	30.969273133585524	122.77764553710479	6.996296296296296	279.037037037037	295.77777777777777
371010000	1441067069	30.969283000000004	122.77759999999999	7.0	279.0	296.0
371010000	1441067070	30.96929370245269	122.77755289404436	7.0	279.0	296.3333333333333
371010000	1441067071	30.96930509644078	122.7775032701231	7.0	279.0	296.6666666666667
371010000	1441067072	30.96931700000001	122.77745000000002	7.0	279.0	297.0
371010000	1441067073	30.969329084924475	122.77739354691762	7.0	279.3333333333333	297.6666666666667
371010000	1441067074	30.96934043805375	122.77734074003608	7.0	279.6666666666667	298.33333333333337
371010000	1441067075	30.969349999999995	122.77730000000001	7.0	280.0	299.0
371010000	1441067076	30.96935706897916	122.77727599236768	7.0	280.0	299.33333333333337
371010000	1441067077	30.969362373585735	122.77725836233431	7.0	280.0	299.6666666666667
371010000	1441067078	30.969367	122.777233	7.0	280.0	300.0
371010000	1441067079	30.969371861362593	122.77719000212223	7.0	280.0	300.6666666666667
371010000	1441067080	30.969377178694444	122.77713629210128	7.0	280.0	301.3333333333333
371010000	1441067081	30.969382999999997	122.77708300000002	7.0	280.0	302.0
371010000	1441067082	30.969389446966012	122.77703869944457	7.0	280.25	302.5
371010000	1441067083	30.96939693594629	122.77700173830594	7.0	280.5	303.0
371010000	1441067084	30.96940595695466	122.77696790801481	7.0	280.75	303.5
371010000	1441067085	30.969416999999993	122.776933	7.0	281.0	304.0
371010000	1441067086	30.969430177076553	122.77689412726204	7.0	281.25	304.25
371010000	1441067087	30.969444088137035	122.7768536890981	7.0	281.5	304.5
371010000	1441067088	30.96945695512791	122.77681540638395	7.0	281.75000000000006	304.75
371010000	1441067089	30.969466999999998	122.776783	7.0	282.0	305.0
371010000	1441067090	30.969473206876255	122.77675866313884	6.966666666666667	282.0	305.3333333333333
371010000	1441067091	30.969477608555056	122.77673847822797	6.933333333333334	282.0	305.6666666666667
371010000	1441067092	30.969482999999993	122.77671700000002	6.9	282.0	306.0
371010000	1441067093	30.969491592380084	122.77668993555152	6.875	282.75	306.0
371010000	1441067094	30.969503261698268	122.77665760144694	6.85	283.5	306.0
371010000	1441067095	30.969517300167023	122.77662146661861	6.825	284.25	306.0
371010000	1441067096	30.96953299999999	122.776583	6.8	285.0	306.0
371010000	1441067097	30.96954965378854	122.77654362242396	6.766666666666667	285.66666666666663	306.0
371010000	1441067098	30.96956655563017	122.77650456231567	6.733333333333333	286.33333333333337	306.0
371010000	1441067099	30.969583000000007	122.776467	6.7	287.0	306.0
371010000	1441067100	30.969598440865237	122.77643185571998	6.683333333333334	287.50000000000006	305.8333333333333
371010000	1441067101	30.96961297015665	122.77639900938522	6.666666666666667	288.0	305.6666666666667
371010000	1441067102	30.969626839295373	122.77636808082127	6.65	288.5	305.50000000000006
371010000	1441067103	30.969640299702075	122.77633868985296	6.633333333333333	289.00000000000006	305.3333333333333
371010000	1441067104	30.96965360279699	122.77631045630463	6.616666666666666	289.5	305.16666666666663
371010000	1441067105	30.969667	122.776283	6.6	290.0	305.0
371010000	1441067106	30.96968069441853	122.7762559491431	6.574999999999999	290.37500000000006	304.75
371010000	1441067107	30.96969469591127	122.77622896546035	6.55	290.75000000000006	304.5
371010000	1441067108	30.96970896602455	122.77620171905869	6.525	291.12500000000006	304.25
371010000	1441067109	30.969723466304437	122.77617388004498	6.5	291.5	304.0
371010000	1441067110	30.969738158296646	122.77614511852583	6.475	291.875	303.75
371010000	1441067111	30.969753003546646	122.77611510460775	6.45	292.25	303.5
371010000	1441067112	30.969767963599512	122.77608350839712	6.425000000000001	292.625	303.24999999999994
371010000	1441067113	30.969782999999996	122.77605	6.4	293.0	303.0
371010000	1441067114	30.969798048050468	122.77601460452387	6.4	293.1666666666667	302.8333333333333
371010000	1441067115	30.96981293808591	122.77597876708212	6.4	293.3333333333333	302.66666666666663
371010000	1441067116	30.96982747420112	122.77594428779085	6.4	293.49999999999994	302.5
371010000	1441067117	30.969841460492844	122.77591296676748	6.4	293.66666666666663	302.3333333333333
371010000	1441067118	30.969854701059365	122.77588660413062	6.4	293.8333333333333	302.16666666666663
371010000	1441067119	30.969867000000004	122.77586700000002	6.4	294.0	302.0
371010000	1441067120	30.969878298893867	122.7758541122797	6.4	294.0	301.6666666666667
371010000	1441067121	30.969889089236748	122.77584053000732	6.4	294.0	301.3333333333333
371010000	1441067122	30.969899999999992	122.77581699999999	6.4	294.0	301.0
371010000	1441067123	30.96991141035311	122.77577755826673	6.4	294.0	300.6666666666667
371010000	1441067124	30.969922700284737	122.7757293976014	6.4	294.0	300.33333333333337
371010000	1441067125	30.969933000000005	122.775683	6.4	294.0	300.0
371010000	1441067126	30.969941718696624	122.77564654988221	6.4	293.85714285714283	299.7142857142857
371010000	1441067127	30.969949381490917	122.77561904134078	6.4	293.71428571428567	299.42857142857144
371010000	1441067128	30.969956792473567	122.77559717088388	6.4	293.57142857142856	299.1428571428571
371010000	1441067129	30.96996475573194	122.77557763501791	6.4	293.42857142857144	298.8571428571429
371010000	1441067130	30.969974075351054	122.77555713024734	6.4	293.2857142857143	298.57142857142856
371010000	1441067131	30.96998555541375	122.77553235307477	6.4	293.14285714285717	298.2857142857143
371010000	1441067132	30.969999999999995	122.7755	6.4	293.0	298.0
371010000	1441067133	30.970017503494457	122.77545834343243	6.4	292.6666666666667	298.0
371010000	1441067134	30.970035321516185	122.77541195943658	6.4	292.3333333333333	298.0
371010000	1441067135	30.970049999999993	122.775367	6.4	292.0	298.0
371010000	1441067136	30.970059253054057	122.77532818824855	6.4	292.0	297.75
371010000	1441067137	30.970065467449885	122.77529453182333	6.4	292.0	297.5
371010000	1441067138	30.97007219812144	122.77526360948782	6.4	292.0	297.25
371010000	1441067139	30.970082999999985	122.775233	6.4	292.0	297.0
371010000	1441067140	30.970099673377874	122.77520077779027	6.4	292.0	296.5
371010000	1441067141	30.970117000000005	122.775167	6.4	292.0	296.0
371010000	1441067142	30.97012951664516	122.77513230711892	6.4	291.5	296.0
371010000	1441067143	30.970137798772907	122.77509769029014	6.4	291.0	296.0
371010000	1441067144	30.97014393151395	122.77506422831695	6.4	290.50000000000006	296.0
371010000	1441067145	30.970150000000004	122.775033	6.4	290.0	296.0
371010000	1441067146	30.970157584144623	122.77500427164921	6.4	290.0	296.0
371010000	1441067147	30.970166242984153	122.77497505962056	6.4	290.0	296.0
371010000	1441067148	30.97017503033265	122.77494156778165	6.4	290.0	296.0
371010000	1441067149	30.97018299999999	122.7749	6.4	290.0	296.0
371010000	1441067150	30.970189482050532	122.77484882385906	6.433333333333334	289.6666666666667	295.6666666666667
371010000	1441067151	30.970194911590493	122.77479556180494	6.466666666666667	289.3333333333333	295.33333333333337
371010000	1441067152	30.97019999999999	122.77475	6.5	289.0	295.0
371010000	1441067153	30.970205335250714	122.7747191698772	6.5	288.6666666666667	295.0
371010000	1441067154	30.970211011630692	122.77469908394977	6.5	288.3333333333333	295.0
371010000	1441067155	30.970217	122.774683	6.5	288.0	295.0
371010000	1441067156	30.970223272086287	122.77466532606644	6.5055555555555555	287.8333333333333	295.0
371010000	1441067157	30.970229803103468	122.77464507121813	6.511111111111111	287.6666666666667	295.0
371010000	1441067158	30.970236569137175	122.77462239478174	6.516666666666667	287.5	295.0
371010000	1441067159	30.97024354627308	122.77459745608407	6.522222222222222	287.3333333333333	295.0
371010000	1441067160	30.970250710596776	122.77457041445187	6.527777777777778	287.16666666666663	295.0
371010000	1441067161	30.97025803819397	122.77454142921202	6.533333333333333	287.0	295.0
371010000	1441067162	30.97026550515033	122.77451065969142	6.538888888888889	286.8333333333333	295.0
371010000	1441067163	30.970273087551668	122.77447826521698	6.544444444444444	286.6666666666667	295.0
371010000	1441067164	30.970280761483867	122.77444440511579	6.55	286.5	295.0
371010000	1441067165	30.970288503032897	122.77440923871491	6.555555555555555	286.3333333333333	295.0
371010000	1441067166	30.970296288284885	122.77437292534155	6.561111111111111	286.1666666666667	295.0
371010000	1441067167	30.97030409332612	122.77433562432297	6.566666666666666	285.99999999999994	295.0
371010000	1441067168	30.970311894243032	122.77429749498654	6.572222222222222	285.8333333333333	295.0
371010000	1441067169	30.9703196671222	122.77425869665967	6.5777777777777775	285.66666666666663	295.0
371010000	1441067170	30.970327388050414	122.77421938866992	6.583333333333333	285.5	295.0
371010000	1441067171	30.970335033114655	122.7741797303449	6.588888888888889	285.3333333333333	295.0
371010000	1441067172	30.970342578402054	122.77413988101233	6.594444444444444	285.1666666666667	295.0
371010000	1441067173	30.970349999999986	122.7741	6.6	285.0	295.0
371010000	1441067174	30.97035728732546	122.77406022477794	6.6	285.0	295.0
371010000	1441067175	30.970364483113443	122.7740206053847	6.6	285.0	295.0
371010000	1441067176	30.97037164342841	122.77398117000091	6.6	285.0	295.0
371010000	1441067177	30.970378824334883	122.77394194680707	6.6	285.0	295.0
371010000	1441067178	30.970386081897413	122.77390296398364	6.6	285.0	295.0
371010000	1441067179	30.970393472180564	122.77386424971098	6.6	285.0	295.0
371010000	1441067180	30.970401051248942	122.77382583216936	6.6	285.0	295.0
371010000	1441067181	30.970408875167205	122.773787739539	6.6	285.0	295.0
371010000	1441067182	30.970417	122.77375000000002	6.6	285.0	295.0
371010000	1441067183	30.970425454679166	122.77371264350816	6.6	284.9	295.0
371010000	1441067184	30.97043415960503	122.77367570712195	6.6	284.8	295.0
371010000	1441067185	30.97044300804507	122.77363922967581	6.6	284.7	295.0
371010000	1441067186	30.97045189326682	122.77360325000429	6.6	284.6	295.0
371010000	1441067187	30.97046070853787	122.77356780694214	6.6	284.5	295.0
371010000	1441067188	30.97046934712583	122.77353293932433	6.6	284.4	295.0
371010000	1441067189	30.97047770229832	122.77349868598586	6.6	284.29999999999995	295.0
371010000	1441067190	30.97048566732303	122.77346508576204	6.6	284.2	295.0
371010000	1441067191	30.970493135467677	122.77343217748826	6.6	284.09999999999997	295.0
371010000	1441067192	30.970499999999994	122.77340000000001	6.6	284.0	295.0
371010000	1441067193	30.970506199445147	122.77336854728279	6.6	284.0	295.0
371010000	1441067194	30.970511853357763	122.77333763392133	6.6	284.0	295.0
371010000	1441067195	30.970517126549655	122.77330702964994	6.6	284.0	295.0
371010000	1441067196	30.970522183832472	122.77327650420263	6.6	284.0	295.0
371010000	1441067197	30.970527190017517	122.77324582731316	6.6	284.0	295.0
371010000	1441067198	30.970532309915995	122.77321476871506	6.6	284.0	295.0
371010000	1441067199	30.9705377083388	122.77318309814157	6.6	284.0	295.0
371010000	1441067200	30.970543550096668	122.77315058532565	6.6	284.0	295.0
371010000	1441067201	30.97055	122.77311700000001	6.6	284.0	295.0
371010000	1441067202	30.970557179115712	122.77308217882462	6.6	284.0	295.0909090909091
371010000	1441067203	30.970565033537493	122.77304622617004	6.6	284.0	295.1818181818182
371010000	1441067204	30.97057346561582	122.77300931333457	6.6	284.0	295.2727272727273
371010000	1441067205	30.970582377701362	122.77297161161671	6.6	284.0	295.36363636363643
371010000	1441067206	30.97059167214501	122.77293329231513	6.6	284.0	295.45454545454544
371010000	1441067207	30.97060125129778	122.7728945267287	6.6	284.0	295.54545454545456
371010000	1441067208	30.970611017510965	122.7728554861565	6.6	284.0	295.6363636363636
371010000	1441067209	30.97062087313599	122.77281634189788	6.6	284.0	295.72727272727275
371010000	1441067210	30.970630720524568	122.77277726525239	6.6	284.0	295.81818181818187
371010000	1441067211	30.97064046202853	122.77273842751977	6.6	284.0	295.9090909090909
371010000	1441067212	30.970650000000006	122.77270000000001	6.6	284.0	296.0
371010000	1441067213	30.970659257088293	122.77266212802077	6.6	284.0	295.90000000000003
371010000	1441067214	30.970668237131054	122.77262485301956	6.6	284.0	295.8
371010000	1441067215	30.97067696426298	122.7725881904613	6.6	284.0	295.70000000000005
371010000	1441067216	30.970685462618796	122.77255215581086	6.6	284.0	295.6
371010000	1441067217	30.970693756333212	122.77251676453302	6.6	284.0	295.50000000000006
371010000	1441067218	30.970701869540946	122.77248203209265	6.6	284.0	295.4
371010000	1441067219	30.970709826376762	122.77244797395444	6.6	284.0	295.3
371010000	1441067220	30.970717650975374	122.77241460558317	6.6	284.0	295.2
371010000	1441067221	30.97072536747154	122.77238194244346	6.6	284.0	295.1
371010000	1441067222	30.970733000000006	122.77235	6.6	284.0	295.0
371010000	1441067223	30.970740571704983	122.77231876845677	6.6	284.0	294.90909090909093
371010000	1441067224	30.970748101768475	122.77228813697512	6.6	284.0	294.81818181818187
371010000	1441067225	30.970755608381808	122.77225796945572	6.6	284.0	294.72727272727275
371010000	1441067226	30.970763109736193	122.77222812979917	6.6	284.0	294.6363636363636
371010000	1441067227	30.970770624022684	122.77219848190603	6.6	284.0	294.5454545454545
371010000	1441067228	30.97077816943222	122.77216888967673	6.6	284.0	294.4545454545455
371010000	1441067229	30.970785764155654	122.7721392170117	6.6	284.0	294.3636363636364
371010000	1441067230	30.97079342638364	122.77210932781126	6.6	284.0	294.27272727272725
371010000	1441067231	30.970801174306757	122.7720790859757	6.6	284.0	294.18181818181813
371010000	1441067232	30.970809026115447	122.77204835540526	6.6	284.0	294.09090909090907
371010000	1441067233	30.970816999999993	122.772017	6.6	284.0	294.0
371010000	1441067234	30.970825107550795	122.7719849247506	6.6	284.16666666666663	293.8333333333333
371010000	1441067235	30.9708333339591	122.77195219900976	6.6	284.3333333333333	293.66666666666663
371010000	1441067236	30.970841657816454	122.77191893322085	6.6	284.5	293.49999999999994
371010000	1441067237	30.970850057714514	122.77188523782725	6.6	284.66666666666663	293.3333333333333
371010000	1441067238	30.970858512245066	122.77185122327246	6.6	284.8333333333333	293.1666666666667
371010000	1441067239	30.970867000000002	122.77181700000001	6.6	285.0	293.0
371010000	1441067240	30.970875497601927	122.77178261612877	6.6	285.0	292.8333333333333
371010000	1441067241	30.970883973796	122.77174787047892	6.6	285.0	292.6666666666667
371010000	1441067242	30.970892395357787	122.7717124995458	6.6	285.0	292.5
371010000	1441067243	30.970900729062468	122.77167623982474	6.6	285.0	292.3333333333333
371010000	1441067244	30.97090894168502	122.77163882781105	6.6	285.0	292.16666666666663
371010000	1441067245	30.970916999999993	122.7716	6.6	285.0	292.0
371010000	1441067246	30.970924872832157	122.77155964032531	6.6	284.85714285714283	291.85714285714283
371010000	1441067247	30.970932537208213	122.77151822247443	6.6	284.71428571428567	291.7142857142857
371010000	1441067248	30.970939972206008	122.7714763675735	6.6	284.57142857142856	291.57142857142856
371010000	1441067249	30.97094715690425	122.7714346967489	6.6	284.42857142857144	291.42857142857144
371010000	1441067250	30.970954070382376	122.77139383112721	6.6	284.2857142857143	291.28571428571433
371010000	1441067251	30.97096069172063	122.77135439183526	6.6	284.14285714285717	291.14285714285717
371010000	1441067252	30.970966999999995	122.77131699999998	6.6	284.0	291.0
371010000	1441067253	30.970972989068567	122.77128208183086	6.611111111111111	283.88888888888886	290.8888888888889
371010000	1441067254	30.970978711840555	122.77124928386685	6.622222222222222	283.77777777777777	290.77777777777777
371010000	1441067255	30.970984235996088	122.7712180577289	6.633333333333333	283.6666666666667	290.6666666666667
371010000	1441067256	30.9709896292147	122.77118785503791	6.644444444444444	283.55555555555554	290.5555555555556
371010000	1441067257	30.97099495917537	122.77115812741441	6.655555555555556	283.44444444444446	290.44444444444446
371010000	1441067258	30.97100029355654	122.7711283264788	6.666666666666667	283.3333333333333	290.33333333333337
371010000	1441067259	30.971005700036173	122.77109790385123	6.677777777777778	283.22222222222223	290.22222222222223
371010000	1441067260	30.971011246291706	122.77106631115174	6.688888888888889	283.11111111111114	290.11111111111114
371010000	1441067261	30.971017000000003	122.77103300000002	6.7	283.0	290.0
371010000	1441067262	30.97102300604376	122.77099757504133	6.7	282.8181818181818	290.0
371010000	1441067263	30.97102921813126	122.77096025302384	6.7	282.6363636363636	290.0
371010000	1441067264	30.97103556717749	122.77092140372154	6.7	282.45454545454544	290.0
371010000	1441067265	30.971041984097837	122.77088139690866	6.7	282.2727272727273	290.0
371010000	1441067266	30.9710483998081	122.77084060235961	6.7	282.0909090909091	290.0
371010000	1441067267	30.971054745224492	122.77079938984906	6.7	281.90909090909093	290.0
371010000	1441067268	30.97106095126376	122.77075812915179	6.7	281.72727272727275	290.0
371010000	1441067269	30.971066948843085	122.7707171900429	6.7	281.54545454545456	290.0
371010000	1441067270	30.971072668880065	122.77067694229764	6.7	281.36363636363643	290.0
371010000	1441067271	30.971078042292874	122.77063775569147	6.7	281.1818181818182	290.0
371010000	1441067272	30.971082999999997	122.7706	6.7	281.0	290.0
371010000	1441067273	30.971087495405023	122.770563945505	6.7	280.90000000000003	290.0
371010000	1441067274	30.971091571850202	122.77052946451218	6.7	280.8	290.0
371010000	1441067275	30.971095295162172	122.77049632983301	6.7	280.7	290.0
371010000	1441067276	30.971098731167295	122.7704643142789	6.7	280.6	290.0
371010000	1441067277	30.971101945691693	122.77043319066105	6.7	280.5	290.0
371010000	1441067278	30.971105004561213	122.77040273179058	6.7	280.40000000000003	290.0
371010000	1441067279	30.97110797360151	122.77037271047843	6.7	280.3	290.0
371010000	1441067280	30.97111091863796	122.77034289953546	6.7	280.2	290.0
371010000	1441067281	30.971113905495795	122.77031307177243	6.7	280.09999999999997	290.0
371010000	1441067282	30.97111700000001	122.77028299999999	6.7	280.0	290.0
371010000	1441067283	30.971120260484728	122.77025249149173	6.709090909090909	280.0	290.0
371010000	1441067284	30.971123715321387	122.77022149137346	6.718181818181819	280.0	290.0
371010000	1441067285	30.97112738539069	122.77018997923396	6.7272727272727275	280.0	290.0
371010000	1441067286	30.971131291573375	122.77015793466205	6.736363636363636	280.0	290.0
371010000	1441067287	30.971135454750108	122.77012533724645	6.745454545454545	280.0	290.0
371010000	1441067288	30.971139895801553	122.77009216657588	6.754545454545455	280.0	290.0
371010000	1441067289	30.9711446356083	122.770058402239	6.763636363636364	280.0	290.0
371010000	1441067290	30.97114969505098	122.77002402382443	6.7727272727272725	280.0	290.0
371010000	1441067291	30.971155095010133	122.76998901092072	6.781818181818181	280.0	290.0
371010000	1441067292	30.971160856366314	122.76995334311643	6.790909090909091	280.0	290.0
371010000	1441067293	30.971167000000005	122.76991699999999	6.8	280.0	290.0
371010000	1441067294	30.97117353315588	122.76987997603638	6.8	280.0	290.0
371010000	1441067295	30.97118040853554	122.7698423251966	6.8	280.0	290.0
371010000	1441067296	30.971187565204822	122.76980411632829	6.8	280.0	290.0
371010000	1441067297	30.971194942229644	122.76976541827916	6.8	280.0	290.0
371010000	1441067298	30.971202478676027	122.76972629989706	6.8	280.0	290.0
371010000	1441067299	30.971210113610038	122.76968683002994	6.8	280.0	290.0
371010000	1441067300	30.97121778609787	122.76964707752592	6.8	280.0	290.0
371010000	1441067301	30.971225435205746	122.76960711123316	6.8	280.0	290.0
371010000	1441067302	30.971233000000005	122.769567	6.8	280.0	290.0
371010000	1441067303	30.971240429800734	122.76952680743847	6.8	280.0	290.0526315789474
371010000	1441067304	30.971247714942724	122.76948657621512	6.8	280.0	290.1052631578948
371010000	1441067305	30.971254856014454	122.76944634376007	6.8	280.0	290.15789473684214
371010000	1441067306	30.971261853604503	122.76940614750347	6.8	280.0	290.2105263157895
371010000	1441067307	30.97126870830142	122.76936602487554	6.8	280.0	290.2631578947369
371010000	1441067308	30.97127542069386	122.76932601330637	6.8	280.0	290.3157894736843
371010000	1441067309	30.971281991370518	122.7692861502262	6.8	280.0	290.3684210526316
371010000	1441067310	30.97128842092012	122.76924647306521	6.8	280.0	290.42105263157896
371010000	1441067311	30.971294709931428	122.7692070192536	6.8	280.0	290.4736842105263
371010000	1441067312	30.971300858993267	122.76916782622156	6.8	280.0	290.5263157894737
371010000	1441067313	30.971306868694505	122.76912893139927	6.8	280.0	290.5789473684211
371010000	1441067314	30.971312739624047	122.76909037221702	6.8	280.0	290.63157894736844
371010000	1441067315	30.971318472370832	122.76905218610496	6.8	280.0	290.6842105263158
371010000	1441067316	30.971324067523856	122.76901441049334	6.8	280.0	290.7368421052632
371010000	1441067317	30.971329525672157	122.7689770828124	6.8	280.0	290.7894736842105
371010000	1441067318	30.971334847404798	122.76894024049236	6.8	280.0	290.8421052631579
371010000	1441067319	30.971340033310884	122.76890392096345	6.8	280.0	290.89473684210526
371010000	1441067320	30.97134508397955	122.76886816165592	6.8	280.0	290.94736842105266
371010000	1441067321	30.971349999999994	122.76883300000001	6.8	280.0	291.0
371010000	1441067322	30.97135478544909	122.76879845135848	6.8	280.0	291.0
371010000	1441067323	30.97135945835441	122.76876444282416	6.8	280.0	291.0
371010000	1441067324	30.971364040231105	122.76873087942236	6.8	280.0	291.0
371010000	1441067325	30.971368552594242	122.76869766617835	6.8	280.0	291.0
371010000	1441067326	30.971373016958786	122.76866470811736	6.8	280.0	291.0
371010000	1441067327	30.971377454839548	122.7686319102645	6.8	280.0	291.0
371010000	1441067328	30.971381887751313	122.7685991776449	6.8	280.0	291.0
371010000	1441067329	30.971386337208717	122.76856641528366	6.8	280.0	291.0
371010000	1441067330	30.971390824726353	122.76853352820578	6.8	280.0	291.0
371010000	1441067331	30.97139537181865	122.76850042143626	6.8	280.0	291.0
371010000	1441067332	30.971400000000003	122.76846699999999	6.8	280.0	291.0
371010000	1441067333	30.97140472530978	122.76843319133745	6.8	280.0	291.0
371010000	1441067334	30.97140954188799	122.76839901255123	6.8	280.0	291.0
371010000	1441067335	30.971414438399712	122.76836450315957	6.8	280.0	291.0
371010000	1441067336	30.971419403510147	122.76832970268072	6.8	280.0	291.0
371010000	1441067337	30.971424425884486	122.76829465063288	6.8	280.0	291.0
371010000	1441067338	30.971429494187987	122.76825938653437	6.8	280.0	291.0
371010000	1441067339	30.971434597085928	122.76822394990349	6.8	280.0	291.0
371010000	1441067340	30.97143972324365	122.76818838025858	6.8	280.0	291.0
371010000	1441067341	30.971444861326546	122.76815271711796	6.8	280.0	291.0
371010000	1441067342	30.971450000000008	122.768117	6.8	280.0	291.0
371010000	1441067343	30.971455131874222	122.76808125977556	6.8	280.0	291.0
371010000	1441067344	30.97146026533828	122.76804549272515	6.8	280.0	291.0
371010000	1441067345	30.971465412725976	122.76800968648168	6.8	280.0	291.0
371010000	1441067346	30.971470586371048	122.76797382867805	6.8	280.0	291.0
371010000	1441067347	30.971475798607283	122.76793790694714	6.8	280.0	291.0
371010000	1441067348	30.971481061768394	122.76790190892179	6.8	280.0	291.0
371010000	1441067349	30.971486388188147	122.76786582223487	6.8	280.0	291.0
371010000	1441067350	30.97149179020023	122.76782963451917	6.8	280.0	291.0
371010000	1441067351	30.97149728013835	122.76779333340747	6.8	280.0	291.0
371010000	1441067352	30.97150287033619	122.76775690653258	6.8	280.0	291.0
371010000	1441067353	30.971508573127444	122.76772034152721	6.8	280.0	291.0
371010000	1441067354	30.971514400845727	122.76768362602412	6.8	280.0	291.0
371010000	1441067355	30.971520365824734	122.76764674765597	6.8	280.0	291.0
371010000	1441067356	30.971526480398044	122.76760969405548	6.8	280.0	291.0
371010000	1441067357	30.971532756899304	122.76757245285528	6.8	280.0	291.0
371010000	1441067358	30.971539207662083	122.76753501168803	6.8	280.0	291.0
371010000	1441067359	30.971545845020007	122.76749735818628	6.8	280.0	291.0
371010000	1441067360	30.97155268130659	122.76745947998268	6.8	280.0	291.0
371010000	1441067361	30.97155972885541	122.76742136470973	6.8	280.0	291.0
371010000	1441067362	30.971566999999993	122.76738300000001	6.8	280.0	291.0
371010000	1441067363	30.97157449124789	122.76734438521116	6.8	280.0	291.0
371010000	1441067364	30.97158213580254	122.76730556660152	6.8	280.0	291.0
371010000	1441067365	30.97158985104156	122.7672666021548	6.8	280.0	291.0
371010000	1441067366	30.971597554342576	122.7672275498548	6.8	280.0	291.0
371010000	1441067367	30.97160516308332	122.76718846768553	6.8	280.0	291.0
371010000	1441067368	30.97161259464154	122.76714941363103	6.8	280.0	291.0
371010000	1441067369	30.97161976639509	122.76711044567566	6.8	280.0	291.0
371010000	1441067370	30.97162659572193	122.76707162180378	6.8	280.0	291.0
371010000	1441067371	30.971633	122.767033	6.8	280.0	291.0
371010000	1441067372	30.971638924119148	122.76699461759672	6.8	280.0	290.90000000000003
371010000	1441067373	30.971644423016176	122.76695642931718	6.8	280.0	290.8
371010000	1441067374	30.97164957913961	122.76691836923217	6.8	280.0	290.70000000000005
371010000	1441067375	30.971654474937843	122.76688037141233	6.8	280.0	290.6
371010000	1441067376	30.97165919285923	122.76684236992816	6.8	280.0	290.50000000000006
371010000	1441067377	30.97166381535204	122.76680429885003	6.8	280.0	290.4
371010000	1441067378	30.971668424864454	122.76676609224816	6.8	280.0	290.3
371010000	1441067379	30.971673103844577	122.76672768419259	6.8	280.0	290.2
371010000	1441067380	30.971677934740452	122.76668900875327	6.8	280.0	290.1
371010000	1441067381	30.971683000000002	122.76665000000001	6.8	280.0	290.0
371010000	1441067382	30.971688361210088	122.76661061976426	6.809090909090909	280.0	290.0
371010000	1441067383	30.971693996513526	122.76657094092506	6.818181818181818	280.0	290.0
371010000	1441067384	30.97169986319221	122.76653106412328	6.827272727272727	280.0	290.0
371010000	1441067385	30.971705918528162	122.76649108999999	6.836363636363636	280.0	290.0
371010000	1441067386	30.97171211980356	122.76645111919629	6.845454545454546	280.0	290.0
371010000	1441067387	30.971718424300644	122.76641125235338	6.8545454545454545	280.0	290.0
371010000	1441067388	30.97172478930184	122.76637159011258	6.863636363636364	280.0	290.0
371010000	1441067389	30.97173117208966	122.76633223311529	6.872727272727273	280.0	290.0
371010000	1441067390	30.971737529946775	122.766293282003	6.881818181818182	280.0	290.0
371010000	1441067391	30.97174382015592	122.76625483741735	6.8909090909090915	280.0	290.0
371010000	1441067392	30.971749999999993	122.766217	6.9	280.0	290.0
371010000	1441067393	30.971756030431337	122.76617985923143	6.9	279.9	290.1
371010000	1441067394	30.971761887079808	122.76614345994702	6.9	279.8	290.2
371010000	1441067395	30.971767549244685	122.76610783582089	6.9	279.7	290.3
371010000	1441067396	30.971772996225248	122.76607302052714	6.9	279.6	290.4
371010000	1441067397	30.97177820732078	122.76603904773998	6.9	279.5	290.50000000000006
371010000	1441067398	30.971783161830626	122.76600595113355	6.9	279.4	290.6
371010000	1441067399	30.9717878390541	122.76597376438212	6.9	279.29999999999995	290.70000000000005
371010000	1441067400	30.971792218290584	122.76594252115987	6.9	279.2	290.8
371010000	1441067401	30.971796278839424	122.76591225514109	6.9	279.09999999999997	290.90000000000003
371010000	1441067402	30.971799999999995	122.765883	6.9	279.0	291.0
371010000	1441067403	30.971803380080672	122.76585473595574	6.9	279.0	291.0
371010000	1441067404	30.971806493425646	122.76582722940681	6.9	279.0	291.0
371010000	1441067405	30.971809433387854	122.76580019329639	6.9	279.0	291.0
371010000	1441067406	30.97181229331996	122.7657733405675	6.9	279.0	291.0
371010000	1441067407	30.971815166574423	122.76574638416311	6.9	279.0	291.0
371010000	1441067408	30.971818146503423	122.76571903702597	6.9	279.0	291.0
371010000	1441067409	30.97182132645894	122.76569101209869	6.9	279.0	291.0
371010000	1441067410	30.971824799792643	122.76566202232377	6.9	279.0	291.0
371010000	1441067411	30.971828659855955	122.76563178064349	6.9	279.0	291.0
371010000	1441067412	30.971833000000004	122.7656	6.9	279.0	291.0
371010000	1441067413	30.971837890232486	122.7655664759374	6.9	279.0	291.0
371010000	1441067414	30.971843307188607	122.7655313344084	6.9	279.0	291.0
371010000	1441067415	30.97184920416059	122.76549478396797	6.9	279.0	291.0
371010000	1441067416	30.971855534440856	122.76545703317112	6.9	279.0	291.0
371010000	1441067417	30.971862251322033	122.76541829057298	6.9	279.0	291.0
371010000	1441067418	30.97186930809698	122.76537876472877	6.9	279.0	291.0
371010000	1441067419	30.971876658058783	122.76533866419382	6.9	279.0	291.0
371010000	1441067420	30.97188425450078	122.76529819752362	6.9	279.0	291.0
371010000	1441067421	30.971892050716566	122.76525757327376	6.9	279.0	291.0
371010000	1441067422	30.9719	122.76521700000002	6.9	279.0	291.0
371010000	1441067423	30.971908050535262	122.7651766567024	6.9	279.1111111111111	291.0
371010000	1441067424	30.971916130066884	122.76513660415756	6.9	279.22222222222223	291.0
371010000	1441067425	30.971924161229474	122.76509687358649	6.9	279.3333333333333	291.0
371010000	1441067426	30.971932066657736	122.76505749621032	6.9	279.44444444444446	291.0
371010000	1441067427	30.97193976898637	122.7650185032502	6.9	279.55555555555554	291.0
371010000	1441067428	30.97194719085011	122.76497992592758	6.9	279.6666666666667	291.0
371010000	1441067429	30.971954254883748	122.76494179546393	6.9	279.77777777777777	291.0
371010000	1441067430	30.9719608837221	122.76490414308081	6.9	279.88888888888886	291.0
371010000	1441067431	30.971967	122.76486700000001	6.9	280.0	291.0
371010000	1441067432	30.97197256040075	122.7648303669938	6.9	280.09999999999997	291.0
371010000	1441067433	30.97197765780139	122.76479412303627	6.9	280.2	291.0
371010000	1441067434	30.97198241912717	122.76475811665173	6.9	280.3	291.0
371010000	1441067435	30.971986971303224	122.7647221963643	6.9	280.40000000000003	291.0
371010000	1441067436	30.971991441254495	122.76468621069783	6.9	280.5	291.0
371010000	1441067437	30.971995955905754	122.76465000817598	6.9	280.6	291.0
371010000	1441067438	30.972000642181598	122.76461343732217	6.9	280.7	291.0
371010000	1441067439	30.972005627006467	122.76457634665962	6.9	280.8	291.0
371010000	1441067440	30.972011037304576	122.76453858471132	6.9	280.90000000000003	291.0
371010000	1441067441	30.972016999999994	122.7645	6.9	281.0	291.0
371010000	1441067442	30.972023600432685	122.76446049518536	6.9	280.90909090909093	290.90909090909093
371010000	1441067443	30.972030757606905	122.76442018947594	6.9	280.81818181818187	290.81818181818187
371010000	1441067444	30.97203834894316	122.76437925621778	6.9	280.72727272727275	290.72727272727275
371010000	1441067445	30.972046251862164	122.76433786875708	6.9	280.6363636363636	290.6363636363636
371010000	1441067446	30.972054343784883	122.76429620044033	6.9	280.54545454545456	290.54545454545456
371010000	1441067447	30.972062502132466	122.76425442461431	6.9	280.4545454545455	290.45454545454544
371010000	1441067448	30.972070604326316	122.764212714626	6.9	280.3636363636364	290.36363636363643
371010000	1441067449	30.97207852778805	122.76417124382272	6.9	280.27272727272725	290.2727272727273
371010000	1441067450	30.97208614993949	122.76413018555205	6.9	280.18181818181813	290.1818181818182
371010000	1441067451	30.972093348202733	122.7640897131618	6.9	280.0909090909091	290.0909090909091
371010000	1441067452	30.972099999999998	122.76405000000001	6.9	280.0	290.0
371010000	1441067453	30.972106023258565	122.76401116965248	6.9	280.0	290.0
371010000	1441067454	30.972111497924665	122.763973146655	6.9	280.0	290.0
371010000	1441067455	30.972116544449218	122.76393580578063	6.9	280.0	290.0
371010000	1441067456	30.97212128328293	122.76389902180229	6.9	280.0	290.0
371010000	1441067457	30.9721258348764	122.76386266949254	6.9	280.0	290.0
371010000	1441067458	30.972130319680044	122.76382662362379	6.9	280.0	290.0
371010000	1441067459	30.972134858144145	122.76379075896826	6.9	280.0	290.0
371010000	1441067460	30.972139570718863	122.76375495029797	6.9	280.0	290.0
371010000	1441067461	30.97214457785419	122.76371907238469	6.9	280.0	290.0
371010000	1441067462	30.972149999999992	122.763683	6.9	280.0	290.0
371010000	1441067463	30.972155921060015	122.76364664088537	6.9	280.0	290.0
371010000	1441067464	30.97216227875396	122.7636100346622	6.9	280.0	290.0
371010000	1441067465	30.972168974255627	122.76357325392213	6.9	280.0	290.0
371010000	1441067466	30.972175908738905	122.76353637125698	6.9	280.0	290.0
371010000	1441067467	30.972182983377735	122.76349945925863	6.9	280.0	290.0
371010000	1441067468	30.9721900993462	122.76346259051925	6.9	280.0	290.0
371010000	1441067469	30.97219715781839	122.76342583763113	6.9	280.0	290.0
371010000	1441067470	30.972204059968558	122.76338927318679	6.9	280.0	290.0
371010000	1441067471	30.97221070697096	122.76335296977881	6.9	280.0	290.0
371010000	1441067472	30.972216999999993	122.76331700000001	6.9	280.0	290.0
371010000	1441067473	30.972222868510062	122.76328139482115	6.9	280.0	290.0
371010000	1441067474	30.972228355075234	122.76324601872406	6.9	280.0	290.0
371010000	1441067475	30.972233530549353	122.76321069456823	6.9	280.0	290.0
371010000	1441067476	30.972238465786077	122.76317524521299	6.9	280.0	290.0
371010000	1441067477	30.972243231638853	122.76313949351758	6.9	280.0	290.0
371010000	1441067478	30.97224789896093	122.76310326234103	6.9	280.0	290.0
371010000	1441067479	30.972252538605357	122.76306637454228	6.9	280.0	290.0
371010000	1441067480	30.972257221424968	122.76302865298013	6.9	280.0	290.0
371010000	1441067481	30.97226201827238	122.76298992051319	6.9	280.0	290.0
371010000	1441067482	30.972267000000002	122.76295	6.9	280.0	290.0
371010000	1441067483	30.972272217095224	122.7629088171453	6.9	280.0	290.11111111111114
371010000	1441067484	30.972277638586657	122.76286670903951	6.9	280.0	290.22222222222223
371010000	1441067485	30.97228321313867	122.76282411561962	6.9	280.0	290.33333333333337
371010000	1441067486	30.972288889416223	122.76278147682284	6.9	280.0	290.44444444444446
371010000	1441067487	30.972294616084834	122.7627392325865	6.9	280.0	290.5555555555556
371010000	1441067488	30.972300341810623	122.7626978228482	6.9	280.0	290.6666666666667
371010000	1441067489	30.9723060152602	122.76265768754571	6.9	280.0	290.77777777777777
371010000	1441067490	30.972311585100783	122.76261926661694	6.9	280.0	290.8888888888889
371010000	1441067491	30.972316999999997	122.762583	6.9	280.0	291.0
371010000	1441067492	30.972322224291837	122.76254917502582	6.91	280.0	291.0
371010000	1441067493	30.97232728497423	122.76251746859593	6.92	280.0	291.0
371010000	1441067494	30.97233222471058	122.76248740500434	6.930000000000001	280.0	291.0
371010000	1441067495	30.97233708616373	122.76245850854487	6.94	280.0	291.0
371010000	1441067496	30.972341911996086	122.76243030351124	6.95	280.0	291.0
371010000	1441067497	30.97234674486961	122.762402314197	6.96	280.0	291.0
371010000	1441067498	30.972351627445875	122.76237406489558	6.97	280.0	291.0
371010000	1441067499	30.972356602385968	122.76234507990023	6.98	280.0	291.0
371010000	1441067500	30.972361712350594	122.76231488350403	6.99	280.0	291.0
371010000	1441067501	30.972366999999984	122.762283	7.0	280.0	291.0
371010000	1441067502	30.972372495903624	122.7622490777379	6.990909090909091	280.0	291.0
371010000	1441067503	30.9723781822699	122.76221326129557	6.9818181818181815	280.0	291.0
371010000	1441067504	30.972384029217128	122.76217581930796	6.972727272727273	280.0	291.0
371010000	1441067505	30.972390006863858	122.76213702041002	6.963636363636364	280.0	291.0
371010000	1441067506	30.97239608532896	122.76209713323694	6.954545454545455	280.0	291.0
371010000	1441067507	30.972402234731558	122.7620564264239	6.945454545454545	280.0	291.0
371010000	1441067508	30.97240842519111	122.76201516860621	6.9363636363636365	280.0	291.0
371010000	1441067509	30.97241462682743	122.76197362841936	6.927272727272728	280.0	291.0
371010000	1441067510	30.97242080976064	122.7619320744989	6.918181818181819	280.0	291.0
371010000	1441067511	30.97242694411122	122.76189077548052	6.909090909090909	280.0	291.0
371010000	1441067512	30.972432999999995	122.76185000000001	6.9	280.0	291.0
371010000	1441067513	30.97243895484472	122.76180996355174	6.905	280.0	291.0
371010000	1441067514	30.97244481524971	122.76177066906385	6.91	280.0	291.0
371010000	1441067515	30.972450595115802	122.76173206632286	6.915	280.0	291.0
371010000	1441067516	30.972456308343776	122.7616941051153	6.92	280.0	291.0
371010000	1441067517	30.972461968834352	122.76165673522766	6.925000000000001	280.0	291.0
371010000	1441067518	30.97246759048818	122.76161990644634	6.930000000000001	280.0	291.0
371010000	1441067519	30.972473187205846	122.76158356855775	6.9350000000000005	280.0	291.0
371010000	1441067520	30.972478772887843	122.76154767134828	6.94	280.0	291.0
371010000	1441067521	30.972484361434642	122.76151216460426	6.945	280.0	291.0
371010000	1441067522	30.972489966746647	122.76147699811199	6.95	280.0	291.0
371010000	1441067523	30.972495602724184	122.76144212165772	6.955	280.0	291.0
371010000	1441067524	30.97250128326755	122.7614074850277	6.96	280.0	291.0
371010000	1441067525	30.97250702227697	122.7613730380082	6.965	280.0	291.0
371010000	1441067526	30.972512833652598	122.76133873038532	6.97	280.0	291.0
371010000	1441067527	30.972518731294585	122.76130451194527	6.975	280.0	291.0
371010000	1441067528	30.972524729102958	122.76127033247413	6.98	280.0	291.0
371010000	1441067529	30.972530840977765	122.76123614175798	6.985	280.0	291.0
371010000	1441067530	30.972537080818938	122.76120188958292	6.99	280.0	291.0
371010000	1441067531	30.9725434625264	122.76116752573493	6.995	280.0	291.0
371010000	1441067532	30.972549999999995	122.761133	7.0	280.0	291.0
371010000	1441067533	30.972556697139712	122.7610982613723	6.99	280.0	291.0
371010000	1441067534	30.972563517846307	122.76106325567882	6.98	280.0	291.0
371010000	1441067535	30.972570416020673	122.76102792795476	6.97	280.0	291.0
371010000	1441067536	30.972577345563632	122.76099222323538	6.96	280.0	291.0
371010000	1441067537	30.972584260375953	122.76095608655604	6.95	280.0	291.0
371010000	1441067538	30.972591114358316	122.76091946295206	6.94	280.0	291.0
371010000	1441067539	30.972597861411394	122.76088229745898	6.930000000000001	280.0	291.0
371010000	1441067540	30.972604455435697	122.76084453511223	6.92	280.0	291.0
371010000	1441067541	30.97261085033177	122.76080612094734	6.91	280.0	291.0
371010000	1441067542	30.972616999999985	122.760767	6.9	280.0	291.0
371010000	1441067543	30.97262287657755	122.76072715292023	6.911111111111111	280.0	291.0
371010000	1441067544	30.97262852514888	122.76068670281545	6.9222222222222225	280.0	291.0
371010000	1441067545	30.972634009035424	122.76064580840746	6.933333333333334	280.0	291.0
371010000	1441067546	30.97263939155884	122.76060462841788	6.944444444444445	280.0	291.0
371010000	1441067547	30.97264473604094	122.76056332156834	6.955555555555556	280.0	291.0
371010000	1441067548	30.972650105803755	122.76052204658036	6.966666666666667	280.0	291.0
371010000	1441067549	30.972655564169553	122.76048096217541	6.977777777777778	280.0	291.0
371010000	1441067550	30.972661174460754	122.76044022707484	6.988888888888889	280.0	291.0
371010000	1441067551	30.972667	122.7604	7.0	280.0	291.0
371010000	1441067552	30.972673086085024	122.76036041208276	7.0	280.0	291.0
371010000	1441067553	30.97267940591346	122.76032148409752	7.0	280.0	291.0
371010000	1441067554	30.972685914657767	122.76028320922946	7.0	280.0	291.0
371010000	1441067555	30.97269256749046	122.76024558066374	7.0	280.0	291.0
371010000	1441067556	30.972699319584002	122.76020859158567	7.0	280.0	291.0
371010000	1441067557	30.972706126110857	122.7601722351806	7.0	280.0	291.0
371010000	1441067558	30.972712942243472	122.760136504634	7.0	280.0	291.0
371010000	1441067559	30.972719723154253	122.76010139313131	7.0	280.0	291.0
371010000	1441067560	30.97272642401564	122.76006689385811	7.0	280.0	291.0
371010000	1441067561	30.972732999999995	122.760033	7.0	280.0	291.0
371010000	1441067562	30.972739418095507	122.75999968131967	7.0	280.0909090909091	291.0
371010000	1441067563	30.972745692553577	122.7599668138877	7.0	280.18181818181813	291.0
371010000	1441067564	30.972751849441178	122.7599342503517	7.0	280.27272727272725	291.0
371010000	1441067565	30.972757914825234	122.75990184335912	7.0	280.3636363636364	291.0
371010000	1441067566	30.972763914772433	122.75986944555738	7.0	280.4545454545455	291.0
371010000	1441067567	30.9727698753494	122.75983690959379	7.0	280.54545454545456	291.0
371010000	1441067568	30.972775822622523	122.75980408811564	7.0	280.6363636363636	291.0
371010000	1441067569	30.97278178265811	122.7597708337701	7.0	280.72727272727275	291.0
371010000	1441067570	30.972787781522275	122.7597369992043	7.0	280.81818181818187	291.0
371010000	1441067571	30.972793845280975	122.75970243706527	7.0	280.90909090909093	291.0
371010000	1441067572	30.972799999999996	122.75966700000001	7.0	281.0	291.0
371010000	1441067573	30.97280626489648	122.75963058279429	7.0	281.0	291.0
371010000	1441067574	30.972812631793513	122.75959324878949	7.0	281.0	291.0
371010000	1441067575	30.972819085665787	122.75955510346596	7.0	281.0	291.0
371010000	1441067576	30.972825611488076	122.75951625230402	7.0	281.0	291.0
371010000	1441067577	30.972832194235306	122.75947680078411	7.0	281.0	291.0
371010000	1441067578	30.97283881888251	122.75943685438669	7.0	281.0	291.0
371010000	1441067579	30.97284547040483	122.75939651859227	7.0	281.0	291.0
371010000	1441067580	30.97285213377754	122.75935589888141	7.0	281.0	291.0
371010000	1441067581	30.972858793976062	122.75931510073474	7.0	281.0	291.0
371010000	1441067582	30.972865435975926	122.75927422963295	7.0	281.0	291.0
371010000	1441067583	30.972872044752823	122.75923339105675	7.0	281.0	291.0
371010000	1441067584	30.972878605282546	122.75919269048693	7.0	281.0	291.0
371010000	1441067585	30.97288510254105	122.75915223340432	7.0	281.0	291.0
371010000	1441067586	30.9728915215044	122.7591121252898	7.0	281.0	291.0
371010000	1441067587	30.97289784714881	122.75907247162435	7.0	281.0	291.0
371010000	1441067588	30.972904064450603	122.7590333778889	7.0	281.0	291.0
371010000	1441067589	30.972910158386227	122.75899494956454	7.0	281.0	291.0
371010000	1441067590	30.97291611393225	122.75895729213231	7.0	281.0	291.0
371010000	1441067591	30.97292191606535	122.75892051107338	7.0	281.0	291.0
371010000	1441067592	30.972927549762314	122.75888471186886	7.0	281.0	291.0
371010000	1441067593	30.972933	122.75885000000001	7.0	281.0	291.0
371010000	1441067594	30.972938267780645	122.7588164069732	7.0	281.0	291.0
371010000	1441067595	30.972943418207393	122.75878366839552	7.0	281.0	291.0
371010000	1441067596	30.972948532408306	122.75875144589905	7.0	281.0	291.0
371010000	1441067597	30.972953691511126	122.75871940111575	7.0	281.0	291.0
371010000	1441067598	30.972958976643213	122.75868719567728	7.0	281.0	291.0
371010000	1441067599	30.972964468931654	122.75865449121521	7.0	281.0	291.0
371010000	1441067600	30.9729702495031	122.75862094936093	7.0	281.0	291.0
[truncated: 8,852 more rows]
