# Supplementary material for: Maritime traffic congestion identification and ship trajectory prediction using temporal graph convolutional networks
Source: PLoS One. 2026 Mar 9;21(3):e0342781. doi: 10.1371/journal.pone.0342781 (PMC12970927; doi:10.1371/journal.pone.0342781)
Supplement: S1 File — (ZIP) [file pone.0342781.s001.zip › data/interpolation/shipid_371582000_processed.csv]

shipid	lasttime	lat	lon	sog	cog	hdg
371582000	1441065602	31.112557000000002	122.64084	10.1	274.6	280.0
371582000	1441065603	31.112559809615515	122.64079422558493	10.10909090909091	274.55454545454546	280.0
371582000	1441065604	31.112562583664246	122.64074740068517	10.118181818181817	274.5090909090909	280.0
371582000	1441065605	31.11256532851218	122.64069957557483	10.127272727272727	274.4636363636364	280.0
371582000	1441065606	31.11256805052531	122.64065080052798	10.136363636363637	274.41818181818184	280.0
371582000	1441065607	31.11257075606971	122.64060112581872	10.145454545454545	274.37272727272733	280.0
371582000	1441065608	31.11257345151148	122.64055060172109	10.154545454545454	274.32727272727277	280.0
371582000	1441065609	31.11257614321684	122.64049927850921	10.163636363636362	274.2818181818182	280.0
371582000	1441065610	31.112578837552025	122.6404472064571	10.172727272727272	274.2363636363637	280.0
371582000	1441065611	31.112581540883337	122.64039443583884	10.181818181818182	274.19090909090914	280.0
371582000	1441065612	31.112584259577172	122.64034101692847	10.19090909090909	274.1454545454546	280.0
371582000	1441065613	31.112586999999994	122.640287	10.2	274.1	280.0
371582000	1441065614	31.112589768518333	122.64023243532746	10.209999999999999	274.07000000000005	280.0
371582000	1441065615	31.112592571498812	122.64017737318488	10.219999999999999	274.0400000000001	280.0
371582000	1441065616	31.112595415308114	122.64012186384623	10.23	274.01000000000005	280.0
371582000	1441065617	31.112598306313018	122.6400659575855	10.24	273.9800000000001	280.0
371582000	1441065618	31.112601250880363	122.64000970467671	10.25	273.95	280.0
371582000	1441065619	31.11260425537714	122.63995315539381	10.26	273.92	280.0
371582000	1441065620	31.11260732617032	122.63989636001075	10.27	273.89	280.0
371582000	1441065621	31.11261046962703	122.63983936880147	10.280000000000001	273.86	280.0
371582000	1441065622	31.1126136921145	122.63978223203992	10.290000000000001	273.83000000000004	280.0
371582000	1441065623	31.112616999999997	122.63972500000001	10.3	273.8	280.0
371582000	1441065624	31.11262039347429	122.63966772445609	10.31	273.78000000000003	280.0
371582000	1441065625	31.112623848021748	122.6396104631842	10.32	273.76000000000005	280.0
371582000	1441065626	31.112627332950247	122.63955327546078	10.33	273.74	280.0
371582000	1441065627	31.112630817567684	122.63949622056253	10.34	273.72	280.0
371582000	1441065628	31.11263427118219	122.63943935776607	10.350000000000001	273.70000000000005	280.0
371582000	1441065629	31.11263766310191	122.63938274634815	10.360000000000001	273.68	280.0
371582000	1441065630	31.112640962635133	122.63932644558565	10.370000000000001	273.66	280.0
371582000	1441065631	31.112644139090218	122.63927051475544	10.38	273.64000000000004	280.0
371582000	1441065632	31.112647161775644	122.63921501313455	10.39	273.62	280.0
371582000	1441065633	31.11265	122.63916000000002	10.4	273.6	280.0
371582000	1441065634	31.112652633587278	122.63910548985265	10.4	273.59000000000003	280.0
371582000	1441065635	31.112655084422755	122.63905131808785	10.4	273.58000000000004	280.0
371582000	1441065636	31.11265738490669	122.6389972753246	10.4	273.57000000000005	280.0
371582000	1441065637	31.112659567439024	122.63894315218175	10.4	273.56000000000006	280.0
371582000	1441065638	31.11266166441932	122.63888873927814	10.4	273.55	280.0
371582000	1441065639	31.112663708246814	122.63883382723245	10.4	273.53999999999996	280.0
371582000	1441065640	31.112665731320334	122.63877820666329	10.4	273.53	280.0
371582000	1441065641	31.112667766038367	122.63872166818923	10.4	273.52	280.0
371582000	1441065642	31.112669844799022	122.63866400242868	10.4	273.51	280.0
371582000	1441065643	31.112671999999996	122.63860500000001	10.4	273.5	280.0
371582000	1441065644	31.112674256929818	122.6385445348135	10.411111111111111	273.4888888888889	280.0
371582000	1441065645	31.11267661244198	122.63848281394766	10.422222222222222	273.47777777777776	280.0
371582000	1441065646	31.112679056281717	122.63842012777305	10.433333333333334	273.46666666666664	280.0
371582000	1441065647	31.11268157819475	122.63835676666031	10.444444444444445	273.4555555555555	280.0
371582000	1441065648	31.112684167927384	122.6382930209801	10.455555555555556	273.44444444444446	280.0
371582000	1441065649	31.112686815226496	122.63822918110317	10.466666666666667	273.43333333333334	280.0
371582000	1441065650	31.112689509839534	122.63816553740028	10.477777777777778	273.4222222222222	280.0
371582000	1441065651	31.112692241514505	122.63810238024226	10.488888888888889	273.4111111111111	280.0
371582000	1441065652	31.112695	122.63804000000002	10.5	273.4	280.0
371582000	1441065653	31.11269777524088	122.6379786342349	10.51	273.38	280.0
371582000	1441065654	31.112700557965198	122.63791830927008	10.52	273.36	280.0
371582000	1441065655	31.112703339096733	122.63785899861914	10.53	273.34	280.0
371582000	1441065656	31.112706109559134	122.63780067579579	10.54	273.32	280.0
371582000	1441065657	31.112708860276054	122.63774331431362	10.55	273.3	280.0
371582000	1441065658	31.11271158217102	122.63768688768634	10.56	273.28	280.0
371582000	1441065659	31.112714266167508	122.63763136942761	10.57	273.26	280.0
371582000	1441065660	31.11271690318895	122.63757673305115	10.58	273.24	280.0
371582000	1441065661	31.11271948415868	122.6375229520707	10.59	273.22	280.0
371582000	1441065662	31.112722000000005	122.63747000000001	10.6	273.2	280.0
371582000	1441065663	31.112724445558257	122.63741782205814	10.60909090909091	273.2	280.0
371582000	1441065664	31.112726831367244	122.63736625028565	10.618181818181817	273.2	280.0
371582000	1441065665	31.112729171882552	122.63731508842835	10.627272727272727	273.2	280.0
371582000	1441065666	31.11273148155943	122.637264140232	10.636363636363637	273.2	280.0
371582000	1441065667	31.112733774852874	122.63721320944235	10.645454545454545	273.2	280.0
371582000	1441065668	31.112736066217547	122.63716209980507	10.654545454545454	273.2	280.0
371582000	1441065669	31.112738370107788	122.63711061506582	10.663636363636362	273.2	280.0
371582000	1441065670	31.112740700977604	122.63705855897017	10.672727272727272	273.2	280.0
371582000	1441065671	31.112743073280722	122.63700573526368	10.681818181818182	273.2	280.0
371582000	1441065672	31.112745501470513	122.6369519476918	10.69090909090909	273.2	280.0
371582000	1441065673	31.112748000000007	122.636897	10.7	273.2	280.0
371582000	1441065674	31.11275057828813	122.63684077739316	10.7	273.22	280.0
371582000	1441065675	31.11275322561893	122.63678349091424	10.7	273.24	280.0
371582000	1441065676	31.112755926243153	122.63672543306573	10.7	273.26	280.0
371582000	1441065677	31.11275866441204	122.63666689635014	10.7	273.28	280.0
371582000	1441065678	31.112761424377386	122.63660817327013	10.7	273.3	280.0
371582000	1441065679	31.112764190391477	122.63654955632838	10.7	273.32	280.0
371582000	1441065680	31.112766946707158	122.63649133802764	10.7	273.34	280.0
371582000	1441065681	31.112769677577806	122.63643381087073	10.7	273.36	280.0
371582000	1441065682	31.112772367257286	122.63637726736053	10.7	273.38	280.0
371582000	1441065683	31.112775	122.63632200000002	10.7	273.4	280.0
371582000	1441065684	31.112777564794815	122.63626819615263	10.709090909090909	273.4	280.0
371582000	1441065685	31.11278006956691	122.63621562262358	10.718181818181817	273.4	280.0
371582000	1441065686	31.112782526975007	122.63616394107855	10.727272727272727	273.4	280.0
371582000	1441065687	31.112784949677287	122.6361128131831	10.736363636363636	273.4	280.0
371582000	1441065688	31.112787350331306	122.63606190060275	10.745454545454546	273.4	280.0
371582000	1441065689	31.11278974159418	122.63601086500299	10.754545454545454	273.4	280.0
371582000	1441065690	31.112792136122405	122.63595936804919	10.763636363636364	273.4	280.0
371582000	1441065691	31.112794546571966	122.63590707140672	10.772727272727273	273.4	280.0
371582000	1441065692	31.112796985598305	122.63585363674089	10.781818181818183	273.4	280.0
371582000	1441065693	31.112799465856238	122.63579872571691	10.790909090909091	273.4	280.0
371582000	1441065694	31.112802	122.635742	10.8	273.4	280.0
371582000	1441065695	31.112804597552948	122.6356832135181	10.811111111111112	273.38888888888886	280.0
371582000	1441065696	31.112807255517435	122.63562248925068	10.822222222222223	273.37777777777774	280.0
371582000	1441065697	31.11280996776586	122.6355600424401	10.833333333333334	273.3666666666666	280.0
371582000	1441065698	31.1128127281709	122.63549608832872	10.844444444444445	273.35555555555555	280.0
371582000	1441065699	31.112815530605733	122.63543084215895	10.855555555555556	273.34444444444443	280.0
371582000	1441065700	31.112818368943806	122.63536451917321	10.866666666666667	273.33333333333337	280.0
371582000	1441065701	31.112821237059052	122.63529733461401	10.877777777777778	273.32222222222225	280.0
371582000	1441065702	31.112824128825768	122.63522950372385	10.88888888888889	273.31111111111113	280.0
371582000	1441065703	31.112827038118763	122.6351612417453	10.9	273.3	280.0
371582000	1441065704	31.112829958813272	122.63509276392091	10.911111111111111	273.2888888888889	280.0
371582000	1441065705	31.112832884784947	122.63502428549333	10.922222222222222	273.27777777777777	280.0
371582000	1441065706	31.112835809909935	122.63495602170524	10.933333333333334	273.26666666666665	280.0
371582000	1441065707	31.112838728064855	122.63488818779933	10.944444444444445	273.25555555555553	280.0
371582000	1441065708	31.11284163312675	122.63482099901834	10.955555555555556	273.24444444444447	280.0
371582000	1441065709	31.112844518973084	122.63475467060509	10.966666666666667	273.23333333333335	280.0
371582000	1441065710	31.112847379481785	122.63468941780236	10.977777777777778	273.22222222222223	280.0
371582000	1441065711	31.112850208531185	122.63462545585305	10.988888888888889	273.2111111111111	280.0
371582000	1441065712	31.112852999999994	122.63456300000001	11.0	273.2	280.0
371582000	1441065713	31.112855749484496	122.63450219988523	11.004761904761905	273.2	280.0
371582000	1441065714	31.11285845944968	122.63444294274696	11.00952380952381	273.2	280.0
371582000	1441065715	31.112861134077395	122.63438505022238	11.014285714285714	273.2	280.0
371582000	1441065716	31.112863777549123	122.6343283439487	11.019047619047619	273.2	280.0
371582000	1441065717	31.11286639404601	122.63427264556309	11.023809523809524	273.2	280.0
371582000	1441065718	31.11286898774884	122.63421777670268	11.028571428571428	273.2	280.0
371582000	1441065719	31.11287156283807	122.63416355900462	11.033333333333333	273.2	280.0
371582000	1441065720	31.112874123493885	122.634109814106	11.038095238095238	273.2	280.0
371582000	1441065721	31.11287667389613	122.63405636364382	11.042857142857143	273.2	280.0
371582000	1441065722	31.11287921822437	122.63400302925518	11.047619047619047	273.2	280.0
371582000	1441065723	31.11288176065785	122.63394963257709	11.052380952380952	273.2	280.0
371582000	1441065724	31.112884305375534	122.63389599524652	11.057142857142857	273.2	280.0
371582000	1441065725	31.11288685655612	122.6338419389004	11.061904761904762	273.2	280.0
371582000	1441065726	31.112889418377925	122.63378728517576	11.066666666666666	273.2	280.0
371582000	1441065727	31.112891995019044	122.63373185570941	11.071428571428571	273.2	280.0
371582000	1441065728	31.11289459065718	122.6336754721383	11.076190476190476	273.2	280.0
371582000	1441065729	31.112897209469757	122.63361795609924	11.08095238095238	273.2	280.0
371582000	1441065730	31.11289985563383	122.6335591292291	11.085714285714285	273.2	280.0
371582000	1441065731	31.112902533326082	122.63349881316468	11.09047619047619	273.2	280.0
371582000	1441065732	31.112905246722843	122.63343682954273	11.095238095238095	273.2	280.0
371582000	1441065733	31.112908000000008	122.633373	11.1	273.2	280.0
371582000	1441065734	31.112910793491693	122.63330726560793	11.10909090909091	273.2	280.0
371582000	1441065735	31.1129136121665	122.63324004517672	11.118181818181817	273.2	280.0
371582000	1441065736	31.112916437152638	122.63317187695142	11.127272727272727	273.2	280.0
371582000	1441065737	31.11291924957939	122.63310329917715	11.136363636363637	273.2	280.0
371582000	1441065738	31.112922030577185	122.63303485009921	11.145454545454545	273.2	280.0
371582000	1441065739	31.11292476127761	122.6329670679629	11.154545454545454	273.2	280.0
371582000	1441065740	31.112927422813335	122.63290049101367	11.163636363636362	273.2	280.0
371582000	1441065741	31.112929996318158	122.63283565749711	11.172727272727272	273.2	280.0
371582000	1441065742	31.11293246292691	122.6327731056588	11.181818181818182	273.2	280.0
371582000	1441065743	31.112934803775325	122.63271337374451	11.19090909090909	273.2	280.0
371582000	1441065744	31.112936999999995	122.63265700000001	11.2	273.2	280.0
371582000	1441065745	31.112939043880512	122.63260429929521	11.2	273.2	280.0
371582000	1441065746	31.1129409722655	122.63255469299634	11.2	273.2	280.0
371582000	1441065747	31.112942833144597	122.63250737909348	11.2	273.2	280.0
371582000	1441065748	31.112944674506075	122.63246155557661	11.2	273.2	280.0
371582000	1441065749	31.112946544337024	122.63241642043553	11.2	273.2	280.0
371582000	1441065750	31.112948490623307	122.6323711716599	11.2	273.2	280.0
371582000	1441065751	31.11295056134978	122.63232500723926	11.2	273.2	280.0
371582000	1441065752	31.112952804500026	122.63227712516297	11.2	273.2	280.0
371582000	1441065753	31.112955268056435	122.63222672342022	11.2	273.2	280.0
371582000	1441065754	31.112957999999992	122.632173	11.2	273.2	280.0
371582000	1441065755	31.112961033794978	122.63211537143447	11.21111111111111	273.18888888888887	280.0
371582000	1441065756	31.11296434484408	122.63205412842905	11.222222222222221	273.17777777777775	280.0
371582000	1441065757	31.112967894035233	122.63198978023269	11.233333333333333	273.16666666666663	280.0
371582000	1441065758	31.112971642257165	122.63192283609436	11.244444444444444	273.15555555555557	280.0
371582000	1441065759	31.112975550399486	122.63185380526325	11.255555555555556	273.14444444444445	280.0
371582000	1441065760	31.112979579352746	122.63178319698865	11.266666666666667	273.1333333333334	280.0
371582000	1441065761	31.11298369000859	122.63171152052011	11.277777777777779	273.12222222222226	280.0
371582000	1441065762	31.11298784325972	122.63163928510725	11.28888888888889	273.11111111111114	280.0
371582000	1441065763	31.11299199999999	122.63156700000002	11.3	273.1	280.0
371582000	1441065764	31.11299612645287	122.63149512201487	11.3	273.1	280.0
371582000	1441065765	31.113000210156567	122.63142389823412	11.3	273.1	280.0
371582000	1441065766	31.113004243978303	122.63135352330664	11.3	273.1	280.0
371582000	1441065767	31.11300822078567	122.63128419188128	11.3	273.1	280.0
371582000	1441065768	31.11301213344668	122.63121609860697	11.3	273.1	280.0
371582000	1441065769	31.11301597482971	122.63114943813267	11.3	273.1	280.0
371582000	1441065770	31.1130197378035	122.63108440510737	11.3	273.1	280.0
371582000	1441065771	31.11302341523713	122.63102119418014	11.3	273.1	280.0
371582000	1441065772	31.113026999999988	122.63096000000002	11.3	273.1	280.0
371582000	1441065773	31.113030488510574	122.63090092432438	11.30909090909091	273.1	280.0
371582000	1441065774	31.11303389138264	122.63084369734351	11.318181818181818	273.1	280.0
371582000	1441065775	31.113037222778082	122.63078795635589	11.327272727272728	273.1	280.0
371582000	1441065776	31.113040496858158	122.6307333386599	11.336363636363638	273.1	280.0
371582000	1441065777	31.113043727783467	122.63067948155378	11.345454545454546	273.1	280.0
371582000	1441065778	31.113046929713953	122.63062602233578	11.354545454545455	273.1	280.0
371582000	1441065779	31.113050116808974	122.63057259830407	11.363636363636363	273.1	280.0
371582000	1441065780	31.113053303227254	122.63051884675667	11.372727272727273	273.1	280.0
371582000	1441065781	31.11305650312694	122.63046440499159	11.381818181818183	273.1	280.0
371582000	1441065782	31.11305973066558	122.63040891030676	11.39090909090909	273.1	280.0
371582000	1441065783	31.113063000000004	122.630352	11.4	273.1	280.0
371582000	1441065784	31.113066321573783	122.63029339931538	11.4	273.1	280.0
371582000	1441065785	31.11306969097941	122.63023318528202	11.4	273.1	280.0
371582000	1441065786	31.113073100096923	122.63017152287543	11.4	273.1	280.0
371582000	1441065787	31.113076540806638	122.63010857707107	11.4	273.1	280.0
371582000	1441065788	31.113080004989108	122.63004451284449	11.4	273.1	280.0
371582000	1441065789	31.113083484525216	122.62997949517127	11.4	273.1	280.0
371582000	1441065790	31.11308697129614	122.62991368902703	11.4	273.1	280.0
371582000	1441065791	31.113090457183404	122.62984725938745	11.4	273.1	280.0
371582000	1441065792	31.113093934068807	122.62978037122818	11.4	273.1	280.0
371582000	1441065793	31.113097393834522	122.62971318952505	11.4	273.1	280.0
371582000	1441065794	31.113100828363073	122.62964587925381	11.4	273.1	280.0
371582000	1441065795	31.11310422953734	122.62957860539028	11.4	273.1	280.0
371582000	1441065796	31.11310758924045	122.62951153291039	11.4	273.1	280.0
371582000	1441065797	31.113110899356034	122.62944482679002	11.4	273.1	280.0
371582000	1441065798	31.1131141517679	122.62937865200514	11.4	273.1	280.0
371582000	1441065799	31.113117338360304	122.62931317353176	11.4	273.1	280.0
371582000	1441065800	31.113120451017775	122.62924855634591	11.4	273.1	280.0
371582000	1441065801	31.11312348162518	122.62918496542369	11.4	273.1	280.0
371582000	1441065802	31.113126422067673	122.62912256574121	11.4	273.1	280.0
371582000	1441065803	31.113129264230697	122.6290615222746	11.4	273.1	280.0
371582000	1441065804	31.113132000000004	122.629002	11.4	273.1	280.0
371582000	1441065805	31.113134627440864	122.62894408299624	11.411111111111111	273.11111111111114	280.0
371582000	1441065806	31.11313716933588	122.62888753175238	11.422222222222222	273.12222222222226	280.0
371582000	1441065807	31.113139654646407	122.62883202585996	11.433333333333334	273.1333333333334	280.0
371582000	1441065808	31.11314211233323	122.6287772449104	11.444444444444445	273.14444444444445	280.0
371582000	1441065809	31.11314457135653	122.6287228684951	11.455555555555556	273.15555555555557	280.0
371582000	1441065810	31.113147060676003	122.6286685762053	11.466666666666667	273.16666666666663	280.0
371582000	1441065811	31.113149609250797	122.62861404763214	11.477777777777778	273.17777777777775	280.0
371582000	1441065812	31.11315224603944	122.62855896236671	11.488888888888889	273.18888888888887	280.0
371582000	1441065813	31.113155	122.628503	11.5	273.2	280.0
371582000	1441065814	31.11315789173531	122.62844589047708	11.5	273.2	279.9
371582000	1441065815	31.113160908429386	122.62838756516003	11.5	273.2	279.8
371582000	1441065816	31.11316402891155	122.62832800576511	11.5	273.2	279.7
371582000	1441065817	31.113167232011033	122.6282671940087	11.5	273.2	279.6
371582000	1441065818	31.113170496556997	122.62820511160717	11.5	273.2	279.5
371582000	1441065819	31.113173801378576	122.62814174027696	11.5	273.2	279.4
371582000	1441065820	31.113177125304738	122.62807706173457	11.5	273.2	279.29999999999995
371582000	1441065821	31.11318044716447	122.62801105769654	11.5	273.2	279.2
371582000	1441065822	31.11318374578662	122.62794370987946	11.5	273.2	279.09999999999997
371582000	1441065823	31.113187	122.627875	11.5	273.2	279.0
371582000	1441065824	31.113190191655935	122.62780498617879	11.511111111111111	273.17777777777775	278.8888888888889
371582000	1441065825	31.11319331469669	122.6277340321521	11.522222222222222	273.15555555555557	278.77777777777777
371582000	1441065826	31.11319636608799	122.62766257806018	11.533333333333333	273.1333333333334	278.6666666666667
371582000	1441065827	31.113199342796534	122.62759106404337	11.544444444444444	273.11111111111114	278.55555555555554
371582000	1441065828	31.113202241789992	122.62751993024199	11.555555555555555	273.0888888888889	278.44444444444446
371582000	1441065829	31.113205060037007	122.6274496167965	11.566666666666666	273.06666666666666	278.3333333333333
371582000	1441065830	31.11320779450721	122.62738056384731	11.577777777777778	273.0444444444445	278.22222222222223
371582000	1441065831	31.11321044217107	122.62731321153497	11.588888888888889	273.02222222222224	278.11111111111114
371582000	1441065832	31.113213000000005	122.627248	11.6	273.0	278.0
371582000	1441065833	31.11321546696408	122.62718523801963	11.6	272.9636363636364	277.9090909090909
371582000	1441065834	31.113217850025283	122.62712470891779	11.6	272.92727272727274	277.81818181818187
371582000	1441065835	31.113220158142862	122.62706606465498	11.6	272.89090909090913	277.72727272727275
371582000	1441065836	31.11322240027534	122.62700895719163	11.6	272.8545454545455	277.6363636363636
371582000	1441065837	31.11322458538057	122.62695303848811	11.6	272.81818181818187	277.54545454545456
371582000	1441065838	31.11322672241573	122.62689796050482	11.6	272.7818181818182	277.45454545454544
371582000	1441065839	31.11322882033741	122.62684337520201	11.6	272.74545454545455	277.36363636363643
371582000	1441065840	31.113230888101587	122.62678893453995	11.6	272.70909090909095	277.2727272727273
371582000	1441065841	31.113232934663642	122.62673429047884	11.6	272.67272727272734	277.1818181818182
371582000	1441065842	31.113234968978382	122.6266790949788	11.6	272.6363636363637	277.0909090909091
371582000	1441065843	31.113236999999994	122.62662299999998	11.6	272.6	277.0
371582000	1441065844	31.11323903458324	122.62656571949236	11.6	272.53000000000003	276.90000000000003
371582000	1441065845	31.113241071187247	122.62650721536552	11.6	272.46000000000004	276.8
371582000	1441065846	31.113243106172263	122.62644751151895	11.6	272.39	276.7
371582000	1441065847	31.113245135898563	122.62638663185211	11.6	272.32	276.6
371582000	1441065848	31.1132471567264	122.62632460026458	11.6	272.25	276.5
371582000	1441065849	31.113249165016104	122.62626144065585	11.6	272.18	276.40000000000003
371582000	1441065850	31.113251157127973	122.62619717692549	11.6	272.11	276.3
371582000	1441065851	31.11325312942234	122.626131832973	11.6	272.03999999999996	276.2
371582000	1441065852	31.113255078259552	122.626065432698	11.6	271.96999999999997	276.09999999999997
371582000	1441065853	31.113257	122.62599800000001	11.6	271.9	276.0
371582000	1441065854	31.1132588892684	122.62592960014926	11.59090909090909	271.8363636363636	275.9090909090909
371582000	1441065855	31.11326073374713	122.62586046389842	11.581818181818182	271.77272727272725	275.8181818181818
371582000	1441065856	31.113262519383362	122.62579086337078	11.572727272727272	271.7090909090909	275.7272727272727
371582000	1441065857	31.113264232124855	122.62572107068969	11.563636363636363	271.6454545454545	275.6363636363636
371582000	1441065858	31.113265857920048	122.62565135797861	11.554545454545455	271.58181818181816	275.54545454545456
371582000	1441065859	31.113267382717847	122.625581997361	11.545454545454545	271.5181818181818	275.45454545454544
371582000	1441065860	31.113268792467824	122.62551326096039	11.536363636363637	271.45454545454544	275.3636363636364
371582000	1441065861	31.113270073120063	122.62544542090035	11.527272727272727	271.3909090909091	275.27272727272725
371582000	1441065862	31.113271210625292	122.62537874930449	11.518181818181818	271.3272727272727	275.1818181818182
371582000	1441065863	31.113272190934694	122.62531351829647	11.50909090909091	271.26363636363635	275.0909090909091
371582000	1441065864	31.113272999999996	122.62525000000001	11.5	271.2	275.0
371582000	1441065865	31.11327363027864	122.6251883975295	11.5	271.1111111111111	275.0
371582000	1441065866	31.11327410024923	122.62512863796243	11.5	271.02222222222224	275.0
371582000	1441065867	31.113274434895388	122.62507057936686	11.5	270.9333333333333	275.0
371582000	1441065868	31.113274659200325	122.62501407981081	11.5	270.84444444444443	275.0
371582000	1441065869	31.113274798147003	122.62495899736227	11.5	270.75555555555553	275.0
371582000	1441065870	31.113274876718073	122.62490519008912	11.5	270.6666666666667	275.0
371582000	1441065871	31.11327491989589	122.62485251605918	11.5	270.5777777777777	275.0
371582000	1441065872	31.113274952662586	122.62480083334025	11.5	270.4888888888889	275.0
371582000	1441065873	31.113275	122.62475	11.5	270.4	275.0
371582000	1441065874	31.11327508040843	122.62469981828376	11.49090909090909	270.3636363636363	275.0
371582000	1441065875	31.113275186462413	122.62464986714713	11.481818181818182	270.3272727272727	275.0
371582000	1441065876	31.11327530425444	122.6245996697234	11.472727272727273	270.2909090909091	275.0
371582000	1441065877	31.1132754198763	122.62454874914579	11.463636363636363	270.25454545454545	275.0
371582000	1441065878	31.113275519418977	122.6244966285477	11.454545454545455	270.2181818181818	275.0
371582000	1441065879	31.113275588972694	122.62444283106244	11.445454545454545	270.1818181818182	275.0
371582000	1441065880	31.11327561462679	122.62438687982345	11.436363636363637	270.1454545454545	275.0
371582000	1441065881	31.113275582469726	122.62432829796418	11.427272727272728	270.10909090909087	275.0
371582000	1441065882	31.11327547858891	122.62426660861813	11.418181818181818	270.07272727272726	275.0
371582000	1441065883	31.11327528907064	122.62420133491885	11.40909090909091	270.03636363636366	275.0
371582000	1441065884	31.11327499999999	122.624132	11.4	270.0	275.0
371582000	1441065885	31.113274602472593	122.62405840259537	11.4	269.97499999999997	275.0
371582000	1441065886	31.113274107631547	122.62398144383882	11.4	269.95	275.0
371582000	1441065887	31.113273531634118	122.62390230046427	11.4	269.925	275.0
371582000	1441065888	31.11327289064023	122.6238221492055	11.4	269.9	275.0
371582000	1441065889	31.11327220081272	122.62374216679619	11.4	269.875	275.0
371582000	1441065890	31.113271478317348	122.6236635299699	11.4	269.85	275.0
371582000	1441065891	31.113270739322687	122.62358741546008	11.4	269.82500000000005	275.0
371582000	1441065892	31.113270000000004	122.62351500000001	11.4	269.8	275.0
371582000	1441065893	31.113269273163787	122.62344716196611	11.4	269.7818181818182	275.0
371582000	1441065894	31.113268558192924	122.62338358630737	11.4	269.76363636363635	275.0
371582000	1441065895	31.113267851105814	122.62332365961612	11.4	269.74545454545455	275.0
371582000	1441065896	31.11326714791936	122.6232667684846	11.4	269.72727272727275	275.0
371582000	1441065897	31.11326644464912	122.62321229950524	11.4	269.7090909090909	275.0
371582000	1441065898	31.11326573730949	122.62315963927036	11.4	269.69090909090914	275.0
371582000	1441065899	31.11326502191376	122.62310817437242	11.4	269.6727272727273	275.0
371582000	1441065900	31.113264294474167	122.62305729140388	11.4	269.6545454545455	275.0
371582000	1441065901	31.11326355100197	122.62300637695729	11.4	269.6363636363637	275.0
371582000	1441065902	31.113262787507473	122.62295481762513	11.4	269.6181818181818	275.0
371582000	1441065903	31.113261999999988	122.62290200000001	11.4	269.6	275.0
371582000	1441065904	31.113261184561857	122.62284742900654	11.4	269.57000000000005	275.0
371582000	1441065905	31.113260337570928	122.62279108289727	11.4	269.54	275.0
371582000	1441065906	31.113259455479156	122.62273305825671	11.4	269.51000000000005	275.0
371582000	1441065907	31.11325853473856	122.62267345166944	11.4	269.48	275.0
371582000	1441065908	31.11325757180129	122.62261235971998	11.4	269.45	275.0
371582000	1441065909	31.11325656311965	122.62254987899291	11.4	269.41999999999996	275.0
371582000	1441065910	31.11325550514605	122.62248610607281	11.4	269.39	275.0
371582000	1441065911	31.113254394333055	122.62242113754422	11.4	269.36	275.0
371582000	1441065912	31.11325322713341	122.62235506999177	11.4	269.33	275.0
371582000	1441065913	31.113251999999996	122.622288	11.4	269.3	275.0
371582000	1441065914	31.113250712742914	122.62222005443734	11.4	269.2909090909091	275.0
371582000	1441065915	31.11324937860053	122.62215148130737	11.4	269.28181818181815	275.0
371582000	1441065916	31.113248014168725	122.62208255889749	11.4	269.2727272727273	275.0
371582000	1441065917	31.113246636044053	122.62201356549494	11.4	269.26363636363635	275.0
371582000	1441065918	31.11324526082358	122.62194477938696	11.4	269.25454545454545	275.0
371582000	1441065919	31.113243905105005	122.62187647886067	11.4	269.24545454545455	275.0
371582000	1441065920	31.113242585486628	122.62180894220315	11.4	269.23636363636365	275.0
371582000	1441065921	31.11324131856726	122.62174244770141	11.4	269.2272727272727	275.0
371582000	1441065922	31.11324012094634	122.6216772736424	11.4	269.21818181818185	275.0
371582000	1441065923	31.113239009223776	122.62161369831298	11.4	269.2090909090909	275.0
371582000	1441065924	31.113238000000003	122.62155199999998	11.4	269.2	275.0
371582000	1441065925	31.113237104020612	122.62149236906392	11.4	269.17777777777775	275.0
371582000	1441065926	31.11323630861029	122.62143464416019	11.4	269.1555555555555	275.0
371582000	1441065927	31.113235595237917	122.621378576018	11.4	269.1333333333333	275.0
371582000	1441065928	31.11323494537191	122.62132391536662	11.4	269.11111111111114	275.0
371582000	1441065929	31.11323434048022	122.62127041293535	11.4	269.0888888888889	275.0
371582000	1441065930	31.113233762030344	122.62121781945359	11.4	269.06666666666666	275.0
371582000	1441065931	31.113233191489304	122.6211658856508	11.4	269.0444444444445	275.0
371582000	1441065932	31.11323261032378	122.6211143622564	11.4	269.02222222222224	275.0
371582000	1441065933	31.113232	122.621063	11.4	269.0	275.0
371582000	1441065934	31.113231344943237	122.62101155910857	11.4	268.9909090909091	275.0
371582000	1441065935	31.1132306414162	122.6209598377987	11.4	268.9818181818182	275.0
371582000	1441065936	31.113229888640685	122.62090764378442	11.4	268.97272727272724	275.0
371582000	1441065937	31.113229085838203	122.62085478477981	11.4	268.96363636363634	275.0
371582000	1441065938	31.113228232229933	122.62080106849886	11.4	268.95454545454544	275.0
371582000	1441065939	31.113227327036704	122.6207463026557	11.4	268.94545454545454	275.0
371582000	1441065940	31.113226369479	122.6206902949644	11.4	268.9363636363636	275.0
371582000	1441065941	31.113225358776933	122.62063285313903	11.4	268.92727272727274	275.0
371582000	1441065942	31.113224294150285	122.62057378489375	11.4	268.9181818181818	275.0
371582000	1441065943	31.113223174818337	122.62051289794269	11.4	268.9090909090909	275.0
371582000	1441065944	31.11322200000001	122.62045	11.4	268.9	275.0
371582000	1441065945	31.113220770558492	122.62038500207657	11.4	268.88888888888886	275.0
371582000	1441065946	31.113219493936107	122.62031822836995	11.4	268.87777777777774	275.0
371582000	1441065947	31.113218179220638	122.62025010637434	11.4	268.8666666666667	275.0
371582000	1441065948	31.11321683550073	122.6201810635839	11.4	268.85555555555555	275.0
371582000	1441065949	31.11321547186591	122.6201115274927	11.4	268.84444444444443	275.0
371582000	1441065950	31.1132140974066	122.62004192559476	11.4	268.8333333333333	275.0
371582000	1441065951	31.11321272121418	122.61997268538408	11.4	268.82222222222225	275.0
371582000	1441065952	31.11321135238093	122.61990423435455	11.4	268.81111111111113	275.0
371582000	1441065953	31.113209999999995	122.619837	11.4	268.8	275.0
371582000	1441065954	31.113208671783738	122.61977130919202	11.4	268.8	275.0
371582000	1441065955	31.11320736991802	122.6197070863133	11.4	268.8	275.0
371582000	1441065956	31.113206095206735	122.61964415512435	11.4	268.8	275.0
371582000	1441065957	31.113204848453375	122.6195823393857	11.4	268.8	275.0
371582000	1441065958	31.11320363046106	122.61952146285785	11.4	268.8	275.0
371582000	1441065959	31.11320244203254	122.61946134930133	11.4	268.8	275.0
371582000	1441065960	31.113201283970263	122.61940182247673	11.4	268.8	275.0
371582000	1441065961	31.113200157076303	122.6193427061446	11.4	268.8	275.0
371582000	1441065962	31.113199062152404	122.61928382406548	11.4	268.8	275.0
371582000	1441065963	31.113197999999997	122.619225	11.4	268.8	275.0
371582000	1441065964	31.11319697006319	122.61916606453129	11.4	268.8	275.0
371582000	1441065965	31.113195966357686	122.6191068755328	11.4	268.8	275.0
371582000	1441065966	31.11319498154194	122.61904729770053	11.4	268.8	275.0
371582000	1441065967	31.113194008274156	122.61898719573051	11.4	268.8	275.0
371582000	1441065968	31.113193039212266	122.61892643431885	11.4	268.8	275.0
371582000	1441065969	31.11319206701393	122.61886487816162	11.4	268.8	275.0
371582000	1441065970	31.11319108433657	122.61880239195497	11.4	268.8	275.0
371582000	1441065971	31.113190083837296	122.61873884039501	11.4	268.8	275.0
371582000	1441065972	31.113189058172917	122.61867408817795	11.4	268.8	275.0
371582000	1441065973	31.113188	122.618608	11.4	268.8	275.0
371582000	1441065974	31.113186904142584	122.61854052608729	11.4	268.7909090909091	275.0
371582000	1441065975	31.113185774096163	122.61847195878545	11.4	268.7818181818182	275.0
371582000	1441065976	31.113184615524727	122.61840267596997	11.4	268.77272727272725	275.0
371582000	1441065977	31.113183434093127	122.6183330555163	11.4	268.76363636363635	275.0
371582000	1441065978	31.113182235466958	122.61826347529988	11.4	268.75454545454545	275.0
371582000	1441065979	31.113181025312674	122.61819431319603	11.4	268.74545454545455	275.0
371582000	1441065980	31.113179809297513	122.61812594708007	11.4	268.73636363636365	275.0
371582000	1441065981	31.1131785930895	122.61805875482729	11.4	268.72727272727275	275.0
371582000	1441065982	31.113177382357463	122.61799311431291	11.4	268.7181818181818	275.0
371582000	1441065983	31.113176182770893	122.61792940341208	11.4	268.7090909090909	275.0
371582000	1441065984	31.11317499999999	122.617868	11.4	268.7	275.0
371582000	1441065985	31.113173838278964	122.61780913578482	11.4	268.7111111111111	275.0
371582000	1441065986	31.11317269609574	122.61775245780706	11.4	268.72222222222223	275.0
371582000	1441065987	31.11317157050084	122.61769746694034	11.4	268.73333333333335	275.0
371582000	1441065988	31.113170458543745	122.61764366405832	11.4	268.74444444444447	275.0
371582000	1441065989	31.11316935727316	122.61759055003473	11.4	268.75555555555553	275.0
371582000	1441065990	31.1131682637369	122.61753762574328	11.4	268.76666666666665	275.0
371582000	1441065991	31.113167174981985	122.61748439205779	11.4	268.77777777777777	275.0
371582000	1441065992	31.11316608805457	122.61743034985209	11.4	268.7888888888889	275.0
371582000	1441065993	31.113164999999995	122.61737500000001	11.4	268.8	275.0
371582000	1441065994	31.113163907455416	122.61731796660229	11.4	268.8	275.0
371582000	1441065995	31.113162805428416	122.61725936666687	11.4	268.8	275.0
371582000	1441065996	31.11316168851953	122.61719944042854	11.4	268.8	275.0
371582000	1441065997	31.11316055132972	122.61713842812209	11.4	268.8	275.0
371582000	1441065998	31.113159388460357	122.61707656998226	11.4	268.8	275.0
371582000	1441065999	31.113158194513257	122.61701410624389	11.4	268.8	275.0
371582000	1441066000	31.113156964090713	122.61695127714171	11.4	268.8	275.0
371582000	1441066001	31.11315569179543	122.61688832291048	11.4	268.8	275.0
371582000	1441066002	31.11315437223063	122.61682548378498	11.4	268.8	275.0
371582000	1441066003	31.11315299999999	122.616763	11.4	268.8	275.0
371582000	1441066004	31.113151572513694	122.61670105423275	11.4	268.79	275.0
371582000	1441066005	31.11315009840628	122.61663959893043	11.4	268.78000000000003	275.0
371582000	1441066006	31.113148589118225	122.61657852898261	11.4	268.77000000000004	275.0
371582000	1441066007	31.113147056089794	122.61651773927898	11.4	268.76000000000005	275.0
371582000	1441066008	31.11314551076102	122.61645712470909	11.4	268.75	275.0
371582000	1441066009	31.113143964571744	122.61639658016249	11.4	268.73999999999995	275.0
371582000	1441066010	31.113142428961662	122.61633600052879	11.4	268.72999999999996	275.0
371582000	1441066011	31.113140915370206	122.61627528069745	11.4	268.71999999999997	275.0
371582000	1441066012	31.11313943523662	122.61621431555804	11.4	268.71	275.0
371582000	1441066013	31.11313800000001	122.61615300000001	11.4	268.7	275.0
371582000	1441066014	31.113136617465585	122.61609126946577	11.4	268.7	275.0
371582000	1441066015	31.11313528090426	122.61602922160935	11.4	268.7	275.0
371582000	1441066016	31.113133979953492	122.61596699463773	11.4	268.7	275.0
371582000	1441066017	31.11313270425108	122.61590472675789	11.4	268.7	275.0
371582000	1441066018	31.113131443435027	122.61584255617683	11.4	268.7	275.0
371582000	1441066019	31.11313018714366	122.61578062110164	11.4	268.7	275.0
371582000	1441066020	31.113128925015502	122.61571905973926	11.4	268.7	275.0
371582000	1441066021	31.11312764668943	122.61565801029681	11.4	268.7	275.0
371582000	1441066022	31.113126341804485	122.61559761098137	11.4	268.7	275.0
371582000	1441066023	31.113125	122.615538	11.4	268.7	275.0
371582000	1441066024	31.113123613643754	122.61547922190566	11.4	268.68	275.0
371582000	1441066025	31.113122186016085	122.61542094663487	11.4	268.65999999999997	275.0
371582000	1441066026	31.11312072312485	122.61536275046988	11.4	268.64	275.0
371582000	1441066027	31.113119230977127	122.61530420969315	11.4	268.62	275.0
371582000	1441066028	31.113117715579207	122.61524490058696	11.4	268.59999999999997	275.0
371582000	1441066029	31.113116182936622	122.6151843994338	11.4	268.58	275.0
371582000	1441066030	31.113114639054047	122.61512228251605	11.4	268.56	275.0
371582000	1441066031	31.11311308993532	122.6150581261162	11.4	268.53999999999996	275.0
371582000	1441066032	31.113111541583347	122.61499150651669	11.4	268.52	275.0
371582000	1441066033	31.11311	122.614922	11.4	268.5	275.0
371582000	1441066034	31.113108471908927	122.61484939091217	11.4	268.5	275.0
371582000	1441066035	31.113106966924885	122.61477429585317	11.4	268.5	275.0
371582000	1441066036	31.113105495386975	122.61469753948636	11.4	268.5	275.0
371582000	1441066037	31.113104067636158	122.61461994647493	11.4	268.5	275.0
371582000	1441066038	31.11310269401538	122.61454234148214	11.4	268.5	275.0
371582000	1441066039	31.11310138486953	122.61446554917093	11.4	268.5	275.0
371582000	1441066040	31.113100150545485	122.61439039420432	11.4	268.5	275.0
371582000	1441066041	31.113099001391966	122.61431770124511	11.4	268.5	275.0
371582000	1441066042	31.113097947759456	122.6142482949561	11.4	268.5	275.0
371582000	1441066043	31.113097	122.61418300000001	11.4	268.5	275.0
371582000	1441066044	31.113096164844226	122.61412239343993	11.4	268.51	275.0
371582000	1441066045	31.113095434531818	122.61406606194069	11.4	268.52	275.0
371582000	1441066046	31.1130947976784	122.61401334456772	11.4	268.53	275.0
371582000	1441066047	31.113094242898097	122.61396358038652	11.4	268.53999999999996	275.0
371582000	1441066048	31.1130937588038	122.61391610846259	11.4	268.55	275.0
371582000	1441066049	31.113093334007313	122.61387026786153	11.4	268.56000000000006	275.0
371582000	1441066050	31.11309295711934	122.61382539764902	11.4	268.57000000000005	275.0
371582000	1441066051	31.113092616749707	122.61378083689077	11.4	268.58000000000004	275.0
371582000	1441066052	31.113092301507283	122.6137359246525	11.4	268.59000000000003	275.0
371582000	1441066053	31.113092000000005	122.61369000000002	11.4	268.6	275.0
371582000	1441066054	31.113091702088553	122.61364251020177	11.4	268.6090909090909	275.0
371582000	1441066055	31.113091402647722	122.61359333533663	11.4	268.6181818181819	275.0
371582000	1441066056	31.113091097805828	122.61354246368619	11.4	268.6272727272727	275.0
371582000	1441066057	31.113090783691064	122.61348988353197	11.4	268.6363636363636	275.0
371582000	1441066058	31.11309045643157	122.61343558315556	11.4	268.6454545454546	275.0
371582000	1441066059	31.113090112155433	122.61337955083854	11.4	268.6545454545454	275.0
371582000	1441066060	31.11308974699056	122.61332177486247	11.4	268.6636363636364	275.0
371582000	1441066061	31.113089357064876	122.61326224350894	11.4	268.6727272727273	275.0
371582000	1441066062	31.1130889385061	122.61320094505963	11.4	268.68181818181813	275.0
371582000	1441066063	31.11308848744196	122.6131378677961	11.4	268.6909090909091	275.0
371582000	1441066064	31.113087999999994	122.613073	11.4	268.7	275.0
371582000	1441066065	31.11308747321688	122.6130063934889	11.4	268.7	275.0
371582000	1441066066	31.113086907765993	122.61293835422387	11.4	268.7	275.0
371582000	1441066067	31.113086305230556	122.61286925170185	11.4	268.7	275.0
371582000	1441066068	31.113085667194532	122.61279945541982	11.4	268.7	275.0
371582000	1441066069	31.113084995242687	122.61272933487463	11.4	268.7	275.0
371582000	1441066070	31.11308429096055	122.61265925956322	11.4	268.7	275.0
371582000	1441066071	31.113083555934498	122.6125895989824	11.4	268.7	275.0
371582000	1441066072	31.113082791751662	122.61252072262907	11.4	268.7	275.0
371582000	1441066073	31.113082	122.61245300000002	11.4	268.7	275.0
371582000	1441066074	31.11308118235251	122.61238671207416	11.4	268.7	275.0
371582000	1441066075	31.11308034081992	122.61232178575914	11.4	268.7	275.0
371582000	1441066076	31.11307947749705	122.6122580594447	11.4	268.7	275.0
371582000	1441066077	31.113078594478328	122.6121953715206	11.4	268.7	275.0
371582000	1441066078	31.11307769385786	122.61213356037658	11.4	268.7	275.0
371582000	1441066079	31.113076777729393	122.61207246440244	11.4	268.7	275.0
371582000	1441066080	31.113075848186405	122.61201192198794	11.4	268.7	275.0
371582000	1441066081	31.113074907321998	122.61195177152284	11.4	268.7	275.0
371582000	1441066082	31.11307395722903	122.61189185139693	11.4	268.7	275.0
371582000	1441066083	31.113072999999993	122.61183199999999	11.4	268.7	275.0
371582000	1441066084	31.113072037231735	122.61177206400995	11.4	268.7	275.0
371582000	1441066085	31.11307106853921	122.61171192325716	11.4	268.7	275.0
371582000	1441066086	31.11307009304174	122.61165146586013	11.4	268.7	275.0
371582000	1441066087	31.11306910985847	122.61159057993744	11.4	268.7	275.0
371582000	1441066088	31.11306811810828	122.61152915360756	11.4	268.7	275.0
371582000	1441066089	31.11306711690989	122.61146707498906	11.4	268.7	275.0
371582000	1441066090	31.113066105381762	122.6114042322005	11.4	268.7	275.0
371582000	1441066091	31.113065082642102	122.61134051336042	11.4	268.7	275.0
371582000	1441066092	31.11306404780893	122.61127580658739	11.4	268.7	275.0
371582000	1441066093	31.113062999999997	122.61121000000001	11.4	268.7	275.0
371582000	1441066094	31.1130619385519	122.611143034133	11.4	268.7	275.0
371582000	1441066095	31.113060863677607	122.61107505918568	11.4	268.7	275.0
371582000	1441066096	31.113059775809525	122.61100627777348	11.4	268.7	275.0
371582000	1441066097	31.113058675380504	122.6109368925118	11.4	268.7	275.0
371582000	1441066098	31.113057562823744	122.61086710601609	11.4	268.7	275.0
371582000	1441066099	31.113056438572986	122.61079712090167	11.4	268.7	275.0
371582000	1441066100	31.113055303062314	122.61072713978393	11.4	268.7	275.0
371582000	1441066101	31.113054156726317	122.61065736527829	11.4	268.7	275.0
371582000	1441066102	31.113053000000004	122.61058800000002	11.4	268.7	275.0
371582000	1441066103	31.113051834361496	122.61051925013439	11.4	268.71	275.0
371582000	1441066104	31.113050665460324	122.6104513361463	11.4	268.71999999999997	275.0
371582000	1441066105	31.113049499989092	122.61038448207054	11.4	268.72999999999996	275.0
371582000	1441066106	31.113048344640944	122.61031891194183	11.4	268.73999999999995	275.0
371582000	1441066107	31.113047206109396	122.61025484979491	11.4	268.75	275.0
371582000	1441066108	31.113046091088354	122.61019251966445	11.4	268.76000000000005	275.0
371582000	1441066109	31.113045006272127	122.61013214558513	11.4	268.77000000000004	275.0
371582000	1441066110	31.11304395835533	122.61007395159154	11.4	268.78000000000003	275.0
371582000	1441066111	31.11304295403289	122.6100181617183	11.4	268.79	275.0
371582000	1441066112	31.113041999999993	122.609965	11.4	268.8	275.0
371582000	1441066113	31.113041100689067	122.6099145332929	11.4	268.8	275.0
371582000	1441066114	31.11304025148024	122.6098661997401	11.4	268.8	275.0
371582000	1441066115	31.113039445489573	122.60981928030651	11.4	268.8	275.0
371582000	1441066116	31.11303867583202	122.60977305595705	11.4	268.8	275.0
371582000	1441066117	31.113037935621495	122.60972680765677	11.4	268.8	275.0
371582000	1441066118	31.113037217970838	122.60967981637064	11.4	268.8	275.0
371582000	1441066119	31.113036515991844	122.6096313630638	11.4	268.8	275.0
371582000	1441066120	31.113035822795204	122.60958072870136	11.4	268.8	275.0
371582000	1441066121	31.113035131490392	122.60952719424847	11.4	268.8	275.0
371582000	1441066122	31.11303443518551	122.60947004067043	11.4	268.8	275.0
371582000	1441066123	31.11303372698712	122.60940854893249	11.4	268.8	275.0
371582000	1441066124	31.113032999999994	122.609342	11.4	268.8	275.0
371582000	1441066125	31.113032249904357	122.60927002392944	11.4	268.8	275.0
371582000	1441066126	31.11303148268962	122.60919364714158	11.4	268.8	275.0
371582000	1441066127	31.11303070692494	122.6091142451481	11.4	268.8	275.0
371582000	1441066128	31.113029931182588	122.6090331934607	11.4	268.8	275.0
371582000	1441066129	31.113029164038174	122.60895186759082	11.4	268.8	275.0
371582000	1441066130	31.113028414070758	122.60887164304991	11.4	268.8	275.0
371582000	1441066131	31.113027689862804	122.60879389534924	11.4	268.8	275.0
371582000	1441066132	31.113027000000002	122.60872	11.4	268.8	275.0
371582000	1441066133	31.113026349964898	122.60865098931079	11.40909090909091	268.8	275.0
371582000	1441066134	31.11302573281698	122.60858652278006	11.418181818181818	268.8	275.0
371582000	1441066135	31.113025138508245	122.60852591670383	11.427272727272728	268.8	275.0
371582000	1441066136	31.113024556988943	122.6084684873782	11.436363636363637	268.8	275.0
371582000	1441066137	31.11302397820789	122.60841355109936	11.445454545454545	268.8	275.0
371582000	1441066138	31.113023392112552	122.6083604241635	11.454545454545455	268.8	275.0
371582000	1441066139	31.11302278864915	122.60830842286688	11.463636363636363	268.8	275.0
371582000	1441066140	31.113022157762764	122.60825686350582	11.472727272727273	268.8	275.0
371582000	1441066141	31.113021489397386	122.60820506237671	11.481818181818182	268.8	275.0
371582000	1441066142	31.113020773495872	122.60815233577594	11.49090909090909	268.8	275.0
371582000	1441066143	31.11302	122.608098	11.5	268.8	275.0
371582000	1441066144	31.113019161965973	122.6080415336226	11.5	268.8	275.0
371582000	1441066145	31.11301826491221	122.60798306432608	11.5	268.8	275.0
371582000	1441066146	31.11301731747305	122.60792288206999	11.5	268.8	275.0
371582000	1441066147	31.113016328283333	122.60786127681378	11.5	268.8	275.0
371582000	1441066148	31.113015305978386	122.60779853851689	11.5	268.8	275.0
371582000	1441066149	31.113014259194088	122.60773495713875	11.5	268.8	275.0
371582000	1441066150	31.11301319656682	122.60767082263867	11.5	268.8	275.0
371582000	1441066151	31.11301212673359	122.60760642497603	11.5	268.8	275.0
371582000	1441066152	31.113011058331942	122.60754205411004	11.5	268.8	275.0
371582000	1441066153	31.11301	122.60747800000001	11.5	268.8	275.0
371582000	1441066154	31.113008958505443	122.60741448893357	11.5	268.8	275.0
371582000	1441066155	31.11300793313215	122.60735149251245	11.5	268.8	275.0
371582000	1441066156	31.113006921292843	122.60728891866681	11.5	268.8	275.0
371582000	1441066157	31.113005920400056	122.60722667532686	11.5	268.8	275.0
371582000	1441066158	31.113004927866157	122.60716467042282	11.5	268.8	275.0
371582000	1441066159	31.113003941103322	122.60710281188493	11.5	268.8	275.0
371582000	1441066160	31.113002957523555	122.60704100764345	11.5	268.8	275.0
371582000	1441066161	31.11300197453868	122.6069791656286	11.5	268.8	275.0
371582000	1441066162	31.113000989560334	122.6069171937707	11.5	268.8	275.0
371582000	1441066163	31.112999999999996	122.60685499999998	11.5	268.8	275.0
371582000	1441066164	31.11299900398606	122.60679252164503	11.5	268.8	275.0
371582000	1441066165	31.112998002515166	122.60672981362737	11.5	268.8	275.0
371582000	1441066166	31.112996997301234	122.60666696026674	11.5	268.8	275.0
371582000	1441066167	31.11299599005832	122.60660404588297	11.5	268.8	275.0
371582000	1441066168	31.11299498250064	122.60654115479583	11.5	268.8	275.0
371582000	1441066169	31.112993976342576	122.60647837132503	11.5	268.8	275.0
371582000	1441066170	31.11299297329869	122.60641577979031	11.5	268.8	275.0
371582000	1441066171	31.112991975083684	122.60635346451143	11.5	268.8	275.0
371582000	1441066172	31.11299098341244	122.60629150980807	11.5	268.8	275.0
371582000	1441066173	31.112989999999996	122.60623000000001	11.5	268.8	275.0
371582000	1441066174	31.11298902556424	122.6061689634854	11.51	268.8	275.0
371582000	1441066175	31.112988056833885	122.60610820497644	11.52	268.8	275.0
371582000	1441066176	31.112987089539864	122.60604747326384	11.53	268.8	275.0
371582000	1441066177	31.112986119412696	122.60598651713838	11.54	268.8	275.0
371582000	1441066178	31.112985142182392	122.6059250853908	11.55	268.8	275.0
371582000	1441066179	31.112984153578495	122.60586292681188	11.56	268.8	275.0
371582000	1441066180	31.112983149330038	122.60579979019249	11.57	268.8	275.0
371582000	1441066181	31.112982125165562	122.60573542432344	11.58	268.8	275.0
371582000	1441066182	31.11298107681307	122.60566957799564	11.59	268.8	275.0
371582000	1441066183	31.11298	122.60560199999999	11.6	268.8	275.0
371582000	1441066184	31.11297889275345	122.60553257023379	11.6	268.7888888888889	275.0
371582000	1441066185	31.112977762301526	122.60546169301966	11.6	268.77777777777777	275.0
371582000	1441066186	31.11297661817356	122.60538990378654	11.6	268.76666666666665	275.0
371582000	1441066187	31.11297546990007	122.60531773796325	11.6	268.75555555555553	275.0
371582000	1441066188	31.112974327012733	122.60524573097862	11.6	268.74444444444447	275.0
371582000	1441066189	31.11297319904444	122.60517441826137	11.6	268.73333333333335	275.0
371582000	1441066190	31.11297209552924	122.60510433524011	11.6	268.72222222222223	275.0
371582000	1441066191	31.11297102600234	122.60503601734348	11.6	268.7111111111111	275.0
371582000	1441066192	31.11297	122.60497	11.6	268.7	275.0
371582000	1441066193	31.11296902381837	122.60490666177989	11.6	268.6909090909091	275.0
371582000	1441066194	31.112968090789415	122.6048457538205	11.6	268.68181818181813	275.0
371582000	1441066195	31.1129671910032	122.60478687040103	11.6	268.6727272727273	275.0
371582000	1441066196	31.11296631454892	122.60472960580071	11.6	268.6636363636364	275.0
371582000	1441066197	31.112965451515034	122.60467355429881	11.6	268.6545454545454	275.0
371582000	1441066198	31.11296459198919	122.60461831017466	11.6	268.6454545454546	275.0
371582000	1441066199	31.112963726058357	122.60456346770765	11.6	268.6363636363636	275.0
371582000	1441066200	31.11296284380881	122.60450862117719	11.6	268.6272727272727	275.0
371582000	1441066201	31.112961935326112	122.60445336486274	11.6	268.6181818181819	275.0
371582000	1441066202	31.112960990695118	122.6043972930438	11.6	268.6090909090909	275.0
371582000	1441066203	31.11295999999999	122.60434	11.6	268.6	275.0
371582000	1441066204	31.112958955946247	122.60428118436718	11.6	268.59000000000003	275.0
371582000	1441066205	31.112957861727228	122.6042209622065	11.6	268.58000000000004	275.0
371582000	1441066206	31.11295672315871	122.60415955393535	11.6	268.57000000000005	275.0
371582000	1441066207	31.112955546056842	122.60409717997108	11.6	268.56000000000006	275.0
371582000	1441066208	31.112954336238108	122.6040340607311	11.6	268.55	275.0
371582000	1441066209	31.112953099519487	122.60397041663266	11.6	268.53999999999996	275.0
371582000	1441066210	31.112951841718345	122.6039064680931	11.6	268.53	275.0
371582000	1441066211	31.11295056865247	122.60384243552967	11.6	268.52	275.0
371582000	1441066212	31.11294928614013	122.60377853935957	11.6	268.51	275.0
371582000	1441066213	31.112947999999996	122.603715	11.6	268.5	275.0
371582000	1441066214	31.112946714831924	122.60365198314534	11.6	268.51	275.0
371582000	1441066215	31.112945430358998	122.60358943559898	11.6	268.52	275.0
371582000	1441066216	31.11294414508494	122.6035272494415	11.6	268.53	275.0
371582000	1441066217	31.112942857513207	122.60346531675347	11.6	268.53999999999996	275.0
371582000	1441066218	31.112941566147054	122.60340352961556	11.6	268.55	275.0
371582000	1441066219	31.11294026948957	122.60334178010838	11.6	268.56000000000006	275.0
371582000	1441066220	31.11293896604357	122.60327996031258	11.6	268.57000000000005	275.0
371582000	1441066221	31.11293765431172	122.60321796230878	11.6	268.58000000000004	275.0
371582000	1441066222	31.112936332796455	122.6031556781777	11.6	268.59000000000003	275.0
371582000	1441066223	31.112934999999993	122.603093	11.6	268.6	275.0
371582000	1441066224	31.112933655702236	122.60302987105297	11.6	268.6	275.0
371582000	1441066225	31.112932304794498	122.60296643940028	11.6	268.6	275.0
371582000	1441066226	31.112930953446316	122.60290290430224	11.6	268.6	275.0
371582000	1441066227	31.112929607827628	122.60283946501902	11.6	268.6	275.0
371582000	1441066228	31.112928274108782	122.60277632081082	11.6	268.6	275.0
371582000	1441066229	31.112926958460456	122.60271367093783	11.6	268.6	275.0
371582000	1441066230	31.112925667053762	122.60265171466015	11.6	268.6	275.0
371582000	1441066231	31.112924406060184	122.60259065123793	11.6	268.6	275.0
371582000	1441066232	31.11292318165154	122.6025306799312	11.6	268.6	275.0
371582000	1441066233	31.112921999999987	122.602472	11.6	268.6	275.0
371582000	1441066234	31.11292086458173	122.6024147199907	11.6	268.6	275.0
371582000	1441066235	31.11291976808745	122.60235858559476	11.6	268.6	275.0
371582000	1441066236	31.11291870051098	122.60230325179012	11.6	268.6	275.0
371582000	1441066237	31.112917651845528	122.60224837355469	11.6	268.6	275.0
371582000	1441066238	31.112916612083712	122.60219360586643	11.6	268.6	275.0
371582000	1441066239	31.112915571217524	122.60213860370338	11.6	268.6	275.0
371582000	1441066240	31.112914519238434	122.60208302204359	11.6	268.6	275.0
371582000	1441066241	31.11291344613724	122.60202651586519	11.6	268.6	275.0
371582000	1441066242	31.112912341904188	122.6019687401463	11.6	268.6	275.0
371582000	1441066243	31.112911196528817	122.60190934986517	11.6	268.6	275.0
371582000	1441066244	31.112910000000003	122.60184800000002	11.6	268.6	275.0
371582000	1441066245	31.11290874466881	122.60178444739289	11.6	268.5888888888889	275.0
371582000	1441066246	31.112907432337636	122.60171885634071	11.6	268.5777777777778	275.0
371582000	1441066247	31.112906067172176	122.60165149300404	11.6	268.56666666666666	275.0
371582000	1441066248	31.112904653338536	122.60158262354348	11.6	268.55555555555554	275.0
371582000	1441066249	31.112903195003383	122.60151251411958	11.6	268.5444444444445	275.0
371582000	1441066250	31.112901696333914	122.60144143089278	11.6	268.53333333333336	275.0
371582000	1441066251	31.112900161497883	122.60136964002365	11.6	268.52222222222224	275.0
371582000	1441066252	31.1128985946636	122.60129740767258	11.6	268.5111111111111	275.0
371582000	1441066253	31.112897000000004	122.60122499999999	11.6	268.5	275.0
371582000	1441066254	31.112895382567086	122.60115267109546	11.6	268.4909090909091	275.0
371582000	1441066255	31.11289375098726	122.60108062676542	11.6	268.48181818181814	275.0
371582000	1441066256	31.112892114773924	122.60100906074541	11.6	268.4727272727273	275.0
371582000	1441066257	31.112890483440857	122.60093816677096	11.6	268.46363636363634	275.0
371582000	1441066258	31.11288886650228	122.60086813857757	11.6	268.45454545454544	275.0
371582000	1441066259	31.112887273472822	122.60079916990061	11.6	268.44545454545454	275.0
371582000	1441066260	31.112885713867477	122.60073145447551	11.6	268.43636363636364	275.0
371582000	1441066261	31.11288419720162	122.60066518603763	11.6	268.4272727272727	275.0
371582000	1441066262	31.11288273299099	122.60060055832224	11.6	268.41818181818184	275.0
371582000	1441066263	31.112881330751662	122.60053776506462	11.6	268.4090909090909	275.0
371582000	1441066264	31.11288	122.60047700000001	11.6	268.4	275.0
371582000	1441066265	31.112878746397698	122.60041835350364	11.6	268.4111111111111	275.0
371582000	1441066266	31.112877560186586	122.60036150251081	11.6	268.4222222222222	275.0
371582000	1441066267	31.112876427752752	122.60030602059689	11.6	268.43333333333334	275.0
371582000	1441066268	31.112875335481547	122.60025148133731	11.6	268.44444444444446	275.0
371582000	1441066269	31.11287426975757	122.60019745830765	11.6	268.4555555555555	275.0
371582000	1441066270	31.112873216964626	122.60014352508341	11.6	268.46666666666664	275.0
371582000	1441066271	31.1128721634859	122.60008925524025	11.6	268.47777777777776	275.0
371582000	1441066272	31.112871095703802	122.60003422235387	11.6	268.4888888888889	275.0
371582000	1441066273	31.112870000000004	122.599978	11.6	268.5	275.0
371582000	1441066274	31.11286886524436	122.59992025821201	11.6	268.52	275.0
371582000	1441066275	31.112867690262004	122.59986105285361	11.6	268.53999999999996	275.0
371582000	1441066276	31.112866476367127	122.59980053624605	11.6	268.56	275.0
371582000	1441066277	31.112865224874177	122.5997388607106	11.6	268.58	275.0
371582000	1441066278	31.112863937097877	122.59967617856844	11.6	268.59999999999997	275.0
371582000	1441066279	31.11286261435318	122.59961264214085	11.6	268.62	275.0
371582000	1441066280	31.112861257955338	122.59954840374903	11.6	268.64	275.0
371582000	1441066281	31.11285986921993	122.59948361571416	11.6	268.65999999999997	275.0
371582000	1441066282	31.112858449462763	122.59941843035742	11.6	268.68	275.0
371582000	1441066283	31.112857000000012	122.599353	11.6	268.7	275.0
371582000	1441066284	31.112855523986756	122.59928747823102	11.6	268.7	275.0
371582000	1441066285	31.11285403193306	122.59922202371145	11.6	268.7	275.0
371582000	1441066286	31.11285253618801	122.59915679637034	11.6	268.7	275.0
371582000	1441066287	31.11285104910094	122.59909195613652	11.6	268.7	275.0
371582000	1441066288	31.112849583021543	122.59902766293887	11.6	268.7	275.0
371582000	1441066289	31.112848150299815	122.59896407670618	11.6	268.7	275.0
371582000	1441066290	31.112846763286043	122.59890135736727	11.6	268.7	275.0
371582000	1441066291	31.11284543433085	122.5988396648508	11.6	268.7	275.0
371582000	1441066292	31.11284417578513	122.59877915908551	11.6	268.7	275.0
371582000	1441066293	31.112843	122.59872000000001	11.6	268.7	275.0
371582000	1441066294	31.112841914022034	122.5986622634729	11.6	268.7	275.0
371582000	1441066295	31.11284090367831	122.59860568918288	11.6	268.7	275.0
371582000	1441066296	31.11283994949048	122.59854993275862	11.6	268.7	275.0
371582000	1441066297	31.112839031979608	122.59849464982891	11.6	268.7	275.0
371582000	1441066298	31.11283813166612	122.59843949602258	11.6	268.7	275.0
371582000	1441066299	31.11283722906988	122.59838412696858	11.6	268.7	275.0
371582000	1441066300	31.112836304710157	122.59832819829586	11.6	268.7	275.0
371582000	1441066301	31.1128353391056	122.59827136563351	11.6	268.7	275.0
371582000	1441066302	31.112834312774236	122.59821328461061	11.6	268.7	275.0
371582000	1441066303	31.112833206233468	122.59815361085634	11.6	268.7	275.0
371582000	1441066304	31.112831999999994	122.598092	11.6	268.7	275.0
371582000	1441066305	31.112830680840922	122.59802820984989	11.6	268.7	275.0
371582000	1441066306	31.112829260527608	122.59796240693025	11.6	268.7	275.0
371582000	1441066307	31.112827757082893	122.59789485994418	11.6	268.7	275.0
371582000	1441066308	31.112826188530136	122.59782583759478	11.6	268.7	275.0
371582000	1441066309	31.11282457289319	122.59775560858503	11.6	268.7	275.0
371582000	1441066310	31.112822928196444	122.59768444161786	11.6	268.7	275.0
371582000	1441066311	31.11282127246486	122.59761260539615	11.6	268.7	275.0
371582000	1441066312	31.112819623723986	122.59754036862262	11.6	268.7	275.0
371582000	1441066313	31.112818000000004	122.59746800000002	11.6	268.7	275.0
371582000	1441066314	31.112816416354843	122.59739575463811	11.6	268.7	275.0
371582000	1441066315	31.112814875991933	122.59732383327535	11.6	268.7	275.0
371582000	1441066316	31.112813379150317	122.59725242305744	11.6	268.7	275.0
371582000	1441066317	31.112811926069437	122.59718171112999	11.6	268.7	275.0
371582000	1441066318	31.1128105169892	122.59711188463857	11.6	268.7	275.0
371582000	1441066319	31.112809152149815	122.59704313072884	11.6	268.7	275.0
371582000	1441066320	31.112807831791933	122.59697563654632	11.6	268.7	275.0
371582000	1441066321	31.112806556156524	122.59690958923663	11.6	268.7	275.0
371582000	1441066322	31.112805325484928	122.5968451759453	11.6	268.7	275.0
371582000	1441066323	31.112804140018778	122.59678258381791	11.6	268.7	275.0
371582000	1441066324	31.112802999999996	122.596722	11.6	268.7	275.0
371582000	1441066325	31.112801903167718	122.59666350738662	11.61111111111111	268.7	275.0
371582000	1441066326	31.112800837248578	122.59660677187098	11.622222222222222	268.7	275.0
371582000	1441066327	31.112799787465377	122.59655135509585	11.633333333333333	268.7	275.0
371582000	1441066328	31.11279873904011	122.59649681870408	11.644444444444444	268.7	275.0
371582000	1441066329	31.112797677194017	122.59644272433862	11.655555555555555	268.7	275.0
371582000	1441066330	31.112796587147585	122.59638863364242	11.666666666666666	268.7	275.0
371582000	1441066331	31.112795454120565	122.59633410825849	11.677777777777777	268.7	275.0
371582000	1441066332	31.112794263331953	122.59627870982996	11.688888888888888	268.7	275.0
371582000	1441066333	31.112793000000007	122.59622200000001	11.7	268.7	275.0
371582000	1441066334	31.112791654217475	122.59616364707573	11.7	268.69	275.0
371582000	1441066335	31.112790235578075	122.59610374601978	11.7	268.68	275.0
371582000	1441066336	31.11278875855103	122.59604249845864	11.7	268.66999999999996	275.0
371582000	1441066337	31.11278723760596	122.59598010601877	11.7	268.65999999999997	275.0
371582000	1441066338	31.11278568721279	122.59591677032654	11.7	268.65000000000003	275.0
371582000	1441066339	31.112784121841806	122.59585269300831	11.7	268.64000000000004	275.0
371582000	1441066340	31.112782555963758	122.59578807569035	11.7	268.63000000000005	275.0
371582000	1441066341	31.112781004049694	122.59572311999887	11.7	268.62000000000006	275.0
371582000	1441066342	31.112779480571138	122.59565802756005	11.7	268.61	275.0
371582000	1441066343	31.112778000000002	122.59559299999998	11.7	268.6	275.0
371582000	1441066344	31.112776573070406	122.59552820629429	11.7	268.59000000000003	275.0
371582000	1441066345	31.112775195564158	122.59546368481664	11.7	268.58000000000004	275.0
371582000	1441066346	31.11277385952497	122.5953994412903	11.7	268.57000000000005	275.0
371582000	1441066347	31.112772556996532	122.59533548143854	11.7	268.56000000000006	275.0
371582000	1441066348	31.112771280022564	122.59527181098464	11.7	268.55	275.0
371582000	1441066349	31.112770020646746	122.59520843565194	11.7	268.53999999999996	275.0
371582000	1441066350	31.11276877091284	122.59514536116376	11.7	268.53	275.0
371582000	1441066351	31.112767522864594	122.59508259324345	11.7	268.52	275.0
371582000	1441066352	31.112766268545734	122.59502013761441	11.7	268.51	275.0
371582000	1441066353	31.112765000000003	122.59495800000002	11.7	268.5	275.0
371582000	1441066354	31.112763709489634	122.59489615574988	11.7	268.49	275.0
371582000	1441066355	31.112762390150422	122.59483445871828	11.7	268.48	275.0
371582000	1441066356	31.112761035336327	122.59477273238574	11.7	268.46999999999997	275.0
371582000	1441066357	31.112759638400952	122.59471080023276	11.7	268.46	275.0
371582000	1441066358	31.112758192697537	122.59464848573992	11.7	268.45	275.0
371582000	1441066359	31.112756691579026	122.59458561238783	11.7	268.44	275.0
371582000	1441066360	31.112755128398003	122.59452200365713	11.7	268.43	275.0
371582000	1441066361	31.112753496506652	122.59445748302842	11.7	268.42	275.0
371582000	1441066362	31.112751789256837	122.59439187398247	11.7	268.40999999999997	275.0
371582000	1441066363	31.11275000000001	122.59432500000001	11.7	268.4	275.0
371582000	1441066364	31.112748126052384	122.59425675714571	11.7	268.4	275.0
371582000	1441066365	31.112746180590772	122.59418733181997	11.7	268.4	275.0
371582000	1441066366	31.11274418075758	122.59411698300691	11.7	268.4	275.0
371582000	1441066367	31.11274214369577	122.59404596969067	11.7	268.4	275.0
371582000	1441066368	31.112740086548833	122.59397455085525	11.7	268.4	275.0
371582000	1441066369	31.112738026460853	122.59390298548466	11.7	268.4	275.0
371582000	1441066370	31.112735980576478	122.59383153256273	11.7	268.4	275.0
371582000	1441066371	31.11273396604093	122.59376045107328	11.7	268.4	275.0
371582000	1441066372	31.112731999999987	122.59369	11.7	268.4	275.0
371582000	1441066373	31.112730095878067	122.59362040474458	11.7	268.39166666666665	275.0
371582000	1441066374	31.11272825221207	122.59355175638082	11.7	268.3833333333333	275.0
371582000	1441066375	31.112726463817154	122.59348411240059	11.7	268.375	275.0
371582000	1441066376	31.112724725508517	122.59341753029577	11.7	268.3666666666667	275.0
371582000	1441066377	31.11272303210146	122.59335206755824	11.7	268.35833333333335	275.0
371582000	1441066378	31.112721378411404	122.59328778167986	11.7	268.35	275.0
371582000	1441066379	31.112719759253807	122.5932247301526	11.7	268.3416666666667	275.0
371582000	1441066380	31.112718169444264	122.59316297046828	11.7	268.33333333333337	275.0
371582000	1441066381	31.112716603798365	122.59310256011895	11.7	268.32500000000005	275.0
371582000	1441066382	31.11271505713184	122.59304355659648	11.7	268.31666666666666	275.0
371582000	1441066383	31.112713524260446	122.59298601739283	11.7	268.30833333333334	275.0
371582000	1441066384	31.112712000000002	122.59293	11.7	268.3	275.0
371582000	1441066385	31.112710479422166	122.5928754496861	11.71111111111111	268.3	275.0
371582000	1441066386	31.11270895862152	122.59282186282425	11.722222222222221	268.3	275.0
371582000	1441066387	31.112707433947538	122.59276862356379	11.733333333333333	268.3	275.0
371582000	1441066388	31.112705901748594	122.59271511605407	11.744444444444444	268.3	275.0
371582000	1441066389	31.11270435837209	122.59266072444457	11.755555555555556	268.3	275.0
371582000	1441066390	31.112702800164367	122.5926048328848	11.766666666666667	268.3	275.0
371582000	1441066391	31.112701223470637	122.59254682552434	11.777777777777779	268.3	275.0
371582000	1441066392	31.11269962463495	122.59248608651284	11.78888888888889	268.3	275.0
371582000	1441066393	31.112697999999998	122.592422	11.8	268.3	275.0
371582000	1441066394	31.11269634780836	122.59235421080979	11.8	268.3	275.0
371582000	1441066395	31.11269467390723	122.59228340646293	11.8	268.3	275.0
371582000	1441066396	31.11269298604667	122.59221053515427	11.8	268.3	275.0
371582000	1441066397	31.112691291978745	122.5921365450785	11.8	268.3	275.0
371582000	1441066398	31.11268959945761	122.59206238443025	11.8	268.3	275.0
371582000	1441066399	31.112687916239675	122.59198900140396	11.8	268.3	275.0
371582000	1441066400	31.112686250083385	122.59191734419402	11.8	268.3	275.0
371582000	1441066401	31.11268460874935	122.59184836099465	11.8	268.3	275.0
371582000	1441066402	31.11268300000001	122.591783	11.8	268.3	275.0
371582000	1441066403	31.112681429248838	122.59172193084935	11.8	268.3	275.0
371582000	1441066404	31.112679892507135	122.59166470896264	11.8	268.3	275.0
371582000	1441066405	31.112678383434165	122.59161061120504	11.8	268.3	275.0
371582000	1441066406	31.112676895687702	122.59155891444195	11.8	268.3	275.0
371582000	1441066407	31.112675422924188	122.59150889553872	11.8	268.3	275.0
371582000	1441066408	31.11267395879888	122.5914598313608	11.8	268.3	275.0
371582000	1441066409	31.11267249696586	122.59141099877374	11.8	268.3	275.0
371582000	1441066410	31.11267103107813	122.59136167464312	11.8	268.3	275.0
371582000	1441066411	31.112669554787587	122.59131113583467	11.8	268.3	275.0
371582000	1441066412	31.112668061744955	122.5912586592141	11.8	268.3	275.0
371582000	1441066413	31.11266654559973	122.59120352164723	11.8	268.3	275.0
371582000	1441066414	31.112665000000003	122.59114500000001	11.8	268.3	275.0
371582000	1441066415	31.11266342035378	122.59108258416384	11.8	268.2888888888889	275.0
371582000	1441066416	31.112661809113952	122.59101661613207	11.8	268.27777777777777	275.0
371582000	1441066417	31.11266017049541	122.59094765092343	11.8	268.26666666666665	275.0
371582000	1441066418	31.11265850871406	122.59087624355664	11.8	268.25555555555553	275.0
371582000	1441066419	31.11265682798684	122.59080294905029	11.8	268.24444444444447	275.0
371582000	1441066420	31.112655132531838	122.59072832242299	11.8	268.23333333333335	275.0
371582000	1441066421	31.11265342656841	122.59065291869324	11.8	268.22222222222223	275.0
371582000	1441066422	31.11265171431716	122.59057729287944	11.8	268.2111111111111	275.0
371582000	1441066423	31.11265	122.59050200000001	11.8	268.2	275.0
371582000	1441066424	31.11264828759993	122.59042749504007	11.8	268.2	275.0
371582000	1441066425	31.112646580140105	122.59035383285234	11.8	268.2	275.0
371582000	1441066426	31.112644880403433	122.59028096825634	11.8	268.2	275.0
371582000	1441066427	31.11264319117275	122.59020885607156	11.8	268.2	275.0
371582000	1441066428	31.11264151523077	122.59013745111757	11.8	268.2	275.0
371582000	1441066429	31.112639855360076	122.59006670821393	11.8	268.2	275.0
371582000	1441066430	31.112638214343143	122.58999658218006	11.8	268.2	275.0
371582000	1441066431	31.11263659496236	122.5899270278356	11.8	268.2	275.0
371582000	1441066432	31.112634999999997	122.589858	11.8	268.2	275.0
371582000	1441066433	31.11263343120936	122.58978947300209	11.8	268.2	275.0
371582000	1441066434	31.112631886228233	122.5897214992077	11.8	268.2	275.0
371582000	1441066435	31.112630361665687	122.58965415049205	11.8	268.2	275.0
371582000	1441066436	31.112628854130907	122.58958749873031	11.8	268.2	275.0
371582000	1441066437	31.11262736023324	122.5895216157977	11.8	268.2	275.0
371582000	1441066438	31.11262587658217	122.58945657356934	11.8	268.2	275.0
371582000	1441066439	31.112624399787276	122.58939244392045	11.8	268.2	275.0
371582000	1441066440	31.1126229264583	122.58932929872624	11.8	268.2	275.0
371582000	1441066441	31.112621453205055	122.58926720986189	11.8	268.2	275.0
371582000	1441066442	31.112619976637532	122.58920624920259	11.8	268.2	275.0
371582000	1441066443	31.112618493365797	122.58914648862357	11.8	268.2	275.0
371582000	1441066444	31.112616999999997	122.58908800000002	11.8	268.2	275.0
371582000	1441066445	31.11261549377316	122.58903078154486	11.8	268.2	275.0
371582000	1441066446	31.112613974409122	122.58897453682192	11.8	268.2	275.0
371582000	1441066447	31.112612442253848	122.58891889573283	11.8	268.2	275.0
371582000	1441066448	31.112610897652687	122.5888634881791	11.8	268.2	275.0
371582000	1441066449	31.112609340950325	122.58880794406244	11.8	268.2	275.0
371582000	1441066450	31.112607772490808	122.58875189328447	11.8	268.2	275.0
371582000	1441066451	31.112606192617537	122.58869496574691	11.8	268.2	275.0
371582000	1441066452	31.11260460167326	122.5886367913515	11.8	268.2	275.0
371582000	1441066453	31.112602999999986	122.588577	11.8	268.2	275.0
371582000	1441066454	31.112601388470587	122.58851534986192	11.81	268.19	275.0
371582000	1441066455	31.112599770083833	122.58845211217765	11.82	268.18	275.0
371582000	1441066456	31.11259814837066	122.58838768645523	11.83	268.17	275.0
371582000	1441066457	31.112596526862728	122.58832247220278	11.84	268.16	275.0
371582000	1441066458	31.112594909092515	122.58825686892821	11.850000000000001	268.15000000000003	275.0
371582000	1441066459	31.112593298593296	122.58819127613945	11.860000000000001	268.14	275.0
371582000	1441066460	31.112591698899145	122.58812609334444	11.870000000000001	268.13	275.0
371582000	1441066461	31.11259011354497	122.58806172005102	11.88	268.12	275.0
371582000	1441066462	31.112588546066448	122.58799855576694	11.89	268.11	275.0
371582000	1441066463	31.112586999999994	122.587937	11.9	268.1	275.0
371582000	1441066464	31.11258547706626	122.58787731528724	11.9	268.1	275.0
371582000	1441066465	31.112583971720085	122.5878192162832	11.9	268.1	275.0
371582000	1441066466	31.112582476599055	122.58776228067175	11.9	268.1	275.0
371582000	1441066467	31.112580984340056	122.58770608613685	11.9	268.1	275.0
371582000	1441066468	31.112579487579115	122.58765021036253	11.9	268.1	275.0
371582000	1441066469	31.112577978951606	122.58759423103285	11.9	268.1	275.0
371582000	1441066470	31.112576451092128	122.58753772583194	11.9	268.1	275.0
371582000	1441066471	31.112574896634545	122.58748027244391	11.9	268.1	275.0
371582000	1441066472	31.11257330821194	122.58742144855306	11.9	268.1	275.0
371582000	1441066473	31.112571678456625	122.58736083184365	11.9	268.1	275.0
371582000	1441066474	31.11257	122.587298	11.9	268.1	275.0
371582000	1441066475	31.112568267548802	122.58723265944418	11.9	268.1	275.0
371582000	1441066476	31.11256648411416	122.58716503154855	11.9	268.1	275.0
371582000	1441066477	31.1125646547839	122.58709546642318	11.9	268.1	275.0
371582000	1441066478	31.112562784646467	122.58702431417798	11.9	268.1	275.0
371582000	1441066479	31.112560878791076	122.5869519249229	11.9	268.1	275.0
371582000	1441066480	31.112558942307647	122.58687864876777	11.9	268.1	275.0
371582000	1441066481	31.11255698028686	122.5868048358224	11.9	268.1	275.0
371582000	1441066482	31.112554997820233	122.58673083619658	11.9	268.1	275.0
371582000	1441066483	31.112553	122.586657	11.9	268.1	275.0
371582000	1441066484	31.112550991687286	122.58658361891071	11.9	268.0888888888889	275.0
371582000	1441066485	31.112548976815646	122.58651075088034	11.9	268.0777777777778	275.0
371582000	1441066486	31.112546959086718	122.58643839542894	11.9	268.06666666666666	275.0
371582000	1441066487	31.112544942202106	122.58636655207657	11.9	268.05555555555554	275.0
371582000	1441066488	31.112542929863423	122.58629522034322	11.9	268.0444444444445	275.0
371582000	1441066489	31.112540925772304	122.5862243997489	11.9	268.03333333333336	275.0
371582000	1441066490	31.112538933630283	122.58615408981359	11.9	268.02222222222224	275.0
371582000	1441066491	31.112536957138996	122.58608429005731	11.9	268.0111111111111	275.0
371582000	1441066492	31.11253500000001	122.586015	11.9	268.0	275.0
371582000	1441066493	31.11253306512132	122.58594623067722	11.9	268.0	275.0
371582000	1441066494	31.11253115223671	122.58587803918674	11.9	268.0	275.0
371582000	1441066495	31.112529260286504	122.58581049414197	11.9	268.0	275.0
371582000	1441066496	31.11252738821116	122.58574366415627	11.9	268.0	275.0
371582000	1441066497	31.11252553495126	122.58567761784299	11.9	268.0	275.0
371582000	1441066498	31.11252369944755	122.58561242381549	11.9	268.0	275.0
371582000	1441066499	31.112521880640834	122.58554815068716	11.9	268.0	275.0
371582000	1441066500	31.112520077472098	122.5854848670713	11.9	268.0	275.0
371582000	1441066501	31.112518288882427	122.58542264158133	11.9	268.0	275.0
371582000	1441066502	31.112516513812984	122.58536154283054	11.9	268.0	275.0
371582000	1441066503	31.11251475120503	122.58530163943233	11.9	268.0	275.0
371582000	1441066504	31.112512999999993	122.585243	11.9	268.0	275.0
371582000	1441066505	31.11251125834718	122.58518561571923	11.9	267.9888888888889	275.0
371582000	1441066506	31.112509521227224	122.5851291680649	11.9	267.9777777777778	275.0
371582000	1441066507	31.11250778282798	122.58507326108425	11.9	267.9666666666667	275.0
371582000	1441066508	31.112506037336622	122.58501749882458	11.9	267.9555555555556	275.0
371582000	1441066509	31.11250427893962	122.58496148533327	11.9	267.94444444444446	275.0
371582000	1441066510	31.112502501822753	122.58490482465764	11.9	267.93333333333334	275.0
371582000	1441066511	31.112500700171086	122.58484712084521	11.9	267.9222222222222	275.0
371582000	1441066512	31.112498868168966	122.5847879779435	11.9	267.9111111111111	275.0
371582000	1441066513	31.112496999999994	122.584727	11.9	267.9	275.0
371582000	1441066514	31.112495092797325	122.58466393987864	11.9	267.90999999999997	275.0
371582000	1441066515	31.112493155495475	122.58459914570848	11.9	267.91999999999996	275.0
371582000	1441066516	31.11249119998009	122.58453311443472	11.9	267.92999999999995	275.0
371582000	1441066517	31.112489238137847	122.58446634300253	11.9	267.94	275.0
371582000	1441066518	31.112487281856385	122.58439932835695	11.9	267.95	275.0
371582000	1441066519	31.11248534302437	122.584332567443	11.9	267.96000000000004	275.0
371582000	1441066520	31.112483433531537	122.58426655720555	11.9	267.97	275.0
371582000	1441066521	31.112481565268585	122.58420179458943	11.9	267.98	275.0
371582000	1441066522	31.11247975012721	122.58413877653936	11.9	267.99	275.0
371582000	1441066523	31.112478	122.584078	11.9	268.0	275.0
371582000	1441066524	31.112476320438955	122.58401975941857	11.90909090909091	268.0	275.0
371582000	1441066525	31.11247469163037	122.58396353925288	11.918181818181818	268.0	275.0
371582000	1441066526	31.112473087417897	122.58390862146344	11.927272727272728	268.0	275.0
371582000	1441066527	31.112471481643905	122.58385428801091	11.936363636363637	268.0	275.0
371582000	1441066528	31.11246984814955	122.58379982085611	11.945454545454545	268.0	275.0
371582000	1441066529	31.11246816077476	122.58374450195993	11.954545454545455	268.0	275.0
371582000	1441066530	31.112466393358222	122.58368761328342	11.963636363636363	268.0	275.0
371582000	1441066531	31.11246451973732	122.58362843678773	11.972727272727273	268.0	275.0
371582000	1441066532	31.112462513748007	122.58356625443426	11.981818181818182	268.0	275.0
371582000	1441066533	31.11246034922468	122.58350034818446	11.99090909090909	268.0	275.0
371582000	1441066534	31.112458000000004	122.58343	12.0	268.0	275.0
371582000	1441066535	31.112455454715352	122.58335480797513	12.0	268.01250000000005	275.0
371582000	1441066536	31.112452761254527	122.5832756347332	12.0	268.02500000000003	275.0
371582000	1441066537	31.112449982314097	122.58319365902965	12.0	268.0375	275.0
371582000	1441066538	31.11244718059342	122.58311005961949	12.0	268.05	275.0
371582000	1441066539	31.112444418794823	122.58302601525739	12.0	268.06250000000006	275.0
371582000	1441066540	31.112441759623643	122.58294270469757	12.0	268.075	275.0
371582000	1441066541	31.112439265788275	122.58286130669397	12.0	268.0875	275.0
371582000	1441066542	31.112436999999996	122.58278300000002	12.0	268.1	275.0
371582000	1441066543	31.112435007291296	122.58270867108814	12.0	268.1	275.0
371582000	1441066544	31.112433261969567	122.58263803730715	12.0	268.1	275.0
371582000	1441066545	31.11243172065943	122.5825705237253	12.0	268.1	275.0
371582000	1441066546	31.112430339984034	122.58250555541099	12.0	268.1	275.0
371582000	1441066547	31.112429076565185	122.58244255743291	12.0	268.1	275.0
371582000	1441066548	31.112427887023472	122.58238095485987	12.0	268.1	275.0
371582000	1441066549	31.112426727978317	122.58232017276083	12.0	268.1	275.0
371582000	1441066550	31.112425556048063	122.58225963620497	12.0	268.1	275.0
371582000	1441066551	31.112424327849894	122.58219877026154	12.0	268.1	275.0
371582000	1441066552	31.112423	122.58213700000002	12.0	268.1	275.0
371582000	1441066553	31.1124215398188	122.5820738928827	12.0	268.1	275.0
371582000	1441066554	31.11241995744787	122.582009585943	12.0	268.1	275.0
371582000	1441066555	31.11241827373459	122.58194435860689	12.0	268.1	275.0
371582000	1441066556	31.11241650952685	122.58187849030037	12.0	268.1	275.0
371582000	1441066557	31.11241468567312	122.58181226044928	12.0	268.1	275.0
371582000	1441066558	31.112412823022446	122.58174594847947	12.0	268.1	275.0
371582000	1441066559	31.112410942424443	122.58167983381657	12.0	268.1	275.0
371582000	1441066560	31.112409064729256	122.58161419588625	12.0	268.1	275.0
371582000	1441066561	31.112407210787666	122.58154931411403	12.0	268.1	275.0
371582000	1441066562	31.11240540145096	122.58148546792535	12.0	268.1	275.0
371582000	1441066563	31.11240365757095	122.58142293674557	12.0	268.1	275.0
371582000	1441066564	31.112402	122.581362	12.0	268.1	275.0
371582000	1441066565	31.112400443546573	122.58130281581893	12.0	268.1	275.0
371582000	1441066566	31.112398978841806	122.58124505715288	12.0	268.1	275.0
371582000	1441066567	31.112397590471794	122.58118827565761	12.0	268.1	275.0
371582000	1441066568	31.11239626302178	122.58113202298885	12.0	268.1	275.0
371582000	1441066569	31.11239498107621	122.58107585080246	12.0	268.1	275.0
371582000	1441066570	31.112393729218777	122.58101931075436	12.0	268.1	275.0
371582000	1441066571	31.11239249203236	122.58096195450051	12.0	268.1	275.0
371582000	1441066572	31.112391254099023	122.58090333369702	12.0	268.1	275.0
371582000	1441066573	31.11239	122.580843	12.0	268.1	275.0
371582000	1441066574	31.112388716137886	122.58078065124741	12.0	268.1	275.0
371582000	1441066575	31.1123873962038	122.58071657000421	12.0	268.1	275.0
371582000	1441066576	31.11238603571175	122.58065118501716	12.0	268.1	275.0
371582000	1441066577	31.112384630176578	122.58058492503294	12.0	268.1	275.0
371582000	1441066578	31.112383175113976	122.58051821879825	12.0	268.1	275.0
371582000	1441066579	31.112381666040502	122.58045149505973	12.0	268.1	275.0
371582000	1441066580	31.112380098473608	122.58038518256407	12.0	268.1	275.0
371582000	1441066581	31.112378467931627	122.58031971005784	12.0	268.1	275.0
371582000	1441066582	31.112376769933746	122.58025550628764	12.0	268.1	275.0
371582000	1441066583	31.112375	122.58019300000001	12.0	268.1	275.0
371582000	1441066584	31.112373156279574	122.58013247487294	12.0	268.1090909090909	275.0
371582000	1441066585	31.112371247435625	122.58007363431038	12.0	268.1181818181818	275.0
371582000	1441066586	31.112369284758987	122.58001603664775	12.0	268.1272727272727	275.0
371582000	1441066587	31.11236727953961	122.57995924022048	12.0	268.1363636363637	275.0
371582000	1441066588	31.112365243066698	122.57990280336399	12.0	268.1454545454545	275.0
371582000	1441066589	31.112363186628635	122.5798462844138	12.0	268.1545454545455	275.0
371582000	1441066590	31.11236112151306	122.57978924170537	12.0	268.1636363636364	275.0
371582000	1441066591	31.11235905900682	122.57973123357425	12.0	268.1727272727273	275.0
371582000	1441066592	31.11235701039593	122.57967181835593	12.0	268.1818181818182	275.0
371582000	1441066593	31.11235498696557	122.579610554386	12.0	268.19090909090914	275.0
371582000	1441066594	31.112352999999995	122.579547	12.0	268.2	275.0
371582000	1441066595	31.112351055816756	122.57948084924384	12.0	268.2	275.0
371582000	1441066596	31.11234914086975	122.57941233900472	12.0	268.2	275.0
371582000	1441066597	31.112347236647675	122.57934184188012	12.0	268.2	275.0
371582000	1441066598	31.112345324639925	122.57926973046759	12.0	268.2	275.0
371582000	1441066599	31.112343386336654	122.57919637736462	12.0	268.2	275.0
371582000	1441066600	31.112341403228815	122.5791221551688	12.0	268.2	275.0
371582000	1441066601	31.11233935680817	122.57904743647771	12.0	268.2	275.0
371582000	1441066602	31.11233722856741	122.57897259388888	12.0	268.2	275.0
371582000	1441066603	31.112335	122.578898	12.0	268.2	275.0
371582000	1441066604	31.112332660316653	122.57882396386258	12.0	268.2	275.0
371582000	1441066605	31.112330229593606	122.57875054034388	12.0	268.2	275.0
371582000	1441066606	31.112327735623566	122.578677720765	12.0	268.2	275.0
371582000	1441066607	31.112325206199106	122.57860549644703	12.0	268.2	275.0
371582000	1441066608	31.11232266911281	122.57853385871081	12.0	268.2	275.0
371582000	1441066609	31.11232015215726	122.57846279887725	12.0	268.2	275.0
371582000	1441066610	31.112317683124942	122.57839230826715	12.0	268.2	275.0
371582000	1441066611	31.112315289808357	122.5783223782012	12.0	268.2	275.0
371582000	1441066612	31.112312999999997	122.57825299999999	12.0	268.2	275.0
371582000	1441066613	31.112310834714254	122.57818417635693	12.0	268.19166666666666	275.0
371582000	1441066614	31.112308787853326	122.57811595545675	12.0	268.18333333333334	275.0
371582000	1441066615	31.11230684654147	122.57804839685701	12.0	268.175	275.0
371582000	1441066616	31.112304997903045	122.57798156011536	12.0	268.1666666666667	275.0
371582000	1441066617	31.112303229062565	122.57791550478949	12.0	268.15833333333336	275.0
371582000	1441066618	31.112301527144613	122.57785029043704	12.0	268.15000000000003	275.0
371582000	1441066619	31.112299879273888	122.5777859766158	12.0	268.1416666666667	275.0
371582000	1441066620	31.11229827257519	122.57772262288347	12.0	268.1333333333334	275.0
371582000	1441066621	31.112296694173406	122.5776602887979	12.0	268.12500000000006	275.0
371582000	1441066622	31.11229513119355	122.57759903391688	12.0	268.1166666666667	275.0
371582000	1441066623	31.1122935707607	122.57753891779828	12.0	268.10833333333335	275.0
371582000	1441066624	31.112292000000004	122.57748	12.0	268.1	275.0
371582000	1441066625	31.112290409776154	122.57742227767758	12.0	268.11111111111114	275.0
371582000	1441066626	31.112288805911554	122.57736549837742	12.0	268.12222222222226	275.0
371582000	1441066627	31.11228719796753	122.57730934724357	12.0	268.1333333333334	275.0
371582000	1441066628	31.112285595504847	122.57725350942006	12.0	268.1444444444445	275.0
371582000	1441066629	31.112284008083744	122.57719767005096	12.0	268.15555555555557	275.0
371582000	1441066630	31.112282445263858	122.57714151428033	12.0	268.1666666666667	275.0
371582000	1441066631	31.112280916604327	122.57708472725226	12.0	268.17777777777775	275.0
371582000	1441066632	31.11227943166372	122.5770269941108	12.0	268.18888888888887	275.0
371582000	1441066633	31.112278	122.57696800000001	12.0	268.2	275.0
371582000	1441066634	31.11227662745429	122.5769075136267	11.99	268.2	275.0
371582000	1441066635	31.112275305002324	122.57684563794857	11.98	268.2	275.0
371582000	1441066636	31.11227401990381	122.57678255948593	11.97	268.2	275.0
371582000	1441066637	31.112272759418815	122.57671846475927	11.96	268.2	275.0
371582000	1441066638	31.11227151080774	122.576653540289	11.95	268.2	275.0
371582000	1441066639	31.112270261331297	122.57658797259558	11.94	268.2	275.0
371582000	1441066640	31.11226899825062	122.57652194819944	11.93	268.2	275.0
371582000	1441066641	31.1122677088272	122.57645565362115	11.92	268.2	275.0
371582000	1441066642	31.112266380322914	122.57638927538116	11.91	268.2	275.0
371582000	1441066643	31.11226499999999	122.576323	11.9	268.2	275.0
371582000	1441066644	31.112263558009097	122.57625697920646	11.9	268.2	275.0
371582000	1441066645	31.112262056052977	122.57619122556216	11.9	268.2	275.0
371582000	1441066646	31.112260498722332	122.57612571683686	11.9	268.2	275.0
371582000	1441066647	31.112258890607894	122.57606043080035	11.9	268.2	275.0
371582000	1441066648	31.112257236300263	122.57599534522244	11.9	268.2	275.0
371582000	1441066649	31.11225554039005	122.57593043787288	11.9	268.2	275.0
371582000	1441066650	31.112253807467805	122.57586568652142	11.9	268.2	275.0
371582000	1441066651	31.11225204212401	122.57580106893784	11.9	268.2	275.0
371582000	1441066652	31.11225024894915	122.57573656289182	11.9	268.2	275.0
371582000	1441066653	31.11224843253362	122.5756721461531	11.9	268.2	275.0
371582000	1441066654	31.11224659746778	122.57560779649141	11.9	268.2	275.0
371582000	1441066655	31.112244748341958	122.57554349167644	11.9	268.2	275.0
371582000	1441066656	31.112242889746433	122.57547920947792	11.9	268.2	275.0
371582000	1441066657	31.112241026271438	122.57541492766548	11.9	268.2	275.0
371582000	1441066658	31.112239162507155	122.57535062400882	11.9	268.2	275.0
371582000	1441066659	31.11223730304374	122.57528627627758	11.9	268.2	275.0
371582000	1441066660	31.11223545247129	122.57522186224148	11.9	268.2	275.0
371582000	1441066661	31.112233615379843	122.57515735967007	11.9	268.2	275.0
371582000	1441066662	31.11223179635942	122.57509274633306	11.9	268.2	275.0
371582000	1441066663	31.112229999999993	122.57502800000002	11.9	268.2	275.0
371582000	1441066664	31.11222822859889	122.57496311510938	11.9	268.2	275.0
371582000	1441066665	31.112226475283048	122.5748981527747	11.9	268.2	275.0
371582000	1441066666	31.11222473088699	122.57483319077835	11.9	268.2	275.0
371582000	1441066667	31.112222986245396	122.57476830690273	11.9	268.2	275.0
371582000	1441066668	31.112221232193065	122.57470357893021	11.9	268.2	275.0
371582000	1441066669	31.112219459564976	122.57463908464327	11.9	268.2	275.0
371582000	1441066670	31.112217659196254	122.57457490182432	11.9	268.2	275.0
371582000	1441066671	31.11221582192221	122.5745111082558	11.9	268.2	275.0
371582000	1441066672	31.112213938578268	122.5744477817202	11.9	268.2	275.0
371582000	1441066673	31.112211999999992	122.57438500000002	11.9	268.2	275.0
371582000	1441066674	31.11221000246312	122.57432278361796	11.9	268.2	275.0
371582000	1441066675	31.11220796400324	122.57426092405758	11.9	268.2	275.0
371582000	1441066676	31.112205908095444	122.57419915554269	11.9	268.2	275.0
371582000	1441066677	31.112203858214343	122.57413721229695	11.9	268.2	275.0
371582000	1441066678	31.11220183783401	122.57407482854413	11.9	268.2	275.0
371582000	1441066679	31.11219987042804	122.57401173850782	11.9	268.2	275.0
371582000	1441066680	31.112197979469432	122.57394767641169	11.9	268.2	275.0
371582000	1441066681	31.112196188430715	122.57388237647932	11.9	268.2	275.0
371582000	1441066682	31.1121945207838	122.57381557293427	11.9	268.2	275.0
371582000	1441066683	31.112192999999994	122.573747	11.9	268.2	275.0
371582000	1441066684	31.11219164297295	122.57367652445421	11.88888888888889	268.2111111111111	275.0
371582000	1441066685	31.112190440287996	122.5736045432917	11.877777777777778	268.22222222222223	275.0
371582000	1441066686	31.112189375954447	122.57353158606138	11.866666666666667	268.23333333333335	275.0
371582000	1441066687	31.11218843398269	122.57345818231227	11.855555555555556	268.24444444444447	275.0
371582000	1441066688	31.112187598384388	122.57338486159334	11.844444444444445	268.25555555555553	275.0
371582000	1441066689	31.112186853172368	122.57331215345363	11.833333333333334	268.26666666666665	275.0
371582000	1441066690	31.112186182360663	122.57324058744211	11.822222222222223	268.27777777777777	275.0
371582000	1441066691	31.11218556996445	122.57317069310787	11.811111111111112	268.2888888888889	275.0
371582000	1441066692	31.112185	122.57310300000002	11.8	268.3	275.0
371582000	1441066693	31.112184457266306	122.57303789108019	11.8	268.3181818181818	275.0
371582000	1441066694	31.112183929689476	122.5729751629606	11.8	268.33636363636367	275.0
371582000	1441066695	31.11218340597665	122.57291446566599	11.8	268.3545454545455	275.0
371582000	1441066696	31.112182874834204	122.57285544922124	11.8	268.3727272727273	275.0
371582000	1441066697	31.112182324967776	122.57279776365122	11.8	268.39090909090913	275.0
371582000	1441066698	31.112181745082328	122.5727410589809	11.8	268.4090909090909	275.0
371582000	1441066699	31.112181123882205	122.57268498523521	11.8	268.4272727272727	275.0
371582000	1441066700	31.112180450071126	122.57262919243921	11.8	268.44545454545454	275.0
371582000	1441066701	31.112179712352173	122.57257333061793	11.8	268.46363636363634	275.0
371582000	1441066702	31.11217889942783	122.57251704979649	11.8	268.48181818181814	275.0
371582000	1441066703	31.112177999999997	122.57246000000002	11.8	268.5	275.0
371582000	1441066704	31.112177005964178	122.57240190168399	11.8	268.5	275.0
371582000	1441066705	31.11217592199263	122.57234275702481	11.8	268.5	275.0
371582000	1441066706	31.11217475595194	122.57228263862925	11.8	268.5	275.0
371582000	1441066707	31.11217351570878	122.57222161910391	11.8	268.5	275.0
371582000	1441066708	31.112172209129962	122.57215977105548	11.8	268.5	275.0
371582000	1441066709	31.112170844082407	122.57209716709055	11.8	268.5	275.0
371582000	1441066710	31.112169428433177	122.57203387981573	11.8	268.5	275.0
371582000	1441066711	31.112167970049445	122.57196998183763	11.8	268.5	275.0
371582000	1441066712	31.11216647679855	122.57190554576273	11.8	268.5	275.0
371582000	1441066713	31.112164956547915	122.57184064419762	11.8	268.5	275.0
371582000	1441066714	31.11216341716516	122.57177534974879	11.8	268.5	275.0
371582000	1441066715	31.112161866518015	122.5717097350227	11.8	268.5	275.0
371582000	1441066716	31.112160312474373	122.5716438726258	11.8	268.5	275.0
371582000	1441066717	31.112158762902254	122.57157783516449	11.8	268.5	275.0
371582000	1441066718	31.112157225669854	122.57151169524519	11.8	268.5	275.0
371582000	1441066719	31.112155708645467	122.57144552547422	11.8	268.5	275.0
371582000	1441066720	31.112154219697583	122.57137939845792	11.8	268.5	275.0
371582000	1441066721	31.11215276669485	122.57131338680261	11.8	268.5	275.0
371582000	1441066722	31.11215135750601	122.57124756311457	11.8	268.5	275.0
371582000	1441066723	31.112150000000007	122.57118200000001	11.8	268.5	275.0
371582000	1441066724	31.11214869904716	122.5711167583914	11.8	268.49	275.0
371582000	1441066725	31.11214744752315	122.5710518525261	11.8	268.48	275.0
371582000	1441066726	31.112146235304852	122.5709872849677	11.8	268.46999999999997	275.0
371582000	1441066727	31.11214505226923	122.57092305827979	11.8	268.46	275.0
371582000	1441066728	31.112143888293197	122.57085917502607	11.8	268.45	275.0
371582000	1441066729	31.11214273325371	122.57079563777025	11.8	268.44	275.0
371582000	1441066730	31.11214157702771	122.57073244907595	11.8	268.43	275.0
371582000	1441066731	31.112140409492127	122.57066961150696	11.8	268.42	275.0
371582000	1441066732	31.112139220523908	122.57060712762706	11.8	268.40999999999997	275.0
371582000	1441066733	31.112138000000005	122.570545	11.8	268.4	275.0
371582000	1441066734	31.112136738965397	122.57048319430794	11.8	268.39	275.0
371582000	1441066735	31.112135433137052	122.57042152870622	11.8	268.38	275.0
371582000	1441066736	31.112134079399592	122.57035978446862	11.8	268.37	275.0
371582000	1441066737	31.1121326746372	122.57029774286892	11.8	268.36	275.0
371582000	1441066738	31.112131215733655	122.57023518518085	11.8	268.35	275.0
371582000	1441066739	31.11212969957231	122.57017189267826	11.8	268.34	275.0
371582000	1441066740	31.112128123036054	122.57010764663498	11.8	268.33	275.0
371582000	1441066741	31.112126483007355	122.57004222832492	11.8	268.32	275.0
371582000	1441066742	31.11212477636817	122.56997541902193	11.8	268.31	275.0
371582000	1441066743	31.112123000000004	122.569907	11.8	268.3	275.0
371582000	1441066744	31.11212115303281	122.56983687639917	11.78888888888889	268.27777777777777	275.0
371582000	1441066745	31.11211924359265	122.56976544882372	11.777777777777779	268.25555555555553	275.0
371582000	1441066746	31.112117282055532	122.56969324174398	11.766666666666667	268.23333333333335	275.0
371582000	1441066747	31.112115278798623	122.56962077963011	11.755555555555556	268.2111111111111	275.0
371582000	1441066748	31.112113244200298	122.56954858695227	11.744444444444444	268.18888888888887	275.0
371582000	1441066749	31.11211118864003	122.56947718818041	11.733333333333333	268.1666666666667	275.0
371582000	1441066750	31.112109122498534	122.56940710778456	11.722222222222221	268.1444444444445	275.0
371582000	1441066751	31.112107056157576	122.5693388702345	11.71111111111111	268.12222222222226	275.0
371582000	1441066752	31.112104999999996	122.56927300000001	11.7	268.1	275.0
371582000	1441066753	31.11210296213774	122.56920986252099	11.7	268.0818181818182	275.0
371582000	1441066754	31.1121009415958	122.56914918711837	11.7	268.06363636363636	275.0
371582000	1441066755	31.112098935126568	122.56909054408337	11.7	268.04545454545456	275.0
371582000	1441066756	31.112096939481475	122.56903350370719	11.7	268.0272727272727	275.0
371582000	1441066757	31.112094951411187	122.56897763628125	11.7	268.0090909090909	275.0
371582000	1441066758	31.112092967665557	122.56892251209683	11.7	267.9909090909091	275.0
371582000	1441066759	31.112090984993696	122.56886770144538	11.7	267.97272727272724	275.0
371582000	1441066760	31.112089000143953	122.56881277461844	11.7	267.95454545454544	275.0
371582000	1441066761	31.11208700986395	122.5687573019075	11.7	267.93636363636364	275.0
371582000	1441066762	31.1120850109006	122.56870085360411	11.7	267.9181818181818	275.0
371582000	1441066763	31.112083	122.56864299999998	11.7	267.9	275.0
371582000	1441066764	31.11208097438895	122.56858343075018	11.7	267.88	275.0
371582000	1441066765	31.112078933219866	122.56852231296352	11.7	267.85999999999996	275.0
371582000	1441066766	31.112076876126967	122.56845993311217	11.7	267.84	275.0
371582000	1441066767	31.11207480274505	122.56839657766832	11.7	267.82	275.0
371582000	1441066768	31.112072712709402	122.5683325331041	11.7	267.8	275.0
371582000	1441066769	31.11207060565587	122.5682680858916	11.7	267.78	275.0
371582000	1441066770	31.112068481220888	122.56820352250293	11.7	267.76	275.0
371582000	1441066771	31.11206633904144	122.56813912941008	11.7	267.74	275.0
371582000	1441066772	31.112064178755105	122.56807519308512	11.7	267.71999999999997	275.0
371582000	1441066773	31.112062	122.56801199999998	11.7	267.7	275.0
371582000	1441066774	31.112059801297825	122.56794973565545	11.7	267.69	275.0
371582000	1441066775	31.112057576702323	122.56788818166754	11.7	267.68	275.0
371582000	1441066776	31.11205531914977	122.5678270186811	11.7	267.67	275.0
371582000	1441066777	31.112053021575782	122.56776592734113	11.7	267.65999999999997	275.0
371582000	1441066778	31.1120506769154	122.56770458829256	11.7	267.65	275.0
371582000	1441066779	31.112048278103032	122.56764268218045	11.7	267.64000000000004	275.0
371582000	1441066780	31.112045818072474	122.56757988964998	11.7	267.63000000000005	275.0
371582000	1441066781	31.1120432897569	122.56751589134623	11.7	267.62000000000006	275.0
371582000	1441066782	31.112040686088804	122.56745036791446	11.7	267.61000000000007	275.0
371582000	1441066783	31.112038	122.56738300000002	11.7	267.6	275.0
371582000	1441066784	31.112035228605126	122.56731362463574	11.7	267.57777777777784	275.0
371582000	1441066785	31.112032385753256	122.56724270440459	11.7	267.5555555555556	275.0
371582000	1441066786	31.112029489478104	122.56717085827682	11.7	267.53333333333336	275.0
371582000	1441066787	31.112026557814815	122.56709870522259	11.7	267.5111111111111	275.0
371582000	1441066788	31.112023608799845	122.56702686421195	11.7	267.4888888888889	275.0
371582000	1441066789	31.112020660471018	122.56695595421473	11.7	267.46666666666664	275.0
371582000	1441066790	31.11201773086759	122.56688659420062	11.7	267.4444444444444	275.0
371582000	1441066791	31.112014838030014	122.56681940313925	11.7	267.4222222222222	275.0
371582000	1441066792	31.11201199999999	122.566755	11.7	267.4	275.0
371582000	1441066793	31.11200922989267	122.56669379519204	11.7	267.4	275.0909090909091
371582000	1441066794	31.112006521112864	122.56663536488371	11.7	267.4	275.1818181818182
371582000	1441066795	31.11200386213662	122.56657907668333	11.7	267.4	275.27272727272725
371582000	1441066796	31.112001241438747	122.5665242981993	11.7	267.4	275.3636363636364
371582000	1441066797	31.11199864749291	122.56647039704016	11.7	267.4	275.45454545454544
371582000	1441066798	31.111996068771706	122.56641674081457	11.7	267.4	275.54545454545456
371582000	1441066799	31.111993493746635	122.56636269713128	11.7	267.4	275.6363636363636
371582000	1441066800	31.111990910888156	122.56630763359915	11.7	267.4	275.7272727272727
371582000	1441066801	31.111988308665634	122.56625091782716	11.7	267.4	275.8181818181818
371582000	1441066802	31.11198567554728	122.56619191742436	11.7	267.4	275.9090909090909
371582000	1441066803	31.111982999999995	122.56613	11.7	267.4	276.0
371582000	1441066804	31.11198027720019	122.56606476069051	11.688888888888888	267.4111111111111	276.1111111111111
371582000	1441066805	31.11197752916697	122.56599670474095	11.677777777777777	267.4222222222222	276.22222222222223
371582000	1441066806	31.111974784631375	122.56592656492339	11.666666666666666	267.4333333333333	276.3333333333333
371582000	1441066807	31.11197207232593	122.56585507400963	11.655555555555555	267.4444444444444	276.4444444444444
371582000	1441066808	31.111969420984696	122.56578296477136	11.644444444444444	267.4555555555555	276.5555555555556
371582000	1441066809	31.11196685934337	122.56571096998009	11.633333333333333	267.46666666666664	276.6666666666667
371582000	1441066810	31.111964416139262	122.56563982240704	11.622222222222222	267.47777777777776	276.7777777777778
371582000	1441066811	31.111962120111315	122.56557025482337	11.61111111111111	267.4888888888889	276.8888888888889
371582000	1441066812	31.11196	122.565503	11.6	267.5	277.0
371582000	1441066813	31.11195807364622	122.56543860482375	11.6	267.53636363636366	277.0909090909091
371582000	1441066814	31.11195631528751	122.56537687264522	11.6	267.57272727272726	277.1818181818182
371582000	1441066815	31.111954688259765	122.56531742093124	11.6	267.60909090909087	277.2727272727273
371582000	1441066816	31.11195315589798	122.56525986714871	11.6	267.6454545454545	277.36363636363643
371582000	1441066817	31.11195168153637	122.5652038287647	11.6	267.6818181818182	277.45454545454544
371582000	1441066818	31.111950228508444	122.56514892324635	11.6	267.7181818181818	277.54545454545456
371582000	1441066819	31.111948760147044	122.56509476806103	11.6	267.75454545454545	277.6363636363636
371582000	1441066820	31.111947239784307	122.56504098067614	11.6	267.7909090909091	277.72727272727275
371582000	1441066821	31.11194563075175	122.56498717855922	11.6	267.8272727272727	277.81818181818187
371582000	1441066822	31.111943896380232	122.5649329791779	11.6	267.8636363636363	277.9090909090909
371582000	1441066823	31.111942000000006	122.56487799999998	11.6	267.9	278.0
371582000	1441066824	31.111939915882495	122.56482191733102	11.6	267.9	277.90000000000003
371582000	1441066825	31.11193766206628	122.56476464282727	11.6	267.9	277.8
371582000	1441066826	31.111935267531642	122.56470614698266	11.6	267.9	277.70000000000005
371582000	1441066827	31.11193276125882	122.56464640029098	11.6	267.9	277.6
371582000	1441066828	31.11193017222792	122.56458537324605	11.6	267.9	277.50000000000006
371582000	1441066829	31.111927529418985	122.56452303634155	11.6	267.9	277.4
371582000	1441066830	31.111924861811936	122.56445936007117	11.6	267.9	277.3
371582000	1441066831	31.111922198386623	122.56439431492845	11.6	267.9	277.2
371582000	1441066832	31.11191956812277	122.56432787140692	11.6	267.9	277.1
371582000	1441066833	31.11191699999999	122.56426	11.6	267.9	277.0
371582000	1441066834	31.11191451687286	122.56419074934388	11.6	267.87777777777774	277.0
371582000	1441066835	31.11191211709644	122.56412048064593	11.6	267.8555555555555	277.0
371582000	1441066836	31.111909792901635	122.56404963325635	11.6	267.8333333333333	277.0
371582000	1441066837	31.111907536520366	122.56397864652523	11.6	267.8111111111111	277.0
371582000	1441066838	31.11190534018547	122.56390795980275	11.6	267.7888888888889	277.0
371582000	1441066839	31.111903196130772	122.56383801243894	11.6	267.76666666666665	277.0
371582000	1441066840	31.11190109659103	122.56376924378384	11.6	267.74444444444447	277.0
371582000	1441066841	31.111899033801933	122.56370209318754	11.6	267.72222222222223	277.0
371582000	1441066842	31.111897	122.56363700000001	11.6	267.7	277.0
371582000	1441066843	31.111894987932757	122.56357427628495	11.6	267.66363636363633	276.90909090909093
371582000	1441066844	31.11189299238867	122.56351372496098	11.6	267.6272727272727	276.81818181818187
371582000	1441066845	31.111891008665754	122.56345502166045	11.6	267.5909090909091	276.72727272727275
371582000	1441066846	31.111889032061367	122.56339784201577	11.6	267.55454545454546	276.6363636363636
371582000	1441066847	31.111887057872227	122.56334186165942	11.6	267.5181818181818	276.5454545454545
371582000	1441066848	31.11188508139445	122.56328675622392	11.6	267.4818181818182	276.4545454545455
371582000	1441066849	31.111883097923542	122.56323220134182	11.6	267.44545454545454	276.3636363636364
371582000	1441066850	31.111881102754516	122.56317787264568	11.6	267.4090909090909	276.27272727272725
371582000	1441066851	31.111879091181738	122.56312344576821	11.6	267.3727272727273	276.18181818181813
371582000	1441066852	31.111877058499132	122.56306859634208	11.6	267.33636363636367	276.09090909090907
371582000	1441066853	31.111874999999994	122.56301299999998	11.6	267.3	276.0
371582000	1441066854	31.111872909017695	122.56295637977932	11.59	267.28000000000003	276.0
371582000	1441066855	31.111870771047567	122.56289864833569	11.58	267.26	276.0
371582000	1441066856	31.11186856962543	122.56283976572932	11.57	267.24	276.0
371582000	1441066857	31.111866288286983	122.56277969202054	11.56	267.22	276.0
371582000	1441066858	31.11186391056785	122.56271838726967	11.55	267.20000000000005	276.0
371582000	1441066859	31.111861420003528	122.5626558115371	11.54	267.18	276.0
371582000	1441066860	31.111858800129365	122.56259192488332	11.53	267.16	276.0
371582000	1441066861	31.11185603448065	122.5625266873688	11.52	267.14000000000004	276.0
371582000	1441066862	31.111853106592523	122.56246005905416	11.51	267.12	276.0
371582000	1441066863	31.111849999999997	122.562392	11.5	267.1	276.0
371582000	1441066864	31.11184670745268	122.5623225518923	11.5	267.0777777777778	275.88888888888886
371582000	1441066865	31.111843258559475	122.56225208291781	11.5	267.05555555555554	275.77777777777777
371582000	1441066866	31.11183969214481	122.56218104288847	11.5	267.0333333333333	275.66666666666663
371582000	1441066867	31.11183604703413	122.5621098816159	11.5	267.0111111111111	275.55555555555554
371582000	1441066868	31.111832362053903	122.5620390489116	11.5	266.98888888888894	275.44444444444446
371582000	1441066869	31.111828676031536	122.56196899458686	11.5	266.9666666666667	275.3333333333333
371582000	1441066870	31.111825027795405	122.56190016845278	11.5	266.94444444444446	275.22222222222223
371582000	1441066871	31.11182145617482	122.56183302032026	11.5	266.9222222222222	275.1111111111111
371582000	1441066872	31.111818	122.561768	11.5	266.9	275.0
371582000	1441066873	31.111814687803754	122.56170542668053	11.5	266.8818181818182	275.0
371582000	1441066874	31.111811506926337	122.56164509706205	11.5	266.8636363636363	275.0
371582000	1441066875	31.111808434409188	122.5615866772229	11.5	266.8454545454545	275.0
371582000	1441066876	31.111805447293044	122.56152983324154	11.5	266.8272727272727	275.0
371582000	1441066877	31.11180252261799	122.56147423119647	11.5	266.80909090909086	275.0
371582000	1441066878	31.111799637423488	122.56141953716634	11.5	266.7909090909091	275.0
371582000	1441066879	31.111796768748412	122.56136541722991	11.5	266.7727272727273	275.0
371582000	1441066880	31.111793893631063	122.56131153746607	11.5	266.75454545454545	275.0
371582000	1441066881	31.111790989109185	122.56125756395373	11.5	266.73636363636365	275.0
371582000	1441066882	31.111788032219955	122.56120316277199	11.5	266.71818181818185	275.0
371582000	1441066883	31.11178499999999	122.56114799999999	11.5	266.7	275.0
371582000	1441066884	31.11178187400289	122.56109179269473	11.5	266.68	275.09999999999997
371582000	1441066885	31.111778653852088	122.5610344618242	11.5	266.66	275.2
371582000	1441066886	31.11177534368845	122.56097597933413	11.5	266.64	275.29999999999995
371582000	1441066887	31.111771947652812	122.5609163171703	11.5	266.62	275.4
371582000	1441066888	31.111768469885828	122.56085544727846	11.5	266.6	275.49999999999994
371582000	1441066889	31.111764914528184	122.56079334160434	11.5	266.58	275.6
371582000	1441066890	31.11176128572037	122.56072997209365	11.5	266.56	275.7
371582000	1441066891	31.111757587602852	122.56066531069223	11.5	266.54	275.8
371582000	1441066892	31.111753824315976	122.56059932934576	11.5	266.52000000000004	275.9
371582000	1441066893	31.111750000000004	122.560532	11.5	266.5	276.0
371582000	1441066894	31.11174612494297	122.56046337176542	11.488888888888889	266.53333333333336	276.22222222222223
371582000	1441066895	31.111742234024714	122.56039380241131	11.477777777777778	266.56666666666666	276.4444444444444
371582000	1441066896	31.11173836827382	122.56032372687146	11.466666666666667	266.6	276.66666666666663
371582000	1441066897	31.111734568719765	122.56025358007948	11.455555555555556	266.6333333333334	276.88888888888886
371582000	1441066898	31.111730876393008	122.56018379696879	11.444444444444445	266.66666666666663	277.11111111111114
371582000	1441066899	31.111727332324907	122.56011481247255	11.433333333333334	266.7	277.33333333333337
371582000	1441066900	31.111723977547786	122.5600470615238	11.422222222222222	266.73333333333335	277.55555555555554
371582000	1441066901	31.111720853094802	122.5599809790554	11.411111111111111	266.76666666666665	277.77777777777777
371582000	1441066902	31.111717999999993	122.55991700000001	11.4	266.8	278.0
371582000	1441066903	31.1117154470808	122.55985543047993	11.39090909090909	266.8818181818182	278.0909090909091
371582000	1441066904	31.111713174285526	122.55979606137653	11.381818181818183	266.96363636363634	278.1818181818182
371582000	1441066905	31.111711149344526	122.5597385547611	11.372727272727273	267.04545454545456	278.2727272727273
371582000	1441066906	31.111709339987474	122.55968257270506	11.363636363636363	267.1272727272727	278.3636363636364
371582000	1441066907	31.111707713943346	122.55962777727991	11.354545454545455	267.2090909090909	278.45454545454544
371582000	1441066908	31.11170623894056	122.5595738305574	11.345454545454546	267.29090909090905	278.54545454545456
371582000	1441066909	31.111704882706903	122.55952039460928	11.336363636363638	267.3727272727273	278.6363636363636
371582000	1441066910	31.111703612969624	122.55946713150743	11.327272727272728	267.45454545454544	278.72727272727275
371582000	1441066911	31.1117023974554	122.55941370332384	11.318181818181818	267.53636363636366	278.8181818181818
371582000	1441066912	31.111701203890338	122.55935977213066	11.30909090909091	267.6181818181818	278.9090909090909
371582000	1441066913	31.111699999999992	122.55930499999998	11.3	267.7	279.0
371582000	1441066914	31.1116987612167	122.55924910532111	11.3	267.78	279.09999999999997
371582000	1441066915	31.111697493801962	122.5591920317512	11.3	267.85999999999996	279.2
371582000	1441066916	31.111696211724578	122.55913377926431	11.3	267.94	279.29999999999995
371582000	1441066917	31.111694928953273	122.55907434783461	11.3	268.02	279.4
371582000	1441066918	31.111693659456808	122.55901373743606	11.3	268.1	279.5
371582000	1441066919	31.111692417203855	122.5589519480427	11.3	268.18	279.6
371582000	1441066920	31.11169121616309	122.55888897962852	11.3	268.26	279.7
371582000	1441066921	31.111690070303133	122.55882483216742	11.3	268.34	279.8
371582000	1441066922	31.111688993592594	122.5587595056333	11.3	268.42	279.9
371582000	1441066923	31.111687999999994	122.558693	11.3	268.5	280.0
371582000	1441066924	31.11168709923746	122.5586253723257	11.3	268.5444444444445	280.0
371582000	1441066925	31.111686283991446	122.55855690800584	11.3	268.58888888888885	280.0
371582000	1441066926	31.111685542692626	122.55848794952028	11.3	268.6333333333333	280.0
371582000	1441066927	31.111684863772403	122.5584188393489	11.3	268.67777777777775	280.0
371582000	1441066928	31.111684235662903	122.55834991997152	11.3	268.72222222222223	280.0
371582000	1441066929	31.111683646796976	122.55828153386804	11.3	268.76666666666665	280.0
371582000	1441066930	31.1116830856082	122.55821402351835	11.3	268.8111111111111	280.0
371582000	1441066931	31.1116825405309	122.55814773140236	11.3	268.8555555555555	280.0
371582000	1441066932	31.111681999999995	122.55808299999998	11.3	268.9	280.0
371582000	1441066933	31.11168145241599	122.55802009672661	11.3	268.9272727272727	280.0
371582000	1441066934	31.111680886039135	122.55795898873929	11.3	268.95454545454544	280.0
371582000	1441066935	31.111680289094362	122.55789956813052	11.3	268.98181818181814	280.0
371582000	1441066936	31.111679649806327	122.55784172699286	11.3	269.0090909090909	280.0
371582000	1441066937	31.111678956399437	122.55778535741891	11.3	269.0363636363636	280.0
371582000	1441066938	31.111678197097866	122.5577303515012	11.3	269.06363636363636	280.0
371582000	1441066939	31.111677360125544	122.55767660133242	11.3	269.09090909090907	280.0
371582000	1441066940	31.11167643370619	122.55762399900523	11.3	269.1181818181818	280.0
371582000	1441066941	31.111675406063313	122.55757243661228	11.3	269.1454545454545	280.0
371582000	1441066942	31.1116742654202	122.55752180624629	11.3	269.1727272727273	280.0
371582000	1441066943	31.111672999999993	122.55747200000002	11.3	269.2	280.0
371582000	1441066944	31.111671605932138	122.55742285161782	11.290909090909091	269.23636363636365	280.0909090909091
371582000	1441066945	31.111670110971836	122.55737396145054	11.281818181818183	269.2727272727273	280.18181818181813
371582000	1441066946	31.111668550780163	122.55732487150054	11.272727272727273	269.3090909090909	280.27272727272725
371582000	1441066947	31.111666961017473	122.55727512377027	11.263636363636364	269.3454545454546	280.3636363636364
371582000	1441066948	31.111665377343442	122.55722426026199	11.254545454545454	269.38181818181823	280.4545454545455
371582000	1441066949	31.11166383541696	122.557171822978	11.245454545454546	269.4181818181818	280.54545454545456
371582000	1441066950	31.11166237089614	122.55711735392063	11.236363636363636	269.45454545454544	280.6363636363636
371582000	1441066951	31.11166101943824	122.55706039509202	11.227272727272727	269.4909090909091	280.72727272727275
371582000	1441066952	31.111659816699593	122.55700048849438	11.218181818181817	269.52727272727276	280.81818181818187
371582000	1441066953	31.111658798335462	122.5569371761297	11.209090909090909	269.56363636363636	280.90909090909093
371582000	1441066954	31.111657999999995	122.55687	11.2	269.6	281.0
371582000	1441066955	31.111657449898836	122.55679876473287	11.2	269.70000000000005	281.25
371582000	1441066956	31.111657146448653	122.55672432545863	11.2	269.8	281.5
371582000	1441066957	31.11165708062091	122.55664779993336	11.2	269.9	281.75000000000006
371582000	1441066958	31.111657243389548	122.55657030591298	11.2	270.0	282.0
371582000	1441066959	31.11165762573122	122.55649296115348	11.2	270.09999999999997	282.25
371582000	1441066960	31.11165821862518	122.5564168834108	11.2	270.2	282.50000000000006
371582000	1441066961	31.11165901305332	122.55634319044096	11.2	270.29999999999995	282.75
371582000	1441066962	31.11166000000001	122.556273	11.2	270.4	283.0
371582000	1441066963	31.11166116971223	122.55620714678598	11.19090909090909	270.5090909090909	283.1818181818182
371582000	1441066964	31.111662509479487	122.55614533326451	11.181818181818182	270.61818181818177	283.3636363636364
371582000	1441066965	31.111664005850464	122.55608697884318	11.172727272727272	270.7272727272727	283.54545454545456
371582000	1441066966	31.11166564537251	122.55603150292966	11.163636363636362	270.83636363636367	283.7272727272727
371582000	1441066967	31.111667414591732	122.5559783249316	11.154545454545454	270.9454545454546	283.9090909090909
371582000	1441066968	31.111669300053116	122.55592686425673	11.145454545454545	271.05454545454546	284.0909090909091
371582000	1441066969	31.111671288300702	122.55587654031277	11.136363636363637	271.1636363636364	284.27272727272725
371582000	1441066970	31.11167336587749	122.55582677250742	11.127272727272727	271.2727272727273	284.45454545454544
371582000	1441066971	31.111675519325644	122.55577698024838	11.118181818181817	271.38181818181823	284.6363636363636
371582000	1441066972	31.111677735186372	122.55572658294334	11.10909090909091	271.4909090909091	284.8181818181818
371582000	1441066973	31.11168	122.55567500000001	11.1	271.6000000000001	285.0
371582000	1441066974	31.111682305926767	122.55562176259592	11.09	271.75000000000006	285.2
371582000	1441066975	31.111684667609804	122.55556684898804	11.08	271.90000000000003	285.40000000000003
371582000	1441066976	31.111687105313052	122.55551034920327	11.07	272.05	285.6
371582000	1441066977	31.111689639300653	122.55545235326835	11.06	272.2	285.79999999999995
371582000	1441066978	31.11169228983674	122.55539295121005	11.05	272.35	286.0
371582000	1441066979	31.111695077185633	122.55533223305507	11.04	272.50000000000006	286.2
371582000	1441066980	31.111698021611762	122.55527028883	11.03	272.65000000000003	286.4
371582000	1441066981	31.11170114337969	122.55520720856146	11.02	272.8	286.59999999999997
371582000	1441066982	31.11170446275416	122.55514308227598	11.01	272.95000000000005	286.8
371582000	1441066983	31.11170799999999	122.555078	11.0	273.1	287.0
371582000	1441066984	31.111711768546403	122.55501208729585	11.0	273.24444444444447	287.22222222222223
371582000	1441066985	31.111715754479604	122.55494561186948	11.0	273.38888888888886	287.44444444444446
371582000	1441066986	31.1117199370505	122.55487887696287	11.0	273.53333333333336	287.6666666666667
371582000	1441066987	31.11172429551072	122.55481218581804	11.0	273.6777777777778	287.8888888888889
371582000	1441066988	31.111728809112435	122.55474584167715	11.0	273.8222222222222	288.1111111111111
371582000	1441066989	31.111733457108492	122.55468014778248	11.0	273.96666666666664	288.3333333333333
371582000	1441066990	31.11173821875231	122.55461540737637	11.0	274.11111111111114	288.55555555555554
371582000	1441066991	31.11174307329796	122.55455192370137	11.0	274.25555555555553	288.77777777777777
371582000	1441066992	31.111747999999995	122.55449	11.0	274.4	289.0
371582000	1441066993	31.111752978847665	122.55442986924834	10.99090909090909	274.5090909090909	289.0
371582000	1441066994	31.1117579927667	122.55437148335561	10.981818181818182	274.61818181818177	289.0
371582000	1441066995	31.11176302541672	122.55431472396434	10.972727272727273	274.7272727272727	289.0
371582000	1441066996	31.11176806045703	122.55425947271718	10.963636363636363	274.83636363636367	289.0
371582000	1441066997	31.111773081546712	122.55420561125663	10.954545454545455	274.94545454545454	289.0
371582000	1441066998	31.111778072344585	122.55415302122536	10.945454545454545	275.05454545454546	289.0
371582000	1441066999	31.111783016509243	122.55410158426598	10.936363636363637	275.16363636363633	289.0
371582000	1441067000	31.111787897699056	122.55405118202108	10.927272727272728	275.27272727272725	289.0
371582000	1441067001	31.111792699572185	122.55400169613337	10.918181818181818	275.3818181818182	289.0
371582000	1441067002	31.11179740578657	122.55395300824547	10.90909090909091	275.4909090909091	289.0
371582000	1441067003	31.111801999999994	122.553905	10.9	275.6	289.0
371582000	1441067004	31.111806478289278	122.55385750426778	10.9	275.6909090909091	289.0
371582000	1441067005	31.111810886407948	122.55381015883188	10.9	275.78181818181815	289.0
371582000	1441067006	31.11181528252821	122.55376255270333	10.9	275.8727272727273	289.0
371582000	1441067007	31.11181972482171	122.55371427489301	10.9	275.9636363636364	289.0
371582000	1441067008	31.111824271459387	122.5536649144116	10.9	276.0545454545455	289.0
371582000	1441067009	31.11182898061159	122.5536140602695	10.9	276.1454545454545	289.0
371582000	1441067010	31.111833910447977	122.55356130147703	10.9	276.23636363636365	289.0
371582000	1441067011	31.111839119137375	122.55350622704421	10.9	276.32727272727277	289.0
371582000	1441067012	31.111844664847922	122.55344842598083	10.9	276.4181818181819	289.0
371582000	1441067013	31.11185060574673	122.55338748729636	10.9	276.50909090909096	289.0
371582000	1441067014	31.111857	122.55332300000002	10.9	276.6	289.0
371582000	1441067015	31.11186387949392	122.55325477178675	10.9	276.6625000000001	289.125
371582000	1441067016	31.111871170998786	122.55318348509586	10.9	276.725	289.25
371582000	1441067017	31.11187877500753	122.55311004105306	10.9	276.7875	289.375
371582000	1441067018	31.111886592014944	122.55303534078466	10.9	276.85	289.5
371582000	1441067019	31.111894522517915	122.55296028541741	10.9	276.9125	289.625
371582000	1441067020	31.11190246701539	122.55288577607882	10.9	276.975	289.75000000000006
371582000	1441067021	31.111910326008402	122.55281271389683	10.9	277.0375	289.875
371582000	1441067022	31.111917999999992	122.55274199999998	10.9	277.1	290.0
371582000	1441067023	31.11192541123047	122.55267432856695	10.9	277.1333333333334	290.0
371582000	1441067024	31.111932568882374	122.55260956597469	10.9	277.1666666666667	290.0
371582000	1441067025	31.1119395038729	122.5525473716496	10.9	277.2	290.0
371582000	1441067026	31.111946247118485	122.55248740501779	10.9	277.23333333333335	290.0
371582000	1441067027	31.111952829534697	122.55242932550522	10.9	277.26666666666665	290.0
371582000	1441067028	31.111959282036516	122.55237279253767	10.9	277.3	290.0
371582000	1441067029	31.111965635538137	122.55231746554072	10.9	277.33333333333337	290.0
371582000	1441067030	31.111971920953238	122.55226300393981	10.9	277.3666666666667	290.0
371582000	1441067031	31.11197816919481	122.55220906716025	10.9	277.4	290.0
371582000	1441067032	31.11198441117531	122.55215531462714	10.9	277.43333333333334	290.0
371582000	1441067033	31.111990677806613	122.55210140576547	10.9	277.46666666666664	290.0
371582000	1441067034	31.111996999999995	122.55204700000002	10.9	277.5	290.0
371582000	1441067035	31.112003402572416	122.55199182714817	10.9	277.5388888888889	290.0
371582000	1441067036	31.112009885965296	122.55193589859795	10.9	277.5777777777777	290.0
371582000	1441067037	31.11201644452635	122.55187929613011	10.9	277.6166666666667	290.0
371582000	1441067038	31.112023072603428	122.5518221015254	10.9	277.65555555555557	290.0
371582000	1441067039	31.112029764544513	122.55176439656465	10.9	277.69444444444446	290.0
371582000	1441067040	31.112036514697735	122.55170626302865	10.9	277.73333333333335	290.0
371582000	1441067041	31.11204331741136	122.55164778269831	10.9	277.7722222222222	290.0
371582000	1441067042	31.112050167033782	122.5515890373545	10.9	277.8111111111111	290.0
371582000	1441067043	31.112057057913578	122.55153010877821	10.9	277.84999999999997	290.0
371582000	1441067044	31.11206398439948	122.55147107875032	10.9	277.8888888888889	290.0
371582000	1441067045	31.112070940840283	122.55141202905192	10.9	277.9277777777778	290.0
371582000	1441067046	31.112077921585087	122.55135304146401	10.9	277.96666666666664	290.0
371582000	1441067047	31.11208492098296	122.55129419776769	10.9	278.00555555555553	290.0
371582000	1441067048	31.112091933383265	122.55123557974406	10.9	278.0444444444444	290.0
371582000	1441067049	31.11209895313545	122.55117726917427	10.9	278.08333333333337	290.0
371582000	1441067050	31.11210597458911	122.55111934783952	10.9	278.12222222222226	290.0
371582000	1441067051	31.112112992094	122.55106189752101	10.9	278.1611111111111	290.0
371582000	1441067052	31.112119999999997	122.55100500000002	10.9	278.2	290.0
371582000	1441067053	31.1121269942818	122.5509487265384	10.9	278.23636363636365	290.0
371582000	1441067054	31.112133977412803	122.55089310632034	10.9	278.2727272727273	290.0
371582000	1441067055	31.112140953491153	122.5508381580106	10.9	278.3090909090909	290.0
371582000	1441067056	31.112147926614927	122.55078390027391	10.9	278.3454545454546	290.0
371582000	1441067057	31.112154900882285	122.55073035177499	10.9	278.38181818181823	290.0
371582000	1441067058	31.11216188039139	122.55067753117861	10.9	278.4181818181818	290.0
371582000	1441067059	31.112168869240413	122.55062545714948	10.9	278.45454545454544	290.0
371582000	1441067060	31.11217587152756	122.55057414835234	10.9	278.4909090909091	290.0
371582000	1441067061	31.112182891351054	122.5505236234519	10.9	278.52727272727276	290.0
371582000	1441067062	31.112189932809116	122.55047390111287	10.9	278.56363636363636	290.0
371582000	1441067063	31.11219699999999	122.55042500000002	10.9	278.6	290.0
371582000	1441067064	31.112204102574783	122.55037686017045	10.90909090909091	278.6090909090909	290.0
371582000	1441067065	31.112211272395655	122.55032910725099	10.918181818181818	278.6181818181818	290.0
371582000	1441067066	31.112218546877056	122.55028128826065	10.927272727272728	278.6272727272727	290.0
371582000	1441067067	31.112225963432675	122.55023295021827	10.936363636363637	278.6363636363637	290.0
371582000	1441067068	31.11223355947559	122.55018364014255	10.945454545454545	278.6454545454545	290.0
371582000	1441067069	31.11224137241811	122.5501329050518	10.954545454545455	278.6545454545455	290.0
371582000	1441067070	31.11224943967183	122.55008029196425	10.963636363636363	278.6636363636364	290.0
371582000	1441067071	31.112257798647487	122.55002534789779	10.972727272727273	278.6727272727273	290.0
371582000	1441067072	31.11226648675499	122.54996761987009	10.981818181818182	278.6818181818182	290.0
371582000	1441067073	31.11227554140321	122.54990665489846	10.99090909090909	278.69090909090914	290.0
371582000	1441067074	31.112284999999993	122.549842	11.0	278.70000000000005	290.0
371582000	1441067075	31.1122948751474	122.54977343155552	11.0	278.72499999999997	290.0
371582000	1441067076	31.11230508022909	122.5497016434028	11.0	278.75	290.0
371582000	1441067077	31.112315503825744	122.54962755874426	11.0	278.77500000000003	290.0
371582000	1441067078	31.112326034520002	122.54955210078307	11.0	278.8	290.0
371582000	1441067079	31.112336560896573	122.54947619272309	11.0	278.825	290.0
371582000	1441067080	31.112346971542372	122.54940075776891	11.0	278.85	290.0
371582000	1441067081	31.11235715504646	122.5493267191259	11.0	278.87500000000006	290.0
371582000	1441067082	31.112366999999995	122.54925500000002	11.0	278.9	290.0
371582000	1441067083	31.112376420354813	122.54918631564662	11.0	278.9	289.8333333333333
371582000	1441067084	31.11238543149849	122.54912054951579	11.0	278.9	289.6666666666667
371582000	1441067085	31.11239407417665	122.54905737710608	11.0	278.9	289.5
371582000	1441067086	31.112402389134097	122.54899647391571	11.0	278.9	289.33333333333337
371582000	1441067087	31.11241041711492	122.54893751544266	11.0	278.9	289.1666666666667
371582000	1441067088	31.112418198862457	122.54888017718469	11.0	278.9	289.00000000000006
371582000	1441067089	31.11242577511946	122.5488241346393	11.0	278.9	288.83333333333337
371582000	1441067090	31.112433186628017	122.54876906330381	11.0	278.9	288.6666666666667
371582000	1441067091	31.112440474129667	122.54871463867529	11.0	278.9	288.5
371582000	1441067092	31.11244767836536	122.54866053625071	11.0	278.9	288.3333333333333
371582000	1441067093	31.112454840075515	122.54860643152676	11.0	278.9	288.1666666666667
371582000	1441067094	31.112461999999994	122.54855200000002	11.0	278.9	288.0
371582000	1441067095	31.112469191414522	122.54849696084703	11.0	278.85	287.9
371582000	1441067096	31.112476417740183	122.54844120796535	11.0	278.8	287.8
371582000	1441067097	31.112483674934296	122.54838467893266	11.0	278.75	287.70000000000005
371582000	1441067098	31.112490958954105	122.5483273113266	11.0	278.70000000000005	287.6
371582000	1441067099	31.112498265756695	122.54826904272491	11.0	278.65000000000003	287.50000000000006
371582000	1441067100	31.112505591299	122.54820981070525	11.0	278.59999999999997	287.4
371582000	1441067101	31.112512931537893	122.54814955284526	11.0	278.54999999999995	287.3
371582000	1441067102	31.11252028243001	122.54808820672262	11.0	278.5	287.2
371582000	1441067103	31.11252763993192	122.54802570991498	11.0	278.45	287.1
371582000	1441067104	31.112535000000005	122.547962	11.0	278.4	287.0
371582000	1441067105	31.11254235490187	122.54789707803772	11.0	278.31111111111113	286.77777777777777
371582000	1441067106	31.112549682150707	122.54783119901823	11.0	278.22222222222223	286.55555555555554
371582000	1441067107	31.112556955571623	122.54776468141412	11.0	278.1333333333333	286.33333333333337
371582000	1441067108	31.11256414899039	122.54769784369817	11.0	278.0444444444445	286.11111111111114
371582000	1441067109	31.112571236233446	122.54763100434334	11.0	277.9555555555555	285.88888888888886
371582000	1441067110	31.11257819112786	122.54756448182279	11.0	277.8666666666667	285.66666666666663
371582000	1441067111	31.112584987501403	122.54749859460972	11.0	277.77777777777777	285.4444444444444
371582000	1441067112	31.11259159918244	122.5474336611776	11.0	277.6888888888889	285.22222222222223
371582000	1441067113	31.112598	122.54736999999999	11.0	277.6	285.0
371582000	1441067114	31.11260416753474	122.54730788088091	11.0	277.4909090909091	284.7272727272727
371582000	1441067115	31.1126100943719	122.54724737894576	11.0	277.38181818181823	284.45454545454544
371582000	1441067116	31.112615776847786	122.54718852065027	11.0	277.2727272727273	284.1818181818182
371582000	1441067117	31.11262121129868	122.54713133245019	11.0	277.1636363636364	283.9090909090909
371582000	1441067118	31.11262639406088	122.54707584080126	11.0	277.05454545454546	283.6363636363636
371582000	1441067119	31.11263132147064	122.54702207215914	11.0	276.94545454545454	283.3636363636364
371582000	1441067120	31.1126359898642	122.54697005297956	11.0	276.8363636363636	283.0909090909091
371582000	1441067121	31.11264039557776	122.54691980971822	11.0	276.7272727272727	282.8181818181818
371582000	1441067122	31.11264453494749	122.54687136883074	11.0	276.61818181818177	282.54545454545456
371582000	1441067123	31.112648404309528	122.54682475677278	11.0	276.5090909090909	282.2727272727273
371582000	1441067124	31.112652	122.54678	11.0	276.4	282.0
371582000	1441067125	31.112655328256437	122.54673699167486	11.0	276.23999999999995	281.70000000000005
371582000	1441067126	31.112658434922043	122.54669509178731	11.0	276.08	281.4
371582000	1441067127	31.11266137574051	122.54665352703402	11.0	275.91999999999996	281.1
371582000	1441067128	31.11266420645458	122.54661152411144	11.0	275.76	280.8
371582000	1441067129	31.11266698280592	122.54656830971585	11.0	275.59999999999997	280.5
371582000	1441067130	31.11266976053517	122.54652311054336	11.0	275.43999999999994	280.20000000000005
371582000	1441067131	31.11267259538182	122.5464751532899	11.0	275.28	279.9
371582000	1441067132	31.112675543084002	122.54642366465124	11.0	275.12	279.6
371582000	1441067133	31.112678659378396	122.54636787132284	11.0	274.96	279.29999999999995
371582000	1441067134	31.112682	122.54630700000001	11.0	274.8	279.0
371582000	1441067135	31.112685598242457	122.54624060076632	11.0	274.575	278.625
371582000	1441067136	31.112689397641574	122.54616951725949	11.0	274.34999999999997	278.25
371582000	1441067137	31.112693319295513	122.54609491650615	11.0	274.125	277.875
371582000	1441067138	31.112697284304815	122.54601796553328	11.0	273.90000000000003	277.5
371582000	1441067139	31.112701213772617	122.54593983136824	11.0	273.675	277.125
371582000	1441067140	31.112705028804783	122.54586168103882	11.0	273.45000000000005	276.75
371582000	1441067141	31.112708650510083	122.54578468157321	11.0	273.225	276.375
371582000	1441067142	31.11271199999999	122.54571	11.0	273.0	276.0
371582000	1441067143	31.112715012713608	122.54563855368652	11.0	272.81666666666666	275.75
371582000	1441067144	31.11271768139116	122.54557026135383	11.0	272.6333333333333	275.49999999999994
371582000	1441067145	31.11272001309726	122.5455047920614	11.0	272.45	275.25
371582000	1441067146	31.112722014895535	122.54544181486847	11.0	272.26666666666665	275.0
371582000	1441067147	31.11272369384887	122.5453809988343	11.0	272.0833333333333	274.75
371582000	1441067148	31.11272505701941	122.54532201301797	11.0	271.9	274.5
371582000	1441067149	31.11272611146857	122.5452645264786	11.0	271.7166666666667	274.25
371582000	1441067150	31.11272686425715	122.54520820827518	11.0	271.53333333333336	274.0
371582000	1441067151	31.112727322445295	122.5451527274667	11.0	271.35	273.75
371582000	1441067152	31.11272749309258	122.54509775311206	11.0	271.1666666666667	273.5
371582000	1441067153	31.112727383258015	122.54504295427019	11.0	270.98333333333335	273.25
371582000	1441067154	31.112726999999992	122.54498800000002	11.0	270.8	273.0
371582000	1441067155	31.11272635040337	122.54493261690725	10.995	270.60499999999996	272.85
371582000	1441067156	31.112725441660192	122.54487676178499	10.99	270.41	272.70000000000005
371582000	1441067157	31.112724280989514	122.5448204489732	10.985	270.21500000000003	272.55
371582000	1441067158	31.112722875610352	122.54476369281174	10.98	270.02	272.4
371582000	1441067159	31.112721232741734	122.54470650764057	10.975	269.825	272.25
371582000	1441067160	31.11271935960275	122.54464890779956	10.97	269.63	272.1
371582000	1441067161	31.11271726341248	122.5445909076286	10.965	269.435	271.95000000000005
371582000	1441067162	31.11271495139004	122.54453252146756	10.96	269.24	271.8
371582000	1441067163	31.112712430754573	122.54447376365628	10.955	269.04499999999996	271.65
371582000	1441067164	31.112709708725223	122.54441464853463	10.95	268.85	271.5
371582000	1441067165	31.11270679252118	122.5443551904424	10.945	268.65500000000003	271.35
371582000	1441067166	31.112703689361634	122.54429540371943	10.94	268.46	271.20000000000005
371582000	1441067167	31.112700406465823	122.54423530270549	10.935	268.265	271.05
371582000	1441067168	31.112696951053003	122.54417490174036	10.93	268.07	270.9
371582000	1441067169	31.112693330342445	122.54411421516383	10.925	267.875	270.75
371582000	1441067170	31.112689551553444	122.54405325731558	10.92	267.68	270.6
371582000	1441067171	31.11268562190534	122.54399204253541	10.915000000000001	267.48499999999996	270.45000000000005
371582000	1441067172	31.112681548617473	122.54393058516295	10.91	267.29	270.29999999999995
371582000	1441067173	31.112677338909236	122.54386889953793	10.905000000000001	267.095	270.15
371582000	1441067174	31.112673	122.543807	10.9	266.9	270.0
371582000	1441067175	31.112668542015918	122.54374494349473	10.9	266.75	270.0
371582000	1441067176	31.11266398670997	122.54368295739127	10.9	266.6	270.0
371582000	1441067177	31.11265935874234	122.54362131166462	10.9	266.45	270.0
371582000	1441067178	31.112654682773698	122.54356027628961	10.9	266.29999999999995	270.0
371582000	1441067179	31.112649983465243	122.54350012124097	10.9	266.15	270.0
371582000	1441067180	31.112645285478642	122.54344111649328	10.9	266.0	270.0
371582000	1441067181	31.112640613476042	122.54338353202102	10.9	265.85	270.0
371582000	1441067182	31.112635992120005	122.5433276377986	10.9	265.7	270.0
371582000	1441067183	31.112631446073546	122.5432737038002	10.9	265.54999999999995	270.0
371582000	1441067184	31.112627	122.543222	10.9	265.4	270.0
371582000	1441067185	31.112622667099544	122.5431726643548	10.9	265.28999999999996	270.0
371582000	1441067186	31.11261841471818	122.54312530675239	10.9	265.18	270.0
371582000	1441067187	31.112614198737646	122.54307940506351	10.9	265.07	270.0
371582000	1441067188	31.11260997503885	122.54303443715902	10.9	264.96	270.0
371582000	1441067189	31.112605699501948	122.54298988091008	10.9	264.84999999999997	270.0
371582000	1441067190	31.112601328006352	122.54294521418794	10.9	264.73999999999995	270.0
371582000	1441067191	31.112596816430795	122.54289991486411	10.9	264.63	270.0
371582000	1441067192	31.112592120653222	122.5428534608102	10.9	264.52	270.0
371582000	1441067193	31.112587196550837	122.54280532989813	10.9	264.40999999999997	270.0
371582000	1441067194	31.112582000000003	122.54275500000001	10.9	264.3	270.0
371582000	1441067195	31.11257649738815	122.54270207154592	10.905000000000001	264.215	269.95
371582000	1441067196	31.112570697150172	122.54264663519702	10.91	264.13	269.9
371582000	1441067197	31.112564618233037	122.54258890417219	10.915000000000001	264.045	269.85
371582000	1441067198	31.112558279583993	122.54252909169028	10.92	263.96000000000004	269.8
371582000	1441067199	31.112551700150544	122.54246741097	10.925	263.875	269.75
371582000	1441067200	31.112544898880564	122.54240407523004	10.93	263.79	269.70000000000005
371582000	1441067201	31.112537894722223	122.54233929768895	10.935	263.705	269.65000000000003
371582000	1441067202	31.112530706624092	122.54227329156522	10.94	263.62000000000006	269.6
371582000	1441067203	31.112523353535135	122.54220627007726	10.945	263.535	269.55
371582000	1441067204	31.112515854404727	122.54213844644326	10.95	263.45000000000005	269.50000000000006
371582000	1441067205	31.112508228182673	122.54207003388139	10.955	263.365	269.45
371582000	1441067206	31.11250049381923	122.54200124560964	10.96	263.28000000000003	269.4
371582000	1441067207	31.11249267026509	122.54193229484594	10.965	263.19500000000005	269.34999999999997
371582000	1441067208	31.112484776471415	122.541863394808	10.97	263.11	269.3
371582000	1441067209	31.112476831389785	122.5417947587135	10.975	263.02500000000003	269.25
371582000	1441067210	31.112468853972285	122.5417265997799	10.98	262.94000000000005	269.2
371582000	1441067211	31.112460863171396	122.5416591312246	10.985	262.8550000000001	269.15
371582000	1441067212	31.112452877940086	122.54159256626478	10.99	262.77000000000004	269.1
371582000	1441067213	31.11244491723169	122.5415271181176	10.995	262.68500000000006	269.05
371582000	1441067214	31.112437000000003	122.541463	11.0	262.6000000000001	269.0
371582000	1441067215	31.112429138810448	122.54140035825066	11.0	262.50000000000006	268.8
371582000	1441067216	31.112421320673704	122.54133907169542	11.0	262.4000000000001	268.59999999999997
371582000	1441067217	31.112413526211434	122.5412789522821	11.0	262.3	268.4
371582000	1441067218	31.112405736044867	122.54121981195858	11.0	262.20000000000005	268.2
371582000	1441067219	31.11239793079488	122.54116146267287	11.0	262.1	268.0
371582000	1441067220	31.112390091082	122.54110371637312	11.0	262.00000000000006	267.8
371582000	1441067221	31.112382197526397	122.54104638500755	11.0	261.90000000000003	267.6
371582000	1441067222	31.11237423074793	122.5409892805245	11.0	261.8	267.40000000000003
371582000	1441067223	31.112366171366077	122.54093221487246	11.0	261.7	267.2
371582000	1441067224	31.112358000000004	122.54087500000001	11.0	261.6	267.0
371582000	1441067225	31.11234969940524	122.54081747958296	11.01	261.47	266.8
371582000	1441067226	31.112341260883866	122.54075962420559	11.02	261.34000000000003	266.6
371582000	1441067227	31.112332677874548	122.5407014361795	11.03	261.21	266.4
371582000	1441067228	31.112323943816033	122.54064291781613	11.04	261.08	266.2
371582000	1441067229	31.112315052147032	122.54058407142699	11.05	260.95	266.0
371582000	1441067230	31.11230599630627	122.54052489932369	11.06	260.82	265.8
371582000	1441067231	31.11229676973245	122.54046540381775	11.07	260.69	265.6
371582000	1441067232	31.11228736586433	122.54040558722073	11.08	260.56	265.4
371582000	1441067233	31.11227777814059	122.54034545184427	11.09	260.43	265.2
371582000	1441067234	31.112267999999997	122.540285	11.1	260.3	265.0
371582000	1441067235	31.11225803157893	122.5402242674152	11.1	260.16	264.8
371582000	1441067236	31.112247899804608	122.54016342347985	11.1	260.02	264.6
371582000	1441067237	31.112237638302275	122.54010267099949	11.1	259.87999999999994	264.4
371582000	1441067238	31.11222728069755	122.54004221277938	11.1	259.73999999999995	264.2
371582000	1441067239	31.112216860616428	122.53998225162472	11.1	259.59999999999997	264.0
371582000	1441067240	31.11220641168526	122.53992299034041	11.1	259.46	263.8
371582000	1441067241	31.11219596753079	122.53986463173126	11.1	259.32	263.6
371582000	1441067242	31.1121855617801	122.53980737860189	11.1	259.17999999999995	263.4
371582000	1441067243	31.11217522806059	122.5397514337567	11.1	259.03999999999996	263.2
371582000	1441067244	31.112165000000005	122.539697	11.1	258.9	263.0
371582000	1441067245	31.112154890306506	122.53964417237464	11.11111111111111	258.72222222222223	262.8888888888889
371582000	1441067246	31.11214482800872	122.53959261487864	11.122222222222222	258.5444444444444	262.7777777777778
371582000	1441067247	31.112134721214854	122.53954188374921	11.133333333333333	258.3666666666667	262.6666666666667
371582000	1441067248	31.112124478032275	122.5394915352238	11.144444444444444	258.1888888888889	262.5555555555556
371582000	1441067249	31.112114006567744	122.53944112554042	11.155555555555555	258.0111111111111	262.4444444444444
371582000	1441067250	31.11210321492728	122.53939021093738	11.166666666666666	257.8333333333333	262.3333333333333
371582000	1441067251	31.11209201121622	122.53933834765344	11.177777777777777	257.65555555555557	262.22222222222223
371582000	1441067252	31.11208030353918	122.53928509192775	11.188888888888888	257.47777777777776	262.1111111111111
371582000	1441067253	31.112068	122.53922999999999	11.2	257.3	262.0
371582000	1441067254	31.112055034541882	122.53917274033937	11.2	257.19000000000005	261.9
371582000	1441067255	31.112041444468336	122.53911343033151	11.2	257.08000000000004	261.8
371582000	1441067256	31.112027292923333	122.53905229959095	11.2	256.97	261.7
371582000	1441067257	31.112012643051127	122.53898957773201	11.2	256.86	261.6
371582000	1441067258	31.111997557996382	122.53892549436877	11.2	256.75	261.5
371582000	1441067259	31.111982100904196	122.5388602791149	11.2	256.64000000000004	261.4
371582000	1441067260	31.11196633492004	122.53879416158397	11.2	256.53000000000003	261.29999999999995
371582000	1441067261	31.111950323189863	122.53872737138909	11.2	256.42	261.2
371582000	1441067262	31.111934128860078	122.5386601381431	11.2	256.31000000000006	261.09999999999997
371582000	1441067263	31.111917815077565	122.5385926914585	11.2	256.20000000000005	261.0
371582000	1441067264	31.111901444989666	122.53852526094747	11.2	256.09	260.9
371582000	1441067265	31.11188508174421	122.53845807622183	11.2	255.98000000000002	260.8
371582000	1441067266	31.111868788489502	122.53839136689308	11.2	255.87	260.70000000000005
371582000	1441067267	31.11185262837432	122.53832536257235	11.2	255.76000000000002	260.6
371582000	1441067268	31.111836664547894	122.53826029287042	11.2	255.65000000000003	260.5
371582000	1441067269	31.111820960159882	122.53819638739782	11.2	255.54000000000002	260.4
371582000	1441067270	31.111805578360407	122.53813387576473	11.2	255.42999999999998	260.3
371582000	1441067271	31.11179058229995	122.53807298758103	11.2	255.32	260.2
371582000	1441067272	31.111776035129395	122.53801395245632	11.2	255.21	260.1
371582000	1441067273	31.111761999999995	122.537957	11.2	255.10000000000002	260.0
371582000	1441067274	31.111748508155486	122.53790224062689	11.2	255.02727272727273	260.0
371582000	1441067275	31.111735463208575	122.53784930797474	11.2	254.9545454545455	260.0
371582000	1441067276	31.111722736863403	122.53779771648763	11.2	254.8818181818182	260.0
371582000	1441067277	31.111710200823307	122.53774698061015	11.2	254.8090909090909	260.0
371582000	1441067278	31.111697726790787	122.53769661478744	11.2	254.73636363636362	260.0
371582000	1441067279	31.11168518646762	122.53764613346524	11.2	254.66363636363639	260.0
371582000	1441067280	31.111672451554842	122.53759505108978	11.2	254.5909090909091	260.0
371582000	1441067281	31.11165939375268	122.53754288210784	11.2	254.51818181818183	260.0
371582000	1441067282	31.111645884760584	122.53748914096683	11.2	254.44545454545454	260.0
371582000	1441067283	31.111631796277134	122.53743334211465	11.2	254.3727272727273	260.0
371582000	1441067284	31.111617	122.53737499999998	11.2	254.3	260.0
371582000	1441067285	31.111601417265135	122.53731382062479	11.21111111111111	254.24444444444447	260.0
371582000	1441067286	31.111585167965423	122.53725027620166	11.222222222222221	254.1888888888889	260.0
371582000	1441067287	31.11156842163404	122.53718503049505	11.233333333333333	254.13333333333338	260.0
371582000	1441067288	31.111551347805346	122.53711874726864	11.244444444444444	254.07777777777778	260.0
371582000	1441067289	31.111534116015086	122.53705209028512	11.255555555555556	254.02222222222227	260.0
371582000	1441067290	31.111516895800325	122.53698572330617	11.266666666666667	253.96666666666667	260.0
371582000	1441067291	31.111499856699513	122.53692031009263	11.277777777777779	253.91111111111115	260.0
371582000	1441067292	31.111483168252402	122.53685651440426	11.28888888888889	253.85555555555558	260.0
371582000	1441067293	31.111467000000005	122.53679500000001	11.3	253.80000000000004	260.0
371582000	1441067294	31.111451474924912	122.53673624225227	11.3	253.7636363636364	260.0
371582000	1441067295	31.1114365297717	122.53667996299049	11.3	253.72727272727275	260.0
371582000	1441067296	31.111422054724603	122.53662569565894	11.3	253.69090909090912	260.0
371582000	1441067297	31.111407939966917	122.53657297370256	11.3	253.65454545454546	260.0
371582000	1441067298	31.111394075681147	122.53652133056683	11.3	253.61818181818182	260.0
371582000	1441067299	31.111380352049004	122.53647029969777	11.3	253.58181818181822	260.0
371582000	1441067300	31.1113666592514	122.53641941454192	11.3	253.5454545454546	260.0
371582000	1441067301	31.111352887468616	122.5363682085464	11.3	253.50909090909096	260.0
371582000	1441067302	31.111338926880112	122.53631621515872	11.3	253.4727272727273	260.0
371582000	1441067303	31.111324667664594	122.53626296782706	11.3	253.43636363636367	260.0
371582000	1441067304	31.11131	122.536208	11.3	253.4	260.0
371582000	1441067305	31.111294853563724	122.53615101049131	11.3125	253.35000000000002	260.0
371582000	1441067306	31.111279316034015	122.53609235957262	11.325000000000001	253.3	260.0
371582000	1441067307	31.111263514590142	122.53603257287962	11.3375	253.25000000000003	260.0
371582000	1441067308	31.111247576412357	122.53597217604728	11.350000000000001	253.20000000000002	260.0
371582000	1441067309	31.111231628681796	122.53591169470984	11.3625	253.14999999999998	260.0
371582000	1441067310	31.111215798580634	122.53585165450097	11.375	253.1	260.0
371582000	1441067311	31.111200213292022	122.53579258105361	11.387500000000001	253.04999999999998	260.0
371582000	1441067312	31.111185000000003	122.53573500000002	11.4	253.0	260.0
371582000	1441067313	31.111170247136553	122.53567928412646	11.4	252.98181818181817	260.0
371582000	1441067314	31.111155888122077	122.53562519483731	11.4	252.96363636363634	260.0
371582000	1441067315	31.11114181762334	122.53557234069201	11.4	252.9454545454545	260.0
371582000	1441067316	31.111127930306484	122.5355203302505	11.4	252.9272727272727	260.0
371582000	1441067317	31.111114120836945	122.53546877207322	11.4	252.90909090909088	260.0
371582000	1441067318	31.111100283879566	122.53541727472103	11.4	252.8909090909091	260.0
371582000	1441067319	31.111086314098557	122.53536544675525	11.4	252.87272727272727	260.0
371582000	1441067320	31.111072106157497	122.5353128967377	11.4	252.85454545454547	260.0
371582000	1441067321	31.111057554719313	122.5352592332307	11.4	252.83636363636364	260.0
371582000	1441067322	31.1110425544463	122.53520406479704	11.4	252.8181818181818	260.0
371582000	1441067323	31.111026999999996	122.53514700000001	11.4	252.8	260.0
371582000	1441067324	31.11101081894967	122.53508776372482	11.40909090909091	252.8	260.0
371582000	1441067325	31.11099407049817	122.53502654614196	11.418181818181818	252.8	260.0
371582000	1441067326	31.110976846757236	122.53496365374296	11.427272727272728	252.8	260.0
371582000	1441067327	31.11095923983907	122.53489939301885	11.436363636363637	252.8	260.0
371582000	1441067328	31.110941341856474	122.53483407046026	11.445454545454545	252.8	260.0
371582000	1441067329	31.11092324492284	122.53476799255739	11.454545454545455	252.8	260.0
371582000	1441067330	31.11090504115211	122.5347014657999	11.463636363636363	252.8	260.0
371582000	1441067331	31.110886822658912	122.53463479667695	11.472727272727273	252.8	260.0
371582000	1441067332	31.11086868155849	122.53456829167727	11.481818181818182	252.8	260.0
371582000	1441067333	31.110850709966687	122.53450225728906	11.49090909090909	252.8	260.0
371582000	1441067334	31.110832999999992	122.534437	11.5	252.8	260.0
371582000	1441067335	31.110815623450275	122.53437276129283	11.505	252.79	260.0
371582000	1441067336	31.110798570808868	122.53430952263213	11.51	252.78	260.0
371582000	1441067337	31.110781812241743	122.53424720047806	11.515	252.77	260.0
371582000	1441067338	31.11076531791473	122.534185711291	11.52	252.76	260.0
371582000	1441067339	31.11074905799345	122.53412497153145	11.525	252.75	260.0
371582000	1441067340	31.11073300264336	122.53406489766003	11.53	252.74	260.0
371582000	1441067341	31.110717122029776	122.53400540613754	11.535	252.73000000000002	260.0
371582000	1441067342	31.110701386317814	122.5339464134249	11.54	252.72	260.0
371582000	1441067343	31.110685765672464	122.5338878359832	11.545	252.71	260.0
371582000	1441067344	31.110670230258528	122.53382959027361	11.55	252.70000000000002	260.0
371582000	1441067345	31.110654750240684	122.53377159275745	11.555	252.69	260.0
371582000	1441067346	31.110639295783443	122.5337137598962	11.56	252.68	260.0
371582000	1441067347	31.110623837051175	122.53365600815142	11.565	252.67000000000002	260.0
371582000	1441067348	31.11060834420811	122.53359825398486	11.57	252.66	260.0
371582000	1441067349	31.110592787418298	122.53354041385835	11.575	252.65	260.0
371582000	1441067350	31.11057713684566	122.53348240423384	11.58	252.64000000000001	260.0
371582000	1441067351	31.11056136265397	122.53342414157345	11.584999999999999	252.63000000000002	260.0
371582000	1441067352	31.110545435006845	122.53336554233941	11.59	252.62	260.0
371582000	1441067353	31.110529324067752	122.53330652299411	11.594999999999999	252.61	260.0
371582000	1441067354	31.110513000000005	122.533247	11.6	252.60000000000002	260.0
371582000	1441067355	31.110496449493507	122.5331869311287	11.6	252.61	260.0
371582000	1441067356	31.110479725345243	122.5331264393875	11.6	252.62	260.0
371582000	1441067357	31.110462896879202	122.53306568909244	11.6	252.63000000000002	260.0
371582000	1441067358	31.110446033419716	122.53300484455916	11.6	252.64000000000001	260.0
371582000	1441067359	31.11042920429139	122.53294407010311	11.6	252.65	260.0
371582000	1441067360	31.110412478819136	122.5328835300394	11.6	252.66	260.0
371582000	1441067361	31.110395926328188	122.53282338868284	11.6	252.67000000000002	260.0
371582000	1441067362	31.110379616144083	122.53276381034797	11.6	252.68	260.0
371582000	1441067363	31.110363617592654	122.53270495934902	11.6	252.69	260.0
371582000	1441067364	31.110347999999995	122.532647	11.6	252.70000000000002	260.0
371582000	1441067365	31.110332814827423	122.53259005875192	11.61111111111111	252.73333333333335	260.0
371582000	1441067366	31.110318042075935	122.53253411060507	11.622222222222222	252.76666666666665	260.0
371582000	1441067367	31.110303643881377	122.5324790926972	11.633333333333333	252.8	260.0
371582000	1441067368	31.11028958237943	122.5324249421662	11.644444444444444	252.83333333333334	260.0
371582000	1441067369	31.110275819705688	122.53237159615011	11.655555555555555	252.86666666666665	260.0
371582000	1441067370	31.110262317995584	122.53231899178706	11.666666666666666	252.9	260.0
371582000	1441067371	31.110249039384463	122.53226706621538	11.677777777777777	252.93333333333334	260.0
371582000	1441067372	31.110235946007567	122.53221575657352	11.688888888888888	252.96666666666664	260.0
371582000	1441067373	31.110223	122.53216499999999	11.7	253.0	260.0
371582000	1441067374	31.11021015486376	122.5321146846462	11.7	253.0181818181818	260.0
371582000	1441067375	31.110197329568404	122.5320645027145	11.7	253.03636363636363	260.0
371582000	1441067376	31.110184434449955	122.53201409742027	11.7	253.05454545454546	260.0
371582000	1441067377	31.11017137984385	122.53196311197932	11.7	253.07272727272726	260.0
371582000	1441067378	31.110158076085032	122.53191118960784	11.7	253.0909090909091	260.0
371582000	1441067379	31.11014443350778	122.53185797352242	11.7	253.10909090909087	260.0
371582000	1441067380	31.110130362445794	122.53180310694013	11.7	253.1272727272727	260.0
371582000	1441067381	31.110115773232085	122.53174623307847	11.7	253.1454545454545	260.0
371582000	1441067382	31.110100576198988	122.53168699515543	11.7	253.16363636363633	260.0
371582000	1441067383	31.11008468167805	122.53162503638957	11.7	253.18181818181816	260.0
371582000	1441067384	31.110067999999995	122.53156	11.7	253.2	260.0
371582000	1441067385	31.110050483332095	122.53149169433163	11.7	253.18999999999997	260.0
371582000	1441067386	31.110032251191395	122.53142058822995	11.7	253.17999999999998	260.0
371582000	1441067387	31.110013464933463	122.53134731566489	11.7	253.17	260.0
371582000	1441067388	31.109994285915104	122.53127251060536	11.7	253.15999999999997	260.0
371582000	1441067389	31.109974875494576	122.53119680701937	11.7	253.14999999999998	260.0
371582000	1441067390	31.109955395031577	122.5311208388739	11.7	253.14	260.0
371582000	1441067391	31.109936005887256	122.53104524013486	11.7	253.12999999999997	260.0
371582000	1441067392	31.109916869424268	122.53097064476711	11.7	253.11999999999998	260.0
371582000	1441067393	31.10989814700669	122.53089768673455	11.7	253.10999999999999	260.0
371582000	1441067394	31.10988	122.530827	11.7	253.1	260.0
371582000	1441067395	31.109862550967826	122.53075906753122	11.710526315789473	253.09473684210528	260.0
371582000	1441067396	31.109845767261838	122.53069376831849	11.721052631578948	253.0894736842105	260.0
371582000	1441067397	31.10982957743008	122.53063083035823	11.73157894736842	253.0842105263158	260.0
371582000	1441067398	31.10981391001992	122.53056998164739	11.742105263157894	253.078947368421	260.0
371582000	1441067399	31.109798693578053	122.5305109501833	11.752631578947367	253.0736842105263	260.0
371582000	1441067400	31.109783856650647	122.53045346396374	11.763157894736842	253.06842105263155	260.0
371582000	1441067401	31.109769327783305	122.53039725098688	11.773684210526316	253.06315789473683	260.0
371582000	1441067402	31.10975503552111	122.53034203925121	11.784210526315789	253.05789473684212	260.0
371582000	1441067403	31.109740908408668	122.5302875567557	11.794736842105262	253.05263157894734	260.0
371582000	1441067404	31.1097268749901	122.53023353149946	11.805263157894737	253.04736842105262	260.0
371582000	1441067405	31.109712863809076	122.53017969148213	11.81578947368421	253.04210526315785	260.0
371582000	1441067406	31.109698803408786	122.53012576470356	11.826315789473684	253.03684210526313	260.0
371582000	1441067407	31.109684622332026	122.53007147916396	11.836842105263157	253.03157894736844	260.0
371582000	1441067408	31.109670249121066	122.5300165628639	11.847368421052632	253.02631578947367	260.0
371582000	1441067409	31.109655612317738	122.52996074380424	11.857894736842105	253.02105263157895	260.0
371582000	1441067410	31.109640640463393	122.5299037499862	11.868421052631579	253.01578947368418	260.0
371582000	1441067411	31.109625262098888	122.52984530941144	11.878947368421052	253.01052631578946	260.0
371582000	1441067412	31.1096094057645	122.5297851500819	11.889473684210527	253.0052631578947	260.0
371582000	1441067413	31.109593	122.529723	11.9	253.0	260.0
371582000	1441067414	31.10957600502235	122.52965870575015	11.9	252.9909090909091	260.0
371582000	1441067415	31.109558507759868	122.52959258824295	11.9	252.98181818181817	260.0
371582000	1441067416	31.109540626819346	122.52952508697004	11.9	252.97272727272727	260.0
371582000	1441067417	31.109522480808476	122.52945664142244	11.9	252.96363636363634	260.0
371582000	1441067418	31.109504188335837	122.52938769109046	11.9	252.95454545454547	260.0
371582000	1441067419	31.109485868010932	122.52931867546377	11.9	252.9454545454545	260.0
371582000	1441067420	31.10946763844421	122.52925003403138	11.9	252.93636363636364	260.0
371582000	1441067421	31.109449618247066	122.5291822062815	11.9	252.9272727272727	260.0
371582000	1441067422	31.10943192603173	122.52911563170177	11.9	252.9181818181818	260.0
371582000	1441067423	31.109414680411383	122.52905074977915	11.9	252.90909090909088	260.0
371582000	1441067424	31.10939799999999	122.528988	11.9	252.9	260.0
371582000	1441067425	31.109381969280566	122.5289276960426	11.9	252.9	260.0
371582000	1441067426	31.109366536209386	122.52886964835503	11.9	252.9	260.0
371582000	1441067427	31.109351614610414	122.52881354157832	11.9	252.9	260.0
371582000	1441067428	31.109337118307014	122.52875906035396	11.9	252.9	260.0
371582000	1441067429	31.10932296112192	122.52870588932393	11.9	252.9	260.0
371582000	1441067430	31.10930905687729	122.52865371313057	11.9	252.9	260.0
371582000	1441067431	31.109295319394764	122.52860221641663	11.9	252.9	260.0
371582000	1441067432	31.109281662495455	122.52855108382525	11.9	252.9	260.0
371582000	1441067433	31.109268	122.52849999999998	11.9	252.9	260.0
371582000	1441067434	31.109254254973013	122.52844867730462	11.9	252.8909090909091	260.0
371582000	1441067435	31.10924038745686	122.52839693898295	11.9	252.88181818181818	260.0
371582000	1441067436	31.1092263667381	122.52834463599886	11.9	252.87272727272727	260.0
371582000	1441067437	31.109212162103088	122.52829161931636	11.9	252.86363636363635	260.0
371582000	1441067438	31.10919774283793	122.52823773989968	11.9	252.85454545454547	260.0
371582000	1441067439	31.109183078228426	122.5281828487132	11.9	252.84545454545452	260.0
371582000	1441067440	31.109168137560157	122.52812679672148	11.9	252.83636363636364	260.0
371582000	1441067441	31.10915289011837	122.52806943488923	11.9	252.8272727272727	260.0
371582000	1441067442	31.109137305188028	122.52801061418143	11.9	252.8181818181818	260.0
371582000	1441067443	31.1091213520538	122.52795018556326	11.9	252.80909090909088	260.0
371582000	1441067444	31.109104999999996	122.527888	11.9	252.8	260.0
371582000	1441067445	31.10908823161081	122.52782397081639	11.9	252.80555555555554	260.0
371582000	1441067446	31.10907108267124	122.5277582607733	11.9	252.8111111111111	260.0
371582000	1441067447	31.109053602266858	122.52769109499052	11.9	252.81666666666666	260.0
371582000	1441067448	31.10903583948365	122.52762269858749	11.9	252.82222222222222	260.0
371582000	1441067449	31.109017843408047	122.52755329668345	11.9	252.82777777777775	260.0
371582000	1441067450	31.1089996631269	122.52748311439728	11.9	252.83333333333334	260.0
371582000	1441067451	31.10898134772754	122.52741237684756	11.9	252.83888888888887	260.0
371582000	1441067452	31.108962946297837	122.52734130915259	11.9	252.84444444444446	260.0
371582000	1441067453	31.10894450792606	122.52727013643026	11.9	252.85	260.0
371582000	1441067454	31.10892608170104	122.52719908379821	11.9	252.85555555555553	260.0
371582000	1441067455	31.10890771671207	122.52712837637371	11.9	252.86111111111111	260.0
371582000	1441067456	31.108889462048943	122.52705823927374	11.9	252.86666666666665	260.0
371582000	1441067457	31.108871366801935	122.52698889761498	11.9	252.87222222222223	260.0
371582000	1441067458	31.10885348006177	122.5269205765137	11.9	252.87777777777777	260.0
371582000	1441067459	31.108835850919675	122.52685350108597	11.9	252.88333333333335	260.0
371582000	1441067460	31.108818528467253	122.52678789644752	11.9	252.88888888888889	260.0
371582000	1441067461	31.108801561796554	122.52672398771378	11.9	252.89444444444447	260.0
371582000	1441067462	31.108785000000005	122.52666199999999	11.9	252.9	260.0
371582000	1441067463	31.108768872198777	122.52660206728243	11.9	252.8909090909091	260.0
371582000	1441067464	31.108753127627775	122.52654395898287	11.9	252.88181818181818	260.0
371582000	1441067465	31.108737695549657	122.52648735338475	11.9	252.87272727272727	260.0
371582000	1441067466	31.10872250522654	122.52643192877196	11.9	252.86363636363635	260.0
371582000	1441067467	31.10870748591988	122.52637736342882	11.9	252.85454545454547	260.0
371582000	1441067468	31.108692566890646	122.52632333563997	11.9	252.84545454545452	260.0
371582000	1441067469	31.10867767739919	122.52626952369049	11.9	252.83636363636364	260.0
371582000	1441067470	31.108662746705356	122.52621560586577	11.9	252.8272727272727	260.0
371582000	1441067471	31.10864770406846	122.5261612604516	11.9	252.8181818181818	260.0
371582000	1441067472	31.10863247874728	122.52610616573418	11.9	252.80909090909088	260.0
371582000	1441067473	31.108617000000002	122.52605	11.9	252.8	260.0
371582000	1441067474	31.10860121480135	122.52599251861938	11.9	252.8	260.0
371582000	1441067475	31.10858514099408	122.52593378529642	11.9	252.8	260.0
371582000	1441067476	31.108568814138177	122.52587394081841	11.9	252.8	260.0
371582000	1441067477	31.108552269793865	122.52581312597253	11.9	252.8	260.0
371582000	1441067478	31.108535543521587	122.52575148154578	11.9	252.8	260.0
371582000	1441067479	31.108518670882056	122.5256891483249	11.9	252.8	260.0
371582000	1441067480	31.10850168743625	122.52562626709657	11.9	252.8	260.0
371582000	1441067481	31.108484628745373	122.52556297864717	11.9	252.8	260.0
371582000	1441067482	31.10846753037094	122.52549942376297	11.9	252.8	260.0
371582000	1441067483	31.108450427874725	122.5254357432299	11.9	252.8	260.0
371582000	1441067484	31.108433356818775	122.52537207783388	11.9	252.8	260.0
371582000	1441067485	31.108416352765417	122.5253085683605	11.9	252.8	260.0
371582000	1441067486	31.108399451277247	122.52524535559519	11.9	252.8	260.0
371582000	1441067487	31.108382687917153	122.52518258032319	11.9	252.8	260.0
371582000	1441067488	31.10836609824825	122.52512038332954	11.9	252.8	260.0
371582000	1441067489	31.10834971783398	122.52505890539908	11.9	252.8	260.0
371582000	1441067490	31.108333582237993	122.52499828731648	11.9	252.8	260.0
371582000	1441067491	31.1083177270242	122.52493866986626	11.9	252.8	260.0
371582000	1441067492	31.10830218775674	122.52488019383269	11.9	252.8	260.0
371582000	1441067493	31.108287000000008	122.524823	11.9	252.8	260.0
371582000	1441067494	31.10827217805219	122.52476714894362	11.89090909090909	252.80909090909088	260.0
371582000	1441067495	31.108257651145877	122.52471238040505	11.881818181818183	252.8181818181818	260.0
371582000	1441067496	31.108243327246722	122.5246583539176	11.872727272727273	252.8272727272727	260.0
371582000	1441067497	31.1082291143198	122.52460472901507	11.863636363636363	252.83636363636364	260.0
371582000	1441067498	31.108214920329612	122.52455116523159	11.854545454545455	252.84545454545452	260.0
371582000	1441067499	31.108200653240107	122.52449732210185	11.845454545454546	252.85454545454547	260.0
371582000	1441067500	31.108186221014652	122.52444285916084	11.836363636363638	252.86363636363635	260.0
371582000	1441067501	31.108171531616037	122.524387435944	11.827272727272728	252.87272727272727	260.0
371582000	1441067502	31.10815649300647	122.52433071198725	11.818181818181818	252.88181818181818	260.0
371582000	1441067503	31.108141013147485	122.52427234682698	11.80909090909091	252.8909090909091	260.0
371582000	1441067504	31.108125	122.524212	11.8	252.9	260.0
371582000	1441067505	31.108108390746178	122.52414943868821	11.8	252.9111111111111	260.0
371582000	1441067506	31.108091239455675	122.52408486065164	11.8	252.92222222222222	260.0
371582000	1441067507	31.108073629420524	122.52401857129446	11.8	252.93333333333334	260.0
371582000	1441067508	31.10805564393335	122.52395087602052	11.8	252.94444444444446	260.0
371582000	1441067509	31.108037366287306	122.52388208023312	11.8	252.95555555555552	260.0
371582000	1441067510	31.1080188797762	122.52381248933519	11.8	252.96666666666664	260.0
371582000	1441067511	31.108000267694447	122.52374240872913	11.8	252.97777777777776	260.0
371582000	1441067512	31.107981613337135	122.52367214381692	11.8	252.98888888888888	260.0
371582000	1441067513	31.107962999999998	122.52360200000001	11.8	253.0	260.0
371582000	1441067514	31.107944498537943	122.52353223666282	11.8	253.0111111111111	260.0
371582000	1441067515	31.107926130040365	122.5234629291234	11.8	253.0222222222222	260.0
371582000	1441067516	31.107907903155212	122.52339410668316	11.8	253.03333333333333	260.0
371582000	1441067517	31.107889826530545	122.52332579864351	11.8	253.04444444444445	260.0
371582000	1441067518	31.107871908814477	122.52325803430581	11.8	253.05555555555551	260.0
371582000	1441067519	31.10785415865515	122.52319084297137	11.8	253.06666666666663	260.0
371582000	1441067520	31.107836584700777	122.52312425394143	11.8	253.07777777777775	260.0
371582000	1441067521	31.107819195599642	122.52305829651725	11.8	253.08888888888887	260.0
371582000	1441067522	31.107801999999996	122.52299299999999	11.8	253.1	260.0
371582000	1441067523	31.107785005961013	122.52292839385986	11.8	253.10999999999999	260.0
371582000	1441067524	31.107768219184816	122.52286450824323	11.8	253.11999999999998	260.0
371582000	1441067525	31.107751644784383	122.52280137346553	11.8	253.12999999999997	260.0
371582000	1441067526	31.107735287872686	122.5227390198421	11.8	253.14	260.0
371582000	1441067527	31.107719153562808	122.52267747768833	11.8	253.14999999999998	260.0
371582000	1441067528	31.10770324696782	122.52261677731956	11.8	253.15999999999997	260.0
371582000	1441067529	31.107687573200856	122.52255694905102	11.8	253.17	260.0
371582000	1441067530	31.107672137375083	122.5224980231981	11.8	253.17999999999998	260.0
371582000	1441067531	31.107656944603722	122.522440030076	11.8	253.18999999999997	260.0
371582000	1441067532	31.107642000000002	122.52238299999999	11.8	253.2	260.0
371582000	1441067533	31.10762729857157	122.52232692128644	11.8	253.20909090909092	260.0
371582000	1441067534	31.10761279490334	122.52227161425624	11.8	253.2181818181818	260.0
371582000	1441067535	31.10759843347428	122.52221685723164	11.8	253.22727272727272	260.0
371582000	1441067536	31.10758415876294	122.52216242853525	11.8	253.23636363636362	260.0
371582000	1441067537	31.107569915247513	122.52210810648985	11.8	253.24545454545455	260.0
371582000	1441067538	31.10755564740581	122.52205366941855	11.8	253.25454545454545	260.0
371582000	1441067539	31.107541299715255	122.5219988956447	11.8	253.26363636363638	260.0
371582000	1441067540	31.107526816652914	122.52194356349189	11.8	253.27272727272725	260.0
371582000	1441067541	31.107512142695473	122.52188745128402	11.8	253.2818181818182	260.0
371582000	1441067542	31.107497222319214	122.52183033734522	11.8	253.29090909090908	260.0
371582000	1441067543	31.107481999999997	122.521772	11.8	253.3	260.0
371582000	1441067544	31.10746644225857	122.52171230700257	11.8	253.3	260.0
371582000	1441067545	31.10745060379672	122.52165148382511	11.8	253.3	260.0
371582000	1441067546	31.107434561362034	122.52158984536902	11.8	253.3	260.0
371582000	1441067547	31.107418391702673	122.52152770653518	11.8	253.3	260.0
371582000	1441067548	31.10740217156737	122.52146538222415	11.8	253.3	260.0
371582000	1441067549	31.107385977705487	122.52140318733603	11.8	253.3	260.0
371582000	1441067550	31.107369886866962	122.52134143677048	11.8	253.3	260.0
371582000	1441067551	31.107353975802354	122.5212804454268	11.8	253.3	260.0
371582000	1441067552	31.10733832126281	122.5212205282038	11.8	253.3	260.0
371582000	1441067553	31.107323000000004	122.521162	11.8	253.3	260.0
371582000	1441067554	31.10730806215968	122.5211050630718	11.8	253.3090909090909	260.0
371582000	1441067555	31.10729345146173	122.52104946910885	11.8	253.31818181818184	260.0
371582000	1441067556	31.107279085018998	122.52099485715951	11.8	253.3272727272727	260.0
371582000	1441067557	31.107264879943656	122.52094086627262	11.8	253.33636363636367	260.0
371582000	1441067558	31.107250753347298	122.52088713549742	11.8	253.34545454545454	260.0
371582000	1441067559	31.107236622340913	122.52083330388352	11.8	253.35454545454547	260.0
371582000	1441067560	31.107222404034875	122.52077901048096	11.8	253.36363636363637	260.0
371582000	1441067561	31.10720801553895	122.52072389434022	11.8	253.3727272727273	260.0
371582000	1441067562	31.107193373962286	122.52066759451219	11.8	253.3818181818182	260.0
371582000	1441067563	31.107178396413367	122.52060975004818	11.8	253.39090909090913	260.0
371582000	1441067564	31.107163000000007	122.52055	11.8	253.4	260.0
371582000	1441067565	31.107147122534236	122.52048808089332	11.8	253.4	260.0
371582000	1441067566	31.10713078464763	122.52042411914766	11.8	253.4	260.0
371582000	1441067567	31.107114027677007	122.5203583386558	11.8	253.4	260.0
371582000	1441067568	31.10709689295953	122.52029096331032	11.8	253.4	260.0
371582000	1441067569	31.107079421832783	122.5202222170035	11.8	253.4	260.0
371582000	1441067570	31.10706165563476	122.5201523236274	11.8	253.4	260.0
371582000	1441067571	31.10704363570393	122.52008150707385	11.8	253.4	260.0
371582000	1441067572	31.107025403379215	122.52000999123429	11.8	253.4	260.0
371582000	1441067573	31.107007000000003	122.519938	11.8	253.4	260.0
371582000	1441067574	31.10698847994669	122.51986579069406	11.8	253.38888888888889	260.0
371582000	1441067575	31.10696994976222	122.51979375436784	11.8	253.3777777777778	260.0
371582000	1441067576	31.106951529031022	122.51972231550434	11.8	253.36666666666667	260.0
371582000	1441067577	31.106933337338372	122.51965189858579	11.8	253.35555555555555	260.0
371582000	1441067578	31.106915494270506	122.51958292809373	11.8	253.3444444444445	260.0
371582000	1441067579	31.10689811941449	122.51951582850909	11.8	253.33333333333337	260.0
371582000	1441067580	31.1068813323582	122.51945102431216	11.8	253.32222222222225	260.0
371582000	1441067581	31.106865252690287	122.51938893998272	11.8	253.31111111111113	260.0
371582000	1441067582	31.106849999999998	122.51933000000001	11.8	253.3	260.0
371582000	1441067583	31.106835645843685	122.51927445552681	11.8	253.30833333333334	260.0
371582000	1441067584	31.10682206964352	122.51922186446187	11.8	253.31666666666666	260.0
371582000	1441067585	31.10680910278709	122.51917161138869	11.8	253.32500000000005	260.0
371582000	1441067586	31.106796576660855	122.51912308089153	11.8	253.33333333333337	260.0
371582000	1441067587	31.10678432265029	122.51907565755548	11.8	253.3416666666667	260.0
371582000	1441067588	31.10677217213993	122.51902872596622	11.8	253.35000000000002	260.0
371582000	1441067589	31.106759956513375	122.51898167071019	11.8	253.35833333333335	260.0
371582000	1441067590	31.10674750715338	122.51893387637443	11.8	253.36666666666667	260.0
371582000	1441067591	31.106734655441723	122.51888472754666	11.8	253.375	260.0
371582000	1441067592	31.106721232759273	122.5188336088154	11.8	253.38333333333335	260.0
371582000	1441067593	31.106707070485818	122.51877990476979	11.8	253.39166666666668	260.0
371582000	1441067594	31.106691999999992	122.518723	11.8	253.4	260.0
371582000	1441067595	31.10667591485546	122.51866249133042	11.8	253.41111111111113	260.11111111111114
371582000	1441067596	31.10665895731036	122.5185988245194	11.8	253.42222222222225	260.22222222222223
371582000	1441067597	31.106641331799974	122.51853265755796	11.8	253.43333333333337	260.3333333333333
371582000	1441067598	31.106623242760726	122.51846464843614	11.8	253.44444444444449	260.44444444444446
371582000	1441067599	31.106604894630344	122.51839545514302	11.8	253.45555555555555	260.55555555555554
371582000	1441067600	31.106586491847906	122.51832573566655	11.8	253.46666666666667	260.6666666666667
[truncated: 3,368 more rows]
