# Supplementary material for: Maritime traffic congestion identification and ship trajectory prediction using temporal graph convolutional networks
Source: PLoS One. 2026 Mar 9;21(3):e0342781. doi: 10.1371/journal.pone.0342781 (PMC12970927; doi:10.1371/journal.pone.0342781)
Supplement: S1 File — (ZIP) [file pone.0342781.s001.zip › data/interpolation/shipid_372038000_processed.csv]

shipid	lasttime	lat	lon	sog	cog	hdg
372038000	1441065608	31.120728	122.69818800000002	10.3	247.70000000000002	255.00000000000003
372038000	1441065609	31.120706823231405	122.69812734317252	10.287500000000001	247.77500000000003	255.00000000000003
372038000	1441065610	31.120686121515032	122.69806791783701	10.275	247.85	255.00000000000003
372038000	1441065611	31.120665861149067	122.69800964850837	10.2625	247.925	255.00000000000003
372038000	1441065612	31.120646008431507	122.69795245970163	10.25	248.00000000000006	255.00000000000003
372038000	1441065613	31.120626529660214	122.69789627593195	10.2375	248.07500000000002	255.00000000000003
372038000	1441065614	31.12060739113286	122.69784102171475	10.225	248.15000000000003	255.00000000000003
372038000	1441065615	31.120588559146984	122.69778662156553	10.212499999999999	248.225	255.00000000000003
372038000	1441065616	31.12057	122.697733	10.2	248.3	255.00000000000003
372038000	1441065617	31.120551679989145	122.69768008153396	10.2	248.3	255.00000000000003
372038000	1441065618	31.120533565411538	122.69762779068343	10.2	248.3	255.00000000000003
372038000	1441065619	31.120515622564188	122.69757605196452	10.2	248.3	255.00000000000003
372038000	1441065620	31.12049781774393	122.6975247898935	10.2	248.3	255.00000000000003
372038000	1441065621	31.120480117247503	122.69747392898675	10.2	248.3	255.00000000000003
372038000	1441065622	31.120462487371512	122.69742339376077	10.2	248.3	255.00000000000003
372038000	1441065623	31.12044489441246	122.69737310873226	10.2	248.3	255.00000000000003
372038000	1441065624	31.120427304666702	122.69732299841802	10.2	248.3	255.00000000000003
372038000	1441065625	31.120409684430513	122.69727298733491	10.2	248.3	255.00000000000003
372038000	1441065626	31.120391999999995	122.697223	10.2	248.3	255.00000000000003
372038000	1441065627	31.12037422646108	122.69717297510385	10.19	248.23000000000002	255.00000000000003
372038000	1441065628	31.120356374059057	122.69712290803085	10.18	248.16000000000003	255.00000000000003
372038000	1441065629	31.120338461829153	122.69707280833876	10.17	248.09000000000003	255.00000000000003
372038000	1441065630	31.120320508806607	122.69702268558525	10.16	248.02000000000004	255.00000000000003
372038000	1441065631	31.120302534026642	122.69697254932798	10.149999999999999	247.95	255.00000000000003
372038000	1441065632	31.120284556524503	122.69692240912458	10.139999999999999	247.88	255.00000000000003
372038000	1441065633	31.120266595335494	122.69687227453258	10.129999999999999	247.81	255.00000000000003
372038000	1441065634	31.120248669494856	122.69682215510953	10.12	247.74	255.00000000000003
372038000	1441065635	31.120230798037934	122.69677206041284	10.11	247.67000000000002	255.00000000000003
372038000	1441065636	31.120212999999993	122.696722	10.1	247.60000000000002	255.00000000000003
372038000	1441065637	31.12019528917096	122.69667198104419	10.1	247.59000000000003	255.00000000000003
372038000	1441065638	31.120177658358973	122.6966220011823	10.1	247.58	255.00000000000003
372038000	1441065639	31.120160095126735	122.69657205566702	10.1	247.57000000000002	255.00000000000003
372038000	1441065640	31.12014258703694	122.6965221397511	10.1	247.56000000000003	255.00000000000003
372038000	1441065641	31.1201251216523	122.69647224868731	10.1	247.55	255.00000000000003
372038000	1441065642	31.12010768653549	122.69642237772848	10.1	247.54000000000002	255.00000000000003
372038000	1441065643	31.120090269249186	122.69637252212745	10.1	247.53000000000003	255.00000000000003
372038000	1441065644	31.120072857356067	122.69632267713708	10.1	247.52	255.00000000000003
372038000	1441065645	31.12005543841878	122.6962728380103	10.1	247.51000000000002	255.00000000000003
372038000	1441065646	31.12003799999999	122.696223	10.1	247.50000000000003	255.00000000000003
372038000	1441065647	31.12002052865971	122.69617316099033	10.09090909090909	247.47272727272733	255.09090909090912
372038000	1441065648	31.120003006947243	122.69612332938999	10.081818181818182	247.44545454545457	255.1818181818182
372038000	1441065649	31.11998541640934	122.69607351623885	10.072727272727272	247.41818181818186	255.27272727272728
372038000	1441065650	31.119967738592692	122.6960237325769	10.063636363636363	247.3909090909091	255.3636363636364
372038000	1441065651	31.119949955044053	122.69597398944406	10.054545454545455	247.36363636363637	255.45454545454547
372038000	1441065652	31.119932047310183	122.69592429788034	10.045454545454545	247.33636363636364	255.54545454545456
372038000	1441065653	31.119913996937854	122.69587466892574	10.036363636363637	247.3090909090909	255.63636363636363
372038000	1441065654	31.119895785473858	122.69582511362032	10.027272727272727	247.28181818181815	255.72727272727272
372038000	1441065655	31.119877394464993	122.69577564300413	10.018181818181818	247.25454545454545	255.81818181818184
372038000	1441065656	31.119858805458104	122.69572626811733	10.00909090909091	247.2272727272727	255.9090909090909
372038000	1441065657	31.11984	122.695677	10.0	247.2	256.0
372038000	1441065658	31.119820968656672	122.69562784407238	10.0	247.1	256.1
372038000	1441065659	31.119801738070453	122.69557878327477	10.0	247.0	256.2
372038000	1441065660	31.119782343902774	122.69552979492747	10.0	246.9	256.3
372038000	1441065661	31.119762821815005	122.69548085635076	10.0	246.8	256.4
372038000	1441065662	31.11974320746851	122.69543194486481	10.0	246.70000000000002	256.5
372038000	1441065663	31.119723536524603	122.69538303778978	10.0	246.59999999999997	256.6
372038000	1441065664	31.119703844644576	122.69533411244579	10.0	246.49999999999997	256.7
372038000	1441065665	31.119684167489645	122.69528514615286	10.0	246.39999999999998	256.8
372038000	1441065666	31.119664540721068	122.69523611623094	10.0	246.3	256.9
372038000	1441065667	31.119645	122.695187	10.0	246.20000000000002	257.0
372038000	1441065668	31.11962557290837	122.69513778118898	10.0	246.15555555555554	257.1111111111111
372038000	1441065669	31.119606254711297	122.695088469163	10.0	246.11111111111111	257.22222222222223
372038000	1441065670	31.11958703259472	122.6950390796963	10.0	246.06666666666666	257.3333333333333
372038000	1441065671	31.11956789374456	122.69498962856318	10.0	246.02222222222224	257.44444444444446
372038000	1441065672	31.119548825346808	122.69494013153783	10.0	245.9777777777778	257.55555555555554
372038000	1441065673	31.119529814587437	122.69489060439454	10.0	245.93333333333337	257.66666666666663
372038000	1441065674	31.11951084865247	122.69484106290761	10.0	245.8888888888889	257.77777777777777
372038000	1441065675	31.119491914727973	122.69479152285132	10.0	245.8444444444445	257.88888888888886
372038000	1441065676	31.119473	122.694742	10.0	245.80000000000004	258.0
372038000	1441065677	31.119454097565157	122.69469250593984	9.99	245.90000000000003	258.09999999999997
372038000	1441065678	31.119435224162235	122.69464303550473	9.98	246.00000000000003	258.2
372038000	1441065679	31.119416402440525	122.69459357934029	9.97	246.10000000000002	258.3
372038000	1441065680	31.119397655049294	122.69454412809223	9.96	246.20000000000002	258.40000000000003
372038000	1441065681	31.119379004637832	122.69449467240622	9.95	246.30000000000004	258.5
372038000	1441065682	31.119360473855366	122.69444520292775	9.94	246.40000000000003	258.6
372038000	1441065683	31.119342085351136	122.69439571030242	9.93	246.50000000000003	258.7
372038000	1441065684	31.11932386177435	122.69434618517572	9.92	246.60000000000002	258.8
372038000	1441065685	31.119305825774248	122.6942966181931	9.91	246.70000000000002	258.90000000000003
372038000	1441065686	31.119288	122.694247	9.9	246.8	259.0
372038000	1441065687	31.11927040081327	122.69419732529833	9.89	247.0	259.0
372038000	1441065688	31.11925301942575	122.69414760501604	9.88	247.2	259.0
372038000	1441065689	31.11923584076154	122.69409785413762	9.870000000000001	247.40000000000003	259.0
372038000	1441065690	31.11921884974486	122.69404808764764	9.860000000000001	247.60000000000002	259.0
372038000	1441065691	31.119202031299913	122.69399832053058	9.850000000000001	247.8	259.0
372038000	1441065692	31.11918537035093	122.69394856777106	9.84	248.0	259.0
372038000	1441065693	31.11916885182215	122.6938988443536	9.83	248.2	259.0
372038000	1441065694	31.11915246063789	122.69384916526288	9.82	248.4	259.0
372038000	1441065695	31.119136181722382	122.69379954548346	9.81	248.6	259.0
372038000	1441065696	31.11912	122.69375	9.8	248.79999999999998	259.0
372038000	1441065697	31.119103902183344	122.6937005388691	9.790000000000001	248.95	259.1
372038000	1441065698	31.119087882137993	122.69365115243504	9.780000000000001	249.09999999999997	259.2
372038000	1441065699	31.119071935517823	122.69360182611406	9.77	249.25000000000003	259.3
372038000	1441065700	31.119056057976646	122.69355254532239	9.76	249.4	259.4
372038000	1441065701	31.11904024516828	122.69350329547629	9.75	249.55	259.50000000000006
372038000	1441065702	31.11902449274648	122.69345406199203	9.74	249.7	259.6
372038000	1441065703	31.119008796365048	122.69340483028596	9.73	249.84999999999997	259.70000000000005
372038000	1441065704	31.118993151677685	122.69335558577437	9.719999999999999	250.00000000000003	259.8
372038000	1441065705	31.11897755433809	122.69330631387359	9.709999999999999	250.15	259.90000000000003
372038000	1441065706	31.118962000000003	122.693257	9.7	250.3	260.0
372038000	1441065707	31.118946484694717	122.69320763362235	9.7	250.3181818181818	260.0
372038000	1441065708	31.118931005964228	122.693158220419	9.7	250.33636363636364	260.0
372038000	1441065709	31.118915561728144	122.69310877012063	9.7	250.35454545454547	260.0
372038000	1441065710	31.118900149906125	122.69305929245799	9.7	250.3727272727273	260.0
372038000	1441065711	31.118884768417857	122.6930097971618	9.7	250.3909090909091	260.0
372038000	1441065712	31.118869415183003	122.69296029396277	9.7	250.40909090909088	260.0
372038000	1441065713	31.11885408812127	122.69291079259162	9.7	250.4272727272727	260.0
372038000	1441065714	31.118838785152366	122.69286130277905	9.7	250.44545454545454	260.0
372038000	1441065715	31.118823504196033	122.6928118342558	9.7	250.46363636363634	260.0
372038000	1441065716	31.118808243171983	122.69276239675253	9.7	250.48181818181817	260.0
372038000	1441065717	31.118793000000004	122.692713	9.7	250.5	260.0
372038000	1441065718	31.11877777350734	122.69266365231435	9.7	250.47	260.0
372038000	1441065719	31.118762566151336	122.69261435635373	9.7	250.44	260.0
372038000	1441065720	31.11874738129677	122.69256511336175	9.7	250.41	260.0
372038000	1441065721	31.118732222308473	122.69251592458198	9.7	250.38	260.0
372038000	1441065722	31.118717092551247	122.692466791258	9.7	250.35	260.0
372038000	1441065723	31.11870199538993	122.69241771463341	9.7	250.32	260.0
372038000	1441065724	31.11868693418932	122.69236869595176	9.7	250.29	260.0
372038000	1441065725	31.118671912314245	122.69231973645658	9.7	250.26000000000002	260.0
372038000	1441065726	31.118656933129525	122.69227083739149	9.7	250.23000000000002	260.0
372038000	1441065727	31.118642000000005	122.69222200000002	9.7	250.20000000000002	260.0
372038000	1441065728	31.118627113232183	122.69217321531444	9.7	250.22222222222223	260.0
372038000	1441065729	31.11861226089945	122.69212443352215	9.7	250.24444444444447	260.0
372038000	1441065730	31.118597428016788	122.69207559459939	9.7	250.26666666666665	260.0
372038000	1441065731	31.11858259959908	122.69202663852245	9.7	250.2888888888889	260.0
372038000	1441065732	31.11856776066115	122.69197750526769	9.7	250.31111111111113	260.0
372038000	1441065733	31.118552896217707	122.69192813481152	9.7	250.33333333333334	260.0
372038000	1441065734	31.118537991283358	122.69187846713045	9.7	250.35555555555553	260.0
372038000	1441065735	31.118523030872645	122.69182844220107	9.7	250.37777777777777	260.0
372038000	1441065736	31.118508000000002	122.69177800000001	9.7	250.4	260.0
372038000	1441065737	31.118492898161954	122.69172712450919	9.69090909090909	250.4727272727273	260.0
372038000	1441065738	31.118477782783984	122.69167597573136	9.681818181818182	250.54545454545453	260.0
372038000	1441065739	31.11846272577401	122.69162475767429	9.672727272727272	250.6181818181818	260.0
372038000	1441065740	31.11844779904029	122.69157367434539	9.663636363636362	250.6909090909091	260.0
372038000	1441065741	31.11843307449143	122.69152292975184	9.654545454545454	250.76363636363638	260.0
372038000	1441065742	31.118418624036327	122.69147272790052	9.645454545454545	250.83636363636361	260.0
372038000	1441065743	31.118404519584196	122.69142327279802	9.636363636363637	250.9090909090909	260.0
372038000	1441065744	31.118390833044547	122.69137476845073	9.627272727272727	250.9818181818182	260.0
372038000	1441065745	31.11837763632722	122.69132741886473	9.618181818181817	251.05454545454546	260.0
372038000	1441065746	31.11836500134226	122.69128142804595	9.60909090909091	251.12727272727273	260.0
372038000	1441065747	31.118353	122.691237	9.6	251.2	260.0
372038000	1441065748	31.118341658101535	122.69119421342785	9.59090909090909	251.29999999999998	260.0
372038000	1441065749	31.11833081700997	122.69115264581217	9.581818181818182	251.39999999999998	260.0
372038000	1441065750	31.11832027197829	122.6911117493316	9.572727272727272	251.50000000000003	260.0
372038000	1441065751	31.118309818258762	122.69107097616548	9.563636363636363	251.60000000000002	260.0
372038000	1441065752	31.118299251102936	122.69102977849371	9.554545454545455	251.70000000000002	260.0
372038000	1441065753	31.118288365761707	122.69098760849674	9.545454545454545	251.8	260.0
372038000	1441065754	31.118276957485193	122.69094391835577	9.536363636363637	251.9	260.0
372038000	1441065755	31.11826482152276	122.6908981602526	9.527272727272727	252.0	260.0
372038000	1441065756	31.118251753122905	122.69084978636978	9.518181818181818	252.10000000000005	260.0
372038000	1441065757	31.11823754753317	122.69079824889077	9.50909090909091	252.20000000000005	260.0
372038000	1441065758	31.118221999999992	122.69074299999998	9.5	252.30000000000004	260.0
372038000	1441065759	31.118205006661984	122.69068377957474	9.5	252.20000000000005	260.0
372038000	1441065760	31.118186867230936	122.6906214782598	9.5	252.10000000000005	260.0
372038000	1441065761	31.118167982313718	122.69055727439026	9.5	252.00000000000006	260.0
372038000	1441065762	31.11814875251943	122.69049234629934	9.5	251.9	260.0
372038000	1441065763	31.118129578459502	122.69042787231822	9.5	251.8	260.0
372038000	1441065764	31.11811086074769	122.69036503077604	9.5	251.70000000000002	260.0
372038000	1441065765	31.118092999999995	122.69030499999998	9.5	251.60000000000002	260.0
372038000	1441065766	31.11807630751801	122.69024868876618	9.508333333333333	251.55000000000004	260.0
372038000	1441065767	31.118060737338226	122.69019592765285	9.516666666666666	251.50000000000003	260.0
372038000	1441065768	31.118046154179883	122.69014627768972	9.525	251.45000000000005	260.0
372038000	1441065769	31.118032422761285	122.6900992999072	9.533333333333333	251.40000000000003	260.0
372038000	1441065770	31.118019407799896	122.69005455533642	9.541666666666666	251.35000000000005	260.0
372038000	1441065771	31.11800697401251	122.69001160500908	9.55	251.30000000000004	260.0
372038000	1441065772	31.117994986115132	122.68997000995749	9.558333333333334	251.25	260.0
372038000	1441065773	31.11798330882326	122.68992933121447	9.566666666666666	251.2	260.0
372038000	1441065774	31.117971806851774	122.68988912981324	9.575	251.15	260.0
372038000	1441065775	31.117960344914977	122.68984896678757	9.583333333333332	251.1	260.0
372038000	1441065776	31.117948787726657	122.68980840317163	9.591666666666667	251.05	260.0
372038000	1441065777	31.117936999999994	122.689767	9.6	251.0	260.0
372038000	1441065778	31.11792487279283	122.68972440374287	9.605263157894736	251.05789473684214	260.0
372038000	1441065779	31.11791240254313	122.68968060261092	9.610526315789473	251.1157894736842	260.0
372038000	1441065780	31.117899612034034	122.68963567024997	9.61578947368421	251.17368421052632	260.0
372038000	1441065781	31.117886524048792	122.68958968030569	9.621052631578946	251.23157894736843	260.0
372038000	1441065782	31.117873161370692	122.68954270642377	9.626315789473685	251.28947368421052	260.0
372038000	1441065783	31.117859546783112	122.68949482224976	9.631578947368421	251.34736842105264	260.0
372038000	1441065784	31.117845703069495	122.68944610142918	9.636842105263158	251.40526315789475	260.0
372038000	1441065785	31.117831653013464	122.68939661760747	9.642105263157895	251.4631578947368	260.0
372038000	1441065786	31.117817419398612	122.68934644442996	9.647368421052631	251.52105263157895	260.0
372038000	1441065787	31.117803025008772	122.68929565554193	9.652631578947368	251.57894736842107	260.0
372038000	1441065788	31.11778849262776	122.68924432458854	9.657894736842104	251.63684210526318	260.0
372038000	1441065789	31.117773845039586	122.68919252521488	9.663157894736841	251.69473684210524	260.0
372038000	1441065790	31.11775910502832	122.68914033106599	9.668421052631578	251.75263157894736	260.0
372038000	1441065791	31.1177442953782	122.68908781578673	9.673684210526314	251.8105263157895	260.0
372038000	1441065792	31.11772943887352	122.68903505302194	9.678947368421053	251.86842105263156	260.0
372038000	1441065793	31.117714558298747	122.68898211641628	9.68421052631579	251.92631578947368	260.0
372038000	1441065794	31.117699676438413	122.68892907961441	9.689473684210526	251.9842105263158	260.0
372038000	1441065795	31.117684816077237	122.68887601626086	9.694736842105263	252.04210526315788	260.0
372038000	1441065796	31.117670000000004	122.688823	9.7	252.1	260.0
372038000	1441065797	31.11765524989284	122.68877010899051	9.7	252.0909090909091	260.0
372038000	1441065798	31.117640583046892	122.6887174394481	9.7	252.08181818181816	260.0
372038000	1441065799	31.117626015654608	122.68866509210277	9.7	252.0727272727273	260.0
372038000	1441065800	31.117611563908685	122.68861316768441	9.7	252.06363636363636	260.0
372038000	1441065801	31.117597244001928	122.68856176692273	9.7	252.05454545454546	260.0
372038000	1441065802	31.117583072127285	122.68851099054748	9.7	252.04545454545453	260.0
372038000	1441065803	31.117569064477888	122.68846093928822	9.7	252.03636363636363	260.0
372038000	1441065804	31.117555237246993	122.68841171387446	9.7	252.0272727272727	260.0
372038000	1441065805	31.117541606628002	122.68836341503564	9.7	252.01818181818183	260.0
372038000	1441065806	31.117528188814457	122.68831614350107	9.7	252.00909090909087	260.0
372038000	1441065807	31.117514999999994	122.68827	9.7	252.0	260.0
372038000	1441065808	31.117502037844854	122.68822501187292	9.709090909090909	251.87272727272725	260.0
372038000	1441065809	31.11748922587495	122.68818091290522	9.718181818181817	251.74545454545455	260.0
372038000	1441065810	31.117476469082266	122.68813736349398	9.727272727272727	251.6181818181818	260.0
372038000	1441065811	31.117463672458268	122.68809402403657	9.736363636363636	251.4909090909091	260.0
372038000	1441065812	31.117450740993966	122.68805055493071	9.745454545454546	251.36363636363635	260.0
372038000	1441065813	31.117437579679937	122.68800661657455	9.754545454545454	251.23636363636365	260.0
372038000	1441065814	31.117424093506287	122.68796186936656	9.763636363636364	251.1090909090909	260.0
372038000	1441065815	31.117410187462642	122.68791597370563	9.772727272727273	250.9818181818182	260.0
372038000	1441065816	31.11739576653809	122.68786858999098	9.781818181818183	250.85454545454544	260.0
372038000	1441065817	31.117380735721216	122.68781937862236	9.790909090909091	250.72727272727275	260.0
372038000	1441065818	31.117365	122.687768	9.8	250.6	260.0
372038000	1441065819	31.117348504720685	122.68771426062243	9.8125	250.5125	260.125
372038000	1441065820	31.117331356664945	122.68765855137977	9.825000000000001	250.425	260.25
372038000	1441065821	31.117313702974023	122.6876014092594	9.8375	250.33749999999998	260.375
372038000	1441065822	31.11729569079008	122.68754337124804	9.850000000000001	250.25	260.5
372038000	1441065823	31.11727746725618	122.68748497433161	9.8625	250.16250000000002	260.625
372038000	1441065824	31.117259179516363	122.68742675549532	9.875	250.075	260.75
372038000	1441065825	31.117240974715656	122.68736925172358	9.887500000000001	249.9875	260.875
372038000	1441065826	31.117222999999996	122.68731300000002	9.9	249.90000000000003	261.0
372038000	1441065827	31.11720537280351	122.68725841075354	9.9	249.89090909090913	261.1818181818182
372038000	1441065828	31.11718809170977	122.68720538819674	9.9	249.8818181818182	261.3636363636364
372038000	1441065829	31.117171125589298	122.6871537099884	9.9	249.87272727272733	261.54545454545456
372038000	1441065830	31.117154443312202	122.68710315378755	9.9	249.86363636363637	261.7272727272727
372038000	1441065831	31.1171380137482	122.68705349725344	9.9	249.8545454545455	261.90909090909093
372038000	1441065832	31.117121805766693	122.68700451804565	9.9	249.84545454545457	262.0909090909091
372038000	1441065833	31.117105788236657	122.6869559938239	9.9	249.83636363636367	262.2727272727273
372038000	1441065834	31.117089930026804	122.68690770224816	9.9	249.82727272727274	262.4545454545455
372038000	1441065835	31.117074200005458	122.68685942097862	9.9	249.81818181818187	262.6363636363636
372038000	1441065836	31.117058567040623	122.6868109276757	9.9	249.8090909090909	262.81818181818187
372038000	1441065837	31.117043	122.686762	9.9	249.80000000000004	263.0
372038000	1441065838	31.117027478644637	122.68671246869425	9.9	249.93000000000004	263.1
372038000	1441065839	31.117012026310455	122.68666237682889	9.9	250.06000000000003	263.2
372038000	1441065840	31.116996677227203	122.6866118205562	9.9	250.19	263.3
372038000	1441065841	31.116981465624757	122.68656089602821	9.9	250.32	263.4
372038000	1441065842	31.116966425733185	122.68650969939694	9.9	250.45000000000005	263.5
372038000	1441065843	31.116951591782634	122.68645832681418	9.9	250.58000000000004	263.6
372038000	1441065844	31.116936998003467	122.68640687443161	9.9	250.71000000000004	263.70000000000005
372038000	1441065845	31.116922678626196	122.68635543840081	9.9	250.84000000000003	263.8
372038000	1441065846	31.116908667881432	122.68630411487318	9.9	250.97	263.90000000000003
372038000	1441065847	31.116894999999992	122.686253	9.9	251.1	264.0
372038000	1441065848	31.116881694033125	122.6862021580798	9.9	251.35555555555558	264.0
372038000	1441065849	31.116868708313337	122.68615152600061	9.9	251.61111111111114	264.0
372038000	1441065850	31.11685598599332	122.68610100879795	9.9	251.86666666666665	264.0
372038000	1441065851	31.116843470225618	122.6860505115075	9.9	252.12222222222223	264.0
372038000	1441065852	31.116831104162593	122.68599993916511	9.9	252.3777777777778	264.0
372038000	1441065853	31.116818830956504	122.68594919680689	9.9	252.63333333333335	264.0
372038000	1441065854	31.116806593759442	122.68589818946901	9.9	252.88888888888889	264.0
372038000	1441065855	31.11679433572334	122.68584682218786	9.9	253.14444444444445	264.0
372038000	1441065856	31.116781999999997	122.68579499999998	9.9	253.4	264.0
372038000	1441065857	31.11676954708049	122.68574267244064	9.9	253.4818181818182	264.0
372038000	1441065858	31.11675700681373	122.68568996703898	9.9	253.56363636363636	264.0
372038000	1441065859	31.11674442638835	122.68563705582261	9.9	253.64545454545458	264.0
372038000	1441065860	31.11673185299322	122.6855841108188	9.9	253.72727272727275	264.0
372038000	1441065861	31.116719333817528	122.6855313040547	9.9	253.8090909090909	264.0
372038000	1441065862	31.116706916050713	122.68547880755732	9.9	253.8909090909091	264.0
372038000	1441065863	31.116694646882525	122.68542679335332	9.9	253.97272727272727	264.0
372038000	1441065864	31.11668257350297	122.6853754334693	9.9	254.05454545454543	264.0
372038000	1441065865	31.1166707431023	122.68532489993164	9.9	254.13636363636365	264.0
372038000	1441065866	31.116659202871055	122.68527536476654	9.9	254.21818181818185	264.0
372038000	1441065867	31.116648	122.68522700000001	9.9	254.3	264.0
372038000	1441065868	31.116637158742073	122.68517989017977	9.9	254.35454545454547	264.0909090909091
372038000	1441065869	31.11662661159789	122.68513376994086	9.9	254.40909090909093	264.1818181818182
372038000	1441065870	31.116616268129576	122.68508828644049	9.9	254.46363636363634	264.2727272727273
372038000	1441065871	31.11660603789872	122.68504308683622	9.9	254.51818181818183	264.3636363636364
372038000	1441065872	31.11659583046644	122.68499781828588	9.9	254.5727272727273	264.45454545454544
372038000	1441065873	31.116585555393325	122.6849521279477	9.9	254.62727272727275	264.54545454545456
372038000	1441065874	31.116575122239453	122.68490566298021	9.9	254.68181818181822	264.6363636363636
372038000	1441065875	31.11656444056445	122.68485807054226	9.9	254.73636363636368	264.72727272727275
372038000	1441065876	31.116553419927342	122.68480899779311	9.9	254.79090909090908	264.8181818181818
372038000	1441065877	31.116541969886573	122.68475809189235	9.9	254.84545454545454	264.9090909090909
372038000	1441065878	31.116529999999997	122.68470500000001	9.9	254.90000000000003	265.0
372038000	1441065879	31.116517455618897	122.68464951726803	9.9	254.9375	265.0
372038000	1441065880	31.116504425270865	122.68459203081436	9.9	254.975	265.0
372038000	1441065881	31.11649103327835	122.68453307574802	9.9	255.01250000000002	265.0
372038000	1441065882	31.116477403964712	122.68447318717747	9.9	255.05	265.0
372038000	1441065883	31.11646366165424	122.6844129002105	9.9	255.0875	265.0
372038000	1441065884	31.116449930672275	122.68435274995431	9.9	255.12500000000003	265.0
372038000	1441065885	31.116436335345107	122.68429327151551	9.9	255.16250000000002	265.0
372038000	1441065886	31.116423000000008	122.684235	9.9	255.20000000000002	265.0
372038000	1441065887	31.116410021896943	122.68417834901771	9.9	255.21818181818182	265.0
372038000	1441065888	31.116397390023387	122.68412324619653	9.9	255.23636363636365	265.0
372038000	1441065889	31.116385066298296	122.68406949766903	9.9	255.25454545454548	265.0
372038000	1441065890	31.116373012640217	122.68401690956802	9.9	255.27272727272728	265.0
372038000	1441065891	31.11636119096738	122.68396528802651	9.9	255.2909090909091	265.0
372038000	1441065892	31.11634956319767	122.68391443917774	9.9	255.30909090909088	265.0
372038000	1441065893	31.116338091248647	122.68386416915507	9.9	255.3272727272727	265.0
372038000	1441065894	31.116326737037575	122.68381428409212	9.9	255.34545454545452	265.0
372038000	1441065895	31.1163154624814	122.68376459012264	9.9	255.36363636363635	265.0
372038000	1441065896	31.116304229496762	122.68371489338057	9.9	255.38181818181818	265.0
372038000	1441065897	31.116292999999995	122.68366500000002	9.9	255.39999999999998	265.0
372038000	1441065898	31.116281742810443	122.68361475404747	9.894736842105264	255.44210526315786	265.0
372038000	1441065899	31.116270454360162	122.6835641513183	9.889473684210527	255.4842105263158	265.0
372038000	1441065900	31.116259137984574	122.68351322554003	9.88421052631579	255.52631578947367	265.0
372038000	1441065901	31.116247797019078	122.68346201044018	9.878947368421054	255.56842105263158	265.0
372038000	1441065902	31.116236434799152	122.68341053974629	9.873684210526315	255.61052631578946	265.0
372038000	1441065903	31.116225054660333	122.68335884718583	9.868421052631579	255.6526315789474	265.0
372038000	1441065904	31.116213659938207	122.68330696648621	9.863157894736842	255.69473684210524	265.0
372038000	1441065905	31.116202253968396	122.68325493137492	9.857894736842105	255.73684210526312	265.0
372038000	1441065906	31.11619084008661	122.68320277557932	9.852631578947369	255.77894736842106	265.0
372038000	1441065907	31.11617942162857	122.68315053282682	9.847368421052632	255.82105263157894	265.0
372038000	1441065908	31.1161680019301	122.68309823684477	9.842105263157896	255.86315789473684	265.0
372038000	1441065909	31.116156584327022	122.68304592136052	9.836842105263159	255.90526315789472	265.0
372038000	1441065910	31.116145172155267	122.68299362010137	9.831578947368422	255.9473684210526	265.0
372038000	1441065911	31.116133768750792	122.6829413667946	9.826315789473686	255.98947368421054	265.0
372038000	1441065912	31.116122377449592	122.68288919516749	9.821052631578947	256.0315789473684	265.0
372038000	1441065913	31.11611100158777	122.68283713894726	9.81578947368421	256.0736842105263	265.0
372038000	1441065914	31.116099644501436	122.68278523186116	9.810526315789474	256.1157894736842	265.0
372038000	1441065915	31.116088309526774	122.68273350763634	9.805263157894737	256.15789473684214	265.0
372038000	1441065916	31.116077	122.682682	9.8	256.2	265.0
372038000	1441065917	31.116065720588065	122.6826307281362	9.8	256.2	265.0
372038000	1441065918	31.116054481280486	122.68257965305688	9.8	256.2	265.0
372038000	1441065919	31.116043293397396	122.68252872123082	9.8	256.2	265.0
372038000	1441065920	31.116032168258826	122.68247787912686	9.8	256.2	265.0
372038000	1441065921	31.116021117184722	122.68242707321383	9.8	256.2	265.0
372038000	1441065922	31.116010151494937	122.68237624996058	9.8	256.2	265.0
372038000	1441065923	31.11599928250925	122.68232535583591	9.8	256.2	265.0
372038000	1441065924	31.11598852154735	122.6822743373087	9.8	256.2	265.0
372038000	1441065925	31.11597787992883	122.68222314084775	9.8	256.2	265.0
372038000	1441065926	31.115967368973248	122.6821717129219	9.8	256.2	265.0
372038000	1441065927	31.115957000000005	122.68211999999998	9.8	256.2	265.0
372038000	1441065928	31.115946780718822	122.68206798313173	9.790000000000001	256.21	265.0
372038000	1441065929	31.11593670440091	122.68201578169032	9.780000000000001	256.21999999999997	265.0
372038000	1441065930	31.11592676070801	122.68196354962977	9.77	256.23	265.0
372038000	1441065931	31.115916939302192	122.68191144090409	9.76	256.24	265.0
372038000	1441065932	31.115907229845707	122.6818596094672	9.75	256.25	265.0
372038000	1441065933	31.115897622001082	122.68180820927302	9.74	256.26000000000005	265.0
372038000	1441065934	31.115888105431086	122.68175739427541	9.73	256.27000000000004	265.0
372038000	1441065935	31.115878669798715	122.68170731842818	9.719999999999999	256.28000000000003	265.0
372038000	1441065936	31.115869304767205	122.68165813568513	9.709999999999999	256.29	265.0
372038000	1441065937	31.115859999999994	122.68161	9.7	256.3	265.0
372038000	1441065938	31.11585074384194	122.68156300953625	9.7	256.2952380952381	265.0
372038000	1441065939	31.115841519362675	122.68151703929611	9.7	256.2904761904762	265.0
372038000	1441065940	31.11583230831285	122.68147190849177	9.7	256.2857142857143	265.0
372038000	1441065941	31.115823092442792	122.68142743633544	9.7	256.28095238095244	265.0
372038000	1441065942	31.115813853502594	122.68138344203945	9.7	256.2761904761905	265.0
372038000	1441065943	31.11580457324208	122.68133974481621	9.7	256.2714285714286	265.0
372038000	1441065944	31.115795233410825	122.68129616387832	9.7	256.2666666666667	265.0
372038000	1441065945	31.11578581575818	122.6812525184384	9.7	256.26190476190476	265.0
372038000	1441065946	31.115776302033215	122.68120862770921	9.7	256.25714285714287	265.0
372038000	1441065947	31.1157666739848	122.6811643109036	9.7	256.252380952381	265.0
372038000	1441065948	31.11575691336151	122.68111938723459	9.7	256.2476190476191	265.0
372038000	1441065949	31.115747001911693	122.68107367591524	9.7	256.24285714285713	265.0
372038000	1441065950	31.115736921383416	122.68102699615875	9.7	256.23809523809524	265.0
372038000	1441065951	31.115726653524472	122.6809791671785	9.7	256.23333333333335	265.0
372038000	1441065952	31.115716180082323	122.68093000818793	9.7	256.2285714285714	265.0
372038000	1441065953	31.11570548280418	122.68087933840066	9.7	256.2238095238095	265.0
372038000	1441065954	31.115694543436884	122.68082697703038	9.7	256.2190476190476	265.0
372038000	1441065955	31.11568334372689	122.68077274329104	9.7	256.2142857142857	265.0
372038000	1441065956	31.115671865420367	122.68071645639671	9.7	256.2095238095238	265.0
372038000	1441065957	31.11566009026297	122.68065793556154	9.7	256.20476190476194	265.0
372038000	1441065958	31.115647999999997	122.68059699999999	9.7	256.2	265.0
372038000	1441065959	31.115635600314338	122.6805336390614	9.6875	256.28749999999997	265.0
372038000	1441065960	31.115622992641576	122.680468522634	9.674999999999999	256.375	265.0
372038000	1441065961	31.115610302356803	122.68040249074016	9.6625	256.4625	265.0
372038000	1441065962	31.11559765483685	122.6803363834014	9.649999999999999	256.54999999999995	265.0
372038000	1441065963	31.115585175460193	122.68027104063843	9.6375	256.6375	265.0
372038000	1441065964	31.11557298960705	122.68020730247122	9.625	256.72499999999997	265.0
372038000	1441065965	31.115561222659217	122.68014600891891	9.612499999999999	256.8125	265.0
372038000	1441065966	31.11555	122.680088	9.6	256.9	265.0
372038000	1441065967	31.115539409720377	122.68003387536262	9.6	256.9	265.0
372038000	1441065968	31.115529390737226	122.67998327317595	9.6	256.9	265.0
372038000	1441065969	31.11551984467274	122.67993559123983	9.6	256.9	265.0
372038000	1441065970	31.115510673148023	122.67989022735475	9.6	256.9	265.0
372038000	1441065971	31.115501777783155	122.67984657932168	9.6	256.9	265.0
372038000	1441065972	31.115493060197362	122.67980404494199	9.6	256.9	265.0
372038000	1441065973	31.115484422008976	122.67976202201756	9.6	256.9	265.0
372038000	1441065974	31.115475764835562	122.6797199083506	9.6	256.9	265.0
372038000	1441065975	31.11546699029393	122.67967710174374	9.6	256.9	265.0
372038000	1441065976	31.115457999999997	122.679633	9.6	256.9	265.0
372038000	1441065977	31.115448714555356	122.67958713978571	9.6	256.8090909090909	265.0
372038000	1441065978	31.115439130506726	122.67953961321867	9.6	256.71818181818185	265.0
372038000	1441065979	31.115429263387494	122.67949065127944	9.6	256.6272727272727	265.0
372038000	1441065980	31.11541912873126	122.67944048494851	9.6	256.5363636363636	265.0
372038000	1441065981	31.115408742072034	122.67938934520629	9.6	256.44545454545454	265.0
372038000	1441065982	31.115398118944107	122.679337463033	9.6	256.3545454545455	265.0
372038000	1441065983	31.115387274882124	122.67928506940876	9.6	256.2636363636364	265.0
372038000	1441065984	31.11537622542113	122.67923239531355	9.6	256.1727272727273	265.0
372038000	1441065985	31.115364986096534	122.67917967172725	9.6	256.08181818181816	265.0
372038000	1441065986	31.1153535724441	122.67912712962958	9.6	255.99090909090913	265.0
372038000	1441065987	31.115341999999995	122.67907500000001	9.6	255.9	265.0
372038000	1441065988	31.11533028634068	122.67902346361313	9.6	255.8	265.1
372038000	1441065989	31.115318457202633	122.6789725004237	9.6	255.70000000000002	265.2
372038000	1441065990	31.115306540362187	122.67892204018169	9.6	255.60000000000002	265.3
372038000	1441065991	31.11529456359556	122.6788720126369	9.6	255.50000000000003	265.4
372038000	1441065992	31.115282554678846	122.67882234753918	9.6	255.39999999999998	265.5
372038000	1441065993	31.11527054138805	122.67877297463839	9.6	255.3	265.6
372038000	1441065994	31.115258551499036	122.67872382368432	9.6	255.20000000000002	265.7
372038000	1441065995	31.115246612787608	122.67867482442672	9.6	255.10000000000002	265.8
372038000	1441065996	31.1152347530294	122.67862590661537	9.6	255.00000000000003	265.9
372038000	1441065997	31.115223000000007	122.678577	9.6	254.90000000000003	266.0
372038000	1441065998	31.115211372409743	122.67852804427135	9.6	254.85555555555555	266.1111111111111
372038000	1441065999	31.11519985270841	122.67847901888425	9.6	254.81111111111113	266.22222222222223
372038000	1441066000	31.115188414280713	122.67842991323455	9.6	254.76666666666668	266.3333333333333
372038000	1441066001	31.11517703051127	122.67838071671827	9.6	254.72222222222223	266.44444444444446
372038000	1441066002	31.11516567478474	122.67833141873136	9.6	254.6777777777778	266.55555555555554
372038000	1441066003	31.11515432048575	122.67828200866991	9.6	254.63333333333333	266.66666666666663
372038000	1441066004	31.115142940998908	122.67823247593007	9.6	254.58888888888887	266.77777777777777
372038000	1441066005	31.115131509708807	122.67818280990801	9.6	254.54444444444445	266.88888888888886
372038000	1441066006	31.115120000000008	122.678133	9.6	254.5	267.0
372038000	1441066007	31.115108394569194	122.67808303893679	9.6	254.56363636363633	267.09090909090907
372038000	1441066008	31.115096713361567	122.6780329327869	9.6	254.62727272727275	267.18181818181813
372038000	1441066009	31.11508498563445	122.67798269095329	9.6	254.6909090909091	267.27272727272725
372038000	1441066010	31.11507324064518	122.67793232283881	9.6	254.75454545454545	267.3636363636364
372038000	1441066011	31.115061507651134	122.67788183784626	9.6	254.8181818181818	267.4545454545455
372038000	1441066012	31.115049815909664	122.6778312453784	9.6	254.8818181818182	267.5454545454545
372038000	1441066013	31.115038194678153	122.67778055483787	9.6	254.94545454545454	267.6363636363636
372038000	1441066014	31.115026673214015	122.67772977562724	9.6	255.0090909090909	267.72727272727275
372038000	1441066015	31.115015280774653	122.67767891714911	9.6	255.07272727272726	267.81818181818187
372038000	1441066016	31.1150040466175	122.67762798880588	9.6	255.13636363636365	267.90909090909093
372038000	1441066017	31.11499299999999	122.67757699999999	9.6	255.20000000000002	268.0
372038000	1441066018	31.114982162894396	122.67752596927873	9.58	255.34	268.1
372038000	1441066019	31.114971528132298	122.67747495176943	9.56	255.48	268.2
372038000	1441066020	31.114961081260166	122.67742401174436	9.54	255.62000000000003	268.3
372038000	1441066021	31.114950807824595	122.6773732134758	9.52	255.76000000000002	268.4
372038000	1441066022	31.114940693372258	122.67732262123604	9.5	255.9	268.5
372038000	1441066023	31.114930723449937	122.6772722992974	9.48	256.04	268.6
372038000	1441066024	31.11492088360454	122.67722231193217	9.46	256.18	268.70000000000005
372038000	1441066025	31.114911159383013	122.67717272341265	9.44	256.32000000000005	268.8
372038000	1441066026	31.114901536332447	122.67712359801115	9.42	256.46000000000004	268.90000000000003
372038000	1441066027	31.11489200000001	122.67707500000002	9.4	256.6	269.0
372038000	1441066028	31.1148825349857	122.6770269457017	9.4	256.68888888888887	269.0
372038000	1441066029	31.114873122100455	122.67697925963941	9.4	256.77777777777777	269.0
372038000	1441066030	31.114863741207675	122.67693171838663	9.4	256.8666666666667	269.0
372038000	1441066031	31.11485437217039	122.67688409851691	9.4	256.9555555555555	269.0
372038000	1441066032	31.11484499485133	122.67683617660403	9.4	257.0444444444445	269.0
372038000	1441066033	31.114835589112893	122.67678772922183	9.4	257.1333333333333	269.0
372038000	1441066034	31.114826134817122	122.67673853294431	9.4	257.22222222222223	269.0
372038000	1441066035	31.114816611825706	122.67668836434562	9.4	257.3111111111111	269.0
372038000	1441066036	31.114807	122.67663700000001	9.4	257.4	269.0
372038000	1441066037	31.114797290635508	122.67658431004516	9.39	257.55999999999995	269.1
372038000	1441066038	31.11478752076598	122.67653053887166	9.38	257.72	269.2
372038000	1441066039	31.1147777388602	122.67647602443324	9.370000000000001	257.88	269.3
372038000	1441066040	31.114767993387503	122.67642110468324	9.360000000000001	258.03999999999996	269.4
372038000	1441066041	31.11475833281778	122.67636611757486	9.350000000000001	258.20000000000005	269.50000000000006
372038000	1441066042	31.114748805621492	122.676311401061	9.34	258.36	269.6
372038000	1441066043	31.114739460269718	122.67625729309425	9.33	258.52	269.70000000000005
372038000	1441066044	31.114730345234012	122.6762041316271	9.32	258.68	269.8
372038000	1441066045	31.114721508986552	122.6761522546117	9.31	258.84000000000003	269.9
372038000	1441066046	31.114712999999995	122.67610200000001	9.3	259.0	270.0
372038000	1441066047	31.114704851823717	122.67605359610276	9.3	259.03636363636366	270.0
372038000	1441066048	31.114697038312368	122.67600683266653	9.3	259.0727272727273	270.0
372038000	1441066049	31.114689518396357	122.67596138979707	9.3	259.1090909090909	270.0
372038000	1441066050	31.114682251005668	122.67591694760036	9.3	259.1454545454545	270.0
372038000	1441066051	31.114675195069758	122.67587318618254	9.3	259.1818181818182	270.0
372038000	1441066052	31.114668309517665	122.67582978564998	9.3	259.21818181818185	270.0
372038000	1441066053	31.114661553277976	122.67578642610917	9.3	259.25454545454545	270.0
372038000	1441066054	31.114654885278863	122.67574278766685	9.3	259.2909090909091	270.0
372038000	1441066055	31.114648264448046	122.67569855042981	9.3	259.3272727272727	270.0
372038000	1441066056	31.114641649712816	122.67565339450515	9.3	259.3636363636364	270.0
372038000	1441066057	31.114635	122.67560700000001	9.3	259.4	270.0
372038000	1441066058	31.11462828136695	122.67555914176658	9.28888888888889	259.4	270.0
372038000	1441066059	31.114621488394928	122.6755099736363	9.277777777777779	259.4	270.0
372038000	1441066060	31.11461462279647	122.6754597441853	9.266666666666667	259.4	270.0
372038000	1441066061	31.11460768628449	122.67540870198968	9.255555555555556	259.4	270.0
372038000	1441066062	31.114600680572256	122.67535709562546	9.244444444444444	259.4	270.0
372038000	1441066063	31.11459360737343	122.67530517366855	9.233333333333333	259.4	270.0
372038000	1441066064	31.11458646840206	122.67525318469485	9.222222222222221	259.4	270.0
372038000	1441066065	31.114579265372626	122.6752013772801	9.21111111111111	259.4	270.0
372038000	1441066066	31.114572	122.67515000000002	9.2	259.4	270.0
372038000	1441066067	31.11456467515882	122.67509924708652	9.2	259.41818181818184	270.0
372038000	1441066068	31.114557298361717	122.67504909539684	9.2	259.43636363636364	270.0
372038000	1441066069	31.114549878280606	122.67499946744454	9.2	259.45454545454544	270.0
372038000	1441066070	31.114542423587316	122.67495028574318	9.2	259.4727272727273	270.0
372038000	1441066071	31.114534942953537	122.67490147280631	9.2	259.4909090909091	270.0
372038000	1441066072	31.11452744505083	122.6748529511475	9.2	259.5090909090909	270.0
372038000	1441066073	31.114519938550636	122.67480464328032	9.2	259.52727272727276	270.0
372038000	1441066074	31.114512432124297	122.6747564717184	9.2	259.54545454545456	270.0
372038000	1441066075	31.114504934443037	122.67470835897531	9.2	259.5636363636364	270.0
372038000	1441066076	31.114497454177936	122.67466022756463	9.2	259.5818181818182	270.0
372038000	1441066077	31.11449	122.674612	9.2	259.6	270.0
372038000	1441066078	31.11448257977947	122.67456361640613	9.2	259.69000000000005	270.0
372038000	1441066079	31.114475198184124	122.6745150873523	9.2	259.78000000000003	270.0
372038000	1441066080	31.11446785908115	122.67446644101885	9.2	259.87	270.0
372038000	1441066081	31.114460566337797	122.67441770558607	9.2	259.96000000000004	270.0
372038000	1441066082	31.114453323821323	122.67436890923427	9.2	260.05000000000007	270.0
372038000	1441066083	31.11444613539907	122.67432008014379	9.2	260.14000000000004	270.0
372038000	1441066084	31.114439004938372	122.67427124649487	9.2	260.2300000000001	270.0
372038000	1441066085	31.114431936306662	122.67422243646776	9.2	260.32000000000005	270.0
372038000	1441066086	31.114424933371378	122.67417367824274	9.2	260.41	270.0
372038000	1441066087	31.114417999999993	122.674125	9.2	260.50000000000006	270.0
372038000	1441066088	31.114411136811537	122.6740764228625	9.2	260.5111111111111	270.0
372038000	1441066089	31.11440433143093	122.67402793972398	9.2	260.52222222222224	270.0
372038000	1441066090	31.114397568234565	122.67397953642102	9.2	260.53333333333336	270.0
372038000	1441066091	31.114390831598765	122.67393119879016	9.2	260.5444444444445	270.0
372038000	1441066092	31.114384105899926	122.673882912668	9.2	260.55555555555554	270.0
372038000	1441066093	31.114377375514323	122.67383466389124	9.2	260.56666666666666	270.0
372038000	1441066094	31.114370624818303	122.6737864382965	9.2	260.5777777777778	270.0
372038000	1441066095	31.114363838188087	122.67373822172048	9.2	260.5888888888889	270.0
372038000	1441066096	31.114356999999988	122.67369	9.2	260.6	270.0
372038000	1441066097	31.114350097704076	122.67364176109734	9.2	260.56363636363636	270.0
372038000	1441066098	31.11434313104579	122.67359350147723	9.2	260.52727272727276	270.0
372038000	1441066099	31.11433610284445	122.67354521972992	9.2	260.4909090909091	270.0
372038000	1441066100	31.114329015919374	122.67349691444561	9.2	260.45454545454544	270.0
372038000	1441066101	31.114321873089846	122.67344858421458	9.2	260.4181818181818	270.0
372038000	1441066102	31.11431467717517	122.67340022762707	9.2	260.38181818181823	270.0
372038000	1441066103	31.114307430994657	122.67335184327331	9.2	260.3454545454546	270.0
372038000	1441066104	31.11430013736759	122.67330342974348	9.2	260.3090909090909	270.0
372038000	1441066105	31.11429279911327	122.67325498562786	9.2	260.2727272727273	270.0
372038000	1441066106	31.11428541905097	122.67320650951662	9.2	260.23636363636365	270.0
372038000	1441066107	31.11427799999999	122.673158	9.2	260.2	270.0
372038000	1441066108	31.11427054749428	122.67310945791083	9.2	260.19	270.0
372038000	1441066109	31.114263077926278	122.67306089305245	9.2	260.18	270.0
372038000	1441066110	31.11425561040314	122.67301231747084	9.2	260.17	270.0
372038000	1441066111	31.114248164032002	122.67296374321188	9.2	260.16	270.0
372038000	1441066112	31.11424075792005	122.67291518232149	9.2	260.15	270.0
372038000	1441066113	31.11423341117445	122.67286664684545	9.2	260.14	270.0
372038000	1441066114	31.11422614290242	122.67281814882958	9.2	260.13	270.0
372038000	1441066115	31.114218972211166	122.67276970031958	9.2	260.12	270.0
372038000	1441066116	31.114211918207946	122.67272131336117	9.2	260.11	270.0
372038000	1441066117	31.114205	122.67267300000002	9.2	260.1	270.0
372038000	1441066118	31.11419822983642	122.67262476750922	9.188888888888888	260.16666666666663	270.0
372038000	1441066119	31.114191592533615	122.67257660407179	9.177777777777777	260.23333333333335	270.0
372038000	1441066120	31.114185066049767	122.67252849309837	9.166666666666666	260.3	270.0
372038000	1441066121	31.11417862834301	122.67248041799955	9.155555555555555	260.3666666666667	270.0
372038000	1441066122	31.114172257371536	122.672432362186	9.144444444444444	260.43333333333334	270.0
372038000	1441066123	31.114165931093392	122.67238430906848	9.133333333333333	260.50000000000006	270.0
372038000	1441066124	31.11415962746673	122.67233624205774	9.122222222222222	260.56666666666666	270.0
372038000	1441066125	31.114153324449585	122.67228814456462	9.11111111111111	260.6333333333334	270.0
372038000	1441066126	31.114146999999996	122.67224	9.1	260.70000000000005	270.0
372038000	1441066127	31.114140633794616	122.67219179210642	9.1	260.72727272727275	270.0
372038000	1441066128	31.114134212384666	122.6721435059529	9.1	260.7545454545455	270.0
372038000	1441066129	31.11412772403992	122.67209512694018	9.1	260.7818181818182	270.0
372038000	1441066130	31.114121157030176	122.67204664046899	9.1	260.8090909090909	270.0
372038000	1441066131	31.11411449962523	122.67199803194003	9.1	260.83636363636367	270.0
372038000	1441066132	31.11410774009479	122.67194928675413	9.1	260.8636363636364	270.0
372038000	1441066133	31.114100866708622	122.6719003903121	9.1	260.89090909090913	270.0
372038000	1441066134	31.11409386773637	122.6718513280148	9.1	260.91818181818184	270.0
372038000	1441066135	31.114086731447763	122.67180208526307	9.1	260.94545454545454	270.0
372038000	1441066136	31.114079446112424	122.67175264745782	9.1	260.9727272727273	270.0
372038000	1441066137	31.114072	122.671703	9.1	261.0	270.0
372038000	1441066138	31.114064388264566	122.67165315150785	9.1	260.85	270.09999999999997
372038000	1441066139	31.114056633598214	122.67160320346879	9.1	260.70000000000005	270.2
372038000	1441066140	31.114048765577643	122.67155328058745	9.1	260.54999999999995	270.29999999999995
372038000	1441066141	31.11404081377974	122.67150350756835	9.1	260.4	270.4
372038000	1441066142	31.11403280778167	122.67145400911588	9.1	260.25	270.49999999999994
372038000	1441066143	31.114024777160687	122.67140490993437	9.1	260.1	270.6
372038000	1441066144	31.11401675149428	122.67135633472796	9.1	259.95	270.7
372038000	1441066145	31.114008760360107	122.6713084082008	9.1	259.79999999999995	270.8
372038000	1441066146	31.114000833336007	122.67126125505682	9.1	259.65	270.9
372038000	1441066147	31.113992999999997	122.671215	9.1	259.5	271.0
372038000	1441066148	31.11398528060364	122.67116971545498	9.11	259.40999999999997	271.09999999999997
372038000	1441066149	31.113977658092104	122.67112526473011	9.12	259.32	271.2
372038000	1441066150	31.11397010608378	122.67108145885472	9.129999999999999	259.23	271.3
372038000	1441066151	31.11396259819668	122.67103810885824	9.139999999999999	259.14	271.40000000000003
372038000	1441066152	31.11395510804863	122.67099502577025	9.149999999999999	259.05	271.5
372038000	1441066153	31.113947609257217	122.67095202062043	9.16	258.96000000000004	271.6
372038000	1441066154	31.11394007543972	122.67090890443853	9.17	258.87	271.7
372038000	1441066155	31.113932480213197	122.67086548825449	9.18	258.78000000000003	271.8
372038000	1441066156	31.113924797194446	122.67082158309829	9.19	258.69000000000005	271.90000000000003
372038000	1441066157	31.113917000000004	122.670777	9.2	258.6	272.0
372038000	1441066158	31.11390906889566	122.67073158320072	9.2	258.6636363636364	272.0909090909091
372038000	1441066159	31.113901010745185	122.67068530978487	9.2	258.72727272727275	272.1818181818182
372038000	1441066160	31.113892839061794	122.67063819004764	9.2	258.79090909090917	272.2727272727273
372038000	1441066161	31.113884567358756	122.67059023428429	9.2	258.8545454545455	272.36363636363643
372038000	1441066162	31.113876209149307	122.67054145278995	9.2	258.91818181818184	272.45454545454544
372038000	1441066163	31.1138677779467	122.6704918558598	9.2	258.9818181818182	272.54545454545456
372038000	1441066164	31.113859287264198	122.67044145378894	9.2	259.04545454545456	272.6363636363636
372038000	1441066165	31.113850750615015	122.67039025687248	9.2	259.1090909090909	272.72727272727275
372038000	1441066166	31.113842181512425	122.6703382754055	9.2	259.1727272727273	272.81818181818187
372038000	1441066167	31.11383359346966	122.670285519683	9.2	259.23636363636365	272.90909090909093
372038000	1441066168	31.113824999999995	122.670232	9.2	259.3	273.0
372038000	1441066169	31.113816415104576	122.67017775046044	9.21111111111111	259.37777777777774	273.11111111111114
372038000	1441066170	31.113807854736343	122.67012290040397	9.222222222222221	259.4555555555556	273.22222222222223
372038000	1441066171	31.113799335336296	122.67006760297909	9.233333333333333	259.53333333333336	273.33333333333337
372038000	1441066172	31.11379087334577	122.67001201133431	9.244444444444444	259.6111111111111	273.44444444444446
372038000	1441066173	31.11378248520635	122.66995627861792	9.255555555555556	259.6888888888889	273.55555555555554
372038000	1441066174	31.113774187359827	122.66990055797821	9.266666666666667	259.76666666666665	273.6666666666667
372038000	1441066175	31.11376599624832	122.66984500256328	9.277777777777779	259.84444444444443	273.77777777777777
372038000	1441066176	31.11375792831417	122.66978976552123	9.28888888888889	259.9222222222223	273.8888888888889
372038000	1441066177	31.113750000000003	122.669735	9.3	260.0	274.0
372038000	1441066178	31.113742228240895	122.66968083363565	9.3	260.1666666666667	274.0
372038000	1441066179	31.113734631941067	122.66962729201678	9.3	260.3333333333333	274.0
372038000	1441066180	31.11372723049693	122.66957437522017	9.3	260.50000000000006	274.0
372038000	1441066181	31.11372004330488	122.66952208332246	9.3	260.6666666666667	274.0
372038000	1441066182	31.113713089761344	122.66947041640034	9.3	260.83333333333337	274.0
372038000	1441066183	31.113706389262703	122.66941937453046	9.3	261.0	274.0
372038000	1441066184	31.11369996120535	122.66936895778939	9.3	261.1666666666667	274.0
372038000	1441066185	31.11369382498566	122.66931916625373	9.3	261.3333333333333	274.0
372038000	1441066186	31.113688000000007	122.66927	9.3	261.5	274.0
372038000	1441066187	31.113682496618566	122.66922143772099	9.3	261.6636363636364	274.0909090909091
372038000	1441066188	31.113677289106686	122.66917337257452	9.3	261.82727272727277	274.1818181818182
372038000	1441066189	31.11367234270334	122.66912567633486	9.3	261.9909090909091	274.27272727272725
372038000	1441066190	31.113667622647355	122.66907822077629	9.3	262.1545454545454	274.3636363636364
372038000	1441066191	31.11366309417733	122.66903087767321	9.3	262.31818181818187	274.45454545454544
372038000	1441066192	31.11365872253165	122.66898351880018	9.3	262.4818181818182	274.54545454545456
372038000	1441066193	31.113654472948564	122.66893601593178	9.3	262.6454545454546	274.6363636363636
372038000	1441066194	31.11365031066611	122.6688882408427	9.3	262.8090909090909	274.7272727272727
372038000	1441066195	31.113646200922116	122.6688400653078	9.3	262.9727272727273	274.8181818181818
372038000	1441066196	31.11364210895427	122.6687913611019	9.3	263.1363636363637	274.9090909090909
372038000	1441066197	31.113638	122.668742	9.3	263.3	275.0
372038000	1441066198	31.11363384796806	122.66869191272697	9.3	263.36	275.0
372038000	1441066199	31.113629661453153	122.66864126580697	9.3	263.42	275.0
372038000	1441066200	31.113625457721753	122.66859028471379	9.3	263.48	275.0
372038000	1441066201	31.113621254040734	122.66853919492124	9.3	263.54	275.0
372038000	1441066202	31.113617067677268	122.66848822190298	9.3	263.59999999999997	275.0
372038000	1441066203	31.11361291589893	122.66843759113266	9.3	263.65999999999997	275.0
372038000	1441066204	31.113608815973617	122.66838752808377	9.3	263.71999999999997	275.0
372038000	1441066205	31.11360478516957	122.6683382582298	9.3	263.78	275.0
372038000	1441066206	31.113600840755396	122.66829000704409	9.3	263.84	275.0
372038000	1441066207	31.113597	122.668243	9.3	263.9	275.0
372038000	1441066208	31.113593274079822	122.66819736160927	9.31	263.95	275.0
372038000	1441066209	31.1135896498004	122.66815281253766	9.32	263.99999999999994	275.0
372038000	1441066210	31.11358610787407	122.66810897248953	9.33	264.04999999999995	275.0
372038000	1441066211	31.11358262901259	122.66806546116945	9.34	264.09999999999997	275.0
372038000	1441066212	31.113579193927258	122.6680218982819	9.350000000000001	264.15000000000003	275.0
372038000	1441066213	31.1135757833288	122.66797790353164	9.360000000000001	264.2	275.0
372038000	1441066214	31.11357237792744	122.66793309662339	9.370000000000001	264.25	275.0
372038000	1441066215	31.113568958432882	122.66788709726204	9.38	264.3	275.0
372038000	1441066216	31.113565505554227	122.66783952515256	9.39	264.34999999999997	275.0
372038000	1441066217	31.113561999999998	122.66779	9.4	264.4	275.0
372038000	1441066218	31.11355842767487	122.6677382678433	9.4	264.46999999999997	275.0
372038000	1441066219	31.113554795270613	122.66768458005657	9.4	264.53999999999996	275.0
372038000	1441066220	31.113551114676223	122.66762931434762	9.4	264.61	275.0
372038000	1441066221	31.113547397781343	122.6675728484242	9.4	264.68	275.0
372038000	1441066222	31.113543656476168	122.66751555999387	9.4	264.75	275.0
372038000	1441066223	31.113539902651574	122.66745782676425	9.4	264.82	275.0
372038000	1441066224	31.11353614819912	122.66740002644275	9.4	264.89	275.0
372038000	1441066225	31.11353240501099	122.66734253673673	9.4	264.96000000000004	275.0
372038000	1441066226	31.113528684980114	122.6672857353534	9.4	265.03000000000003	275.0
372038000	1441066227	31.113525000000006	122.66723000000002	9.4	265.1	275.0
372038000	1441066228	31.113521358707	122.66717561006418	9.411111111111111	265.0666666666667	275.0
372038000	1441066229	31.113517756706372	122.66712245165601	9.422222222222222	265.03333333333336	275.0
372038000	1441066230	31.113514186345206	122.66707031256621	9.433333333333334	265.00000000000006	275.0
372038000	1441066231	31.113510639970244	122.66701898058554	9.444444444444445	264.9666666666667	275.0
372038000	1441066232	31.113507109927887	122.66696824350481	9.455555555555556	264.93333333333334	275.0
372038000	1441066233	31.113503588564146	122.66691788911498	9.466666666666667	264.90000000000003	275.0
372038000	1441066234	31.113500068224727	122.6668677052069	9.477777777777778	264.86666666666673	275.0
372038000	1441066235	31.113496541255003	122.66681747957155	9.488888888888889	264.83333333333337	275.0
372038000	1441066236	31.113492999999995	122.666767	9.5	264.8	275.0
372038000	1441066237	31.113489439686823	122.66671610073149	9.51	264.86	275.0
372038000	1441066238	31.113485867072036	122.66666480179798	9.52	264.92	275.0
372038000	1441066239	31.11348229179466	122.66661316967966	9.53	264.98	275.0
372038000	1441066240	31.113478723493806	122.66656127085659	9.54	265.04	275.0
372038000	1441066241	31.11347517180871	122.66650917180883	9.55	265.1	275.0
372038000	1441066242	31.11347164637869	122.66645693901641	9.56	265.15999999999997	275.0
372038000	1441066243	31.113468156843204	122.66640463895938	9.57	265.21999999999997	275.0
372038000	1441066244	31.11346471284181	122.66635233811768	9.58	265.28	275.0
372038000	1441066245	31.113461324014157	122.66630010297125	9.59	265.34	275.0
372038000	1441066246	31.113457999999987	122.666248	9.6	265.4	275.0
372038000	1441066247	31.11345474632912	122.66619607644705	9.6	265.4454545454545	275.0
372038000	1441066248	31.11345155209108	122.6661443026084	9.6	265.4909090909091	275.0
372038000	1441066249	31.113448402265266	122.66609262954337	9.6	265.5363636363636	275.0
372038000	1441066250	31.11344528183098	122.66604100831123	9.6	265.58181818181816	275.0
372038000	1441066251	31.11344217576747	122.66598938997139	9.6	265.6272727272727	275.0
372038000	1441066252	31.113439069053904	122.66593772558326	9.6	265.67272727272723	275.0
372038000	1441066253	31.11343594666932	122.66588596620628	9.6	265.71818181818185	275.0
372038000	1441066254	31.113432793592768	122.66583406289989	9.6	265.76363636363635	275.0
372038000	1441066255	31.113429594803133	122.66578196672369	9.6	265.8090909090909	275.0
372038000	1441066256	31.113426335279314	122.66572962873717	9.6	265.8545454545455	275.0
372038000	1441066257	31.113422999999997	122.665677	9.6	265.9	275.0
372038000	1441066258	31.11341957876792	122.66562404961735	9.61	265.87	275.0
372038000	1441066259	31.11341608068178	122.66557081887662	9.62	265.84	275.0
372038000	1441066260	31.113412519664326	122.6655173671107	9.629999999999999	265.81	275.0
372038000	1441066261	31.113408909638444	122.66546375365246	9.639999999999999	265.78000000000003	275.0
372038000	1441066262	31.113405264527135	122.66541003783476	9.649999999999999	265.75	275.0
372038000	1441066263	31.113401598253454	122.66535627899033	9.66	265.72	275.0
372038000	1441066264	31.113397924740582	122.66530253645197	9.67	265.69	275.0
372038000	1441066265	31.113394257911786	122.66524886955237	9.68	265.66	275.0
372038000	1441066266	31.113390611690434	122.66519533762416	9.69	265.63	275.0
372038000	1441066267	31.113386999999996	122.665142	9.7	265.6	275.0
372038000	1441066268	31.113383436289347	122.66508889887264	9.71111111111111	265.6	275.0
372038000	1441066269	31.113379932108586	122.66503600787549	9.722222222222221	265.6	275.0
372038000	1441066270	31.113376498533043	122.66498328350211	9.733333333333333	265.6	275.0
372038000	1441066271	31.113373146638015	122.66493068224611	9.744444444444444	265.6	275.0
372038000	1441066272	31.11336988749869	122.66487816060099	9.755555555555556	265.6	275.0
372038000	1441066273	31.113366732190194	122.66482567506034	9.766666666666667	265.6	275.0
372038000	1441066274	31.113363691787605	122.66477318211761	9.777777777777779	265.6	275.0
372038000	1441066275	31.113360777365905	122.66472063826635	9.78888888888889	265.6	275.0
372038000	1441066276	31.113358	122.66466800000002	9.8	265.6	275.0
372038000	1441066277	31.11335536500813	122.6646152333501	9.80909090909091	265.6727272727273	275.0
372038000	1441066278	31.113352854681978	122.66456234250047	9.818181818181818	265.74545454545455	275.0
372038000	1441066279	31.113350445556623	122.66450934117303	9.827272727272728	265.8181818181818	275.0
372038000	1441066280	31.11334811416718	122.66445624308973	9.836363636363638	265.89090909090913	275.0
372038000	1441066281	31.113345837048744	122.66440306197266	9.845454545454546	265.96363636363634	275.0
372038000	1441066282	31.113343590736523	122.66434981154381	9.854545454545455	266.03636363636366	275.0
372038000	1441066283	31.113341351765648	122.6642965055254	9.863636363636363	266.10909090909087	275.0
372038000	1441066284	31.113339096671307	122.66424315763955	9.872727272727273	266.1818181818182	275.0
372038000	1441066285	31.113336801988787	122.66418978160851	9.881818181818183	266.25454545454545	275.0
372038000	1441066286	31.113334444253244	122.66413639115456	9.89090909090909	266.32727272727266	275.0
372038000	1441066287	31.113331999999986	122.66408300000002	9.9	266.4	275.0
372038000	1441066288	31.113329450734025	122.66402961870565	9.905263157894737	266.38421052631577	275.0
372038000	1441066289	31.11332679783923	122.66397624518565	9.910526315789474	266.36842105263156	275.0
372038000	1441066290	31.11332404766915	122.66392287419256	9.91578947368421	266.35263157894735	275.0
372038000	1441066291	31.11332120657738	122.66386950047897	9.921052631578947	266.33684210526314	275.0
372038000	1441066292	31.113318280917483	122.66381611879733	9.926315789473685	266.32105263157894	275.0
372038000	1441066293	31.113315277043032	122.66376272390025	9.931578947368422	266.30526315789473	275.0
372038000	1441066294	31.113312201307536	122.66370931054018	9.936842105263159	266.2894736842105	275.0
372038000	1441066295	31.113309060064545	122.66365587346962	9.942105263157895	266.2736842105263	275.0
372038000	1441066296	31.113305859667598	122.66360240744106	9.947368421052632	266.2578947368421	275.0
372038000	1441066297	31.113302606470224	122.66354890720693	9.952631578947368	266.2421052631579	275.0
372038000	1441066298	31.113299306825887	122.66349536751972	9.957894736842105	266.2263157894737	275.0
372038000	1441066299	31.11329596708813	122.66344178313184	9.963157894736842	266.2105263157895	275.0
372038000	1441066300	31.11329259361043	122.66338814879573	9.968421052631578	266.19473684210527	275.0
372038000	1441066301	31.113289192746283	122.66333445926375	9.973684210526315	266.17894736842106	275.0
372038000	1441066302	31.11328577084915	122.6632807092884	9.978947368421053	266.16315789473686	275.0
372038000	1441066303	31.113282334272505	122.66322689362197	9.98421052631579	266.1473684210527	275.0
372038000	1441066304	31.1132788893698	122.66317300701684	9.989473684210527	266.13157894736844	275.0
372038000	1441066305	31.113275442494494	122.66311904422543	9.994736842105263	266.11578947368423	275.0
372038000	1441066306	31.113272	122.66306500000002	10.0	266.1	275.0
372038000	1441066307	31.11326856881169	122.66301087161885	10.00909090909091	266.1181818181819	275.0
372038000	1441066308	31.113265158142543	122.66295666646374	10.018181818181818	266.1363636363637	275.0
372038000	1441066309	31.113261777777485	122.66290239444237	10.027272727272727	266.1545454545455	275.0
372038000	1441066310	31.113258437501432	122.66284806546243	10.036363636363637	266.17272727272734	275.0
372038000	1441066311	31.11325514709937	122.66279368943147	10.045454545454545	266.19090909090914	275.0
372038000	1441066312	31.113251916356255	122.66273927625717	10.054545454545455	266.2090909090909	275.0
372038000	1441066313	31.113248755057075	122.6626848358471	10.063636363636363	266.22727272727275	275.0
372038000	1441066314	31.11324567298683	122.66263037810884	10.072727272727272	266.24545454545455	275.0
372038000	1441066315	31.113242679930543	122.66257591294989	10.081818181818182	266.2636363636364	275.0
372038000	1441066316	31.113239785673244	122.6625214502778	10.09090909090909	266.2818181818182	275.0
372038000	1441066317	31.113236999999987	122.662467	10.1	266.3	275.0
372038000	1441066318	31.113234328427755	122.66241256866549	10.11	266.36	275.0
372038000	1441066319	31.1132317594011	122.66235814938884	10.12	266.42	275.0
372038000	1441066320	31.113229277096487	122.66230373192616	10.129999999999999	266.48	275.0
372038000	1441066321	31.11322686569035	122.66224930603364	10.139999999999999	266.54	275.0
372038000	1441066322	31.113224509359114	122.66219486146741	10.149999999999999	266.6	275.0
372038000	1441066323	31.113222192279196	122.66214038798374	10.16	266.66	275.0
372038000	1441066324	31.11321989862695	122.66208587533883	10.17	266.72	275.0
372038000	1441066325	31.113217612578772	122.66203131328903	10.18	266.78	275.0
372038000	1441066326	31.113215318311013	122.66197669159062	10.19	266.84	275.0
372038000	1441066327	31.113213000000005	122.66192199999999	10.2	266.9	275.0
372038000	1441066328	31.11321064395876	122.66186723109888	10.2	266.88888888888886	275.0
372038000	1441066329	31.113208245047055	122.66181238877026	10.2	266.87777777777774	275.0
372038000	1441066330	31.11320580026142	122.66175747972245	10.2	266.8666666666666	275.0
372038000	1441066331	31.11320330659834	122.66170251066382	10.2	266.8555555555555	275.0
372038000	1441066332	31.113200761054337	122.6616474883027	10.2	266.84444444444443	275.0
372038000	1441066333	31.113198160625966	122.66159241934737	10.2	266.8333333333333	275.0
372038000	1441066334	31.113195502309733	122.66153731050626	10.2	266.82222222222225	275.0
372038000	1441066335	31.113192783102225	122.66148216848768	10.2	266.81111111111113	275.0
372038000	1441066336	31.11319	122.661427	10.2	266.8	275.0
372038000	1441066337	31.113187152020767	122.66137181000985	10.209090909090909	266.7727272727273	275.0
372038000	1441066338	31.11318424626692	122.66131659651687	10.218181818181817	266.74545454545455	275.0
372038000	1441066339	31.11318129186192	122.66126135577899	10.227272727272727	266.71818181818185	275.0
372038000	1441066340	31.11317829792931	122.66120608405406	10.236363636363636	266.6909090909091	275.0
372038000	1441066341	31.113175273592557	122.66115077759997	10.245454545454546	266.6636363636364	275.0
372038000	1441066342	31.11317222797516	122.66109543267453	10.254545454545454	266.6363636363636	275.0
372038000	1441066343	31.11316917020058	122.66104004553554	10.263636363636364	266.60909090909087	275.0
372038000	1441066344	31.113166109392335	122.66098461244084	10.272727272727273	266.58181818181816	275.0
372038000	1441066345	31.11316305467384	122.6609291296482	10.281818181818183	266.55454545454546	275.0
372038000	1441066346	31.11316001516858	122.66087359341535	10.290909090909091	266.5272727272727	275.0
372038000	1441066347	31.113157	122.660818	10.3	266.5	275.0
372038000	1441066348	31.113154017655056	122.6607623491324	10.3	266.53333333333336	275.0
372038000	1441066349	31.11315107407469	122.66070665443256	10.3	266.56666666666666	275.0
372038000	1441066350	31.113148174563374	122.660650932993	10.3	266.6	275.0
372038000	1441066351	31.11314532442561	122.6605952019062	10.3	266.6333333333334	275.0
372038000	1441066352	31.113142528965962	122.66053947826467	10.3	266.66666666666663	275.0
372038000	1441066353	31.113139793488955	122.66048377916084	10.3	266.7	275.0
372038000	1441066354	31.113137123299214	122.66042812168715	10.3	266.73333333333335	275.0
372038000	1441066355	31.113134523701337	122.66037252293609	10.3	266.76666666666665	275.0
372038000	1441066356	31.113132000000004	122.660317	10.3	266.8	275.0
372038000	1441066357	31.113129553395574	122.66026155727054	10.3	266.84999999999997	275.0
372038000	1441066358	31.113127168671273	122.66020614833606	10.3	266.9	275.0
372038000	1441066359	31.113124826505935	122.6601507140841	10.3	266.95	275.0
372038000	1441066360	31.113122507578286	122.66009519540233	10.3	267.0	275.0
372038000	1441066361	31.113120192566964	122.66003953317845	10.3	267.05	275.0
372038000	1441066362	31.113117862150492	122.6599836683002	10.3	267.1	275.0
372038000	1441066363	31.113115497007293	122.65992754165532	10.3	267.15000000000003	275.0
372038000	1441066364	31.113113077815687	122.65987109413174	10.3	267.20000000000005	275.0
372038000	1441066365	31.113110585253885	122.65981426661733	10.3	267.25	275.0
372038000	1441066366	31.113107999999997	122.65975700000001	10.3	267.3	275.0
372038000	1441066367	31.11310530654979	122.6596992703441	10.30909090909091	267.2818181818182	275.0
372038000	1441066368	31.11310250467001	122.659641194419	10.318181818181818	267.26363636363635	275.0
372038000	1441066369	31.11309959794547	122.65958292417032	10.327272727272728	267.24545454545455	275.0
372038000	1441066370	31.1130965899612	122.65952461154367	10.336363636363638	267.22727272727275	275.0
372038000	1441066371	31.113093484302517	122.6594664084847	10.345454545454546	267.2090909090909	275.0
372038000	1441066372	31.11309028455502	122.65940846693891	10.354545454545455	267.19090909090914	275.0
372038000	1441066373	31.113086994304577	122.65935093885186	10.363636363636363	267.1727272727273	275.0
372038000	1441066374	31.113083617137338	122.65929397616901	10.372727272727273	267.1545454545455	275.0
372038000	1441066375	31.113080156639686	122.65923773083581	10.381818181818183	267.1363636363637	275.0
372038000	1441066376	31.113076616398263	122.65918235479766	10.39090909090909	267.1181818181818	275.0
372038000	1441066377	31.113073	122.659128	10.4	267.1	275.0
372038000	1441066378	31.113069311618844	122.65907473652823	10.4	267.0727272727273	275.0
372038000	1441066379	31.113065557776107	122.65902230702841	10.4	267.04545454545456	275.0
372038000	1441066380	31.11306174557947	122.6589703722867	10.4	267.01818181818186	275.0
372038000	1441066381	31.113057882136	122.6589185930893	10.4	266.9909090909091	275.0
372038000	1441066382	31.113053974552255	122.65886663022246	10.4	266.9636363636364	275.0
372038000	1441066383	31.113050029934254	122.65881414447252	10.4	266.93636363636364	275.0
372038000	1441066384	31.11304605538742	122.65876079662581	10.4	266.90909090909093	275.0
372038000	1441066385	31.113042058016628	122.65870624746873	10.4	266.8818181818182	275.0
372038000	1441066386	31.113038044926157	122.65865015778773	10.4	266.8545454545455	275.0
372038000	1441066387	31.11303402321963	122.6585921883693	10.4	266.8272727272727	275.0
372038000	1441066388	31.113029999999995	122.658532	10.4	266.8	275.0
372038000	1441066389	31.113025988986234	122.6584694391985	10.4	266.7625	275.0
372038000	1441066390	31.113022030364387	122.65840509541181	10.4	266.725	275.0
372038000	1441066391	31.11301817093855	122.65833974381879	10.4	266.6875	275.0
372038000	1441066392	31.1130144575143	122.65827415959802	10.4	266.65	275.0
372038000	1441066393	31.113010936898853	122.65820911792781	10.4	266.6125	275.0
372038000	1441066394	31.113007655900926	122.65814539398622	10.4	266.575	275.0
372038000	1441066395	31.113004661330763	122.65808376295108	10.4	266.5375	275.0
372038000	1441066396	31.113002000000005	122.65802500000001	10.4	266.5	275.0
372038000	1441066397	31.112999700726196	122.65796965304203	10.4	266.53333333333336	275.0
372038000	1441066398	31.112997720345692	122.65791736091231	10.4	266.56666666666666	275.0
372038000	1441066399	31.11299599769855	122.65786753517786	10.4	266.6	275.0
372038000	1441066400	31.112994471623676	122.65781958740581	10.4	266.6333333333334	275.0
372038000	1441066401	31.112993080959107	122.6577729291636	10.4	266.66666666666663	275.0
372038000	1441066402	31.112991764541842	122.6577269720188	10.4	266.7	275.0
372038000	1441066403	31.112990461208128	122.65768112753915	10.4	266.73333333333335	275.0
372038000	1441066404	31.112989109793336	122.6576348072925	10.4	266.76666666666665	275.0
372038000	1441066405	31.112987649131966	122.65758742284694	10.4	266.8	275.0
372038000	1441066406	31.11298601805767	122.65753838577069	10.4	266.8333333333333	275.0
372038000	1441066407	31.112984155403126	122.65748710763218	10.4	266.8666666666666	275.0
372038000	1441066408	31.112982000000002	122.65743300000001	10.4	266.9	275.0
372038000	1441066409	31.112979512402305	122.6573756743153	10.4	266.87499999999994	275.0
372038000	1441066410	31.1129767400576	122.65731554150821	10.4	266.84999999999997	275.0
372038000	1441066411	31.11297375213766	122.65725321238087	10.4	266.82500000000005	275.0
372038000	1441066412	31.112970617815336	122.65718929773527	10.4	266.8	275.0
372038000	1441066413	31.112967406264623	122.6571244083731	10.4	266.775	275.0
372038000	1441066414	31.112964186660687	122.65705915509578	10.4	266.75	275.0
372038000	1441066415	31.112961028179946	122.65699414870447	10.4	266.725	275.0
372038000	1441066416	31.112957999999995	122.65693	10.4	266.7	275.0
372038000	1441066417	31.112955156503993	122.6568672003865	10.4	266.7190476190476	275.0
372038000	1441066418	31.112952492892898	122.6568057636819	10.4	266.73809523809524	275.0
372038000	1441066419	31.112949989571867	122.65674558430777	10.4	266.75714285714287	275.0
372038000	1441066420	31.112947626945797	122.65668655668561	10.4	266.7761904761905	275.0
372038000	1441066421	31.11294538541939	122.65662857523718	10.4	266.7952380952381	275.0
372038000	1441066422	31.112943245397073	122.65657153438416	10.4	266.81428571428575	275.0
372038000	1441066423	31.112941187283145	122.65651532854837	10.4	266.8333333333333	275.0
372038000	1441066424	31.11293919148163	122.65645985215164	10.4	266.85238095238094	275.0
372038000	1441066425	31.112937238396416	122.65640499961593	10.4	266.87142857142857	275.0
372038000	1441066426	31.112935308431144	122.65635066536316	10.4	266.8904761904762	275.0
372038000	1441066427	31.11293338198932	122.65629674381542	10.4	266.9095238095238	275.0
372038000	1441066428	31.11293143947425	122.6562431293948	10.4	266.92857142857144	275.0
372038000	1441066429	31.112929461289028	122.65618971652337	10.4	266.94761904761907	275.0
372038000	1441066430	31.112927427836645	122.6561363996234	10.4	266.9666666666667	275.0
372038000	1441066431	31.112925319519864	122.65608307311712	10.4	266.9857142857143	275.0
372038000	1441066432	31.112923116741264	122.65602963142685	10.4	267.0047619047619	275.0
372038000	1441066433	31.112920799903307	122.6559759689749	10.4	267.0238095238095	275.0
372038000	1441066434	31.112918349408208	122.65592198018376	10.4	267.0428571428572	275.0
372038000	1441066435	31.112915745658075	122.65586755947585	10.4	267.0619047619048	275.0
372038000	1441066436	31.112912969054772	122.65581260127372	10.4	267.0809523809524	275.0
372038000	1441066437	31.112909999999996	122.655757	10.4	267.1	275.0
372038000	1441066438	31.112906827066045	122.65570068171839	10.405263157894737	267.10526315789474	275.0
372038000	1441066439	31.11290347150812	122.6556436990569	10.410526315789474	267.1105263157895	275.0
372038000	1441066440	31.112899962752284	122.65558613628448	10.41578947368421	267.11578947368423	275.0
372038000	1441066441	31.11289633022477	122.65552807767004	10.421052631578947	267.12105263157895	275.0
372038000	1441066442	31.11289260335196	122.65546960748239	10.426315789473685	267.1263157894737	275.0
372038000	1441066443	31.11288881156034	122.65541080999026	10.431578947368422	267.13157894736844	275.0
372038000	1441066444	31.112884984276597	122.6553517694623	10.436842105263159	267.1368421052632	275.0
372038000	1441066445	31.11288115092753	122.65529257016706	10.442105263157895	267.1421052631579	275.0
372038000	1441066446	31.112877340940127	122.65523329637303	10.447368421052632	267.1473684210526	275.0
372038000	1441066447	31.112873583741504	122.65517403234855	10.452631578947368	267.15263157894736	275.0
372038000	1441066448	31.112869908758938	122.65511486236198	10.457894736842105	267.1578947368421	275.0
372038000	1441066449	31.11286634541986	122.65505587068147	10.463157894736842	267.1631578947368	275.0
372038000	1441066450	31.112862923151855	122.65499714157515	10.468421052631578	267.1684210526316	275.0
372038000	1441066451	31.112859671382658	122.65493875931108	10.473684210526315	267.1736842105263	275.0
372038000	1441066452	31.112856619540164	122.6548808081572	10.478947368421053	267.17894736842106	275.0
372038000	1441066453	31.1128537970524	122.65482337238137	10.48421052631579	267.1842105263158	275.0
372038000	1441066454	31.112851233347538	122.65476653625144	10.489473684210527	267.1894736842105	275.0
372038000	1441066455	31.112848957853927	122.65471038403508	10.494736842105263	267.19473684210527	275.0
372038000	1441066456	31.112846999999995	122.65465500000002	10.5	267.2	275.0
372038000	1441066457	31.11284537580765	122.65460043417174	10.49090909090909	267.2090909090909	275.0
372038000	1441066458	31.112844047672017	122.65454659960763	10.481818181818182	267.2181818181818	275.0
372038000	1441066459	31.112842964581368	122.65449337512302	10.472727272727273	267.22727272727275	275.0
372038000	1441066460	31.112842075523762	122.65444063953352	10.463636363636363	267.2363636363636	275.0
372038000	1441066461	31.11284132948704	122.65438827165477	10.454545454545455	267.24545454545455	275.0
372038000	1441066462	31.112840675458862	122.65433615030256	10.445454545454545	267.25454545454545	275.0
372038000	1441066463	31.112840062426674	122.65428415429275	10.436363636363637	267.26363636363635	275.0
372038000	1441066464	31.112839439377723	122.6542321624414	10.427272727272728	267.27272727272725	275.0
372038000	1441066465	31.112838755299087	122.65418005356463	10.418181818181818	267.2818181818182	275.0
372038000	1441066466	31.112837959177632	122.65412770647872	10.40909090909091	267.29090909090905	275.0
372038000	1441066467	31.112836999999995	122.654075	10.4	267.3	275.0
372038000	1441066468	31.112835839629724	122.65402184521699	10.4	267.2888888888889	275.0
372038000	1441066469	31.112834491438242	122.65396828230602	10.4	267.27777777777777	275.0
372038000	1441066470	31.11283298167414	122.65391438371552	10.4	267.26666666666665	275.0
372038000	1441066471	31.112831336586122	122.6538602218937	10.4	267.25555555555553	275.0
372038000	1441066472	31.11282958242299	122.65380586928876	10.4	267.2444444444444	275.0
372038000	1441066473	31.112827745433698	122.65375139834887	10.4	267.2333333333333	275.0
372038000	1441066474	31.11282585186729	122.65369688152212	10.4	267.22222222222223	275.0
372038000	1441066475	31.11282392797295	122.65364239125653	10.4	267.2111111111111	275.0
372038000	1441066476	31.112821999999994	122.653588	10.4	267.2	275.0
372038000	1441066477	31.112820087927044	122.65353375472897	10.39	267.2	275.0
372038000	1441066478	31.11281818664965	122.65347960053391	10.38	267.2	275.0
372038000	1441066479	31.112816284792466	122.65342545703386	10.370000000000001	267.2	275.0
372038000	1441066480	31.112814370979994	122.65337124384791	10.360000000000001	267.2	275.0
372038000	1441066481	31.112812433836638	122.65331688059513	10.350000000000001	267.2	275.0
372038000	1441066482	31.112810461986626	122.65326228689469	10.34	267.2	275.0
372038000	1441066483	31.112808444054046	122.65320738236571	10.33	267.2	275.0
372038000	1441066484	31.112806368662895	122.65315208662744	10.32	267.2	275.0
372038000	1441066485	31.112804224436978	122.65309631929912	10.31	267.2	275.0
372038000	1441066486	31.112802000000002	122.65304000000002	10.3	267.2	275.0
372038000	1441066487	31.112799690749473	122.65298310164118	10.290909090909091	267.2272727272727	275.0
372038000	1441066488	31.112797319179013	122.65292581030052	10.281818181818183	267.25454545454545	275.0
372038000	1441066489	31.112794914556563	122.65286836534764	10.272727272727273	267.28181818181815	275.0
372038000	1441066490	31.11279250615054	122.65281100615198	10.263636363636364	267.3090909090909	275.0
372038000	1441066491	31.112790123229733	122.6527539720829	10.254545454545454	267.3363636363636	275.0
372038000	1441066492	31.112787795063394	122.65269750250971	10.245454545454546	267.3636363636364	275.0
372038000	1441066493	31.112785550921153	122.65264183680158	10.236363636363636	267.3909090909091	275.0
372038000	1441066494	31.112783420073093	122.65258721432758	10.227272727272727	267.41818181818184	275.0
372038000	1441066495	31.112781431789617	122.65253387445671	10.218181818181817	267.44545454545454	275.0
372038000	1441066496	31.11277961534154	122.65248205655789	10.209090909090909	267.4727272727273	275.0
372038000	1441066497	31.112777999999985	122.652432	10.2	267.5	275.0
372038000	1441066498	31.112776602357634	122.65238380284008	10.2	267.5181818181818	275.0
372038000	1441066499	31.112775388291936	122.65233699788833	10.2	267.53636363636366	275.0
372038000	1441066500	31.11277431100075	122.65229097664329	10.2	267.55454545454546	275.0
372038000	1441066501	31.112773323681065	122.65224513060373	10.2	267.57272727272726	275.0
372038000	1441066502	31.112772379528963	122.65219885126851	10.2	267.5909090909091	275.0
372038000	1441066503	31.11277143173967	122.65215153013656	10.2	267.60909090909087	275.0
372038000	1441066504	31.11277043350748	122.65210255870704	10.2	267.6272727272727	275.0
372038000	1441066505	31.11276933802577	122.65205132847913	10.2	267.6454545454545	275.0
372038000	1441066506	31.112768098486793	122.65199723095225	10.2	267.66363636363633	275.0
372038000	1441066507	31.112766668081626	122.65193965762595	10.2	267.6818181818182	275.0
372038000	1441066508	31.112765000000003	122.651878	10.2	267.7	275.0
372038000	1441066509	31.112763066020257	122.65181196855059	10.1875	267.675	275.0
372038000	1441066510	31.112760912280773	122.65174254965893	10.174999999999999	267.65	275.0
372038000	1441066511	31.11275860351216	122.65167104868218	10.1625	267.62499999999994	275.0
372038000	1441066512	31.11275620444779	122.65159877097717	10.149999999999999	267.6	275.0
372038000	1441066513	31.112753779823887	122.65152702190049	10.1375	267.57500000000005	275.0
372038000	1441066514	31.112751394379586	122.65145710680825	10.125	267.55	275.0
372038000	1441066515	31.112749112856815	122.65139033105626	10.112499999999999	267.525	275.0
372038000	1441066516	31.112746999999995	122.651328	10.1	267.5	275.0
372038000	1441066517	31.112745102981375	122.65127105912032	10.091666666666667	267.48333333333335	275.0
372038000	1441066518	31.11274339867622	122.65121901440021	10.083333333333332	267.46666666666664	275.0
372038000	1441066519	31.112741846383866	122.65117101194853	10.075	267.45	275.0
372038000	1441066520	31.11274040540185	122.65112619787429	10.066666666666666	267.43333333333334	275.0
372038000	1441066521	31.112739035026305	122.65108371828666	10.058333333333334	267.41666666666663	275.0
372038000	1441066522	31.112737694552	122.651042719295	10.05	267.40000000000003	275.0
372038000	1441066523	31.112736343272626	122.65100234700877	10.041666666666666	267.3833333333334	275.0
372038000	1441066524	31.112734940480728	122.65096174753758	10.033333333333333	267.3666666666667	275.0
372038000	1441066525	31.112733445467775	122.65092006699113	10.025	267.35	275.0
372038000	1441066526	31.112731817524153	122.65087645147936	10.016666666666666	267.33333333333337	275.0
372038000	1441066527	31.112730015938972	122.65083004711224	10.008333333333333	267.31666666666666	275.0
372038000	1441066528	31.112728000000004	122.65078000000001	10.0	267.3	275.0
372038000	1441066529	31.112725746043836	122.65072574332827	10.0	267.26250000000005	275.0
372038000	1441066530	31.112723298607925	122.6506678585834	10.0	267.22499999999997	275.0
372038000	1441066531	31.11272071928113	122.65060721432685	10.0	267.1875	275.0
372038000	1441066532	31.11271806965374	122.65054467911973	10.0	267.15000000000003	275.0
372038000	1441066533	31.112715411317552	122.65048112152301	10.0	267.1125	275.0
372038000	1441066534	31.112712805866124	122.65041741009729	10.0	267.075	275.0
372038000	1441066535	31.112710314894642	122.65035441340292	10.0	267.03749999999997	275.0
372038000	1441066536	31.112708	122.65029300000002	10.0	267.0	275.0
372038000	1441066537	31.11270590769384	122.65023383841822	9.99	267.04999999999995	275.0
372038000	1441066538	31.112704024140985	122.65017679706638	9.98	267.09999999999997	275.0
372038000	1441066539	31.112702320418858	122.65012154432318	9.97	267.15	275.0
372038000	1441066540	31.11270076760424	122.65006774856751	9.96	267.2	275.0
372038000	1441066541	31.112699336773296	122.65001507817833	9.95	267.25	275.0
372038000	1441066542	31.11269799900159	122.64996320153469	9.94	267.3	275.0
372038000	1441066543	31.112696725364188	122.64991178701574	9.93	267.35	275.0
372038000	1441066544	31.11269548693556	122.64986050300074	9.92	267.40000000000003	275.0
372038000	1441066545	31.112694254789695	122.64980901786903	9.91	267.45	275.0
372038000	1441066546	31.112692999999997	122.64975699999998	9.9	267.5	275.0
372038000	1441066547	31.112691699327033	122.6497042028225	9.89090909090909	267.57272727272726	275.0
372038000	1441066548	31.112690352281657	122.64965071996285	9.881818181818183	267.6454545454545	275.0
372038000	1441066549	31.112688964062585	122.64959673009665	9.872727272727273	267.7181818181818	275.0
372038000	1441066550	31.11268753986881	122.64954241189955	9.863636363636363	267.7909090909091	275.0
372038000	1441066551	31.112686084899625	122.64948794404711	9.854545454545455	267.8636363636364	275.0
372038000	1441066552	31.112684604354644	122.64943350521487	9.845454545454546	267.93636363636364	275.0
372038000	1441066553	31.1126831034338	122.64937927407844	9.836363636363638	268.0090909090909	275.0
372038000	1441066554	31.112681587337267	122.64932542931327	9.827272727272728	268.0818181818182	275.0
372038000	1441066555	31.112680061265536	122.64927214959482	9.818181818181818	268.1545454545455	275.0
372038000	1441066556	31.112678530419426	122.64921961359859	9.80909090909091	268.2272727272727	275.0
372038000	1441066557	31.112677000000005	122.649168	9.8	268.3	275.0
372038000	1441066558	31.112675471691656	122.64911743170447	9.8	268.24545454545455	275.0
372038000	1441066559	31.112673933111186	122.64906780853748	9.8	268.1909090909091	275.0
372038000	1441066560	31.112672368358222	122.6490189745546	9.8	268.1363636363637	275.0
372038000	1441066561	31.11267076153213	122.6489707738114	9.8	268.0818181818182	275.0
372038000	1441066562	31.112669096732045	122.64892305036356	9.8	268.0272727272727	275.0
372038000	1441066563	31.112667358056882	122.64887564826674	9.8	267.97272727272724	275.0
372038000	1441066564	31.1126655296053	122.64882841157667	9.8	267.9181818181818	275.0
372038000	1441066565	31.11266359547573	122.64878118434912	9.8	267.8636363636363	275.0
372038000	1441066566	31.112661539766368	122.64873381063991	9.8	267.8090909090909	275.0
372038000	1441066567	31.112659346575224	122.6486861345049	9.8	267.75454545454545	275.0
372038000	1441066568	31.112657000000002	122.64863800000002	9.8	267.7	275.0
372038000	1441066569	31.112654490538734	122.6485892670443	9.790000000000001	267.64	275.0
372038000	1441066570	31.112651834291196	122.6485398590092	9.780000000000001	267.58	275.0
372038000	1441066571	31.11264905375753	122.64848971512916	9.77	267.52	275.0
372038000	1441066572	31.11264617143777	122.64843877463863	9.76	267.46	275.0
372038000	1441066573	31.1126432098319	122.64838697677206	9.75	267.40000000000003	275.0
372038000	1441066574	31.112640191439695	122.64833426076379	9.74	267.34000000000003	275.0
372038000	1441066575	31.112637138760896	122.64828056584815	9.73	267.28000000000003	275.0
372038000	1441066576	31.112634074295066	122.6482258312595	9.719999999999999	267.22	275.0
372038000	1441066577	31.112631020541663	122.64816999623203	9.709999999999999	267.16	275.0
372038000	1441066578	31.112627999999997	122.648113	9.7	267.1	275.0
372038000	1441066579	31.11262503376709	122.64805486306872	9.688888888888888	267.11111111111114	275.0
372038000	1441066580	31.112622137331336	122.64799593102819	9.677777777777777	267.12222222222226	275.0
372038000	1441066581	31.112619324779654	122.6479366307394	9.666666666666666	267.1333333333333	275.0
372038000	1441066582	31.112616610199744	122.6478773890633	9.655555555555555	267.14444444444445	275.0
372038000	1441066583	31.112614007680097	122.64781863286075	9.644444444444444	267.15555555555557	275.0
372038000	1441066584	31.112611531309934	122.64776078899249	9.633333333333333	267.1666666666667	275.0
372038000	1441066585	31.11260919517928	122.64770428431923	9.622222222222222	267.17777777777775	275.0
372038000	1441066586	31.112607013378838	122.64764954570155	9.61111111111111	267.18888888888887	275.0
372038000	1441066587	31.112605	122.64759700000002	9.6	267.2	275.0
372038000	1441066588	31.112603160871302	122.64754692169953	9.59090909090909	267.2454545454545	275.0
372038000	1441066589	31.11260146876769	122.64749897578264	9.581818181818182	267.29090909090905	275.0
372038000	1441066590	31.112599888199888	122.64745267485644	9.572727272727272	267.3363636363636	275.0
372038000	1441066591	31.11259838367795	122.64740753152812	9.563636363636363	267.3818181818181	275.0
372038000	1441066592	31.112596919711116	122.64736305840505	9.554545454545455	267.42727272727274	275.0
372038000	1441066593	31.11259546080796	122.64731876809465	9.545454545454545	267.47272727272724	275.0
372038000	1441066594	31.112593971476393	122.64727417320442	9.536363636363637	267.5181818181818	275.0
372038000	1441066595	31.112592416223652	122.64722878634205	9.527272727272727	267.56363636363636	275.0
372038000	1441066596	31.112590759556284	122.64718212011526	9.518181818181818	267.60909090909087	275.0
372038000	1441066597	31.112588965980056	122.64713368713191	9.50909090909091	267.6545454545455	275.0
372038000	1441066598	31.112586999999998	122.647083	9.5	267.7	275.0
372038000	1441066599	31.112584838217533	122.64702974151018	9.4875	267.675	275.0
372038000	1441066600	31.11258250562291	122.64697427518308	9.475	267.65	275.0
372038000	1441066601	31.112580039304266	122.64691713472183	9.4625	267.62499999999994	275.0
372038000	1441066602	31.112577476350655	122.64685885382931	9.45	267.6	275.0
372038000	1441066603	31.112574853852028	122.64679996620833	9.4375	267.57500000000005	275.0
372038000	1441066604	31.112572208899273	122.64674100556148	9.425	267.55	275.0
372038000	1441066605	31.11256957858431	122.64668250559127	9.4125	267.525	275.0
372038000	1441066606	31.11256699999999	122.64662499999999	9.4	267.5	275.0
372038000	1441066607	31.112564502628384	122.64656891232127	9.395238095238096	267.4809523809524	275.0
372038000	1441066608	31.112562085505377	122.64651422541449	9.39047619047619	267.46190476190475	275.0
372038000	1441066609	31.11255974005497	122.64646081197066	9.385714285714286	267.4428571428572	275.0
372038000	1441066610	31.1125574577009	122.64640854468065	9.380952380952381	267.42380952380955	275.0
372038000	1441066611	31.1125552298667	122.64635729623552	9.376190476190477	267.4047619047619	275.0
372038000	1441066612	31.11255304797567	122.64630693932627	9.371428571428572	267.3857142857143	275.0
372038000	1441066613	31.112550903450856	122.64625734664399	9.366666666666667	267.3666666666667	275.0
372038000	1441066614	31.112548787715106	122.64620839087979	9.361904761904762	267.34761904761905	275.0
372038000	1441066615	31.112546692191103	122.64615994472481	9.357142857142858	267.3285714285714	275.0
372038000	1441066616	31.112544608301288	122.64611188087021	9.352380952380953	267.3095238095238	275.0
372038000	1441066617	31.112542527467912	122.64606407200719	9.347619047619048	267.2904761904762	275.0
372038000	1441066618	31.11254044111306	122.646016390827	9.342857142857143	267.2714285714286	275.0
372038000	1441066619	31.1125383406586	122.64596871002085	9.338095238095239	267.252380952381	275.0
372038000	1441066620	31.112536217526245	122.64592090228011	9.333333333333334	267.23333333333335	275.0
372038000	1441066621	31.11253406313747	122.64587284029602	9.32857142857143	267.2142857142858	275.0
372038000	1441066622	31.112531868913603	122.64582439675998	9.323809523809524	267.1952380952381	275.0
372038000	1441066623	31.112529626275776	122.64577544436335	9.31904761904762	267.17619047619047	275.0
372038000	1441066624	31.112527326644884	122.6457258557976	9.314285714285715	267.15714285714284	275.0
372038000	1441066625	31.112524961441654	122.64567550375412	9.30952380952381	267.1380952380953	275.0
372038000	1441066626	31.112522522086596	122.6456242609244	9.304761904761905	267.11904761904765	275.0
372038000	1441066627	31.11251999999999	122.645572	9.3	267.1	275.0
372038000	1441066628	31.11251739049397	122.64551865563197	9.28888888888889	267.05555555555554	275.0
372038000	1441066629	31.112514704448845	122.64546441030947	9.277777777777779	267.0111111111112	275.0
372038000	1441066630	31.11251195663738	122.6454095084811	9.266666666666667	266.9666666666667	275.0
372038000	1441066631	31.112509161832694	122.64535419459533	9.255555555555556	266.9222222222222	275.0
372038000	1441066632	31.11250633480835	122.64529871310067	9.244444444444444	266.8777777777778	275.0
372038000	1441066633	31.1125034903383	122.64524330844552	9.233333333333333	266.8333333333333	275.0
372038000	1441066634	31.11250064319695	122.6451882250782	9.222222222222221	266.7888888888889	275.0
372038000	1441066635	31.11249780815911	122.64513370744696	9.21111111111111	266.74444444444447	275.0
372038000	1441066636	31.112495	122.64508	9.2	266.7	275.0
372038000	1441066637	31.11249223161028	122.64502730407816	9.2	266.7111111111111	275.0
372038000	1441066638	31.112489508341216	122.6449756485932	9.2	266.72222222222223	275.0
372038000	1441066639	31.1124868336591	122.64492501934944	9.2	266.73333333333335	275.0
372038000	1441066640	31.112484211030203	122.64487540215136	9.2	266.74444444444447	275.0
372038000	1441066641	31.112481643920738	122.64482678280334	9.2	266.75555555555553	275.0
372038000	1441066642	31.112479135796896	122.64477914710979	9.2	266.76666666666665	275.0
372038000	1441066643	31.112476690124762	122.64473248087512	9.2	266.77777777777777	275.0
372038000	1441066644	31.112474310370445	122.64468676990373	9.2	266.7888888888889	275.0
372038000	1441066645	31.112471999999997	122.64464200000002	9.2	266.8	275.0
372038000	1441066646	31.1124697573007	122.64459811356717	9.191666666666666	266.80833333333334	275.0
372038000	1441066647	31.112467559844845	122.64455487940354	9.183333333333334	266.81666666666666	275.0
372038000	1441066648	31.112465380025633	122.64451202290634	9.174999999999999	266.82500000000005	275.0
372038000	1441066649	31.11246319023596	122.64446926947284	9.166666666666666	266.8333333333333	275.0
372038000	1441066650	31.11246096286827	122.64442634450043	9.158333333333333	266.84166666666664	275.0
372038000	1441066651	31.11245867031472	122.64438297338653	9.149999999999999	266.84999999999997	275.0
372038000	1441066652	31.11245628496705	122.6443388815287	9.141666666666666	266.8583333333333	275.0
372038000	1441066653	31.112453779216615	122.64429379432451	9.133333333333333	266.8666666666666	275.0
372038000	1441066654	31.112451125454392	122.6442474371717	9.125	266.87499999999994	275.0
372038000	1441066655	31.112448296070923	122.64419953546803	9.116666666666667	266.8833333333333	275.0
372038000	1441066656	31.11244526345625	122.64414981461148	9.108333333333333	266.89166666666665	275.0
372038000	1441066657	31.112442000000005	122.644098	9.1	266.9	275.0
372038000	1441066658	31.112438494983664	122.64404396087245	9.088888888888889	266.87777777777774	275.0
372038000	1441066659	31.11243480525848	122.64398814183019	9.077777777777778	266.8555555555555	275.0
372038000	1441066660	31.11243100456893	122.64393113131503	9.066666666666666	266.8333333333333	275.0
372038000	1441066661	31.112427166660503	122.64387351776853	9.055555555555555	266.81111111111113	275.0
372038000	1441066662	31.112423365279753	122.64381588963191	9.044444444444444	266.7888888888889	275.0
372038000	1441066663	31.11241967417422	122.64375883534618	9.033333333333333	266.76666666666665	275.0
372038000	1441066664	31.112416167092537	122.64370294335203	9.022222222222222	266.74444444444447	275.0
372038000	1441066665	31.112412917784283	122.64364880208988	9.011111111111111	266.72222222222223	275.0
372038000	1441066666	31.11241	122.643597	9.0	266.7	275.0
372038000	1441066667	31.112407465794874	122.64354796259501	9.0	266.6727272727273	275.0
372038000	1441066668	31.112405280439656	122.64350146367816	9.0	266.6454545454545	275.0
372038000	1441066669	31.11240338750834	122.64345711412557	9.0	266.6181818181818	275.0
372038000	1441066670	31.112401730574202	122.64341452481345	9.0	266.59090909090907	275.0
372038000	1441066671	31.112400253210012	122.64337330661826	9.0	266.56363636363636	275.0
372038000	1441066672	31.11239889898792	122.64333307041657	9.0	266.5363636363636	275.0
372038000	1441066673	31.11239761147958	122.64329342708511	9.0	266.5090909090909	275.0
372038000	1441066674	31.11239633425618	122.6432539875007	9.0	266.48181818181814	275.0
372038000	1441066675	31.112395010888395	122.64321436254032	9.0	266.45454545454544	275.0
372038000	1441066676	31.112393584946417	122.64317416308101	9.0	266.4272727272727	275.0
372038000	1441066677	31.112391999999996	122.643133	9.0	266.4	275.0
372038000	1441066678	31.112390210689867	122.64309056337629	8.992857142857144	266.375	275.0
372038000	1441066679	31.112388215942495	122.64304686009558	8.985714285714286	266.34999999999997	275.0
372038000	1441066680	31.112386025756017	122.64300197624527	8.978571428571428	266.32499999999993	275.0
372038000	1441066681	31.112383650128507	122.64295599791275	8.971428571428572	266.29999999999995	275.0
372038000	1441066682	31.11238109905828	122.64290901118538	8.964285714285715	266.275	275.0
372038000	1441066683	31.112378382543643	122.64286110215048	8.957142857142857	266.25	275.0
372038000	1441066684	31.11237551058305	122.64281235689536	8.95	266.22499999999997	275.0
372038000	1441066685	31.112372493175094	122.64276286150736	8.942857142857143	266.2	275.0
372038000	1441066686	31.112369340318423	122.64271270207375	8.935714285714287	266.175	275.0
372038000	1441066687	31.112366062011844	122.64266196468175	8.928571428571429	266.15	275.0
372038000	1441066688	31.112362668254328	122.64261073541856	8.92142857142857	266.12499999999994	275.0
372038000	1441066689	31.112359169044893	122.6425591003714	8.914285714285715	266.09999999999997	275.0
372038000	1441066690	31.11235557438276	122.64250714562739	8.907142857142858	266.075	275.0
372038000	1441066691	31.11235189426726	122.6424549572737	8.9	266.05	275.0
372038000	1441066692	31.11234813869786	122.64240262139732	8.892857142857142	266.025	275.0
372038000	1441066693	31.11234431767415	122.6423502240854	8.885714285714286	266.0	275.0
372038000	1441066694	31.11234044119591	122.64229785142487	8.87857142857143	265.975	275.0
372038000	1441066695	31.112336519263	122.64224558950276	8.871428571428572	265.95	275.0
372038000	1441066696	31.112332561875455	122.64219352440597	8.864285714285714	265.92499999999995	275.0
372038000	1441066697	31.112328579033445	122.64214174222138	8.857142857142858	265.9	275.0
372038000	1441066698	31.11232458073726	122.64209032903588	8.850000000000001	265.875	275.0
372038000	1441066699	31.11232057698735	122.64203937093629	8.842857142857143	265.85	275.0
372038000	1441066700	31.112316577784267	122.64198895400939	8.835714285714285	265.825	275.0
372038000	1441066701	31.112312593128728	122.64193916434192	8.82857142857143	265.8	275.0
372038000	1441066702	31.11230863302152	122.64189008802057	8.821428571428573	265.77500000000003	275.0
372038000	1441066703	31.112304707463625	122.64184181113208	8.814285714285715	265.75	275.0
372038000	1441066704	31.112300826456057	122.64179441976302	8.807142857142857	265.72499999999997	275.0
372038000	1441066705	31.112297000000005	122.64174800000002	8.8	265.7	275.0
372038000	1441066706	31.112293235794716	122.64170260258035	8.791666666666668	265.5916666666667	275.0833333333333
372038000	1441066707	31.112289532331374	122.64165813684387	8.783333333333333	265.48333333333335	275.1666666666667
372038000	1441066708	31.11228588579902	122.64161447678117	8.775	265.375	275.25
372038000	1441066709	31.11228229238644	122.64157149638292	8.766666666666667	265.2666666666667	275.3333333333333
372038000	1441066710	31.112278748282304	122.64152906963972	8.758333333333333	265.1583333333333	275.4166666666667
372038000	1441066711	31.112275249675076	122.64148707054227	8.75	265.05	275.49999999999994
372038000	1441066712	31.112271792753052	122.6414453730813	8.741666666666667	264.94166666666666	275.5833333333333
372038000	1441066713	31.112268373704364	122.6414038512475	8.733333333333333	264.8333333333333	275.66666666666663
372038000	1441066714	31.112264988716987	122.64136237903169	8.725	264.725	275.75
372038000	1441066715	31.11226163397874	122.64132083042462	8.716666666666667	264.6166666666667	275.8333333333333
372038000	1441066716	31.112258305677255	122.6412790794171	8.708333333333332	264.5083333333333	275.91666666666663
372038000	1441066717	31.112255000000008	122.641237	8.7	264.4	276.0
372038000	1441066718	31.112251713785614	122.64119447574288	8.7	264.40999999999997	276.09999999999997
372038000	1441066719	31.112248446477693	122.64115142853015	8.7	264.42	276.2
372038000	1441066720	31.112245198171024	122.64110778982486	8.7	264.43	276.3
372038000	1441066721	31.112241968960294	122.6410634910902	8.7	264.44	276.40000000000003
372038000	1441066722	31.1122387589401	122.64101846378921	8.7	264.45	276.5
372038000	1441066723	31.112235568204916	122.64097263938508	8.7	264.46	276.6
372038000	1441066724	31.112232396849144	122.64092594934094	8.7	264.46999999999997	276.7
372038000	1441066725	31.11222924496698	122.64087832511996	8.7	264.47999999999996	276.8
372038000	1441066726	31.112226112652596	122.64082969818524	8.7	264.49	276.90000000000003
372038000	1441066727	31.112223000000004	122.64078	8.7	264.5	277.0
372038000	1441066728	31.112219908630504	122.64072922210771	8.688888888888888	264.59999999999997	277.0
372038000	1441066729	31.11221684627525	122.64067759637294	8.677777777777777	264.7	277.0
372038000	1441066730	31.112213822193183	122.6406254147406	8.666666666666666	264.79999999999995	277.0
372038000	1441066731	31.11221084564379	122.6405729691554	8.655555555555555	264.9	277.0
372038000	1441066732	31.11220792588696	122.6405205515621	8.644444444444444	265.0	277.0
372038000	1441066733	31.112205072183084	122.64046845390533	8.633333333333333	265.1	277.0
372038000	1441066734	31.11220229379303	122.6404169681297	8.622222222222222	265.2	277.0
372038000	1441066735	31.11219959997807	122.64036638617976	8.61111111111111	265.3	277.0
372038000	1441066736	31.11219699999999	122.64031699999998	8.6	265.4	277.0
372038000	1441066737	31.112194501436193	122.64026904055139	8.6	265.46363636363634	277.0909090909091
372038000	1441066738	31.112192105125164	122.64022249486112	8.6	265.52727272727276	277.1818181818182
372038000	1441066739	31.11218981022052	122.64017728897295	8.6	265.59090909090907	277.2727272727273
372038000	1441066740	31.112187615875694	122.64013334893069	8.6	265.6545454545454	277.36363636363643
372038000	1441066741	31.112185521244015	122.64009060077808	8.6	265.71818181818185	277.45454545454544
372038000	1441066742	31.11218352547868	122.64004897055895	8.6	265.7818181818182	277.54545454545456
372038000	1441066743	31.112181627732728	122.64000838431714	8.6	265.8454545454546	277.6363636363636
372038000	1441066744	31.11217982715912	122.63996876809648	8.6	265.90909090909093	277.72727272727275
372038000	1441066745	31.112178122910656	122.63993004794081	8.6	265.9727272727273	277.81818181818187
372038000	1441066746	31.11217651414009	122.63989214989404	8.6	266.03636363636366	277.9090909090909
372038000	1441066747	31.112174999999997	122.639855	8.6	266.1	278.0
372038000	1441066748	31.1121735741227	122.6398184705251	8.59090909090909	266.17272727272734	278.0
372038000	1441066749	31.112172208059363	122.63978221862581	8.581818181818182	266.24545454545455	278.0
372038000	1441066750	31.112170867840543	122.63974584768114	8.572727272727272	266.31818181818187	278.0
372038000	1441066751	31.112169519496344	122.63970896107018	8.563636363636363	266.39090909090913	278.0
372038000	1441066752	31.11216812905639	122.6396711621721	8.554545454545455	266.4636363636364	278.0
372038000	1441066753	31.112166662549846	122.63963205436619	8.545454545454545	266.53636363636366	278.0
372038000	1441066754	31.112165086005376	122.63959124103177	8.536363636363637	266.60909090909087	278.0
372038000	1441066755	31.11216336545103	122.63954832554832	8.527272727272727	266.6818181818182	278.0
372038000	1441066756	31.1121614669143	122.63950291129537	8.518181818181818	266.75454545454545	278.0
372038000	1441066757	31.112159356421945	122.63945460165266	8.50909090909091	266.8272727272727	278.0
372038000	1441066758	31.112157000000003	122.63940300000002	8.5	266.9	278.0
372038000	1441066759	31.112154381850715	122.63934795375224	8.485714285714286	266.9428571428571	278.0
372038000	1441066760	31.112151558884804	122.63929028646355	8.471428571428572	266.98571428571427	278.0
372038000	1441066761	31.112148606191656	122.63923106572261	8.457142857142857	267.0285714285714	278.0
372038000	1441066762	31.112145598862462	122.6391713591179	8.442857142857143	267.07142857142856	278.0
372038000	1441066763	31.112142611990382	122.63911223423743	8.428571428571429	267.1142857142857	278.0
372038000	1441066764	31.11213972067056	122.63905475866899	8.414285714285715	267.1571428571428	278.0
372038000	1441066765	31.112136999999993	122.639	8.4	267.2	278.0
372038000	1441066766	31.112134508874668	122.63894877210465	8.4	267.2083333333333	278.0
372038000	1441066767	31.112132241380678	122.63890087400551	8.4	267.21666666666664	278.0
372038000	1441066768	31.11213017540077	122.63885585101227	8.4	267.22499999999997	278.0
372038000	1441066769	31.112128288816773	122.63881324843483	8.4	267.2333333333333	278.0
372038000	1441066770	31.112126559509797	122.63877261158316	8.4	267.2416666666666	278.0
372038000	1441066771	31.112124965360273	122.63873348576735	8.4	267.25	278.0
372038000	1441066772	31.112123484248016	122.63869541629755	8.4	267.2583333333333	278.0
372038000	1441066773	31.112122094052246	122.63865794848401	8.4	267.26666666666665	278.0
372038000	1441066774	31.112120772651657	122.6386206276371	8.4	267.275	278.0
372038000	1441066775	31.112119497924436	122.63858299906713	8.4	267.2833333333333	278.0
372038000	1441066776	31.11211824774819	122.6385446080846	8.4	267.2916666666667	278.0
372038000	1441066777	31.112117000000005	122.638505	8.4	267.3	278.0
372038000	1441066778	31.112115737767464	122.63846383317707	8.39	267.37	278.0
372038000	1441066779	31.11211446498217	122.63842121819208	8.38	267.44	278.0
372038000	1441066780	31.11211319078693	122.63837737867445	8.370000000000001	267.51	278.0
372038000	1441066781	31.112111924324864	122.63833253825354	8.360000000000001	267.58	278.0
372038000	1441066782	31.11211067473935	122.6382869205587	8.350000000000001	267.65	278.0
372038000	1441066783	31.112109451174053	122.63824074921921	8.34	267.72	278.0
372038000	1441066784	31.112108262773003	122.63819424786438	8.33	267.79	278.0
372038000	1441066785	31.112107118680505	122.63814764012344	8.32	267.86	278.0
372038000	1441066786	31.112106028041183	122.63810114962558	8.31	267.93	278.0
372038000	1441066787	31.112105000000003	122.638055	8.3	268.0	278.0
372038000	1441066788	31.112104038527775	122.63800936542567	8.3	267.98	278.0
372038000	1441066789	31.11210312689778	122.63796422228107	8.3	267.96000000000004	278.0
372038000	1441066790	31.112102243208668	122.63791949749445	8.3	267.94	278.0
372038000	1441066791	31.11210136555906	122.63787511799417	8.3	267.92	278.0
372038000	1441066792	31.11210047204748	122.63783101070871	8.3	267.90000000000003	278.0
372038000	1441066793	31.112099540772288	122.63778710256643	8.3	267.88000000000005	278.0
372038000	1441066794	31.112098549831792	122.63774332049586	8.3	267.86	278.0
372038000	1441066795	31.11209747732421	122.63769959142553	8.3	267.84000000000003	278.0
372038000	1441066796	31.1120963013476	122.63765584228405	8.3	267.82000000000005	278.0
372038000	1441066797	31.112094999999993	122.637612	8.3	267.8	278.0
372038000	1441066798	31.112093559106626	122.63756800712346	8.3	267.79	278.0
372038000	1441066799	31.112091995402057	122.63752386869005	8.3	267.78000000000003	278.0
372038000	1441066800	31.112090333348235	122.63747960535669	8.3	267.77000000000004	278.0
372038000	1441066801	31.112088597407094	122.63743523778034	8.3	267.76000000000005	278.0
372038000	1441066802	31.112086812040644	122.63739078661783	8.3	267.75	278.0
372038000	1441066803	31.112085001710877	122.63734627252597	8.3	267.74	278.0
372038000	1441066804	31.112083190879847	122.63730171616157	8.3	267.72999999999996	278.0
372038000	1441066805	31.11208140400962	122.63725713818134	8.3	267.71999999999997	278.0
372038000	1441066806	31.112079665562295	122.63721255924195	8.3	267.71	278.0
372038000	1441066807	31.112077999999997	122.637168	8.3	267.7	278.0
372038000	1441066808	31.112076426720417	122.63712347738121	8.294736842105264	267.7157894736842	278.0
372038000	1441066809	31.112074944863416	122.63707899338769	8.289473684210527	267.7315789473684	278.0
372038000	1441066810	31.11207354850439	122.63703454629058	8.28421052631579	267.7473684210526	278.0
372038000	1441066811	31.112072231718724	122.63699013436117	8.278947368421052	267.7631578947368	278.0
372038000	1441066812	31.11207098858184	122.63694575587061	8.273684210526316	267.7789473684211	278.0
372038000	1441066813	31.1120698131691	122.63690140909021	8.26842105263158	267.7947368421053	278.0
372038000	1441066814	31.112068699555905	122.63685709229117	8.263157894736842	267.81052631578945	278.0
372038000	1441066815	31.11206764181763	122.63681280374476	8.257894736842106	267.8263157894737	278.0
372038000	1441066816	31.112066634029684	122.63676854172228	8.25263157894737	267.8421052631579	278.0
372038000	1441066817	31.112065670267423	122.63672430449496	8.24736842105263	267.8578947368421	278.0
372038000	1441066818	31.11206474460622	122.63668009033415	8.242105263157894	267.8736842105263	278.0
372038000	1441066819	31.112063851121476	122.63663589751111	8.236842105263158	267.88947368421054	278.0
372038000	1441066820	31.11206298388857	122.63659172429719	8.23157894736842	267.90526315789475	278.0
372038000	1441066821	31.112062136982843	122.63654756896372	8.226315789473684	267.92105263157896	278.0
372038000	1441066822	31.11206130447969	122.63650342978198	8.221052631578948	267.93684210526317	278.0
372038000	1441066823	31.11206048045446	122.63645930502338	8.21578947368421	267.9526315789474	278.0
372038000	1441066824	31.112059658982513	122.63641519295926	8.210526315789473	267.9684210526316	278.0
372038000	1441066825	31.112058834139248	122.63637109186102	8.205263157894736	267.98421052631585	278.0
372038000	1441066826	31.112057999999994	122.63632699999998	8.2	268.0	278.0
372038000	1441066827	31.112057151754705	122.63628291556883	8.2	268.03636363636366	278.0
372038000	1441066828	31.112056289051683	122.63623883644529	8.2	268.0727272727273	278.0
372038000	1441066829	31.1120554126538	122.63619476042822	8.2	268.1090909090909	278.0
372038000	1441066830	31.112054523323923	122.63615068531666	8.2	268.1454545454545	278.0
372038000	1441066831	31.11205362182492	122.63610660890951	8.2	268.1818181818182	278.0
372038000	1441066832	31.112052708919688	122.63606252900571	8.2	268.21818181818185	278.0
372038000	1441066833	31.112051785371065	122.63601844340421	8.2	268.25454545454545	278.0
372038000	1441066834	31.112050851941927	122.63597434990396	8.2	268.2909090909091	278.0
372038000	1441066835	31.112049909395132	122.63593024630387	8.2	268.3272727272727	278.0
372038000	1441066836	31.112048958493535	122.63588613040292	8.2	268.3636363636364	278.0
372038000	1441066837	31.112047999999998	122.635842	8.2	268.4	278.0
372038000	1441066838	31.11204703425103	122.63579785352447	8.194999999999999	268.39	278.0
372038000	1441066839	31.11204605987786	122.63575369192718	8.19	268.38	278.0
372038000	1441066840	31.112045075085366	122.6357095167894	8.184999999999999	268.37	278.0
372038000	1441066841	31.11204407807841	122.63566532969237	8.18	268.36	278.0
372038000	1441066842	31.112043067061904	122.63562113221732	8.174999999999999	268.35	278.0
372038000	1441066843	31.112042040240755	122.63557692594559	8.17	268.34	278.0
372038000	1441066844	31.11204099581984	122.63553271245837	8.165	268.33	278.0
372038000	1441066845	31.112039932004027	122.63548849333698	8.16	268.32	278.0
372038000	1441066846	31.112038846998274	122.63544427016265	8.155	268.31	278.0
372038000	1441066847	31.112037739007445	122.6354000445167	8.149999999999999	268.3	278.0
372038000	1441066848	31.112036606236458	122.63535581798038	8.145	268.29	278.0
372038000	1441066849	31.11203544689019	122.635311592135	8.139999999999999	268.28000000000003	278.0
372038000	1441066850	31.112034259173573	122.6352673685618	8.135	268.27	278.0
372038000	1441066851	31.112033041291514	122.63522314884212	8.129999999999999	268.26	278.0
372038000	1441066852	31.11203179144893	122.63517893455722	8.125	268.25	278.0
372038000	1441066853	31.112030507850697	122.6351347272884	8.12	268.24	278.0
372038000	1441066854	31.112029188701786	122.63509052861697	8.115	268.23	278.0
372038000	1441066855	31.112027832207072	122.6350463401242	8.11	268.22	278.0
372038000	1441066856	31.112026436571504	122.63500216339145	8.105	268.21000000000004	278.0
372038000	1441066857	31.112024999999996	122.634958	8.1	268.2	278.0
372038000	1441066858	31.11202352270957	122.6349138510834	8.1	268.16	278.0
372038000	1441066859	31.1120220129657	122.63486971598431	8.1	268.12	278.0
372038000	1441066860	31.112020481045974	122.63482559359753	8.1	268.08000000000004	278.0
372038000	1441066861	31.112018937227955	122.63478148281796	8.1	268.04	278.0
372038000	1441066862	31.11201739178924	122.63473738254038	8.1	268.0	278.0
372038000	1441066863	31.112015855007378	122.63469329165963	8.1	267.96000000000004	278.0
372038000	1441066864	31.112014337159962	122.63464920907045	8.1	267.92	278.0
372038000	1441066865	31.11201284852454	122.63460513366762	8.1	267.88000000000005	278.0
372038000	1441066866	31.112011399378694	122.6345610643459	8.1	267.84000000000003	278.0
372038000	1441066867	31.112009999999994	122.634517	8.1	267.8	278.0
372038000	1441066868	31.112008658253504	122.6344729398246	8.096666666666666	267.8066666666667	278.0
372038000	1441066869	31.112007372354377	122.6344288842141	8.093333333333334	267.8133333333334	278.0
372038000	1441066870	31.11200613810527	122.63438483386301	8.09	267.82000000000005	278.0
372038000	1441066871	31.112004951308794	122.63434078946563	8.086666666666666	267.82666666666665	278.0
372038000	1441066872	31.11200380776766	122.63429675171646	8.083333333333332	267.83333333333337	278.0
372038000	1441066873	31.11200270328448	122.6342527213099	8.08	267.84000000000003	278.0
372038000	1441066874	31.112001633661933	122.63420869894043	8.076666666666666	267.8466666666667	278.0
372038000	1441066875	31.112000594702657	122.63416468530245	8.073333333333332	267.85333333333335	278.0
372038000	1441066876	31.111999582209346	122.63412068109045	8.07	267.86	278.0
372038000	1441066877	31.111998591984626	122.63407668699887	8.066666666666666	267.8666666666667	278.0
372038000	1441066878	31.11199761983116	122.6340327037222	8.063333333333333	267.8733333333334	278.0
372038000	1441066879	31.11199666155161	122.63398873195489	8.06	267.88000000000005	278.0
372038000	1441066880	31.111995712948644	122.63394477239147	8.056666666666667	267.88666666666666	278.0
372038000	1441066881	31.11199476982495	122.6339008257264	8.053333333333333	267.8933333333334	278.0
372038000	1441066882	31.11199382798315	122.63385689265421	8.05	267.90000000000003	278.0
372038000	1441066883	31.111992883225913	122.6338129738694	8.046666666666667	267.9066666666667	278.0
372038000	1441066884	31.111991931355938	122.63376907006645	8.043333333333333	267.91333333333336	278.0
372038000	1441066885	31.111990968175864	122.63372518193994	8.04	267.92	278.0
372038000	1441066886	31.11198998948836	122.63368131018439	8.036666666666667	267.9266666666667	278.0
372038000	1441066887	31.11198899109611	122.63363745549432	8.033333333333333	267.9333333333334	278.0
372038000	1441066888	31.11198796880177	122.63359361856429	8.03	267.94	278.0
372038000	1441066889	31.11198691840803	122.63354980008886	8.026666666666667	267.94666666666666	278.0
372038000	1441066890	31.111985835717533	122.63350600076257	8.023333333333333	267.9533333333334	278.0
372038000	1441066891	31.111984716532973	122.63346222128003	8.02	267.96000000000004	278.0
372038000	1441066892	31.111983556657027	122.63341846233577	8.016666666666666	267.9666666666667	278.0
372038000	1441066893	31.111982351892344	122.63337472462443	8.013333333333334	267.97333333333336	278.0
372038000	1441066894	31.111981098041635	122.63333100884059	8.01	267.98	278.0
372038000	1441066895	31.111979790907558	122.63328731567883	8.006666666666666	267.9866666666667	278.0
372038000	1441066896	31.111978426292772	122.63324364583377	8.003333333333334	267.9933333333334	278.0
372038000	1441066897	31.111976999999992	122.63320000000002	8.0	268.0	278.0
372038000	1441066898	31.11197551019965	122.63315637884779	8.0	268.03499999999997	278.0
372038000	1441066899	31.111973964533234	122.63311278294967	8.0	268.07	278.0
372038000	1441066900	31.111972373010012	122.63306921285371	8.0	268.105	278.0
372038000	1441066901	31.11197074563924	122.63302566910808	8.0	268.14	278.0
372038000	1441066902	31.111969092430176	122.63298215226082	8.0	268.175	278.0
372038000	1441066903	31.11196742339211	122.63293866286003	8.0	268.21000000000004	278.0
372038000	1441066904	31.11196574853426	122.63289520145372	8.0	268.245	278.0
372038000	1441066905	31.11196407786593	122.63285176858994	8.0	268.28000000000003	278.0
372038000	1441066906	31.111962421396367	122.63280836481674	8.0	268.315	278.0
372038000	1441066907	31.111960789134834	122.63276499068203	8.0	268.35	278.0
372038000	1441066908	31.11195919109059	122.63272164673387	8.0	268.38500000000005	278.0
372038000	1441066909	31.111957637272926	122.63267833352015	8.0	268.42	278.0
372038000	1441066910	31.11195613769108	122.63263505158882	8.0	268.455	278.0
372038000	1441066911	31.111954702354343	122.63259180148785	8.0	268.49	278.0
372038000	1441066912	31.111953341271963	122.63254858376507	8.0	268.52500000000003	278.0
372038000	1441066913	31.111952064453234	122.63250539896843	8.0	268.56	278.0
372038000	1441066914	31.11195088190739	122.63246224764575	8.0	268.59499999999997	278.0
372038000	1441066915	31.11194980364373	122.63241913034491	8.0	268.63	278.0
372038000	1441066916	31.11194883967151	122.6323760476137	8.0	268.665	278.0
372038000	1441066917	31.111947999999998	122.63233299999999	8.0	268.7	278.0
372038000	1441066918	31.111947288996618	122.63228998647567	8.0	268.72999999999996	278.0
372038000	1441066919	31.111946688461316	122.63224699970931	8.0	268.76	278.0
372038000	1441066920	31.111946174552234	122.63220403079362	8.0	268.78999999999996	278.0
372038000	1441066921	31.11194572342742	122.63216107082134	8.0	268.82	278.0
372038000	1441066922	31.111945311244963	122.63211811088532	8.0	268.85	278.0
372038000	1441066923	31.111944914162954	122.63207514207838	8.0	268.88	278.0
372038000	1441066924	31.111944508339406	122.6320321554934	8.0	268.91	278.0
372038000	1441066925	31.11194406993237	122.63198914222338	8.0	268.94	278.0
372038000	1441066926	31.11194357509991	122.63194609336124	8.0	268.97	278.0
372038000	1441066927	31.111943000000004	122.631903	8.0	269.0	278.0
372038000	1441066928	31.111942326201632	122.63185985557335	8.0	268.97	278.0
372038000	1441066929	31.111941556917504	122.63181666287733	8.0	268.94	278.0
372038000	1441066930	31.111940700771285	122.63177342704849	8.0	268.91	278.0
372038000	1441066931	31.11193976638669	122.63173015322346	8.0	268.88	278.0
372038000	1441066932	31.111938762387382	122.63168684653878	8.0	268.85	278.0
372038000	1441066933	31.11193769739709	122.63164351213105	8.0	268.82	278.0
372038000	1441066934	31.11193658003949	122.6316001551368	8.0	268.78999999999996	278.0
372038000	1441066935	31.11193541893829	122.63155678069252	8.0	268.76	278.0
372038000	1441066936	31.11193422271722	122.63151339393475	8.0	268.72999999999996	278.0
372038000	1441066937	31.111933	122.63147	8.0	268.7	278.0
372038000	1441066938	31.111931759100163	122.63142660405333	8.0	268.66666666666663	278.0
372038000	1441066939	31.111930507090435	122.6313832113743	8.0	268.6333333333333	278.0
372038000	1441066940	31.111929250733365	122.6313398272711	8.0	268.59999999999997	278.0
372038000	1441066941	31.111927996791497	122.6312964570519	8.0	268.56666666666666	278.0
372038000	1441066942	31.111926752027404	122.6312531060248	8.0	268.53333333333336	278.0
372038000	1441066943	31.111925523203627	122.63120977949795	8.0	268.5	278.0
372038000	1441066944	31.11192431708275	122.63116648277946	8.0	268.46666666666664	278.0
372038000	1441066945	31.111923140427347	122.63112322117745	8.0	268.43333333333334	278.0
372038000	1441066946	31.11192200000001	122.63108	8.0	268.4	278.0
372038000	1441066947	31.111920901225634	122.631036823238	8.0	268.4090909090909	278.0
372038000	1441066948	31.111919844178413	122.63099368961358	8.0	268.41818181818184	278.0
372038000	1441066949	31.111918827594888	122.63095059653165	8.0	268.4272727272727	278.0
372038000	1441066950	31.11191785021156	122.6309075413972	8.0	268.43636363636364	278.0
372038000	1441066951	31.111916910764936	122.63086452161512	8.0	268.44545454545454	278.0
372038000	1441066952	31.111916007991518	122.6308215345904	8.0	268.45454545454544	278.0
372038000	1441066953	31.111915140627808	122.63077857772794	8.0	268.46363636363634	278.0
372038000	1441066954	31.111914307410313	122.63073564843272	8.0	268.4727272727273	278.0
372038000	1441066955	31.111913507075514	122.6306927441097	8.0	268.48181818181814	278.0
372038000	1441066956	31.11191273835992	122.63064986216379	8.0	268.4909090909091	278.0
372038000	1441066957	31.111912000000007	122.63060699999998	8.0	268.5	278.0
372038000	1441066958	31.111911290774543	122.6305641552839	7.995	268.53	278.0
372038000	1441066959	31.11191060963149	122.63052132672388	7.99	268.56	278.0
372038000	1441066960	31.11190995556105	122.63047851328892	7.985	268.59	278.0
372038000	1441066961	31.111909327553473	122.630435713948	7.98	268.62	278.0
372038000	1441066962	31.111908724598972	122.63039292767017	7.975	268.65	278.0
372038000	1441066963	31.11190814568776	122.6303501534244	7.97	268.68	278.0
372038000	1441066964	31.111907589810095	122.63030739017971	7.965	268.71	278.0
372038000	1441066965	31.111907055956163	122.63026463690514	7.96	268.73999999999995	278.0
372038000	1441066966	31.111906543116202	122.63022189256964	7.955	268.77	278.0
372038000	1441066967	31.111906050280425	122.63017915614229	7.95	268.79999999999995	278.0
372038000	1441066968	31.11190557643905	122.63013642659206	7.945	268.83000000000004	278.0
372038000	1441066969	31.11190512058229	122.63009370288799	7.94	268.86	278.0
372038000	1441066970	31.11190468170036	122.6300509839991	7.9350000000000005	268.89000000000004	278.0
372038000	1441066971	31.111904258783486	122.63000826889441	7.930000000000001	268.92	278.0
372038000	1441066972	31.11190385082187	122.62996555654294	7.925000000000001	268.95	278.0
372038000	1441066973	31.111903456805727	122.62992284591374	7.92	268.98	278.0
372038000	1441066974	31.11190307572526	122.6298801359758	7.915	269.01	278.0
372038000	1441066975	31.11190270657068	122.62983742569818	7.91	269.04	278.0
372038000	1441066976	31.111902348332187	122.6297947140499	7.905	269.07	278.0
372038000	1441066977	31.111901999999994	122.629752	7.9	269.1	278.0
372038000	1441066978	31.11190165762304	122.62970928348406	7.9	269.0777777777778	278.0
372038000	1441066979	31.111901305485237	122.62966656830393	7.9	269.05555555555554	278.0
372038000	1441066980	31.11190092492923	122.6296238592281	7.9	269.0333333333333	278.0
372038000	1441066981	31.11190049729766	122.62958116102503	7.9	269.01111111111106	278.0
372038000	1441066982	31.11190000393321	122.62953847846322	7.9	268.9888888888889	278.0
372038000	1441066983	31.111899426178546	122.6294958163112	7.9	268.96666666666664	278.0
372038000	1441066984	31.111898745376326	122.62945317933759	7.9	268.94444444444446	278.0
372038000	1441066985	31.111897942869245	122.62941057231096	7.9	268.9222222222222	278.0
372038000	1441066986	31.111897	122.629368	7.9	268.9	278.0
372038000	1441066987	31.11189590536449	122.629325463938	7.9	268.87999999999994	278.0
372038000	1441066988	31.111894676571556	122.62928295271695	7.9	268.85999999999996	278.0
372038000	1441066989	31.111893338483206	122.62924045169338	7.9	268.84	278.0
372038000	1441066990	31.111891915961483	122.62919794622381	7.9	268.82	278.0
372038000	1441066991	31.111890433868343	122.6291554216647	7.9	268.79999999999995	278.0
372038000	1441066992	31.111888917065784	122.62911286337251	7.9	268.78	278.0
372038000	1441066993	31.111887390415752	122.62907025670363	7.9	268.76	278.0
372038000	1441066994	31.111885878780168	122.62902758701439	7.9	268.73999999999995	278.0
372038000	1441066995	31.111884407020955	122.62898483966107	7.9	268.71999999999997	278.0
372038000	1441066996	31.111882999999995	122.628942	7.9	268.7	278.0
372038000	1441066997	31.111881677619152	122.6288990610825	7.9	268.7	278.0
372038000	1441066998	31.111880439940204	122.62885604674065	7.9	268.7	278.0
372038000	1441066999	31.111879282064915	122.6288129885017	7.9	268.7	278.0
372038000	1441067000	31.111878199095134	122.62876991789291	7.9	268.7	278.0
372038000	1441067001	31.11187718613274	122.62872686644153	7.9	268.7	278.0
372038000	1441067002	31.11187623827964	122.62868386567482	7.9	268.7	278.0
372038000	1441067003	31.111875350637792	122.62864094711999	7.9	268.7	278.0
372038000	1441067004	31.1118745183092	122.62859814230441	7.9	268.7	278.0
372038000	1441067005	31.11187373639591	122.62855548275532	7.9	268.7	278.0
372038000	1441067006	31.111873000000006	122.628513	7.9	268.7	278.0
372038000	1441067007	31.1118723030944	122.62847070725255	7.9	268.7181818181818	278.0
372038000	1441067008	31.111871635135305	122.62842854447415	7.9	268.73636363636365	278.0
372038000	1441067009	31.11187098444959	122.62838643331276	7.9	268.75454545454545	278.0
372038000	1441067010	31.11187033936407	122.62834429541638	7.9	268.77272727272725	278.0
372038000	1441067011	31.111869688205434	122.62830205243306	7.9	268.7909090909091	278.0
372038000	1441067012	31.111869019300276	122.62825962601086	7.9	268.80909090909086	278.0
372038000	1441067013	31.111868320975095	122.62821693779784	7.9	268.82727272727266	278.0
372038000	1441067014	31.111867581556233	122.62817390944211	7.9	268.8454545454545	278.0
372038000	1441067015	31.111866789370012	122.62813046259177	7.9	268.8636363636363	278.0
372038000	1441067016	31.111865932742596	122.62808651889502	7.9	268.8818181818181	278.0
372038000	1441067017	31.111865	122.628042	7.9	268.9	278.0
372038000	1441067018	31.111863982670247	122.62799685565885	7.905	268.87499999999994	278.0
372038000	1441067019	31.11186288508949	122.62795114803941	7.91	268.84999999999997	278.0
372038000	1441067020	31.11186171479604	122.62790496741349	7.915	268.825	278.0
372038000	1441067021	31.1118604793283	122.62785840405269	7.92	268.79999999999995	278.0
372038000	1441067022	31.111859186224837	122.62781154822883	7.925000000000001	268.7749999999999	278.0
372038000	1441067023	31.11185784302433	122.62776449021356	7.930000000000001	268.75	278.0
372038000	1441067024	31.111856457265613	122.62771732027859	7.9350000000000005	268.725	278.0
372038000	1441067025	31.111855036487597	122.62767012869553	7.94	268.7	278.0
372038000	1441067026	31.111853588229387	122.62762300573601	7.945	268.67499999999995	278.0
372038000	1441067027	31.11185212003018	122.62757604167166	7.95	268.65	278.0
372038000	1441067028	31.11185063942932	122.62752932677404	7.955	268.625	278.0
372038000	1441067029	31.111849153966276	122.62748295131475	7.96	268.59999999999997	278.0
372038000	1441067030	31.111847671180634	122.62743700556528	7.965	268.575	278.0
372038000	1441067031	31.11184619861213	122.6273915797972	7.97	268.55	278.0
372038000	1441067032	31.111844743800592	122.627346764282	7.975	268.52500000000003	278.0
372038000	1441067033	31.11184331428599	122.6273026492911	7.98	268.5	278.0
372038000	1441067034	31.1118419176084	122.62725932509605	7.985	268.47499999999997	278.0
372038000	1441067035	31.111840561307996	122.62721688196824	7.99	268.45	278.0
372038000	1441067036	31.11183925292508	122.62717541017906	7.995	268.425	278.0
372038000	1441067037	31.111837999999995	122.627135	8.0	268.4	278.0
372038000	1441067038	31.11183680669411	122.62709568412265	8.0	268.46666666666664	278.0
372038000	1441067039	31.111835663652183	122.62705726491974	8.0	268.53333333333336	278.0
372038000	1441067040	31.11183455813954	122.62701948718426	8.0	268.59999999999997	278.0
372038000	1441067041	31.111833477421246	122.62698209570924	8.0	268.6666666666667	278.0
372038000	1441067042	31.111832408762	122.62694483528776	8.0	268.73333333333335	278.0
372038000	1441067043	31.11183133942628	122.62690745071293	8.0	268.8	278.0
372038000	1441067044	31.111830256678193	122.62686968677792	8.0	268.8666666666667	278.0
372038000	1441067045	31.111829147781588	122.62683128827585	8.0	268.93333333333334	278.0
372038000	1441067046	31.111828	122.626792	8.0	269.0	278.0
372038000	1441067047	31.111826804015184	122.62675163070936	8.0	268.97	278.0
372038000	1441067048	31.111825564183036	122.62671024502629	8.0	268.94	278.0
372038000	1441067049	31.111824288278076	122.62666797153885	8.0	268.91	278.0
372038000	1441067050	31.111822984075026	122.62662493883512	8.0	268.88	278.0
372038000	1441067051	31.11182165934872	122.62658127550316	8.0	268.85	278.0
372038000	1441067052	31.111820321874184	122.62653711013098	8.0	268.82	278.0
372038000	1441067053	31.11181897942659	122.6264925713066	8.0	268.78999999999996	278.0
372038000	1441067054	31.111817639781318	122.626447787618	8.0	268.76	278.0
372038000	1441067055	31.111816310713873	122.62640288765317	8.0	268.72999999999996	278.0
372038000	1441067056	31.111815	122.62635800000001	8.0	268.7	278.0
372038000	1441067057	31.111813712802544	122.62631323515647	8.0	268.71999999999997	278.0
372038000	1441067058	31.111812443832328	122.62626863126073	8.0	268.73999999999995	278.0
372038000	1441067059	31.11181118518722	122.62622420836092	8.0	268.76	278.0
372038000	1441067060	31.111809928965123	122.6261799865053	8.0	268.78	278.0
372038000	1441067061	31.11180866726392	122.62613598574205	8.0	268.79999999999995	278.0
372038000	1441067062	31.111807392181554	122.6260922261194	8.0	268.82	278.0
372038000	1441067063	31.111806095815982	122.62604872768563	8.0	268.84	278.0
372038000	1441067064	31.11180477026518	122.62600551048894	8.0	268.85999999999996	278.0
372038000	1441067065	31.111803407627168	122.62596259457764	8.0	268.87999999999994	278.0
372038000	1441067066	31.111802	122.62592000000001	8.0	268.9	278.0
372038000	1441067067	31.111800541956814	122.62587773857129	8.008333333333333	268.8833333333333	278.0
372038000	1441067068	31.111799037971345	122.62583578917467	8.016666666666666	268.8666666666666	278.0
372038000	1441067069	31.11179749499233	122.6257941224603	8.025	268.84999999999997	278.0
372038000	1441067070	31.1117959199685	122.62575270907828	8.033333333333333	268.8333333333333	278.0
372038000	1441067071	31.111794319848574	122.62571151967879	8.041666666666666	268.8166666666666	278.0
372038000	1441067072	31.111792701581184	122.62567052491185	8.05	268.79999999999995	278.0
372038000	1441067073	31.111791072114936	122.62562969542768	8.058333333333334	268.7833333333333	278.0
372038000	1441067074	31.11178943839844	122.62558900187624	8.066666666666666	268.76666666666665	278.0
372038000	1441067075	31.111787807380203	122.62554841490771	8.075	268.75	278.0
372038000	1441067076	31.111786186008747	122.62550790517213	8.083333333333332	268.73333333333335	278.0
372038000	1441067077	31.111784581232538	122.62546744331952	8.091666666666667	268.71666666666664	278.0
372038000	1441067078	31.11178299999999	122.62542700000002	8.1	268.7	278.0
372038000	1441067079	31.111781448007054	122.62538654126026	8.105	268.7	278.0
372038000	1441067080	31.11177992593989	122.62534601473371	8.11	268.7	278.0
372038000	1441067081	31.111778433232107	122.62530536345035	8.115	268.7	278.0
372038000	1441067082	31.11177696931724	122.62526453044029	8.12	268.7	278.0
372038000	1441067083	31.11177553362881	122.62522345873359	8.125	268.7	278.0
372038000	1441067084	31.111774125600203	122.62518209136036	8.129999999999999	268.7	278.0
372038000	1441067085	31.11177274466476	122.62514037135062	8.135	268.7	278.0
372038000	1441067086	31.11177139025573	122.6250982417345	8.139999999999999	268.7	278.0
372038000	1441067087	31.111770061806286	122.62505564554212	8.145	268.7	278.0
372038000	1441067088	31.111768758749562	122.6250125258035	8.149999999999999	268.7	278.0
372038000	1441067089	31.11176748051854	122.62496882554878	8.155	268.7	278.0
372038000	1441067090	31.11176622654617	122.62492448780807	8.16	268.7	278.0
372038000	1441067091	31.11176499626528	122.62487945561143	8.165	268.7	278.0
372038000	1441067092	31.111763789108636	122.62483367198905	8.17	268.7	278.0
372038000	1441067093	31.1117626045089	122.624787079971	8.174999999999999	268.7	278.0
372038000	1441067094	31.111761441898636	122.62473962258738	8.18	268.7	278.0
372038000	1441067095	31.111760300710312	122.62469124286835	8.184999999999999	268.7	278.0
372038000	1441067096	31.11175918037628	122.62464188384402	8.19	268.7	278.0
372038000	1441067097	31.111758080328787	122.62459148854454	8.194999999999999	268.7	278.0
372038000	1441067098	31.111756999999994	122.62454	8.2	268.7	278.0
372038000	1441067099	31.111755940776625	122.62448744151706	8.2	268.775	278.0
372038000	1441067100	31.111754911864473	122.62443415750838	8.2	268.84999999999997	278.0
372038000	1441067101	31.11175392442469	122.62438057266299	8.2	268.925	278.0
372038000	1441067102	31.111752989619106	122.62432711166993	8.2	268.99999999999994	278.0
372038000	1441067103	31.11175211861028	122.6242741992182	8.2	269.075	278.0
372038000	1441067104	31.111751322561442	122.62422225999671	8.2	269.15	278.0
372038000	1441067105	31.111750612636506	122.62417171869436	8.2	269.22499999999997	278.0
372038000	1441067106	31.111750000000004	122.624123	8.2	269.3	278.0
372038000	1441067107	31.11174949113635	122.62407639611442	8.2	269.25	278.0
372038000	1441067108	31.11174907380743	122.62403166928613	8.2	269.2	278.0
372038000	1441067109	31.111748731093947	122.62398844927574	8.2	269.15	278.0
372038000	1441067110	31.111748446076046	122.62394636584382	8.2	269.1	278.0
372038000	1441067111	31.111748201833315	122.62390504875106	8.2	269.05	278.0
372038000	1441067112	31.11174798144489	122.62386412775814	8.2	269.0	278.0
372038000	1441067113	31.11174776798942	122.62382323262578	8.2	268.95	278.0
372038000	1441067114	31.11174754454505	122.62378199311476	8.2	268.90000000000003	278.0
372038000	1441067115	31.11174729418952	122.6237400389859	8.2	268.85	278.0
372038000	1441067116	31.111747000000005	122.62369700000002	8.2	268.8	278.0
372038000	1441067117	31.111746648362555	122.62365262012776	8.2	268.75555555555553	278.0
372038000	1441067118	31.11174623890046	122.62360710017866	8.2	268.71111111111117	278.0
372038000	1441067119	31.11174577454667	122.62356075517198	8.2	268.6666666666667	278.0
372038000	1441067120	31.11174525823455	122.62351390012701	8.2	268.6222222222222	278.0
372038000	1441067121	31.111744692897997	122.62346685006293	8.2	268.5777777777778	278.0
372038000	1441067122	31.111744081471283	122.623419919999	8.2	268.53333333333336	278.0
372038000	1441067123	31.11174342688916	122.62337342495444	8.2	268.4888888888889	278.0
372038000	1441067124	31.11174273208685	122.62332767994837	8.2	268.44444444444446	278.0
372038000	1441067125	31.111741999999992	122.62328300000001	8.2	268.4	278.0
372038000	1441067126	31.11174123392614	122.6232396181944	8.2	268.3833333333333	278.0
372038000	1441067127	31.111740438608855	122.6231974398803	8.2	268.3666666666667	278.0
372038000	1441067128	31.111739619153017	122.62315628847239	8.2	268.35	278.0
372038000	1441067129	31.11173878066325	122.62311598738532	8.2	268.33333333333337	278.0
372038000	1441067130	31.111737928243887	122.62307636003376	8.2	268.31666666666666	278.0
372038000	1441067131	31.111737066999076	122.6230372298324	8.2	268.3	278.0
372038000	1441067132	31.111736202032752	122.62299842019593	8.2	268.28333333333336	278.0
372038000	1441067133	31.111735338448558	122.622959754539	8.2	268.26666666666665	278.0
372038000	1441067134	31.111734481350048	122.62292105627625	8.2	268.25	278.0
372038000	1441067135	31.11173363584043	122.62288214882238	8.2	268.23333333333335	278.0
372038000	1441067136	31.111732807022804	122.62284285559208	8.2	268.21666666666664	278.0
372038000	1441067137	31.111732000000003	122.62280299999999	8.2	268.2	278.0
372038000	1441067138	31.11173121858781	122.62276244310446	8.2	268.23	278.0
372038000	1441067139	31.111730461454563	122.62272119653841	8.2	268.26	278.0
372038000	1441067140	31.111729725981775	122.62267930957839	8.2	268.29	278.0
372038000	1441067141	31.111729009551095	122.62263683150101	8.2	268.32	278.0
372038000	1441067142	31.111728309544127	122.62259381158286	8.2	268.35	278.0
372038000	1441067143	31.11172762334259	122.6225502991005	8.2	268.38	278.0
372038000	1441067144	31.111726948328247	122.62250634333054	8.2	268.40999999999997	278.0
372038000	1441067145	31.111726281882927	122.62246199354952	8.2	268.44	278.0
372038000	1441067146	31.111725621388555	122.62241729903411	8.2	268.46999999999997	278.0
372038000	1441067147	31.11172496422703	122.62237230906085	8.2	268.5	278.0
372038000	1441067148	31.111724307780435	122.62232707290634	8.2	268.53000000000003	278.0
372038000	1441067149	31.111723649430836	122.62228163984722	8.2	268.56000000000006	278.0
372038000	1441067150	31.111722986560398	122.62223605916004	8.2	268.59000000000003	278.0
372038000	1441067151	31.111722316551347	122.62219038012141	8.2	268.62000000000006	278.0
372038000	1441067152	31.111721636785987	122.62214465200799	8.2	268.65000000000003	278.0
372038000	1441067153	31.111720944646684	122.62209892409635	8.2	268.68	278.0
372038000	1441067154	31.111720237515904	122.6220532456631	8.2	268.71000000000004	278.0
372038000	1441067155	31.111719512776126	122.6220076659849	8.2	268.74	278.0
372038000	1441067156	31.11171876780993	122.62196223433831	8.2	268.77000000000004	278.0
372038000	1441067157	31.111718	122.62191700000001	8.2	268.8	278.0
372038000	1441067158	31.111717207236705	122.6218719986657	8.21111111111111	268.74444444444447	278.0
372038000	1441067159	31.111716389441334	122.62182721170753	8.222222222222221	268.6888888888889	278.0
372038000	1441067160	31.111715547042827	122.62178260691681	8.233333333333333	268.6333333333333	278.0
372038000	1441067161	31.111714680470058	122.62173815208479	8.244444444444444	268.5777777777778	278.0
372038000	1441067162	31.111713790151864	122.62169381500277	8.255555555555556	268.52222222222224	278.0
372038000	1441067163	31.111712876517018	122.62164956346199	8.266666666666667	268.4666666666667	278.0
372038000	1441067164	31.111711939994308	122.62160536525374	8.277777777777779	268.4111111111111	278.0
372038000	1441067165	31.111710981012415	122.62156118816935	8.28888888888889	268.3555555555556	278.0
372038000	1441067166	31.111710000000006	122.621517	8.3	268.3	278.0
372038000	1441067167	31.1117089983132	122.62147277311432	8.3	268.3	278.0
372038000	1441067168	31.111707981018167	122.62142849819	8.3	268.3	278.0
372038000	1441067169	31.11170695410859	122.62138417048202	8.3	268.3	278.0
372038000	1441067170	31.111705923578086	122.62133978524537	8.3	268.3	278.0
372038000	1441067171	31.11170489542033	122.62129533773498	8.3	268.3	278.0
372038000	1441067172	31.111703875628965	122.62125082320581	8.3	268.3	278.0
372038000	1441067173	31.11170287019762	122.62120623691281	8.3	268.3	278.0
372038000	1441067174	31.111701885119935	122.6211615741109	8.3	268.3	278.0
372038000	1441067175	31.11170092638951	122.621116830055	8.3	268.3	278.0
372038000	1441067176	31.111699999999992	122.621072	8.3	268.3	278.0
372038000	1441067177	31.11169911014914	122.62102708078817	8.3	268.3285714285714	278.0
372038000	1441067178	31.11169825385133	122.62098207561114	8.3	268.35714285714283	278.0
372038000	1441067179	31.11169742632514	122.62093698924794	8.3	268.38571428571424	278.0
372038000	1441067180	31.11169662278915	122.62089182647759	8.3	268.4142857142857	278.0
372038000	1441067181	31.11169583846189	122.62084659207908	8.3	268.4428571428572	278.0
372038000	1441067182	31.11169506856201	122.62080129083152	8.3	268.4714285714286	278.0
372038000	1441067183	31.111694308308046	122.62075592751388	8.3	268.5	278.0
372038000	1441067184	31.11169355291858	122.62071050690527	8.3	268.5285714285714	278.0
372038000	1441067185	31.11169279761226	122.62066503378476	8.3	268.5571428571428	278.0
372038000	1441067186	31.11169203760768	122.62061951293137	8.3	268.58571428571423	278.0
372038000	1441067187	31.11169126812343	122.62057394912422	8.3	268.6142857142857	278.0
372038000	1441067188	31.11169048437815	122.62052834714238	8.3	268.64285714285717	278.0
372038000	1441067189	31.11168968159047	122.62048271176499	8.3	268.6714285714286	278.0
372038000	1441067190	31.111688854979008	122.62043704777112	8.3	268.7	278.0
372038000	1441067191	31.11168799976242	122.62039135993992	8.3	268.7285714285714	278.0
372038000	1441067192	31.11168711115936	122.62034565305046	8.3	268.7571428571428	278.0
372038000	1441067193	31.111686184388464	122.62029993188193	8.3	268.7857142857142	278.0
372038000	1441067194	31.111685214668416	122.62025420121346	8.3	268.8142857142857	278.0
372038000	1441067195	31.111684197217865	122.6202084658242	8.3	268.8428571428571	278.0
372038000	1441067196	31.1116831272555	122.62016273049332	8.3	268.87142857142857	278.0
372038000	1441067197	31.111682000000002	122.62011699999998	8.3	268.9	278.0
372038000	1441067198	31.111680812537525	122.62007127840263	8.305000000000001	268.86999999999995	278.0
372038000	1441067199	31.11167956942422	122.62002556687678	8.31	268.84	278.0
372038000	1441067200	31.111678277083683	122.61997986587718	8.315000000000001	268.80999999999995	278.0
372038000	1441067201	31.11167694193949	122.61993417585857	8.32	268.78	278.0
372038000	1441067202	31.111675570415276	122.6198884972757	8.325000000000001	268.75	278.0
372038000	1441067203	31.11167416893461	122.61984283058325	8.33	268.71999999999997	278.0
372038000	1441067204	31.111672743921137	122.61979717623598	8.335	268.69	278.0
372038000	1441067205	31.111671301798435	122.61975153468856	8.34	268.65999999999997	278.0
372038000	1441067206	31.111669848990125	122.61970590639565	8.345	268.63	278.0
372038000	1441067207	31.11166839191981	122.61966029181195	8.350000000000001	268.59999999999997	278.0
372038000	1441067208	31.111666937011087	122.61961469139214	8.355	268.57	278.0
372038000	1441067209	31.11166549068757	122.61956910559081	8.360000000000001	268.53999999999996	278.0
372038000	1441067210	31.111664059372867	122.61952353486264	8.365	268.51	278.0
372038000	1441067211	31.111662649490587	122.61947797966221	8.370000000000001	268.48	278.0
372038000	1441067212	31.111661267464346	122.61943244044417	8.375	268.45	278.0
372038000	1441067213	31.111659919717745	122.61938691766309	8.38	268.42	278.0
372038000	1441067214	31.111658612674404	122.61934141177359	8.385	268.39	278.0
372038000	1441067215	31.11165735275792	122.61929592323018	8.39	268.36	278.0
372038000	1441067216	31.111656146391912	122.61925045248748	8.395	268.33	278.0
372038000	1441067217	31.111654999999995	122.619205	8.4	268.3	278.0
372038000	1441067218	31.11165391802882	122.61915956646357	8.4	268.31111111111113	278.0
372038000	1441067219	31.11165289701719	122.6191141535392	8.4	268.32222222222225	278.0
372038000	1441067220	31.111651931526982	122.61906876312919	8.4	268.33333333333337	278.0
372038000	1441067221	31.111651016120064	122.61902339713582	8.4	268.3444444444445	278.0
372038000	1441067222	31.111650145358272	122.61897805746142	8.4	268.35555555555555	278.0
372038000	1441067223	31.11164931380351	122.6189327460083	8.4	268.3666666666667	278.0
372038000	1441067224	31.111648516017613	122.61888746467876	8.4	268.37777777777774	278.0
372038000	1441067225	31.1116477465625	122.61884221537524	8.4	268.38888888888886	278.0
372038000	1441067226	31.111646999999998	122.618797	8.4	268.4	278.0
372038000	1441067227	31.111646271545204	122.61875181986697	8.396774193548387	268.4	278.0
372038000	1441067228	31.111645559025945	122.61870667393619	8.393548387096775	268.4	278.0
372038000	1441067229	31.111644860923214	122.61866156057907	8.390322580645162	268.4	278.0
372038000	1441067230	31.11164417571804	122.61861647816727	8.387096774193548	268.4	278.0
372038000	1441067231	31.111643501891415	122.61857142507223	8.383870967741936	268.4	278.0
372038000	1441067232	31.11164283792436	122.6185263996655	8.380645161290323	268.4	278.0
372038000	1441067233	31.111642182297853	122.61848140031864	8.37741935483871	268.4	278.0
372038000	1441067234	31.11164153349294	122.61843642540319	8.374193548387098	268.4	278.0
372038000	1441067235	31.11164088999057	122.61839147329066	8.370967741935484	268.4	278.0
372038000	1441067236	31.11164025027177	122.61834654235264	8.367741935483872	268.4	278.0
372038000	1441067237	31.111639612817523	122.61830163096066	8.364516129032259	268.4	278.0
372038000	1441067238	31.111638976108814	122.61825673748626	8.361290322580645	268.4	278.0
372038000	1441067239	31.111638338626655	122.61821186030102	8.358064516129033	268.4	278.0
372038000	1441067240	31.111637698852018	122.61816699777644	8.35483870967742	268.4	278.0
372038000	1441067241	31.111637055265888	122.61812214828416	8.351612903225806	268.4	278.0
372038000	1441067242	31.11163640634925	122.61807731019569	8.348387096774195	268.4	278.0
372038000	1441067243	31.111635750583083	122.61803248188262	8.345161290322581	268.4	278.0
372038000	1441067244	31.111635086448356	122.61798766171653	8.341935483870968	268.4	278.0
372038000	1441067245	31.11163441242606	122.61794284806894	8.338709677419356	268.4	278.0
372038000	1441067246	31.111633726997162	122.61789803931147	8.335483870967742	268.4	278.0
372038000	1441067247	31.111633028642643	122.6178532338157	8.332258064516129	268.4	278.0
372038000	1441067248	31.11163231584346	122.61780842995317	8.329032258064517	268.4	278.0
372038000	1441067249	31.1116315870806	122.61776362609554	8.325806451612904	268.4	278.0
372038000	1441067250	31.111630840834984	122.61771882061431	8.322580645161292	268.4	278.0
372038000	1441067251	31.11163007558762	122.61767401188112	8.319354838709678	268.4	278.0
372038000	1441067252	31.11162928981946	122.61762919826755	8.316129032258065	268.4	278.0
372038000	1441067253	31.111628482011433	122.6175843781452	8.312903225806453	268.4	278.0
372038000	1441067254	31.111627650644532	122.61753954988566	8.30967741935484	268.4	278.0
372038000	1441067255	31.11162679419969	122.61749471186054	8.306451612903226	268.4	278.0
372038000	1441067256	31.111625911157862	122.61744986244146	8.303225806451614	268.4	278.0
372038000	1441067257	31.111625	122.617405	8.3	268.4	278.0
372038000	1441067258	31.111624062199198	122.61736012560667	8.3	268.4	278.0
372038000	1441067259	31.111623111197133	122.61731525112762	8.3	268.4	278.0
372038000	1441067260	31.11162216342762	122.61727039112779	8.3	268.4	278.0
372038000	1441067261	31.111621235324563	122.61722556017216	8.3	268.4	278.0
372038000	1441067262	31.111620343321817	122.61718077282565	8.3	268.4	278.0
372038000	1441067263	31.111619503853277	122.61713604365318	8.3	268.4	278.0
372038000	1441067264	31.111618733352874	122.61709138721953	8.3	268.4	278.0
372038000	1441067265	31.111618048254545	122.61704681808958	8.3	268.4	278.0
372038000	1441067266	31.11161746499226	122.61700235082817	8.3	268.4	278.0
372038000	1441067267	31.111617	122.61695799999998	8.3	268.4	278.0
372038000	1441067268	31.11161666168868	122.61691376715851	8.3	268.4222222222222	278.0
372038000	1441067269	31.111616426376987	122.61686960181198	8.3	268.44444444444446	278.0
372038000	1441067270	31.111616262360496	122.6168254404574	8.3	268.4666666666667	278.0
372038000	1441067271	31.111616137934647	122.6167812195918	8.3	268.48888888888894	278.0
372038000	1441067272	31.11161602139481	122.61673687571232	8.3	268.5111111111111	278.0
372038000	1441067273	31.111615881036272	122.61669234531614	8.3	268.53333333333336	278.0
372038000	1441067274	31.11161568515424	122.61664756490049	8.3	268.55555555555554	278.0
372038000	1441067275	31.1116154020438	122.61660247096265	8.3	268.5777777777778	278.0
372038000	1441067276	31.111614999999997	122.616557	8.3	268.6	278.0
372038000	1441067277	31.111614456854575	122.61651111592654	8.290000000000001	268.59000000000003	278.0
372038000	1441067278	31.111613788586705	122.61646489232257	8.280000000000001	268.58000000000004	278.0
372038000	1441067279	31.1116130207125	122.61641843018492	8.27	268.57000000000005	278.0
372038000	1441067280	31.111612178748214	122.61637183051035	8.26	268.56000000000006	278.0
372038000	1441067281	31.111611288210277	122.61632519429556	8.25	268.55	278.0
372038000	1441067282	31.111610374615225	122.61627862253724	8.24	268.53999999999996	278.0
372038000	1441067283	31.111609463479766	122.616232216232	8.23	268.53	278.0
372038000	1441067284	31.11160858032072	122.61618607637641	8.219999999999999	268.52	278.0
372038000	1441067285	31.111607750655086	122.61614030396692	8.209999999999999	268.51	278.0
372038000	1441067286	31.111607	122.61609500000002	8.2	268.5	278.0
372038000	1441067287	31.111606347419926	122.6160502335282	8.2	268.51	278.0
372038000	1441067288	31.111605786168205	122.6160059458284	8.2	268.52	278.0
372038000	1441067289	31.111605303045252	122.6159620462337	8.2	268.53	278.0
372038000	1441067290	31.111604884851367	122.61591844407728	8.2	268.53999999999996	278.0
372038000	1441067291	31.111604518386724	122.61587504869226	8.2	268.55	278.0
372038000	1441067292	31.11160419045141	122.61583176941178	8.2	268.56000000000006	278.0
372038000	1441067293	31.111603887845334	122.61578851556908	8.2	268.57000000000005	278.0
372038000	1441067294	31.11160359736829	122.61574519649737	8.2	268.58000000000004	278.0
372038000	1441067295	31.111603305819983	122.6157017215299	8.2	268.59000000000003	278.0
372038000	1441067296	31.111602999999995	122.61565799999998	8.2	268.6	278.0
372038000	1441067297	31.111602668877815	122.61561396064256	8.195238095238095	268.61428571428576	278.0
372038000	1441067298	31.111602310103194	122.61556960979924	8.19047619047619	268.62857142857143	278.0
372038000	1441067299	31.11160192349594	122.61552497321331	8.185714285714285	268.64285714285717	278.0
372038000	1441067300	31.111601508875943	122.61548007662803	8.18095238095238	268.6571428571429	278.0
372038000	1441067301	31.111601066063074	122.61543494578663	8.176190476190476	268.67142857142863	278.0
372038000	1441067302	31.11160059487726	122.61538960643242	8.17142857142857	268.6857142857143	278.0
372038000	1441067303	31.111600095138495	122.61534408430863	8.166666666666666	268.70000000000005	278.0
372038000	1441067304	31.11159956666674	122.61529840515855	8.161904761904761	268.7142857142857	278.0
372038000	1441067305	31.11159900928206	122.61525259472546	8.157142857142857	268.72857142857146	278.0
372038000	1441067306	31.11159842280452	122.61520667875261	8.152380952380952	268.74285714285713	278.0
372038000	1441067307	31.111597807054228	122.61516068298326	8.147619047619047	268.75714285714287	278.0
372038000	1441067308	31.111597161851314	122.61511463316066	8.142857142857142	268.77142857142854	278.0
372038000	1441067309	31.111596487015984	122.61506855502809	8.138095238095238	268.7857142857143	278.0
372038000	1441067310	31.111595782368447	122.61502247432884	8.133333333333333	268.79999999999995	278.0
372038000	1441067311	31.11159504772897	122.6149764168061	8.128571428571428	268.8142857142857	278.0
372038000	1441067312	31.11159428291781	122.61493040820321	8.123809523809523	268.82857142857137	278.0
372038000	1441067313	31.111593487755343	122.61488447426338	8.119047619047619	268.8428571428571	278.0
372038000	1441067314	31.111592662061906	122.61483864072989	8.114285714285714	268.85714285714283	278.0
372038000	1441067315	31.111591805657895	122.61479293334598	8.10952380952381	268.87142857142857	278.0
372038000	1441067316	31.111590918363767	122.61474737785493	8.104761904761904	268.88571428571424	278.0
372038000	1441067317	31.11158999999999	122.614702	8.1	268.9	278.0
372038000	1441067318	31.111589051319037	122.61465681686946	8.1	268.85999999999996	278.0
372038000	1441067319	31.111588076801265	122.61461181093185	8.1	268.82	278.0
372038000	1441067320	31.111587081858943	122.61456695600069	8.1	268.78	278.0
372038000	1441067321	31.111586071904362	122.61452222588956	8.1	268.73999999999995	278.0
372038000	1441067322	31.111585052349678	122.61447759441195	8.1	268.7	278.0
372038000	1441067323	31.1115840286071	122.61443303538141	8.1	268.65999999999997	278.0
372038000	1441067324	31.11158300608875	122.61438852261145	8.1	268.62	278.0
372038000	1441067325	31.111581990206748	122.61434402991557	8.1	268.58	278.0
372038000	1441067326	31.111580986373152	122.61429953110725	8.1	268.53999999999996	278.0
372038000	1441067327	31.111579999999986	122.61425500000001	8.1	268.5	278.0
372038000	1441067328	31.11157903677175	122.61421042351321	8.1	268.5	278.0
372038000	1441067329	31.11157810346287	122.61416584098981	8.1	268.5	278.0
372038000	1441067330	31.111577207120373	122.6141213048786	8.1	268.5	278.0
372038000	1441067331	31.111576354791296	122.61407686762841	8.1	268.5	278.0
372038000	1441067332	31.111575553522794	122.61403258168805	8.1	268.5	278.0
372038000	1441067333	31.111574810362104	122.61398849950626	8.1	268.5	278.0
372038000	1441067334	31.11157413235648	122.61394467353185	8.1	268.5	278.0
372038000	1441067335	31.111573526553304	122.61390115621349	8.1	268.5	278.0
372038000	1441067336	31.111572999999996	122.613858	8.1	268.5	278.0
372038000	1441067337	31.1115725561004	122.61381523950269	8.09	268.53999999999996	278.0
372038000	1441067338	31.111572183683844	122.6137728379835	8.08	268.58	278.0
372038000	1441067339	31.11157186793594	122.61373074086703	8.07	268.62	278.0
372038000	1441067340	31.11157159404225	122.61368889357792	8.06	268.65999999999997	278.0
372038000	1441067341	31.11157134718823	122.61364724154079	8.05	268.7	278.0
372038000	1441067342	31.111571112559304	122.61360573018035	8.04	268.73999999999995	278.0
372038000	1441067343	31.111570875340774	122.61356430492131	8.03	268.78	278.0
372038000	1441067344	31.111570620717945	122.6135229111884	8.02	268.82	278.0
372038000	1441067345	31.11157033387597	122.61348149440634	8.01	268.85999999999996	278.0
372038000	1441067346	31.111569999999993	122.61344	8.0	268.9	278.0
372038000	1441067347	31.1115696072908	122.61339838479171	8.0	268.8818181818181	278.0
372038000	1441067348	31.11156915601214	122.61335665119424	8.0	268.8636363636363	278.0
372038000	1441067349	31.111568649443495	122.61331481301785	8.0	268.8454545454545	278.0
372038000	1441067350	31.111568090864377	122.61327288407286	8.0	268.82727272727266	278.0
372038000	1441067351	31.111567483554325	122.61323087816952	8.0	268.80909090909086	278.0
372038000	1441067352	31.11156683079286	122.61318880911814	8.0	268.7909090909091	278.0
372038000	1441067353	31.111566135859576	122.613146690729	8.0	268.77272727272725	278.0
372038000	1441067354	31.111565402034042	122.61310453681236	8.0	268.75454545454545	278.0
372038000	1441067355	31.11156463259585	122.61306236117848	8.0	268.73636363636365	278.0
372038000	1441067356	31.111563830824636	122.61302017763761	8.0	268.7181818181818	278.0
372038000	1441067357	31.111563000000004	122.612978	8.0	268.7	278.0
372038000	1441067358	31.111562143735913	122.61293583666357	8.0	268.67777777777775	278.0
372038000	1441067359	31.111561266983387	122.61289367437682	8.0	268.6555555555555	278.0
372038000	1441067360	31.111560375027704	122.61285149447599	8.0	268.6333333333333	278.0
372038000	1441067361	31.111559473154124	122.61280927829718	8.0	268.6111111111111	278.0
372038000	1441067362	31.111558566647865	122.61276700717666	8.0	268.58888888888885	278.0
372038000	1441067363	31.11155766079415	122.6127246624505	8.0	268.56666666666666	278.0
372038000	1441067364	31.11155676087817	122.61268222545492	8.0	268.5444444444445	278.0
372038000	1441067365	31.111555872185072	122.61263967752605	8.0	268.52222222222224	278.0
372038000	1441067366	31.111555000000003	122.612597	8.0	268.5	278.0
372038000	1441067367	31.111554148851447	122.61255418048192	8.0	268.5181818181818	278.0
372038000	1441067368	31.111553320241477	122.61251123165312	8.0	268.53636363636366	278.0
372038000	1441067369	31.111552514915566	122.61246817246376	8.0	268.55454545454546	278.0
372038000	1441067370	31.111551733619223	122.61242502186413	8.0	268.57272727272726	278.0
372038000	1441067371	31.11155097709797	122.6123817988045	8.0	268.5909090909091	278.0
372038000	1441067372	31.111550246097366	122.61233852223508	8.0	268.60909090909087	278.0
372038000	1441067373	31.111549541362965	122.61229521110616	8.0	268.62727272727267	278.0
372038000	1441067374	31.111548863640394	122.61225188436794	8.0	268.6454545454545	278.0
372038000	1441067375	31.11154821367526	122.6122085609707	8.0	268.66363636363633	278.0
372038000	1441067376	31.11154759221325	122.61216525986461	8.0	268.68181818181813	278.0
372038000	1441067377	31.111547	122.612122	8.0	268.7	278.0
372038000	1441067378	31.111546434930634	122.61207879448834	7.99	268.72999999999996	278.0
372038000	1441067379	31.11154588349789	122.61203563308645	7.98	268.76	278.0
372038000	1441067380	31.111545329343823	122.61199249971236	7.97	268.78999999999996	278.0
372038000	1441067381	31.111544756110508	122.61194937828427	7.96	268.82	278.0
372038000	1441067382	31.11154414744001	122.61190625272027	7.95	268.85	278.0
372038000	1441067383	31.11154348697436	122.61186310693861	7.94	268.88	278.0
372038000	1441067384	31.11154275835555	122.61181992485749	7.930000000000001	268.91	278.0
372038000	1441067385	31.111541945225582	122.61177669039515	7.92	268.94	278.0
372038000	1441067386	31.111541031226416	122.6117333874699	7.91	268.97	278.0
372038000	1441067387	31.11154	122.61169	7.9	269.0	278.0
372038000	1441067388	31.11153884102546	122.61164652417438	7.9	268.91111111111115	278.0
372038000	1441067389	31.11153756713082	122.611603005264	7.9	268.82222222222225	278.0
372038000	1441067390	31.111536196981373	122.61155950081039	7.9	268.73333333333335	278.0
372038000	1441067391	31.111534749242487	122.611516068355	7.9	268.64444444444445	278.0
372038000	1441067392	31.11153324257962	122.61147276543926	7.9	268.55555555555554	278.0
372038000	1441067393	31.11153169565829	122.61142964960456	7.9	268.4666666666667	278.0
372038000	1441067394	31.11153012714411	122.61138677839226	7.9	268.37777777777774	278.0
372038000	1441067395	31.111528555702765	122.61134420934366	7.9	268.2888888888889	278.0
372038000	1441067396	31.11152699999999	122.611302	7.9	268.2	278.0
372038000	1441067397	31.111525477286623	122.61126017355312	7.890000000000001	268.17	278.0
372038000	1441067398	31.111523999153395	122.61121861579728	7.88	268.14	278.0
372038000	1441067399	31.111522575775865	122.61117717817723	7.87	268.11	278.0
372038000	1441067400	31.11152121732943	122.61113571213774	7.86	268.08000000000004	278.0
372038000	1441067401	31.111519933989232	122.61109406912361	7.85	268.04999999999995	278.0
372038000	1441067402	31.111518735930314	122.61105210057961	7.84	268.02	278.0
372038000	1441067403	31.111517633327434	122.6110096579505	7.83	267.98999999999995	278.0
372038000	1441067404	31.111516636355205	122.61096659268105	7.82	267.96	278.0
372038000	1441067405	31.111515755187998	122.61092275621597	7.81	267.92999999999995	278.0
372038000	1441067406	31.111514999999997	122.610878	7.8	267.9	278.0
372038000	1441067407	31.111514374349785	122.61083224830844	7.8	267.96999999999997	278.0
372038000	1441067408	31.111513855334422	122.61078571673902	7.8	268.03999999999996	278.0
372038000	1441067409	31.111513413435965	122.61073869372022	7.8	268.11	278.0
372038000	1441067410	31.111513019136897	122.61069146768041	7.8	268.18	278.0
372038000	1441067411	31.111512642920086	122.6106443270481	7.8	268.25	278.0
372038000	1441067412	31.111512255268842	122.61059756025189	7.8	268.32	278.0
372038000	1441067413	31.111511826666884	122.6105514557203	7.8	268.39	278.0
372038000	1441067414	31.11151132759837	122.61050630188198	7.8	268.46000000000004	278.0
372038000	1441067415	31.111510728547774	122.61046238716567	7.8	268.53000000000003	278.0
372038000	1441067416	31.111510000000003	122.61042000000002	7.8	268.6	278.0
372038000	1441067417	31.111509121341456	122.61037933321586	7.79	268.57000000000005	278.0
372038000	1441067418	31.1115081075633	122.61034019725217	7.78	268.54	278.0
372038000	1441067419	31.111506982557554	122.61030230695005	7.77	268.51000000000005	278.0
372038000	1441067420	31.111505770215878	122.61026537715047	7.76	268.48	278.0
372038000	1441067421	31.111504494429532	122.61022912269439	7.75	268.45000000000005	278.0
372038000	1441067422	31.11150317908949	122.61019325842283	7.74	268.42	278.0
372038000	1441067423	31.111501848086355	122.61015749917668	7.73	268.39	278.0
372038000	1441067424	31.111500525310458	122.61012155979691	7.72	268.36	278.0
372038000	1441067425	31.111499234651788	122.6100851551244	7.71	268.33	278.0
372038000	1441067426	31.111497999999994	122.61004800000002	7.7	268.3	278.0
372038000	1441067427	31.11149684002455	122.61000987597521	7.690909090909091	268.26363636363635	278.0
372038000	1441067428	31.111495752515243	122.60997083144339	7.681818181818182	268.2272727272727	278.0
372038000	1441067429	31.111494730042036	122.60993098150857	7.672727272727273	268.1909090909091	278.0
372038000	1441067430	31.111493765175076	122.60989044127471	7.663636363636364	268.1545454545454	278.0
372038000	1441067431	31.111492850484606	122.60984932584581	7.654545454545454	268.11818181818177	278.0
372038000	1441067432	31.111491978541004	122.60980775032583	7.6454545454545455	268.0818181818182	278.0
372038000	1441067433	31.111491141914822	122.6097658298188	7.636363636363636	268.04545454545456	278.0
372038000	1441067434	31.11149033317673	122.60972367942867	7.627272727272727	268.0090909090909	278.0
372038000	1441067435	31.111489544897555	122.6096814142595	7.618181818181818	267.97272727272724	278.0
372038000	1441067436	31.111488769648265	122.60963914941526	7.6090909090909085	267.93636363636364	278.0
372038000	1441067437	31.111488000000005	122.609597	7.6	267.9	278.0
372038000	1441067438	31.111487229546757	122.60955506194038	7.6	267.91999999999996	278.0
372038000	1441067439	31.111486455973566	122.60951335445388	7.6	267.94	278.0
372038000	1441067440	31.111485677988167	122.60947187758046	7.6	267.96	278.0
372038000	1441067441	31.11148489429833	122.60943063136025	7.6	267.97999999999996	278.0
372038000	1441067442	31.111484103611794	122.60938961583331	7.6	268.0	278.0
372038000	1441067443	31.111483304636316	122.60934883103968	7.6	268.02000000000004	278.0
372038000	1441067444	31.11148249607965	122.60930827701947	7.6	268.04	278.0
372038000	1441067445	31.11148167664955	122.60926795381273	7.6	268.06	278.0
372038000	1441067446	31.111480845053748	122.60922786145954	7.6	268.08000000000004	278.0
372038000	1441067447	31.111479999999993	122.609188	7.6	268.1	278.0
372038000	1441067448	31.11147914024446	122.60914836108294	7.594736842105263	268.08947368421053	278.0
372038000	1441067449	31.111478264736927	122.60910890279237	7.589473684210526	268.07894736842104	278.0
372038000	1441067450	31.111477372475484	122.609069574821	7.584210526315789	268.06842105263155	278.0
372038000	1441067451	31.111476462458263	122.60903032686164	7.578947368421052	268.0578947368421	278.0
372038000	1441067452	31.111475533683244	122.60899110860703	7.573684210526316	268.0473684210527	278.0
372038000	1441067453	31.111474585148343	122.60895186974992	7.568421052631579	268.0368421052632	278.0
372038000	1441067454	31.11147361585149	122.6089125599831	7.563157894736842	268.0263157894737	278.0
372038000	1441067455	31.111472624790494	122.60887312899936	7.557894736842105	268.0157894736842	278.0
372038000	1441067456	31.111471610963104	122.60883352649147	7.552631578947368	268.0052631578947	278.0
372038000	1441067457	31.111470573367036	122.6087937021522	7.5473684210526315	267.9947368421053	278.0
372038000	1441067458	31.111469510999918	122.6087536056744	7.542105263157895	267.9842105263158	278.0
372038000	1441067459	31.111468422859353	122.60871318675078	7.536842105263157	267.9736842105263	278.0
372038000	1441067460	31.111467307942792	122.6086723950742	7.531578947368421	267.9631578947368	278.0
372038000	1441067461	31.11146616524771	122.60863118033747	7.526315789473684	267.9526315789473	278.0
372038000	1441067462	31.11146499377149	122.60858949223338	7.521052631578947	267.9421052631579	278.0
372038000	1441067463	31.111463792511405	122.60854728045479	7.515789473684211	267.9315789473684	278.0
372038000	1441067464	31.111462560464705	122.60850449469444	7.510526315789473	267.92105263157896	278.0
372038000	1441067465	31.11146129662854	122.60846108464526	7.505263157894737	267.91052631578947	278.0
372038000	1441067466	31.11146	122.608417	7.5	267.9	278.0
372038000	1441067467	31.111458671566496	122.60837223746839	7.49	267.87	278.0
372038000	1441067468	31.11145732027714	122.60832698182736	7.48	267.84	278.0
372038000	1441067469	31.111455957071804	122.60828146487064	7.47	267.81	278.0
372038000	1441067470	31.111454592890613	122.60823591839191	7.46	267.78	278.0
372038000	1441067471	31.111453238674066	122.60819057418485	7.45	267.75	278.0
372038000	1441067472	31.111451905362934	122.60814566404308	7.44	267.72	278.0
372038000	1441067473	31.111450603898394	122.60810141976017	7.430000000000001	267.69000000000005	278.0
372038000	1441067474	31.111449345221853	122.60805807312967	7.42	267.66	278.0
372038000	1441067475	31.111448140275048	122.60801585594513	7.41	267.63000000000005	278.0
372038000	1441067476	31.111446999999995	122.607975	7.4	267.6	278.0
372038000	1441067477	31.111445930188953	122.60793565916185	7.3909090909090915	267.6272727272727	278.0
372038000	1441067478	31.111444916034138	122.60789767559471	7.381818181818182	267.6545454545455	278.0
372038000	1441067479	31.1114439375775	122.60786081353677	7.372727272727273	267.68181818181824	278.0
372038000	1441067480	31.11144297486073	122.60782483722625	7.363636363636364	267.70909090909095	278.0
372038000	1441067481	31.111442007925156	122.6077895109014	7.3545454545454545	267.73636363636365	278.0
372038000	1441067482	31.111441016811863	122.60775459880054	7.345454545454546	267.7636363636364	278.0
372038000	1441067483	31.111439981561706	122.60771986516201	7.336363636363636	267.7909090909091	278.0
372038000	1441067484	31.111438882215253	122.60768507422426	7.327272727272727	267.8181818181818	278.0
372038000	1441067485	31.11143769881281	122.60764999022567	7.318181818181818	267.8454545454545	278.0
372038000	1441067486	31.111436411394465	122.60761437740473	7.309090909090909	267.8727272727273	278.0
372038000	1441067487	31.111435	122.607578	7.3	267.9	278.0
372038000	1441067488	31.111433452992838	122.60754068394372	7.3	267.9	278.0
372038000	1441067489	31.111431792031965	122.6075025019429	7.3	267.9	278.0
372038000	1441067490	31.11143004710034	122.60746358839825	7.3	267.9	278.0
372038000	1441067491	31.11142824818107	122.60742407771029	7.3	267.9	278.0
372038000	1441067492	31.111426425257438	122.60738410427965	7.3	267.9	278.0
372038000	1441067493	31.111424608312902	122.60734380250673	7.3	267.9	278.0
372038000	1441067494	31.11142282733103	122.60730330679198	7.3	267.9	278.0
372038000	1441067495	31.111421112295616	122.60726275153576	7.3	267.9	278.0
372038000	1441067496	31.11141949319056	122.60722227113835	7.3	267.9	278.0
372038000	1441067497	31.111418	122.60718200000001	7.3	267.9	278.0
372038000	1441067498	31.11141665411825	122.60714204715495	7.29	267.9	278.0
372038000	1441067499	31.111415442579982	122.60710242017385	7.28	267.9	278.0
372038000	1441067500	31.111414343829907	122.60706310126133	7.27	267.9	278.0
372038000	1441067501	31.11141333631272	122.60702407262221	7.26	267.9	278.0
372038000	1441067502	31.111412398473085	122.60698531646129	7.25	267.9	278.0
372038000	1441067503	31.11141150875564	122.60694681498339	7.24	267.9	278.0
372038000	1441067504	31.111410645605016	122.60690855039338	7.23	267.9	278.0
372038000	1441067505	31.111409787465828	122.60687050489618	7.22	267.9	278.0
372038000	1441067506	31.111408912782636	122.60683266069672	7.21	267.9	278.0
372038000	1441067507	31.111407999999994	122.606795	7.2	267.9	278.0
372038000	1441067508	31.11140703124385	122.60675750054315	7.2	267.9	278.0
372038000	1441067509	31.111406003365815	122.60672012219202	7.2	267.9	278.0
372038000	1441067510	31.11140491689878	122.60668282034446	7.2	267.9	278.0
372038000	1441067511	31.11140377237565	122.60664555039844	7.2	267.9	278.0
372038000	1441067512	31.111402570329254	122.60660826775195	7.2	267.9	278.0
372038000	1441067513	31.11140131129239	122.60657092780285	7.2	267.9	278.0
372038000	1441067514	31.1113999957978	122.60653348594916	7.2	267.9	278.0
372038000	1441067515	31.11139862437813	122.60649589758876	7.2	267.9	278.0
372038000	1441067516	31.11139719756603	122.60645811811966	7.2	267.9	278.0
372038000	1441067517	31.11139571589407	122.60642010293977	7.2	267.9	278.0
372038000	1441067518	31.111394179894763	122.60638180744706	7.2	267.9	278.0
372038000	1441067519	31.111392590100586	122.60634318703951	7.2	267.9	278.0
372038000	1441067520	31.11139094704394	122.60630419711505	7.2	267.9	278.0
372038000	1441067521	31.111389251257204	122.60626479307166	7.2	267.9	278.0
372038000	1441067522	31.111387503272635	122.60622493030732	7.2	267.9	278.0
372038000	1441067523	31.11138570362249	122.60618456422	7.2	267.9	278.0
372038000	1441067524	31.11138385283893	122.60614365020768	7.2	267.9	278.0
372038000	1441067525	31.1113819514541	122.60610214366834	7.2	267.9	278.0
372038000	1441067526	31.111379999999997	122.60606	7.2	267.9	278.0
372038000	1441067527	31.111378001159842	122.60601721789187	7.19	267.90999999999997	278.0
372038000	1441067528	31.111375966221754	122.6059739691981	7.18	267.91999999999996	278.0
372038000	1441067529	31.11137390862528	122.6059304690641	7.17	267.92999999999995	278.0
372038000	1441067530	31.11137184181029	122.60588693263514	7.16	267.94	278.0
372038000	1441067531	31.11136977921695	122.60584357505653	7.15	267.95	278.0
372038000	1441067532	31.111367734285693	122.60580061147351	7.14	267.96000000000004	278.0
372038000	1441067533	31.111365720457233	122.60575825703121	7.13	267.97	278.0
372038000	1441067534	31.11136375117258	122.60571672687482	7.12	267.98	278.0
372038000	1441067535	31.111361839873005	122.6056762361494	7.109999999999999	267.99	278.0
372038000	1441067536	31.11136	122.605637	7.1	268.0	278.0
372038000	1441067537	31.111358240998495	122.60559916239521	7.1	267.9818181818182	278.0
372038000	1441067538	31.11135655632613	122.60556258259774	7.1	267.9636363636364	278.0
372038000	1441067539	31.11135493544348	122.60552704869389	7.1	267.94545454545454	278.0
372038000	1441067540	31.111353367810842	122.60549234876996	7.1	267.92727272727274	278.0
372038000	1441067541	31.111351842888336	122.60545827091235	7.1	267.90909090909093	278.0
372038000	1441067542	31.11135035013572	122.60542460320747	7.1	267.89090909090913	278.0
372038000	1441067543	31.111348879012642	122.60539113374172	7.1	267.87272727272733	278.0
372038000	1441067544	31.11134741897849	122.60535765060159	7.1	267.8545454545455	278.0
372038000	1441067545	31.111345959492414	122.60532394187358	7.1	267.83636363636367	278.0
372038000	1441067546	31.111344490013348	122.60528979564421	7.1	267.81818181818187	278.0
372038000	1441067547	31.111343000000005	122.605255	7.1	267.8	278.0
372038000	1441067548	31.111341481259522	122.6052193933228	7.09	267.8	278.0
372038000	1441067549	31.111339934993467	122.60518301517521	7.08	267.8	278.0
372038000	1441067550	31.111338364752147	122.60514595541508	7.069999999999999	267.8	278.0
372038000	1441067551	31.111336774085945	122.6051083039003	7.06	267.8	278.0
372038000	1441067552	31.111335166545327	122.60507015048861	7.05	267.8	278.0
372038000	1441067553	31.111333545680875	122.60503158503788	7.04	267.8	278.0
372038000	1441067554	31.111331915043287	122.60499269740588	7.03	267.8	278.0
372038000	1441067555	31.11133027818332	122.60495357745039	7.02	267.8	278.0
372038000	1441067556	31.11132863865189	122.60491431502918	7.01	267.8	278.0
372038000	1441067557	31.111327000000003	122.60487500000002	7.0	267.8	278.0
372038000	1441067558	31.111325365946545	122.6048357241083	7.0	267.81111111111113	278.0
372038000	1441067559	31.111323740881666	122.60479658665	7.0	267.82222222222225	278.0
372038000	1441067560	31.11132212936346	122.60475768880875	7.0	267.8333333333333	278.0
372038000	1441067561	31.11132053595006	122.60471913176814	7.0	267.84444444444443	278.0
372038000	1441067562	31.1113189651998	122.60468101671177	7.0	267.85555555555555	278.0
372038000	1441067563	31.111317421671078	122.60464344482321	7.0	267.8666666666667	278.0
372038000	1441067564	31.111315909922435	122.60460651728604	7.0	267.87777777777774	278.0
372038000	1441067565	31.111314434512494	122.60457033528378	7.0	267.88888888888886	278.0
372038000	1441067566	31.111313	122.604535	7.0	267.9	278.0
372038000	1441067567	31.111311608840133	122.60450055946343	6.991666666666667	267.9	278.0
372038000	1441067568	31.111310255073477	122.60446684908368	6.983333333333333	267.9	278.0
372038000	1441067569	31.111308930636767	122.60443365111566	6.975	267.9	278.0
372038000	1441067570	31.111307627466484	122.60440074781428	6.966666666666667	267.9	278.0
372038000	1441067571	31.111306337498895	122.60436792143447	6.958333333333334	267.9	278.0
372038000	1441067572	31.111305052670055	122.6043349542312	6.95	267.9	278.0
372038000	1441067573	31.111303764915768	122.60430162845945	6.941666666666666	267.9	278.0
372038000	1441067574	31.111302466171622	122.60426772637425	6.933333333333334	267.9	278.0
372038000	1441067575	31.111301148373006	122.60423303023062	6.925000000000001	267.9	278.0
372038000	1441067576	31.111299803455	122.60419732228364	6.916666666666667	267.9	278.0
372038000	1441067577	31.11129842335248	122.60416038478839	6.908333333333333	267.9	278.0
372038000	1441067578	31.111296999999986	122.60412199999999	6.9	267.9	278.0
372038000	1441067579	31.111295529065526	122.60408204843584	6.9	267.91249999999997	278.0
372038000	1441067580	31.111294021151796	122.60404080366207	6.9	267.925	278.0
372038000	1441067581	31.11129249059565	122.603998637507	6.9	267.9375	278.0
372038000	1441067582	31.11129095173434	122.60395592179897	6.9	267.95	278.0
372038000	1441067583	31.11128941890562	122.60391302836608	6.9	267.9625	278.0
372038000	1441067584	31.111287906447764	122.60387032903657	6.9	267.975	278.0
372038000	1441067585	31.11128642869948	122.60382819563851	6.9	267.9875	278.0
372038000	1441067586	31.111285000000002	122.603787	6.9	268.0	278.0
372038000	1441067587	31.11128363196726	122.60374702748548	6.9	268.0272727272727	278.0
372038000	1441067588	31.111282325332475	122.6037082176055	6.9	268.05454545454546	278.0
372038000	1441067589	31.111281078104927	122.60367042340701	6.9	268.0818181818182	278.0
372038000	1441067590	31.11127988829372	122.60363349793708	6.9	268.1090909090909	278.0
372038000	1441067591	31.11127875390777	122.60359729424273	6.9	268.1363636363637	278.0
372038000	1441067592	31.111277672955815	122.60356166537103	6.9	268.1636363636364	278.0
372038000	1441067593	31.11127664344642	122.60352646436903	6.9	268.19090909090914	278.0
372038000	1441067594	31.111275663387993	122.60349154428384	6.9	268.21818181818185	278.0
372038000	1441067595	31.111274730788743	122.60345675816252	6.9	268.24545454545455	278.0
372038000	1441067596	31.11127384365678	122.60342195905221	6.9	268.2727272727273	278.0
372038000	1441067597	31.111273000000008	122.60338699999998	6.9	268.3	278.0
372038000	1441067598	31.111272196309887	122.60335176476997	6.890000000000001	268.3	278.0
372038000	1441067599	31.11127142301279	122.603316259994	6.88	268.3	278.0
372038000	1441067600	31.111270669018726	122.603280523021	6.87	268.3	278.0
372038000	1441067601	31.11126992323783	122.60324459119981	6.86	268.3	278.0
372038000	1441067602	31.111269174580244	122.60320850187934	6.85	268.3	278.0
372038000	1441067603	31.111268411956154	122.6031722924085	6.84	268.3	278.0
372038000	1441067604	31.111267624275797	122.60313600013619	6.83	268.3	278.0
372038000	1441067605	31.11126680044943	122.60309966241137	6.82	268.3	278.0
372038000	1441067606	31.11126592938738	122.60306331658298	6.81	268.3	278.0
[truncated: 5,569 more rows]
