# Supplementary material for: Maritime traffic congestion identification and ship trajectory prediction using temporal graph convolutional networks
Source: PLoS One. 2026 Mar 9;21(3):e0342781. doi: 10.1371/journal.pone.0342781 (PMC12970927; doi:10.1371/journal.pone.0342781)
Supplement: S1 File — (ZIP) [file pone.0342781.s001.zip › data/interpolation/shipid_373370000_processed.csv]

shipid	lasttime	lat	lon	sog	cog	hdg
373370000	1441065600	31.022628	122.626228	0.1	122.2	1.0
373370000	1441065601	31.022628128446684	122.62622840663738	0.1	122.28369565217392	1.0
373370000	1441065602	31.022628255415544	122.62622881140896	0.1	122.36739130434782	1.0
373370000	1441065603	31.022628380911698	122.62622921431634	0.1	122.45108695652175	1.0
373370000	1441065604	31.0226285049403	122.62622961536103	0.1	122.53478260869566	1.0
373370000	1441065605	31.022628627506474	122.6262300145446	0.1	122.61847826086957	1.0
373370000	1441065606	31.022628748615357	122.62623041186863	0.1	122.70217391304348	1.0
373370000	1441065607	31.022628868272104	122.62623080733465	0.1	122.78586956521738	1.0
373370000	1441065608	31.02262898648184	122.62623120094425	0.1	122.86956521739133	1.0
373370000	1441065609	31.022629103249695	122.62623159269897	0.1	122.95326086956523	1.0
373370000	1441065610	31.02262921858079	122.62623198260037	0.1	123.03695652173914	1.0
373370000	1441065611	31.022629332480324	122.62623237064997	0.1	123.12065217391304	1.0
373370000	1441065612	31.022629444953377	122.62623275684939	0.1	123.20434782608694	1.0
373370000	1441065613	31.022629556005086	122.62623314120016	0.1	123.28804347826089	1.0
373370000	1441065614	31.02262966564061	122.62623352370385	0.1	123.37173913043479	1.0
373370000	1441065615	31.022629773865084	122.62623390436197	0.1	123.4554347826087	1.0
373370000	1441065616	31.02262988068364	122.62623428317613	0.1	123.5391304347826	1.0
373370000	1441065617	31.022629986101418	122.62623466014789	0.1	123.62282608695652	1.0
373370000	1441065618	31.02263009012354	122.62623503527877	0.1	123.70652173913045	1.0
373370000	1441065619	31.02263019275516	122.62623540857034	0.1	123.79021739130435	1.0
373370000	1441065620	31.022630294001406	122.62623578002417	0.1	123.87391304347827	1.0
373370000	1441065621	31.02263039386742	122.62623614964183	0.1	123.95760869565217	1.0
373370000	1441065622	31.022630492358342	122.62623651742483	0.1	124.04130434782608	1.0
373370000	1441065623	31.022630589479306	122.6262368833748	0.1	124.12500000000001	1.0
373370000	1441065624	31.022630685235434	122.62623724749322	0.1	124.20869565217392	1.0
373370000	1441065625	31.02263077963187	122.62623760978168	0.1	124.29239130434783	1.0
373370000	1441065626	31.022630872673766	122.62623797024176	0.1	124.37608695652173	1.0
373370000	1441065627	31.022630964366254	122.62623832887499	0.1	124.45978260869565	1.0
373370000	1441065628	31.02263105471446	122.62623868568295	0.1	124.54347826086958	1.0
373370000	1441065629	31.022631143723522	122.62623904066717	0.1	124.62717391304349	1.0
373370000	1441065630	31.022631231398584	122.62623939382922	0.1	124.7108695652174	1.0
373370000	1441065631	31.02263131774477	122.62623974517068	0.1	124.79456521739131	1.0
373370000	1441065632	31.02263140276724	122.62624009469305	0.1	124.87826086956521	1.0
373370000	1441065633	31.0226314864711	122.62624044239796	0.1	124.96195652173914	1.0
373370000	1441065634	31.02263156886151	122.6262407882869	0.1	125.04565217391306	1.0
373370000	1441065635	31.022631649943616	122.62624113236151	0.1	125.12934782608696	1.0
373370000	1441065636	31.022631729722523	122.62624147462326	0.1	125.21304347826087	1.0
373370000	1441065637	31.022631808203386	122.62624181507375	0.1	125.29673913043477	1.0
373370000	1441065638	31.022631885391338	122.62624215371456	0.1	125.3804347826087	1.0
373370000	1441065639	31.022631961291523	122.62624249054721	0.1	125.46413043478262	1.0
373370000	1441065640	31.022632035909073	122.62624282557326	0.1	125.54782608695652	1.0
373370000	1441065641	31.02263210924912	122.62624315879427	0.1	125.63152173913043	1.0
373370000	1441065642	31.022632181316812	122.62624349021183	0.1	125.71521739130434	1.0
373370000	1441065643	31.022632252117255	122.62624381982744	0.1	125.79891304347828	1.0
373370000	1441065644	31.02263232165563	122.62624414764274	0.1	125.88260869565218	1.0
373370000	1441065645	31.02263238993706	122.62624447365921	0.1	125.96630434782608	1.0
373370000	1441065646	31.022632456966658	122.62624479787841	0.1	126.05	1.0
373370000	1441065647	31.02263252274957	122.62624512030196	0.1	126.1336956521739	1.0
373370000	1441065648	31.022632587290964	122.62624544093138	0.1	126.21739130434784	1.0
373370000	1441065649	31.02263265059593	122.62624575976822	0.1	126.30108695652174	1.0
373370000	1441065650	31.022632712669648	122.62624607681406	0.1	126.38478260869566	1.0
373370000	1441065651	31.02263277351722	122.62624639207043	0.1	126.46847826086956	1.0
373370000	1441065652	31.022632833143817	122.6262467055389	0.1	126.55217391304348	1.0
373370000	1441065653	31.02263289155453	122.62624701722105	0.1	126.6358695652174	1.0
373370000	1441065654	31.02263294875453	122.62624732711839	0.1	126.7195652173913	1.0
373370000	1441065655	31.02263300474895	122.62624763523255	0.1	126.80326086956522	1.0
373370000	1441065656	31.02263305954292	122.62624794156503	0.1	126.88695652173912	1.0
373370000	1441065657	31.022633113141595	122.62624824611738	0.1	126.97065217391304	1.0
373370000	1441065658	31.022633165550076	122.62624854889117	0.1	127.05434782608697	1.0
373370000	1441065659	31.022633216773517	122.626248849888	0.1	127.13804347826087	1.0
373370000	1441065660	31.022633266817063	122.6262491491094	0.1	127.22173913043478	1.0
373370000	1441065661	31.022633315685855	122.62624944655688	0.1	127.30543478260869	1.0
373370000	1441065662	31.022633363385008	122.62624974223209	0.1	127.3891304347826	1.0
373370000	1441065663	31.022633409919678	122.62625003613651	0.1	127.47282608695653	1.0
373370000	1441065664	31.022633455294987	122.62625032827172	0.1	127.55652173913045	1.0
373370000	1441065665	31.02263349951609	122.62625061863929	0.1	127.64021739130435	1.0
373370000	1441065666	31.02263354258809	122.62625090724079	0.1	127.72391304347825	1.0
373370000	1441065667	31.02263358451618	122.62625119407777	0.1	127.80760869565216	1.0
373370000	1441065668	31.022633625305435	122.62625147915175	0.1	127.8913043478261	1.0
373370000	1441065669	31.022633664961024	122.62625176246432	0.1	127.97500000000001	1.0
373370000	1441065670	31.022633703488093	122.62625204401704	0.1	128.05869565217392	1.0
373370000	1441065671	31.022633740891756	122.62625232381146	0.1	128.14239130434783	1.0
373370000	1441065672	31.022633777177152	122.62625260184913	0.1	128.22608695652175	1.0
373370000	1441065673	31.022633812349437	122.6262528781316	0.1	128.30978260869566	1.0
373370000	1441065674	31.02263384641373	122.62625315266047	0.1	128.39347826086956	1.0
373370000	1441065675	31.02263387937518	122.62625342543728	0.1	128.4771739130435	1.0
373370000	1441065676	31.022633911238913	122.62625369646356	0.1	128.5608695652174	1.0
373370000	1441065677	31.022633942010078	122.6262539657409	0.1	128.64456521739132	1.0
373370000	1441065678	31.02263397169379	122.62625423327084	0.1	128.72826086956522	1.0
373370000	1441065679	31.022634000295206	122.62625449905494	0.1	128.81195652173912	1.0
373370000	1441065680	31.02263402781946	122.62625476309476	0.1	128.89565217391305	1.0
373370000	1441065681	31.022634054271688	122.62625502539187	0.1	128.97934782608695	1.0
373370000	1441065682	31.022634079657017	122.6262552859478	0.1	129.06304347826088	1.0
373370000	1441065683	31.02263410398059	122.62625554476413	0.1	129.14673913043478	1.0
373370000	1441065684	31.022634127247535	122.62625580184242	0.1	129.2304347826087	1.0
373370000	1441065685	31.022634149463023	122.62625605718422	0.1	129.3141304347826	1.0
373370000	1441065686	31.02263417063216	122.62625631079106	0.1	129.3978260869565	1.0
373370000	1441065687	31.022634190760066	122.62625656266457	0.1	129.48152173913044	1.0
373370000	1441065688	31.022634209851923	122.62625681280623	0.1	129.56521739130434	1.0
373370000	1441065689	31.022634227912842	122.62625706121766	0.1	129.64891304347827	1.0
373370000	1441065690	31.022634244947955	122.62625730790036	0.1	129.73260869565217	1.0
373370000	1441065691	31.022634260962406	122.62625755285593	0.1	129.81630434782608	1.0
373370000	1441065692	31.02263427596134	122.62625779608591	0.1	129.9	1.0
373370000	1441065693	31.02263428994988	122.62625803759185	0.1	129.9836956521739	1.0
373370000	1441065694	31.022634302933177	122.62625827737536	0.1	130.06739130434784	1.0
373370000	1441065695	31.02263431491635	122.62625851543791	0.1	130.15108695652174	1.0
373370000	1441065696	31.022634325904562	122.62625875178114	0.1	130.23478260869564	1.0
373370000	1441065697	31.022634335902914	122.62625898640655	0.1	130.31847826086957	1.0
373370000	1441065698	31.02263434491657	122.62625921931573	0.1	130.40217391304347	1.0
373370000	1441065699	31.022634352950657	122.62625945051022	0.1	130.4858695652174	1.0
373370000	1441065700	31.02263436001031	122.62625967999159	0.1	130.5695652173913	1.0
373370000	1441065701	31.022634366100686	122.62625990776142	0.1	130.6532608695652	1.0
373370000	1441065702	31.022634371226882	122.6262601338212	0.1	130.73695652173913	1.0
373370000	1441065703	31.02263437539408	122.62626035817257	0.1	130.82065217391306	1.0
373370000	1441065704	31.02263437860738	122.62626058081702	0.1	130.90434782608696	1.0
373370000	1441065705	31.022634380871946	122.62626080175616	0.1	130.98804347826086	1.0
373370000	1441065706	31.022634382192873	122.62626102099149	0.1	131.07173913043476	1.0
373370000	1441065707	31.022634382575347	122.62626123852463	0.1	131.1554347826087	1.0
373370000	1441065708	31.022634382024496	122.6262614543571	0.1	131.23913043478262	1.0
373370000	1441065709	31.022634380545423	122.62626166849046	0.1	131.32282608695652	1.0
373370000	1441065710	31.0226343781433	122.62626188092628	0.1	131.40652173913043	1.0
373370000	1441065711	31.022634374823255	122.62626209166612	0.1	131.49021739130433	1.0
373370000	1441065712	31.022634370590406	122.6262623007115	0.1	131.57391304347826	1.0
373370000	1441065713	31.02263436544991	122.62626250806403	0.1	131.6576086956522	1.0
373370000	1441065714	31.0226343594069	122.62626271372525	0.1	131.7413043478261	1.0
373370000	1441065715	31.022634352466525	122.62626291769669	0.1	131.825	1.0
373370000	1441065716	31.022634344633875	122.62626311997995	0.1	131.9086956521739	1.0
373370000	1441065717	31.02263433591414	122.62626332057657	0.1	131.99239130434785	1.0
373370000	1441065718	31.022634326312442	122.6262635194881	0.1	132.07608695652175	1.0
373370000	1441065719	31.02263431583391	122.62626371671612	0.1	132.15978260869565	1.0
373370000	1441065720	31.02263430448366	122.62626391226215	0.1	132.24347826086955	1.0
373370000	1441065721	31.022634292266876	122.62626410612779	0.1	132.32717391304345	1.0
373370000	1441065722	31.02263427918867	122.62626429831457	0.1	132.4108695652174	1.0
373370000	1441065723	31.022634265254162	122.62626448882405	0.1	132.4945652173913	1.0
373370000	1441065724	31.022634250468517	122.6262646776578	0.1	132.5782608695652	1.0
373370000	1441065725	31.022634234836847	122.62626486481736	0.1	132.6619565217391	1.0
373370000	1441065726	31.022634218364335	122.62626505030431	0.1	132.74565217391304	1.0
373370000	1441065727	31.022634201056054	122.6262652341202	0.1	132.82934782608697	1.0
373370000	1441065728	31.02263418291718	122.62626541626656	0.1	132.91304347826087	1.0
373370000	1441065729	31.022634163952834	122.626265596745	0.1	132.99673913043478	1.0
373370000	1441065730	31.022634144168176	122.62626577555703	0.1	133.08043478260868	1.0
373370000	1441065731	31.022634123568317	122.62626595270423	0.1	133.1641304347826	1.0
373370000	1441065732	31.0226341021584	122.62626612818818	0.1	133.24782608695654	1.0
373370000	1441065733	31.022634079943565	122.62626630201041	0.1	133.33152173913044	1.0
373370000	1441065734	31.022634056928958	122.62626647417245	0.1	133.41521739130434	1.0
373370000	1441065735	31.022634033119708	122.62626664467591	0.1	133.49891304347824	1.0
373370000	1441065736	31.022634008520942	122.62626681352232	0.1	133.58260869565217	1.0
373370000	1441065737	31.022633983137812	122.62626698071324	0.1	133.6663043478261	1.0
373370000	1441065738	31.022633956975447	122.62626714625026	0.1	133.75	1.0
373370000	1441065739	31.022633930038978	122.62626731013488	0.1	133.8336956521739	1.0
373370000	1441065740	31.022633902333556	122.62626747236871	0.1	133.9173913043478	1.0
373370000	1441065741	31.022633873864308	122.62626763295326	0.1	134.00108695652173	1.0
373370000	1441065742	31.022633844636378	122.62626779189013	0.1	134.08478260869566	1.0
373370000	1441065743	31.02263381465489	122.62626794918087	0.1	134.16847826086956	1.0
373370000	1441065744	31.02263378392499	122.62626810482702	0.1	134.25217391304346	1.0
373370000	1441065745	31.022633752451814	122.62626825883014	0.1	134.3358695652174	1.0
373370000	1441065746	31.022633720240503	122.62626841119179	0.1	134.4195652173913	1.0
373370000	1441065747	31.022633687296185	122.62626856191353	0.1	134.50326086956522	1.0
373370000	1441065748	31.022633653624002	122.62626871099695	0.1	134.58695652173913	1.0
373370000	1441065749	31.022633619229094	122.62626885844357	0.1	134.67065217391303	1.0
373370000	1441065750	31.022633584116573	122.62626900425494	0.1	134.75434782608696	1.0
373370000	1441065751	31.02263354829162	122.62626914843263	0.1	134.83804347826086	1.0
373370000	1441065752	31.022633511759334	122.62626929097821	0.1	134.9217391304348	1.0
373370000	1441065753	31.022633474524863	122.62626943189323	0.1	135.0054347826087	1.0
373370000	1441065754	31.022633436593363	122.62626957117926	0.1	135.0891304347826	1.0
373370000	1441065755	31.02263339796994	122.62626970883781	0.1	135.17282608695652	1.0
373370000	1441065756	31.022633358659743	122.62626984487052	0.1	135.25652173913042	1.0
373370000	1441065757	31.022633318667918	122.62626997927887	0.1	135.34021739130435	1.0
373370000	1441065758	31.022633277999596	122.62627011206445	0.1	135.42391304347825	1.0
373370000	1441065759	31.022633236659903	122.62627024322882	0.1	135.50760869565218	1.0
373370000	1441065760	31.022633194653988	122.62627037277355	0.1	135.59130434782608	1.0
373370000	1441065761	31.022633151986987	122.62627050070016	0.1	135.67499999999998	1.0
373370000	1441065762	31.022633108664028	122.62627062701021	0.1	135.7586956521739	1.0
373370000	1441065763	31.02263306469027	122.6262707517053	0.1	135.8423913043478	1.0
373370000	1441065764	31.02263302007081	122.62627087478698	0.1	135.92608695652174	1.0
373370000	1441065765	31.02263297481082	122.62627099625679	0.1	136.00978260869564	1.0
373370000	1441065766	31.02263292891543	122.62627111611627	0.1	136.09347826086955	1.0
373370000	1441065767	31.022632882389768	122.626271234367	0.1	136.17717391304348	1.0
373370000	1441065768	31.022632835238976	122.62627135101054	0.1	136.26086956521738	1.0
373370000	1441065769	31.022632787468176	122.62627146604845	0.1	136.3445652173913	1.0
373370000	1441065770	31.022632739082542	122.62627157948228	0.1	136.4282608695652	1.0
373370000	1441065771	31.022632690087175	122.62627169131358	0.1	136.5119565217391	1.0
373370000	1441065772	31.022632640487213	122.62627180154392	0.1	136.59565217391304	1.0
373370000	1441065773	31.022632590287817	122.62627191017488	0.1	136.67934782608694	1.0
373370000	1441065774	31.022632539494097	122.62627201720797	0.1	136.76304347826087	1.0
373370000	1441065775	31.02263248811123	122.62627212264475	0.1	136.84673913043477	1.0
373370000	1441065776	31.02263243614431	122.62627222648683	0.1	136.93043478260867	1.0
373370000	1441065777	31.022632383598474	122.62627232873574	0.1	137.0141304347826	1.0
373370000	1441065778	31.022632330478896	122.62627242939303	0.1	137.09782608695653	1.0
373370000	1441065779	31.022632276790684	122.62627252846022	0.1	137.18152173913043	1.0
373370000	1441065780	31.022632222538974	122.62627262593897	0.1	137.26521739130433	1.0
373370000	1441065781	31.022632167728922	122.62627272183074	0.1	137.34891304347823	1.0
373370000	1441065782	31.02263211236565	122.62627281613712	0.1	137.43260869565216	1.0
373370000	1441065783	31.02263205645429	122.6262729088597	0.1	137.5163043478261	1.0
373370000	1441065784	31.022631999999998	122.626273	0.1	137.6	1.0
373370000	1441065785	31.022631943007887	122.62627308955959	0.1	138.10110497237568	1.0055248618784531
373370000	1441065786	31.022631885483115	122.62627317754001	0.1	138.60220994475137	1.011049723756906
373370000	1441065787	31.02263182743081	122.62627326394286	0.1	139.10331491712705	1.0165745856353592
373370000	1441065788	31.022631768856105	122.62627334876966	0.1	139.60441988950276	1.022099447513812
373370000	1441065789	31.022631709764134	122.62627343202197	0.1	140.10552486187842	1.0276243093922652
373370000	1441065790	31.022631650160058	122.62627351370136	0.1	140.60662983425414	1.0331491712707181
373370000	1441065791	31.02263159004898	122.6262735938094	0.1	141.10773480662982	1.0386740331491713
373370000	1441065792	31.02263152943606	122.62627367234764	0.1	141.6088397790055	1.0441988950276244
373370000	1441065793	31.022631468326438	122.62627374931762	0.1	142.10994475138122	1.0497237569060776
373370000	1441065794	31.02263140672521	122.62627382472088	0.1	142.6110497237569	1.0552486187845305
373370000	1441065795	31.02263134463756	122.62627389855903	0.1	143.1121546961326	1.0607734806629836
373370000	1441065796	31.022631282068623	122.62627397083361	0.1	143.61325966850828	1.0662983425414365
373370000	1441065797	31.0226312190235	122.62627404154617	0.1	144.114364640884	1.0718232044198897
373370000	1441065798	31.02263115550735	122.62627411069828	0.1	144.61546961325965	1.0773480662983426
373370000	1441065799	31.022631091525316	122.62627417829147	0.1	145.11657458563536	1.0828729281767957
373370000	1441065800	31.02263102708251	122.62627424432732	0.1	145.61767955801105	1.0883977900552486
373370000	1441065801	31.022630962184103	122.62627430880738	0.1	146.11878453038673	1.0939226519337018
373370000	1441065802	31.022630896835224	122.62627437173322	0.1	146.61988950276242	1.0994475138121547
373370000	1441065803	31.02263083104097	122.62627443310636	0.1	147.12099447513813	1.1049723756906078
373370000	1441065804	31.022630764806525	122.62627449292843	0.1	147.6220994475138	1.1104972375690607
373370000	1441065805	31.02263069813701	122.62627455120092	0.1	148.1232044198895	1.1160220994475138
373370000	1441065806	31.02263063103756	122.6262746079254	0.1	148.6243093922652	1.1215469613259668
373370000	1441065807	31.022630563513303	122.62627466310347	0.1	149.12541436464087	1.12707182320442
373370000	1441065808	31.022630495569384	122.62627471673663	0.1	149.62651933701656	1.132596685082873
373370000	1441065809	31.02263042721095	122.62627476882648	0.1	150.12762430939227	1.138121546961326
373370000	1441065810	31.02263035844312	122.62627481937457	0.1	150.62872928176793	1.143646408839779
373370000	1441065811	31.02263028927104	122.62627486838245	0.1	151.12983425414365	1.149171270718232
373370000	1441065812	31.022630219699845	122.62627491585167	0.1	151.63093922651933	1.1546961325966851
373370000	1441065813	31.022630149734685	122.62627496178379	0.1	152.13204419889502	1.1602209944751383
373370000	1441065814	31.02263007938066	122.62627500618039	0.1	152.6331491712707	1.1657458563535912
373370000	1441065815	31.022630008642956	122.62627504904299	0.1	153.13425414364642	1.1712707182320443
373370000	1441065816	31.022629937526663	122.62627509037321	0.1	153.63535911602207	1.1767955801104972
373370000	1441065817	31.022629866036954	122.62627513017253	0.1	154.1364640883978	1.1823204419889504
373370000	1441065818	31.022629794178957	122.62627516844256	0.1	154.63756906077347	1.1878453038674033
373370000	1441065819	31.022629721957777	122.62627520518484	0.1	155.13867403314916	1.1933701657458564
373370000	1441065820	31.0226296493786	122.62627524040094	0.1	155.63977900552484	1.1988950276243093
373370000	1441065821	31.02262957644653	122.62627527409241	0.1	156.14088397790056	1.2044198895027625
373370000	1441065822	31.022629503166712	122.62627530626078	0.1	156.64198895027624	1.2099447513812156
373370000	1441065823	31.022629429544285	122.62627533690767	0.1	157.14309392265193	1.2154696132596685
373370000	1441065824	31.022629355584396	122.62627536603458	0.1	157.64419889502764	1.2209944751381216
373370000	1441065825	31.022629281292154	122.62627539364308	0.1	158.1453038674033	1.2265193370165746
373370000	1441065826	31.022629206672722	122.62627541973475	0.1	158.646408839779	1.2320441988950277
373370000	1441065827	31.02262913173122	122.62627544431116	0.1	159.1475138121547	1.2375690607734806
373370000	1441065828	31.022629056472788	122.62627546737382	0.1	159.64861878453038	1.2430939226519337
373370000	1441065829	31.02262898090258	122.62627548892432	0.1	160.14972375690607	1.2486187845303867
373370000	1441065830	31.02262890502571	122.6262755089642	0.1	160.65082872928178	1.2541436464088398
373370000	1441065831	31.022628828847324	122.62627552749503	0.1	161.15193370165744	1.2596685082872927
373370000	1441065832	31.022628752372565	122.62627554451838	0.1	161.65303867403316	1.2651933701657458
373370000	1441065833	31.022628675606562	122.62627556003577	0.1	162.15414364640884	1.2707182320441988
373370000	1441065834	31.022628598554444	122.62627557404878	0.1	162.65524861878453	1.276243093922652
373370000	1441065835	31.022628521221357	122.62627558655898	0.1	163.1563535911602	1.281767955801105
373370000	1441065836	31.022628443612433	122.62627559756791	0.1	163.65745856353593	1.287292817679558
373370000	1441065837	31.022628365732835	122.62627560707713	0.1	164.15856353591158	1.292817679558011
373370000	1441065838	31.022628287587665	122.62627561508822	0.1	164.6596685082873	1.298342541436464
373370000	1441065839	31.02262820918208	122.6262756216027	0.1	165.16077348066298	1.3038674033149171
373370000	1441065840	31.022628130521195	122.62627562662216	0.1	165.66187845303867	1.3093922651933703
373370000	1441065841	31.022628051610177	122.62627563014814	0.1	166.16298342541435	1.3149171270718232
373370000	1441065842	31.022627972454135	122.6262756321822	0.1	166.66408839779007	1.3204419889502763
373370000	1441065843	31.022627893058228	122.62627563272592	0.1	167.16519337016575	1.3259668508287292
373370000	1441065844	31.02262781342756	122.62627563178081	0.1	167.66629834254144	1.3314917127071824
373370000	1441065845	31.022627733567315	122.62627562934847	0.1	168.16740331491712	1.3370165745856353
373370000	1441065846	31.02262765348259	122.62627562543044	0.1	168.66850828729284	1.3425414364640884
373370000	1441065847	31.022627573178546	122.62627562002828	0.1	169.1696132596685	1.3480662983425413
373370000	1441065848	31.02262749266031	122.62627561314355	0.1	169.6707182320442	1.3535911602209945
373370000	1441065849	31.022627411933016	122.62627560477783	0.1	170.1718232044199	1.3591160220994474
373370000	1441065850	31.022627331001804	122.62627559493264	0.1	170.67292817679558	1.3646408839779007
373370000	1441065851	31.02262724987182	122.62627558360953	0.1	171.17403314917127	1.3701657458563534
373370000	1441065852	31.02262716854818	122.62627557081011	0.1	171.67513812154698	1.3756906077348068
373370000	1441065853	31.02262708703602	122.62627555653589	0.1	172.17624309392266	1.3812154696132595
373370000	1441065854	31.022627005340517	122.62627554078846	0.1	172.67734806629835	1.3867403314917128
373370000	1441065855	31.022626923466763	122.62627552356936	0.1	173.17845303867404	1.3922651933701657
373370000	1441065856	31.022626841419907	122.62627550488014	0.1	173.67955801104972	1.3977900552486189
373370000	1441065857	31.022626759205092	122.62627548472237	0.1	174.18066298342544	1.4033149171270718
373370000	1441065858	31.022626676827468	122.62627546309763	0.1	174.68176795580112	1.408839779005525
373370000	1441065859	31.022626594292145	122.62627544000743	0.1	175.1828729281768	1.4143646408839778
373370000	1441065860	31.022626511604287	122.62627541545338	0.1	175.6839779005525	1.419889502762431
373370000	1441065861	31.02262642876898	122.626275389437	0.1	176.1850828729282	1.425414364640884
373370000	1441065862	31.022626345791426	122.62627536195983	0.1	176.68618784530386	1.430939226519337
373370000	1441065863	31.022626262676724	122.6262753330235	0.1	177.18729281767958	1.43646408839779
373370000	1441065864	31.02262617943002	122.62627530262951	0.1	177.68839779005526	1.441988950276243
373370000	1441065865	31.022626096056445	122.6262752707794	0.1	178.18950276243095	1.4475138121546962
373370000	1441065866	31.022626012561144	122.6262752374748	0.1	178.69060773480663	1.4530386740331491
373370000	1441065867	31.022625928949253	122.62627520271721	0.1	179.19171270718235	1.4585635359116023
373370000	1441065868	31.02262584522589	122.62627516650821	0.1	179.692817679558	1.4640883977900552
373370000	1441065869	31.022625761396224	122.62627512884937	0.1	180.19392265193372	1.4696132596685083
373370000	1441065870	31.022625677465363	122.62627508974221	0.1	180.6950276243094	1.4751381215469612
373370000	1441065871	31.022625593438466	122.62627504918831	0.1	181.1961325966851	1.4806629834254144
373370000	1441065872	31.022625509320644	122.62627500718924	0.1	181.69723756906077	1.4861878453038675
373370000	1441065873	31.02262542511705	122.62627496374652	0.1	182.1983425414365	1.4917127071823204
373370000	1441065874	31.022625340832835	122.62627491886174	0.1	182.69944751381215	1.4972375690607735
373370000	1441065875	31.022625256473113	122.62627487253646	0.1	183.20055248618786	1.5027624309392265
373370000	1441065876	31.022625172043025	122.62627482477221	0.1	183.70165745856355	1.5082872928176796
373370000	1441065877	31.02262508754772	122.62627477557058	0.1	184.20276243093923	1.5138121546961325
373370000	1441065878	31.022625002992307	122.62627472493313	0.1	184.70386740331492	1.5193370165745856
373370000	1441065879	31.022624918381975	122.62627467286136	0.1	185.20497237569063	1.5248618784530386
373370000	1441065880	31.022624833721807	122.6262746193569	0.1	185.7060773480663	1.530386740331492
373370000	1441065881	31.02262474901695	122.62627456442127	0.1	186.207182320442	1.5359116022099446
373370000	1441065882	31.02262466427257	122.62627450805603	0.1	186.7082872928177	1.541436464088398
373370000	1441065883	31.022624579493787	122.62627445026276	0.1	187.20939226519337	1.5469613259668507
373370000	1441065884	31.022624494685708	122.62627439104297	0.1	187.7104972375691	1.552486187845304
373370000	1441065885	31.022624409853513	122.62627433039826	0.1	188.21160220994477	1.5580110497237567
373370000	1441065886	31.022624325002326	122.62627426833019	0.1	188.71270718232046	1.56353591160221
373370000	1441065887	31.022624240137272	122.6262742048403	0.1	189.21381215469614	1.569060773480663
373370000	1441065888	31.022624155263497	122.62627413993013	0.1	189.71491712707186	1.574585635359116
373370000	1441065889	31.022624070386136	122.62627407360127	0.1	190.2160220994475	1.580110497237569
373370000	1441065890	31.022623985510347	122.62627400585528	0.1	190.71712707182323	1.5856353591160222
373370000	1441065891	31.022623900641214	122.62627393669368	0.1	191.2182320441989	1.591160220994475
373370000	1441065892	31.02262381578393	122.6262738661181	0.1	191.7193370165746	1.5966850828729282
373370000	1441065893	31.022623730943604	122.62627379413	0.1	192.22044198895028	1.6022099447513811
373370000	1441065894	31.02262364612538	122.62627372073099	0.1	192.721546961326	1.6077348066298343
373370000	1441065895	31.022623561334374	122.62627364592267	0.1	193.22265193370166	1.6132596685082874
373370000	1441065896	31.022623476575752	122.6262735697065	0.1	193.72375690607737	1.6187845303867403
373370000	1441065897	31.022623391854644	122.62627349208412	0.1	194.22486187845305	1.6243093922651934
373370000	1441065898	31.022623307176172	122.62627341305706	0.1	194.72596685082874	1.6298342541436464
373370000	1441065899	31.02262322254548	122.6262733326269	0.1	195.22707182320443	1.6353591160220995
373370000	1441065900	31.022623137967717	122.62627325079514	0.1	195.72817679558014	1.6408839779005524
373370000	1441065901	31.022623053448008	122.62627316756335	0.1	196.2292817679558	1.6464088397790055
373370000	1441065902	31.022622968991488	122.62627308293314	0.1	196.7303867403315	1.6519337016574587
373370000	1441065903	31.0226228846033	122.62627299690605	0.1	197.2314917127072	1.6574585635359116
373370000	1441065904	31.022622800288577	122.62627290948363	0.1	197.73259668508288	1.6629834254143647
373370000	1441065905	31.022622716052464	122.6262728206674	0.1	198.23370165745857	1.6685082872928176
373370000	1441065906	31.022622631900077	122.62627273045898	0.1	198.73480662983428	1.6740331491712708
373370000	1441065907	31.022622547836573	122.62627263885987	0.1	199.23591160220994	1.6795580110497237
373370000	1441065908	31.022622463867076	122.6262725458717	0.1	199.73701657458565	1.6850828729281768
373370000	1441065909	31.022622379996744	122.62627245149594	0.1	200.23812154696134	1.6906077348066297
373370000	1441065910	31.022622296230676	122.62627235573423	0.1	200.73922651933702	1.696132596685083
373370000	1441065911	31.022622212574056	122.62627225858807	0.1	201.2403314917127	1.7016574585635358
373370000	1441065912	31.022622129031976	122.62627216005905	0.1	201.74143646408842	1.7071823204419891
373370000	1441065913	31.022622045609616	122.62627206014871	0.1	202.2425414364641	1.7127071823204418
373370000	1441065914	31.02262196231206	122.62627195885861	0.1	202.7436464088398	1.7182320441988952
373370000	1441065915	31.0226218791445	122.6262718561903	0.1	203.2447513812155	1.7237569060773479
373370000	1441065916	31.02262179611204	122.62627175214537	0.1	203.74585635359117	1.7292817679558012
373370000	1441065917	31.022621713219806	122.62627164672536	0.1	204.24696132596688	1.7348066298342542
373370000	1441065918	31.022621630472962	122.62627153993182	0.1	204.74806629834256	1.7403314917127073
373370000	1441065919	31.02262154787665	122.6262714317663	0.1	205.24917127071825	1.7458563535911602
373370000	1441065920	31.02262146543598	122.62627132223038	0.1	205.75027624309394	1.7513812154696133
373370000	1441065921	31.022621383156096	122.62627121132562	0.1	206.25138121546965	1.7569060773480663
373370000	1441065922	31.022621301042147	122.62627109905355	0.1	206.7524861878453	1.7624309392265194
373370000	1441065923	31.022621219099264	122.62627098541576	0.1	207.25359116022102	1.7679558011049723
373370000	1441065924	31.022621137332585	122.62627087041376	0.1	207.7546961325967	1.7734806629834254
373370000	1441065925	31.02262105574723	122.62627075404917	0.1	208.2558011049724	1.7790055248618786
373370000	1441065926	31.02262097434836	122.62627063632351	0.1	208.75690607734808	1.7845303867403315
373370000	1441065927	31.02262089314109	122.62627051723835	0.1	209.2580110497238	1.7900552486187846
373370000	1441065928	31.022620812130576	122.62627039679523	0.1	209.75911602209945	1.7955801104972375
373370000	1441065929	31.022620731321954	122.62627027499573	0.1	210.26022099447516	1.8011049723756907
373370000	1441065930	31.022620650720345	122.6262701518414	0.1	210.76132596685085	1.8066298342541436
373370000	1441065931	31.02262057033089	122.62627002733377	0.1	211.26243093922653	1.8121546961325967
373370000	1441065932	31.022620490158737	122.62626990147447	0.1	211.76353591160222	1.81767955801105
373370000	1441065933	31.022620410209015	122.62626977426498	0.1	212.26464088397793	1.8232044198895028
373370000	1441065934	31.02262033048686	122.62626964570691	0.1	212.7657458563536	1.8287292817679557
373370000	1441065935	31.022620250997406	122.62626951580178	0.1	213.2668508287293	1.8342541436464088
373370000	1441065936	31.0226201717458	122.62626938455115	0.1	213.767955801105	1.8397790055248622
373370000	1441065937	31.02262009273717	122.62626925195663	0.1	214.26906077348067	1.8453038674033149
373370000	1441065938	31.022620013976656	122.62626911801974	0.1	214.77016574585636	1.8508287292817678
373370000	1441065939	31.022619935469404	122.62626898274202	0.1	215.27127071823207	1.856353591160221
373370000	1441065940	31.02261985722052	122.62626884612506	0.1	215.77237569060776	1.8618784530386743
373370000	1441065941	31.022619779235175	122.62626870817039	0.1	216.27348066298345	1.867403314917127
373370000	1441065942	31.02261970151848	122.6262685688796	0.1	216.77458563535913	1.8729281767955803
373370000	1441065943	31.0226196240756	122.62626842825419	0.1	217.27569060773482	1.878453038674033
373370000	1441065944	31.022619546911635	122.62626828629578	0.1	217.77679558011053	1.8839779005524864
373370000	1441065945	31.02261947003177	122.62626814300592	0.1	218.27790055248622	1.889502762430939
373370000	1441065946	31.0226193934411	122.62626799838614	0.1	218.7790055248619	1.8950276243093924
373370000	1441065947	31.022619317144777	122.62626785243802	0.1	219.2801104972376	1.9005524861878456
373370000	1441065948	31.022619241147922	122.6262677051631	0.1	219.7812154696133	1.9060773480662985
373370000	1441065949	31.02261916545571	122.62626755656295	0.1	220.28232044198896	1.9116022099447512
373370000	1441065950	31.02261909007325	122.62626740663913	0.1	220.78342541436467	1.9171270718232045
373370000	1441065951	31.02261901500567	122.62626725539317	0.1	221.28453038674036	1.9226519337016577
373370000	1441065952	31.02261894025813	122.62626710282667	0.1	221.78563535911604	1.9281767955801106
373370000	1441065953	31.02261886583576	122.62626694894118	0.1	222.28674033149173	1.9337016574585633
373370000	1441065954	31.02261879174369	122.62626679373824	0.1	222.78784530386744	1.9392265193370166
373370000	1441065955	31.022618717987047	122.6262666372194	0.1	223.2889502762431	1.9447513812154698
373370000	1441065956	31.022618644570997	122.62626647938623	0.1	223.7900552486188	1.9502762430939227
373370000	1441065957	31.022618571500647	122.6262663202403	0.1	224.2911602209945	1.9558011049723754
373370000	1441065958	31.022618498781156	122.62626615978316	0.1	224.79226519337018	1.9613259668508292
373370000	1441065959	31.022618426417658	122.62626599801635	0.1	225.29337016574587	1.9668508287292819
373370000	1441065960	31.022618354415272	122.62626583494145	0.1	225.79447513812158	1.9723756906077348
373370000	1441065961	31.022618282779153	122.62626567056	0.1	226.29558011049724	1.977900552486188
373370000	1441065962	31.02261821151443	122.62626550487359	0.1	226.79668508287295	1.9834254143646413
373370000	1441065963	31.02261814062623	122.62626533788372	0.1	227.29779005524864	1.988950276243094
373370000	1441065964	31.022618070119712	122.626265169592	0.1	227.79889502762433	1.9944751381215469
373370000	1441065965	31.022617999999994	122.62626499999999	0.1	228.3	2.0
373370000	1441065966	31.022617930271586	122.62626482911081	0.1	228.72111111111113	2.0194444444444444
373370000	1441065967	31.02261786093636	122.62626465693384	0.1	229.14222222222224	2.0388888888888888
373370000	1441065968	31.02261779199561	122.6262644834801	0.1	229.56333333333336	2.058333333333333
373370000	1441065969	31.022617723450566	122.62626430876058	0.1	229.98444444444445	2.077777777777778
373370000	1441065970	31.0226176553025	122.62626413278625	0.1	230.4055555555556	2.0972222222222223
373370000	1441065971	31.02261758755265	122.62626395556812	0.1	230.82666666666668	2.1166666666666667
373370000	1441065972	31.022617520202303	122.62626377711717	0.1	231.24777777777777	2.136111111111111
373370000	1441065973	31.0226174532527	122.62626359744439	0.1	231.66888888888892	2.1555555555555554
373370000	1441065974	31.02261738670508	122.62626341656077	0.1	232.09	2.175
373370000	1441065975	31.02261732056074	122.62626323447728	0.1	232.51111111111115	2.1944444444444446
373370000	1441065976	31.022617254820883	122.62626305120493	0.1	232.93222222222224	2.213888888888889
373370000	1441065977	31.022617189486834	122.62626286675471	0.1	233.35333333333332	2.2333333333333334
373370000	1441065978	31.022617124559787	122.6262626811376	0.1	233.77444444444447	2.2527777777777778
373370000	1441065979	31.02261706004105	122.6262624943646	0.1	234.19555555555556	2.272222222222222
373370000	1441065980	31.02261699593183	122.62626230644666	0.1	234.6166666666667	2.2916666666666665
373370000	1441065981	31.022616932233426	122.62626211739482	0.1	235.0377777777778	2.3111111111111113
373370000	1441065982	31.02261686894708	122.62626192722001	0.1	235.4588888888889	2.3305555555555557
373370000	1441065983	31.022616806074033	122.62626173593328	0.1	235.88000000000002	2.35
373370000	1441065984	31.022616743615565	122.62626154354558	0.1	236.3011111111111	2.3694444444444445
373370000	1441065985	31.02261668157293	122.62626135006794	0.1	236.72222222222226	2.388888888888889
373370000	1441065986	31.022616619947375	122.62626115551127	0.1	237.14333333333335	2.408333333333333
373370000	1441065987	31.02261655874017	122.62626095988665	0.1	237.56444444444446	2.4277777777777776
373370000	1441065988	31.02261649795255	122.62626076320498	0.1	237.98555555555558	2.4472222222222224
373370000	1441065989	31.022616437585793	122.62626056547734	0.1	238.40666666666667	2.466666666666667
373370000	1441065990	31.022616377641153	122.62626036671465	0.1	238.8277777777778	2.486111111111111
373370000	1441065991	31.022616318119887	122.6262601669279	0.1	239.2488888888889	2.5055555555555555
373370000	1441065992	31.022616259023234	122.62625996612812	0.1	239.67000000000002	2.525
373370000	1441065993	31.022616200352463	122.62625976432626	0.1	240.09111111111113	2.5444444444444447
373370000	1441065994	31.022616142108856	122.62625956153336	0.1	240.51222222222222	2.563888888888889
373370000	1441065995	31.022616084293627	122.62625935776033	0.1	240.93333333333337	2.5833333333333335
373370000	1441065996	31.02261602690807	122.62625915301824	0.1	241.35444444444445	2.602777777777778
373370000	1441065997	31.02261596995342	122.62625894731802	0.1	241.77555555555557	2.6222222222222222
373370000	1441065998	31.022615913430936	122.62625874067069	0.1	242.1966666666667	2.6416666666666666
373370000	1441065999	31.022615857341872	122.62625853308724	0.1	242.6177777777778	2.661111111111111
373370000	1441066000	31.022615801687515	122.62625832457863	0.1	243.03888888888892	2.6805555555555554
373370000	1441066001	31.02261574646907	122.62625811515585	0.1	243.46	2.6999999999999997
373370000	1441066002	31.022615691687843	122.62625790482991	0.1	243.88111111111112	2.7194444444444446
373370000	1441066003	31.022615637345062	122.62625769361179	0.1	244.30222222222224	2.738888888888889
373370000	1441066004	31.022615583441993	122.62625748151251	0.1	244.72333333333336	2.7583333333333333
373370000	1441066005	31.0226155299799	122.626257268543	0.1	245.14444444444447	2.7777777777777777
373370000	1441066006	31.022615476960027	122.62625705471429	0.1	245.56555555555556	2.7972222222222225
373370000	1441066007	31.022615424383638	122.62625684003733	0.1	245.98666666666668	2.816666666666667
373370000	1441066008	31.022615372251988	122.62625662452314	0.1	246.4077777777778	2.8361111111111112
373370000	1441066009	31.022615320566352	122.62625640818273	0.1	246.8288888888889	2.8555555555555556
373370000	1441066010	31.022615269327954	122.62625619102703	0.1	247.25000000000003	2.875
373370000	1441066011	31.022615218538075	122.62625597306707	0.1	247.67111111111112	2.8944444444444444
373370000	1441066012	31.022615168197955	122.62625575431385	0.1	248.09222222222223	2.9138888888888888
373370000	1441066013	31.022615118308867	122.6262555347783	0.1	248.51333333333335	2.933333333333333
373370000	1441066014	31.022615068872057	122.62625531447145	0.1	248.93444444444447	2.9527777777777775
373370000	1441066015	31.022615019888793	122.6262550934043	0.1	249.35555555555558	2.9722222222222223
373370000	1441066016	31.02261497136032	122.6262548715878	0.1	249.7766666666667	2.9916666666666667
373370000	1441066017	31.022614923287904	122.62625464903297	0.1	250.1977777777778	3.011111111111111
373370000	1441066018	31.022614875672794	122.6262544257508	0.1	250.6188888888889	3.030555555555556
373370000	1441066019	31.02261482851626	122.62625420175226	0.1	251.04000000000002	3.0500000000000003
373370000	1441066020	31.02261478181954	122.62625397704834	0.1	251.46111111111114	3.0694444444444446
373370000	1441066021	31.022614735583915	122.62625375165003	0.1	251.88222222222225	3.088888888888889
373370000	1441066022	31.022614689810617	122.62625352556832	0.1	252.30333333333334	3.1083333333333334
373370000	1441066023	31.022614644500926	122.6262532988142	0.1	252.72444444444446	3.1277777777777778
373370000	1441066024	31.022614599656077	122.62625307139866	0.1	253.14555555555557	3.147222222222222
373370000	1441066025	31.022614555277332	122.6262528433327	0.1	253.5666666666667	3.1666666666666665
373370000	1441066026	31.02261451136598	122.62625261462728	0.1	253.9877777777778	3.186111111111111
373370000	1441066027	31.022614467923233	122.62625238529341	0.1	254.4088888888889	3.2055555555555553
373370000	1441066028	31.022614424950373	122.62625215534204	0.1	254.83	3.225
373370000	1441066029	31.02261438244865	122.62625192478423	0.1	255.25111111111113	3.2444444444444445
373370000	1441066030	31.02261434041933	122.62625169363093	0.1	255.67222222222225	3.263888888888889
373370000	1441066031	31.022614298863655	122.62625146189312	0.1	256.09333333333336	3.2833333333333337
373370000	1441066032	31.02261425778289	122.6262512295818	0.1	256.51444444444445	3.302777777777778
373370000	1441066033	31.0226142171783	122.62625099670794	0.1	256.9355555555556	3.3222222222222224
373370000	1441066034	31.02261417705112	122.62625076328253	0.1	257.3566666666667	3.341666666666667
373370000	1441066035	31.022614137402623	122.6262505293166	0.1	257.7777777777778	3.361111111111111
373370000	1441066036	31.022614098234076	122.62625029482109	0.1	258.1988888888889	3.3805555555555555
373370000	1441066037	31.02261405954672	122.62625005980703	0.1	258.62	3.4
373370000	1441066038	31.022614021341813	122.62624982428535	0.1	259.04111111111115	3.4194444444444443
373370000	1441066039	31.022613983620612	122.6262495882671	0.1	259.46222222222224	3.4388888888888887
373370000	1441066040	31.022613946384368	122.62624935176325	0.1	259.8833333333334	3.458333333333333
373370000	1441066041	31.022613909634362	122.62624911478477	0.1	260.30444444444447	3.477777777777778
373370000	1441066042	31.022613873371842	122.62624887734268	0.1	260.72555555555556	3.4972222222222222
373370000	1441066043	31.022613837598037	122.62624863944792	0.1	261.1466666666667	3.5166666666666666
373370000	1441066044	31.022613802314243	122.62624840111154	0.1	261.5677777777778	3.5361111111111114
373370000	1441066045	31.022613767521698	122.62624816234447	0.1	261.98888888888894	3.555555555555556
373370000	1441066046	31.022613733221654	122.62624792315772	0.1	262.41	3.575
373370000	1441066047	31.022613699415384	122.6262476835623	0.1	262.8311111111111	3.5944444444444446
373370000	1441066048	31.02261366610414	122.62624744356917	0.1	263.25222222222226	3.613888888888889
373370000	1441066049	31.022613633289172	122.62624720318932	0.1	263.67333333333335	3.6333333333333333
373370000	1441066050	31.022613600971724	122.62624696243375	0.1	264.0944444444445	3.6527777777777777
373370000	1441066051	31.02261356915309	122.62624672131346	0.1	264.5155555555556	3.672222222222222
373370000	1441066052	31.0226135378345	122.62624647983942	0.1	264.93666666666667	3.6916666666666664
373370000	1441066053	31.022613507017216	122.62624623802263	0.1	265.3577777777778	3.7111111111111117
373370000	1441066054	31.022613476702503	122.62624599587406	0.1	265.7788888888889	3.730555555555555
373370000	1441066055	31.022613446891594	122.6262457534047	0.1	266.20000000000005	3.7500000000000004
373370000	1441066056	31.022613417585788	122.62624551062558	0.1	266.62111111111113	3.769444444444444
373370000	1441066057	31.022613388786297	122.62624526754762	0.1	267.0422222222222	3.788888888888889
373370000	1441066058	31.022613360494418	122.62624502418187	0.1	267.46333333333337	3.8083333333333336
373370000	1441066059	31.02261333271138	122.62624478053928	0.1	267.88444444444445	3.827777777777778
373370000	1441066060	31.022613305438455	122.62624453663086	0.1	268.3055555555556	3.8472222222222223
373370000	1441066061	31.022613278676886	122.62624429246759	0.1	268.7266666666667	3.8666666666666667
373370000	1441066062	31.022613252427952	122.62624404806046	0.1	269.1477777777778	3.886111111111111
373370000	1441066063	31.022613226692876	122.62624380342044	0.1	269.5688888888889	3.9055555555555554
373370000	1441066064	31.022613201472943	122.62624355855857	0.1	269.99	3.925
373370000	1441066065	31.022613176769415	122.62624331348576	0.1	270.41111111111115	3.944444444444444
373370000	1441066066	31.02261315258351	122.62624306821309	0.1	270.83222222222224	3.9638888888888895
373370000	1441066067	31.022613128916532	122.62624282275146	0.1	271.25333333333333	3.983333333333333
373370000	1441066068	31.02261310576972	122.62624257711191	0.1	271.6744444444445	4.002777777777778
373370000	1441066069	31.02261308314431	122.62624233130543	0.1	272.09555555555556	4.022222222222222
373370000	1441066070	31.022613061041607	122.626242085343	0.1	272.5166666666667	4.041666666666667
373370000	1441066071	31.022613039462808	122.62624183923559	0.1	272.9377777777778	4.061111111111112
373370000	1441066072	31.022613018409213	122.62624159299419	0.1	273.3588888888889	4.080555555555556
373370000	1441066073	31.022612997882074	122.62624134662983	0.1	273.78000000000003	4.1000000000000005
373370000	1441066074	31.022612977882638	122.62624110015345	0.1	274.2011111111111	4.1194444444444445
373370000	1441066075	31.02261295841216	122.62624085357606	0.1	274.62222222222226	4.138888888888889
373370000	1441066076	31.022612939471912	122.62624060690868	0.1	275.04333333333335	4.158333333333333
373370000	1441066077	31.02261292106312	122.62624036016224	0.1	275.46444444444444	4.177777777777779
373370000	1441066078	31.022612903187078	122.62624011334773	0.1	275.8855555555556	4.197222222222222
373370000	1441066079	31.022612885845025	122.6262398664762	0.1	276.3066666666667	4.216666666666668
373370000	1441066080	31.022612869038213	122.62623961955859	0.1	276.7277777777778	4.236111111111111
373370000	1441066081	31.022612852767924	122.6262393726059	0.1	277.1488888888889	4.255555555555556
373370000	1441066082	31.0226128370354	122.6262391256291	0.1	277.57	4.2749999999999995
373370000	1441066083	31.02261282184187	122.62623887863921	0.1	277.99111111111114	4.294444444444445
373370000	1441066084	31.022612807188636	122.62623863164721	0.1	278.4122222222222	4.313888888888889
373370000	1441066085	31.022612793076927	122.62623838466406	0.1	278.83333333333337	4.333333333333334
373370000	1441066086	31.02261277950801	122.62623813770078	0.1	279.25444444444446	4.352777777777778
373370000	1441066087	31.022612766483146	122.62623789076837	0.1	279.67555555555555	4.372222222222223
373370000	1441066088	31.02261275400358	122.62623764387779	0.1	280.0966666666667	4.391666666666667
373370000	1441066089	31.022612742070578	122.62623739704003	0.1	280.5177777777778	4.411111111111111
373370000	1441066090	31.0226127306854	122.62623715026608	0.1	280.9388888888889	4.430555555555556
373370000	1441066091	31.02261271984929	122.62623690356695	0.1	281.36	4.45
373370000	1441066092	31.02261270956352	122.62623665695358	0.1	281.7811111111111	4.469444444444445
373370000	1441066093	31.02261269982933	122.626236410437	0.1	282.20222222222225	4.488888888888889
373370000	1441066094	31.022612690648	122.62623616402821	0.1	282.62333333333333	4.508333333333334
373370000	1441066095	31.022612682020767	122.62623591773817	0.1	283.0444444444445	4.527777777777778
373370000	1441066096	31.022612673948895	122.62623567157786	0.1	283.46555555555557	4.5472222222222225
373370000	1441066097	31.02261266643364	122.62623542555829	0.1	283.88666666666666	4.566666666666667
373370000	1441066098	31.022612659476273	122.62623517969045	0.1	284.3077777777778	4.586111111111111
373370000	1441066099	31.022612653078028	122.62623493398533	0.1	284.7288888888889	4.605555555555556
373370000	1441066100	31.02261264724017	122.62623468845388	0.1	285.15000000000003	4.625
373370000	1441066101	31.022612641963953	122.62623444310714	0.1	285.5711111111111	4.644444444444445
373370000	1441066102	31.022612637250656	122.62623419795607	0.1	285.9922222222222	4.663888888888889
373370000	1441066103	31.02261263310151	122.62623395301165	0.1	286.41333333333336	4.6833333333333345
373370000	1441066104	31.02261262951778	122.62623370828491	0.1	286.83444444444444	4.7027777777777775
373370000	1441066105	31.022612626500752	122.6262334637868	0.1	287.2555555555556	4.722222222222223
373370000	1441066106	31.02261262405162	122.62623321952832	0.1	287.6766666666667	4.741666666666666
373370000	1441066107	31.022612622171692	122.62623297552047	0.1	288.09777777777776	4.761111111111112
373370000	1441066108	31.022612620862215	122.6262327317742	0.1	288.5188888888889	4.780555555555555
373370000	1441066109	31.022612620124427	122.62623248830053	0.1	288.94	4.800000000000001
373370000	1441066110	31.02261261995961	122.62623224511046	0.1	289.36111111111114	4.819444444444445
373370000	1441066111	31.022612620369006	122.62623200221496	0.1	289.78222222222223	4.8388888888888895
373370000	1441066112	31.022612621353876	122.62623175962499	0.1	290.2033333333333	4.858333333333333
373370000	1441066113	31.022612622915485	122.62623151735161	0.1	290.62444444444446	4.877777777777778
373370000	1441066114	31.022612625055075	122.62623127540574	0.1	291.04555555555555	4.897222222222222
373370000	1441066115	31.02261262777391	122.62623103379839	0.1	291.4666666666667	4.916666666666667
373370000	1441066116	31.022612631073244	122.62623079254057	0.1	291.8877777777778	4.936111111111112
373370000	1441066117	31.02261263495435	122.62623055164325	0.1	292.3088888888889	4.955555555555556
373370000	1441066118	31.022612639418465	122.62623031111744	0.1	292.73	4.9750000000000005
373370000	1441066119	31.022612644466854	122.62623007097409	0.1	293.1511111111111	4.9944444444444445
373370000	1441066120	31.02261265010077	122.62622983122421	0.1	293.57222222222225	5.013888888888889
373370000	1441066121	31.02261265632148	122.62622959187877	0.1	293.99333333333334	5.033333333333333
373370000	1441066122	31.02261266313022	122.6262293529488	0.1	294.4144444444444	5.052777777777778
373370000	1441066123	31.02261267052828	122.62622911444524	0.1	294.8355555555556	5.072222222222223
373370000	1441066124	31.022612678516904	122.62622887637912	0.1	295.25666666666666	5.091666666666667
373370000	1441066125	31.02261268709733	122.6262286387614	0.1	295.6777777777778	5.111111111111112
373370000	1441066126	31.02261269627083	122.6262284016031	0.1	296.0988888888889	5.1305555555555555
373370000	1441066127	31.022612706038664	122.62622816491515	0.1	296.52	5.15
373370000	1441066128	31.022612716402087	122.6262279287086	0.1	296.9411111111111	5.169444444444444
373370000	1441066129	31.02261272736235	122.62622769299439	0.1	297.3622222222222	5.18888888888889
373370000	1441066130	31.02261273892072	122.62622745778357	0.1	297.78333333333336	5.208333333333333
373370000	1441066131	31.02261275107844	122.62622722308706	0.1	298.20444444444445	5.227777777777779
373370000	1441066132	31.02261276383678	122.62622698891589	0.1	298.62555555555554	5.247222222222222
373370000	1441066133	31.022612777196997	122.62622675528105	0.1	299.0466666666667	5.2666666666666675
373370000	1441066134	31.022612791160338	122.62622652219349	0.1	299.46777777777777	5.2861111111111105
373370000	1441066135	31.022612805728063	122.62622628966423	0.1	299.8888888888889	5.305555555555556
373370000	1441066136	31.02261282090144	122.62622605770426	0.1	300.31	5.325
373370000	1441066137	31.02261283668171	122.62622582632456	0.1	300.7311111111111	5.344444444444445
373370000	1441066138	31.022612853070147	122.62622559553611	0.1	301.15222222222224	5.363888888888889
373370000	1441066139	31.022612870068	122.62622536534992	0.1	301.5733333333333	5.383333333333334
373370000	1441066140	31.02261288767651	122.62622513577695	0.1	301.99444444444447	5.402777777777778
373370000	1441066141	31.022612905896974	122.62622490682824	0.1	302.41555555555556	5.4222222222222225
373370000	1441066142	31.022612924730602	122.62622467851472	0.1	302.83666666666664	5.441666666666667
373370000	1441066143	31.022612944178675	122.6262244508474	0.1	303.2577777777778	5.461111111111111
373370000	1441066144	31.022612964242455	122.62622422383727	0.1	303.6788888888889	5.480555555555556
373370000	1441066145	31.02261298492319	122.62622399749532	0.1	304.1	5.5
373370000	1441066146	31.022613006222144	122.62622377183254	0.1	304.5211111111111	5.519444444444445
373370000	1441066147	31.02261302814056	122.62622354685989	0.1	304.9422222222222	5.538888888888889
373370000	1441066148	31.02261305067971	122.62622332258843	0.1	305.36333333333334	5.558333333333334
373370000	1441066149	31.022613073840862	122.62622309902908	0.1	305.78444444444443	5.577777777777778
373370000	1441066150	31.02261309762523	122.62622287619284	0.1	306.2055555555556	5.597222222222222
373370000	1441066151	31.02261312203411	122.62622265409071	0.1	306.62666666666667	5.616666666666668
373370000	1441066152	31.022613147068753	122.6262224327337	0.1	307.04777777777775	5.636111111111111
373370000	1441066153	31.022613172730395	122.62622221213275	0.1	307.4688888888889	5.655555555555557
373370000	1441066154	31.022613199020313	122.6262219922989	0.1	307.89	5.675
373370000	1441066155	31.022613225939764	122.62622177324309	0.1	308.31111111111113	5.6944444444444455
373370000	1441066156	31.022613253489997	122.62622155497634	0.1	308.7322222222222	5.713888888888889
373370000	1441066157	31.02261328167228	122.62622133750962	0.1	309.1533333333333	5.733333333333334
373370000	1441066158	31.022613310487852	122.62622112085396	0.1	309.57444444444445	5.752777777777777
373370000	1441066159	31.02261333993797	122.62622090502029	0.1	309.99555555555554	5.772222222222223
373370000	1441066160	31.022613370023926	122.62622069001962	0.1	310.4166666666667	5.791666666666666
373370000	1441066161	31.022613400746945	122.62622047586297	0.1	310.8377777777778	5.811111111111112
373370000	1441066162	31.022613432108283	122.62622026256128	0.1	311.25888888888886	5.830555555555555
373370000	1441066163	31.022613464109202	122.62622005012557	0.1	311.68	5.8500000000000005
373370000	1441066164	31.02261349675098	122.6262198385668	0.1	312.1011111111111	5.869444444444445
373370000	1441066165	31.022613530034842	122.62621962789599	0.1	312.52222222222224	5.888888888888889
373370000	1441066166	31.022613563962075	122.62621941812411	0.1	312.9433333333333	5.908333333333334
373370000	1441066167	31.022613598533905	122.62621920926217	0.1	313.3644444444444	5.927777777777778
373370000	1441066168	31.022613633751615	122.62621900132112	0.1	313.78555555555556	5.947222222222223
373370000	1441066169	31.022613669616437	122.626218794312	0.1	314.2066666666667	5.966666666666667
373370000	1441066170	31.022613706129665	122.62621858824573	0.1	314.6277777777778	5.986111111111112
373370000	1441066171	31.022613743292524	122.62621838313336	0.1	315.0488888888889	6.0055555555555555
373370000	1441066172	31.02261378110628	122.62621817898585	0.1	315.46999999999997	6.025
373370000	1441066173	31.022613819572193	122.62621797581421	0.1	315.8911111111111	6.044444444444444
373370000	1441066174	31.022613858691514	122.6262177736294	0.1	316.31222222222226	6.063888888888889
373370000	1441066175	31.022613898465497	122.62621757244243	0.1	316.73333333333335	6.083333333333333
373370000	1441066176	31.02261393889543	122.62621737226426	0.1	317.15444444444444	6.102777777777778
373370000	1441066177	31.022613979982534	122.62621717310591	0.1	317.5755555555555	6.122222222222224
373370000	1441066178	31.02261402172807	122.62621697497838	0.1	317.99666666666667	6.141666666666667
373370000	1441066179	31.02261406413331	122.62621677789261	0.1	318.4177777777778	6.161111111111112
373370000	1441066180	31.022614107199512	122.62621658185961	0.1	318.8388888888889	6.180555555555555
373370000	1441066181	31.02261415092792	122.62621638689039	0.1	319.26	6.200000000000001
373370000	1441066182	31.022614195319793	122.62621619299591	0.1	319.6811111111111	6.219444444444444
373370000	1441066183	31.022614240376402	122.62621600018717	0.1	320.1022222222222	6.23888888888889
373370000	1441066184	31.02261428609899	122.62621580847514	0.1	320.52333333333337	6.258333333333333
373370000	1441066185	31.02261433248881	122.62621561787087	0.1	320.94444444444446	6.277777777777779
373370000	1441066186	31.022614379547132	122.62621542838528	0.1	321.36555555555555	6.297222222222222
373370000	1441066187	31.022614427275204	122.62621524002937	0.1	321.78666666666663	6.316666666666667
373370000	1441066188	31.02261447567429	122.62621505281413	0.1	322.2077777777778	6.33611111111111
373370000	1441066189	31.02261452474565	122.62621486675059	0.1	322.6288888888889	6.355555555555556
373370000	1441066190	31.022614574490543	122.6262146818497	0.1	323.05	6.375000000000001
373370000	1441066191	31.02261462491019	122.62621449812244	0.1	323.4711111111111	6.394444444444445
373370000	1441066192	31.022614676005897	122.62621431557984	0.1	323.8922222222222	6.41388888888889
373370000	1441066193	31.0226147277789	122.62621413423284	0.1	324.31333333333333	6.433333333333334
373370000	1441066194	31.02261478023045	122.62621395409248	0.1	324.7344444444445	6.452777777777778
373370000	1441066195	31.02261483336182	122.62621377516969	0.1	325.15555555555557	6.472222222222222
373370000	1441066196	31.02261488717425	122.62621359747551	0.1	325.57666666666665	6.491666666666667
373370000	1441066197	31.022614941669005	122.6262134210209	0.1	325.99777777777774	6.511111111111111
373370000	1441066198	31.022614996847352	122.62621324581684	0.1	326.4188888888889	6.530555555555556
373370000	1441066199	31.022615052710524	122.62621307187435	0.1	326.84000000000003	6.55
373370000	1441066200	31.022615109259807	122.6262128992044	0.1	327.2611111111111	6.569444444444445
373370000	1441066201	31.02261516649643	122.626212727818	0.1	327.6822222222222	6.588888888888889
373370000	1441066202	31.022615224421664	122.62621255772608	0.1	328.1033333333333	6.608333333333333
373370000	1441066203	31.022615283036767	122.62621238893969	0.1	328.52444444444444	6.627777777777779
373370000	1441066204	31.022615342343	122.6262122214698	0.1	328.9455555555556	6.647222222222222
373370000	1441066205	31.022615402341607	122.62621205532737	0.1	329.3666666666667	6.666666666666668
373370000	1441066206	31.022615463033855	122.62621189052344	0.1	329.78777777777776	6.686111111111111
373370000	1441066207	31.022615524421003	122.62621172706896	0.1	330.2088888888889	6.705555555555557
373370000	1441066208	31.0226155865043	122.62621156497491	0.1	330.63	6.725
373370000	1441066209	31.022615649284997	122.62621140425233	0.1	331.05111111111114	6.744444444444445
373370000	1441066210	31.022615712764367	122.62621124491216	0.1	331.47222222222223	6.763888888888888
373370000	1441066211	31.02261577694367	122.62621108696541	0.1	331.8933333333333	6.783333333333334
373370000	1441066212	31.02261584182415	122.62621093042306	0.1	332.31444444444446	6.802777777777777
373370000	1441066213	31.022615907407072	122.62621077529612	0.1	332.73555555555555	6.822222222222223
373370000	1441066214	31.02261597369369	122.62621062159555	0.1	333.1566666666667	6.841666666666666
373370000	1441066215	31.02261604068524	122.62621046933235	0.1	333.5777777777778	6.861111111111112
373370000	1441066216	31.022616108383016	122.6262103185175	0.1	333.99888888888887	6.880555555555556
373370000	1441066217	31.022616176788244	122.62621016916198	0.1	334.42	6.9
373370000	1441066218	31.02261624590221	122.62621002127682	0.1	334.8411111111111	6.919444444444445
373370000	1441066219	31.022616315726143	122.62620987487297	0.1	335.26222222222225	6.938888888888889
373370000	1441066220	31.022616386261323	122.62620972996142	0.1	335.68333333333334	6.958333333333334
373370000	1441066221	31.022616457509006	122.62620958655319	0.1	336.1044444444444	6.977777777777778
373370000	1441066222	31.022616529470437	122.62620944465925	0.1	336.52555555555557	6.997222222222223
373370000	1441066223	31.022616602146865	122.62620930429057	0.1	336.94666666666666	7.016666666666667
373370000	1441066224	31.022616675539552	122.62620916545816	0.1	337.3677777777778	7.036111111111111
373370000	1441066225	31.022616749649785	122.626209028173	0.1	337.7888888888889	7.055555555555555
373370000	1441066226	31.02261682447879	122.62620889244609	0.1	338.21	7.075
373370000	1441066227	31.022616900027828	122.6262087582884	0.1	338.6311111111111	7.094444444444444
373370000	1441066228	31.022616976298167	122.62620862571096	0.1	339.0522222222222	7.113888888888889
373370000	1441066229	31.022617053291036	122.6262084947247	0.1	339.47333333333336	7.133333333333335
373370000	1441066230	31.02261713100773	122.62620836534062	0.1	339.89444444444445	7.152777777777778
373370000	1441066231	31.022617209449482	122.62620823756976	0.1	340.31555555555553	7.172222222222223
373370000	1441066232	31.02261728861756	122.62620811142303	0.1	340.7366666666667	7.191666666666666
373370000	1441066233	31.02261736851322	122.62620798691148	0.1	341.15777777777777	7.211111111111112
373370000	1441066234	31.02261744913772	122.6262078640461	0.1	341.5788888888889	7.230555555555555
373370000	1441066235	31.022617530492308	122.62620774283782	0.1	342.0	7.250000000000001
373370000	1441066236	31.022617612578244	122.6262076232977	0.1	342.4211111111111	7.269444444444444
373370000	1441066237	31.022617695396796	122.62620750543667	0.1	342.84222222222223	7.28888888888889
373370000	1441066238	31.022617778949204	122.62620738926574	0.1	343.2633333333333	7.308333333333333
373370000	1441066239	31.022617863236732	122.62620727479593	0.1	343.68444444444447	7.327777777777778
373370000	1441066240	31.022617948260645	122.62620716203818	0.1	344.10555555555555	7.347222222222221
373370000	1441066241	31.022618034022184	122.62620705100349	0.1	344.52666666666664	7.366666666666667
373370000	1441066242	31.02261812052263	122.62620694170288	0.1	344.94777777777773	7.386111111111112
373370000	1441066243	31.022618207763227	122.6262068341473	0.1	345.3688888888889	7.405555555555556
373370000	1441066244	31.022618295745225	122.62620672834775	0.1	345.79	7.425000000000001
373370000	1441066245	31.022618384469883	122.62620662431522	0.1	346.2111111111111	7.444444444444445
373370000	1441066246	31.022618473938454	122.62620652206071	0.1	346.6322222222222	7.4638888888888895
373370000	1441066247	31.02261856415221	122.62620642159519	0.1	347.0533333333333	7.483333333333333
373370000	1441066248	31.022618655112417	122.62620632292968	0.1	347.47444444444443	7.502777777777778
373370000	1441066249	31.02261874682029	122.62620622607511	0.1	347.8955555555556	7.522222222222222
373370000	1441066250	31.022618839277136	122.62620613104254	0.1	348.31666666666666	7.541666666666667
373370000	1441066251	31.022618932484182	122.62620603784289	0.1	348.73777777777775	7.561111111111111
373370000	1441066252	31.022619026442683	122.6262059464872	0.1	349.15888888888884	7.580555555555556
373370000	1441066253	31.022619121153916	122.62620585698643	0.1	349.58	7.6
373370000	1441066254	31.022619216619116	122.62620576935159	0.1	350.00111111111113	7.6194444444444445
373370000	1441066255	31.02261931283956	122.62620568359365	0.1	350.4222222222222	7.63888888888889
373370000	1441066256	31.022619409816492	122.62620559972359	0.1	350.8433333333333	7.658333333333333
373370000	1441066257	31.022619507551163	122.62620551775244	0.1	351.2644444444444	7.677777777777779
373370000	1441066258	31.022619606044863	122.62620543769113	0.1	351.68555555555554	7.697222222222222
373370000	1441066259	31.022619705298805	122.6262053595507	0.1	352.1066666666667	7.716666666666668
373370000	1441066260	31.02261980531428	122.62620528334212	0.1	352.52777777777777	7.736111111111111
373370000	1441066261	31.022619906092523	122.62620520907637	0.1	352.94888888888886	7.755555555555556
373370000	1441066262	31.022620007634803	122.62620513676445	0.1	353.36999999999995	7.7749999999999995
373370000	1441066263	31.02262010994237	122.62620506641734	0.1	353.7911111111111	7.794444444444445
373370000	1441066264	31.022620213016495	122.62620499804603	0.1	354.21222222222224	7.813888888888888
373370000	1441066265	31.02262031685842	122.62620493166152	0.1	354.6333333333333	7.833333333333334
373370000	1441066266	31.022620421469405	122.62620486727478	0.1	355.0544444444444	7.852777777777779
373370000	1441066267	31.022620526850712	122.6262048048968	0.1	355.4755555555555	7.872222222222223
373370000	1441066268	31.022620633003598	122.6262047445386	0.1	355.89666666666665	7.8916666666666675
373370000	1441066269	31.02262073992932	122.62620468621112	0.1	356.3177777777778	7.911111111111111
373370000	1441066270	31.02262084762912	122.62620462992538	0.1	356.7388888888889	7.930555555555556
373370000	1441066271	31.02262095610428	122.62620457569237	0.1	357.15999999999997	7.95
373370000	1441066272	31.02262106535605	122.62620452352304	0.1	357.58111111111106	7.969444444444445
373370000	1441066273	31.022621175385662	122.62620447342844	0.1	358.0022222222222	7.988888888888889
373370000	1441066274	31.022621286194408	122.62620442541953	0.1	358.42333333333335	8.008333333333335
373370000	1441066275	31.02262139778353	122.62620437950729	0.1	358.84444444444443	8.027777777777777
373370000	1441066276	31.022621510154273	122.6262043357027	0.1	359.2655555555555	8.047222222222222
373370000	1441066277	31.022621623307913	122.62620429401677	0.1	359.6866666666666	8.066666666666666
373370000	1441066278	31.02262173724571	122.62620425446046	0.1	0.10777777777775555	8.086111111111112
373370000	1441066279	31.022621851968903	122.6262042170448	0.1	0.5288888888889005	8.105555555555556
373370000	1441066280	31.022621967478756	122.62620418178076	0.1	0.9499999999999886	8.125
373370000	1441066281	31.022622083776533	122.6262041486793	0.1	1.3711111111110768	8.144444444444446
373370000	1441066282	31.022622200863474	122.62620411775147	0.1	1.7922222222221649	8.16388888888889
373370000	1441066283	31.022622318740854	122.62620408900821	0.1	2.21333333333331	8.183333333333334
373370000	1441066284	31.02262243740992	122.6262040624605	0.1	2.634444444444455	8.202777777777778
373370000	1441066285	31.022622556871948	122.62620403811938	0.1	3.055555555555543	8.222222222222223
373370000	1441066286	31.022622677128155	122.62620401599581	0.1	3.476666666666631	8.241666666666667
373370000	1441066287	31.022622798179842	122.62620399610076	0.1	3.897777777777719	8.261111111111111
373370000	1441066288	31.02262292002824	122.6262039784452	0.1	4.318888888888864	8.280555555555555
373370000	1441066289	31.022623042674617	122.62620396304021	0.1	4.740000000000009	8.3
373370000	1441066290	31.022623166120226	122.6262039498967	0.1	5.161111111111097	8.319444444444445
373370000	1441066291	31.022623290366322	122.62620393902567	0.1	5.582222222222185	8.338888888888889
373370000	1441066292	31.02262341541417	122.62620393043815	0.1	6.0033333333332735	8.358333333333334
373370000	1441066293	31.022623541265016	122.62620392414505	0.1	6.424444444444418	8.377777777777778
373370000	1441066294	31.022623667920122	122.62620392015745	0.1	6.845555555555563	8.397222222222224
373370000	1441066295	31.022623795380742	122.62620391848625	0.1	7.2666666666666515	8.416666666666666
373370000	1441066296	31.02262392364813	122.62620391914253	0.1	7.68777777777774	8.436111111111112
373370000	1441066297	31.022624052723557	122.62620392213721	0.1	8.108888888888885	8.455555555555556
373370000	1441066298	31.022624182608276	122.62620392748127	0.1	8.529999999999973	8.475000000000001
373370000	1441066299	31.022624313303535	122.62620393518577	0.1	8.951111111111118	8.494444444444444
373370000	1441066300	31.022624444810603	122.62620394526165	0.1	9.372222222222206	8.51388888888889
373370000	1441066301	31.022624577130735	122.62620395771988	0.1	9.793333333333294	8.533333333333333
373370000	1441066302	31.02262471026518	122.62620397257149	0.1	10.214444444444439	8.552777777777779
373370000	1441066303	31.022624844215187	122.62620398982745	0.1	10.635555555555527	8.572222222222221
373370000	1441066304	31.022624978982037	122.62620400949875	0.1	11.056666666666672	8.591666666666667
373370000	1441066305	31.022625114566967	122.62620403159637	0.1	11.47777777777776	8.611111111111112
373370000	1441066306	31.02262525097125	122.6262040561313	0.1	11.898888888888848	8.630555555555556
373370000	1441066307	31.02262538819613	122.62620408311454	0.1	12.319999999999993	8.65
373370000	1441066308	31.02262552624287	122.62620411255709	0.1	12.741111111111081	8.669444444444444
373370000	1441066309	31.022625665112724	122.62620414446991	0.1	13.162222222222226	8.68888888888889
373370000	1441066310	31.02262580480696	122.62620417886403	0.1	13.583333333333314	8.708333333333334
373370000	1441066311	31.02262594532682	122.62620421575036	0.1	14.004444444444403	8.727777777777778
373370000	1441066312	31.02262608667356	122.62620425513995	0.1	14.425555555555547	8.747222222222222
373370000	1441066313	31.022626228848452	122.62620429704378	0.1	14.846666666666636	8.766666666666667
373370000	1441066314	31.022626371852752	122.62620434147286	0.1	15.26777777777778	8.786111111111111
373370000	1441066315	31.0226265156877	122.62620438843813	0.1	15.688888888888869	8.805555555555555
373370000	1441066316	31.022626660354568	122.6262044379506	0.1	16.109999999999957	8.825
373370000	1441066317	31.022626805854607	122.62620449002128	0.1	16.5311111111111	8.844444444444445
373370000	1441066318	31.022626952189086	122.62620454466112	0.1	16.95222222222219	8.86388888888889
373370000	1441066319	31.022627099359234	122.62620460188113	0.1	17.373333333333335	8.883333333333333
373370000	1441066320	31.022627247366348	122.62620466169227	0.1	17.794444444444423	8.902777777777779
373370000	1441066321	31.02262739621165	122.62620472410559	0.1	18.21555555555551	8.922222222222222
373370000	1441066322	31.022627545896402	122.62620478913203	0.1	18.636666666666656	8.941666666666668
373370000	1441066323	31.022627696421885	122.62620485678259	0.1	19.057777777777744	8.96111111111111
373370000	1441066324	31.022627847789316	122.62620492706824	0.1	19.47888888888889	8.980555555555556
373370000	1441066325	31.022628000000008	122.62620500000001	0.1	19.899999999999977	9.0
373370000	1441066326	31.02262815305084	122.62620507558198	0.1	19.88176795580108	8.994475138121548
373370000	1441066327	31.02262830692139	122.62620515379069	0.1	19.863535911602185	8.988950276243095
373370000	1441066328	31.022628461586944	122.6262052345959	0.1	19.845303867403288	8.98342541436464
373370000	1441066329	31.02262861702273	122.62620531796719	0.1	19.82707182320445	8.977900552486187
373370000	1441066330	31.022628773204016	122.6262054038743	0.1	19.808839779005552	8.972375690607734
373370000	1441066331	31.022628930106038	122.62620549228687	0.1	19.7906077348066	8.966850828729282
373370000	1441066332	31.022629087704036	122.62620558317464	0.1	19.772375690607703	8.96132596685083
373370000	1441066333	31.022629245973285	122.62620567650723	0.1	19.754143646408806	8.955801104972375
373370000	1441066334	31.022629404889024	122.62620577225437	0.1	19.73591160220991	8.950276243093922
373370000	1441066335	31.022629564426506	122.62620587038568	0.1	19.717679558011014	8.94475138121547
373370000	1441066336	31.02262972456097	122.6262059708709	0.1	19.699447513812117	8.939226519337018
373370000	1441066337	31.022629885267687	122.62620607367965	0.1	19.681215469613278	8.933701657458563
373370000	1441066338	31.022630046521893	122.62620617878169	0.1	19.66298342541438	8.92817679558011
373370000	1441066339	31.02263020829885	122.62620628614661	0.1	19.644751381215485	8.922651933701657
373370000	1441066340	31.02263037057379	122.62620639574418	0.1	19.62651933701659	8.917127071823204
373370000	1441066341	31.022630533321983	122.62620650754397	0.1	19.608287292817636	8.911602209944752
373370000	1441066342	31.022630696518647	122.62620662151576	0.1	19.59005524861874	8.9060773480663
373370000	1441066343	31.022630860139078	122.62620673762919	0.1	19.571823204419843	8.900552486187847
373370000	1441066344	31.022631024158514	122.62620685585395	0.1	19.553591160220947	8.89502762430939
373370000	1441066345	31.022631188552182	122.62620697615971	0.1	19.535359116022107	8.889502762430938
373370000	1441066346	31.022631353295345	122.62620709851615	0.1	19.51712707182321	8.883977900552486
373370000	1441066347	31.022631518363273	122.62620722289293	0.1	19.498895027624314	8.878453038674033
373370000	1441066348	31.022631683731188	122.62620734925976	0.1	19.480662983425418	8.87292817679558
373370000	1441066349	31.022631849374342	122.62620747758633	0.1	19.462430939226522	8.867403314917127
373370000	1441066350	31.02263201526801	122.62620760784229	0.1	19.444198895027625	8.861878453038674
373370000	1441066351	31.02263218138742	122.62620773999731	0.1	19.425966850828672	8.856353591160222
373370000	1441066352	31.02263234770784	122.62620787402113	0.1	19.407734806629776	8.850828729281767
373370000	1441066353	31.022632514204517	122.62620800988336	0.1	19.389502762430936	8.845303867403315
373370000	1441066354	31.02263268085268	122.62620814755371	0.1	19.37127071823204	8.839779005524862
373370000	1441066355	31.022632847627598	122.62620828700187	0.1	19.353038674033144	8.834254143646408
373370000	1441066356	31.02263301450452	122.62620842819751	0.1	19.334806629834247	8.828729281767956
373370000	1441066357	31.022633181458705	122.6262085711103	0.1	19.31657458563535	8.823204419889503
373370000	1441066358	31.022633348465384	122.62620871570994	0.1	19.298342541436455	8.81767955801105
373370000	1441066359	31.02263351549982	122.62620886196609	0.1	19.28011049723756	8.812154696132596
373370000	1441066360	31.02263368253726	122.62620900984845	0.1	19.261878453038662	8.806629834254142
373370000	1441066361	31.022633849552957	122.62620915932668	0.1	19.243646408839766	8.80110497237569
373370000	1441066362	31.02263401652217	122.62620931037046	0.1	19.22541436464087	8.795580110497237
373370000	1441066363	31.02263418342012	122.6262094629495	0.1	19.207182320441973	8.790055248618785
373370000	1441066364	31.022634350222084	122.62620961703344	0.1	19.188950276243077	8.784530386740332
373370000	1441066365	31.02263451690332	122.62620977259198	0.1	19.17071823204418	8.779005524861878
373370000	1441066366	31.022634683439048	122.6262099295948	0.1	19.152486187845284	8.773480662983426
373370000	1441066367	31.022634849804543	122.62621008801158	0.1	19.134254143646388	8.767955801104971
373370000	1441066368	31.022635015975037	122.62621024781198	0.1	19.11602209944749	8.762430939226519
373370000	1441066369	31.022635181925803	122.62621040896573	0.1	19.097790055248595	8.756906077348066
373370000	1441066370	31.022635347632093	122.62621057144243	0.1	19.0795580110497	8.751381215469614
373370000	1441066371	31.022635513069122	122.62621073521184	0.1	19.061325966850802	8.74585635359116
373370000	1441066372	31.022635678212165	122.62621090024359	0.1	19.043093922651906	8.740331491712707
373370000	1441066373	31.02263584303648	122.6262110665074	0.1	19.02486187845301	8.734806629834255
373370000	1441066374	31.022636007517306	122.62621123397291	0.1	19.006629834254113	8.7292817679558
373370000	1441066375	31.022636171629888	122.62621140260981	0.1	18.988397790055217	8.723756906077348
373370000	1441066376	31.022636335349492	122.62621157238777	0.1	18.97016574585632	8.718232044198894
373370000	1441066377	31.02263649865135	122.6262117432765	0.1	18.95193370165748	8.712707182320441
373370000	1441066378	31.022636661510727	122.62621191524569	0.1	18.933701657458585	8.707182320441989
373370000	1441066379	31.02263682390289	122.62621208826496	0.1	18.91546961325963	8.701657458563536
373370000	1441066380	31.022636985803054	122.62621226230405	0.1	18.897237569060735	8.696132596685084
373370000	1441066381	31.022637147186476	122.6262124373326	0.1	18.87900552486184	8.69060773480663
373370000	1441066382	31.022637308028425	122.62621261332029	0.1	18.860773480662942	8.685082872928175
373370000	1441066383	31.022637468304133	122.62621279023683	0.1	18.842541436464046	8.679558011049723
373370000	1441066384	31.022637627988875	122.62621296805187	0.1	18.82430939226515	8.67403314917127
373370000	1441066385	31.02263778705786	122.62621314673514	0.1	18.80607734806631	8.668508287292818
373370000	1441066386	31.0226379454864	122.62621332625625	0.1	18.787845303867414	8.662983425414366
373370000	1441066387	31.022638103249687	122.6262135065849	0.1	18.769613259668517	8.657458563535911
373370000	1441066388	31.022638260322996	122.62621368769082	0.1	18.75138121546962	8.651933701657459
373370000	1441066389	31.02263841668159	122.62621386954362	0.1	18.733149171270668	8.646408839779006
373370000	1441066390	31.0226385723007	122.62621405211303	0.1	18.71491712707177	8.640883977900552
373370000	1441066391	31.022638727155584	122.6262142353687	0.1	18.696685082872875	8.6353591160221
373370000	1441066392	31.02263888122148	122.62621441928033	0.1	18.678453038674036	8.629834254143645
373370000	1441066393	31.022639034473645	122.62621460381759	0.1	18.66022099447514	8.624309392265193
373370000	1441066394	31.022639186887357	122.62621478895018	0.1	18.641988950276243	8.61878453038674
373370000	1441066395	31.02263933843783	122.62621497464772	0.1	18.623756906077347	8.613259668508288
373370000	1441066396	31.022639489100342	122.62621516087997	0.1	18.60552486187845	8.607734806629836
373370000	1441066397	31.022639638850112	122.62621534761654	0.1	18.587292817679554	8.602209944751381
373370000	1441066398	31.02263978766242	122.62621553482714	0.1	18.569060773480658	8.596685082872927
373370000	1441066399	31.022639935512498	122.62621572248148	0.1	18.550828729281704	8.591160220994475
373370000	1441066400	31.02264008237562	122.62621591054919	0.1	18.532596685082865	8.585635359116022
373370000	1441066401	31.022640228226997	122.62621609899996	0.1	18.51436464088397	8.58011049723757
373370000	1441066402	31.022640373041906	122.62621628780349	0.1	18.496132596685072	8.574585635359117
373370000	1441066403	31.0226405167956	122.62621647692944	0.1	18.477900552486176	8.569060773480663
373370000	1441066404	31.022640659463324	122.62621666634753	0.1	18.45966850828728	8.563535911602209
373370000	1441066405	31.02264080102034	122.62621685602737	0.1	18.441436464088383	8.558011049723756
373370000	1441066406	31.022640941441868	122.62621704593869	0.1	18.423204419889487	8.552486187845304
373370000	1441066407	31.022641080703192	122.62621723605116	0.1	18.40497237569059	8.546961325966851
373370000	1441066408	31.02264121877955	122.62621742633446	0.1	18.386740331491694	8.541436464088397
373370000	1441066409	31.022641355646172	122.62621761675828	0.1	18.368508287292798	8.535911602209945
373370000	1441066410	31.022641491278343	122.62621780729226	0.1	18.3502762430939	8.530386740331492
373370000	1441066411	31.022641625651296	122.62621799790614	0.1	18.332044198895005	8.52486187845304
373370000	1441066412	31.02264175874027	122.62621818856955	0.1	18.31381215469611	8.519337016574585
373370000	1441066413	31.022641890520543	122.62621837925218	0.1	18.295580110497212	8.513812154696133
373370000	1441066414	31.02264202096736	122.62621856992371	0.1	18.277348066298316	8.508287292817679
373370000	1441066415	31.022642150055944	122.62621876055384	0.1	18.25911602209942	8.502762430939226
373370000	1441066416	31.022642277761566	122.62621895111225	0.1	18.24088397790058	8.497237569060774
373370000	1441066417	31.02264240405948	122.62621914156857	0.1	18.222651933701684	8.491712707182321
373370000	1441066418	31.02264252892494	122.62621933189253	0.1	18.20441988950273	8.486187845303869
373370000	1441066419	31.022642652333182	122.62621952205379	0.1	18.186187845303834	8.480662983425415
373370000	1441066420	31.022642774259456	122.62621971202206	0.1	18.167955801104938	8.47513812154696
373370000	1441066421	31.022642894679034	122.62621990176699	0.1	18.14972375690604	8.469613259668508
373370000	1441066422	31.022643013567137	122.62622009125822	0.1	18.131491712707145	8.464088397790055
373370000	1441066423	31.022643130899045	122.62622028046553	0.1	18.11325966850825	8.458563535911603
373370000	1441066424	31.02264324664999	122.62622046935851	0.1	18.09502762430941	8.453038674033149
373370000	1441066425	31.02264336079521	122.62622065790688	0.1	18.076795580110513	8.447513812154696
373370000	1441066426	31.022643473309987	122.62622084608034	0.1	18.058563535911617	8.441988950276244
373370000	1441066427	31.02264358416957	122.62622103384851	0.1	18.04033149171272	8.43646408839779
373370000	1441066428	31.022643693349174	122.62622122118111	0.1	18.022099447513767	8.430939226519337
373370000	1441066429	31.02264380082408	122.62622140804781	0.1	18.00386740331487	8.425414364640885
373370000	1441066430	31.022643906569535	122.62622159441831	0.1	17.985635359115975	8.41988950276243
373370000	1441066431	31.022644010560786	122.62622178026224	0.1	17.967403314917078	8.414364640883978
373370000	1441066432	31.02264411277308	122.62622196554935	0.1	17.94917127071824	8.408839779005525
373370000	1441066433	31.022644213181664	122.62622215024925	0.1	17.930939226519342	8.403314917127073
373370000	1441066434	31.022644311761802	122.62622233433167	0.1	17.912707182320446	8.397790055248619
373370000	1441066435	31.02264440848874	122.62622251776627	0.1	17.89447513812155	8.392265193370164
373370000	1441066436	31.022644503337716	122.62622270052275	0.1	17.876243093922653	8.386740331491712
373370000	1441066437	31.022644596283985	122.62622288257072	0.1	17.8580110497237	8.38121546961326
373370000	1441066438	31.022644687302822	122.62622306387995	0.1	17.839779005524804	8.375690607734807
373370000	1441066439	31.02264477636945	122.62622324442006	0.1	17.821546961325907	8.370165745856355
373370000	1441066440	31.022644863459128	122.62622342416077	0.1	17.803314917127068	8.3646408839779
373370000	1441066441	31.02264494854711	122.62622360307172	0.1	17.78508287292817	8.359116022099448
373370000	1441066442	31.02264503160863	122.62622378112263	0.1	17.766850828729275	8.353591160220994
373370000	1441066443	31.02264511261898	122.62622395828315	0.1	17.74861878453038	8.348066298342541
373370000	1441066444	31.022645191553362	122.62622413452297	0.1	17.730386740331483	8.342541436464089
373370000	1441066445	31.02264526838705	122.62622430981176	0.1	17.712154696132586	8.337016574585636
373370000	1441066446	31.02264534309529	122.6262244841192	0.1	17.69392265193369	8.331491712707182
373370000	1441066447	31.022645415653336	122.62622465741501	0.1	17.675690607734794	8.32596685082873
373370000	1441066448	31.022645486036442	122.62622482966881	0.1	17.657458563535897	8.320441988950277
373370000	1441066449	31.022645554219853	122.62622500085034	0.1	17.639226519337	8.314917127071825
373370000	1441066450	31.02264562017881	122.62622517092923	0.1	17.620994475138104	8.30939226519337
373370000	1441066451	31.022645683888584	122.62622533987516	0.1	17.602762430939208	8.303867403314916
373370000	1441066452	31.02264574532442	122.62622550765784	0.1	17.58453038674031	8.298342541436464
373370000	1441066453	31.022645804461543	122.62622567424695	0.1	17.566298342541415	8.292817679558011
373370000	1441066454	31.022645861275244	122.62622583961213	0.1	17.54806629834252	8.287292817679559
373370000	1441066455	31.02264591574075	122.6262260037231	0.1	17.52983425414368	8.281767955801106
373370000	1441066456	31.022645967833302	122.62622616654954	0.1	17.511602209944726	8.276243093922652
373370000	1441066457	31.022646017528178	122.62622632806111	0.1	17.49337016574583	8.270718232044198
373370000	1441066458	31.02264606480061	122.62622648822747	0.1	17.475138121546934	8.265193370165745
373370000	1441066459	31.02264610962586	122.62622664701836	0.1	17.456906077348037	8.259668508287293
373370000	1441066460	31.022646151979163	122.62622680440339	0.1	17.43867403314914	8.25414364640884
373370000	1441066461	31.022646191835783	122.6262269603523	0.1	17.420441988950245	8.248618784530388
373370000	1441066462	31.022646229170963	122.62622711483473	0.1	17.40220994475135	8.243093922651934
373370000	1441066463	31.02264626395996	122.62622726782038	0.1	17.38397790055251	8.237569060773481
373370000	1441066464	31.02264629617802	122.62622741927893	0.1	17.365745856353612	8.232044198895029
373370000	1441066465	31.022646325800388	122.62622756918006	0.1	17.347513812154716	8.226519337016574
373370000	1441066466	31.022646352802337	122.62622771749344	0.1	17.329281767955763	8.220994475138122
373370000	1441066467	31.022646377159095	122.62622786418873	0.1	17.311049723756867	8.215469613259668
373370000	1441066468	31.02264639884591	122.62622800923567	0.1	17.29281767955797	8.209944751381215
373370000	1441066469	31.022646417838047	122.62622815260389	0.1	17.274585635359074	8.204419889502763
373370000	1441066470	31.022646434110754	122.62622829426306	0.1	17.256353591160178	8.19889502762431
373370000	1441066471	31.02264644763927	122.62622843418292	0.1	17.238121546961338	8.193370165745858
373370000	1441066472	31.02264645839887	122.62622857233308	0.1	17.21988950276244	8.187845303867404
373370000	1441066473	31.022646466364794	122.62622870868326	0.1	17.201657458563545	8.18232044198895
373370000	1441066474	31.022646471512267	122.62622884320314	0.1	17.18342541436465	8.176795580110497
373370000	1441066475	31.022646473816565	122.62622897586239	0.1	17.165193370165753	8.171270718232044
373370000	1441066476	31.02264647325294	122.62622910663067	0.1	17.1469613259668	8.165745856353592
373370000	1441066477	31.02264646979663	122.62622923547771	0.1	17.128729281767903	8.160220994475138
373370000	1441066478	31.022646463422905	122.62622936237314	0.1	17.110497237569007	8.154696132596685
373370000	1441066479	31.022646454106987	122.62622948728668	0.1	17.092265193370167	8.149171270718233
373370000	1441066480	31.022646441824154	122.62622961018798	0.1	17.07403314917127	8.143646408839778
373370000	1441066481	31.022646426549635	122.62622973104673	0.1	17.055801104972375	8.138121546961326
373370000	1441066482	31.02264640825869	122.62622984983261	0.1	17.037569060773478	8.132596685082873
373370000	1441066483	31.022646386926592	122.62622996651528	0.1	17.019337016574582	8.12707182320442
373370000	1441066484	31.02264636252855	122.62623008106446	0.1	17.001104972375686	8.121546961325967
373370000	1441066485	31.02264633503983	122.62623019344981	0.1	16.98287292817679	8.116022099447514
373370000	1441066486	31.0226463044357	122.626230303641	0.1	16.964640883977836	8.110497237569062
373370000	1441066487	31.022646270691396	122.62623041160772	0.1	16.946408839778996	8.104972375690608
373370000	1441066488	31.022646233782165	122.62623051731967	0.1	16.9281767955801	8.099447513812153
373370000	1441066489	31.022646193683265	122.6262306207465	0.1	16.909944751381204	8.0939226519337
373370000	1441066490	31.022646150369937	122.62623072185788	0.1	16.891712707182307	8.088397790055248
373370000	1441066491	31.022646103817447	122.62623082062352	0.1	16.87348066298341	8.082872928176796
373370000	1441066492	31.02264605400103	122.62623091701309	0.1	16.855248618784515	8.077348066298343
373370000	1441066493	31.022646000895946	122.62623101099626	0.1	16.83701657458562	8.07182320441989
373370000	1441066494	31.022645944477443	122.6262311025427	0.1	16.818784530386722	8.066298342541435
373370000	1441066495	31.022645884720774	122.62623119162213	0.1	16.800552486187826	8.060773480662982
373370000	1441066496	31.022645821601195	122.6262312782042	0.1	16.78232044198893	8.05524861878453
373370000	1441066497	31.02264575509394	122.62623136225861	0.1	16.764088397790033	8.049723756906078
373370000	1441066498	31.02264568517428	122.626231443755	0.1	16.745856353591137	8.044198895027625
373370000	1441066499	31.02264561181743	122.62623152266308	0.1	16.72762430939224	8.03867403314917
373370000	1441066500	31.02264553499867	122.62623159895253	0.1	16.709392265193344	8.033149171270718
373370000	1441066501	31.022645454693265	122.62623167259304	0.1	16.691160220994448	8.027624309392266
373370000	1441066502	31.022645370876447	122.62623174355426	0.1	16.67292817679555	8.022099447513813
373370000	1441066503	31.022645283523445	122.62623181180588	0.1	16.654696132596712	8.01657458563536
373370000	1441066504	31.02264519260955	122.62623187731761	0.1	16.63646408839776	8.011049723756905
373370000	1441066505	31.022645098109972	122.62623194005909	0.1	16.618232044198862	8.005524861878452
373370000	1441066506	31.022644999999994	122.62623199999999	0.1	16.599999999999966	8.0
373370000	1441066507	31.022644898264893	122.62623205711499	0.1	16.04382022471907	7.9943820224719095
373370000	1441066508	31.022644792930137	122.6262321113985	0.1	15.487640449438231	7.988764044943821
373370000	1441066509	31.022644684031242	122.62623216284992	0.1	14.931460674157279	7.98314606741573
373370000	1441066510	31.022644571603692	122.62623221146863	0.1	14.375280898876383	7.97752808988764
373370000	1441066511	31.022644455683018	122.62623225725405	0.1	13.819101123595487	7.971910112359551
373370000	1441066512	31.022644336304705	122.62623230020553	0.1	13.262921348314592	7.966292134831461
373370000	1441066513	31.022644213504282	122.6262323403225	0.1	12.706741573033696	7.960674157303371
373370000	1441066514	31.02264408731724	122.62623237760432	0.1	12.1505617977528	7.955056179775281
373370000	1441066515	31.022643957779085	122.62623241205041	0.1	11.594382022471905	7.94943820224719
373370000	1441066516	31.022643824925314	122.62623244366017	0.1	11.038202247191009	7.943820224719102
373370000	1441066517	31.022643688791465	122.62623247243295	0.1	10.482022471910113	7.938202247191011
373370000	1441066518	31.022643549413008	122.62623249836815	0.1	9.925842696629218	7.932584269662921
373370000	1441066519	31.022643406825484	122.62623252146518	0.1	9.369662921348265	7.926966292134832
373370000	1441066520	31.022643261064378	122.62623254172347	0.1	8.813483146067426	7.921348314606742
373370000	1441066521	31.0226431121652	122.62623255914232	0.1	8.25730337078653	7.915730337078651
373370000	1441066522	31.022642960163466	122.6262325737212	0.1	7.701123595505578	7.9101123595505625
373370000	1441066523	31.02264280509465	122.62623258545945	0.1	7.144943820224682	7.904494382022472
373370000	1441066524	31.02264264699431	122.62623259435648	0.1	6.588764044943844	7.898876404494382
373370000	1441066525	31.02264248589792	122.6262326004117	0.1	6.032584269662891	7.893258426966292
373370000	1441066526	31.022642321840962	122.62623260362449	0.1	5.476404494381995	7.8876404494382015
373370000	1441066527	31.022642154859014	122.62623260399423	0.1	4.9202247191011	7.882022471910113
373370000	1441066528	31.02264198498752	122.62623260152033	0.1	4.364044943820204	7.876404494382022
373370000	1441066529	31.02264181226201	122.62623259620217	0.1	3.8078651685393083	7.870786516853932
373370000	1441066530	31.022641636717985	122.62623258803913	0.1	3.2516853932584127	7.865168539325843
373370000	1441066531	31.022641458390957	122.62623257703062	0.1	2.695505617977517	7.859550561797753
373370000	1441066532	31.022641277316424	122.62623256317605	0.1	2.1393258426966213	7.853932584269662
373370000	1441066533	31.022641093529906	122.62623254647478	0.1	1.5831460674157256	7.848314606741574
373370000	1441066534	31.022640907066897	122.6262325269262	0.1	1.02696629213483	7.842696629213483
373370000	1441066535	31.022640717962897	122.62623250452972	0.1	0.4707865168538774	7.8370786516853945
373370000	1441066536	31.02264052625343	122.62623247928475	0.1	359.91460674157304	7.831460674157303
373370000	1441066537	31.022640331974	122.62623245119063	0.1	359.35842696629214	7.825842696629213
373370000	1441066538	31.022640135160113	122.62623242024678	0.1	358.8022471910112	7.820224719101124
373370000	1441066539	31.022639935847263	122.6262323864526	0.1	358.24606741573035	7.814606741573034
373370000	1441066540	31.022639734070964	122.62623234980747	0.1	357.68988764044946	7.808988764044943
373370000	1441066541	31.022639529866726	122.62623231031078	0.1	357.1337078651685	7.8033707865168545
373370000	1441066542	31.02263932327006	122.62623226796192	0.1	356.5775280898876	7.797752808988764
373370000	1441066543	31.022639114316444	122.6262322227603	0.1	356.02134831460677	7.792134831460675
373370000	1441066544	31.022638903041425	122.6262321747053	0.1	355.4651685393259	7.786516853932585
373370000	1441066545	31.022638689480488	122.62623212379631	0.1	354.9089887640449	7.780898876404494
373370000	1441066546	31.02263847366914	122.62623207003273	0.1	354.352808988764	7.775280898876406
373370000	1441066547	31.02263825564288	122.62623201341391	0.1	353.7966292134832	7.769662921348315
373370000	1441066548	31.022638035437232	122.62623195393932	0.1	353.24044943820223	7.764044943820225
373370000	1441066549	31.022637813087698	122.62623189160828	0.1	352.68426966292134	7.758426966292135
373370000	1441066550	31.022637588629763	122.62623182642022	0.1	352.12808988764044	7.752808988764045
373370000	1441066551	31.022637362098973	122.62623175837453	0.1	351.57191011235955	7.747191011235954
373370000	1441066552	31.02263713353079	122.6262316874706	0.1	351.01573033707865	7.741573033707866
373370000	1441066553	31.022636902960766	122.62623161370782	0.1	350.45955056179776	7.735955056179775
373370000	1441066554	31.022636670424376	122.62623153708554	0.1	349.9033707865168	7.7303370786516865
373370000	1441066555	31.022636435957118	122.62623145760321	0.1	349.34719101123596	7.724719101123596
373370000	1441066556	31.022636199594533	122.6262313752602	0.1	348.79101123595507	7.719101123595506
373370000	1441066557	31.022635961372107	122.62623129005591	0.1	348.2348314606742	7.713483146067417
373370000	1441066558	31.022635721325347	122.62623120198971	0.1	347.6786516853932	7.7078651685393265
373370000	1441066559	31.022635479489747	122.62623111106105	0.1	347.1224719101124	7.702247191011236
373370000	1441066560	31.022635235900854	122.62623101726923	0.1	346.5662921348315	7.696629213483146
373370000	1441066561	31.02263499059413	122.6262309206137	0.1	346.01011235955053	7.691011235955056
373370000	1441066562	31.022634743605117	122.62623082109384	0.1	345.45393258426964	7.6853932584269655
373370000	1441066563	31.022634494969285	122.62623071870907	0.1	344.8977528089888	7.679775280898877
373370000	1441066564	31.02263424472217	122.62623061345873	0.1	344.34157303370785	7.674157303370786
373370000	1441066565	31.022633992899276	122.62623050534224	0.1	343.78539325842695	7.668539325842698
373370000	1441066566	31.022633739536076	122.626230394359	0.1	343.2292134831461	7.662921348314607
373370000	1441066567	31.02263348466812	122.6262302805084	0.1	342.67303370786516	7.657303370786517
373370000	1441066568	31.02263322833089	122.6262301637898	0.1	342.11685393258426	7.651685393258428
373370000	1441066569	31.02263297055991	122.62623004420261	0.1	341.56067415730337	7.646067415730338
373370000	1441066570	31.022632711390663	122.62622992174626	0.1	341.0044943820225	7.640449438202247
373370000	1441066571	31.022632450858662	122.62622979642008	0.1	340.4483146067416	7.634831460674158
373370000	1441066572	31.02263218899945	122.6262296682235	0.1	339.8921348314607	7.629213483146067
373370000	1441066573	31.022631925848476	122.6262295371559	0.1	339.3359550561798	7.623595505617977
373370000	1441066574	31.022631661441274	122.62622940321666	0.1	338.7797752808989	7.617977528089888
373370000	1441066575	31.02263139581336	122.6262292664052	0.1	338.223595505618	7.612359550561798
373370000	1441066576	31.02263112900022	122.62622912672089	0.1	337.6674157303371	7.606741573033709
373370000	1441066577	31.02263086103738	122.62622898416313	0.1	337.11123595505615	7.6011235955056184
373370000	1441066578	31.02263059196033	122.62622883873132	0.1	336.55505617977525	7.595505617977528
373370000	1441066579	31.02263032180458	122.62622869042484	0.1	335.9988764044944	7.589887640449439
373370000	1441066580	31.02263005060565	122.62622853924307	0.1	335.44269662921346	7.584269662921349
373370000	1441066581	31.022629778399015	122.62622838518546	0.1	334.88651685393256	7.578651685393258
373370000	1441066582	31.022629505220227	122.6262282282513	0.1	334.3303370786517	7.573033707865169
373370000	1441066583	31.022629231104776	122.62622806844007	0.1	333.77415730337077	7.567415730337078
373370000	1441066584	31.022628956088123	122.62622790575114	0.1	333.2179775280899	7.56179775280899
373370000	1441066585	31.022628680205855	122.62622774018388	0.1	332.661797752809	7.556179775280899
373370000	1441066586	31.022628403493393	122.6262275717377	0.1	332.10561797752814	7.550561797752809
373370000	1441066587	31.022628125986316	122.62622740041199	0.1	331.5494382022472	7.54494382022472
373370000	1441066588	31.022627847720088	122.62622722620611	0.1	330.9932584269663	7.53932584269663
373370000	1441066589	31.02262756873024	122.62622704911952	0.1	330.4370786516854	7.533707865168539
373370000	1441066590	31.02262728905225	122.62622686915155	0.1	329.8808988764045	7.5280898876404505
373370000	1441066591	31.022627008721646	122.6262266863016	0.1	329.3247191011236	7.52247191011236
373370000	1441066592	31.022626727773936	122.62622650056912	0.1	328.7685393258427	7.51685393258427
373370000	1441066593	31.0226264462446	122.62622631195343	0.1	328.21235955056176	7.51123595505618
373370000	1441066594	31.022626164169182	122.62622612045396	0.1	327.6561797752809	7.50561797752809
373370000	1441066595	31.02262588158317	122.62622592607006	0.1	327.1	7.500000000000001
373370000	1441066596	31.02262559852207	122.62622572880119	0.1	326.54382022471907	7.49438202247191
373370000	1441066597	31.022625315021386	122.6262255286467	0.1	325.9876404494382	7.48876404494382
373370000	1441066598	31.022625031116636	122.62622532560597	0.1	325.43146067415734	7.483146067415731
373370000	1441066599	31.022624746843313	122.62622511967841	0.1	324.87528089887644	7.477528089887641
373370000	1441066600	31.022624462236912	122.62622491086341	0.1	324.3191011235955	7.47191011235955
373370000	1441066601	31.022624177332975	122.62622469916037	0.1	323.76292134831465	7.466292134831462
373370000	1441066602	31.02262389216698	122.62622448456868	0.1	323.20674157303375	7.460674157303371
373370000	1441066603	31.02262360677445	122.62622426708772	0.1	322.6505617977528	7.455056179775281
373370000	1441066604	31.022623321190885	122.62622404671689	0.1	322.0943820224719	7.449438202247191
373370000	1441066605	31.022623035451787	122.62622382345559	0.1	321.538202247191	7.443820224719101
373370000	1441066606	31.022622749592678	122.6262235973032	0.1	320.9820224719101	7.438202247191012
373370000	1441066607	31.02262246364904	122.62622336825908	0.1	320.4258426966292	7.432584269662922
373370000	1441066608	31.02262217765639	122.62622313632268	0.1	319.8696629213483	7.426966292134831
373370000	1441066609	31.022621891650235	122.62622290149336	0.1	319.3134831460674	7.4213483146067425
373370000	1441066610	31.022621605666092	122.62622266377052	0.1	318.75730337078653	7.415730337078652
373370000	1441066611	31.022621319739457	122.62622242315354	0.1	318.20112359550563	7.410112359550562
373370000	1441066612	31.02262103390584	122.62622217964186	0.1	317.64494382022474	7.404494382022473
373370000	1441066613	31.022620748200726	122.62622193323479	0.1	317.0887640449438	7.398876404494382
373370000	1441066614	31.022620462659663	122.62622168393177	0.1	316.53258426966295	7.393258426966292
373370000	1441066615	31.022620177318124	122.6262214317322	0.1	315.97640449438205	7.387640449438202
373370000	1441066616	31.022619892211633	122.62622117663547	0.1	315.4202247191011	7.382022471910112
373370000	1441066617	31.022619607375677	122.62622091864095	0.1	314.86404494382026	7.376404494382023
373370000	1441066618	31.022619322845802	122.62622065774804	0.1	314.30786516853937	7.370786516853933
373370000	1441066619	31.022619038657478	122.62622039395612	0.1	313.7516853932584	7.365168539325842
373370000	1441066620	31.02261875484622	122.62622012726463	0.1	313.1955056179776	7.359550561797754
373370000	1441066621	31.022618471447526	122.6262198576729	0.1	312.6393258426967	7.353932584269663
373370000	1441066622	31.02261818849691	122.62621958518038	0.1	312.0831460674157	7.348314606741573
373370000	1441066623	31.02261790602989	122.62621930978639	0.1	311.52696629213483	7.342696629213484
373370000	1441066624	31.02261762408196	122.62621903149038	0.1	310.97078651685393	7.337078651685394
373370000	1441066625	31.022617342688637	122.62621875029174	0.1	310.41460674157304	7.331460674157303
373370000	1441066626	31.022617061885402	122.62621846618984	0.1	309.85842696629214	7.325842696629214
373370000	1441066627	31.022616781707804	122.62621817918406	0.1	309.30224719101125	7.320224719101123
373370000	1441066628	31.022616502191312	122.62621788927383	0.1	308.7460674157304	7.3146067415730345
373370000	1441066629	31.02261622337144	122.62621759645852	0.1	308.18988764044946	7.308988764044944
373370000	1441066630	31.022615945283714	122.62621730073754	0.1	307.63370786516856	7.303370786516854
373370000	1441066631	31.022615667963606	122.62621700211024	0.1	307.07752808988766	7.297752808988765
373370000	1441066632	31.02261539144666	122.62621670057602	0.1	306.5213483146067	7.292134831460674
373370000	1441066633	31.022615115768357	122.62621639613432	0.1	305.9651685393259	7.286516853932584
373370000	1441066634	31.022614840964213	122.6262160887845	0.1	305.408988764045	7.280898876404495
373370000	1441066635	31.02261456706974	122.62621577852595	0.1	304.852808988764	7.275280898876405
373370000	1441066636	31.02261429412043	122.62621546535807	0.1	304.2966292134832	7.269662921348314
373370000	1441066637	31.022614022151796	122.62621514928026	0.1	303.7404494382023	7.264044943820226
373370000	1441066638	31.02261375119935	122.62621483029186	0.1	303.18426966292134	7.258426966292134
373370000	1441066639	31.022613481298595	122.62621450839232	0.1	302.62808988764044	7.252808988764046
373370000	1441066640	31.022613212485034	122.626214183581	0.1	302.07191011235955	7.247191011235955
373370000	1441066641	31.02261294479417	122.62621385585732	0.1	301.5157303370787	7.241573033707865
373370000	1441066642	31.022612678261513	122.62621352522066	0.1	300.95955056179776	7.235955056179776
373370000	1441066643	31.022612412922587	122.6262131916704	0.1	300.40337078651686	7.230337078651686
373370000	1441066644	31.02261214881286	122.62621285520594	0.1	299.847191011236	7.224719101123595
373370000	1441066645	31.02261188596788	122.62621251582665	0.1	299.29101123595507	7.2191011235955065
373370000	1441066646	31.022611624423128	122.62621217353197	0.1	298.7348314606742	7.213483146067416
373370000	1441066647	31.022611364214118	122.62621182832126	0.1	298.1786516853933	7.207865168539326
373370000	1441066648	31.02261110537636	122.6262114801939	0.1	297.6224719101123	7.202247191011237
373370000	1441066649	31.022610847945344	122.62621112914931	0.1	297.0662921348315	7.196629213483146
373370000	1441066650	31.0226105919566	122.62621077518685	0.1	296.5101123595506	7.191011235955057
373370000	1441066651	31.022610337445613	122.62621041830594	0.1	295.95393258426964	7.185393258426966
373370000	1441066652	31.022610084447905	122.62621005850598	0.1	295.3977528089888	7.179775280898876
373370000	1441066653	31.02260983299897	122.62620969578634	0.1	294.8415730337079	7.174157303370787
373370000	1441066654	31.022609583134336	122.62620933014641	0.1	294.285393258427	7.168539325842697
373370000	1441066655	31.022609334889484	122.62620896158559	0.1	293.7292134831461	7.162921348314606
373370000	1441066656	31.022609088299937	122.62620859010327	0.1	293.1730337078652	7.157303370786518
373370000	1441066657	31.022608843401194	122.62620821569885	0.1	292.6168539325843	7.151685393258427
373370000	1441066658	31.022608600228757	122.62620783837171	0.1	292.06067415730337	7.146067415730338
373370000	1441066659	31.022608358818136	122.62620745812124	0.1	291.5044943820225	7.140449438202248
373370000	1441066660	31.022608119204847	122.62620707494683	0.1	290.94831460674163	7.134831460674158
373370000	1441066661	31.022607881424385	122.6262066888479	0.1	290.3921348314607	7.129213483146067
373370000	1441066662	31.022607645512274	122.6262062998238	0.1	289.8359550561798	7.123595505617978
373370000	1441066663	31.022607411503987	122.62620590787398	0.1	289.27977528089895	7.117977528089888
373370000	1441066664	31.022607179435063	122.62620551299776	0.1	288.723595505618	7.112359550561798
373370000	1441066665	31.02260694934099	122.62620511519457	0.1	288.1674157303371	7.106741573033708
373370000	1441066666	31.02260672125729	122.62620471446381	0.1	287.6112359550562	7.1011235955056184
373370000	1441066667	31.022606495219446	122.62620431080482	0.1	287.0550561797753	7.095505617977529
373370000	1441066668	31.02260627126299	122.62620390421706	0.1	286.4988764044944	7.089887640449438
373370000	1441066669	31.022606049423405	122.62620349469992	0.1	285.9426966292135	7.084269662921349
373370000	1441066670	31.022605829736214	122.62620308225273	0.1	285.3865168539326	7.078651685393259
373370000	1441066671	31.022605612236916	122.62620266687495	0.1	284.8303370786517	7.073033707865169
373370000	1441066672	31.02260539696104	122.62620224856589	0.1	284.2741573033708	7.067415730337078
373370000	1441066673	31.02260518394404	122.62620182732502	0.1	283.71797752808993	7.061797752808989
373370000	1441066674	31.022604973221473	122.62620140315168	0.1	283.161797752809	7.056179775280899
373370000	1441066675	31.022604764828827	122.62620097604533	0.1	282.6056179775281	7.05056179775281
373370000	1441066676	31.022604558801596	122.62620054600528	0.1	282.04943820224725	7.044943820224719
373370000	1441066677	31.02260435517532	122.62620011303095	0.1	281.4932584269663	7.03932584269663
373370000	1441066678	31.022604153985476	122.62619967712176	0.1	280.9370786516854	7.03370786516854
373370000	1441066679	31.022603955267574	122.62619923827707	0.1	280.38089887640456	7.02808988764045
373370000	1441066680	31.022603759057134	122.6261987964963	0.1	279.8247191011236	7.02247191011236
373370000	1441066681	31.022603565389634	122.6261983517788	0.1	279.2685393258427	7.0168539325842705
373370000	1441066682	31.02260337430062	122.626197904124	0.1	278.71235955056187	7.01123595505618
373370000	1441066683	31.022603185825577	122.62619745353125	0.1	278.1561797752809	7.00561797752809
373370000	1441066684	31.022602999999997	122.626197	0.1	277.6	7.0
373370000	1441066685	31.02260281686044	122.6261965435354	0.10138888888888889	277.92673611111115	7.006944444444445
373370000	1441066686	31.022602636447502	122.6261960841658	0.10277777777777779	278.25347222222223	7.013888888888889
373370000	1441066687	31.022602458802826	122.62619562192533	0.10416666666666667	278.58020833333336	7.020833333333333
373370000	1441066688	31.02260228396806	122.62619515684818	0.10555555555555556	278.9069444444445	7.027777777777778
373370000	1441066689	31.022602111984842	122.62619468896844	0.10694444444444445	279.2336805555556	7.034722222222222
373370000	1441066690	31.022601942894802	122.6261942183203	0.10833333333333334	279.5604166666667	7.041666666666667
373370000	1441066691	31.022601776739595	122.62619374493782	0.10972222222222222	279.8871527777778	7.048611111111112
373370000	1441066692	31.022601613560838	122.62619326885526	0.11111111111111112	280.21388888888896	7.055555555555556
373370000	1441066693	31.022601453400192	122.62619279010666	0.1125	280.54062500000003	7.0625
373370000	1441066694	31.02260129629929	122.62619230872623	0.1138888888888889	280.8673611111111	7.069444444444445
373370000	1441066695	31.02260114229977	122.62619182474806	0.11527777777777778	281.19409722222224	7.076388888888889
373370000	1441066696	31.022600991443273	122.62619133820635	0.11666666666666667	281.52083333333337	7.083333333333334
373370000	1441066697	31.022600843771436	122.6261908491352	0.11805555555555557	281.84756944444445	7.090277777777778
373370000	1441066698	31.022600699325903	122.62619035756877	0.11944444444444445	282.1743055555556	7.097222222222222
373370000	1441066699	31.02260055814831	122.6261898635412	0.12083333333333335	282.5010416666667	7.104166666666667
373370000	1441066700	31.022600420280313	122.62618936708662	0.12222222222222223	282.82777777777784	7.111111111111112
373370000	1441066701	31.022600285763524	122.62618886823918	0.12361111111111112	283.1545138888889	7.118055555555556
373370000	1441066702	31.022600154639605	122.62618836703302	0.125	283.48125000000005	7.125000000000001
373370000	1441066703	31.022600026950187	122.62618786350232	0.12638888888888888	283.8079861111112	7.131944444444445
373370000	1441066704	31.022599902736914	122.62618735768118	0.1277777777777778	284.13472222222225	7.138888888888889
373370000	1441066705	31.022599782041397	122.62618684960373	0.12916666666666668	284.4614583333334	7.145833333333334
373370000	1441066706	31.022599664905318	122.62618633930416	0.13055555555555556	284.78819444444446	7.152777777777778
373370000	1441066707	31.022599551370313	122.62618582681657	0.13194444444444445	285.1149305555556	7.159722222222222
373370000	1441066708	31.022599441477986	122.62618531217514	0.13333333333333333	285.44166666666666	7.166666666666667
373370000	1441066709	31.022599335270023	122.62618479541399	0.13472222222222224	285.7684027777778	7.173611111111111
373370000	1441066710	31.022599232788018	122.62618427656724	0.13611111111111113	286.0951388888889	7.180555555555555
373370000	1441066711	31.022599134073644	122.62618375566909	0.1375	286.421875	7.1875
373370000	1441066712	31.022599039168526	122.62618323275363	0.1388888888888889	286.74861111111113	7.194444444444444
373370000	1441066713	31.022598948114307	122.62618270785504	0.14027777777777778	287.07534722222226	7.201388888888888
373370000	1441066714	31.022598860952634	122.62618218100742	0.14166666666666666	287.4020833333334	7.208333333333333
373370000	1441066715	31.022598777725136	122.62618165224497	0.14305555555555555	287.72881944444447	7.215277777777779
373370000	1441066716	31.02259869847345	122.62618112160179	0.14444444444444446	288.0555555555556	7.222222222222223
373370000	1441066717	31.02259862323924	122.62618058911205	0.14583333333333334	288.38229166666673	7.229166666666668
373370000	1441066718	31.022598552064107	122.62618005480985	0.14722222222222223	288.7090277777778	7.236111111111112
373370000	1441066719	31.02259848498973	122.62617951872937	0.1486111111111111	289.0357638888889	7.243055555555556
373370000	1441066720	31.02259842205772	122.62617898090475	0.15000000000000002	289.3625	7.250000000000001
373370000	1441066721	31.022598363309733	122.62617844137012	0.1513888888888889	289.68923611111114	7.256944444444445
373370000	1441066722	31.022598308787412	122.62617790015962	0.1527777777777778	290.0159722222222	7.263888888888889
373370000	1441066723	31.02259825853237	122.62617735730741	0.15416666666666667	290.34270833333335	7.270833333333334
373370000	1441066724	31.02259821258628	122.62617681284762	0.15555555555555556	290.6694444444445	7.277777777777779
373370000	1441066725	31.022598170990765	122.6261762668144	0.15694444444444444	290.9961805555556	7.284722222222222
373370000	1441066726	31.02259813378746	122.62617571924186	0.15833333333333333	291.3229166666667	7.291666666666667
373370000	1441066727	31.02259810101802	122.6261751701642	0.15972222222222224	291.6496527777778	7.298611111111112
373370000	1441066728	31.022598072724072	122.6261746196155	0.16111111111111112	291.97638888888895	7.305555555555555
373370000	1441066729	31.022598048947252	122.62617406762999	0.1625	292.3031250000001	7.3125
373370000	1441066730	31.022598029729213	122.62617351424171	0.16388888888888892	292.62986111111115	7.319444444444445
373370000	1441066731	31.0225980151116	122.62617295948486	0.1652777777777778	292.95659722222223	7.326388888888888
373370000	1441066732	31.022598005136047	122.62617240339358	0.16666666666666669	293.28333333333336	7.333333333333333
373370000	1441066733	31.022597999844177	122.62617184600201	0.16805555555555557	293.61006944444443	7.340277777777778
373370000	1441066734	31.022597999277643	122.62617128734426	0.16944444444444445	293.93680555555557	7.347222222222221
373370000	1441066735	31.02259800347808	122.62617072745454	0.17083333333333334	294.2635416666667	7.354166666666666
373370000	1441066736	31.022598012487133	122.62617016636693	0.17222222222222222	294.5902777777778	7.3611111111111125
373370000	1441066737	31.022598026346454	122.6261696041156	0.1736111111111111	294.9170138888889	7.368055555555556
373370000	1441066738	31.02259804509766	122.62616904073468	0.175	295.24375000000003	7.375000000000001
373370000	1441066739	31.022598068782404	122.62616847625834	0.1763888888888889	295.57048611111117	7.3819444444444455
373370000	1441066740	31.02259809744232	122.62616791072068	0.17777777777777778	295.89722222222224	7.388888888888889
373370000	1441066741	31.02259813111905	122.62616734415587	0.17916666666666667	296.22395833333337	7.395833333333334
373370000	1441066742	31.02259816985423	122.62616677659805	0.18055555555555558	296.5506944444445	7.402777777777779
373370000	1441066743	31.022598213689513	122.62616620808139	0.18194444444444446	296.8774305555556	7.409722222222222
373370000	1441066744	31.02259826266653	122.62616563863996	0.18333333333333335	297.20416666666665	7.416666666666667
373370000	1441066745	31.0225983168269	122.62616506830797	0.18472222222222223	297.5309027777778	7.423611111111112
373370000	1441066746	31.022598376212315	122.62616449711953	0.18611111111111112	297.8576388888889	7.430555555555555
373370000	1441066747	31.022598440864368	122.6261639251088	0.1875	298.184375	7.4375
373370000	1441066748	31.0225985108247	122.62616335230992	0.18888888888888888	298.5111111111111	7.444444444444445
373370000	1441066749	31.022598586134972	122.626162778757	0.19027777777777777	298.83784722222225	7.451388888888889
373370000	1441066750	31.02259866683682	122.62616220448422	0.19166666666666668	299.1645833333334	7.458333333333333
373370000	1441066751	31.02259875297189	122.62616162952573	0.19305555555555556	299.49131944444446	7.465277777777778
373370000	1441066752	31.022598844581807	122.62616105391564	0.19444444444444445	299.8180555555556	7.472222222222222
373370000	1441066753	31.022598941708207	122.62616047768807	0.19583333333333336	300.1447916666667	7.479166666666666
373370000	1441066754	31.022599044392745	122.62615990087724	0.19722222222222224	300.47152777777785	7.486111111111111
373370000	1441066755	31.022599152677053	122.62615932351726	0.19861111111111113	300.79826388888887	7.493055555555555
373370000	1441066756	31.02259926660277	122.62615874564224	0.2	301.125	7.500000000000001
373370000	1441066757	31.022599386211542	122.62615816728635	0.2013888888888889	301.45173611111113	7.5069444444444455
373370000	1441066758	31.022599511544996	122.62615758848374	0.20277777777777778	301.77847222222226	7.51388888888889
373370000	1441066759	31.02259964264481	122.62615700926852	0.20416666666666666	302.10520833333334	7.520833333333334
373370000	1441066760	31.022599779552568	122.62615642967486	0.20555555555555555	302.43194444444447	7.527777777777779
373370000	1441066761	31.022599922309933	122.6261558497369	0.20694444444444446	302.7586805555556	7.534722222222223
373370000	1441066762	31.022600070958557	122.62615526948879	0.20833333333333334	303.0854166666667	7.541666666666667
373370000	1441066763	31.02260022554007	122.62615468896465	0.20972222222222223	303.4121527777778	7.548611111111112
373370000	1441066764	31.02260038609612	122.62615410819865	0.21111111111111114	303.73888888888894	7.555555555555556
373370000	1441066765	31.022600552668326	122.62615352722489	0.21250000000000002	304.06562500000007	7.5625
373370000	1441066766	31.02260072529835	122.62615294607755	0.2138888888888889	304.39236111111114	7.569444444444445
373370000	1441066767	31.02260090402784	122.62615236479077	0.2152777777777778	304.7190972222222	7.576388888888889
373370000	1441066768	31.022601088898384	122.62615178339868	0.21666666666666667	305.04583333333335	7.583333333333333
373370000	1441066769	31.022601279951683	122.62615120193543	0.21805555555555556	305.3725694444444	7.590277777777778
373370000	1441066770	31.022601477229333	122.62615062043515	0.21944444444444444	305.69930555555555	7.597222222222222
373370000	1441066771	31.022601680773008	122.626150038932	0.22083333333333333	306.0260416666667	7.604166666666666
373370000	1441066772	31.022601890624326	122.62614945746009	0.22222222222222224	306.3527777777778	7.611111111111111
373370000	1441066773	31.022602106824934	122.6261488760536	0.22361111111111112	306.6795138888889	7.618055555555555
373370000	1441066774	31.022602329416454	122.62614829474667	0.225	307.00625	7.625
373370000	1441066775	31.022602558440564	122.62614771357343	0.2263888888888889	307.33298611111115	7.631944444444444
373370000	1441066776	31.022602793938884	122.62614713256802	0.2277777777777778	307.65972222222223	7.638888888888888
373370000	1441066777	31.02260303595304	122.62614655176459	0.22916666666666669	307.98645833333336	7.645833333333334
373370000	1441066778	31.022603284524678	122.62614597119726	0.23055555555555557	308.3131944444445	7.652777777777779
373370000	1441066779	31.022603539695442	122.62614539090022	0.23194444444444445	308.63993055555557	7.659722222222223
373370000	1441066780	31.022603801506985	122.62614481090756	0.23333333333333334	308.96666666666664	7.666666666666667
373370000	1441066781	31.022604070000938	122.62614423125345	0.23472222222222222	309.29340277777777	7.673611111111112
373370000	1441066782	31.02260434521892	122.62614365197206	0.23611111111111113	309.6201388888889	7.680555555555556
373370000	1441066783	31.02260462720261	122.62614307309747	0.23750000000000002	309.946875	7.687500000000001
373370000	1441066784	31.022604915993618	122.62614249466385	0.2388888888888889	310.2736111111111	7.694444444444445
373370000	1441066785	31.02260521163358	122.62614191670536	0.24027777777777778	310.60034722222224	7.701388888888889
373370000	1441066786	31.02260551416417	122.62614133925612	0.24166666666666667	310.92708333333337	7.708333333333334
373370000	1441066787	31.022605823626986	122.62614076235029	0.24305555555555558	311.25381944444445	7.715277777777778
373370000	1441066788	31.0226061400637	122.626140186022	0.24444444444444446	311.5805555555556	7.722222222222222
373370000	1441066789	31.022606463515938	122.6261396103054	0.24583333333333335	311.9072916666667	7.729166666666667
373370000	1441066790	31.02260679402534	122.62613903523464	0.24722222222222223	312.23402777777784	7.736111111111111
373370000	1441066791	31.02260713163355	122.62613846084382	0.24861111111111112	312.5607638888889	7.743055555555555
373370000	1441066792	31.022607476382195	122.62613788716715	0.25	312.8875	7.75
373370000	1441066793	31.022607828312946	122.62613731423872	0.2513888888888889	313.2142361111111	7.756944444444444
373370000	1441066794	31.022608187467412	122.62613674209268	0.25277777777777777	313.54097222222225	7.763888888888888
373370000	1441066795	31.022608553887224	122.62613617076322	0.25416666666666665	313.8677083333333	7.770833333333333
373370000	1441066796	31.02260892761406	122.6261356002844	0.25555555555555554	314.19444444444446	7.777777777777779
373370000	1441066797	31.022609308689532	122.6261350306904	0.2569444444444444	314.5211805555556	7.784722222222223
373370000	1441066798	31.0226096971553	122.6261344620154	0.2583333333333333	314.84791666666666	7.791666666666668
373370000	1441066799	31.022610093052993	122.62613389429352	0.25972222222222224	315.1746527777778	7.798611111111112
373370000	1441066800	31.02261049642423	122.62613332755888	0.2611111111111111	315.5013888888889	7.805555555555556
373370000	1441066801	31.022610907310696	122.62613276184562	0.2625	315.82812500000006	7.812500000000001
373370000	1441066802	31.022611325753985	122.6261321971879	0.2638888888888889	316.15486111111113	7.819444444444445
373370000	1441066803	31.02261175179577	122.62613163361988	0.2652777777777778	316.48159722222226	7.826388888888889
373370000	1441066804	31.022612185477673	122.62613107117568	0.2666666666666667	316.80833333333334	7.833333333333334
373370000	1441066805	31.02261262684134	122.62613050988945	0.2680555555555556	317.1350694444444	7.840277777777779
373370000	1441066806	31.0226130759284	122.62612994979533	0.2694444444444445	317.46180555555554	7.847222222222222
373370000	1441066807	31.02261353278052	122.62612939092743	0.27083333333333337	317.7885416666667	7.854166666666667
373370000	1441066808	31.022613997439308	122.62612883331997	0.27222222222222225	318.1152777777778	7.861111111111112
373370000	1441066809	31.02261446994643	122.62612827700701	0.27361111111111114	318.4420138888889	7.868055555555555
373370000	1441066810	31.02261495034351	122.62612772202277	0.275	318.76875	7.875
373370000	1441066811	31.022615438672204	122.62612716840133	0.2763888888888889	319.09548611111114	7.881944444444445
373370000	1441066812	31.02261593497412	122.62612661617683	0.2777777777777778	319.4222222222222	7.888888888888888
373370000	1441066813	31.022616439290935	122.62612606538346	0.2791666666666667	319.74895833333335	7.895833333333333
373370000	1441066814	31.02261695166426	122.62612551605532	0.28055555555555556	320.0756944444445	7.902777777777778
373370000	1441066815	31.02261747213575	122.62612496822659	0.28194444444444444	320.4024305555556	7.909722222222221
373370000	1441066816	31.02261800074704	122.6261244219314	0.2833333333333333	320.7291666666667	7.916666666666666
373370000	1441066817	31.022618537539785	122.62612387720387	0.2847222222222222	321.05590277777776	7.923611111111111
373370000	1441066818	31.022619082555593	122.62612333407819	0.2861111111111111	321.3826388888889	7.9305555555555545
373370000	1441066819	31.02261963583613	122.62612279258845	0.2875	321.70937499999997	7.937500000000001
373370000	1441066820	31.02262019742303	122.6261222527688	0.28888888888888886	322.0361111111111	7.9444444444444455
373370000	1441066821	31.02262076735792	122.6261217146534	0.2902777777777778	322.36284722222223	7.951388888888889
373370000	1441066822	31.022621345682467	122.6261211782764	0.2916666666666667	322.68958333333336	7.958333333333334
373370000	1441066823	31.022621932438284	122.62612064367194	0.29305555555555557	323.0163194444445	7.965277777777779
373370000	1441066824	31.02262252766703	122.62612011087414	0.29444444444444445	323.34305555555557	7.972222222222222
373370000	1441066825	31.022623131410324	122.62611957991716	0.29583333333333334	323.6697916666667	7.979166666666667
373370000	1441066826	31.022623743709833	122.62611905083514	0.2972222222222223	323.9965277777778	7.986111111111112
373370000	1441066827	31.02262436460718	122.62611852366221	0.29861111111111116	324.3232638888889	7.993055555555555
373370000	1441066828	31.02262499414399	122.62611799843255	0.30000000000000004	324.65000000000003	8.0
373370000	1441066829	31.022625632361937	122.62611747518027	0.30138888888888893	324.9767361111111	8.006944444444445
373370000	1441066830	31.022626279302642	122.6261169539395	0.3027777777777778	325.30347222222224	8.01388888888889
373370000	1441066831	31.02262693500773	122.62611643474442	0.3041666666666667	325.6302083333333	8.020833333333334
373370000	1441066832	31.022627599518874	122.62611591762915	0.3055555555555556	325.95694444444445	8.027777777777777
373370000	1441066833	31.022628272877686	122.62611540262783	0.30694444444444446	326.2836805555556	8.034722222222221
373370000	1441066834	31.022628955125832	122.62611488977461	0.30833333333333335	326.61041666666665	8.041666666666666
373370000	1441066835	31.02262964630493	122.62611437910365	0.30972222222222223	326.9371527777778	8.04861111111111
373370000	1441066836	31.022630346456616	122.62611387064906	0.3111111111111111	327.2638888888889	8.055555555555555
373370000	1441066837	31.022631055622547	122.62611336444498	0.3125	327.59062500000005	8.062500000000002
373370000	1441066838	31.022631773844374	122.62611286052561	0.3138888888888889	327.9173611111111	8.069444444444445
373370000	1441066839	31.022632501163695	122.62611235892501	0.31527777777777777	328.24409722222225	8.07638888888889
373370000	1441066840	31.022633237622173	122.6261118596774	0.31666666666666665	328.5708333333334	8.083333333333334
373370000	1441066841	31.02263398326147	122.62611136281686	0.31805555555555554	328.89756944444446	8.090277777777779
373370000	1441066842	31.022634738123195	122.62611086837758	0.3194444444444444	329.22430555555553	8.097222222222223
373370000	1441066843	31.022635502249003	122.62611037639365	0.32083333333333336	329.55104166666666	8.104166666666668
373370000	1441066844	31.02263627568051	122.62610988689927	0.32222222222222224	329.8777777777778	8.11111111111111
373370000	1441066845	31.022637058459388	122.62610939992855	0.3236111111111111	330.20451388888887	8.118055555555555
373370000	1441066846	31.02263785062727	122.62610891551566	0.325	330.53125	8.125
373370000	1441066847	31.02263865222578	122.6261084336947	0.3263888888888889	330.85798611111113	8.131944444444445
373370000	1441066848	31.022639463296567	122.62610795449983	0.3277777777777778	331.1847222222222	8.13888888888889
373370000	1441066849	31.022640283881277	122.62610747796522	0.3291666666666667	331.51145833333334	8.145833333333334
373370000	1441066850	31.022641114021532	122.62610700412496	0.3305555555555556	331.83819444444447	8.152777777777779
373370000	1441066851	31.022641953759017	122.62610653301326	0.3319444444444445	332.1649305555556	8.159722222222221
373370000	1441066852	31.02264280313531	122.62610606466419	0.33333333333333337	332.4916666666667	8.166666666666666
373370000	1441066853	31.02264366219208	122.62610559911195	0.33472222222222225	332.8184027777778	8.17361111111111
373370000	1441066854	31.022644530970965	122.62610513639066	0.33611111111111114	333.1451388888889	8.180555555555555
373370000	1441066855	31.022645409513615	122.62610467653444	0.3375	333.471875	8.1875
373370000	1441066856	31.02264629786166	122.62610421957747	0.3388888888888889	333.7986111111111	8.194444444444445
373370000	1441066857	31.022647196056724	122.62610376555388	0.3402777777777778	334.1253472222222	8.201388888888888
373370000	1441066858	31.022648104140494	122.6261033144978	0.3416666666666667	334.45208333333335	8.208333333333332
373370000	1441066859	31.022649022154567	122.62610286644339	0.34305555555555556	334.7788194444445	8.215277777777777
373370000	1441066860	31.022649950140575	122.62610242142478	0.34444444444444444	335.10555555555555	8.222222222222223
373370000	1441066861	31.022650888140202	122.62610197947612	0.3458333333333333	335.4322916666667	8.229166666666668
373370000	1441066862	31.022651836195056	122.62610154063155	0.3472222222222222	335.7590277777778	8.236111111111112
373370000	1441066863	31.02265279434679	122.62610110492524	0.3486111111111111	336.0857638888889	8.243055555555555
373370000	1441066864	31.022653762637045	122.62610067239127	0.35	336.4125	8.25
373370000	1441066865	31.02265474110744	122.62610024306385	0.35138888888888886	336.73923611111115	8.256944444444445
373370000	1441066866	31.022655729799627	122.62609981697705	0.35277777777777775	337.06597222222223	8.26388888888889
373370000	1441066867	31.02265672875527	122.62609939416507	0.35416666666666663	337.3927083333333	8.270833333333334
373370000	1441066868	31.02265773801598	122.62609897466204	0.3555555555555556	337.71944444444443	8.277777777777779
373370000	1441066869	31.022658757623397	122.62609855850212	0.3569444444444445	338.04618055555557	8.284722222222223
373370000	1441066870	31.02265978761917	122.6260981457194	0.3583333333333334	338.37291666666664	8.291666666666666
373370000	1441066871	31.02266082804493	122.62609773634807	0.3597222222222223	338.69965277777777	8.29861111111111
373370000	1441066872	31.022661878942326	122.62609733042224	0.36111111111111116	339.0263888888889	8.305555555555555
373370000	1441066873	31.022662940353005	122.62609692797608	0.36250000000000004	339.35312500000003	8.3125
373370000	1441066874	31.022664012318604	122.62609652904374	0.36388888888888893	339.6798611111111	8.319444444444445
373370000	1441066875	31.022665094880757	122.62609613365932	0.3652777777777778	340.00659722222224	8.32638888888889
373370000	1441066876	31.022666188081082	122.62609574185699	0.3666666666666667	340.33333333333337	8.333333333333332
373370000	1441066877	31.022667291961252	122.62609535367088	0.3680555555555556	340.66006944444445	8.340277777777777
373370000	1441066878	31.022668406562893	122.62609496913514	0.36944444444444446	340.9868055555556	8.347222222222223
373370000	1441066879	31.02266953192766	122.62609458828395	0.37083333333333335	341.31354166666665	8.354166666666668
373370000	1441066880	31.02267066809716	122.62609421115138	0.37222222222222223	341.6402777777778	8.361111111111112
373370000	1441066881	31.022671815113068	122.62609383777165	0.3736111111111111	341.96701388888886	8.368055555555557
373370000	1441066882	31.022672973017016	122.62609346817882	0.375	342.29375	8.375
373370000	1441066883	31.022674141850608	122.6260931024071	0.3763888888888889	342.6204861111111	8.381944444444445
373370000	1441066884	31.022675321655534	122.6260927404906	0.37777777777777777	342.9472222222222	8.38888888888889
373370000	1441066885	31.022676512473407	122.62609238246345	0.37916666666666665	343.2739583333333	8.395833333333334
373370000	1441066886	31.022677714345882	122.62609202835986	0.38055555555555554	343.60069444444446	8.402777777777779
373370000	1441066887	31.02267892731458	122.6260916782139	0.3819444444444444	343.9274305555556	8.409722222222223
373370000	1441066888	31.022680151421135	122.62609133205973	0.3833333333333333	344.2541666666667	8.416666666666666
373370000	1441066889	31.022681386707212	122.6260909899315	0.3847222222222222	344.5809027777778	8.42361111111111
373370000	1441066890	31.022682633214462	122.62609065186338	0.3861111111111112	344.9076388888889	8.430555555555555
373370000	1441066891	31.022683890984492	122.62609031788946	0.38750000000000007	345.234375	8.4375
373370000	1441066892	31.022685160058945	122.6260899880439	0.38888888888888895	345.5611111111111	8.444444444444445
373370000	1441066893	31.022686440479465	122.62608966236088	0.39027777777777783	345.8878472222222	8.45138888888889
373370000	1441066894	31.022687732287704	122.62608934087451	0.3916666666666667	346.21458333333334	8.458333333333334
373370000	1441066895	31.022689035525296	122.62608902361893	0.3930555555555556	346.54131944444447	8.465277777777777
373370000	1441066896	31.022690350233876	122.62608871062828	0.3944444444444445	346.86805555555554	8.472222222222221
373370000	1441066897	31.022691676455086	122.62608840193673	0.39583333333333337	347.1947916666667	8.479166666666666
373370000	1441066898	31.022693014230583	122.6260880975784	0.39722222222222225	347.5215277777778	8.48611111111111
373370000	1441066899	31.022694363601975	122.62608779758745	0.39861111111111114	347.8482638888889	8.493055555555555
373370000	1441066900	31.02269572461092	122.62608750199799	0.4	348.175	8.5
373370000	1441066901	31.022697097299034	122.62608721084419	0.4013888888888889	348.50173611111114	8.506944444444445
373370000	1441066902	31.022698481708005	122.62608692416019	0.4027777777777778	348.8284722222223	8.51388888888889
373370000	1441066903	31.022699877879436	122.62608664198011	0.4041666666666667	349.15520833333335	8.520833333333334
373370000	1441066904	31.02270128585499	122.62608636433814	0.40555555555555556	349.4819444444444	8.527777777777779
373370000	1441066905	31.02270270567629	122.62608609126836	0.40694444444444444	349.80868055555555	8.534722222222223
373370000	1441066906	31.022704137384967	122.62608582280497	0.4083333333333333	350.13541666666663	8.541666666666668
373370000	1441066907	31.022705581022667	122.6260855589821	0.4097222222222222	350.46215277777776	8.54861111111111
373370000	1441066908	31.02270703663107	122.62608529983386	0.4111111111111111	350.7888888888889	8.555555555555555
373370000	1441066909	31.02270850425175	122.62608504539442	0.4125	351.115625	8.5625
373370000	1441066910	31.022709983926394	122.62608479569793	0.41388888888888886	351.4423611111111	8.569444444444445
373370000	1441066911	31.02271147569663	122.6260845507785	0.41527777777777775	351.76909722222223	8.57638888888889
373370000	1441066912	31.022712979604076	122.62608431067031	0.41666666666666663	352.09583333333336	8.583333333333334
373370000	1441066913	31.02271449569042	122.62608407540748	0.4180555555555556	352.42256944444443	8.590277777777777
373370000	1441066914	31.022716023997248	122.62608384502416	0.4194444444444445	352.74930555555557	8.597222222222221
373370000	1441066915	31.022717564566232	122.62608361955448	0.4208333333333334	353.07604166666664	8.604166666666666
373370000	1441066916	31.02271911743901	122.62608339903261	0.4222222222222223	353.40277777777777	8.61111111111111
373370000	1441066917	31.022720682657205	122.62608318349268	0.42361111111111116	353.7295138888889	8.618055555555555
373370000	1441066918	31.02272226026248	122.62608297296882	0.42500000000000004	354.05625	8.625
373370000	1441066919	31.022723850296455	122.62608276749518	0.42638888888888893	354.3829861111111	8.631944444444445
373370000	1441066920	31.022725452800785	122.62608256710591	0.4277777777777778	354.7097222222222	8.63888888888889
373370000	1441066921	31.02272706781709	122.62608237183514	0.4291666666666667	355.0364583333333	8.645833333333334
373370000	1441066922	31.022728695387038	122.62608218171705	0.4305555555555556	355.36319444444445	8.652777777777779
373370000	1441066923	31.022730335552236	122.62608199678574	0.43194444444444446	355.6899305555556	8.659722222222223
373370000	1441066924	31.02273198835436	122.62608181707535	0.43333333333333335	356.0166666666667	8.666666666666668
373370000	1441066925	31.02273365383501	122.62608164262006	0.43472222222222223	356.3434027777778	8.67361111111111
373370000	1441066926	31.022735332035868	122.62608147345397	0.4361111111111111	356.6701388888889	8.680555555555555
373370000	1441066927	31.02273702299855	122.62608130961125	0.4375	356.996875	8.6875
373370000	1441066928	31.022738726764686	122.62608115112607	0.4388888888888889	357.32361111111106	8.694444444444445
373370000	1441066929	31.022740443375938	122.62608099803252	0.44027777777777777	357.6503472222222	8.70138888888889
373370000	1441066930	31.022742172873937	122.62608085036476	0.44166666666666665	357.9770833333333	8.708333333333334
373370000	1441066931	31.022743915300317	122.62608070815693	0.44305555555555554	358.30381944444446	8.715277777777779
373370000	1441066932	31.02274567069672	122.62608057144318	0.4444444444444444	358.63055555555553	8.722222222222221
373370000	1441066933	31.022747439104805	122.62608044025767	0.4458333333333333	358.95729166666666	8.729166666666666
373370000	1441066934	31.022749220566183	122.62608031463452	0.4472222222222222	359.2840277777778	8.73611111111111
373370000	1441066935	31.022751015122505	122.62608019460787	0.4486111111111112	359.61076388888887	8.743055555555555
373370000	1441066936	31.02275282281542	122.62608008021189	0.45000000000000007	359.9375	8.75
373370000	1441066937	31.022754643686557	122.62607997148068	0.45138888888888895	0.2642361111111313	8.756944444444445
373370000	1441066938	31.02275647777756	122.62607986844841	0.45277777777777783	0.5909722222222626	8.763888888888888
373370000	1441066939	31.02275832513007	122.62607977114922	0.4541666666666667	0.9177083333333371	8.770833333333332
373370000	1441066940	31.022760185785717	122.62607967961728	0.4555555555555556	1.2444444444444116	8.777777777777777
373370000	1441066941	31.022762059786157	122.62607959388667	0.4569444444444445	1.571180555555543	8.784722222222221
373370000	1441066942	31.022763947173015	122.6260795139916	0.45833333333333337	1.8979166666666174	8.791666666666666
373370000	1441066943	31.02276584798794	122.62607943996615	0.45972222222222225	2.2246527777777487	8.798611111111112
373370000	1441066944	31.022767762272572	122.62607937184453	0.46111111111111114	2.55138888888888	8.805555555555555
373370000	1441066945	31.022769690068557	122.62607930966081	0.4625	2.8781250000000114	8.8125
373370000	1441066946	31.022771631417513	122.62607925344922	0.4638888888888889	3.204861111111086	8.819444444444445
373370000	1441066947	31.02277358636109	122.6260792032438	0.4652777777777778	3.531597222222217	8.82638888888889
373370000	1441066948	31.022775554940946	122.62607915907877	0.4666666666666667	3.8583333333333485	8.833333333333334
373370000	1441066949	31.022777537198692	122.62607912098825	0.46805555555555556	4.185069444444423	8.840277777777779
373370000	1441066950	31.022779533175985	122.6260790890064	0.46944444444444444	4.511805555555554	8.847222222222223
373370000	1441066951	31.022781542914466	122.62607906316731	0.4708333333333333	4.838541666666686	8.854166666666666
373370000	1441066952	31.02278356645576	122.62607904350517	0.4722222222222222	5.16527777777776	8.86111111111111
373370000	1441066953	31.022785603841523	122.62607903005413	0.4736111111111111	5.492013888888891	8.868055555555555
373370000	1441066954	31.022787655113397	122.62607902284832	0.475	5.818749999999966	8.875
373370000	1441066955	31.022789720313007	122.62607902192185	0.47638888888888886	6.145486111111097	8.881944444444445
373370000	1441066956	31.022791799482	122.6260790273089	0.47777777777777775	6.472222222222172	8.88888888888889
373370000	1441066957	31.022793892662012	122.62607903904362	0.47916666666666674	6.798958333333303	8.895833333333332
373370000	1441066958	31.022795999894683	122.62607905716011	0.4805555555555556	7.125694444444434	8.902777777777779
373370000	1441066959	31.02279812122166	122.62607908169257	0.4819444444444445	7.452430555555566	8.909722222222223
373370000	1441066960	31.022800256684587	122.62607911267509	0.4833333333333334	7.779166666666697	8.916666666666668
373370000	1441066961	31.02280240632509	122.62607915014185	0.4847222222222223	8.105902777777771	8.923611111111112
373370000	1441066962	31.02280457018481	122.62607919412696	0.48611111111111116	8.432638888888903	8.930555555555557
373370000	1441066963	31.02280674830539	122.6260792446646	0.48750000000000004	8.759374999999977	8.9375
373370000	1441066964	31.022808940728478	122.62607930178889	0.48888888888888893	9.086111111111109	8.944444444444445
373370000	1441066965	31.022811147495705	122.62607936553397	0.4902777777777778	9.412847222222183	8.95138888888889
373370000	1441066966	31.022813368648713	122.626079435934	0.4916666666666667	9.739583333333314	8.958333333333334
373370000	1441066967	31.022815604229148	122.62607951302314	0.4930555555555556	10.066319444444446	8.965277777777779
373370000	1441066968	31.022817854278628	122.62607959683548	0.49444444444444446	10.39305555555552	8.972222222222223
373370000	1441066969	31.022820118838823	122.6260796874052	0.49583333333333335	10.719791666666652	8.979166666666666
373370000	1441066970	31.022822397951355	122.62607978476642	0.49722222222222223	11.046527777777783	8.98611111111111
373370000	1441066971	31.022824691657867	122.6260798889533	0.4986111111111111	11.373263888888857	8.993055555555555
373370000	1441066972	31.022827	122.62608	0.5	11.699999999999989	9.0
373370000	1441066973	31.022829322121854	122.62608011844536	0.5	11.599999999999966	9.0
373370000	1441066974	31.02283165357734	122.62608024684722	0.5	11.5	9.0
373370000	1441066975	31.02283398902289	122.6260803882681	0.5	11.399999999999977	9.0
373370000	1441066976	31.022836323114873	122.62608054577052	0.5	11.300000000000011	9.0
373370000	1441066977	31.022838650509687	122.62608072241704	0.5	11.199999999999989	9.0
373370000	1441066978	31.02284096586373	122.62608092127022	0.5	11.099999999999966	9.0
373370000	1441066979	31.02284326383339	122.62608114539255	0.5	11.0	9.0
373370000	1441066980	31.02284553907505	122.6260813978466	0.5	10.899999999999977	9.0
373370000	1441066981	31.022847786245123	122.6260816816949	0.5	10.800000000000011	9.0
373370000	1441066982	31.022849999999995	122.62608200000001	0.5	10.699999999999989	9.0
373370000	1441066983	31.02285217674246	122.62608235490966	0.5	10.550000000000011	8.95
373370000	1441066984	31.022854319860933	122.62608274491242	0.5	10.400000000000034	8.9
373370000	1441066985	31.02285643449026	122.6260831675821	0.5	10.249999999999943	8.85
373370000	1441066986	31.022858525765276	122.62608362049244	0.5	10.099999999999966	8.799999999999999
373370000	1441066987	31.022860598820788	122.62608410121727	0.5	9.949999999999989	8.75
373370000	1441066988	31.02286265879166	122.62608460733037	0.5	9.800000000000011	8.7
373370000	1441066989	31.022864710812694	122.62608513640551	0.5	9.650000000000034	8.65
373370000	1441066990	31.022866760018726	122.62608568601648	0.5	9.499999999999943	8.6
373370000	1441066991	31.022868811544605	122.62608625373707	0.5	9.349999999999966	8.549999999999999
373370000	1441066992	31.022870870525153	122.62608683714103	0.5	9.199999999999989	8.5
373370000	1441066993	31.0228729420952	122.6260874338022	0.5	9.050000000000011	8.450000000000001
373370000	1441066994	31.022875031389553	122.6260880412943	0.5	8.899999999999977	8.4
373370000	1441066995	31.022877143543084	122.62608865719118	0.5	8.749999999999943	8.350000000000001
373370000	1441066996	31.02287928369059	122.62608927906656	0.5	8.599999999999966	8.3
373370000	1441066997	31.02288145696692	122.6260899044943	0.5	8.449999999999989	8.25
373370000	1441066998	31.022883668506907	122.62609053104809	0.5	8.300000000000011	8.200000000000001
373370000	1441066999	31.022885923445383	122.62609115630178	0.5	8.149999999999977	8.15
373370000	1441067000	31.022888226917168	122.62609177782915	0.5	7.999999999999943	8.1
373370000	1441067001	31.022890584057087	122.62609239320396	0.5	7.849999999999966	8.05
373370000	1441067002	31.022892999999993	122.626093	0.5	7.699999999999989	8.0
373370000	1441067003	31.022895478184036	122.62609359486542	0.5	7.622222222222206	7.888888888888888
373370000	1441067004	31.02289801526074	122.62609417074577	0.5	7.54444444444448	7.777777777777778
373370000	1441067005	31.022900606184965	122.62609471966098	0.5	7.46666666666664	7.666666666666667
373370000	1441067006	31.022903245911557	122.62609523363099	0.5	7.388888888888857	7.555555555555556
373370000	1441067007	31.02290592939538	122.62609570467572	0.5	7.311111111111131	7.444444444444445
373370000	1441067008	31.022908651591283	122.62609612481504	0.5	7.2333333333333485	7.333333333333333
373370000	1441067009	31.022911407454107	122.62609648606892	0.5	7.155555555555566	7.222222222222223
373370000	1441067010	31.022914191938735	122.62609678045727	0.5	7.077777777777783	7.111111111111112
373370000	1441067011	31.022916999999993	122.62609699999999	0.5	7.0	7.0
373370000	1441067012	31.02291982686481	122.62609713939618	0.49523809523809526	6.861904761904782	6.9523809523809526
373370000	1441067013	31.02292266884827	122.62609720406148	0.49047619047619045	6.723809523809507	6.904761904761905
373370000	1441067014	31.022925522537562	122.6260972020908	0.4857142857142857	6.585714285714289	6.857142857142858
373370000	1441067015	31.022928384519822	122.62609714157898	0.48095238095238096	6.447619047619014	6.809523809523809
373370000	1441067016	31.02293125138221	122.62609703062087	0.4761904761904762	6.309523809523796	6.761904761904762
373370000	1441067017	31.022934119711888	122.62609687731131	0.4714285714285714	6.171428571428578	6.714285714285714
373370000	1441067018	31.022936986096028	122.62609668974518	0.4666666666666667	6.033333333333303	6.666666666666667
373370000	1441067019	31.022939847121755	122.6260964760173	0.46190476190476193	5.895238095238085	6.6190476190476195
373370000	1441067020	31.02294269937627	122.62609624422257	0.4571428571428572	5.757142857142867	6.571428571428571
373370000	1441067021	31.02294553944669	122.62609600245584	0.4523809523809524	5.619047619047592	6.523809523809524
373370000	1441067022	31.022948363920218	122.62609575881196	0.44761904761904764	5.480952380952374	6.476190476190477
373370000	1441067023	31.022951169383962	122.62609552138579	0.4428571428571429	5.342857142857156	6.428571428571429
373370000	1441067024	31.02295395242514	122.6260952982722	0.4380952380952381	5.204761904761881	6.380952380952381
373370000	1441067025	31.022956709630865	122.62609509756605	0.43333333333333335	5.066666666666663	6.333333333333334
373370000	1441067026	31.0229594375883	122.6260949273622	0.4285714285714286	4.928571428571445	6.2857142857142865
373370000	1441067027	31.022962132884615	122.62609479575552	0.42380952380952386	4.790476190476227	6.238095238095239
373370000	1441067028	31.022964792106986	122.62609471084087	0.41904761904761906	4.652380952380952	6.190476190476191
373370000	1441067029	31.022967411842544	122.62609468071314	0.4142857142857143	4.514285714285734	6.142857142857143
373370000	1441067030	31.022969988678472	122.62609471346717	0.40952380952380957	4.376190476190516	6.095238095238096
373370000	1441067031	31.0229725192019	122.62609481719784	0.40476190476190477	4.238095238095241	6.047619047619048
373370000	1441067032	31.022975000000013	122.626095	0.4	4.100000000000023	6.000000000000001
373370000	1441067033	31.022977428309574	122.62609526374209	0.41111111111111115	3.97777777777776	5.888888888888889
373370000	1441067034	31.022979803965864	122.62609558538666	0.4222222222222222	3.8555555555555543	5.777777777777779
373370000	1441067035	31.022982127453783	122.62609593566981	0.43333333333333335	3.7333333333333485	5.666666666666667
373370000	1441067036	31.022984399258252	122.62609628532762	0.4444444444444445	3.611111111111086	5.555555555555555
373370000	1441067037	31.022986619864138	122.62609660509622	0.45555555555555555	3.488888888888937	5.444444444444445
373370000	1441067038	31.022988789756365	122.62609686571166	0.4666666666666667	3.3666666666666742	5.333333333333333
373370000	1441067039	31.022990909419807	122.62609703791004	0.47777777777777775	3.2444444444444684	5.222222222222222
373370000	1441067040	31.022992979339392	122.62609709242744	0.4888888888888889	3.1222222222222626	5.111111111111112
373370000	1441067041	31.022994999999995	122.62609699999999	0.5	3.0	5.0
373370000	1441067042	31.022996974805512	122.62609674044302	0.5	2.6090909090909236	4.909090909090909
373370000	1441067043	31.022998918835647	122.62609632988911	0.5	2.218181818181847	4.818181818181818
373370000	1441067044	31.023000850089105	122.62609579355014	0.5	1.8272727272727707	4.7272727272727275
373370000	1441067045	31.02300278656458	122.62609515663794	0.5	1.4363636363636374	4.636363636363637
373370000	1441067046	31.023004746260764	122.62609444436444	0.5	1.045454545454561	4.545454545454546
373370000	1441067047	31.023006747176364	122.62609368194143	0.5	0.6545454545454277	4.454545454545454
373370000	1441067048	31.023008807310084	122.62609289458085	0.5	0.26363636363635123	4.363636363636363
373370000	1441067049	31.0230109446606	122.62609210749453	0.5	359.8727272727273	4.2727272727272725
373370000	1441067050	31.023013177226638	122.62609134589438	0.5	359.48181818181814	4.181818181818182
373370000	1441067051	31.023015523006862	122.62609063499224	0.5	359.09090909090907	4.090909090909091
373370000	1441067052	31.023018000000004	122.62609000000002	0.5	358.7	4.0
373370000	1441067053	31.023020619258393	122.62608945975784	0.5	358.40999999999997	3.9
373370000	1441067054	31.023023364048953	122.62608900761892	0.5	358.11999999999995	3.8
373370000	1441067055	31.02302621069227	122.62608863056472	0.5	357.83	3.7000000000000006
373370000	1441067056	31.023029135508885	122.62608831557668	0.5	357.54	3.6
373370000	1441067057	31.02303211481938	122.62608804963628	0.5	357.25	3.5
373370000	1441067058	31.02303512494434	122.626087819725	0.5	356.96	3.4
373370000	1441067059	31.023038142204307	122.62608761282426	0.5	356.67	3.3000000000000003
373370000	1441067060	31.02304114291986	122.62608741591553	0.5	356.38	3.2
373370000	1441067061	31.023044103411568	122.6260872159803	0.5	356.09	3.1000000000000005
373370000	1441067062	31.023047	122.626087	0.5	355.8	3.0000000000000004
373370000	1441067063	31.02304981285209	122.62608675469767	0.5	355.425	3.0000000000000004
373370000	1441067064	31.02305253752028	122.62608646576267	0.5	355.05	3.0000000000000004
373370000	1441067065	31.023055173403343	122.62608611862596	0.5	354.675	3.0000000000000004
373370000	1441067066	31.02305771990011	122.6260856987185	0.5	354.30000000000007	3.0000000000000004
373370000	1441067067	31.023060176409356	122.62608519147122	0.5	353.92500000000007	3.0000000000000004
373370000	1441067068	31.023062542329882	122.62608458231507	0.5	353.55000000000007	3.0000000000000004
373370000	1441067069	31.023064817060497	122.62608385668102	0.5	353.17500000000007	3.0000000000000004
373370000	1441067070	31.023066999999994	122.626083	0.5	352.8	3.0000000000000004
373370000	1441067071	31.02306909296804	122.62608200337712	0.5	352.475	2.916666666666667
373370000	1441067072	31.023071107467793	122.6260808806142	0.5	352.15000000000003	2.8333333333333335
373370000	1441067073	31.023073057423336	122.62607965118723	0.5	351.82500000000005	2.7500000000000004
373370000	1441067074	31.023074956758666	122.62607833457218	0.5	351.5	2.6666666666666665
373370000	1441067075	31.023076819397854	122.62607695024508	0.5	351.175	2.5833333333333335
373370000	1441067076	31.023078659264943	122.62607551768184	0.5	350.85	2.5000000000000004
373370000	1441067077	31.023080490283967	122.62607405635855	0.5	350.525	2.416666666666667
373370000	1441067078	31.023082326379	122.6260725857511	0.5	350.2	2.3333333333333335
373370000	1441067079	31.023084181474072	122.62607112533556	0.5	349.875	2.25
373370000	1441067080	31.023086069493218	122.62606969458784	0.5	349.55	2.166666666666667
373370000	1441067081	31.02308800436051	122.62606831298399	0.5	349.22499999999997	2.0833333333333335
373370000	1441067082	31.023090000000003	122.626067	0.5	348.9	2.0
373370000	1441067083	31.02309206397356	122.62606577018289	0.5	348.47	2.0
373370000	1441067084	31.023094178394494	122.62606461836376	0.5	348.03999999999996	2.0
373370000	1441067085	31.023096319013884	122.62606353444482	0.5	347.61	2.0
373370000	1441067086	31.023098461582855	122.62606250832826	0.5	347.18	2.0
373370000	1441067087	31.023100581852514	122.62606152991621	0.5	346.75	2.0
373370000	1441067088	31.023102655573965	122.62606058911089	0.5	346.32000000000005	2.0
373370000	1441067089	31.02310465849834	122.6260596758144	0.5	345.89	2.0
373370000	1441067090	31.02310656637672	122.626058779929	0.5	345.46000000000004	2.0
373370000	1441067091	31.023108354960243	122.62605789135682	0.5	345.03000000000003	2.0
373370000	1441067092	31.023109999999992	122.62605700000002	0.5	344.6	2.0
373370000	1441067093	31.023111487026362	122.62605609804903	0.5	344.31000000000006	1.9
373370000	1441067094	31.023112840686785	122.62605518684724	0.5	344.02000000000004	1.8
373370000	1441067095	31.02311409540796	122.62605427002629	0.5	343.73	1.7
373370000	1441067096	31.02311528561659	122.6260533512178	0.5	343.44	1.6
373370000	1441067097	31.02311644573934	122.62605243405342	0.5	343.15000000000003	1.5000000000000002
373370000	1441067098	31.023117610202974	122.62605152216479	0.5	342.86000000000007	1.4
373370000	1441067099	31.02311881343416	122.62605061918347	0.5	342.57	1.3
373370000	1441067100	31.02312008985957	122.62604972874117	0.5	342.28000000000003	1.2000000000000002
373370000	1441067101	31.023121473905967	122.62604885446947	0.5	341.99	1.0999999999999999
373370000	1441067102	31.023122999999995	122.626048	0.5	341.70000000000005	1.0
373370000	1441067103	31.023124693920963	122.62604716762101	0.5	341.19	0.9
373370000	1441067104	31.023126546858357	122.6260463542472	0.5	340.68	0.8
373370000	1441067105	31.023128541354293	122.62604555544988	0.5	340.17	0.7
373370000	1441067106	31.02313065995083	122.62604476680032	0.5	339.66	0.6000000000000001
373370000	1441067107	31.023132885190087	122.62604398386986	0.5	339.15000000000003	0.5
373370000	1441067108	31.02313519961414	122.62604320222982	0.5	338.64	0.39999999999999997
373370000	1441067109	31.023137585765056	122.62604241745152	0.5	338.13000000000005	0.30000000000000004
373370000	1441067110	31.023140026184958	122.62604162510624	0.5	337.62	0.19999999999999998
373370000	1441067111	31.023142503415908	122.62604082076528	0.5	337.11000000000007	0.09999999999999994
373370000	1441067112	31.023144999999992	122.62603999999999	0.5	336.6	0.0
373370000	1441067113	31.023147499289795	122.62603915846698	0.5	336.27000000000004	0.0
373370000	1441067114	31.02314998787977	122.62603829216404	0.5	335.94	0.0
373370000	1441067115	31.02315245317486	122.62603739717434	0.5	335.61	0.0
373370000	1441067116	31.023154882580045	122.626036469581	0.5	335.28000000000003	0.0
373370000	1441067117	31.023157263500252	122.62603550546716	0.5	334.95000000000005	0.0
373370000	1441067118	31.02315958334044	122.62603450091594	0.5	334.62000000000006	0.0
373370000	1441067119	31.02316182950557	122.62603345201047	0.5	334.29	0.0
373370000	1441067120	31.023163989400576	122.62603235483391	0.5	333.96000000000004	0.0
373370000	1441067121	31.023166050430394	122.62603120546936	0.5	333.63	0.0
373370000	1441067122	31.023167999999988	122.62603000000001	0.5	333.3	0.0
373370000	1441067123	31.023169830380937	122.62602873728015	0.5	332.9	359.8888888888889
373370000	1441067124	31.023171553311293	122.62602742724913	0.5	332.50000000000006	359.77777777777777
373370000	1441067125	31.023173185395727	122.62602608261737	0.5	332.1	359.6666666666667
373370000	1441067126	31.02317474323892	122.6260247160954	0.5	331.70000000000005	359.5555555555556
373370000	1441067127	31.023176243445544	122.62602334039376	0.5	331.3	359.44444444444446
373370000	1441067128	31.023177702620295	122.62602196822287	0.5	330.90000000000003	359.33333333333337
373370000	1441067129	31.02317913736783	122.6260206122933	0.5	330.5	359.2222222222223
373370000	1441067130	31.023180564292844	122.62601928531551	0.5	330.1	359.11111111111114
373370000	1441067131	31.023182	122.62601800000002	0.5	329.7	359.00000000000006
373370000	1441067132	31.02318345724627	122.62601676511557	0.5	329.3	359.00000000000006
373370000	1441067133	31.023184933397598	122.62601557366402	0.5	328.9	359.00000000000006
373370000	1441067134	31.023186421972287	122.6260144147055	0.5	328.5	359.00000000000006
373370000	1441067135	31.02318791648856	122.62601327730009	0.5	328.1	359.00000000000006
373370000	1441067136	31.023189410464678	122.62601215050796	0.5	327.70000000000005	359.00000000000006
373370000	1441067137	31.023190897418875	122.6260110233892	0.5	327.3	359.00000000000006
373370000	1441067138	31.02319237086943	122.62600988500392	0.5	326.90000000000003	359.00000000000006
373370000	1441067139	31.023193824334562	122.62600872441224	0.5	326.5	359.00000000000006
373370000	1441067140	31.023195251332538	122.6260075306743	0.5	326.1	359.00000000000006
373370000	1441067141	31.0231966453816	122.62600629285018	0.5	325.7	359.00000000000006
373370000	1441067142	31.023198000000004	122.626005	0.5	325.3	359.00000000000006
373370000	1441067143	31.023199312754482	122.62600364254561	0.5	324.90999999999997	359.00000000000006
373370000	1441067144	31.02320059740573	122.62600221635566	0.5	324.52000000000004	359.00000000000006
373370000	1441067145	31.023201871762886	122.62600071866052	0.5	324.13000000000005	359.00000000000006
373370000	1441067146	31.023203153635173	122.62599914669055	0.5	323.74	359.00000000000006
373370000	1441067147	31.02320446083176	122.62599749767612	0.5	323.34999999999997	359.00000000000006
373370000	1441067148	31.023205811161787	122.62599576884762	0.5	322.96000000000004	359.00000000000006
373370000	1441067149	31.02320722243445	122.6259939574354	0.5	322.57000000000005	359.00000000000006
373370000	1441067150	31.023208712458928	122.6259920606698	0.5	322.18	359.00000000000006
373370000	1441067151	31.023210299044376	122.62599007578122	0.5	321.78999999999996	359.00000000000006
373370000	1441067152	31.023212	122.62598800000002	0.5	321.40000000000003	359.00000000000006
373370000	1441067153	31.023213825736068	122.62598583361441	0.5	320.8777777777778	358.88888888888897
373370000	1441067154	31.02321575706747	122.62598358914411	0.5	320.35555555555555	358.7777777777778
373370000	1441067155	31.02321776741019	122.62598128216675	0.5	319.83333333333337	358.66666666666674
373370000	1441067156	31.02321983018022	122.6259789282599	0.5	319.3111111111111	358.5555555555556
373370000	1441067157	31.023221918793553	122.62597654300119	0.5	318.7888888888889	358.4444444444445
373370000	1441067158	31.02322400666621	122.62597414196824	0.5	318.26666666666665	358.3333333333334
373370000	1441067159	31.023226067214164	122.62597174073865	0.5	317.74444444444447	358.2222222222223
373370000	1441067160	31.023228073853435	122.62596935489003	0.5	317.2222222222222	358.1111111111112
373370000	1441067161	31.02323	122.62596700000002	0.5	316.7	358.00000000000006
373370000	1441067162	31.023231826378627	122.62596468744287	0.509090909090909	316.3181818181818	358.00000000000006
373370000	1441067163	31.023233562948995	122.62596241177941	0.5181818181818182	315.93636363636364	358.00000000000006
373370000	1441067164	31.023235226979526	122.62596016336707	0.5272727272727272	315.5545454545454	358.00000000000006
373370000	1441067165	31.02323683573863	122.62595793256327	0.5363636363636364	315.1727272727273	358.00000000000006
373370000	1441067166	31.023238406494745	122.62595570972543	0.5454545454545454	314.79090909090905	358.00000000000006
373370000	1441067167	31.02323995651628	122.625953485211	0.5545454545454546	314.40909090909093	358.00000000000006
373370000	1441067168	31.02324150307167	122.62595124937745	0.5636363636363636	314.0272727272727	358.00000000000006
373370000	1441067169	31.02324306342931	122.62594899258212	0.5727272727272728	313.6454545454546	358.00000000000006
373370000	1441067170	31.023244654857624	122.62594670518249	0.5818181818181818	313.26363636363635	358.00000000000006
373370000	1441067171	31.02324629462505	122.62594437753599	0.5909090909090908	312.88181818181823	358.00000000000006
373370000	1441067172	31.023248	122.625942	0.6	312.5	358.00000000000006
373370000	1441067173	31.023249782789673	122.6259395645726	0.6	312.11	358.00000000000006
373370000	1441067174	31.02325163295638	122.62593706981444	0.6	311.72	358.00000000000006
373370000	1441067175	31.023253535001306	122.62593451592687	0.6	311.33000000000004	358.00000000000006
373370000	1441067176	31.023255473425547	122.62593190311117	0.6	310.94	358.00000000000006
373370000	1441067177	31.023257432730233	122.62592923156865	0.6	310.55	358.00000000000006
373370000	1441067178	31.023259397416506	122.62592650150066	0.6	310.16	358.00000000000006
373370000	1441067179	31.023261351985497	122.62592371310846	0.6	309.77000000000004	358.00000000000006
373370000	1441067180	31.02326328093832	122.6259208665934	0.6	309.38000000000005	358.00000000000006
373370000	1441067181	31.02326516877611	122.62591796215682	0.6	308.99	358.00000000000006
373370000	1441067182	31.023267000000004	122.625915	0.6	308.6	358.00000000000006
373370000	1441067183	31.023268764082214	122.62591198337452	0.6	308.31111111111113	358.00000000000006
373370000	1441067184	31.023270470379313	122.62590892773272	0.6	308.02222222222224	358.00000000000006
373370000	1441067185	31.02327213321898	122.62590585157717	0.6	307.73333333333335	358.00000000000006
373370000	1441067186	31.023273766928863	122.6259027734105	0.6	307.44444444444446	358.00000000000006
373370000	1441067187	31.023275385836634	122.62589971173524	0.6	307.15555555555557	358.00000000000006
373370000	1441067188	31.023277004269943	122.62589668505399	0.6	306.8666666666667	358.00000000000006
373370000	1441067189	31.0232786365565	122.62589371186931	0.6	306.5777777777778	358.00000000000006
373370000	1441067190	31.023280297023966	122.62589081068379	0.6	306.2888888888889	358.00000000000006
373370000	1441067191	31.02328199999999	122.625888	0.6	306.0	358.00000000000006
373370000	1441067192	31.02328375529246	122.6258852913792	0.6	305.71000000000004	358.1000000000001
373370000	1441067193	31.02328555462992	122.62588266861735	0.6	305.41999999999996	358.20000000000005
373370000	1441067194	31.023287385221142	122.62588010856909	0.6	305.13	358.30000000000007
373370000	1441067195	31.023289234274895	122.62587758808903	0.6	304.84000000000003	358.4000000000001
373370000	1441067196	31.023291088999898	122.62587508403176	0.6	304.55	358.50000000000006
373370000	1441067197	31.023292936604907	122.625872573252	0.6	304.26	358.6000000000001
373370000	1441067198	31.023294764298683	122.62587003260428	0.6	303.97	358.70000000000005
373370000	1441067199	31.02329655928996	122.62586743894332	0.6	303.68000000000006	358.80000000000007
373370000	1441067200	31.02329830878748	122.62586476912368	0.6	303.39	358.9000000000001
373370000	1441067201	31.023299999999992	122.625862	0.6	303.1	359.00000000000006
373370000	1441067202	31.023301622243867	122.62585911667188	0.6	302.86	359.00000000000006
373370000	1441067203	31.02330317326597	122.6258561372186	0.6	302.62	359.00000000000006
373370000	1441067204	31.02330465292079	122.62585308796447	0.6	302.38	359.00000000000006
373370000	1441067205	31.02330606106286	122.62584999523374	0.6	302.14	359.00000000000006
373370000	1441067206	31.023307397546684	122.62584688535067	0.6	301.9	359.00000000000006
373370000	1441067207	31.023308662226775	122.62584378463956	0.6	301.66	359.00000000000006
373370000	1441067208	31.02330985495761	122.62584071942464	0.6	301.41999999999996	359.00000000000006
373370000	1441067209	31.023310975593763	122.62583771603025	0.6	301.18	359.00000000000006
373370000	1441067210	31.023312023989718	122.62583480078061	0.6	300.93999999999994	359.00000000000006
373370000	1441067211	31.023313	122.62583200000002	0.6	300.7	359.00000000000006
373370000	1441067212	31.02331390673225	122.62582933093341	0.6	300.43	359.00000000000006
373370000	1441067213	31.02331476030655	122.62582677450841	0.6	300.15999999999997	359.00000000000006
373370000	1441067214	31.02331558009615	122.62582430257332	0.6	299.89	359.00000000000006
373370000	1441067215	31.02331638547422	122.62582188697642	0.6	299.62	359.00000000000006
373370000	1441067216	31.02331719581397	122.62581949956595	0.6	299.34999999999997	359.00000000000006
373370000	1441067217	31.023318030488614	122.6258171121902	0.6	299.08	359.00000000000006
373370000	1441067218	31.02331890887133	122.62581469669749	0.6	298.81	359.00000000000006
373370000	1441067219	31.023319850335344	122.62581222493601	0.6	298.54	359.00000000000006
373370000	1441067220	31.023320874253837	122.62580966875412	0.6	298.27	359.00000000000006
373370000	1441067221	31.023322000000004	122.625807	0.6	298.0	359.00000000000006
373370000	1441067222	31.02332324045225	122.62580419866427	0.5909090909090909	297.77272727272725	359.0909090909092
373370000	1441067223	31.023324582509797	122.62580127730693	0.5818181818181818	297.54545454545456	359.18181818181824
373370000	1441067224	31.023326006577076	122.62579825663026	0.5727272727272728	297.3181818181818	359.2727272727273
373370000	1441067225	31.023327493058567	122.62579515733658	0.5636363636363636	297.09090909090907	359.36363636363643
373370000	1441067226	31.023329022358688	122.62579200012824	0.5545454545454546	296.8636363636364	359.4545454545455
373370000	1441067227	31.023330574881896	122.62578880570751	0.5454545454545454	296.6363636363636	359.5454545454546
373370000	1441067228	31.023332131032635	122.62578559477679	0.5363636363636364	296.40909090909093	359.6363636363637
373370000	1441067229	31.023333671215365	122.6257823880383	0.5272727272727272	296.1818181818182	359.7272727272728
373370000	1441067230	31.023335175834532	122.62577920619448	0.5181818181818182	295.95454545454544	359.81818181818187
373370000	1441067231	31.023336625294583	122.62577606994759	0.509090909090909	295.72727272727275	359.90909090909093
373370000	1441067232	31.023337999999992	122.62577300000001	0.5	295.5	5.088887490341627e-14
373370000	1441067233	31.02333928592725	122.62577001139877	0.509090909090909	295.33636363636367	5.088887490341627e-14
373370000	1441067234	31.02334049134096	122.62576709656977	0.5181818181818182	295.17272727272723	5.088887490341627e-14
373370000	1441067235	31.023341630077763	122.62576424228354	0.5272727272727272	295.0090909090909	5.088887490341627e-14
373370000	1441067236	31.023342715974294	122.62576143531062	0.5363636363636364	294.8454545454546	5.088887490341627e-14
373370000	1441067237	31.023343762867203	122.6257586624216	0.5454545454545454	294.6818181818182	5.088887490341627e-14
373370000	1441067238	31.023344784593128	122.62575591038703	0.5545454545454546	294.5181818181818	5.088887490341627e-14
373370000	1441067239	31.023345794988682	122.62575316597743	0.5636363636363636	294.3545454545454	5.088887490341627e-14
373370000	1441067240	31.02334680789051	122.6257504159634	0.5727272727272728	294.1909090909091	5.088887490341627e-14
373370000	1441067241	31.02334783713525	122.62574764711546	0.5818181818181818	294.02727272727276	5.088887490341627e-14
373370000	1441067242	31.023348896559536	122.62574484620416	0.5909090909090908	293.8636363636363	5.088887490341627e-14
373370000	1441067243	31.02335	122.62574200000002	0.6	293.7	5.088887490341627e-14
373370000	1441067244	31.0233511572454	122.62573909915585	0.6	293.5625	0.1250000000000509
373370000	1441067245	31.023352361893107	122.62573614985342	0.6	293.425	0.2500000000000509
373370000	1441067246	31.023353603492637	122.62573316215675	0.6	293.2875	0.3750000000000509
373370000	1441067247	31.023354871593458	122.62573014612981	0.6	293.15000000000003	0.5000000000000508
373370000	1441067248	31.023356155745102	122.62572711183668	0.6	293.0125	0.6250000000000508
373370000	1441067249	31.023357445497073	122.6257240693413	0.6	292.875	0.750000000000051
373370000	1441067250	31.02335873039887	122.62572102870774	0.6	292.7375	0.875000000000051
373370000	1441067251	31.023359999999997	122.62571800000002	0.6	292.6	1.0000000000000508
373370000	1441067252	31.02336124629461	122.6257149896992	0.6	292.43	1.0000000000000508
373370000	1441067253	31.02336247105538	122.62571198995471	0.6	292.26	1.0000000000000508
373370000	1441067254	31.023363678499614	122.62570898933296	0.6	292.09	1.0000000000000508
373370000	1441067255	31.02336487284462	122.62570597640044	0.6	291.92	1.0000000000000508
373370000	1441067256	31.023366058307698	122.62570293972357	0.6	291.75	1.0000000000000508
373370000	1441067257	31.023367239106165	122.62569986786882	0.6	291.58	1.0000000000000508
373370000	1441067258	31.023368419457334	122.62569674940264	0.6	291.40999999999997	1.0000000000000508
373370000	1441067259	31.023369603578484	122.62569357289148	0.6	291.24	1.0000000000000508
373370000	1441067260	31.02337079568695	122.62569032690178	0.6	291.06999999999994	1.0000000000000508
373370000	1441067261	31.023372000000005	122.625687	0.6	290.9	1.0000000000000508
373370000	1441067262	31.02337321903765	122.625683584664	0.6	290.79090909090905	1.090909090909142
373370000	1441067263	31.023374448530763	122.6256800890174	0.6	290.6818181818182	1.1818181818182327
373370000	1441067264	31.023375682512867	122.62567652509519	0.6	290.5727272727272	1.2727272727273236
373370000	1441067265	31.023376915017526	122.62567290493243	0.6	290.46363636363634	1.3636363636364144
373370000	1441067266	31.02337814007828	122.62566924056411	0.6	290.3545454545454	1.4545454545455057
373370000	1441067267	31.023379351728675	122.62566554402532	0.6	290.24545454545455	1.5454545454545965
373370000	1441067268	31.0233805440023	122.62566182735105	0.6	290.1363636363636	1.6363636363636873
373370000	1441067269	31.02338171093267	122.62565810257634	0.6	290.02727272727276	1.7272727272727781
373370000	1441067270	31.02338284655338	122.62565438173625	0.6	289.9181818181818	1.8181818181818692
373370000	1441067271	31.023383944897972	122.62565067686577	0.6	289.8090909090909	1.90909090909096
373370000	1441067272	31.023385000000005	122.625647	0.6	289.7	2.000000000000051
373370000	1441067273	31.023386007032986	122.62564336075462	0.6	289.53000000000003	2.100000000000051
373370000	1441067274	31.023386965730154	122.62563975906814	0.6	289.36	2.200000000000051
373370000	1441067275	31.023387876964687	122.6256361924598	0.6	289.19	2.300000000000051
373370000	1441067276	31.02338874160978	122.6256326584487	0.6	289.02	2.400000000000051
373370000	1441067277	31.0233895605386	122.62562915455412	0.6	288.85	2.500000000000051
373370000	1441067278	31.02339033462433	122.62562567829518	0.6	288.68	2.600000000000051
373370000	1441067279	31.023391064740157	122.62562222719112	0.6	288.51	2.7000000000000512
373370000	1441067280	31.023391751759252	122.62561879876112	0.6	288.34	2.800000000000051
373370000	1441067281	31.023392396554815	122.62561539052435	0.6	288.17	2.900000000000051
373370000	1441067282	31.02339299999999	122.625612	0.6	288.0	3.000000000000051
373370000	1441067283	31.023393564015723	122.62560862618413	0.59	287.97	3.000000000000051
373370000	1441067284	31.02339409471374	122.62560527398009	0.58	287.94	3.000000000000051
373370000	1441067285	31.02339459925357	122.6256019497681	0.57	287.91	3.000000000000051
373370000	1441067286	31.023395084794668	122.62559865992839	0.5599999999999999	287.88	3.000000000000051
373370000	1441067287	31.023395558496574	122.62559541084117	0.55	287.85	3.000000000000051
373370000	1441067288	31.02339602751873	122.62559220888667	0.54	287.82	3.000000000000051
373370000	1441067289	31.023396499020663	122.6255890604451	0.53	287.79	3.000000000000051
373370000	1441067290	31.023396980161852	122.62558597189663	0.52	287.76	3.000000000000051
373370000	1441067291	31.023397478101803	122.62558294962153	0.51	287.73	3.000000000000051
373370000	1441067292	31.023398	122.62558000000001	0.5	287.70000000000005	3.000000000000051
373370000	1441067293	31.023398552738158	122.62557712477361	0.5	287.6818181818182	3.090909090909142
373370000	1441067294	31.023399142086813	122.62557430712933	0.5	287.6636363636364	3.1818181818182327
373370000	1441067295	31.023399773538713	122.62557152561547	0.5	287.6454545454545	3.272727272727324
373370000	1441067296	31.023400452586603	122.62556875878039	0.5	287.6272727272727	3.363636363636415
373370000	1441067297	31.023401184723237	122.62556598517244	0.5	287.6090909090909	3.4545454545455057
373370000	1441067298	31.02340197544134	122.62556318333989	0.5	287.5909090909091	3.5454545454545965
373370000	1441067299	31.02340283023368	122.6255603318311	0.5	287.5727272727273	3.6363636363636873
373370000	1441067300	31.023403754592966	122.62555740919439	0.5	287.5545454545455	3.727272727272778
373370000	1441067301	31.02340475401197	122.62555439397809	0.5	287.53636363636366	3.818181818181869
373370000	1441067302	31.023405833983396	122.62555126473052	0.5	287.51818181818186	3.9090909090909602
373370000	1441067303	31.02340699999999	122.62554799999998	0.5	287.50000000000006	4.000000000000051
373370000	1441067304	31.023408251529315	122.62554458921261	0.5125	287.36250000000007	4.1250000000000515
373370000	1441067305	31.023409563938234	122.6255410653057	0.525	287.225	4.250000000000051
373370000	1441067306	31.023410906568483	122.62553747209435	0.5375	287.0875	4.375000000000051
373370000	1441067307	31.023412248761783	122.62553385339366	0.55	286.95	4.500000000000051
373370000	1441067308	31.023413559859854	122.62553025301877	0.5625	286.81250000000006	4.625000000000051
373370000	1441067309	31.02341480920441	122.62552671478475	0.575	286.675	4.7500000000000515
373370000	1441067310	31.023415966137218	122.6255232825068	0.5875	286.53749999999997	4.875000000000051
373370000	1441067311	31.023417	122.62552	0.6	286.4	5.000000000000051
373370000	1441067312	31.023417888788433	122.62551689882672	0.5909090909090909	286.3	5.0909090909091415
373370000	1441067313	31.02341864511399	122.62551396153822	0.5818181818181818	286.2	5.181818181818232
373370000	1441067314	31.023419290242014	122.62551115843294	0.5727272727272728	286.1	5.272727272727323
373370000	1441067315	31.02341984543789	122.62550845980931	0.5636363636363636	286.0	5.363636363636414
373370000	1441067316	31.023420331967007	122.62550583596581	0.5545454545454546	285.90000000000003	5.454545454545506
373370000	1441067317	31.02342077109471	122.62550325720088	0.5454545454545454	285.79999999999995	5.545454545454597
373370000	1441067318	31.023421184086384	122.62550069381297	0.5363636363636364	285.7	5.636363636363688
373370000	1441067319	31.023421592207388	122.62549811610049	0.5272727272727272	285.6	5.727272727272779
373370000	1441067320	31.02342201672308	122.62549549436186	0.5181818181818182	285.5	5.81818181818187
373370000	1441067321	31.02342247889884	122.62549279889556	0.509090909090909	285.40000000000003	5.909090909090961
373370000	1441067322	31.023423	122.62549000000001	0.5	285.3	6.0000000000000515
373370000	1441067323	31.02342359716163	122.62548707618554	0.51	285.35	6.100000000000051
373370000	1441067324	31.023424270997662	122.6254840388101	0.52	285.40000000000003	6.200000000000052
373370000	1441067325	31.023425017991716	122.62548090744362	0.53	285.45	6.300000000000051
373370000	1441067326	31.023425834627425	122.625477701656	0.54	285.5	6.400000000000051
373370000	1441067327	31.02342671738841	122.62547444101709	0.55	285.55	6.5000000000000515
373370000	1441067328	31.023427662758333	122.62547114509681	0.5599999999999999	285.6	6.600000000000051
373370000	1441067329	31.02342866722081	122.62546783346508	0.57	285.65000000000003	6.700000000000052
373370000	1441067330	31.02342972725949	122.62546452569175	0.58	285.70000000000005	6.800000000000051
373370000	1441067331	31.02343083935801	122.62546124134677	0.59	285.75000000000006	6.900000000000051
373370000	1441067332	31.023432	122.62545799999998	0.6	285.8	7.0000000000000515
373370000	1441067333	31.02343320516641	122.62545481696452	0.59	285.92	7.100000000000051
373370000	1441067334	31.023434448827334	122.62545169052619	0.58	286.04	7.200000000000052
373370000	1441067335	31.023435724450085	122.62544861471405	0.57	286.16	7.300000000000051
373370000	1441067336	31.023437025502076	122.6254455835571	0.5599999999999999	286.28000000000003	7.400000000000052
373370000	1441067337	31.023438345450646	122.62544259108435	0.55	286.4	7.5000000000000515
373370000	1441067338	31.023439677763182	122.62543963132488	0.54	286.52000000000004	7.60000000000005
373370000	1441067339	31.023441015907007	122.62543669830768	0.53	286.64000000000004	7.700000000000051
373370000	1441067340	31.02344235334952	122.62543378606176	0.52	286.76000000000005	7.8000000000000504
373370000	1441067341	31.023443683558057	122.6254308886162	0.51	286.88	7.900000000000051
373370000	1441067342	31.023445	122.625428	0.5	287.0	8.000000000000052
373370000	1441067343	31.023446298172612	122.62542511595633	0.51	287.43	8.100000000000051
373370000	1441067344	31.023447581692906	122.62542223908507	0.52	287.86	8.20000000000005
373370000	1441067345	31.023448856207757	122.62541937370017	0.53	288.29	8.300000000000052
373370000	1441067346	31.023450127364097	122.62541652411566	0.54	288.72	8.400000000000052
373370000	1441067347	31.023451400808806	122.62541369464552	0.55	289.15	8.50000000000005
373370000	1441067348	31.02345268218881	122.62541088960371	0.5599999999999999	289.58	8.600000000000051
373370000	1441067349	31.02345397715104	122.62540811330427	0.57	290.01000000000005	8.70000000000005
373370000	1441067350	31.02345529134236	122.62540537006117	0.58	290.44	8.80000000000005
373370000	1441067351	31.023456630409708	122.62540266418843	0.59	290.86999999999995	8.90000000000005
373370000	1441067352	31.023458	122.62540000000001	0.6	291.3	9.000000000000052
373370000	1441067353	31.023459404486626	122.62539738054853	0.5909090909090909	291.8545454545454	9.090909090909141
373370000	1441067354	31.023460843149024	122.62539480384109	0.5818181818181818	292.40909090909093	9.181818181818233
373370000	1441067355	31.023462313993154	122.62539226662341	0.5727272727272728	292.96363636363634	9.272727272727323
373370000	1441067356	31.023463815024904	122.6253897656412	0.5636363636363636	293.5181818181818	9.363636363636415
373370000	1441067357	31.023465344250265	122.62538729764022	0.5545454545454546	294.07272727272726	9.454545454545505
373370000	1441067358	31.02346689967513	122.62538485936615	0.5454545454545454	294.6272727272727	9.545454545454596
373370000	1441067359	31.023468479305446	122.62538244756475	0.5363636363636364	295.1818181818182	9.636363636363686
373370000	1441067360	31.02347008114718	122.62538005898169	0.5272727272727272	295.73636363636365	9.727272727272778
373370000	1441067361	31.023471703206216	122.62537769036275	0.5181818181818182	296.29090909090905	9.818181818181868
373370000	1441067362	31.023473343488522	122.6253753384536	0.509090909090909	296.8454545454545	9.90909090909096
373370000	1441067363	31.023475000000012	122.62537300000001	0.5	297.4	10.000000000000052
373370000	1441067364	31.02347666958049	122.62537067294639	0.5125	298.03749999999997	10.125000000000052
373370000	1441067365	31.023478344405305	122.62536836003203	0.525	298.67499999999995	10.250000000000052
373370000	1441067366	31.02348001548364	122.62536606519498	0.5375	299.31249999999994	10.375000000000052
373370000	1441067367	31.023481673824683	122.62536379237326	0.55	299.95000000000005	10.50000000000005
373370000	1441067368	31.023483310437644	122.62536154550486	0.5625	300.58750000000003	10.62500000000005
373370000	1441067369	31.023484916331718	122.62535932852784	0.575	301.225	10.75000000000005
373370000	1441067370	31.02348648251611	122.62535714538022	0.5875	301.8625	10.87500000000005
373370000	1441067371	31.023487999999997	122.62535500000001	0.6	302.5	11.00000000000005
373370000	1441067372	31.023489464370567	122.62535289405646	0.5909090909090909	302.9909090909091	11.181818181818231
373370000	1441067373	31.023490889526872	122.62535082014375	0.5818181818181818	303.4818181818182	11.363636363636415
373370000	1441067374	31.023492293945925	122.6253487685872	0.5727272727272728	303.97272727272724	11.545454545454596
373370000	1441067375	31.023493696104758	122.62534672971219	0.5636363636363636	304.46363636363634	11.727272727272778
373370000	1441067376	31.023495114480372	122.62534469384407	0.5545454545454546	304.95454545454544	11.90909090909096
373370000	1441067377	31.023496567549824	122.62534265130822	0.5454545454545454	305.44545454545454	12.090909090909141
373370000	1441067378	31.0234980737901	122.62534059242996	0.5363636363636364	305.93636363636364	12.272727272727325
373370000	1441067379	31.023499651678247	122.62533850753466	0.5272727272727272	306.42727272727274	12.454545454545507
373370000	1441067380	31.02350131969127	122.62533638694767	0.5181818181818182	306.91818181818184	12.636363636363688
373370000	1441067381	31.023503096306165	122.62533422099433	0.509090909090909	307.4090909090909	12.81818181818187
373370000	1441067382	31.02350499999999	122.625332	0.5	307.9	13.000000000000052
373370000	1441067383	31.02350704215853	122.62532971965562	0.5	308.43	13.100000000000051
373370000	1441067384	31.02350920580266	122.62532739711467	0.5	308.96	13.200000000000053
373370000	1441067385	31.023511466862097	122.62532505489621	0.5	309.49	13.300000000000052
373370000	1441067386	31.023513801266507	122.62532271551932	0.5	310.02	13.400000000000052
373370000	1441067387	31.023516184945574	122.62532040150307	0.5	310.54999999999995	13.500000000000052
373370000	1441067388	31.02351859382899	122.62531813536658	0.5	311.08	13.600000000000051
373370000	1441067389	31.02352100384645	122.62531593962893	0.5	311.61	13.70000000000005
373370000	1441067390	31.023523390927654	122.6253138368092	0.5	312.14000000000004	13.80000000000005
373370000	1441067391	31.02352573100227	122.62531184942652	0.5	312.67	13.900000000000052
373370000	1441067392	31.023527999999992	122.62531000000001	0.5	313.2	14.000000000000052
373370000	1441067393	31.02353018036526	122.62530830200123	0.49	313.51	14.000000000000052
373370000	1441067394	31.023532280601334	122.62530673271162	0.48	313.82	14.000000000000052
373370000	1441067395	31.02353431572624	122.62530526036524	0.47000000000000003	314.13	14.000000000000052
373370000	1441067396	31.023536300757975	122.62530385319592	0.46	314.44000000000005	14.000000000000052
373370000	1441067397	31.023538250714555	122.62530247943768	0.45	314.75	14.000000000000052
373370000	1441067398	31.023540180613956	122.6253011073244	0.44	315.06	14.000000000000052
373370000	1441067399	31.023542105474217	122.62529970509009	0.43	315.37	14.000000000000052
373370000	1441067400	31.023544040313304	122.62529824096863	0.42000000000000004	315.68	14.000000000000052
373370000	1441067401	31.02354600014923	122.62529668319397	0.41000000000000003	315.99000000000007	14.000000000000052
373370000	1441067402	31.023547999999995	122.62529500000001	0.4	316.3	14.000000000000052
373370000	1441067403	31.02355005338031	122.62529316833923	0.4	316.48	14.100000000000051
373370000	1441067404	31.023552167791742	122.62529120003822	0.4	316.66	14.200000000000053
373370000	1441067405	31.023554349232587	122.62528911564215	0.4	316.84000000000003	14.30000000000005
373370000	1441067406	31.023556603701188	122.62528693569615	0.4	317.02000000000004	14.400000000000052
373370000	1441067407	31.023558937195794	122.62528468074538	0.4	317.2	14.500000000000052
373370000	1441067408	31.023561355714758	122.62528237133498	0.4	317.38	14.60000000000005
373370000	1441067409	31.023563865256342	122.6252800280101	0.4	317.56	14.700000000000049
373370000	1441067410	31.023566471818878	122.62527767131587	0.4	317.74	14.800000000000049
373370000	1441067411	31.02356918140066	122.62527532179746	0.4	317.92	14.90000000000005
373370000	1441067412	31.023571999999987	122.62527300000002	0.4	318.1	15.00000000000005
373370000	1441067413	31.023574922409153	122.62527072484157	0.4	318.1545454545455	15.090909090909141
373370000	1441067414	31.02357789859611	122.62526850873152	0.4	318.2090909090909	15.181818181818231
373370000	1441067415	31.02358086732282	122.62526636245218	0.4	318.26363636363635	15.272727272727325
373370000	1441067416	31.023583767351212	122.62526429678586	0.4	318.3181818181818	15.363636363636413
373370000	1441067417	31.023586537443226	122.62526232251483	0.4	318.3727272727273	15.454545454545507
373370000	1441067418	31.02358911636079	122.62526045042144	0.4	318.4272727272727	15.545454545454595
373370000	1441067419	31.023591442865857	122.62525869128797	0.4	318.48181818181814	15.636363636363688
373370000	1441067420	31.023593455720377	122.62525705589678	0.4	318.5363636363636	15.727272727272776
373370000	1441067421	31.023595093686282	122.62525555503017	0.4	318.59090909090907	15.81818181818187
373370000	1441067422	31.023596295525508	122.62525419947049	0.4	318.6454545454545	15.909090909090958
373370000	1441067423	31.023597	122.62525300000001	0.4	318.7	16.00000000000005
373370000	1441067424	31.023597176375404	122.62525196092196	0.4	318.73749999999995	16.00000000000005
373370000	1441067425	31.023596915932256	122.62525106062286	0.4	318.775	16.00000000000005
373370000	1441067426	31.023596340454752	122.6252502710101	0.4	318.8125	16.00000000000005
373370000	1441067427	31.023595571727153	122.62524956399112	0.4	318.84999999999997	16.00000000000005
373370000	1441067428	31.02359473153363	122.62524891147322	0.4	318.8875	16.00000000000005
373370000	1441067429	31.02359394165846	122.62524828536381	0.4	318.925	16.00000000000005
373370000	1441067430	31.023593323885837	122.62524765757031	0.4	318.96250000000003	16.00000000000005
373370000	1441067431	31.023593	122.62524700000002	0.4	319.0	16.00000000000005
373370000	1441067432	31.023593064990195	122.625246288492	0.4	318.92727272727274	16.090909090909143
373370000	1441067433	31.023593506665968	122.6252455146119	0.4	318.8545454545455	16.181818181818233
373370000	1441067434	31.02359428604185	122.625244673857	0.4	318.7818181818182	16.272727272727327
373370000	1441067435	31.023595364132408	122.6252437617246	0.4	318.7090909090909	16.363636363636413
373370000	1441067436	31.023596701952176	122.62524277371196	0.4	318.6363636363636	16.454545454545507
373370000	1441067437	31.023598260515755	122.62524170531641	0.4	318.56363636363636	16.545454545454596
373370000	1441067438	31.02360000083767	122.62524055203522	0.4	318.4909090909091	16.63636363636369
373370000	1441067439	31.023601883932507	122.6252393093657	0.4	318.41818181818184	16.72727272727278
373370000	1441067440	31.023603870814785	122.62523797280512	0.4	318.3454545454545	16.81818181818187
373370000	1441067441	31.0236059224991	122.62523653785078	0.4	318.2727272727273	16.90909090909096
373370000	1441067442	31.023607999999996	122.62523499999999	0.4	318.2	17.000000000000053
373370000	1441067443	31.023610071977203	122.625233357787	0.4	318.0444444444444	17.000000000000053
373370000	1441067444	31.023612137671243	122.62523162189392	0.4	317.8888888888889	17.000000000000053
373370000	1441067445	31.023614203967835	122.62522980603977	0.4	317.73333333333335	17.000000000000053
373370000	1441067446	31.02361627775265	122.62522792394361	0.4	317.5777777777778	17.000000000000053
373370000	1441067447	31.023618365911414	122.62522598932453	0.4	317.4222222222222	17.000000000000053
373370000	1441067448	31.023620475329817	122.62522401590158	0.4	317.2666666666667	17.000000000000053
373370000	1441067449	31.023622612893593	122.62522201739381	0.4	317.11111111111114	17.000000000000053
373370000	1441067450	31.023624785488412	122.62522000752027	0.4	316.95555555555563	17.000000000000053
373370000	1441067451	31.023627	122.625218	0.4	316.8	17.000000000000053
373370000	1441067452	31.02362925347525	122.62521601005754	0.39090909090909093	316.6090909090909	17.090909090909143
373370000	1441067453	31.023631503605866	122.6252140589392	0.38181818181818183	316.41818181818184	17.181818181818233
373370000	1441067454	31.023633698244733	122.6252121693967	0.37272727272727274	316.2272727272728	17.272727272727323
373370000	1441067455	31.023635785244743	122.62521036418183	0.36363636363636365	316.03636363636366	17.363636363636417
373370000	1441067456	31.023637712458793	122.62520866604636	0.35454545454545455	315.8454545454546	17.454545454545507
373370000	1441067457	31.023639427739777	122.62520709774205	0.34545454545454546	315.6545454545455	17.545454545454596
373370000	1441067458	31.023640878940576	122.62520568202065	0.33636363636363636	315.4636363636364	17.636363636363686
373370000	1441067459	31.02364201391411	122.62520444163398	0.32727272727272727	315.27272727272725	17.72727272727278
373370000	1441067460	31.023642780513256	122.6252033993338	0.3181818181818182	315.0818181818182	17.81818181818187
373370000	1441067461	31.02364312659093	122.62520257787189	0.3090909090909091	314.89090909090913	17.90909090909096
373370000	1441067462	31.023643	122.62520200000002	0.3	314.70000000000005	18.00000000000005
373370000	1441067463	31.02364237132842	122.62520167684583	0.29	314.44000000000005	18.10000000000005
373370000	1441067464	31.023641302104316	122.6252015730405	0.27999999999999997	314.18	18.200000000000053
373370000	1441067465	31.02363987659085	122.62520164159105	0.27	313.92	18.30000000000005
373370000	1441067466	31.023638179051176	122.62520183550447	0.26	313.66	18.400000000000052
373370000	1441067467	31.02363629374846	122.62520210778787	0.25	313.40000000000003	18.500000000000053
373370000	1441067468	31.023634304945862	122.6252024114482	0.24	313.14	18.60000000000005
373370000	1441067469	31.02363229690657	122.62520269949253	0.22999999999999998	312.88000000000005	18.700000000000053
373370000	1441067470	31.023630353893704	122.6252029249279	0.22	312.62000000000006	18.80000000000005
373370000	1441067471	31.023628560170465	122.62520304076139	0.21000000000000002	312.36	18.900000000000052
373370000	1441067472	31.02362700000001	122.625203	0.2	312.1	19.000000000000053
373370000	1441067473	31.023625740852193	122.62520276633721	0.2	311.7454545454546	19.000000000000053
373370000	1441067474	31.02362478302374	122.62520234621218	0.2	311.39090909090913	19.000000000000053
373370000	1441067475	31.023624110018034	122.6252017567504	0.2	311.03636363636366	19.000000000000053
373370000	1441067476	31.023623705338494	122.6252010150775	0.2	310.6818181818182	19.000000000000053
373370000	1441067477	31.023623552488502	122.62520013831897	0.2	310.32727272727277	19.000000000000053
373370000	1441067478	31.023623634971493	122.62519914360034	0.2	309.9727272727273	19.000000000000053
373370000	1441067479	31.023623936290832	122.62519804804721	0.2	309.6181818181818	19.000000000000053
373370000	1441067480	31.023624439949955	122.62519686878504	0.2	309.2636363636364	19.000000000000053
373370000	1441067481	31.02362512945226	122.62519562293943	0.2	308.90909090909093	19.000000000000053
373370000	1441067482	31.023625988301134	122.62519432763592	0.2	308.55454545454546	19.000000000000053
373370000	1441067483	31.023626999999994	122.62519300000001	0.2	308.2	19.000000000000053
373370000	1441067484	31.02362814489483	122.62519165467677	0.2	307.725	19.12500000000005
373370000	1441067485	31.023629390701956	122.62519029638926	0.2	307.25	19.250000000000053
373370000	1441067486	31.023630701980217	122.62518892738011	0.2	306.77500000000003	19.37500000000005
373370000	1441067487	31.02363204328854	122.62518754989188	0.2	306.29999999999995	19.500000000000053
373370000	1441067488	31.023633379185807	122.62518616616717	0.2	305.825	19.62500000000005
373370000	1441067489	31.023634674230873	122.62518477844854	0.2	305.34999999999997	19.75000000000005
373370000	1441067490	31.02363589298264	122.62518338897863	0.2	304.875	19.875000000000053
373370000	1441067491	31.023637	122.62518199999998	0.2	304.4	20.00000000000005
373370000	1441067492	31.023637966102875	122.62518061420977	0.2	304.0	20.00000000000005
373370000	1441067493	31.02363878715533	122.6251792361231	0.2	303.6	20.00000000000005
373370000	1441067494	31.02363946528245	122.62517787070969	0.2	303.20000000000005	20.00000000000005
373370000	1441067495	31.023640002609355	122.62517652293919	0.2	302.8	20.00000000000005
373370000	1441067496	31.023640401261126	122.62517519778127	0.2	302.40000000000003	20.00000000000005
373370000	1441067497	31.02364066336289	122.62517390020565	0.2	302.0	20.00000000000005
373370000	1441067498	31.023640791039746	122.62517263518194	0.2	301.6	20.00000000000005
373370000	1441067499	31.02364078641677	122.62517140767986	0.2	301.2	20.00000000000005
373370000	1441067500	31.023640651619086	122.62517022266904	0.2	300.8	20.00000000000005
373370000	1441067501	31.023640388771796	122.62516908511921	0.2	300.4	20.00000000000005
373370000	1441067502	31.023639999999997	122.625168	0.2	300.0	20.00000000000005
373370000	1441067503	31.02363948991838	122.62516697034242	0.2	299.1	20.11111111111116
373370000	1441067504	31.023638873099944	122.6251659914227	0.2	298.20000000000005	20.222222222222275
373370000	1441067505	31.023638166607352	122.6251650565784	0.2	297.29999999999995	20.333333333333382
373370000	1441067506	31.023637387503168	122.62516415914709	0.2	296.4	20.444444444444496
373370000	1441067507	31.023636552850032	122.62516329246634	0.2	295.5	20.555555555555607
373370000	1441067508	31.023635679710527	122.6251624498737	0.2	294.6	20.666666666666718
373370000	1441067509	31.02363478514729	122.62516162470672	0.2	293.69999999999993	20.77777777777783
373370000	1441067510	31.0236338862229	122.62516081030297	0.2	292.79999999999995	20.888888888888943
373370000	1441067511	31.023633	122.62516000000001	0.2	291.9	21.000000000000053
373370000	1441067512	31.023632142061278	122.62515918754721	0.2	291.2363636363636	21.09090909090914
373370000	1441067513	31.02363132206983	122.62515836834127	0.2	290.5727272727272	21.181818181818233
373370000	1441067514	31.023630548208814	122.6251575381907	0.2	289.9090909090909	21.272727272727323
373370000	1441067515	31.023629828661466	122.625156692904	0.2	289.2454545454545	21.363636363636417
373370000	1441067516	31.02362917161096	122.62515582828965	0.2	288.58181818181816	21.454545454545503
373370000	1441067517	31.023628585240477	122.62515494015622	0.2	287.91818181818184	21.545454545454596
373370000	1441067518	31.023628077733207	122.62515402431217	0.2	287.25454545454545	21.636363636363686
373370000	1441067519	31.023627657272325	122.62515307656601	0.2	286.5909090909091	21.72727272727278
373370000	1441067520	31.023627332041038	122.62515209272627	0.2	285.92727272727274	21.81818181818187
373370000	1441067521	31.02362711022253	122.62515106860143	0.2	285.26363636363635	21.90909090909096
373370000	1441067522	31.023627	122.62515000000002	0.2	284.6	22.00000000000005
373370000	1441067523	31.02362700372076	122.62514888478488	0.2	283.8	22.00000000000005
373370000	1441067524	31.02362710038874	122.62514772903629	0.2	283.0	22.00000000000005
373370000	1441067525	31.023627263172003	122.62514654088889	0.2	282.2	22.00000000000005
373370000	1441067526	31.02362746523859	122.62514532847733	0.2	281.4	22.00000000000005
373370000	1441067527	31.0236276797566	122.62514409993622	0.2	280.6000000000001	22.00000000000005
373370000	1441067528	31.02362787989408	122.6251428634002	0.2	279.80000000000007	22.00000000000005
373370000	1441067529	31.023628038819087	122.62514162700394	0.2	279.00000000000006	22.00000000000005
373370000	1441067530	31.02362812969969	122.62514039888207	0.2	278.20000000000005	22.00000000000005
373370000	1441067531	31.02362812570398	122.6251391871692	0.2	277.40000000000003	22.00000000000005
373370000	1441067532	31.023628	122.62513800000002	0.2	276.6	22.00000000000005
373370000	1441067533	31.02362773460983	122.62513684324131	0.2	276.01000000000005	22.10000000000005
373370000	1441067534	31.023627346971637	122.62513571368859	0.2	275.42	22.20000000000005
373370000	1441067535	31.023626863377622	122.62513460586946	0.2	274.83000000000004	22.30000000000005
373370000	1441067536	31.02362631011997	122.62513351431164	0.2	274.24000000000007	22.400000000000052
373370000	1441067537	31.023625713490848	122.62513243354275	0.2	273.65000000000003	22.50000000000005
373370000	1441067538	31.02362509978247	122.62513135809043	0.2	273.06	22.60000000000005
373370000	1441067539	31.023624495287027	122.62513028248235	0.2	272.46999999999997	22.700000000000053
373370000	1441067540	31.023623926296658	122.62512920124614	0.2	271.88000000000005	22.80000000000005
373370000	1441067541	31.02362341910359	122.6251281089095	0.2	271.29	22.900000000000052
373370000	1441067542	31.023622999999986	122.625127	0.2	270.7	23.00000000000005
373370000	1441067543	31.023622687839897	122.62512587024985	0.2	270.21	23.10000000000005
373370000	1441067544	31.023622471724643	122.6251247202093	0.2	269.72	23.200000000000053
373370000	1441067545	31.023622333317437	122.62512355163305	0.2	269.23	23.30000000000005
373370000	1441067546	31.023622254281456	122.62512236627589	0.2	268.74	23.400000000000052
373370000	1441067547	31.02362221627989	122.62512116589257	0.2	268.25	23.500000000000053
373370000	1441067548	31.02362220097593	122.62511995223784	0.2	267.76	23.60000000000005
373370000	1441067549	31.023622190032775	122.62511872706646	0.2	267.27000000000004	23.700000000000053
373370000	1441067550	31.023622165113604	122.62511749213319	0.2	266.78	23.800000000000054
373370000	1441067551	31.02362210788162	122.62511624919277	0.2	266.29	23.900000000000052
373370000	1441067552	31.023622000000007	122.62511500000001	0.2	265.8	24.000000000000053
373370000	1441067553	31.02362182746996	122.62511374529677	0.2	265.1363636363636	24.000000000000053
373370000	1441067554	31.02362159364475	122.62511248177367	0.2	264.4727272727273	24.000000000000053
373370000	1441067555	31.023621306215716	122.62511120510844	0.2	263.8090909090909	24.000000000000053
373370000	1441067556	31.023620972874113	122.62510991097885	0.2	263.1454545454545	24.000000000000053
373370000	1441067557	31.02362060131125	122.62510859506264	0.2	262.4818181818182	24.000000000000053
373370000	1441067558	31.02362019921841	122.62510725303754	0.2	261.8181818181818	24.000000000000053
373370000	1441067559	31.023619774286903	122.6251058805813	0.2	261.1545454545455	24.000000000000053
373370000	1441067560	31.023619334208018	122.6251044733717	0.2	260.4909090909091	24.000000000000053
373370000	1441067561	31.02361888667304	122.62510302708645	0.2	259.8272727272727	24.000000000000053
373370000	1441067562	31.023618439373273	122.62510153740328	0.2	259.1636363636364	24.000000000000053
373370000	1441067563	31.023618	122.62509999999999	0.2	258.5	24.000000000000053
373370000	1441067564	31.02361757489038	122.62509841355394	0.21250000000000002	257.8	24.12500000000005
373370000	1441067565	31.023617164964964	122.62509678874116	0.225	257.09999999999997	24.250000000000053
373370000	1441067566	31.02361676979016	122.62509513923727	0.2375	256.4	24.375000000000053
373370000	1441067567	31.023616388932396	122.625093478718	0.25	255.69999999999996	24.500000000000053
373370000	1441067568	31.02361602195808	122.62509182085896	0.2625	255.00000000000003	24.625000000000053
373370000	1441067569	31.023615668433628	122.62509017933586	0.275	254.3	24.75000000000005
373370000	1441067570	31.023615327925473	122.62508856782429	0.2875	253.6	24.875000000000053
373370000	1441067571	31.023615	122.625087	0.3	252.9	25.00000000000005
373370000	1441067572	31.02361468190625	122.62508548580539	0.3	252.35999999999999	25.00000000000005
373370000	1441067573	31.023614361623597	122.62508402025011	0.3	251.82000000000002	25.00000000000005
373370000	1441067574	31.023614024814012	122.62508259461067	0.3	251.28	25.00000000000005
373370000	1441067575	31.023613657139528	122.62508120016352	0.3	250.74000000000004	25.00000000000005
373370000	1441067576	31.02361324426208	122.62507982818508	0.3	250.20000000000002	25.00000000000005
373370000	1441067577	31.023612771843677	122.62507846995182	0.3	249.66	25.00000000000005
373370000	1441067578	31.023612225546266	122.62507711674023	0.3	249.12000000000003	25.00000000000005
373370000	1441067579	31.023611591031873	122.62507575982676	0.3	248.58	25.00000000000005
373370000	1441067580	31.02361085396245	122.62507439048787	0.3	248.04000000000005	25.00000000000005
373370000	1441067581	31.023609999999998	122.62507300000001	0.3	247.50000000000003	25.00000000000005
373370000	1441067582	31.023609020974174	122.62507158428741	0.3	247.0727272727273	25.090909090909143
373370000	1441067583	31.023607933385428	122.62507015786515	0.3	246.64545454545456	25.181818181818233
373370000	1441067584	31.023606759901934	122.62506873989612	0.3	246.21818181818182	25.272727272727327
373370000	1441067585	31.0236055231918	122.62506734954313	0.3	245.79090909090908	25.363636363636413
373370000	1441067586	31.023604245923202	122.62506600596902	0.3	245.36363636363635	25.454545454545507
373370000	1441067587	31.02360295076427	122.62506472833664	0.3	244.93636363636367	25.545454545454596
373370000	1441067588	31.023601660383175	122.62506353580883	0.3	244.50909090909096	25.63636363636369
373370000	1441067589	31.023600397448043	122.62506244754844	0.3	244.08181818181822	25.72727272727278
373370000	1441067590	31.02359918462703	122.6250614827183	0.3	243.65454545454548	25.81818181818187
373370000	1441067591	31.023598044588304	122.6250606604812	0.3	243.22727272727275	25.90909090909096
373370000	1441067592	31.023597	122.62506000000002	0.3	242.8	26.000000000000053
373370000	1441067593	31.023596071739377	122.62505950692997	0.29	242.43000000000004	26.10000000000005
373370000	1441067594	31.023595273520186	122.62505913289597	0.27999999999999997	242.06	26.200000000000053
373370000	1441067595	31.023594617265275	122.62505881601533	0.27	241.68999999999997	26.300000000000054
373370000	1441067596	31.02359411489749	122.62505849440538	0.26	241.32	26.400000000000052
373370000	1441067597	31.02359377833968	122.62505810618343	0.25	240.95000000000002	26.50000000000005
373370000	1441067598	31.0235936195147	122.6250575894668	0.24	240.57999999999998	26.60000000000005
[truncated: 7,034 more rows]
