# Supplementary material for: Maritime traffic congestion identification and ship trajectory prediction using temporal graph convolutional networks
Source: PLoS One. 2026 Mar 9;21(3):e0342781. doi: 10.1371/journal.pone.0342781 (PMC12970927; doi:10.1371/journal.pone.0342781)
Supplement: S1 File — (ZIP) [file pone.0342781.s001.zip › data/interpolation/shipid_374196000_processed.csv]

shipid	lasttime	lat	lon	sog	cog	hdg
374196000	1441065601	30.992985	122.861012	7.5	243.40000000000003	248.99999999999997
374196000	1441065602	30.992968316207385	122.86097153690406	7.522222222222222	243.36666666666667	248.99999999999997
374196000	1441065603	30.992951505562157	122.86093107966416	7.544444444444444	243.33333333333331	248.99999999999997
374196000	1441065604	30.99293458855025	122.86089067538806	7.566666666666666	243.30000000000004	248.99999999999997
374196000	1441065605	30.992917585657707	122.86085037118355	7.588888888888889	243.26666666666668	248.99999999999997
374196000	1441065606	30.992900517370586	122.86081021415823	7.611111111111112	243.23333333333335	248.99999999999997
374196000	1441065607	30.99288340417503	122.86077025141975	7.633333333333334	243.2	248.99999999999997
374196000	1441065608	30.992866266557233	122.8607305300756	7.655555555555556	243.16666666666669	248.99999999999997
374196000	1441065609	30.992849125003463	122.86069109723321	7.677777777777778	243.13333333333335	248.99999999999997
374196000	1441065610	30.992831999999996	122.860652	7.7	243.1	248.99999999999997
374196000	1441065611	30.992814912033243	122.86061328548328	7.711111111111111	243.11111111111111	248.99999999999997
374196000	1441065612	30.992797881589567	122.86057500079028	7.722222222222222	243.12222222222223	248.99999999999997
374196000	1441065613	30.992780929155458	122.86053719302822	7.733333333333333	243.13333333333335	248.99999999999997
374196000	1441065614	30.992764075217448	122.86049990930422	7.7444444444444445	243.14444444444445	248.99999999999997
374196000	1441065615	30.992747340262067	122.8604631967253	7.7555555555555555	243.1555555555555	248.99999999999997
374196000	1441065616	30.992730744775955	122.86042710239855	7.766666666666667	243.16666666666663	248.99999999999997
374196000	1441065617	30.99271430924577	122.86039167343081	7.777777777777778	243.17777777777775	248.99999999999997
374196000	1441065618	30.99269805415821	122.86035695692901	7.788888888888889	243.18888888888887	248.99999999999997
374196000	1441065619	30.992681999999995	122.860323	7.8	243.2	248.99999999999997
374196000	1441065620	30.99266615714241	122.86028980350599	7.816666666666666	243.2	248.99999999999997
374196000	1441065621	30.992650495494633	122.86025718333119	7.833333333333333	243.2	248.99999999999997
374196000	1441065622	30.992634974850112	122.86022490911536	7.85	243.2	248.99999999999997
374196000	1441065623	30.992619555002083	122.86019275049858	7.866666666666666	243.2	248.99999999999997
374196000	1441065624	30.992604195743514	122.86016047712103	7.883333333333333	243.2	248.99999999999997
374196000	1441065625	30.992588856867204	122.86012785862319	7.9	243.2	248.99999999999997
374196000	1441065626	30.99257349816565	122.86009466464569	7.916666666666667	243.2	248.99999999999997
374196000	1441065627	30.99255807943115	122.86006066482936	7.933333333333334	243.2	248.99999999999997
374196000	1441065628	30.99254256045571	122.86002562881524	7.95	243.2	248.99999999999997
374196000	1441065629	30.99252690103113	122.8599893262446	7.966666666666667	243.2	248.99999999999997
374196000	1441065630	30.99251106094884	122.85995152675896	7.983333333333333	243.2	248.99999999999997
374196000	1441065631	30.992495000000005	122.859912	8.0	243.2	248.99999999999997
374196000	1441065632	30.99247868044387	122.85987061724815	8.0125	243.2125	248.99999999999997
374196000	1441065633	30.99246207441334	122.85982765633776	8.025	243.22500000000002	248.99999999999997
374196000	1441065634	30.992445156510183	122.85978349674147	8.0375	243.2375	248.99999999999997
374196000	1441065635	30.99242790133658	122.85973851793175	8.05	243.24999999999997	248.99999999999997
374196000	1441065636	30.99241028349526	122.85969309938086	8.0625	243.2625	248.99999999999997
374196000	1441065637	30.992392277589435	122.85964762056076	8.075	243.275	248.99999999999997
374196000	1441065638	30.99237385822292	122.85960246094331	8.0875	243.28750000000002	248.99999999999997
374196000	1441065639	30.992355	122.85955799999999	8.1	243.30000000000004	248.99999999999997
374196000	1441065640	30.992335697831713	122.85951454190088	8.11	243.26000000000005	248.99999999999997
374196000	1441065641	30.992316027854493	122.85947208961075	8.12	243.22000000000003	248.99999999999997
374196000	1441065642	30.992296086510873	122.85943057079301	8.129999999999999	243.18000000000004	248.99999999999997
374196000	1441065643	30.992275970243327	122.859389913111	8.139999999999999	243.14000000000004	248.99999999999997
374196000	1441065644	30.992255775494208	122.85935004422787	8.149999999999999	243.10000000000005	248.99999999999997
374196000	1441065645	30.99223559870575	122.8593108918067	8.16	243.06	248.99999999999997
374196000	1441065646	30.992215536320085	122.85927238351051	8.17	243.02	248.99999999999997
374196000	1441065647	30.99219568477929	122.85923444700212	8.18	242.98	248.99999999999997
374196000	1441065648	30.9921761405253	122.85919700994437	8.19	242.94	248.99999999999997
374196000	1441065649	30.992157000000006	122.85916	8.2	242.9	248.99999999999997
374196000	1441065650	30.99213833539213	122.85912334028022	8.216666666666667	242.83333333333337	249.08333333333331
374196000	1441065651	30.992120121878244	122.85908693569073	8.233333333333333	242.76666666666665	249.16666666666669
374196000	1441065652	30.99210231038173	122.85905068658586	8.25	242.70000000000002	249.25000000000003
374196000	1441065653	30.992084851825872	122.85901449332023	8.266666666666666	242.63333333333333	249.33333333333331
374196000	1441065654	30.992067697133844	122.85897825624846	8.283333333333333	242.56666666666666	249.41666666666666
374196000	1441065655	30.99205079722873	122.85894187572544	8.3	242.49999999999997	249.5
374196000	1441065656	30.992034103033472	122.85890525210614	8.316666666666666	242.43333333333334	249.58333333333334
374196000	1441065657	30.992017565470885	122.85886828574571	8.333333333333334	242.36666666666667	249.66666666666669
374196000	1441065658	30.992001135463703	122.8588308769994	8.35	242.29999999999998	249.75
374196000	1441065659	30.991984763934536	122.8587929262226	8.366666666666667	242.23333333333335	249.83333333333334
374196000	1441065660	30.99196840180585	122.85875433377092	8.383333333333333	242.16666666666666	249.91666666666669
374196000	1441065661	30.991951999999994	122.858715	8.4	242.1	250.00000000000003
374196000	1441065662	30.991935506436604	122.85867484429764	8.41	242.14000000000001	250.00000000000003
374196000	1441065663	30.991918857024988	122.85863386217943	8.42	242.18	250.00000000000003
374196000	1441065664	30.99190198467182	122.85859206819292	8.43	242.22	250.00000000000003
374196000	1441065665	30.991884822283822	122.85854947688586	8.44	242.26	250.00000000000003
374196000	1441065666	30.99186730276767	122.8585061028061	8.45	242.29999999999998	250.00000000000003
374196000	1441065667	30.9918493590301	122.85846196050157	8.46	242.33999999999997	250.00000000000003
374196000	1441065668	30.991830923977815	122.8584170645204	8.47	242.38	250.00000000000003
374196000	1441065669	30.991811930517553	122.8583714294108	8.48	242.42	250.00000000000003
374196000	1441065670	30.991792311556036	122.85832506972115	8.49	242.45999999999998	250.00000000000003
374196000	1441065671	30.991772	122.858278	8.5	242.49999999999997	250.00000000000003
374196000	1441065672	30.991750974609626	122.85823029216546	8.5125	242.525	250.00000000000003
374196000	1441065673	30.991729397559073	122.85818224761334	8.525	242.54999999999998	250.00000000000003
374196000	1441065674	30.991707476876382	122.85813422510833	8.5375	242.575	250.00000000000003
374196000	1441065675	30.991685420590155	122.85808658341426	8.55	242.59999999999997	250.00000000000003
374196000	1441065676	30.99166343672953	122.85803968129436	8.5625	242.625	250.00000000000003
374196000	1441065677	30.991641733324144	122.85799387751098	8.575	242.65000000000003	250.00000000000003
374196000	1441065678	30.99162051840411	122.85794953082585	8.5875	242.67499999999998	250.00000000000003
374196000	1441065679	30.9916	122.85790700000001	8.6	242.70000000000002	250.00000000000003
374196000	1441065680	30.99158033222523	122.85786652763062	8.60909090909091	242.74545454545455	250.00000000000003
374196000	1441065681	30.991561453523065	122.85782789166161	8.618181818181817	242.79090909090914	250.00000000000003
374196000	1441065682	30.991543248418726	122.85779075387413	8.627272727272727	242.83636363636364	250.00000000000003
374196000	1441065683	30.99152560143702	122.85775477604982	8.636363636363637	242.88181818181818	250.00000000000003
374196000	1441065684	30.991508397102344	122.8577196199708	8.645454545454545	242.9272727272727	250.00000000000003
374196000	1441065685	30.991491519938705	122.85768494741963	8.654545454545454	242.9727272727273	250.00000000000003
374196000	1441065686	30.99147485446971	122.85765042017927	8.663636363636362	243.01818181818183	250.00000000000003
374196000	1441065687	30.991458285218634	122.85761570003314	8.672727272727272	243.06363636363636	250.00000000000003
374196000	1441065688	30.99144169670837	122.85758044876503	8.681818181818182	243.10909090909087	250.00000000000003
374196000	1441065689	30.99142497346145	122.8575443281591	8.69090909090909	243.15454545454546	250.00000000000003
374196000	1441065690	30.99140799999999	122.85750700000001	8.7	243.2	250.00000000000003
374196000	1441065691	30.99139068874733	122.8574682211771	8.709999999999999	243.29	250.00000000000003
374196000	1441065692	30.991373063732873	122.85742812899743	8.719999999999999	243.37999999999997	250.00000000000003
374196000	1441065693	30.991355176887893	122.85738695587206	8.73	243.46999999999997	250.00000000000003
374196000	1441065694	30.991337080143847	122.85734493421195	8.74	243.55999999999997	250.00000000000003
374196000	1441065695	30.991318825432533	122.85730229642779	8.75	243.64999999999995	250.00000000000003
374196000	1441065696	30.991300464686006	122.85725927492992	8.76	243.74	250.00000000000003
374196000	1441065697	30.991282049836663	122.85721610212848	8.77	243.82999999999998	250.00000000000003
374196000	1441065698	30.991263632817155	122.85717301043334	8.780000000000001	243.92	250.00000000000003
374196000	1441065699	30.9912452655605	122.85713023225406	8.790000000000001	244.01	250.00000000000003
374196000	1441065700	30.99122699999999	122.857088	8.8	244.1	250.00000000000003
374196000	1441065701	30.9912088737062	122.85704647724677	8.81	244.12999999999997	250.00000000000003
374196000	1441065702	30.99119086679774	122.85700555223646	8.82	244.15999999999997	250.00000000000003
374196000	1441065703	30.99117294502999	122.85696504437787	8.83	244.18999999999997	250.00000000000003
374196000	1441065704	30.991155074158094	122.8569247730801	8.84	244.21999999999997	250.00000000000003
374196000	1441065705	30.991137219936995	122.85688455775228	8.850000000000001	244.25000000000003	250.00000000000003
374196000	1441065706	30.991119348121394	122.85684421780394	8.860000000000001	244.28000000000003	250.00000000000003
374196000	1441065707	30.99110142446576	122.8568035726446	8.870000000000001	244.31000000000003	250.00000000000003
374196000	1441065708	30.991083414724365	122.85676244168415	8.88	244.34	250.00000000000003
374196000	1441065709	30.991065284651164	122.85672064433254	8.89	244.37	250.00000000000003
374196000	1441065710	30.991047	122.85667800000002	8.9	244.4	250.00000000000003
374196000	1441065711	30.99102854140681	122.85663439285403	8.91	244.37	250.00000000000003
374196000	1441065712	30.99100994903731	122.85658996609034	8.92	244.34	250.00000000000003
374196000	1441065713	30.990991277939855	122.85654492766156	8.93	244.31000000000003	250.00000000000003
374196000	1441065714	30.990972583163156	122.85649948552003	8.94	244.28000000000003	250.00000000000003
374196000	1441065715	30.99095391975613	122.85645384761779	8.95	244.25000000000003	250.00000000000003
374196000	1441065716	30.990935342768037	122.85640822190668	8.96	244.21999999999997	250.00000000000003
374196000	1441065717	30.99091690724841	122.85636281633818	8.97	244.18999999999997	250.00000000000003
374196000	1441065718	30.990898668247066	122.85631783886362	8.98	244.15999999999997	250.00000000000003
374196000	1441065719	30.99088068081413	122.85627349743396	8.99	244.12999999999997	250.00000000000003
374196000	1441065720	30.990862999999997	122.85623	9.0	244.1	250.00000000000003
374196000	1441065721	30.990845642168534	122.85618744954897	9.00909090909091	244.0454545454545	250.00000000000003
374196000	1441065722	30.99082846893651	122.85614552921513	9.018181818181818	243.9909090909091	250.00000000000003
374196000	1441065723	30.99081130323338	122.85610381717004	9.027272727272727	243.93636363636364	250.00000000000003
374196000	1441065724	30.990793967988115	122.85606189158582	9.036363636363637	243.88181818181818	250.00000000000003
374196000	1441065725	30.990776286129087	122.85601933063528	9.045454545454545	243.8272727272727	250.00000000000003
374196000	1441065726	30.99075808058411	122.85597571249178	9.054545454545455	243.77272727272728	250.00000000000003
374196000	1441065727	30.990739174280435	122.85593061532946	9.063636363636363	243.71818181818182	250.00000000000003
374196000	1441065728	30.990719390144655	122.85588361732307	9.072727272727272	243.66363636363636	250.00000000000003
374196000	1441065729	30.990698551102692	122.85583429664823	9.081818181818182	243.6090909090909	250.00000000000003
374196000	1441065730	30.9906764800797	122.85578223148141	9.09090909090909	243.5545454545455	250.00000000000003
374196000	1441065731	30.990653	122.85572700000002	9.1	243.50000000000003	250.00000000000003
374196000	1441065732	30.990628043665893	122.8556684186051	9.114285714285714	243.52857142857144	250.00000000000003
374196000	1441065733	30.99060198339524	122.85560725658785	9.128571428571428	243.55714285714285	250.00000000000003
374196000	1441065734	30.990575301386322	122.85554452146009	9.142857142857142	243.5857142857143	250.00000000000003
374196000	1441065735	30.990548479839273	122.85548122073142	9.157142857142857	243.61428571428576	250.00000000000003
374196000	1441065736	30.990522000956194	122.85541836190902	9.17142857142857	243.64285714285717	250.00000000000003
374196000	1441065737	30.99049634694112	122.8553569524977	9.185714285714285	243.67142857142858	250.00000000000003
374196000	1441065738	30.990472000000008	122.855298	9.2	243.70000000000002	250.00000000000003
374196000	1441065739	30.990449333942376	122.85524230014572	9.2	243.70833333333334	250.00000000000003
374196000	1441065740	30.990428288986216	122.85518980158108	9.2	243.71666666666667	250.00000000000003
374196000	1441065741	30.99040869695088	122.85514024118231	9.2	243.72500000000002	250.00000000000003
374196000	1441065742	30.99039038965512	122.85509335582654	9.2	243.73333333333335	250.00000000000003
374196000	1441065743	30.990373198917123	122.85504888239161	9.2	243.74166666666667	250.00000000000003
374196000	1441065744	30.990356956554557	122.85500655775608	9.2	243.75	250.00000000000003
374196000	1441065745	30.990341494384648	122.8549661187991	9.2	243.75833333333333	250.00000000000003
374196000	1441065746	30.990326644224204	122.8549273024004	9.2	243.76666666666665	250.00000000000003
374196000	1441065747	30.99031223788961	122.85488984544023	9.2	243.77499999999998	250.00000000000003
374196000	1441065748	30.990298107196953	122.85485348479928	9.2	243.78333333333336	250.00000000000003
374196000	1441065749	30.99028408396194	122.85481795735868	9.2	243.79166666666669	250.00000000000003
374196000	1441065750	30.99026999999999	122.854783	9.2	243.8	250.00000000000003
374196000	1441065751	30.990255709690178	122.8547483617443	9.19090909090909	243.7909090909091	249.9090909090909
374196000	1441065752	30.990241157667015	122.8547138401693	9.181818181818182	243.78181818181818	249.81818181818187
374196000	1441065753	30.990226311128758	122.85467924499211	9.172727272727272	243.77272727272728	249.72727272727275
374196000	1441065754	30.99021113727346	122.85464438592994	9.163636363636362	243.76363636363635	249.63636363636363
374196000	1441065755	30.990195603298968	122.85460907270014	9.154545454545454	243.75454545454548	249.54545454545453
374196000	1441065756	30.990179676402892	122.85457311502034	9.145454545454545	243.74545454545452	249.45454545454547
374196000	1441065757	30.99016332378267	122.85453632260828	9.136363636363637	243.73636363636365	249.36363636363637
374196000	1441065758	30.99014651263545	122.85449850518192	9.127272727272727	243.72727272727272	249.27272727272725
374196000	1441065759	30.990129210158205	122.85445947245945	9.118181818181817	243.71818181818182	249.18181818181816
374196000	1441065760	30.99011138354758	122.85441903415926	9.10909090909091	243.7090909090909	249.0909090909091
374196000	1441065761	30.990093000000005	122.854377	9.1	243.70000000000002	248.99999999999997
374196000	1441065762	30.990074056114903	122.85433327649353	9.1	243.65	248.99999999999997
374196000	1441065763	30.99005466610514	122.85428815732362	9.1	243.60000000000002	248.99999999999997
374196000	1441065764	30.990034973587406	122.8542420329665	9.1	243.55	248.99999999999997
374196000	1441065765	30.990015122178885	122.85419529389782	9.1	243.50000000000003	248.99999999999997
374196000	1441065766	30.98999525549729	122.8541483305927	9.1	243.45000000000002	248.99999999999997
374196000	1441065767	30.98997551716095	122.85410153352551	9.1	243.40000000000003	248.99999999999997
374196000	1441065768	30.989956050788702	122.85405529317019	9.1	243.35000000000002	248.99999999999997
374196000	1441065769	30.989936999999998	122.85401	9.1	243.30000000000004	248.99999999999997
374196000	1441065770	30.989918475398156	122.85396595961566	9.09090909090909	243.2818181818182	249.0909090909091
374196000	1441065771	30.989900455520292	122.85392313812987	9.081818181818182	243.26363636363638	249.18181818181816
374196000	1441065772	30.989882885886743	122.85388141678344	9.072727272727272	243.24545454545458	249.27272727272725
374196000	1441065773	30.989865712017703	122.8538406768175	9.063636363636363	243.22727272727275	249.36363636363637
374196000	1441065774	30.989848879433154	122.85380079947329	9.054545454545455	243.20909090909092	249.45454545454547
374196000	1441065775	30.989832333652938	122.8537616659923	9.045454545454545	243.1909090909091	249.54545454545453
374196000	1441065776	30.98981602019671	122.85372315761619	9.036363636363637	243.1727272727273	249.63636363636363
374196000	1441065777	30.989799884584	122.85368515558679	9.027272727272727	243.15454545454546	249.72727272727275
374196000	1441065778	30.98978387233418	122.85364754114615	9.018181818181818	243.13636363636363	249.81818181818187
374196000	1441065779	30.989767928966494	122.85361019553645	9.00909090909091	243.11818181818182	249.9090909090909
374196000	1441065780	30.989752000000006	122.853573	9.0	243.1	250.00000000000003
374196000	1441065781	30.989736018068566	122.85353581339803	9.0	243.06363636363636	250.00000000000003
374196000	1441065782	30.98971986426544	122.85349840506662	9.0	243.0272727272727	250.00000000000003
374196000	1441065783	30.98970340679848	122.85346052196097	9.0	242.99090909090913	250.00000000000003
374196000	1441065784	30.98968651387522	122.85342191103656	9.0	242.95454545454547	250.00000000000003
374196000	1441065785	30.989669053702904	122.85338231924938	9.0	242.91818181818184	250.00000000000003
374196000	1441065786	30.989650894488477	122.8533414935558	9.0	242.88181818181818	250.00000000000003
374196000	1441065787	30.98963190443847	122.85329918091266	9.0	242.84545454545454	250.00000000000003
374196000	1441065788	30.98961195175907	122.85325512827728	9.0	242.80909090909088	250.00000000000003
374196000	1441065789	30.98959090465605	122.85320908260762	9.0	242.7727272727273	250.00000000000003
374196000	1441065790	30.989568631334745	122.85316079086213	9.0	242.73636363636365	250.00000000000003
374196000	1441065791	30.989545	122.85311	9.0	242.70000000000002	250.00000000000003
374196000	1441065792	30.98951997365048	122.85305662831284	8.985714285714286	242.70000000000002	250.00000000000003
374196000	1441065793	30.989493894462463	122.85300127941929	8.971428571428572	242.70000000000002	250.00000000000003
374196000	1441065794	30.989467199407596	122.85294472826814	8.957142857142857	242.70000000000002	250.00000000000003
374196000	1441065795	30.9894403254589	122.85288774980646	8.942857142857143	242.70000000000002	250.00000000000003
374196000	1441065796	30.989413709590707	122.85283111897935	8.928571428571429	242.70000000000002	250.00000000000003
374196000	1441065797	30.989387788778725	122.85277561073006	8.914285714285715	242.70000000000002	250.00000000000003
374196000	1441065798	30.989363	122.85272199999999	8.9	242.70000000000002	250.00000000000003
374196000	1441065799	30.98933968307234	122.85267089057382	8.9	242.70833333333334	250.00000000000003
374196000	1441065800	30.989317789172492	122.852622201615	8.9	242.71666666666667	250.00000000000003
374196000	1441065801	30.9892971723164	122.85257568113249	8.9	242.725	250.00000000000003
374196000	1441065802	30.989277686519525	122.85253107713595	8.9	242.73333333333338	250.00000000000003
374196000	1441065803	30.989259185796893	122.85248813763566	8.9	242.7416666666667	250.00000000000003
374196000	1441065804	30.9892415241631	122.85244661064242	8.9	242.75000000000003	250.00000000000003
374196000	1441065805	30.98922455563241	122.85240624416761	8.9	242.75833333333333	250.00000000000003
374196000	1441065806	30.989208134218707	122.85236678622307	8.9	242.76666666666665	250.00000000000003
374196000	1441065807	30.98919211393552	122.85232798482113	8.9	242.77500000000003	250.00000000000003
374196000	1441065808	30.989176348796093	122.85228958797447	8.9	242.78333333333336	250.00000000000003
374196000	1441065809	30.989160692813392	122.85225134369627	8.9	242.79166666666669	250.00000000000003
374196000	1441065810	30.989145000000004	122.85221300000002	8.9	242.8	250.00000000000003
374196000	1441065811	30.989129150517268	122.85217435178939	8.89090909090909	242.83636363636364	250.09090909090912
374196000	1441065812	30.989113129122114	122.85213538152719	8.881818181818183	242.8727272727273	250.1818181818182
374196000	1441065813	30.989096946720522	122.85209611856595	8.872727272727273	242.90909090909088	250.2727272727273
374196000	1441065814	30.989080614218448	122.85205659225811	8.863636363636363	242.94545454545454	250.3636363636364
374196000	1441065815	30.989064142521915	122.85201683195613	8.854545454545455	242.98181818181817	250.45454545454547
374196000	1441065816	30.989047542536966	122.85197686701245	8.845454545454546	243.01818181818183	250.54545454545456
374196000	1441065817	30.989030825169678	122.85193672677943	8.836363636363638	243.05454545454546	250.63636363636363
374196000	1441065818	30.989014001326158	122.8518964406094	8.827272727272728	243.0909090909091	250.72727272727275
374196000	1441065819	30.988997081912576	122.85185603785463	8.818181818181818	243.1272727272727	250.81818181818184
374196000	1441065820	30.988980077835105	122.85181554786743	8.80909090909091	243.16363636363636	250.9090909090909
374196000	1441065821	30.98896299999999	122.85177500000002	8.8	243.2	251.0
374196000	1441065822	30.988945858243643	122.85173440946505	8.8	243.24444444444444	251.0
374196000	1441065823	30.988928658123157	122.85169373491718	8.8	243.28888888888886	251.0
374196000	1441065824	30.988911404125762	122.85165292087157	8.8	243.33333333333331	251.0
374196000	1441065825	30.988894100738552	122.85161191184348	8.8	243.3777777777778	251.0
374196000	1441065826	30.9888767524486	122.85157065234809	8.8	243.42222222222222	251.0
374196000	1441065827	30.988859363742886	122.85152908690075	8.8	243.46666666666667	251.0
374196000	1441065828	30.988841939108333	122.8514871600167	8.8	243.51111111111115	251.0
374196000	1441065829	30.988824483031795	122.85144481621133	8.8	243.55555555555554	251.0
374196000	1441065830	30.988806999999998	122.851402	8.8	243.60000000000002	251.0
374196000	1441065831	30.988789494825426	122.85135867024917	8.790000000000001	243.63000000000002	251.0
374196000	1441065832	30.98877197362363	122.85131484322957	8.780000000000001	243.66	251.0
374196000	1441065833	30.988754442835983	122.85127054956295	8.77	243.69	251.0
374196000	1441065834	30.98873690890385	122.85122581987105	8.76	243.72	251.0
374196000	1441065835	30.988719378268677	122.85118068477551	8.75	243.75	251.0
374196000	1441065836	30.988701857371932	122.85113517489799	8.74	243.78	251.0
374196000	1441065837	30.98868435265512	122.85108932086013	8.73	243.81	251.0
374196000	1441065838	30.98866687055978	122.8510431532835	8.719999999999999	243.84	251.0
374196000	1441065839	30.988649417527533	122.85099670278963	8.709999999999999	243.87	251.0
374196000	1441065840	30.988632000000003	122.85095000000001	8.7	243.9	251.0
374196000	1441065841	30.988614615224165	122.85090307470355	8.7	243.92999999999998	250.9
374196000	1441065842	30.988597223668403	122.85085595335879	8.7	243.95999999999998	250.8
374196000	1441065843	30.98857977660646	122.85080866159174	8.7	243.98999999999998	250.70000000000002
374196000	1441065844	30.98856222531206	122.85076122502849	8.7	244.01999999999998	250.60000000000002
374196000	1441065845	30.988544521059044	122.85071366929523	8.7	244.04999999999998	250.5
374196000	1441065846	30.98852661512122	122.85066602001818	8.7	244.07999999999998	250.4
374196000	1441065847	30.988508458772486	122.85061830282368	8.7	244.10999999999999	250.3
374196000	1441065848	30.988490003286717	122.85057054333815	8.7	244.14	250.20000000000002
374196000	1441065849	30.988471199937894	122.85052276718808	8.7	244.17	250.10000000000002
374196000	1441065850	30.98845199999999	122.85047500000002	8.7	244.2	250.00000000000003
374196000	1441065851	30.988432387410683	122.85042729423601	8.7	244.17499999999995	250.00000000000003
374196000	1441065852	30.988412476762317	122.85037980969977	8.7	244.14999999999998	250.00000000000003
374196000	1441065853	30.98839241531113	122.85033273302994	8.7	244.125	250.00000000000003
374196000	1441065854	30.98837235031364	122.85028625086478	8.7	244.1	250.00000000000003
374196000	1441065855	30.98835242902664	122.85024054984206	8.7	244.07499999999996	250.00000000000003
374196000	1441065856	30.988332798707145	122.8501958165991	8.7	244.04999999999998	250.00000000000003
374196000	1441065857	30.988313606612426	122.8501522377729	8.7	244.025	250.00000000000003
374196000	1441065858	30.988294999999994	122.85011	8.7	244.0	250.00000000000003
374196000	1441065859	30.98827708388804	122.85006921602496	8.691666666666666	243.98333333333335	250.00000000000003
374196000	1441065860	30.98825979433678	122.8500297030259	8.683333333333334	243.96666666666664	250.00000000000003
374196000	1441065861	30.988243025166664	122.84999120428962	8.674999999999999	243.95	250.00000000000003
374196000	1441065862	30.98822667019776	122.84995346310343	8.666666666666666	243.93333333333334	250.00000000000003
374196000	1441065863	30.988210623249856	122.84991622275487	8.658333333333333	243.91666666666663	250.00000000000003
374196000	1441065864	30.98819477814241	122.84987922653193	8.649999999999999	243.9	250.00000000000003
374196000	1441065865	30.988179028694596	122.8498422177229	8.641666666666666	243.88333333333335	250.00000000000003
374196000	1441065866	30.988163268725287	122.84980493961636	8.633333333333333	243.86666666666665	250.00000000000003
374196000	1441065867	30.988147392053058	122.84976713550134	8.625	243.85	250.00000000000003
374196000	1441065868	30.98813129249618	122.84972854866709	8.616666666666667	243.83333333333334	250.00000000000003
374196000	1441065869	30.988114863872624	122.8496889224033	8.608333333333333	243.81666666666666	250.00000000000003
374196000	1441065870	30.98809800000001	122.849648	8.6	243.8	250.00000000000003
374196000	1441065871	30.98808062963307	122.84960562573552	8.6	243.78	250.00000000000003
374196000	1441065872	30.98806282127649	122.84956204784007	8.6	243.76	250.00000000000003
374196000	1441065873	30.98804467837282	122.84951761553138	8.6	243.74	250.00000000000003
374196000	1441065874	30.988026304365018	122.84947267802684	8.6	243.72	250.00000000000003
374196000	1441065875	30.988007802696597	122.84942758454335	8.6	243.70000000000002	250.00000000000003
374196000	1441065876	30.987989276811486	122.84938268429727	8.6	243.68	250.00000000000003
374196000	1441065877	30.987970830154143	122.84933832650465	8.6	243.66	250.00000000000003
374196000	1441065878	30.98795256616945	122.84929486038094	8.6	243.64000000000001	250.00000000000003
374196000	1441065879	30.987934588302803	122.84925263514116	8.6	243.62	250.00000000000003
374196000	1441065880	30.987917	122.84921200000001	8.6	243.60000000000002	250.00000000000003
374196000	1441065881	30.987899875537146	122.8491731991113	8.6	243.5727272727273	250.00000000000003
374196000	1441065882	30.98788317251024	122.84913605638732	8.6	243.54545454545456	250.00000000000003
374196000	1441065883	30.987866819344884	122.84910029068025	8.6	243.51818181818183	250.00000000000003
374196000	1441065884	30.9878507444663	122.84906562084262	8.6	243.49090909090913	250.00000000000003
374196000	1441065885	30.987834876299445	122.84903176572729	8.6	243.46363636363637	250.00000000000003
374196000	1441065886	30.987819143268837	122.84899844418742	8.6	243.43636363636367	250.00000000000003
374196000	1441065887	30.98780347379881	122.8489653750764	8.6	243.4090909090909	250.00000000000003
374196000	1441065888	30.987787796313352	122.848932277248	8.6	243.3818181818182	250.00000000000003
374196000	1441065889	30.98777203923617	122.84889886955624	8.6	243.3545454545455	250.00000000000003
374196000	1441065890	30.987756130990675	122.84886487085537	8.6	243.32727272727274	250.00000000000003
374196000	1441065891	30.987740000000006	122.84882999999999	8.6	243.30000000000004	250.00000000000003
374196000	1441065892	30.987723587050038	122.84879404371004	8.588888888888889	243.30000000000004	250.00000000000003
374196000	1441065893	30.987706882378767	122.84875706016552	8.577777777777778	243.30000000000004	250.00000000000003
374196000	1441065894	30.987689888587404	122.84871917541155	8.566666666666666	243.30000000000004	250.00000000000003
374196000	1441065895	30.987672608277222	122.84868051549302	8.555555555555555	243.30000000000004	250.00000000000003
374196000	1441065896	30.9876550440497	122.84864120645483	8.544444444444444	243.30000000000004	250.00000000000003
374196000	1441065897	30.987637198506416	122.84860137434178	8.533333333333333	243.30000000000004	250.00000000000003
374196000	1441065898	30.987619074249082	122.84856114519856	8.522222222222222	243.30000000000004	250.00000000000003
374196000	1441065899	30.987600673879598	122.84852064506978	8.511111111111111	243.30000000000004	250.00000000000003
374196000	1441065900	30.987582	122.84847999999998	8.5	243.30000000000004	250.00000000000003
374196000	1441065901	30.98756305575354	122.84843930268505	8.5	243.27272727272734	250.00000000000003
374196000	1441065902	30.987543846447746	122.84839851242693	8.5	243.24545454545458	250.00000000000003
374196000	1441065903	30.98752437793116	122.84835755517906	8.5	243.21818181818185	250.00000000000003
374196000	1441065904	30.98750465605219	122.848316356895	8.5	243.1909090909091	250.00000000000003
374196000	1441065905	30.98748468665918	122.84827484352827	8.5	243.16363636363639	250.00000000000003
374196000	1441065906	30.987464475600348	122.84823294103255	8.5	243.13636363636363	250.00000000000003
374196000	1441065907	30.987444028723825	122.84819057536151	8.5	243.10909090909092	250.00000000000003
374196000	1441065908	30.98742335187766	122.8481476724689	8.5	243.08181818181816	250.00000000000003
374196000	1441065909	30.98740245090977	122.8481041583085	8.5	243.05454545454546	250.00000000000003
374196000	1441065910	30.987381331667983	122.84805995883424	8.5	243.0272727272727	250.00000000000003
374196000	1441065911	30.987359999999992	122.848015	8.5	243.0	250.00000000000003
374196000	1441065912	30.987338470735693	122.84796926419186	8.5	242.97500000000002	250.00000000000003
374196000	1441065913	30.987316794634104	122.84792295952387	8.5	242.95	250.00000000000003
374196000	1441065914	30.987295031436872	122.8478763505419	8.5	242.92499999999998	250.00000000000003
374196000	1441065915	30.987273240886026	122.84782970179133	8.5	242.9	250.00000000000003
374196000	1441065916	30.987251482723938	122.84778327781729	8.5	242.87500000000003	250.00000000000003
374196000	1441065917	30.987229816693414	122.84773734316452	8.5	242.85	250.00000000000003
374196000	1441065918	30.987208302537596	122.84769216237741	8.5	242.825	250.00000000000003
374196000	1441065919	30.98718699999999	122.847648	8.5	242.8	250.00000000000003
374196000	1441065920	30.987165964522767	122.84760504913467	8.49090909090909	242.81818181818184	250.00000000000003
374196000	1441065921	30.98714523434142	122.84756321711838	8.481818181818182	242.83636363636364	250.00000000000003
374196000	1441065922	30.987124843389594	122.84752233984679	8.472727272727273	242.85454545454547	250.00000000000003
374196000	1441065923	30.98710482560066	122.84748225321573	8.463636363636363	242.8727272727273	250.00000000000003
374196000	1441065924	30.987085214907804	122.84744279312109	8.454545454545455	242.89090909090913	250.00000000000003
374196000	1441065925	30.987066045243978	122.84740379545886	8.445454545454545	242.90909090909088	250.00000000000003
374196000	1441065926	30.987047350541943	122.84736509612517	8.436363636363637	242.9272727272727	250.00000000000003
374196000	1441065927	30.987029164734274	122.84732653101615	8.427272727272728	242.94545454545454	250.00000000000003
374196000	1441065928	30.987011521753317	122.84728793602805	8.418181818181818	242.96363636363637	250.00000000000003
374196000	1441065929	30.98699445553123	122.84724914705723	8.40909090909091	242.98181818181817	250.00000000000003
374196000	1441065930	30.986977999999997	122.84721	8.4	243.0	250.00000000000003
374196000	1441065931	30.98696216168391	122.84717036575208	8.4	242.98888888888888	250.00000000000003
374196000	1441065932	30.98694683747729	122.84713025520612	8.4	242.97777777777776	250.00000000000003
374196000	1441065933	30.986931896867002	122.84708971425427	8.4	242.96666666666664	250.00000000000003
374196000	1441065934	30.98691720933997	122.84704878878875	8.4	242.95555555555555	250.00000000000003
374196000	1441065935	30.986902644383186	122.8470075247021	8.4	242.94444444444446	250.00000000000003
374196000	1441065936	30.986888071483676	122.84696596788693	8.4	242.93333333333337	250.00000000000003
374196000	1441065937	30.986873360128527	122.84692416423613	8.4	242.92222222222225	250.00000000000003
374196000	1441065938	30.986858379804907	122.84688215964273	8.4	242.91111111111113	250.00000000000003
374196000	1441065939	30.986843000000004	122.84683999999999	8.4	242.9	250.00000000000003
374196000	1441065940	30.986827132928482	122.84679774161756	8.4	242.90909090909088	250.00000000000003
374196000	1441065941	30.986810861714748	122.8467554824698	8.4	242.91818181818184	250.00000000000003
374196000	1441065942	30.986794312210648	122.846713330947	8.4	242.9272727272727	250.00000000000003
374196000	1441065943	30.986777610268266	122.84667139543912	8.4	242.93636363636364	250.00000000000003
374196000	1441065944	30.98676088173978	122.84662978433587	8.4	242.94545454545454	250.00000000000003
374196000	1441065945	30.986744252477507	122.84658860602667	8.4	242.95454545454547	250.00000000000003
374196000	1441065946	30.98672784833392	122.8465479689006	8.4	242.96363636363637	250.00000000000003
374196000	1441065947	30.986711795161586	122.84650798134645	8.4	242.9727272727273	250.00000000000003
374196000	1441065948	30.986696218813265	122.84646875175282	8.4	242.98181818181817	250.00000000000003
374196000	1441065949	30.986681245141753	122.84643038850798	8.4	242.99090909090913	250.00000000000003
374196000	1441065950	30.986666999999994	122.846393	8.4	243.0	250.00000000000003
374196000	1441065951	30.986653541935777	122.84635663104575	8.4	243.0	250.00000000000003
374196000	1441065952	30.98664066027568	122.84632107217828	8.4	243.0	250.00000000000003
374196000	1441065953	30.9866280770407	122.84628605036028	8.4	243.0	250.00000000000003
374196000	1441065954	30.986615514251525	122.84625129255498	8.4	243.0	250.00000000000003
374196000	1441065955	30.986602693928553	122.84621652572609	8.4	243.0	250.00000000000003
374196000	1441065956	30.986589338091918	122.84618147683797	8.4	243.0	250.00000000000003
374196000	1441065957	30.986575168761394	122.84614587285549	8.4	243.0	250.00000000000003
374196000	1441065958	30.986559907956515	122.84610944074414	8.4	243.0	250.00000000000003
374196000	1441065959	30.98654327769643	122.84607190747003	8.4	243.0	250.00000000000003
374196000	1441065960	30.986525	122.846033	8.4	243.0	250.00000000000003
374196000	1441065961	30.9865048984275	122.84599253202443	8.4	243.02	250.00000000000003
374196000	1441065962	30.98648320270644	122.84595066412514	8.4	243.04	250.00000000000003
374196000	1441065963	30.98646024410636	122.84590764360622	8.4	243.06	250.00000000000003
374196000	1441065964	30.986436353897073	122.84586371777095	8.4	243.07999999999998	250.00000000000003
374196000	1441065965	30.986411863348724	122.84581913392194	8.4	243.1	250.00000000000003
374196000	1441065966	30.986387103731815	122.84577413936086	8.4	243.12	250.00000000000003
374196000	1441065967	30.98636240631715	122.84572898138859	8.4	243.14	250.00000000000003
374196000	1441065968	30.986338102375882	122.8456839073051	8.4	243.16	250.00000000000003
374196000	1441065969	30.986314523179544	122.84563916440949	8.4	243.17999999999998	250.00000000000003
374196000	1441065970	30.986291999999995	122.845595	8.4	243.2	250.00000000000003
374196000	1441065971	30.98627077567039	122.84555160052865	8.38888888888889	243.17777777777775	250.00000000000003
374196000	1441065972	30.986250739268048	122.84550890906537	8.377777777777778	243.1555555555555	250.00000000000003
374196000	1441065973	30.986231691431115	122.8454668078351	8.366666666666667	243.13333333333335	250.00000000000003
374196000	1441065974	30.98621343279759	122.84542517906318	8.355555555555556	243.11111111111111	250.00000000000003
374196000	1441065975	30.986195764005327	122.84538390497555	8.344444444444445	243.08888888888887	250.00000000000003
374196000	1441065976	30.986178485691973	122.84534286779844	8.333333333333334	243.06666666666663	250.00000000000003
374196000	1441065977	30.98616139849507	122.84530194975862	8.322222222222223	243.04444444444445	250.00000000000003
374196000	1441065978	30.986144303052004	122.84526103308328	8.311111111111112	243.02222222222224	250.00000000000003
374196000	1441065979	30.986127000000003	122.84522	8.3	243.0	250.00000000000003
374196000	1441065980	30.986109339603118	122.84517877085077	8.3	243.00909090909087	250.09090909090912
374196000	1441065981	30.986091370633243	122.84513741843367	8.3	243.01818181818183	250.1818181818182
374196000	1441065982	30.98607319148937	122.84509605366058	8.3	243.0272727272727	250.2727272727273
374196000	1441065983	30.986054900570636	122.84505478744308	8.3	243.03636363636363	250.3636363636364
374196000	1441065984	30.98603659627633	122.84501373069256	8.3	243.04545454545453	250.45454545454547
374196000	1441065985	30.986018377005845	122.84497299432007	8.3	243.05454545454546	250.54545454545456
374196000	1441065986	30.986000341158753	122.84493268923653	8.3	243.06363636363636	250.63636363636363
374196000	1441065987	30.98598258713473	122.8448929263525	8.3	243.0727272727273	250.72727272727275
374196000	1441065988	30.985965213333618	122.84485381657832	8.3	243.08181818181816	250.81818181818184
374196000	1441065989	30.98594831815535	122.8448154708242	8.3	243.0909090909091	250.9090909090909
374196000	1441065990	30.98593199999999	122.844778	8.3	243.1	251.0
374196000	1441065991	30.985916322065037	122.84474146920236	8.3	243.12	251.0
374196000	1441065992	30.985901206737232	122.84470576027529	8.3	243.14	251.0
374196000	1441065993	30.985886541200454	122.84467070925	8.3	243.16	251.0
374196000	1441065994	30.98587221263842	122.84463615215795	8.3	243.17999999999998	251.0
374196000	1441065995	30.985858108234634	122.84460192503089	8.3	243.20000000000005	251.0
374196000	1441065996	30.98584411517242	122.84456786390085	8.3	243.22000000000003	251.0
374196000	1441065997	30.985830120634947	122.84453380480008	8.3	243.24000000000004	251.0
374196000	1441065998	30.985816011805202	122.84449958376112	8.3	243.26000000000005	251.0
374196000	1441065999	30.98580167586601	122.84446503681674	8.3	243.28000000000003	251.0
374196000	1441066000	30.985786999999995	122.84443	8.3	243.30000000000004	251.0
374196000	1441066001	30.985771894782225	122.84439433761696	8.290909090909091	243.34545454545457	251.0
374196000	1441066002	30.985756364357982	122.84435802706474	8.281818181818183	243.39090909090913	251.0
374196000	1441066003	30.985740436265193	122.84432107401324	8.272727272727273	243.43636363636367	251.0
374196000	1441066004	30.985724138041682	122.84428348413229	8.263636363636364	243.4818181818182	251.0
374196000	1441066005	30.98570749722541	122.84424526309165	8.254545454545454	243.52727272727273	251.0
374196000	1441066006	30.985690541354202	122.84420641656118	8.245454545454546	243.5727272727273	251.0
374196000	1441066007	30.985673297965942	122.84416695021054	8.236363636363636	243.61818181818182	251.0
374196000	1441066008	30.985655794598518	122.84412686970947	8.227272727272727	243.66363636363636	251.0
374196000	1441066009	30.98563805878981	122.8440861807276	8.218181818181817	243.7090909090909	251.0
374196000	1441066010	30.985620118077676	122.8440448889346	8.209090909090909	243.75454545454548	251.0
374196000	1441066011	30.985601999999997	122.844003	8.2	243.8	251.0
374196000	1441066012	30.98558373409701	122.8439605350782	8.2	243.83749999999998	250.875
374196000	1441066013	30.985565357918546	122.84391757726306	8.2	243.87499999999997	250.75000000000003
374196000	1441066014	30.985546911016872	122.84387422513306	8.2	243.9125	250.625
374196000	1441066015	30.985528432944427	122.84383057726667	8.2	243.95	250.5
374196000	1441066016	30.985509963253755	122.84378673224217	8.2	243.98749999999998	250.37500000000003
374196000	1441066017	30.985491541497566	122.84374278863757	8.2	244.025	250.25
374196000	1441066018	30.98547320722865	122.84369884503091	8.2	244.0625	250.12500000000003
374196000	1441066019	30.985454999999998	122.843655	8.2	244.1	250.00000000000003
374196000	1441066020	30.98543695228925	122.84361134881382	8.2	244.10909090909087	250.00000000000003
374196000	1441066021	30.985419068272442	122.84356797350667	8.2	244.1181818181818	250.00000000000003
374196000	1441066022	30.98540134505032	122.84352495280409	8.2	244.1272727272727	250.00000000000003
374196000	1441066023	30.985383779723662	122.84348236543161	8.2	244.13636363636363	250.00000000000003
374196000	1441066024	30.985366369393436	122.84344029011471	8.2	244.1454545454545	250.00000000000003
374196000	1441066025	30.985349111160627	122.84339880557874	8.2	244.15454545454546	250.00000000000003
374196000	1441066026	30.98533200212637	122.84335799054917	8.2	244.16363636363633	250.00000000000003
374196000	1441066027	30.985315039391836	122.84331792375121	8.2	244.17272727272726	250.00000000000003
374196000	1441066028	30.98529822005835	122.84327868391024	8.2	244.18181818181816	250.00000000000003
374196000	1441066029	30.985281541227245	122.84324034975143	8.2	244.1909090909091	250.00000000000003
374196000	1441066030	30.985265	122.84320300000002	8.2	244.2	250.00000000000003
374196000	1441066031	30.98524858495991	122.84316666241658	8.2	244.15999999999997	250.00000000000003
374196000	1441066032	30.985232250617557	122.84313116090387	8.2	244.11999999999998	250.00000000000003
374196000	1441066033	30.98521594296503	122.84309626840016	8.2	244.07999999999998	250.00000000000003
374196000	1441066034	30.985199607994247	122.84306175784411	8.2	244.04	250.00000000000003
374196000	1441066035	30.985183191696827	122.84302740217456	8.2	244.0	250.00000000000003
374196000	1441066036	30.98516664006415	122.84299297433056	8.2	243.95999999999998	250.00000000000003
374196000	1441066037	30.985149899087343	122.84295824725142	8.2	243.92	250.00000000000003
374196000	1441066038	30.985132914757347	122.84292299387671	8.2	243.88	250.00000000000003
374196000	1441066039	30.985115633064762	122.84288698714622	8.2	243.84	250.00000000000003
374196000	1441066040	30.985098	122.84284999999998	8.2	243.8	250.00000000000003
374196000	1441066041	30.985079984091417	122.84281186912587	8.2	243.79	250.00000000000003
374196000	1441066042	30.985061644020295	122.84277268620184	8.2	243.78	250.00000000000003
374196000	1441066043	30.985043061006333	122.84273260665326	8.2	243.77	250.00000000000003
374196000	1441066044	30.98502431626935	122.84269178590519	8.2	243.76	250.00000000000003
374196000	1441066045	30.98500549102942	122.84265037938245	8.2	243.75	250.00000000000003
374196000	1441066046	30.984986666506742	122.84260854250965	8.2	243.74	250.00000000000003
374196000	1441066047	30.984967923921737	122.84256643071109	8.2	243.73000000000002	250.00000000000003
374196000	1441066048	30.98494934449503	122.84252419941083	8.2	243.72	250.00000000000003
374196000	1441066049	30.984931009447436	122.84248200403262	8.2	243.71	250.00000000000003
374196000	1441066050	30.984913000000006	122.84244	8.2	243.70000000000002	250.00000000000003
374196000	1441066051	30.984895378212745	122.84239831362912	8.188888888888888	243.67777777777778	250.00000000000003
374196000	1441066052	30.984878129501215	122.84235695480744	8.177777777777777	243.65555555555554	250.00000000000003
374196000	1441066053	30.984861220119694	122.84231590431541	8.166666666666666	243.63333333333335	250.00000000000003
374196000	1441066054	30.98484461632249	122.8422751429336	8.155555555555555	243.61111111111114	250.00000000000003
374196000	1441066055	30.984828284363896	122.84223465144251	8.144444444444444	243.5888888888889	250.00000000000003
374196000	1441066056	30.984812190498133	122.84219441062284	8.133333333333333	243.56666666666666	250.00000000000003
374196000	1441066057	30.984796300979447	122.8421544012553	8.122222222222222	243.54444444444448	250.00000000000003
374196000	1441066058	30.984780582062015	122.84211460412074	8.11111111111111	243.52222222222224	250.00000000000003
374196000	1441066059	30.984765	122.84207500000001	8.1	243.50000000000003	250.00000000000003
374196000	1441066060	30.98474952139103	122.84203557209884	8.1	243.51666666666668	250.00000000000003
374196000	1441066061	30.98473411420661	122.84199631332227	8.1	243.53333333333336	250.00000000000003
374196000	1441066062	30.9847187467617	122.84195721900007	8.1	243.55	250.00000000000003
374196000	1441066063	30.984703387371226	122.84191828446221	8.1	243.56666666666666	250.00000000000003
374196000	1441066064	30.98468800435016	122.84187950503859	8.1	243.58333333333337	250.00000000000003
374196000	1441066065	30.984672566013426	122.84184087605928	8.1	243.60000000000002	250.00000000000003
374196000	1441066066	30.984657040675966	122.84180239285425	8.1	243.61666666666667	250.00000000000003
374196000	1441066067	30.984641396652712	122.84176405075368	8.1	243.63333333333335	250.00000000000003
374196000	1441066068	30.984625602258557	122.84172584508775	8.1	243.65	250.00000000000003
374196000	1441066069	30.984609625808464	122.84168777118663	8.1	243.66666666666666	250.00000000000003
374196000	1441066070	30.984593435617306	122.84164982438061	8.1	243.68333333333337	250.00000000000003
374196000	1441066071	30.984577	122.84161200000001	8.1	243.70000000000002	250.00000000000003
374196000	1441066072	30.98456029713811	122.84157427784812	8.1	243.67777777777778	250.11111111111114
374196000	1441066073	30.984543344679853	122.84153657561998	8.1	243.65555555555554	250.22222222222223
374196000	1441066074	30.984526170139983	122.84149879548353	8.1	243.63333333333335	250.33333333333334
374196000	1441066075	30.984508801033186	122.84146083960675	8.1	243.61111111111114	250.44444444444446
374196000	1441066076	30.98449126487399	122.84142261015768	8.1	243.5888888888889	250.55555555555557
374196000	1441066077	30.984473589176822	122.84138400930439	8.1	243.56666666666666	250.66666666666669
374196000	1441066078	30.984455801456004	122.8413449392149	8.1	243.54444444444448	250.7777777777778
374196000	1441066079	30.984437929225702	122.84130530205742	8.1	243.52222222222224	250.8888888888889
374196000	1441066080	30.984420000000004	122.841265	8.1	243.50000000000003	251.0
374196000	1441066081	30.984402037666708	122.841223973324	8.1	243.48000000000002	251.0
374196000	1441066082	30.984384051609194	122.84118231476305	8.1	243.46	251.0
374196000	1441066083	30.98436604758485	122.84114015516388	8.1	243.44000000000003	251.0
374196000	1441066084	30.984348031351253	122.84109762537311	8.1	243.42000000000002	251.0
374196000	1441066085	30.98433000866613	122.84105485623719	8.1	243.40000000000003	251.0
374196000	1441066086	30.984311985287366	122.84101197860252	8.1	243.38000000000002	251.0
374196000	1441066087	30.984293966973038	122.84096912331535	8.1	243.36	251.0
374196000	1441066088	30.984275959481387	122.84092642122187	8.1	243.34000000000003	251.0
374196000	1441066089	30.98425796857085	122.84088400316809	8.1	243.32000000000002	251.0
374196000	1441066090	30.984239999999993	122.840842	8.1	243.30000000000004	251.0
374196000	1441066091	30.984222061944156	122.84080050658135	8.1	243.30000000000004	251.0
374196000	1441066092	30.984204172244905	122.84075947384775	8.1	243.30000000000004	251.0
374196000	1441066093	30.984186351160346	122.84071881675281	8.1	243.30000000000004	251.0
374196000	1441066094	30.984168618948445	122.84067845025017	8.1	243.30000000000004	251.0
374196000	1441066095	30.98415099586706	122.84063828929342	8.1	243.30000000000004	251.0
374196000	1441066096	30.98413350217392	122.84059824883633	8.1	243.30000000000004	251.0
374196000	1441066097	30.984116158126692	122.84055824383255	8.1	243.30000000000004	251.0
374196000	1441066098	30.984098983982918	122.84051818923587	8.1	243.30000000000004	251.0
374196000	1441066099	30.984082	122.840478	8.1	243.30000000000004	251.0
374196000	1441066100	30.984065227546917	122.84043762435532	8.09090909090909	243.3545454545455	251.0
374196000	1441066101	30.984048692438904	122.84039714363819	8.081818181818182	243.4090909090909	251.0
374196000	1441066102	30.984032421603015	122.84035667246147	8.072727272727272	243.46363636363637	251.0
374196000	1441066103	30.9840164419664	122.84031632543781	8.063636363636363	243.51818181818183	251.0
374196000	1441066104	30.98400078045634	122.84027621717979	8.054545454545455	243.5727272727273	251.0
374196000	1441066105	30.983985464000295	122.84023646229987	8.045454545454545	243.62727272727273	251.0
374196000	1441066106	30.983970519525826	122.84019717541037	8.036363636363637	243.6818181818182	251.0
374196000	1441066107	30.983955973960658	122.84015847112356	8.027272727272727	243.73636363636365	251.0
374196000	1441066108	30.983941854232636	122.84012046405154	8.018181818181818	243.7909090909091	251.0
374196000	1441066109	30.983928187269708	122.84008326880638	8.00909090909091	243.84545454545452	251.0
374196000	1441066110	30.983914999999993	122.840047	8.0	243.9	251.0
374196000	1441066111	30.983902293917104	122.8400117187635	8.0	243.92999999999998	251.0
374196000	1441066112	30.983889968776438	122.83997727230492	8.0	243.95999999999998	251.0
374196000	1441066113	30.98387789889863	122.83994345435173	8.0	243.98999999999998	251.0
374196000	1441066114	30.98386595860407	122.83991005863169	8.0	244.01999999999998	251.0
374196000	1441066115	30.983854022212935	122.83987687887291	8.0	244.04999999999998	251.0
374196000	1441066116	30.983841964045197	122.83984370880374	8.0	244.07999999999998	251.0
374196000	1441066117	30.9838296584206	122.83981034215277	8.0	244.10999999999999	251.0
374196000	1441066118	30.9838169796587	122.839776572649	8.0	244.14	251.0
374196000	1441066119	30.983803802078814	122.83974219402155	8.0	244.17	251.0
374196000	1441066120	30.983790000000013	122.839707	8.0	244.2	251.0
374196000	1441066121	30.98377548679791	122.83967084663092	8.0	244.2272727272727	251.0
374196000	1441066122	30.98376033207506	122.8396338392281	8.0	244.25454545454545	251.0
374196000	1441066123	30.983744644490834	122.83959614542185	8.0	244.28181818181815	251.0
374196000	1441066124	30.983728532704845	122.83955793284228	8.0	244.3090909090909	251.0
374196000	1441066125	30.983712105376863	122.8395193691192	8.0	244.33636363636361	251.0
374196000	1441066126	30.98369547116687	122.8394806218821	8.0	244.36363636363637	251.0
374196000	1441066127	30.983678738735048	122.83944185876027	8.0	244.39090909090908	251.0
374196000	1441066128	30.983662016741775	122.83940324738262	8.0	244.41818181818184	251.0
374196000	1441066129	30.983645413847622	122.83936495537783	8.0	244.44545454545454	251.0
374196000	1441066130	30.983629038713374	122.83932715037426	8.0	244.4727272727273	251.0
374196000	1441066131	30.983613	122.83929	8.0	244.5	251.0
374196000	1441066132	30.983597355998945	122.83925357618513	8.0	244.4777777777778	251.0
374196000	1441066133	30.983581963522838	122.83921756806875	8.0	244.45555555555555	251.0
374196000	1441066134	30.983566629014174	122.83918156909272	8.0	244.43333333333337	251.0
374196000	1441066135	30.983551158915024	122.83914517269946	8.0	244.41111111111113	251.0
374196000	1441066136	30.983535359666966	122.83910797233193	8.0	244.38888888888889	251.0
374196000	1441066137	30.98351903771111	122.8390695614337	8.0	244.36666666666667	251.0
374196000	1441066138	30.983501999488062	122.83902953344894	8.0	244.3444444444445	251.0
374196000	1441066139	30.983484051437888	122.83898748182251	8.0	244.32222222222225	251.0
374196000	1441066140	30.983465	122.83894300000001	8.0	244.3	251.0
374196000	1441066141	30.983444744964046	122.83889587179385	8.0	244.2888888888889	250.8888888888889
374196000	1441066142	30.98342355952309	122.83884664248063	8.0	244.2777777777778	250.7777777777778
374196000	1441066143	30.9834018102219	122.83879604770188	8.0	244.26666666666668	250.66666666666669
374196000	1441066144	30.983379863606398	122.83874482309767	8.0	244.25555555555556	250.55555555555557
374196000	1441066145	30.9833580862236	122.83869370430672	8.0	244.24444444444444	250.44444444444446
374196000	1441066146	30.983336844621718	122.83864342696629	8.0	244.23333333333332	250.33333333333334
374196000	1441066147	30.983316505350064	122.8385947267122	8.0	244.2222222222222	250.22222222222223
374196000	1441066148	30.98329743495905	122.83854833917898	8.0	244.21111111111108	250.11111111111114
374196000	1441066149	30.983279999999993	122.83850500000001	8.0	244.2	250.00000000000003
374196000	1441066150	30.98326445133197	122.83846521727074	8.0	244.18181818181816	250.00000000000003
374196000	1441066151	30.983250577041726	122.83842858893857	8.0	244.16363636363633	250.00000000000003
374196000	1441066152	30.98323804952205	122.83839448541491	8.0	244.1454545454545	250.00000000000003
374196000	1441066153	30.983226541164907	122.83836227711224	8.0	244.1272727272727	250.00000000000003
374196000	1441066154	30.98321572436152	122.83833133444398	8.0	244.10909090909087	250.00000000000003
374196000	1441066155	30.98320527150249	122.83830102782424	8.0	244.0909090909091	250.00000000000003
374196000	1441066156	30.983194854977775	122.83827072766796	8.0	244.07272727272726	250.00000000000003
374196000	1441066157	30.983184147176733	122.8382398043907	8.0	244.05454545454546	250.00000000000003
374196000	1441066158	30.98317282048813	122.83820762840878	8.0	244.03636363636363	250.00000000000003
374196000	1441066159	30.983160547300088	122.8381735701392	8.0	244.0181818181818	250.00000000000003
374196000	1441066160	30.983147000000006	122.838137	8.0	244.0	250.00000000000003
374196000	1441066161	30.98313194159842	122.83809747377225	7.99	243.98999999999998	250.00000000000003
374196000	1441066162	30.983115497601606	122.83805528868614	7.98	243.98	250.00000000000003
374196000	1441066163	30.983097884140182	122.83801092733373	7.97	243.97	250.00000000000003
374196000	1441066164	30.983079317345293	122.83796487230649	7.96	243.95999999999998	250.00000000000003
374196000	1441066165	30.98306001334872	122.83791760619515	7.95	243.95	250.00000000000003
374196000	1441066166	30.983040188282875	122.8378696115898	7.94	243.94	250.00000000000003
374196000	1441066167	30.983020058280886	122.83782137107958	7.930000000000001	243.92999999999998	250.00000000000003
374196000	1441066168	30.9829998394766	122.83777336725302	7.92	243.92	250.00000000000003
374196000	1441066169	30.982979748004553	122.83772608269756	7.91	243.91	250.00000000000003
374196000	1441066170	30.982959999999995	122.83768	7.9	243.9	250.00000000000003
374196000	1441066171	30.98294076991654	122.83763548931005	7.9	243.88888888888889	250.00000000000003
374196000	1441066172	30.982922065478853	122.83759247103212	7.9	243.87777777777777	250.00000000000003
374196000	1441066173	30.98290385272905	122.83755075313466	7.9	243.86666666666665	250.00000000000003
374196000	1441066174	30.98288609770896	122.83751014358631	7.9	243.85555555555553	250.00000000000003
374196000	1441066175	30.982868766460147	122.83747045035597	7.9	243.84444444444446	250.00000000000003
374196000	1441066176	30.982851825023907	122.83743148141274	7.9	243.83333333333334	250.00000000000003
374196000	1441066177	30.982835239441286	122.83739304472594	7.9	243.82222222222222	250.00000000000003
374196000	1441066178	30.982818975753126	122.83735494826512	7.9	243.8111111111111	250.00000000000003
374196000	1441066179	30.982802999999997	122.837317	7.9	243.8	250.00000000000003
374196000	1441066180	30.982787282310923	122.83727904965149	7.9	243.78181818181818	250.00000000000003
374196000	1441066181	30.98277180916953	122.83724111394464	7.9	243.76363636363635	250.00000000000003
374196000	1441066182	30.98275657114816	122.8372032513555	7.9	243.74545454545452	250.00000000000003
374196000	1441066183	30.9827415588192	122.83716552036012	7.9	243.72727272727272	250.00000000000003
374196000	1441066184	30.98272676275513	122.8371279794345	7.9	243.7090909090909	250.00000000000003
374196000	1441066185	30.98271217352848	122.83709068705463	7.9	243.69090909090912	250.00000000000003
374196000	1441066186	30.982697781711867	122.83705370169649	7.9	243.6727272727273	250.00000000000003
374196000	1441066187	30.982683577877957	122.83701708183601	7.9	243.65454545454548	250.00000000000003
374196000	1441066188	30.982669552599457	122.83698088594916	7.9	243.63636363636365	250.00000000000003
374196000	1441066189	30.98265569644919	122.83694517251186	7.9	243.61818181818182	250.00000000000003
374196000	1441066190	30.982641999999995	122.83691000000002	7.9	243.60000000000002	250.00000000000003
374196000	1441066191	30.982628439079757	122.83687538599894	7.9	243.58	250.00000000000003
374196000	1441066192	30.982614930536155	122.83684118453176	7.9	243.56	250.00000000000003
374196000	1441066193	30.98260137647164	122.83680720873124	7.9	243.54000000000002	250.00000000000003
374196000	1441066194	30.982587678988477	122.83677327173042	7.9	243.52	250.00000000000003
374196000	1441066195	30.982573740188766	122.83673918666256	7.9	243.50000000000003	250.00000000000003
374196000	1441066196	30.982559462174343	122.83670476666117	7.9	243.48000000000002	250.00000000000003
374196000	1441066197	30.98254474704692	122.83666982486004	7.9	243.46	250.00000000000003
374196000	1441066198	30.98252949690791	122.83663417439318	7.9	243.44000000000003	250.00000000000003
374196000	1441066199	30.982513613858607	122.83659762839495	7.9	243.42000000000002	250.00000000000003
374196000	1441066200	30.982497000000006	122.83656	7.9	243.40000000000003	250.00000000000003
374196000	1441066201	30.982479601303726	122.83652117626947	7.9	243.39000000000001	249.90000000000003
374196000	1441066202	30.9824615392247	122.83648133996944	7.9	243.38000000000002	249.80000000000004
374196000	1441066203	30.98244297908892	122.83644074779183	7.9	243.37000000000003	249.7
374196000	1441066204	30.982424086222693	122.83639965642811	7.9	243.36	249.6
374196000	1441066205	30.982405025952644	122.83635832256932	7.9	243.35000000000002	249.5
374196000	1441066206	30.98238596360574	122.83631700290594	7.9	243.34000000000003	249.4
374196000	1441066207	30.982367064509265	122.836275954128	7.9	243.33000000000004	249.3
374196000	1441066208	30.982348493990813	122.83623543292506	7.9	243.32000000000002	249.19999999999996
374196000	1441066209	30.98233041737831	122.83619569598619	7.9	243.31000000000003	249.09999999999997
374196000	1441066210	30.982313000000005	122.83615700000001	7.9	243.30000000000004	248.99999999999997
374196000	1441066211	30.98229635754336	122.83611952492963	7.9	243.20000000000005	249.1111111111111
374196000	1441066212	30.982280407131924	122.83608314383753	7.9	243.10000000000005	249.2222222222222
374196000	1441066213	30.982265016247982	122.83604765306153	7.9	243.0	249.33333333333331
374196000	1441066214	30.98225005237357	122.83601284893966	7.9	242.9	249.44444444444443
374196000	1441066215	30.98223538299048	122.83597852781043	7.9	242.8	249.55555555555557
374196000	1441066216	30.98222087558033	122.83594448601258	7.9	242.70000000000002	249.66666666666669
374196000	1441066217	30.98220639762447	122.83591051988525	7.9	242.59999999999997	249.7777777777778
374196000	1441066218	30.982191816604043	122.83587642576782	7.9	242.49999999999997	249.8888888888889
374196000	1441066219	30.982177	122.83584200000001	7.9	242.39999999999998	250.00000000000003
374196000	1441066220	30.982161848675233	122.83580708762146	7.9	242.35454545454544	250.00000000000003
374196000	1441066221	30.98214639702113	122.83577172847032	7.9	242.30909090909088	250.00000000000003
374196000	1441066222	30.98213071281137	122.83573601108418	7.9	242.26363636363635	250.00000000000003
374196000	1441066223	30.98211486381969	122.83570002400057	7.9	242.21818181818182	250.00000000000003
374196000	1441066224	30.98209891781996	122.83566385575678	7.9	242.1727272727273	250.00000000000003
374196000	1441066225	30.982082942586107	122.83562759488998	7.9	242.12727272727273	250.00000000000003
374196000	1441066226	30.982067005892187	122.83559132993717	7.9	242.0818181818182	250.00000000000003
374196000	1441066227	30.982051175512314	122.83555514943515	7.9	242.03636363636366	250.00000000000003
374196000	1441066228	30.982035519220748	122.83551914192063	7.9	241.99090909090913	250.00000000000003
374196000	1441066229	30.98202010479184	122.83548339593015	7.9	241.94545454545454	250.00000000000003
374196000	1441066230	30.982005	122.83544800000001	7.9	241.9	250.00000000000003
374196000	1441066231	30.98199024732542	122.83541300730191	7.9	241.9	250.00000000000003
374196000	1441066232	30.981975788070848	122.8353783295494	7.9	241.9	250.00000000000003
374196000	1441066233	30.981961538244537	122.83534384309156	7.9	241.9	250.00000000000003
374196000	1441066234	30.981947413854638	122.83530942427774	7.9	241.9	250.00000000000003
374196000	1441066235	30.98193333090913	122.83527494945754	7.9	241.9	250.00000000000003
374196000	1441066236	30.98191920541592	122.8352402949806	7.9	241.9	250.00000000000003
374196000	1441066237	30.981904953382706	122.8352053371969	7.9	241.9	250.00000000000003
374196000	1441066238	30.98189049081713	122.83516995245657	7.9	241.9	250.00000000000003
374196000	1441066239	30.98187573372663	122.8351340171099	7.9	241.9	250.00000000000003
374196000	1441066240	30.981860598118526	122.83509740750748	7.9	241.9	250.00000000000003
374196000	1441066241	30.981844999999993	122.83506	7.9	241.9	250.00000000000003
374196000	1441066242	30.981828877275753	122.83502170410114	7.9	241.9	250.10000000000002
374196000	1441066243	30.98181225544126	122.83498256197525	7.9	241.9	250.20000000000002
374196000	1441066244	30.981795181889726	122.83494264894925	7.9	241.9	250.3
374196000	1441066245	30.98177770401448	122.8349020403499	7.9	241.9	250.4
374196000	1441066246	30.98175986920886	122.83486081150394	7.9	241.9	250.5
374196000	1441066247	30.98174172486637	122.83481903773793	7.9	241.9	250.60000000000002
374196000	1441066248	30.98172331838052	122.83477679437829	7.9	241.9	250.70000000000002
374196000	1441066249	30.981704697145005	122.83473415675134	7.9	241.9	250.8
374196000	1441066250	30.981685908553544	122.83469120018322	7.9	241.9	250.9
374196000	1441066251	30.981667	122.834648	7.9	241.9	251.0
374196000	1441066252	30.98164801087004	122.83460462631763	7.9	241.9375	251.0
374196000	1441066253	30.98162894851644	122.83456112841223	7.9	241.975	251.0
374196000	1441066254	30.98160981228382	122.83451755035001	7.9	242.01250000000002	251.0
374196000	1441066255	30.98159060151681	122.83447393619709	7.9	242.05	251.0
374196000	1441066256	30.981571315560117	122.83443033001957	7.9	242.0875	251.0
374196000	1441066257	30.98155195375852	122.83438677588353	7.9	242.12500000000003	251.0
374196000	1441066258	30.981532515456845	122.834343317855	7.9	242.16250000000002	251.0
374196000	1441066259	30.981512999999985	122.8343	7.9	242.2	251.0
374196000	1441066260	30.981493410451566	122.83425686386165	7.9	242.21818181818182	251.0
374196000	1441066261	30.981473764750085	122.8342139408918	7.9	242.23636363636365	251.0
374196000	1441066262	30.98145408455273	122.83417126001937	7.9	242.25454545454545	251.0
374196000	1441066263	30.981434391516753	122.83412885017326	7.9	242.27272727272728	251.0
374196000	1441066264	30.981414707299464	122.83408674028226	7.9	242.2909090909091	251.0
374196000	1441066265	30.981395053558145	122.83404495927516	7.9	242.30909090909088	251.0
374196000	1441066266	30.981375451950186	122.83400353608063	7.9	242.32727272727269	251.0
374196000	1441066267	30.98135592413293	122.83396249962729	7.9	242.34545454545452	251.0
374196000	1441066268	30.981336491763862	122.83392187884374	7.9	242.36363636363635	251.0
374196000	1441066269	30.981317176500376	122.83388170265849	7.9	242.38181818181818	251.0
374196000	1441066270	30.981298000000006	122.83384199999999	7.9	242.39999999999998	251.0
374196000	1441066271	30.98127898634916	122.83380278229603	7.9	242.45555555555558	251.11111111111111
374196000	1441066272	30.981260169350065	122.83376399097179	7.9	242.5111111111111	251.22222222222223
374196000	1441066273	30.98124158523373	122.8337255499519	7.9	242.56666666666666	251.33333333333334
374196000	1441066274	30.981223270231098	122.83368738316088	7.9	242.6222222222222	251.44444444444446
374196000	1441066275	30.981205260573017	122.83364941452334	7.9	242.67777777777778	251.55555555555557
374196000	1441066276	30.98118759249025	122.83361156796391	7.9	242.73333333333332	251.66666666666666
374196000	1441066277	30.98117030221344	122.83357376740713	7.9	242.7888888888889	251.77777777777777
374196000	1441066278	30.9811534259732	122.83353593677762	7.9	242.84444444444443	251.88888888888889
374196000	1441066279	30.981137	122.833498	7.9	242.9	252.0
374196000	1441066280	30.981121046704665	122.83345990358929	7.8909090909090915	242.9727272727273	251.90909090909088
374196000	1441066281	30.981105533219775	122.83342168442225	7.881818181818182	243.04545454545453	251.81818181818184
374196000	1441066282	30.981090412858368	122.83338340196622	7.872727272727273	243.11818181818182	251.72727272727272
374196000	1441066283	30.98107563893353	122.83334511568849	7.863636363636364	243.1909090909091	251.63636363636363
374196000	1441066284	30.981061164758447	122.83330688505643	7.8545454545454545	243.26363636363638	251.54545454545456
374196000	1441066285	30.981046943646408	122.83326876953744	7.845454545454546	243.33636363636361	251.45454545454544
374196000	1441066286	30.981032928910686	122.83323082859894	7.836363636363636	243.4090909090909	251.3636363636364
374196000	1441066287	30.98101907386469	122.8331931217084	7.827272727272727	243.4818181818182	251.27272727272728
374196000	1441066288	30.981005331821894	122.83315570833336	7.818181818181818	243.5545454545455	251.1818181818182
374196000	1441066289	30.980991656095785	122.83311864794136	7.809090909090909	243.62727272727273	251.09090909090912
374196000	1441066290	30.980977999999993	122.83308200000002	7.8	243.70000000000002	251.0
374196000	1441066291	30.98096432381569	122.83304580812258	7.8	243.76363636363635	251.0
374196000	1441066292	30.980950615694073	122.83301005250495	7.8	243.82727272727277	251.0
374196000	1441066293	30.980936870753954	122.83297469748861	7.8	243.8909090909091	251.0
374196000	1441066294	30.98092308411396	122.83293970741519	7.8	243.95454545454547	251.0
374196000	1441066295	30.980909250892783	122.83290504662628	7.8	244.0181818181818	251.0
374196000	1441066296	30.980895366209012	122.83287067946347	7.8	244.08181818181822	251.0
374196000	1441066297	30.98088142518124	122.83283657026846	7.8	244.14545454545456	251.0
374196000	1441066298	30.980867422927975	122.83280268338287	7.8	244.20909090909092	251.0
374196000	1441066299	30.98085335456771	122.83276898314843	7.8	244.27272727272725	251.0
374196000	1441066300	30.980839215218904	122.83273543390689	7.8	244.33636363636367	251.0
374196000	1441066301	30.980824999999992	122.83270199999998	7.8	244.4	251.0
374196000	1441066302	30.980810701550464	122.83266863713206	7.8	244.37894736842105	250.94736842105266
374196000	1441066303	30.98079630259442	122.83263526645756	7.8	244.35789473684213	250.89473684210526
374196000	1441066304	30.980781783376983	122.8326018004936	7.8	244.33684210526317	250.8421052631579
374196000	1441066305	30.9807671241432	122.83256815175739	7.8	244.31578947368422	250.78947368421055
374196000	1441066306	30.98075230513801	122.83253423276616	7.8	244.29473684210527	250.73684210526318
374196000	1441066307	30.9807373066063	122.83249995603725	7.8	244.27368421052634	250.68421052631578
374196000	1441066308	30.98072210879281	122.83246523408816	7.8	244.2526315789474	250.63157894736844
374196000	1441066309	30.980706691942213	122.83242997943636	7.8	244.2315789473684	250.57894736842107
374196000	1441066310	30.98069103629907	122.83239410459943	7.8	244.21052631578945	250.52631578947373
374196000	1441066311	30.980675122107854	122.83235752209515	7.8	244.18947368421055	250.4736842105263
374196000	1441066312	30.980658929612893	122.83232014444131	7.8	244.16842105263157	250.42105263157896
374196000	1441066313	30.980642439058443	122.8322818841558	7.8	244.14736842105262	250.36842105263162
374196000	1441066314	30.980625630688596	122.83224265375671	7.8	244.12631578947367	250.31578947368425
374196000	1441066315	30.980608484747364	122.83220236576209	7.8	244.10526315789474	250.26315789473685
374196000	1441066316	30.980590981478585	122.83216093269024	7.8	244.0842105263158	250.21052631578948
374196000	1441066317	30.980573101125966	122.83211826705954	7.8	244.06315789473683	250.15789473684214
374196000	1441066318	30.980554823933094	122.83207428138849	7.8	244.04210526315785	250.10526315789477
374196000	1441066319	30.98053613014334	122.8320288881957	7.8	244.02105263157895	250.05263157894737
374196000	1441066320	30.98051699999999	122.831982	7.8	244.0	250.00000000000003
374196000	1441066321	30.980497448131384	122.83193364139636	7.8	243.95555555555552	250.00000000000003
374196000	1441066322	30.98047762670742	122.83188428528396	7.8	243.9111111111111	250.00000000000003
374196000	1441066323	30.980457722284033	122.83183451663729	7.8	243.86666666666665	250.00000000000003
374196000	1441066324	30.980437921418055	122.83178492042993	7.8	243.82222222222222	250.00000000000003
374196000	1441066325	30.980418410667248	122.83173608163462	7.8	243.77777777777777	250.00000000000003
374196000	1441066326	30.98039937659022	122.83168858522326	7.8	243.73333333333335	250.00000000000003
374196000	1441066327	30.980381005746448	122.83164301616691	7.8	243.6888888888889	250.00000000000003
374196000	1441066328	30.98036348469609	122.83159995943593	7.8	243.64444444444447	250.00000000000003
374196000	1441066329	30.980346999999984	122.83156000000001	7.8	243.60000000000002	250.00000000000003
374196000	1441066330	30.980331676293186	122.83152354313695	7.8	243.5818181818182	249.9090909090909
374196000	1441066331	30.980317390505252	122.83149027535927	7.8	243.56363636363636	249.81818181818187
374196000	1441066332	30.980303957638714	122.83145970348883	7.8	243.54545454545456	249.72727272727275
374196000	1441066333	30.980291192695464	122.83143133434812	7.8	243.52727272727273	249.63636363636363
374196000	1441066334	30.980278910676848	122.8314046747603	7.8	243.5090909090909	249.54545454545453
374196000	1441066335	30.980266926583678	122.831379231549	7.8	243.49090909090913	249.45454545454547
374196000	1441066336	30.980255055416347	122.83135451153831	7.8	243.4727272727273	249.36363636363637
374196000	1441066337	30.980243112174882	122.83133002155284	7.8	243.4545454545455	249.27272727272725
374196000	1441066338	30.980230911858914	122.83130526841761	7.8	243.43636363636367	249.18181818181816
374196000	1441066339	30.980218269467677	122.83127975895802	7.8	243.41818181818184	249.0909090909091
374196000	1441066340	30.980205	122.83125300000002	7.8	243.40000000000003	248.99999999999997
374196000	1441066341	30.980190958470594	122.83122460345122	7.8	243.32727272727274	248.99999999999997
374196000	1441066342	30.980176159959004	122.83119460154427	7.8	243.2545454545455	248.99999999999997
374196000	1441066343	30.980160659561022	122.83116313159294	7.8	243.18181818181822	248.99999999999997
374196000	1441066344	30.98014451237258	122.83113033091092	7.8	243.10909090909092	248.99999999999997
374196000	1441066345	30.980127773489677	122.83109633681175	7.8	243.03636363636363	248.99999999999997
374196000	1441066346	30.980110498008443	122.83106128660896	7.8	242.9636363636364	248.99999999999997
374196000	1441066347	30.980092741025082	122.83102531761578	7.8	242.89090909090913	248.99999999999997
374196000	1441066348	30.980074557635973	122.8309885671454	7.8	242.81818181818184	248.99999999999997
374196000	1441066349	30.980056002937648	122.83095117251081	7.8	242.74545454545455	248.99999999999997
374196000	1441066350	30.98003713202671	122.8309132710248	7.8	242.67272727272731	248.99999999999997
374196000	1441066351	30.98001800000001	122.83087500000002	7.8	242.60000000000002	248.99999999999997
374196000	1441066352	30.979998664488672	122.8308364808531	7.8	242.54444444444445	248.99999999999997
374196000	1441066353	30.979979193260764	122.83079777141735	7.8	242.4888888888889	248.99999999999997
374196000	1441066354	30.97995965661855	122.83075891363012	7.8	242.43333333333334	248.99999999999997
374196000	1441066355	30.979940124864395	122.83071994942868	7.8	242.3777777777778	248.99999999999997
374196000	1441066356	30.979920668300696	122.83068092075003	7.8	242.32222222222222	248.99999999999997
374196000	1441066357	30.97990135722988	122.83064186953116	7.8	242.2666666666667	248.99999999999997
374196000	1441066358	30.97988226195447	122.8306028377088	7.8	242.2111111111111	248.99999999999997
374196000	1441066359	30.979863452776975	122.83056386721958	7.8	242.1555555555556	248.99999999999997
374196000	1441066360	30.97984500000001	122.83052500000001	7.8	242.1	248.99999999999997
374196000	1441066361	30.979826955385363	122.83048627675277	7.8	242.06	248.99999999999997
374196000	1441066362	30.979809296531418	122.83044773324598	7.8	242.02	248.99999999999997
374196000	1441066363	30.97979198249571	122.83040940401413	7.8	241.98000000000002	248.99999999999997
374196000	1441066364	30.979774972335868	122.83037132359188	7.8	241.94000000000003	248.99999999999997
374196000	1441066365	30.979758225109506	122.83033352651377	7.8	241.9	248.99999999999997
374196000	1441066366	30.97974169987431	122.83029604731446	7.8	241.85999999999996	248.99999999999997
374196000	1441066367	30.979725355687997	122.83025892052865	7.8	241.81999999999996	248.99999999999997
374196000	1441066368	30.979709151608304	122.83022218069114	7.8	241.77999999999997	248.99999999999997
374196000	1441066369	30.979693046693026	122.83018586233663	7.8	241.73999999999998	248.99999999999997
374196000	1441066370	30.979677000000002	122.83015	7.8	241.7	248.99999999999997
374196000	1441066371	30.979660977859055	122.8301146061608	7.8	241.7	249.09999999999997
374196000	1441066372	30.979644975688153	122.83007960507734	7.8	241.7	249.19999999999996
374196000	1441066373	30.97962899617709	122.83004489895275	7.8	241.7	249.3
374196000	1441066374	30.97961304201564	122.83001038999014	7.8	241.7	249.4
374196000	1441066375	30.979597115893398	122.82997598039272	7.8	241.7	249.5
374196000	1441066376	30.979581220499895	122.82994157236375	7.8	241.7	249.6
374196000	1441066377	30.97956535852454	122.82990706810658	7.8	241.7	249.7
374196000	1441066378	30.97954953265666	122.82987236982459	7.8	241.7	249.80000000000004
374196000	1441066379	30.979533745585435	122.82983737972121	7.8	241.7	249.90000000000003
374196000	1441066380	30.97951799999999	122.829802	7.8	241.7	250.00000000000003
374196000	1441066381	30.979502294087837	122.8297661530754	7.8	241.71428571428572	250.00000000000003
374196000	1441066382	30.979486608030484	122.82972984220548	7.8	241.7285714285714	250.00000000000003
374196000	1441066383	30.979470917508042	122.8296930908593	7.8	241.74285714285713	250.00000000000003
374196000	1441066384	30.979455198200586	122.82965592250586	7.8	241.7571428571428	250.00000000000003
374196000	1441066385	30.979439425788243	122.82961836061422	7.8	241.77142857142854	250.00000000000003
374196000	1441066386	30.97942357595115	122.82958042865347	7.8	241.78571428571428	250.00000000000003
374196000	1441066387	30.979407624369482	122.82954215009268	7.8	241.79999999999998	250.00000000000003
374196000	1441066388	30.97939154672341	122.82950354840102	7.8	241.81428571428572	250.00000000000003
374196000	1441066389	30.97937531869318	122.82946464704766	7.8	241.82857142857145	250.00000000000003
374196000	1441066390	30.97935891595901	122.82942546950171	7.8	241.84285714285713	250.00000000000003
374196000	1441066391	30.97934231420117	122.8293860392324	7.8	241.85714285714286	250.00000000000003
374196000	1441066392	30.979325489099963	122.82934637970902	7.8	241.87142857142854	250.00000000000003
374196000	1441066393	30.979308416335716	122.82930651440077	7.8	241.88571428571427	250.00000000000003
374196000	1441066394	30.979291071588765	122.82926646677694	7.8	241.9	250.00000000000003
374196000	1441066395	30.979273430539507	122.82922626030688	7.8	241.9142857142857	250.00000000000003
374196000	1441066396	30.979255468868313	122.8291859184599	7.8	241.92857142857144	250.00000000000003
374196000	1441066397	30.979237162255657	122.82914546470538	7.8	241.94285714285718	250.00000000000003
374196000	1441066398	30.979218486381992	122.8291049225127	7.8	241.95714285714286	250.00000000000003
374196000	1441066399	30.97919941692781	122.82906431535126	7.8	241.9714285714286	250.00000000000003
374196000	1441066400	30.979179929573622	122.82902366669055	7.8	241.98571428571427	250.00000000000003
374196000	1441066401	30.97916	122.828983	7.8	242.0	250.00000000000003
374196000	1441066402	30.979139634855514	122.82894235324447	7.8	242.04000000000002	250.00000000000003
374196000	1441066403	30.979118964660987	122.82890182237036	7.8	242.08	250.00000000000003
374196000	1441066404	30.97909815090527	122.828861517819	7.8	242.12	250.00000000000003
374196000	1441066405	30.979077355077475	122.82882155003148	7.8	242.16	250.00000000000003
374196000	1441066406	30.979056738666742	122.82878202944846	7.8	242.2	250.00000000000003
374196000	1441066407	30.979036463162416	122.82874306651027	7.8	242.24	250.00000000000003
374196000	1441066408	30.979016690053967	122.82870477165685	7.8	242.28	250.00000000000003
374196000	1441066409	30.97899758083092	122.82866725532782	7.8	242.32	250.00000000000003
374196000	1441066410	30.978979296983017	122.82863062796253	7.8	242.35999999999999	250.00000000000003
374196000	1441066411	30.978962000000006	122.828595	7.8	242.39999999999998	250.00000000000003
374196000	1441066412	30.97894578553645	122.82856039689477	7.8	242.42	250.00000000000003
374196000	1441066413	30.978930485905316	122.82852650416437	7.8	242.43999999999997	250.00000000000003
374196000	1441066414	30.97891586758383	122.82849292234262	7.8	242.45999999999998	250.00000000000003
374196000	1441066415	30.97890169704878	122.82845925196406	7.8	242.48	250.00000000000003
374196000	1441066416	30.97888774077656	122.82842509356362	7.8	242.49999999999997	250.00000000000003
374196000	1441066417	30.97887376524314	122.82839004767693	7.8	242.52000000000004	250.00000000000003
374196000	1441066418	30.978859536924013	122.82835371484012	7.8	242.54000000000002	250.00000000000003
374196000	1441066419	30.978844822294207	122.82831569558995	7.8	242.56000000000003	250.00000000000003
374196000	1441066420	30.97882938782823	122.82827559046386	7.8	242.58	250.00000000000003
374196000	1441066421	30.97881300000001	122.828233	7.8	242.60000000000002	250.00000000000003
374196000	1441066422	30.97879551990531	122.82818773983757	7.8	242.63750000000002	250.00000000000003
374196000	1441066423	30.978777187129964	122.82814048601702	7.8	242.67500000000004	250.00000000000003
374196000	1441066424	30.97875833588335	122.82809212967801	7.8	242.71250000000003	250.00000000000003
374196000	1441066425	30.97873930037612	122.82804356195886	7.8	242.75000000000003	250.00000000000003
374196000	1441066426	30.978720414820266	122.82799567399654	7.8	242.7875	250.00000000000003
374196000	1441066427	30.97870201342908	122.82794935692661	7.8	242.825	250.00000000000003
374196000	1441066428	30.978684430417125	122.8279055018834	7.8	242.8625	250.00000000000003
374196000	1441066429	30.978668	122.827865	7.8	242.9	250.00000000000003
374196000	1441066430	30.978652955776464	122.82782848046116	7.8	242.88181818181818	250.00000000000003
374196000	1441066431	30.97863912887437	122.82779552466181	7.8	242.86363636363637	250.00000000000003
374196000	1441066432	30.978626249802947	122.82776545205044	7.8	242.84545454545454	250.00000000000003
374196000	1441066433	30.97861404907049	122.8277375820764	7.8	242.8272727272727	250.00000000000003
374196000	1441066434	30.97860225718462	122.82771123418983	7.8	242.80909090909088	250.00000000000003
374196000	1441066435	30.97859060465234	122.82768572784163	7.8	242.79090909090914	250.00000000000003
374196000	1441066436	30.978578821980065	122.82766038248323	7.8	242.7727272727273	250.00000000000003
374196000	1441066437	30.97856663967366	122.82763451756675	7.8	242.75454545454548	250.00000000000003
374196000	1441066438	30.97855378823846	122.82760745254494	7.8	242.73636363636365	250.00000000000003
374196000	1441066439	30.978539998179237	122.82757850687126	7.8	242.71818181818185	250.00000000000003
374196000	1441066440	30.978524999999994	122.82754699999998	7.8	242.70000000000002	250.00000000000003
374196000	1441066441	30.978508608999576	122.82751244494693	7.8	242.70000000000002	250.00000000000003
374196000	1441066442	30.97849097965843	122.82747512897082	7.8	242.70000000000002	250.00000000000003
374196000	1441066443	30.978472351252808	122.82743553289059	7.8	242.70000000000002	250.00000000000003
374196000	1441066444	30.978452963059418	122.82739413752468	7.8	242.70000000000002	250.00000000000003
374196000	1441066445	30.97843305435548	122.82735142369073	7.8	242.70000000000002	250.00000000000003
374196000	1441066446	30.978412864418804	122.82730787220562	7.8	242.70000000000002	250.00000000000003
374196000	1441066447	30.978392632527843	122.82726396388546	7.8	242.70000000000002	250.00000000000003
374196000	1441066448	30.978372597961666	122.82722017954544	7.8	242.70000000000002	250.00000000000003
374196000	1441066449	30.978352999999995	122.827177	7.8	242.70000000000002	250.00000000000003
374196000	1441066450	30.97833402557723	122.82713480880192	7.8	242.7090909090909	250.00000000000003
374196000	1441066451	30.978315652244063	122.8270936004603	7.8	242.71818181818185	250.00000000000003
374196000	1441066452	30.978297805205205	122.82705327222365	7.8	242.72727272727272	250.00000000000003
374196000	1441066453	30.9782804096651	122.82701372134066	7.8	242.73636363636365	250.00000000000003
374196000	1441066454	30.978263390828157	122.8269748450603	7.8	242.74545454545455	250.00000000000003
374196000	1441066455	30.978246673898553	122.82693654063176	7.8	242.75454545454548	250.00000000000003
374196000	1441066456	30.978230184080417	122.82689870530433	7.8	242.76363636363638	250.00000000000003
374196000	1441066457	30.978213846577706	122.8268612363276	7.8	242.7727272727273	250.00000000000003
374196000	1441066458	30.978197586594277	122.8268240309513	7.8	242.78181818181818	250.00000000000003
374196000	1441066459	30.978181329333843	122.8267869864254	7.8	242.79090909090914	250.00000000000003
374196000	1441066460	30.978165000000004	122.82675000000002	7.8	242.8	250.00000000000003
374196000	1441066461	30.978148534142854	122.82671298951328	7.8	242.79090909090914	250.00000000000003
374196000	1441066462	30.97813190869882	122.82667595515487	7.8	242.78181818181818	250.00000000000003
374196000	1441066463	30.97811511095091	122.82663891770234	7.8	242.7727272727273	250.00000000000003
374196000	1441066464	30.978098128182197	122.82660189793322	7.8	242.76363636363638	250.00000000000003
374196000	1441066465	30.97808094767576	122.82656491662509	7.8	242.75454545454548	250.00000000000003
374196000	1441066466	30.978063556714687	122.82652799455548	7.8	242.74545454545455	250.00000000000003
374196000	1441066467	30.978045942582103	122.82649115250196	7.8	242.73636363636365	250.00000000000003
374196000	1441066468	30.97802809256116	122.82645441124207	7.8	242.72727272727272	250.00000000000003
374196000	1441066469	30.978009993935032	122.82641779155342	7.8	242.71818181818185	250.00000000000003
374196000	1441066470	30.9779916339869	122.82638131421352	7.8	242.7090909090909	250.00000000000003
374196000	1441066471	30.977973000000002	122.82634499999999	7.8	242.70000000000002	250.00000000000003
374196000	1441066472	30.977954095467272	122.82630885428954	7.8	242.66000000000003	250.00000000000003
374196000	1441066473	30.977934988720534	122.8262728208554	7.8	242.62000000000003	250.00000000000003
374196000	1441066474	30.977915764301226	122.82623682806998	7.8	242.58	250.00000000000003
374196000	1441066475	30.97789650675073	122.82620080430557	7.8	242.54000000000002	250.00000000000003
374196000	1441066476	30.977877300610363	122.8261646779344	7.8	242.49999999999997	250.00000000000003
374196000	1441066477	30.977858230421326	122.82612837732862	7.8	242.45999999999998	250.00000000000003
374196000	1441066478	30.97783938072476	122.8260918308603	7.8	242.42	250.00000000000003
374196000	1441066479	30.977820836061717	122.82605496690151	7.8	242.38	250.00000000000003
374196000	1441066480	30.977802680973166	122.82601771382411	7.8	242.33999999999997	250.00000000000003
374196000	1441066481	30.977784999999994	122.82598	7.8	242.29999999999998	250.00000000000003
374196000	1441066482	30.97776784481739	122.82594178003842	7.8	242.31	250.00000000000003
374196000	1441066483	30.977751135638044	122.82590311349853	7.8	242.32	250.00000000000003
374196000	1441066484	30.97773475980911	122.82586408617715	7.8	242.32999999999998	250.00000000000003
374196000	1441066485	30.97771860467781	122.82582478387116	7.8	242.33999999999997	250.00000000000003
374196000	1441066486	30.97770255759153	122.82578529237757	7.8	242.35	250.00000000000003
374196000	1441066487	30.97768650589774	122.82574569749355	7.8	242.35999999999999	250.00000000000003
374196000	1441066488	30.977670336943973	122.8257060850163	7.8	242.36999999999998	250.00000000000003
374196000	1441066489	30.977653938077882	122.82566654074326	7.8	242.38	250.00000000000003
374196000	1441066490	30.97763719664728	122.82562715047195	7.8	242.39	250.00000000000003
374196000	1441066491	30.977620000000005	122.825588	7.8	242.39999999999998	250.00000000000003
374196000	1441066492	30.97760226133069	122.82554913041547	7.811111111111111	242.44444444444446	250.00000000000003
374196000	1441066493	30.977583997220528	122.8255104039676	7.822222222222222	242.48888888888885	250.00000000000003
374196000	1441066494	30.977565250097175	122.82547163819608	7.833333333333333	242.53333333333333	250.00000000000003
374196000	1441066495	30.97754606238804	122.8254326506406	7.844444444444444	242.57777777777778	250.00000000000003
374196000	1441066496	30.977526476520353	122.82539325884096	7.855555555555556	242.6222222222222	250.00000000000003
374196000	1441066497	30.97750653492106	122.82535328033705	7.866666666666667	242.66666666666666	250.00000000000003
374196000	1441066498	30.977486280016958	122.82531253266885	7.877777777777778	242.71111111111114	250.00000000000003
374196000	1441066499	30.9774657542345	122.82527083337644	7.888888888888889	242.75555555555556	250.00000000000003
374196000	1441066500	30.977444999999992	122.82522800000001	7.9	242.8	250.00000000000003
374196000	1441066501	30.97742407766541	122.82518395109514	7.9222222222222225	242.84444444444446	250.00000000000003
374196000	1441066502	30.977403119286688	122.82513900927857	7.944444444444445	242.88888888888889	250.00000000000003
374196000	1441066503	30.97738227484631	122.82509359818184	7.966666666666667	242.93333333333337	250.00000000000003
374196000	1441066504	30.977361694327293	122.82504814143576	7.988888888888889	242.97777777777776	250.00000000000003
374196000	1441066505	30.977341527713282	122.82500306267049	8.011111111111111	243.02222222222224	250.00000000000003
374196000	1441066506	30.97732192498851	122.82495878551562	8.033333333333333	243.06666666666663	250.00000000000003
374196000	1441066507	30.97730303613772	122.8249157336001	8.055555555555555	243.11111111111111	250.00000000000003
374196000	1441066508	30.977285011146275	122.82487433055225	8.077777777777778	243.1555555555555	250.00000000000003
374196000	1441066509	30.97726799999999	122.82483500000001	8.1	243.2	250.00000000000003
374196000	1441066510	30.977252100867474	122.82479802732499	8.108333333333333	243.23333333333335	250.00000000000003
374196000	1441066511	30.97723720464691	122.82476314492551	8.116666666666667	243.26666666666662	250.00000000000003
374196000	1441066512	30.977223150418418	122.8247299469546	8.125	243.29999999999998	250.00000000000003
374196000	1441066513	30.977209777261564	122.82469802756586	8.133333333333333	243.33333333333331	250.00000000000003
374196000	1441066514	30.977196924255516	122.82466698091342	8.141666666666666	243.36666666666667	250.00000000000003
374196000	1441066515	30.97718443047901	122.82463640115182	8.149999999999999	243.40000000000003	250.00000000000003
374196000	1441066516	30.977172135010374	122.82460588243605	8.158333333333333	243.4333333333333	250.00000000000003
374196000	1441066517	30.977159876927594	122.82457501892159	8.166666666666666	243.46666666666667	250.00000000000003
374196000	1441066518	30.97714749530823	122.82454340476426	8.174999999999999	243.50000000000003	250.00000000000003
374196000	1441066519	30.97713482922944	122.82451063412033	8.183333333333334	243.5333333333333	250.00000000000003
374196000	1441066520	30.977121717767954	122.8244763011465	8.191666666666666	243.56666666666666	250.00000000000003
374196000	1441066521	30.977107999999998	122.82444	8.2	243.60000000000002	250.00000000000003
374196000	1441066522	30.977093562046786	122.82440146508839	8.21111111111111	243.66666666666666	249.8888888888889
374196000	1441066523	30.97707847821105	122.82436099181874	8.222222222222221	243.73333333333335	249.7777777777778
374196000	1441066524	30.9770628698414	122.82431901584766	8.233333333333333	243.8	249.66666666666669
374196000	1441066525	30.977046858286954	122.82427597283124	8.244444444444444	243.86666666666665	249.55555555555557
374196000	1441066526	30.977030564897312	122.82423229842522	8.255555555555556	243.93333333333334	249.44444444444443
374196000	1441066527	30.9770141110227	122.82418842828469	8.266666666666667	244.0	249.33333333333331
374196000	1441066528	30.976997618013925	122.82414479806431	8.277777777777779	244.06666666666663	249.2222222222222
374196000	1441066529	30.97698120722237	122.82410184341822	8.28888888888889	244.13333333333333	249.1111111111111
374196000	1441066530	30.976965000000003	122.82406000000002	8.3	244.2	248.99999999999997
374196000	1441066531	30.976949084877763	122.82401957793567	8.32	244.14	248.99999999999997
374196000	1441066532	30.97693341910067	122.8239803852426	8.34	244.07999999999998	248.99999999999997
374196000	1441066533	30.976917927091783	122.82394210441133	8.360000000000001	244.01999999999998	248.99999999999997
374196000	1441066534	30.976902533273854	122.82390441793278	8.38	243.95999999999998	248.99999999999997
374196000	1441066535	30.976887162069183	122.82386700829818	8.4	243.9	248.99999999999997
374196000	1441066536	30.976871737899717	122.82382955799905	8.42	243.84	248.99999999999997
374196000	1441066537	30.976856185187064	122.8237917495273	8.44	243.78	248.99999999999997
374196000	1441066538	30.976840428352403	122.82375326537513	8.46	243.72	248.99999999999997
374196000	1441066539	30.97682439181658	122.82371378803506	8.48	243.66	248.99999999999997
374196000	1441066540	30.976808000000005	122.82367300000001	8.5	243.60000000000002	248.99999999999997
374196000	1441066541	30.97679119101904	122.82363066944528	8.511111111111111	243.56666666666666	248.99999999999997
374196000	1441066542	30.976773957775418	122.82358690727445	8.522222222222222	243.53333333333336	248.99999999999997
374196000	1441066543	30.976756306867376	122.82354191007313	8.533333333333333	243.50000000000003	248.99999999999997
374196000	1441066544	30.9767382448934	122.82349587442677	8.544444444444444	243.46666666666667	248.99999999999997
374196000	1441066545	30.97671977845225	122.82344899692066	8.555555555555555	243.43333333333337	248.99999999999997
374196000	1441066546	30.97670091414289	122.82340147414	8.566666666666666	243.40000000000003	248.99999999999997
374196000	1441066547	30.97668165856464	122.82335350266979	8.577777777777778	243.36666666666667	248.99999999999997
374196000	1441066548	30.976662018317057	122.82330527909488	8.588888888888889	243.33333333333337	248.99999999999997
374196000	1441066549	30.97664199999999	122.823257	8.6	243.30000000000004	248.99999999999997
374196000	1441066550	30.976621619457294	122.82320883607595	8.610526315789473	243.2684210526316	248.99999999999997
374196000	1441066551	30.976600929507786	122.82316085443861	8.621052631578948	243.2368421052632	248.99999999999997
374196000	1441066552	30.97657999221406	122.82311309631001	8.631578947368421	243.20526315789476	248.99999999999997
374196000	1441066553	30.97655886963878	122.82306560291198	8.642105263157895	243.17368421052635	248.99999999999997
374196000	1441066554	30.976537623844646	122.82301841546627	8.652631578947368	243.14210526315793	248.99999999999997
374196000	1441066555	30.97651631689446	122.82297157519437	8.663157894736843	243.1105263157895	248.99999999999997
374196000	1441066556	30.976495010851018	122.82292512331767	8.673684210526316	243.07894736842107	248.99999999999997
374196000	1441066557	30.97647376777723	122.8228791010574	8.68421052631579	243.04736842105262	248.99999999999997
374196000	1441066558	30.976452649736036	122.82283354963461	8.694736842105263	243.01578947368424	248.99999999999997
374196000	1441066559	30.976431718790433	122.8227885102702	8.705263157894738	242.9842105263158	248.99999999999997
374196000	1441066560	30.97641103700346	122.82274402418497	8.715789473684211	242.9526315789474	248.99999999999997
374196000	1441066561	30.976390666438213	122.82270013259952	8.726315789473684	242.92105263157896	248.99999999999997
374196000	1441066562	30.97637066915786	122.82265687673431	8.736842105263158	242.88947368421051	248.99999999999997
374196000	1441066563	30.976351107225582	122.82261429780976	8.747368421052633	242.85789473684213	248.99999999999997
374196000	1441066564	30.97633204270461	122.822572437046	8.757894736842106	242.82631578947368	248.99999999999997
374196000	1441066565	30.976313537658235	122.82253133566324	8.76842105263158	242.7947368421053	248.99999999999997
374196000	1441066566	30.97629565414975	122.8224910348814	8.778947368421052	242.76315789473685	248.99999999999997
374196000	1441066567	30.976278454242543	122.82245157592038	8.789473684210527	242.73157894736846	248.99999999999997
374196000	1441066568	30.97626199999999	122.822413	8.8	242.70000000000002	248.99999999999997
374196000	1441066569	30.97624631744139	122.82237530845593	8.807692307692308	242.7076923076923	249.07692307692307
374196000	1441066570	30.976231288409487	122.82233834308816	8.815384615384616	242.71538461538464	249.15384615384613
374196000	1441066571	30.976216758702687	122.82230190581295	8.823076923076924	242.72307692307695	249.23076923076923
374196000	1441066572	30.976202574119146	122.822265798547	8.830769230769231	242.73076923076928	249.3076923076923
374196000	1441066573	30.976188580456807	122.82222982320738	8.838461538461539	242.73846153846156	249.3846153846154
374196000	1441066574	30.976174623513376	122.82219378171142	8.846153846153847	242.74615384615385	249.46153846153845
374196000	1441066575	30.976160549086387	122.82215747597692	8.853846153846154	242.75384615384618	249.53846153846155
374196000	1441066576	30.976146202973087	122.82212070792197	8.861538461538462	242.76153846153846	249.6153846153846
374196000	1441066577	30.976131430970522	122.82208327946502	8.86923076923077	242.76923076923075	249.6923076923077
374196000	1441066578	30.976116078875503	122.82204499252487	8.876923076923077	242.7769230769231	249.76923076923077
374196000	1441066579	30.976099992484595	122.82200564902081	8.884615384615385	242.7846153846154	249.84615384615387
374196000	1441066580	30.9760830175941	122.82196505087246	8.892307692307693	242.79230769230773	249.92307692307693
374196000	1441066581	30.976065000000006	122.82192299999998	8.9	242.8	250.00000000000003
374196000	1441066582	30.97604585343167	122.82187939642232	8.911111111111111	242.83333333333337	250.00000000000003
374196000	1441066583	30.976025763352883	122.82183453255179	8.922222222222222	242.86666666666665	250.00000000000003
374196000	1441066584	30.976004983161584	122.82178879889844	8.933333333333334	242.9	250.00000000000003
374196000	1441066585	30.975983766256142	122.82174258597149	8.944444444444445	242.93333333333337	250.00000000000003
374196000	1441066586	30.975962366035528	122.82169628427945	8.955555555555556	242.96666666666664	250.00000000000003
374196000	1441066587	30.975941035899265	122.82165028432992	8.966666666666667	243.0	250.00000000000003
374196000	1441066588	30.975920029247426	122.82160497662964	8.977777777777778	243.03333333333336	250.00000000000003
374196000	1441066589	30.975899599480627	122.82156075168459	8.988888888888889	243.06666666666663	250.00000000000003
374196000	1441066590	30.97587999999999	122.821518	9.0	243.1	250.00000000000003
374196000	1441066591	30.97586140078802	122.82147696965663	9.0	243.10999999999999	250.00000000000003
374196000	1441066592	30.97584363815081	122.82143733904039	9.0	243.12	250.00000000000003
374196000	1441066593	30.975826464974823	122.82139864411425	9.0	243.13	250.00000000000003
374196000	1441066594	30.975809634145932	122.82136042084194	9.0	243.14	250.00000000000003
374196000	1441066595	30.97579289854946	122.82132220518791	9.0	243.14999999999998	250.00000000000003
374196000	1441066596	30.975776011070185	122.82128353311735	9.0	243.16	250.00000000000003
374196000	1441066597	30.97575872459229	122.82124394059619	9.0	243.17	250.00000000000003
374196000	1441066598	30.975740791999392	122.82120296359109	9.0	243.17999999999998	250.00000000000003
374196000	1441066599	30.975721966174525	122.82116013806956	9.0	243.19	250.00000000000003
374196000	1441066600	30.975701999999984	122.821115	9.0	243.2	250.00000000000003
374196000	1441066601	30.975680746200524	122.82106727996434	8.988888888888889	243.2111111111111	250.00000000000003
374196000	1441066602	30.975658456873283	122.82101748699516	8.977777777777778	243.22222222222223	250.00000000000003
374196000	1441066603	30.975635483959465	122.82096632473652	8.966666666666667	243.23333333333335	250.00000000000003
374196000	1441066604	30.975612179401296	122.82091449683116	8.955555555555556	243.24444444444444	250.00000000000003
374196000	1441066605	30.975588895142064	122.82086270692041	8.944444444444445	243.25555555555556	250.00000000000003
374196000	1441066606	30.975565983126252	122.82081165864409	8.933333333333334	243.26666666666668	250.00000000000003
374196000	1441066607	30.97554379529942	122.8207620556407	8.922222222222222	243.2777777777778	250.00000000000003
374196000	1441066608	30.975522683608155	122.82071460154735	8.911111111111111	243.28888888888892	250.00000000000003
374196000	1441066609	30.975503	122.82066999999999	8.9	243.30000000000004	250.00000000000003
374196000	1441066610	30.97548498268126	122.82062873983932	8.9	243.30000000000004	250.00000000000003
374196000	1441066611	30.975468414890056	122.82059045072918	8.9	243.30000000000004	250.00000000000003
374196000	1441066612	30.97545296612173	122.8205545475404	8.9	243.30000000000004	250.00000000000003
374196000	1441066613	30.975438305870764	122.8205204451447	8.9	243.30000000000004	250.00000000000003
374196000	1441066614	30.97542410363095	122.82048755841494	8.9	243.30000000000004	250.00000000000003
374196000	1441066615	30.97541002889541	122.82045530222466	8.9	243.30000000000004	250.00000000000003
374196000	1441066616	30.9753957511567	122.82042309144836	8.9	243.30000000000004	250.00000000000003
374196000	1441066617	30.97538093990677	122.82039034096123	8.9	243.30000000000004	250.00000000000003
374196000	1441066618	30.975365264636984	122.8203564656393	8.9	243.30000000000004	250.00000000000003
374196000	1441066619	30.975348394838043	122.82032088035959	8.9	243.30000000000004	250.00000000000003
374196000	1441066620	30.975330000000003	122.82028299999999	8.9	243.30000000000004	250.00000000000003
374196000	1441066621	30.975309857588048	122.82024242427764	8.9	243.28888888888892	250.11111111111114
374196000	1441066622	30.975288176971077	122.82019949226208	8.9	243.2777777777778	250.22222222222223
374196000	1441066623	30.975265275494316	122.82015472786028	8.9	243.26666666666668	250.33333333333334
374196000	1441066624	30.975241470503704	122.82010865497828	8.9	243.25555555555556	250.44444444444446
374196000	1441066625	30.975217079345832	122.82006179752103	8.9	243.24444444444444	250.55555555555557
374196000	1441066626	30.97519241936804	122.82001467939246	8.9	243.23333333333335	250.66666666666669
374196000	1441066627	30.97516780791845	122.81996782449524	8.9	243.22222222222223	250.7777777777778
374196000	1441066628	30.975143562345895	122.81992175673093	8.9	243.2111111111111	250.8888888888889
374196000	1441066629	30.975119999999997	122.81987700000002	8.9	243.2	251.0
374196000	1441066630	30.97509737280343	122.8198339445911	8.891666666666667	243.22500000000002	251.0
374196000	1441066631	30.975075670968874	122.81979244634941	8.883333333333333	243.24999999999997	251.0
374196000	1441066632	30.975054819281095	122.81975222750984	8.875	243.275	251.0
374196000	1441066633	30.97503474252442	122.81971301030767	8.866666666666667	243.29999999999998	251.0
374196000	1441066634	30.975015365482886	122.81967451697865	8.858333333333334	243.32500000000002	251.0
374196000	1441066635	30.974996612940096	122.8196364697589	8.850000000000001	243.34999999999997	251.0
374196000	1441066636	30.974978409679395	122.81959859088485	8.841666666666667	243.375	251.0
374196000	1441066637	30.974960680483747	122.81956060259334	8.833333333333334	243.40000000000003	251.0
374196000	1441066638	30.97494335013583	122.81952222712151	8.825000000000001	243.425	251.0
374196000	1441066639	30.974926343417977	122.81948318670679	8.816666666666666	243.45000000000002	251.0
374196000	1441066640	30.974909585112158	122.81944320358693	8.808333333333334	243.475	251.0
374196000	1441066641	30.974892999999998	122.819402	8.8	243.50000000000003	251.0
374196000	1441066642	30.974876534736246	122.81935939345357	8.8	243.53000000000003	251.0
374196000	1441066643	30.974860223469513	122.81931558253211	8.8	243.56	251.0
374196000	1441066644	30.974844122222198	122.81927086108901	8.8	243.59	251.0
374196000	1441066645	30.97482828701708	122.81922552297729	8.8	243.62	251.0
374196000	1441066646	30.974812773877357	122.81917986204974	8.8	243.65	251.0
374196000	1441066647	30.974797638826626	122.81913417215877	8.8	243.68	251.0
374196000	1441066648	30.974782937888907	122.8190887471566	8.8	243.71	251.0
374196000	1441066649	30.974768727088616	122.81904388089505	8.8	243.74	251.0
374196000	1441066650	30.974755062450573	122.81899986722571	8.8	243.77	251.0
374196000	1441066651	30.974742	122.818957	8.8	243.8	251.0
374196000	1441066652	30.974729538941197	122.81891544703933	8.790000000000001	243.81	251.0
374196000	1441066653	30.97471745119357	122.81887487204676	8.780000000000001	243.82	251.0
374196000	1441066654	30.97470545185466	122.81883481269634	8.77	243.82999999999998	251.0
374196000	1441066655	30.974693256021485	122.81879480666286	8.76	243.84	251.0
374196000	1441066656	30.97468057879046	122.81875439162182	8.75	243.85	251.0
374196000	1441066657	30.974667135257413	122.81871310524943	8.74	243.85999999999999	251.0
374196000	1441066658	30.97465264051761	122.81867048522268	8.73	243.87	251.0
374196000	1441066659	30.974636809665636	122.81862606921946	8.719999999999999	243.88	251.0
374196000	1441066660	30.974619357795394	122.81857939491859	8.709999999999999	243.89	251.0
374196000	1441066661	30.974599999999995	122.81853000000001	8.7	243.9	251.0
374196000	1441066662	30.97457859720064	122.81847766741849	8.7	243.925	251.0
374196000	1441066663	30.97455559363413	122.81842316122348	8.7	243.95	251.0
374196000	1441066664	30.974531579367554	122.81836749073628	8.7	243.97499999999997	251.0
374196000	1441066665	30.97450714446966	122.81831166527584	8.7	244.0	251.0
374196000	1441066666	30.974482879010974	122.81825669415885	8.7	244.025	251.0
374196000	1441066667	30.974459373063695	122.81820358669951	8.7	244.04999999999998	251.0
374196000	1441066668	30.974437216701624	122.81815335220989	8.7	244.07499999999996	251.0
374196000	1441066669	30.974416999999992	122.81810699999998	8.7	244.1	251.0
374196000	1441066670	30.974399146697642	122.8180652395894	8.69090909090909	244.1	251.0
374196000	1441066671	30.974383415183507	122.81802758134204	8.681818181818182	244.1	251.0
374196000	1441066672	30.97436939750781	122.81799323583454	8.672727272727272	244.1	251.0
374196000	1441066673	30.97435668571967	122.8179614136449	8.663636363636362	244.1	251.0
374196000	1441066674	30.974344871867252	122.81793132535246	8.654545454545454	244.1	251.0
374196000	1441066675	30.974333547997833	122.8179021815375	8.645454545454545	244.1	251.0
374196000	1441066676	30.974322306157998	122.81787319278129	8.636363636363637	244.1	251.0
374196000	1441066677	30.974310738393577	122.81784356966588	8.627272727272727	244.1	251.0
374196000	1441066678	30.97429843674971	122.81781252277436	8.618181818181817	244.1	251.0
374196000	1441066679	30.9742849932707	122.81777926269068	8.60909090909091	244.1	251.0
374196000	1441066680	30.974270000000008	122.81774300000001	8.6	244.1	251.0
374196000	1441066681	30.974253175170606	122.81770319046693	8.588888888888889	244.08888888888887	251.0
374196000	1441066682	30.9742347417776	122.81766027056938	8.577777777777778	244.07777777777775	251.0
374196000	1441066683	30.974215049007228	122.81761492196286	8.566666666666666	244.06666666666663	251.0
374196000	1441066684	30.974194446046525	122.81756782630178	8.555555555555555	244.05555555555551	251.0
374196000	1441066685	30.974173282083395	122.81751966523947	8.544444444444444	244.04444444444445	251.0
374196000	1441066686	30.974151906306762	122.81747112042804	8.533333333333333	244.03333333333333	251.0
374196000	1441066687	30.974130667906536	122.8174228735182	8.522222222222222	244.0222222222222	251.0
374196000	1441066688	30.974109916073647	122.81737560615947	8.511111111111111	244.0111111111111	251.0
374196000	1441066689	30.974090000000004	122.81733	8.5	244.0	251.0
374196000	1441066690	30.974071187684956	122.81728656862008	8.491666666666667	244.01666666666662	251.0
374196000	1441066691	30.97405342235432	122.81724515333245	8.483333333333334	244.03333333333333	251.0
374196000	1441066692	30.97403656604001	122.81720542738354	8.475	244.04999999999998	251.0
374196000	1441066693	30.97402048077348	122.81716706402035	8.466666666666667	244.06666666666663	251.0
374196000	1441066694	30.974005028585722	122.81712973649047	8.458333333333334	244.08333333333334	251.0
374196000	1441066695	30.973990071507345	122.81709311804188	8.45	244.1	251.0
374196000	1441066696	30.973975471568558	122.81705688192304	8.441666666666666	244.11666666666662	251.0
374196000	1441066697	30.97396109079922	122.8170207013828	8.433333333333334	244.13333333333333	251.0
374196000	1441066698	30.973946791228762	122.8169842496705	8.425	244.14999999999998	251.0
374196000	1441066699	30.973932434886333	122.81694720003578	8.416666666666668	244.16666666666663	251.0
374196000	1441066700	30.97391788380063	122.81690922572878	8.408333333333333	244.18333333333334	251.0
374196000	1441066701	30.973902999999996	122.81687000000001	8.4	244.2	251.0
374196000	1441066702	30.97388767500341	122.81682930207076	8.39	244.22999999999996	251.0
374196000	1441066703	30.9738719182941	122.81678733504378	8.38	244.25999999999996	251.0
374196000	1441066704	30.973855768846693	122.81674440799198	8.370000000000001	244.28999999999996	251.0
374196000	1441066705	30.9738392656362	122.81670082998798	8.360000000000001	244.31999999999996	251.0
374196000	1441066706	30.97382244763802	122.81665691010414	8.350000000000001	244.35000000000002	251.0
374196000	1441066707	30.973805353827963	122.81661295741256	8.34	244.38000000000002	251.0
374196000	1441066708	30.97378802318228	122.816569280985	8.33	244.41000000000003	251.0
374196000	1441066709	30.97377049467761	122.81652618989298	8.32	244.44	251.0
374196000	1441066710	30.973752807291024	122.8164839932077	8.31	244.47	251.0
374196000	1441066711	30.973734999999987	122.816443	8.3	244.5	251.0
374196000	1441066712	30.973717119785388	122.81640341686395	8.287500000000001	244.47500000000002	250.875
374196000	1441066713	30.973699245640667	122.81636504048714	8.275	244.45000000000002	250.75000000000003
374196000	1441066714	30.973681464561984	122.81632756508067	8.2625	244.42499999999998	250.625
374196000	1441066715	30.973663863545145	122.81629068485584	8.25	244.4	250.5
374196000	1441066716	30.973646529585608	122.81625409402388	8.2375	244.37500000000003	250.37500000000003
374196000	1441066717	30.973629549678467	122.81621748679626	8.225	244.35000000000002	250.25
374196000	1441066718	30.973613010818447	122.81618055738443	8.212499999999999	244.325	250.12500000000003
374196000	1441066719	30.973597	122.81614300000001	8.2	244.3	250.00000000000003
374196000	1441066720	30.973581575207277	122.81610459077262	8.19090909090909	244.29090909090908	250.00000000000003
374196000	1441066721	30.973566678384973	122.81606543350401	8.181818181818182	244.2818181818182	250.00000000000003
374196000	1441066722	30.973552222468058	122.81602571391394	8.172727272727272	244.27272727272725	250.00000000000003
374196000	1441066723	30.973538120391744	122.81598561772219	8.163636363636362	244.26363636363638	250.00000000000003
374196000	1441066724	30.973524285091496	122.81594533064852	8.154545454545454	244.25454545454545	250.00000000000003
374196000	1441066725	30.97351062950295	122.8159050384128	8.145454545454545	244.24545454545455	250.00000000000003
374196000	1441066726	30.973497066561993	122.81586492673489	8.136363636363637	244.23636363636362	250.00000000000003
374196000	1441066727	30.973483509204765	122.81582518133469	8.127272727272727	244.22727272727272	250.00000000000003
374196000	1441066728	30.97346987036761	122.81578598793216	8.118181818181817	244.2181818181818	250.00000000000003
374196000	1441066729	30.973456062987083	122.81574753224724	8.10909090909091	244.20909090909092	250.00000000000003
374196000	1441066730	30.973442	122.81571	8.1	244.2	250.00000000000003
374196000	1441066731	30.973427596185505	122.81567348858529	8.08	244.14	250.00000000000003
374196000	1441066732	30.973412773691713	122.81563774209759	8.06	244.07999999999998	250.00000000000003
374196000	1441066733	30.973397456508586	122.8156024163066	8.04	244.01999999999998	250.00000000000003
374196000	1441066734	30.973381568625673	122.81556716698225	8.02	243.95999999999998	250.00000000000003
374196000	1441066735	30.97336503403215	122.81553164989488	8.0	243.9	250.00000000000003
374196000	1441066736	30.973347776716864	122.81549552081513	7.98	243.84	250.00000000000003
374196000	1441066737	30.973329720668218	122.81545843551406	7.96	243.78	250.00000000000003
374196000	1441066738	30.973310789874226	122.81542004976313	7.94	243.72	250.00000000000003
374196000	1441066739	30.97329090832245	122.81538001933433	7.92	243.66	250.00000000000003
374196000	1441066740	30.973269999999992	122.81533800000001	7.9	243.60000000000002	250.00000000000003
374196000	1441066741	30.973248057940005	122.81529379999931	7.9	243.525	250.00000000000003
374196000	1441066742	30.973225351361897	122.81524783743575	7.9	243.45000000000002	250.00000000000003
374196000	1441066743	30.973202218532276	122.81520068287811	7.9	243.375	250.00000000000003
374196000	1441066744	30.97317899771857	122.8151529068939	7.9	243.30000000000004	250.00000000000003
374196000	1441066745	30.973156027188995	122.81510508004948	7.9	243.22500000000002	250.00000000000003
374196000	1441066746	30.973133645212638	122.8150577729099	7.9	243.14999999999998	250.00000000000003
374196000	1441066747	30.973112190059403	122.81501155603914	7.9	243.07500000000002	250.00000000000003
374196000	1441066748	30.973091999999994	122.814967	7.9	243.0	250.00000000000003
374196000	1441066749	30.973073323034598	122.81492453434797	7.881818181818182	242.96363636363637	250.00000000000003
374196000	1441066750	30.973056046078582	122.8148840246132	7.863636363636364	242.9272727272727	250.00000000000003
374196000	1441066751	30.97303996577576	122.81484519532009	7.845454545454546	242.89090909090913	250.00000000000003
374196000	1441066752	30.97302487876948	122.81480777099378	7.827272727272727	242.85454545454547	250.00000000000003
374196000	1441066753	30.97301058170276	122.8147714761599	7.8090909090909095	242.81818181818184	250.00000000000003
374196000	1441066754	30.972996871218246	122.81473603534468	7.790909090909091	242.78181818181818	250.00000000000003
374196000	1441066755	30.97298354395828	122.81470117307488	7.772727272727273	242.74545454545455	250.00000000000003
374196000	1441066756	30.972970396564904	122.81466661387763	7.754545454545455	242.7090909090909	250.00000000000003
374196000	1441066757	30.972957225679806	122.81463208228061	7.736363636363636	242.67272727272731	250.00000000000003
374196000	1441066758	30.97294382794448	122.81459730281189	7.718181818181819	242.63636363636365	250.00000000000003
374196000	1441066759	30.972929999999998	122.814562	7.7	242.60000000000002	250.00000000000003
374196000	1441066760	30.972915584814743	122.81452596047487	7.690909090909091	242.54545454545456	250.09090909090912
374196000	1441066761	30.97290061066686	122.81448921927023	7.681818181818182	242.4909090909091	250.1818181818182
374196000	1441066762	30.972885152162096	122.81445187352071	7.672727272727273	242.43636363636367	250.2727272727273
374196000	1441066763	30.972869283906274	122.81441402036066	7.663636363636364	242.3818181818182	250.3636363636364
374196000	1441066764	30.972853080505377	122.81437575692435	7.654545454545454	242.32727272727274	250.45454545454547
374196000	1441066765	30.97283661656541	122.81433718034586	7.6454545454545455	242.27272727272728	250.54545454545456
374196000	1441066766	30.972819966692583	122.81429838775905	7.636363636363636	242.21818181818182	250.63636363636363
374196000	1441066767	30.97280320549317	122.81425947629765	7.627272727272727	242.16363636363636	250.72727272727275
374196000	1441066768	30.972786407573565	122.81422054309515	7.618181818181818	242.10909090909095	250.81818181818184
374196000	1441066769	30.9727696475403	122.8141816852849	7.6090909090909085	242.05454545454546	250.9090909090909
374196000	1441066770	30.972753000000008	122.81414300000002	7.6	242.0	251.0
374196000	1441066771	30.972736518422224	122.8141045679973	7.5874999999999995	242.0	251.0
374196000	1441066772	30.972720171727865	122.81406640452886	7.574999999999999	242.0	251.0
374196000	1441066773	30.97270390770061	122.81402850847068	7.5625	242.0	251.0
374196000	1441066774	30.972687674124153	122.81399087869886	7.55	242.0	251.0
374196000	1441066775	30.972671418782173	122.81395351408959	7.5375	242.0	251.0
374196000	1441066776	30.972655089458364	122.81391641351914	7.525	242.0	251.0
374196000	1441066777	30.97263863393641	122.8138795758638	7.5125	242.0	251.0
374196000	1441066778	30.972621999999994	122.813843	7.5	242.0	251.0
374196000	1441066779	30.97260515194338	122.81380668416747	7.491666666666667	241.975	251.08333333333334
374196000	1441066780	30.972588120103257	122.8137706240587	7.483333333333333	241.95000000000002	251.16666666666666
374196000	1441066781	30.97257095132684	122.81373481472946	7.475	241.92499999999998	251.25
374196000	1441066782	30.97255369246139	122.81369925123533	7.466666666666667	241.9	251.33333333333334
374196000	1441066783	30.972536390354147	122.81366392863187	7.458333333333334	241.875	251.41666666666669
374196000	1441066784	30.97251909185235	122.81362884197459	7.45	241.84999999999997	251.50000000000003
374196000	1441066785	30.972501843803215	122.81359398631889	7.441666666666666	241.825	251.58333333333331
374196000	1441066786	30.97248469305396	122.81355935672018	7.433333333333334	241.79999999999998	251.66666666666666
374196000	1441066787	30.97246768645181	122.81352494823372	7.425000000000001	241.775	251.75000000000003
374196000	1441066788	30.97245087084397	122.81349075591476	7.416666666666667	241.74999999999997	251.83333333333331
374196000	1441066789	30.972434293077626	122.81345677481846	7.408333333333333	241.725	251.91666666666666
374196000	1441066790	30.972417999999994	122.81342299999999	7.4	241.7	252.0
374196000	1441066791	30.97240202507014	122.81338942273908	7.389473684210527	241.73157894736843	252.05263157894734
374196000	1441066792	30.97238634819475	122.8133560192143	7.378947368421053	241.76315789473682	252.10526315789477
374196000	1441066793	30.97237093589235	122.813322761829	7.36842105263158	241.79473684210527	252.1578947368421
374196000	1441066794	30.972355754681463	122.81328962298656	7.3578947368421055	241.82631578947365	252.21052631578948
374196000	1441066795	30.972340771080578	122.81325657509043	7.347368421052632	241.8578947368421	252.26315789473682
374196000	1441066796	30.972325951608134	122.81322359054417	7.336842105263158	241.8894736842105	252.31578947368422
374196000	1441066797	30.972311262782554	122.81319064175135	7.326315789473685	241.92105263157893	252.3684210526316
374196000	1441066798	30.972296671122237	122.81315770111563	7.315789473684211	241.95263157894738	252.42105263157893
374196000	1441066799	30.972282143145595	122.81312474104072	7.305263157894737	241.98421052631576	252.4736842105263
374196000	1441066800	30.972267645370902	122.81309173393042	7.294736842105263	242.0157894736842	252.5263157894737
374196000	1441066801	30.972253144316507	122.81305865218859	7.28421052631579	242.0473684210526	252.57894736842104
374196000	1441066802	30.9722386065007	122.81302546821907	7.273684210526316	242.07894736842104	252.6315789473684
374196000	1441066803	30.972223998441716	122.8129921544259	7.2631578947368425	242.11052631578949	252.68421052631575
374196000	1441066804	30.972209286657804	122.81295868321308	7.252631578947368	242.14210526315787	252.73684210526315
374196000	1441066805	30.97219443766714	122.8129250269847	7.242105263157895	242.17368421052632	252.78947368421052
374196000	1441066806	30.972179417987913	122.81289115814494	7.231578947368421	242.2052631578947	252.84210526315786
374196000	1441066807	30.97216419413824	122.81285704909801	7.221052631578948	242.23684210526315	252.89473684210523
374196000	1441066808	30.97214873263624	122.81282267224826	7.2105263157894735	242.26842105263154	252.94736842105263
374196000	1441066809	30.972133	122.812788	7.2	242.29999999999998	253.0
374196000	1441066810	30.97211698435229	122.81275302879818	7.19	242.31	253.1
374196000	1441066811	30.972100760234813	122.81271785124973	7.18	242.32	253.2
374196000	1441066812	30.972084423794183	122.8126825840018	7.17	242.32999999999998	253.3
374196000	1441066813	30.97206807117709	122.8126473437014	7.16	242.33999999999997	253.4
374196000	1441066814	30.972051798530376	122.81261224699526	7.15	242.35	253.5
374196000	1441066815	30.97203570200097	122.81257741052993	7.14	242.35999999999999	253.6
374196000	1441066816	30.97201987773597	122.81254295095172	7.13	242.36999999999998	253.7
374196000	1441066817	30.97200442188257	122.81250898490676	7.12	242.38	253.80000000000004
374196000	1441066818	30.971989430588103	122.81247562904096	7.109999999999999	242.39	253.90000000000003
374196000	1441066819	30.971975	122.81244300000002	7.1	242.39999999999998	254.00000000000003
374196000	1441066820	30.971961192373605	122.81241117357128	7.083333333333333	242.39999999999998	254.08333333333337
374196000	1441066821	30.971947934395697	122.81238006210926	7.066666666666666	242.39999999999998	254.16666666666666
374196000	1441066822	30.971935118860713	122.81234953711049	7.05	242.39999999999998	254.25
374196000	1441066823	30.971922638562972	122.81231947007174	7.033333333333333	242.39999999999998	254.33333333333334
374196000	1441066824	30.971910386296656	122.81228973248997	7.016666666666667	242.39999999999998	254.4166666666667
374196000	1441066825	30.971898254855862	122.81226019586232	7.0	242.39999999999998	254.50000000000006
374196000	1441066826	30.97188613703452	122.81223073168618	6.983333333333333	242.39999999999998	254.58333333333334
374196000	1441066827	30.97187392562649	122.81220121145913	6.966666666666667	242.39999999999998	254.66666666666669
374196000	1441066828	30.97186151342548	122.81217150667891	6.95	242.39999999999998	254.75000000000003
374196000	1441066829	30.971848793225096	122.81214148884348	6.933333333333334	242.39999999999998	254.83333333333331
374196000	1441066830	30.97183565781882	122.81211102945106	6.916666666666667	242.39999999999998	254.91666666666666
374196000	1441066831	30.971822000000003	122.81208	6.9	242.39999999999998	255.00000000000003
374196000	1441066832	30.97180775930837	122.81204830944579	6.9	242.4125	255.00000000000003
374196000	1441066833	30.97179306226959	122.81201601657143	6.9	242.425	255.00000000000003
374196000	1441066834	30.971778082155957	122.8119832176165	6.9	242.43749999999997	255.00000000000003
374196000	1441066835	30.971762992239757	122.81195000882039	6.9	242.45	255.00000000000003
374196000	1441066836	30.971747965793494	122.81191648642209	6.9	242.4625	255.00000000000003
374196000	1441066837	30.971733176089675	122.81188274666036	6.9	242.47499999999997	255.00000000000003
374196000	1441066838	30.971718796400932	122.81184888577361	6.9	242.48749999999995	255.00000000000003
374196000	1441066839	30.971704999999993	122.811815	6.9	242.49999999999997	255.00000000000003
374196000	1441066840	30.97169190885048	122.81178116669072	6.909090909090909	242.57272727272726	255.09090909090912
374196000	1441066841	30.971679439678944	122.81174738765061	6.918181818181819	242.64545454545456	255.1818181818182
374196000	1441066842	30.97166745790276	122.81171364579804	6.927272727272728	242.7181818181818	255.27272727272728
374196000	1441066843	30.971655828939234	122.81167992405157	6.9363636363636365	242.79090909090908	255.3636363636364
374196000	1441066844	30.971644418205678	122.81164620533004	6.945454545454545	242.86363636363637	255.45454545454547
374196000	1441066845	30.971633091119344	122.81161247255234	6.954545454545455	242.93636363636364	255.54545454545456
374196000	1441066846	30.971621713097527	122.81157870863771	6.963636363636364	243.00909090909093	255.63636363636363
374196000	1441066847	30.97161014955746	122.81154489650551	6.972727272727273	243.08181818181822	255.72727272727272
374196000	1441066848	30.97159826591639	122.81151101907525	6.9818181818181815	243.15454545454546	255.81818181818184
374196000	1441066849	30.971585927591505	122.81147705926676	6.990909090909091	243.22727272727275	255.9090909090909
374196000	1441066850	30.971573	122.811443	7.0	243.30000000000004	256.0
374196000	1441066851	30.971559384852867	122.81140882801557	7.0	243.35000000000002	256.1
374196000	1441066852	30.97154512903625	122.81137454533604	7.0	243.40000000000003	256.2
374196000	1441066853	30.971530315730142	122.81134015780431	7.0	243.45000000000002	256.3
374196000	1441066854	30.971515028114492	122.81130567126318	7.0	243.50000000000003	256.4
374196000	1441066855	30.971499349369306	122.8112710915553	7.0	243.55	256.5
374196000	1441066856	30.97148336267456	122.81123642452326	7.0	243.60000000000002	256.6
374196000	1441066857	30.97146715121025	122.81120167600945	7.0	243.65	256.7
374196000	1441066858	30.971450798156383	122.8111668518562	7.0	243.70000000000002	256.8
374196000	1441066859	30.971434386692962	122.8111319579057	7.0	243.75	256.9
374196000	1441066860	30.97141799999999	122.811097	7.0	243.8	257.0
374196000	1441066861	30.97140170979091	122.81106199980442	7.0	243.86666666666665	257.0
374196000	1441066862	30.971385541912632	122.8110270422777	7.0	243.93333333333334	257.0
374196000	1441066863	30.97136951074567	122.8109922282019	7.0	244.0	257.0
374196000	1441066864	30.971353630670574	122.81095765835897	7.0	244.0666666666667	257.0
374196000	1441066865	30.971337916068	122.81092343353077	7.0	244.13333333333333	257.0
374196000	1441066866	30.971322381318718	122.81088965449912	7.0	244.20000000000002	257.0
374196000	1441066867	30.971307040803634	122.8108564220457	7.0	244.26666666666668	257.0
374196000	1441066868	30.971291908903712	122.81082383695214	7.0	244.33333333333337	257.0
374196000	1441066869	30.971277	122.81079199999999	7.0	244.4	257.0
374196000	1441066870	30.971262317329632	122.81076095712892	6.990909090909091	244.39090909090913	257.1818181818182
374196000	1441066871	30.97124781955357	122.81073053491129	6.9818181818181815	244.3818181818182	257.3636363636364
374196000	1441066872	30.971233454188525	122.81070050507788	6.972727272727273	244.3727272727273	257.54545454545456
374196000	1441066873	30.971219168750995	122.8106706393596	6.963636363636364	244.36363636363637	257.7272727272727
374196000	1441066874	30.971204910757287	122.81064070948769	6.954545454545455	244.35454545454547	257.90909090909093
374196000	1441066875	30.97119062772347	122.81061048719344	6.945454545454545	244.34545454545454	258.09090909090907
374196000	1441066876	30.971176267165394	122.81057974420847	6.9363636363636365	244.33636363636367	258.2727272727273
374196000	1441066877	30.971161776598745	122.81054825226455	6.927272727272728	244.3272727272727	258.4545454545455
374196000	1441066878	30.9711471035389	122.81051578309365	6.918181818181819	244.31818181818184	258.6363636363636
374196000	1441066879	30.97113219550101	122.81048210842798	6.909090909090909	244.3090909090909	258.81818181818187
374196000	1441066880	30.971116999999996	122.81044700000001	6.9	244.3	259.0
374196000	1441066881	30.971101489862622	122.81041032570252	6.880000000000001	244.26000000000002	259.1
374196000	1441066882	30.9710857391642	122.81037233806893	6.86	244.22000000000003	259.2
374196000	1441066883	30.97106984729252	122.81033338579236	6.84	244.18000000000004	259.3
374196000	1441066884	30.971053913635775	122.81029381756568	6.82	244.14000000000004	259.4
374196000	1441066885	30.97103803758257	122.81025398208126	6.800000000000001	244.1	259.50000000000006
374196000	1441066886	30.97102231852191	122.81021422803111	6.78	244.05999999999997	259.6
374196000	1441066887	30.971006855843243	122.81017490410686	6.76	244.01999999999998	259.70000000000005
374196000	1441066888	30.97099174893647	122.81013635899977	6.74	243.98	259.8
374196000	1441066889	30.970977097191838	122.81009894140062	6.720000000000001	243.94	259.90000000000003
374196000	1441066890	30.970962999999998	122.81006300000001	6.7	243.9	260.0
374196000	1441066891	30.97094952180053	122.8100287785632	6.688888888888889	243.92222222222222	260.11111111111114
374196000	1441066892	30.970936587227186	122.80999610115572	6.677777777777778	243.94444444444446	260.22222222222223
374196000	1441066893	30.970924085962032	122.80996468691845	6.666666666666667	243.96666666666664	260.3333333333333
374196000	1441066894	30.970911907686773	122.80993425499267	6.655555555555556	243.98888888888888	260.44444444444446
374196000	1441066895	30.97089994208286	122.8099045245199	6.644444444444444	244.0111111111111	260.55555555555554
374196000	1441066896	30.970888078831454	122.80987521464198	6.633333333333333	244.03333333333333	260.6666666666667
374196000	1441066897	30.970876207613454	122.80984604450107	6.622222222222222	244.05555555555551	260.77777777777777
374196000	1441066898	30.970864218109504	122.80981673323951	6.611111111111111	244.07777777777775	260.8888888888889
374196000	1441066899	30.970851999999994	122.80978699999999	6.6	244.1	261.0
374196000	1441066900	30.970839463279606	122.80975662045535	6.590909090909091	244.10909090909087	261.1818181818182
374196000	1441066901	30.97082659920108	122.80972559639812	6.581818181818181	244.1181818181818	261.3636363636364
374196000	1441066902	30.970813419331712	122.80969398615072	6.572727272727272	244.1272727272727	261.54545454545456
374196000	1441066903	30.97079993523886	122.80966184803547	6.5636363636363635	244.13636363636363	261.7272727272727
374196000	1441066904	30.970786158489908	122.80962924037475	6.554545454545455	244.1454545454545	261.90909090909093
374196000	1441066905	30.970772100652344	122.8095962214908	6.545454545454545	244.15454545454546	262.0909090909091
374196000	1441066906	30.970757773293652	122.80956284970591	6.536363636363636	244.16363636363633	262.2727272727273
374196000	1441066907	30.970743187981412	122.80952918334225	6.527272727272727	244.17272727272726	262.4545454545455
374196000	1441066908	30.970728356283264	122.80949528072198	6.5181818181818185	244.18181818181816	262.6363636363636
374196000	1441066909	30.970713289766866	122.80946120016722	6.509090909090909	244.1909090909091	262.81818181818187
374196000	1441066910	30.970698	122.809427	6.5	244.2	263.0
374196000	1441066911	30.97068251118193	122.80939274229193	6.49	244.22999999999996	263.1
374196000	1441066912	30.970666898038	122.80935850411285	6.48	244.25999999999996	263.2
374196000	1441066913	30.970651247925083	122.80932436628203	6.47	244.28999999999996	263.3
374196000	1441066914	30.97063564820018	122.80929040961858	6.46	244.31999999999996	263.4
374196000	1441066915	30.970620186220334	122.80925671494143	6.45	244.35000000000002	263.5
374196000	1441066916	30.970604949342704	122.80922336306928	6.44	244.38000000000002	263.6
374196000	1441066917	30.970590024924505	122.80919043482072	6.430000000000001	244.41000000000003	263.70000000000005
374196000	1441066918	30.97057550032306	122.80915801101418	6.42	244.44	263.8
374196000	1441066919	30.970561462895738	122.8091261724679	6.41	244.47	263.90000000000003
374196000	1441066920	30.970547999999997	122.809095	6.4	244.5	264.0
374196000	1441066921	30.970535172804478	122.80906453673882	6.4	244.64	264.2
374196000	1441066922	30.970522937722233	122.80903467505412	6.4	244.78	264.4
374196000	1441066923	30.970511224977315	122.80900526962618	6.4	244.92000000000004	264.6
374196000	1441066924	30.97049996479364	122.8089761751355	6.4	245.06000000000003	264.8
374196000	1441066925	30.97048908739499	122.80894724626272	6.4	245.20000000000002	265.0
374196000	1441066926	30.970478523005	122.80891833768861	6.4	245.34	265.2
374196000	1441066927	30.970468201847186	122.80888930409414	6.4	245.48	265.4
374196000	1441066928	30.970458054144935	122.80886000016037	6.4	245.62000000000003	265.6
374196000	1441066929	30.970448010121498	122.80883028056853	6.4	245.76000000000002	265.8
374196000	1441066930	30.970438	122.8088	6.4	245.90000000000003	266.0
374196000	1441066931	30.970427966457006	122.80876907451717	6.4	245.9888888888889	266.1111111111111
374196000	1441066932	30.9704179019835	122.80873766570576	6.4	246.07777777777778	266.22222222222223
374196000	1441066933	30.970407811524208	122.8087059965323	6.4	246.16666666666666	266.3333333333333
374196000	1441066934	30.97039770002408	122.80867428996318	6.4	246.25555555555553	266.44444444444446
374196000	1441066935	30.970387572428322	122.80864276896473	6.4	246.34444444444446	266.55555555555554
374196000	1441066936	30.970377433682337	122.80861165650312	6.4	246.43333333333334	266.66666666666663
374196000	1441066937	30.970367288731715	122.80858117554449	6.4	246.5222222222222	266.77777777777777
374196000	1441066938	30.970357142522257	122.80855154905483	6.4	246.6111111111111	266.88888888888886
374196000	1441066939	30.970346999999993	122.80852300000001	6.4	246.69999999999996	267.0
374196000	1441066940	30.970336861841638	122.80849566418676	6.391666666666667	246.76666666666662	267.1666666666667
374196000	1441066941	30.97032671164628	122.8084693287854	6.383333333333334	246.83333333333331	267.3333333333333
374196000	1441066942	30.97031652874327	122.80844369380729	6.375	246.9	267.5
374196000	1441066943	30.97030629246177	122.80841845926395	6.366666666666667	246.96666666666667	267.66666666666663
374196000	1441066944	30.970295982130658	122.80839332516702	6.358333333333333	247.0333333333333	267.8333333333333
374196000	1441066945	30.970285577078602	122.80836799152829	6.35	247.1	268.0
374196000	1441066946	30.97027505663402	122.80834215835975	6.341666666666667	247.16666666666669	268.1666666666667
374196000	1441066947	30.970264400125085	122.80831552567352	6.333333333333333	247.23333333333335	268.33333333333337
374196000	1441066948	30.97025358687974	122.8082877934819	6.325	247.29999999999998	268.5
374196000	1441066949	30.970242596225606	122.80825866179732	6.316666666666666	247.36666666666667	268.6666666666667
374196000	1441066950	30.970231407490036	122.80822783063242	6.308333333333334	247.43333333333337	268.8333333333333
374196000	1441066951	30.97022	122.80819500000001	6.3	247.50000000000003	269.0
374196000	1441066952	30.970208369741215	122.80816002734302	6.285714285714286	247.54285714285717	269.14285714285717
374196000	1441066953	30.970196579335866	122.80812339982387	6.271428571428571	247.5857142857143	269.28571428571433
374196000	1441066954	30.970184708065755	122.8080857620346	6.257142857142857	247.62857142857143	269.42857142857144
374196000	1441066955	30.970172835213443	122.80804775856667	6.242857142857143	247.6714285714286	269.57142857142856
374196000	1441066956	30.97016104006223	122.80801003401126	6.228571428571429	247.71428571428575	269.7142857142857
374196000	1441066957	30.970149401896162	122.80797323295896	6.214285714285714	247.75714285714284	269.85714285714283
374196000	1441066958	30.97013799999999	122.80793799999998	6.2	247.8	270.0
374196000	1441066959	30.970126896028347	122.80790482396809	6.183333333333334	247.84166666666667	270.1666666666667
374196000	1441066960	30.970116081112796	122.80787357067238	6.166666666666667	247.88333333333335	270.3333333333333
374196000	1441066961	30.970105528753802	122.80784395016607	6.15	247.925	270.5
374196000	1441066962	30.97009521245152	122.8078156725026	6.133333333333334	247.9666666666667	270.6666666666667
374196000	1441066963	30.970085105705753	122.80778844773553	6.116666666666667	248.00833333333338	270.83333333333337
374196000	1441066964	30.970075182016064	122.80776198591862	6.1	248.04999999999998	271.00000000000006
374196000	1441066965	30.970065414881773	122.80773599710577	6.083333333333333	248.09166666666667	271.1666666666667
374196000	1441066966	30.97005577780192	122.80771019135105	6.066666666666666	248.13333333333333	271.33333333333337
374196000	1441066967	30.970046244275352	122.80768427870866	6.05	248.175	271.5
374196000	1441066968	30.970036787800638	122.80765796923302	6.033333333333333	248.21666666666667	271.6666666666667
374196000	1441066969	30.97002738187616	122.80763097297859	6.016666666666667	248.25833333333335	271.8333333333333
374196000	1441066970	30.970018000000003	122.807603	6.0	248.3	272.0
374196000	1441066971	30.970008620996584	122.80757383458965	5.99	248.37000000000003	272.2
374196000	1441066972	30.969999244996412	122.80754355799023	5.98	248.44000000000003	272.4
374196000	1441066973	30.969989877456655	122.80751232568193	5.97	248.51000000000002	272.6
374196000	1441066974	30.969980523834582	122.80748029314493	5.96	248.58	272.8
374196000	1441066975	30.969971189587643	122.80744761585933	5.95	248.65	273.0
374196000	1441066976	30.969961880173376	122.80741444930513	5.94	248.72	273.2
374196000	1441066977	30.969952601049503	122.80738094896225	5.930000000000001	248.79	273.4
374196000	1441066978	30.969943357673955	122.80734727031057	5.92	248.85999999999999	273.6
374196000	1441066979	30.96993415550471	122.8073135688299	5.91	248.92999999999998	273.8
374196000	1441066980	30.969924999999996	122.80728	5.9	248.99999999999997	274.0
374196000	1441066981	30.96991589440582	122.8072466904875	5.890000000000001	249.08999999999997	274.2
374196000	1441066982	30.96990683311888	122.80721365170695	5.88	249.17999999999998	274.4
374196000	1441066983	30.969897808323488	122.80718086625986	5.87	249.27	274.6
374196000	1441066984	30.969888812204015	122.80714831674779	5.86	249.36	274.8
374196000	1441066985	30.96987983694468	122.80711598577233	5.85	249.45000000000002	275.0
374196000	1441066986	30.969870874729846	122.80708385593506	5.84	249.54	275.2
374196000	1441066987	30.96986191774371	122.80705190983755	5.83	249.63	275.4
374196000	1441066988	30.969852958170552	122.80702013008144	5.82	249.72000000000003	275.6
374196000	1441066989	30.969843988194576	122.80698849926837	5.81	249.81000000000003	275.8
374196000	1441066990	30.969835000000003	122.806957	5.8	249.90000000000003	276.0
374196000	1441066991	30.96982599400583	122.80692562371837	5.8	250.10000000000002	276.1111111111111
374196000	1441066992	30.969817003570416	122.80689439722711	5.8	250.3	276.22222222222223
374196000	1441066993	30.969808070286945	122.8068633561701	5.8	250.50000000000003	276.3333333333333
374196000	1441066994	30.969799235748656	122.80683253619125	5.8	250.70000000000002	276.4444444444444
374196000	1441066995	30.969790541548786	122.80680197293437	5.8	250.9	276.5555555555556
374196000	1441066996	30.969782029280662	122.80677170204315	5.8	251.1	276.6666666666667
374196000	1441066997	30.969773740537573	122.80674175916128	5.8	251.30000000000004	276.7777777777778
374196000	1441066998	30.96976571691289	122.80671217993239	5.8	251.50000000000003	276.8888888888889
374196000	1441066999	30.969758	122.806683	5.8	251.70000000000002	277.0
374196000	1441067000	30.969750614343404	122.80665423072509	5.791666666666666	251.81666666666666	277.1666666666667
374196000	1441067001	30.96974351629202	122.80662578633839	5.783333333333333	251.93333333333337	277.33333333333337
374196000	1441067002	30.96973664514578	122.8065975567882	5.775	252.04999999999998	277.50000000000006
374196000	1441067003	30.9697299402045	122.80656943202293	5.766666666666667	252.16666666666669	277.6666666666667
374196000	1441067004	30.96972334076791	122.80654130199107	5.758333333333333	252.28333333333333	277.8333333333333
374196000	1441067005	30.969716786135642	122.80651305664125	5.75	252.39999999999998	278.0
374196000	1441067006	30.96971021560725	122.80648458592215	5.741666666666667	252.51666666666668	278.1666666666667
374196000	1441067007	30.96970356848215	122.80645577978262	5.733333333333333	252.6333333333333	278.3333333333333
374196000	1441067008	30.969696784059686	122.80642652817154	5.725	252.75	278.5
374196000	1441067009	30.969689801639113	122.80639672103797	5.716666666666667	252.86666666666665	278.6666666666667
374196000	1441067010	30.96968256051953	122.80636624833105	5.708333333333334	252.98333333333335	278.83333333333337
374196000	1441067011	30.96967499999998	122.806335	5.7	253.1	279.0
374196000	1441067012	30.969667088433887	122.80630293800608	5.685714285714286	253.2285714285714	279.14285714285717
374196000	1441067013	30.969658910392866	122.80627031235788	5.671428571428572	253.35714285714286	279.2857142857143
374196000	1441067014	30.969650579503337	122.80623744507558	5.6571428571428575	253.48571428571427	279.42857142857144
374196000	1441067015	30.96964220939204	122.8062046581791	5.642857142857142	253.61428571428573	279.57142857142856
374196000	1441067016	30.969633913686085	122.80617227368813	5.628571428571428	253.74285714285716	279.71428571428567
374196000	1441067017	30.96962580601283	122.80614061362205	5.614285714285714	253.87142857142862	279.85714285714283
374196000	1441067018	30.969617999999997	122.80611	5.6	254.00000000000003	280.0
374196000	1441067019	30.96961058195041	122.80608067296933	5.583333333333333	254.06666666666666	280.1666666666667
374196000	1441067020	30.969603528866394	122.80605254519084	5.566666666666666	254.13333333333338	280.3333333333333
374196000	1441067021	30.969596790424973	122.80602544745399	5.55	254.20000000000002	280.5
374196000	1441067022	30.96959031630296	122.80599921054824	5.533333333333333	254.2666666666667	280.66666666666663
374196000	1441067023	30.96958405617709	122.80597366526327	5.516666666666667	254.33333333333334	280.8333333333333
374196000	1441067024	30.96957795972387	122.80594864238877	5.5	254.40000000000006	281.0
374196000	1441067025	30.96957197661973	122.8059239727146	5.483333333333333	254.4666666666667	281.1666666666667
374196000	1441067026	30.969566056540913	122.80589948703069	5.466666666666667	254.53333333333333	281.33333333333337
374196000	1441067027	30.969560149163577	122.80587501612712	5.45	254.60000000000005	281.5
374196000	1441067028	30.96955420416376	122.80585039079396	5.433333333333334	254.66666666666669	281.6666666666667
374196000	1441067029	30.969548171217326	122.80582544182148	5.416666666666667	254.73333333333338	281.8333333333333
374196000	1441067030	30.969541999999997	122.8058	5.4	254.80000000000004	282.0
374196000	1441067031	30.96953565268251	122.80577393460963	5.390000000000001	254.89000000000001	282.2
374196000	1441067032	30.969529141415766	122.80574726888936	5.380000000000001	254.98000000000002	282.40000000000003
374196000	1441067033	30.969522490845787	122.80572006456792	5.37	255.07000000000002	282.6
374196000	1441067034	30.969515725618646	122.80569238337392	5.36	255.16	282.8
374196000	1441067035	30.96950887038045	122.80566428703595	5.3500000000000005	255.25000000000006	283.0
374196000	1441067036	30.969501949777367	122.80563583728261	5.34	255.34000000000003	283.2
374196000	1441067037	30.96949498845562	122.80560709584235	5.33	255.43000000000004	283.40000000000003
374196000	1441067038	30.969488011061447	122.80557812444373	5.32	255.52000000000004	283.6
374196000	1441067039	30.969481042241217	122.80554898481506	5.3100000000000005	255.61000000000004	283.8
374196000	1441067040	30.969474106641258	122.80551973868481	5.300000000000001	255.70000000000002	284.00000000000006
374196000	1441067041	30.969467228908023	122.80549044778124	5.29	255.79000000000002	284.20000000000005
374196000	1441067042	30.96946043368801	122.80546117383261	5.28	255.88000000000002	284.40000000000003
374196000	1441067043	30.96945374562774	122.80543197856719	5.2700000000000005	255.97	284.6
374196000	1441067044	30.969447189373824	122.80540292371313	5.26	256.06	284.8
374196000	1441067045	30.96944078957291	122.80537407099861	5.25	256.15	285.00000000000006
374196000	1441067046	30.969434570871694	122.80534548215164	5.24	256.24000000000007	285.20000000000005
374196000	1441067047	30.969428557916984	122.80531721890033	5.23	256.33000000000004	285.40000000000003
374196000	1441067048	30.969422775355525	122.80528934297264	5.220000000000001	256.42	285.6
374196000	1441067049	30.969417247834226	122.80526191609655	5.21	256.51000000000005	285.8
374196000	1441067050	30.969412	122.80523500000001	5.2	256.6	286.0
374196000	1441067051	30.969407040831552	122.80520862496324	5.2	256.77777777777777	286.11111111111114
374196000	1441067052	30.969402316634717	122.80518269547592	5.2	256.9555555555556	286.22222222222223
374196000	1441067053	30.969397758047013	122.80515708458016	5.2	257.1333333333333	286.33333333333337
374196000	1441067054	30.969393295705824	122.8051316653182	5.2	257.3111111111111	286.44444444444446
374196000	1441067055	30.969388860248483	122.80510631073236	5.2	257.4888888888889	286.55555555555554
374196000	1441067056	30.96938438231217	122.80508089386505	5.2	257.66666666666663	286.6666666666667
374196000	1441067057	30.969379792534006	122.8050552877588	5.2	257.84444444444443	286.77777777777777
374196000	1441067058	30.969375021550977	122.80502936545619	5.2	258.02222222222224	286.8888888888889
374196000	1441067059	30.969370000000005	122.80500300000001	5.2	258.2	287.0
374196000	1441067060	30.96936468226873	122.80497609491984	5.2	258.3909090909091	287.1818181818182
374196000	1441067061	30.969359117748294	122.8049486756926	5.2	258.58181818181816	287.3636363636364
374196000	1441067062	30.96935337958071	122.80492079828196	5.2	258.77272727272725	287.54545454545456
374196000	1441067063	30.969347540908018	122.80489251865144	5.2	258.96363636363634	287.72727272727275
374196000	1441067064	30.96934167487237	122.80486389276456	5.2	259.1545454545454	287.9090909090909
374196000	1441067065	30.9693358546159	122.80483497658466	5.2	259.3454545454545	288.0909090909091
374196000	1441067066	30.969330153280794	122.80480582607497	5.2	259.53636363636366	288.27272727272725
374196000	1441067067	30.969324644009333	122.80477649719866	5.2	259.72727272727275	288.45454545454544
374196000	1441067068	30.96931939994381	122.80474704591877	5.2	259.9181818181818	288.6363636363636
374196000	1441067069	30.969314494226555	122.80471752819827	5.2	260.10909090909087	288.8181818181818
374196000	1441067070	30.969309999999997	122.80468800000001	5.2	260.3	289.0
374196000	1441067071	30.96930596572503	122.80465851511336	5.1875	260.3875	289.125
374196000	1441067072	30.969302341136373	122.80462911863434	5.175	260.475	289.25
374196000	1441067073	30.969299051287262	122.80459985348568	5.1625	260.5625	289.375
374196000	1441067074	30.96929602123094	122.80457076259022	5.15	260.65000000000003	289.5
374196000	1441067075	30.9692931760207	122.8045418888709	5.1375	260.7375	289.625
374196000	1441067076	30.96929044070987	122.80451327525067	5.125	260.825	289.75000000000006
374196000	1441067077	30.969287740351835	122.80448496465266	5.1125	260.9125	289.875
374196000	1441067078	30.969285	122.80445700000001	5.1	261.0	290.0
374196000	1441067079	30.969282158182526	122.80442940567896	5.083333333333333	261.06666666666666	290.1666666666667
374196000	1441067080	30.969279207326466	122.8044021319277	5.066666666666666	261.1333333333333	290.33333333333337
374196000	1441067081	30.969276153333595	122.8043751104473	5.05	261.2	290.50000000000006
374196000	1441067082	30.96927300210558	122.80434827293888	5.033333333333333	261.2666666666667	290.6666666666667
374196000	1441067083	30.96926975954406	122.80432155110363	5.016666666666667	261.3333333333333	290.8333333333333
374196000	1441067084	30.96926643155059	122.80429487664263	5.0	261.40000000000003	291.0
374196000	1441067085	30.96926302402672	122.80426818125704	4.983333333333333	261.4666666666667	291.1666666666667
374196000	1441067086	30.969259542873864	122.80424139664798	4.966666666666667	261.5333333333333	291.33333333333337
374196000	1441067087	30.969255993993457	122.8042144545166	4.95	261.6	291.5
374196000	1441067088	30.969252383286822	122.80418728656404	4.933333333333334	261.6666666666667	291.6666666666667
374196000	1441067089	30.969248716655258	122.80415982449145	4.916666666666667	261.73333333333335	291.83333333333337
374196000	1441067090	30.969245000000004	122.804132	4.9	261.8	292.0
374196000	1441067091	30.96924124570676	122.80410377771072	4.888888888888889	261.81111111111113	292.22222222222223
374196000	1441067092	30.96923749209955	122.8040752539242	4.877777777777778	261.82222222222225	292.44444444444446
374196000	1441067093	30.969233783987036	122.8040465578608	4.866666666666667	261.83333333333337	292.6666666666667
374196000	1441067094	30.969230166177987	122.8040178187409	4.855555555555556	261.8444444444445	292.88888888888886
374196000	1441067095	30.969226683481292	122.80398916578476	4.844444444444444	261.85555555555555	293.1111111111111
374196000	1441067096	30.969223380705976	122.8039607282125	4.833333333333333	261.8666666666666	293.3333333333333
374196000	1441067097	30.969220302661167	122.80393263524427	4.822222222222222	261.87777777777774	293.55555555555554
374196000	1441067098	30.969217494156055	122.80390501610012	4.811111111111111	261.88888888888886	293.77777777777777
374196000	1441067099	30.969215000000002	122.80387800000001	4.8	261.9	294.0
374196000	1441067100	30.969212850632196	122.8038516826697	4.790909090909091	261.9727272727273	294.18181818181813
374196000	1441067101	30.96921101901086	122.80382602585836	4.781818181818181	262.0454545454545	294.3636363636364
374196000	1441067102	30.969209463723942	122.8038009578209	4.7727272727272725	262.1181818181818	294.5454545454545
374196000	1441067103	30.969208143359317	122.80377640681242	4.763636363636364	262.1909090909091	294.7272727272727
374196000	1441067104	30.96920701650479	122.80375230108804	4.754545454545455	262.26363636363635	294.90909090909093
374196000	1441067105	30.969206041748112	122.8037285689029	4.745454545454545	262.3363636363636	295.09090909090907
374196000	1441067106	30.969205177676987	122.80370513851223	4.736363636363636	262.4090909090909	295.2727272727273
374196000	1441067107	30.96920438287904	122.8036819381713	4.7272727272727275	262.4818181818182	295.45454545454544
374196000	1441067108	30.969203615941886	122.80365889613536	4.718181818181819	262.55454545454546	295.6363636363636
374196000	1441067109	30.969202835453043	122.8036359406598	4.709090909090909	262.6272727272727	295.81818181818187
374196000	1441067110	30.969201999999996	122.80361300000001	4.7	262.7	296.0
374196000	1441067111	30.969201074789613	122.80358999779834	4.7	262.8666666666667	296.11111111111114
374196000	1441067112	30.969200051506398	122.80356683924492	4.7	263.0333333333333	296.22222222222223
374196000	1441067113	30.96919892845422	122.80354342491687	4.7	263.2	296.3333333333333
374196000	1441067114	30.96919770393688	122.80351965539133	4.7	263.3666666666667	296.44444444444446
374196000	1441067115	30.9691963762581	122.80349543124532	4.7	263.53333333333336	296.55555555555554
374196000	1441067116	30.969194943721508	122.80347065305607	4.7	263.7	296.6666666666667
374196000	1441067117	30.96919340463066	122.80344522140065	4.7	263.8666666666667	296.77777777777777
374196000	1441067118	30.969191757289035	122.80341903685624	4.7	264.0333333333333	296.8888888888889
374196000	1441067119	30.969189999999998	122.803392	4.7	264.2	297.0
374196000	1441067120	30.96918813661299	122.80336407463338	4.7	264.4222222222222	297.22222222222223
374196000	1441067121	30.96918619316206	122.80333547745512	4.7	264.64444444444445	297.44444444444446
374196000	1441067122	30.969184201227588	122.80330648838813	4.7	264.8666666666667	297.6666666666667
374196000	1441067123	30.96918219239021	122.80327738735531	4.7	265.0888888888889	297.88888888888886
374196000	1441067124	30.969180198230852	122.80324845427943	4.7	265.3111111111111	298.11111111111114
374196000	1441067125	30.969178250330664	122.80321996908332	4.7	265.5333333333333	298.33333333333337
374196000	1441067126	30.969176380271005	122.8031922116896	4.7	265.75555555555553	298.5555555555556
374196000	1441067127	30.969174619633506	122.80316546202097	4.7	265.97777777777776	298.7777777777778
374196000	1441067128	30.969173	122.80314	4.7	266.2	299.0
374196000	1441067129	30.96917154805191	122.80311602443699	4.690909090909091	266.3181818181818	299.0909090909091
374196000	1441067130	30.969170270868347	122.80309340969336	4.681818181818182	266.43636363636364	299.1818181818182
374196000	1441067131	30.96916917062769	122.80307194901836	4.672727272727273	266.5545454545454	299.2727272727273
374196000	1441067132	30.969168249508147	122.8030514356612	4.663636363636364	266.67272727272723	299.36363636363643
374196000	1441067133	30.969167509687708	122.80303166287118	4.654545454545454	266.79090909090905	299.45454545454544
374196000	1441067134	30.9691669533443	122.8030124238975	4.6454545454545455	266.90909090909093	299.54545454545456
374196000	1441067135	30.969166582655678	122.80299351198951	4.636363636363636	267.02727272727276	299.6363636363636
374196000	1441067136	30.969166399799477	122.80297472039648	4.627272727272727	267.1454545454546	299.72727272727275
374196000	1441067137	30.969166406953224	122.8029558423677	4.618181818181818	267.26363636363635	299.81818181818187
374196000	1441067138	30.96916660629431	122.80293667115244	4.6090909090909085	267.3818181818182	299.90909090909093
374196000	1441067139	30.969167000000002	122.80291700000001	4.6	267.5	300.0
374196000	1441067140	30.969167582898464	122.80289666085932	4.590909090909091	267.58181818181816	300.1818181818182
374196000	1441067141	30.969168320421968	122.80287564047785	4.581818181818181	267.66363636363633	300.3636363636364
374196000	1441067142	30.969169170653746	122.80285396430273	4.572727272727272	267.74545454545455	300.54545454545456
374196000	1441067143	30.969170091677054	122.80283165778114	4.5636363636363635	267.8272727272727	300.72727272727275
374196000	1441067144	30.96917104157519	122.80280874636031	4.554545454545455	267.90909090909093	300.9090909090909
374196000	1441067145	30.96917197843143	122.80278525548748	4.545454545454545	267.9909090909091	301.0909090909091
374196000	1441067146	30.96917286032907	122.80276121060992	4.536363636363636	268.07272727272726	301.27272727272725
374196000	1441067147	30.96917364535142	122.802736637175	4.527272727272727	268.1545454545454	301.45454545454544
374196000	1441067148	30.9691742915818	122.80271156063007	4.5181818181818185	268.23636363636365	301.6363636363636
374196000	1441067149	30.969174757103556	122.80268600642256	4.509090909090909	268.3181818181818	301.8181818181818
374196000	1441067150	30.969175000000003	122.80266	4.5	268.4	302.0
374196000	1441067151	30.96917499172666	122.80263358767223	4.477777777777778	268.44444444444446	302.22222222222223
374196000	1441067152	30.969174757227595	122.8026068991985	4.455555555555556	268.4888888888889	302.44444444444446
374196000	1441067153	30.969174334819126	122.80258008520033	4.433333333333334	268.53333333333336	302.66666666666663
374196000	1441067154	30.969173762817697	122.8025532962993	4.411111111111111	268.5777777777778	302.88888888888886
374196000	1441067155	30.96917307953986	122.8025266831168	4.388888888888888	268.6222222222222	303.11111111111114
374196000	1441067156	30.96917232330231	122.8025003962743	4.366666666666666	268.6666666666667	303.33333333333337
374196000	1441067157	30.969171532421843	122.80247458639312	4.344444444444444	268.71111111111117	303.5555555555556
374196000	1441067158	30.969170745215393	122.8024494040946	4.322222222222222	268.75555555555553	303.7777777777778
374196000	1441067159	30.969170000000002	122.80242499999999	4.3	268.8	304.0
374196000	1441067160	30.96916932980568	122.80240147783361	4.29	268.87	304.2
374196000	1441067161	30.96916874651413	122.80237875373197	4.28	268.94	304.4
374196000	1441067162	30.96916825671984	122.80235669693467	4.27	269.01	304.6
374196000	1441067163	30.969167867017173	122.80233517668125	4.26	269.08	304.8
374196000	1441067164	30.969167584000463	122.80231406221138	4.25	269.15	305.0
374196000	1441067165	30.96916741426387	122.80229322276458	4.24	269.22	305.2
374196000	1441067166	30.969167364401553	122.80227252758046	4.23	269.29	305.4
374196000	1441067167	30.969167441007514	122.80225184589861	4.22	269.36	305.6
374196000	1441067168	30.969167650675704	122.80223104695861	4.21	269.43	305.8
374196000	1441067169	30.969167999999993	122.80221	4.2	269.50000000000006	306.0
374196000	1441067170	30.9691684911071	122.80218859551199	4.2	269.6545454545455	306.0909090909091
374196000	1441067171	30.969169108255347	122.80216680898229	4.2	269.80909090909097	306.1818181818182
374196000	1441067172	30.969169831236023	122.80214463714813	4.2	269.96363636363634	306.27272727272725
374196000	1441067173	30.969170639840424	122.80212207674693	4.2	270.1181818181818	306.3636363636364
374196000	1441067174	30.96917151385977	122.80209912451599	4.2	270.27272727272725	306.45454545454544
374196000	1441067175	30.96917243308535	122.80207577719268	4.2	270.42727272727274	306.54545454545456
374196000	1441067176	30.969173377308383	122.80205203151444	4.2	270.58181818181816	306.6363636363636
374196000	1441067177	30.969174326320132	122.8020278842186	4.2	270.73636363636365	306.7272727272727
374196000	1441067178	30.969175259911832	122.8020033320426	4.2	270.8909090909091	306.8181818181818
374196000	1441067179	30.969176157874706	122.80197837172392	4.2	271.0454545454545	306.9090909090909
374196000	1441067180	30.969177	122.80195300000001	4.2	271.2	307.0
374196000	1441067181	30.969177770561753	122.80192723747264	4.2	271.4	307.22222222222223
374196000	1441067182	30.969178471765375	122.80190120020073	4.2	271.6	307.4444444444444
374196000	1441067183	30.96917911029925	122.8018750281075	4.2	271.8	307.66666666666663
374196000	1441067184	30.969179692851846	122.80184886111617	4.2	272.0	307.88888888888886
374196000	1441067185	30.969180226111753	122.80182283914996	4.2	272.2	308.11111111111114
374196000	1441067186	30.969180716767656	122.80179710213204	4.2	272.4	308.33333333333337
374196000	1441067187	30.96918117150837	122.80177178998561	4.2	272.59999999999997	308.5555555555556
374196000	1441067188	30.96918159702281	122.80174704263386	4.2	272.8	308.77777777777777
374196000	1441067189	30.969181999999993	122.801723	4.2	273.0	309.0
374196000	1441067190	30.96918238948939	122.8016997583855	4.190909090909091	273.1181818181818	309.1818181818182
374196000	1441067191	30.969182783982035	122.80167723960531	4.181818181818182	273.23636363636365	309.3636363636364
374196000	1441067192	30.969183204329248	122.80165532185259	4.172727272727273	273.3545454545455	309.54545454545456
374196000	1441067193	30.969183671382247	122.80163388332058	4.163636363636364	273.4727272727273	309.72727272727275
374196000	1441067194	30.969184205992153	122.80161280220244	4.154545454545454	273.59090909090907	309.9090909090909
374196000	1441067195	30.96918482901002	122.80159195669131	4.1454545454545455	273.70909090909095	310.0909090909091
374196000	1441067196	30.96918556128682	122.80157122498032	4.136363636363636	273.82727272727277	310.27272727272725
374196000	1441067197	30.969186423673438	122.80155048526261	4.127272727272727	273.9454545454546	310.45454545454544
374196000	1441067198	30.96918743702071	122.8015296157313	4.118181818181818	274.0636363636364	310.6363636363636
374196000	1441067199	30.969188622179345	122.80150849457941	4.1090909090909085	274.18181818181824	310.8181818181818
374196000	1441067200	30.969190000000005	122.801487	4.1	274.3	311.0
374196000	1441067201	30.969191581030746	122.80146504222121	4.088888888888889	274.3777777777778	311.1111111111111
374196000	1441067202	30.969193334609585	122.80144265961162	4.0777777777777775	274.4555555555556	311.22222222222223
374196000	1441067203	30.969195219772086	122.80141992257494	4.066666666666666	274.53333333333336	311.3333333333333
374196000	1441067204	30.969197195553804	122.80139690151493	4.055555555555555	274.61111111111114	311.44444444444446
374196000	1441067205	30.969199220990397	122.80137366683543	4.044444444444444	274.68888888888887	311.55555555555554
374196000	1441067206	30.969201255117543	122.80135028894026	4.033333333333333	274.76666666666665	311.66666666666663
374196000	1441067207	30.969203256971007	122.80132683823332	4.022222222222222	274.8444444444445	311.77777777777777
374196000	1441067208	30.96920518558655	122.80130338511859	4.011111111111111	274.9222222222222	311.88888888888886
374196000	1441067209	30.969207	122.80128000000002	4.0	275.0	312.0
374196000	1441067210	30.96920867239633	122.80125675090417	3.98	275.03999999999996	312.2
374196000	1441067211	30.96921022755681	122.80123369634768	3.96	275.08	312.40000000000003
374196000	1441067212	30.969211703411776	122.80121089246967	3.94	275.12	312.6
374196000	1441067213	30.969213137891632	122.80118839540921	3.92	275.15999999999997	312.79999999999995
374196000	1441067214	30.969214568926812	122.80116626130537	3.9	275.2	312.99999999999994
374196000	1441067215	30.969216034447765	122.80114454629715	3.88	275.23999999999995	313.2
374196000	1441067216	30.96921757238502	122.80112330652355	3.86	275.28	313.4
374196000	1441067217	30.96921922066909	122.80110259812353	3.84	275.32	313.59999999999997
374196000	1441067218	30.969221017230545	122.80108247723605	3.82	275.35999999999996	313.8
374196000	1441067219	30.96922299999999	122.801063	3.8	275.4	314.0
374196000	1441067220	30.969225195494182	122.80104419157524	3.8	275.46	314.1
374196000	1441067221	30.96922758457451	122.80102595320552	3.8	275.52	314.2
374196000	1441067222	30.969230136688477	122.80100815515559	3.8	275.58	314.3
374196000	1441067223	30.969232821283445	122.80099066769017	3.8	275.63999999999993	314.4
374196000	1441067224	30.969235607806752	122.80097336107404	3.8	275.69999999999993	314.5
374196000	1441067225	30.969238465705676	122.80095610557198	3.8	275.76	314.6
374196000	1441067226	30.96924136442738	122.80093877144877	3.8	275.82	314.70000000000005
374196000	1441067227	30.969244273418973	122.80092122896917	3.8	275.88	314.8
374196000	1441067228	30.969247162127516	122.800903348398	3.8	275.94	314.9
374196000	1441067229	30.96925	122.80088500000001	3.8	276.0	315.0
374196000	1441067230	30.969252764655142	122.80086609146547	3.8	276.2181818181818	315.1818181818182
374196000	1441067231	30.969255466399165	122.80084668018618	3.8	276.4363636363636	315.3636363636364
374196000	1441067232	30.96925812371017	122.80082686097936	3.8	276.6545454545455	315.54545454545456
374196000	1441067233	30.969260755066305	122.80080672866225	3.8	276.8727272727273	315.7272727272727
374196000	1441067234	30.969263378945776	122.80078637805208	3.8	277.09090909090907	315.90909090909093
374196000	1441067235	30.96926601382685	122.80076590396602	3.8	277.3090909090909	316.0909090909091
374196000	1441067236	30.96926867818788	122.80074540122132	3.8	277.5272727272727	316.2727272727273
374196000	1441067237	30.96927139050722	122.80072496463517	3.8	277.7454545454545	316.4545454545455
374196000	1441067238	30.969274169263343	122.80070468902478	3.8	277.96363636363634	316.6363636363636
374196000	1441067239	30.969277032934755	122.80068466920733	3.8	278.1818181818182	316.81818181818187
374196000	1441067240	30.969279999999998	122.80066500000001	3.8	278.4	317.0
374196000	1441067241	30.969283080151335	122.80064574686551	3.8	278.55555555555554	317.11111111111114
374196000	1441067242	30.969286247935454	122.8006268578485	3.8	278.7111111111111	317.22222222222223
374196000	1441067243	30.969289469112653	122.80060825163926	3.8	278.8666666666667	317.33333333333337
374196000	1441067244	30.96929270944315	122.80058984692796	3.8	279.02222222222224	317.44444444444446
374196000	1441067245	30.969295934687135	122.80057156240485	3.8	279.17777777777775	317.5555555555556
374196000	1441067246	30.969299110604734	122.80055331676024	3.8	279.3333333333333	317.6666666666667
374196000	1441067247	30.96930220295607	122.80053502868435	3.8	279.4888888888889	317.77777777777777
374196000	1441067248	30.969305177501152	122.80051661686751	3.8	279.64444444444445	317.8888888888889
374196000	1441067249	30.969307999999995	122.800498	3.8	279.8	318.0
374196000	1441067250	30.969310649206186	122.80047911297191	3.7916666666666665	279.9083333333333	318.16666666666663
374196000	1441067251	30.969313155847818	122.80045995547209	3.783333333333333	280.0166666666667	318.33333333333337
374196000	1441067252	30.96931556364664	122.80044054338912	3.775	280.125	318.50000000000006
374196000	1441067253	30.969317916324385	122.80042089261156	3.7666666666666666	280.23333333333335	318.6666666666667
374196000	1441067254	30.96932025760282	122.80040101902794	3.7583333333333333	280.3416666666667	318.8333333333333
374196000	1441067255	30.969322631203696	122.8003809385267	3.75	280.45	319.0
374196000	1441067256	30.96932508084878	122.80036066699633	3.7416666666666667	280.55833333333334	319.1666666666667
374196000	1441067257	30.969327650259867	122.80034022032518	3.7333333333333334	280.6666666666667	319.3333333333333
374196000	1441067258	30.969330383158717	122.80031961440167	3.725	280.77500000000003	319.5
374196000	1441067259	30.96933332326716	122.8002988651141	3.716666666666667	280.8833333333333	319.6666666666667
374196000	1441067260	30.969336514306978	122.8002779883508	3.7083333333333335	280.99166666666673	319.83333333333337
374196000	1441067261	30.969339999999992	122.80025699999999	3.7	281.1	320.0
374196000	1441067262	30.96934380699836	122.80023591598383	3.6750000000000003	281.1	320.125
374196000	1441067263	30.969347893675444	122.80021475236009	3.6500000000000004	281.1	320.25
374196000	1441067264	30.969352201334967	122.80019352522054	3.625	281.1	320.375
374196000	1441067265	30.969356671280664	122.80017225065693	3.6	281.1	320.5
374196000	1441067266	30.969361244816263	122.80015094476113	3.575	281.1	320.625
374196000	1441067267	30.969365863245514	122.80012962362507	3.55	281.1	320.75
374196000	1441067268	30.969370467872153	122.80010830334068	3.525	281.1	320.87499999999994
374196000	1441067269	30.969374999999985	122.800087	3.5	281.1	321.0
374196000	1441067270	30.969379409512083	122.80006573425634	3.5	281.12	321.2
374196000	1441067271	30.969383680608797	122.80004454500796	3.5	281.14000000000004	321.40000000000003
374196000	1441067272	30.969387806069868	122.80002347571445	3.5	281.16	321.6
374196000	1441067273	30.969391778675003	122.80000256983533	3.5	281.18	321.79999999999995
374196000	1441067274	30.96939559120399	122.79998187083022	3.5	281.2	322.0
374196000	1441067275	30.969399236436598	122.79996142215866	3.5	281.22	322.2
374196000	1441067276	30.969402707152643	122.79994126728025	3.5	281.24	322.4
374196000	1441067277	30.969405996131986	122.79992144965458	3.5	281.26	322.59999999999997
374196000	1441067278	30.96940909615447	122.79990201274128	3.5	281.28000000000003	322.8
374196000	1441067279	30.969412	122.799883	3.5	281.3	323.0
374196000	1441067280	30.96941470978818	122.79986444112716	3.49	281.41	323.1
374196000	1441067281	30.969417264997467	122.79984631076663	3.48	281.52	323.2
374196000	1441067282	30.969419714445955	122.79982856979915	3.4699999999999998	281.63	323.3
374196000	1441067283	30.96942210695173	122.79981117910532	3.46	281.74	323.4
374196000	1441067284	30.969424491332894	122.79979409956573	3.45	281.85	323.50000000000006
374196000	1441067285	30.96942691640747	122.79977729206095	3.44	281.96000000000004	323.6
374196000	1441067286	30.96942943099347	122.79976071747153	3.4299999999999997	282.07	323.70000000000005
374196000	1441067287	30.96943208390891	122.79974433667795	3.42	282.18	323.8
374196000	1441067288	30.969434923971765	122.79972811056062	3.41	282.29	323.9
374196000	1441067289	30.969438000000004	122.799712	3.4	282.4	324.0
374196000	1441067290	30.969441349404928	122.79969597077502	3.395	282.64	324.15
374196000	1441067291	30.96944496397144	122.7996800082588	3.3899999999999997	282.88	324.29999999999995
374196000	1441067292	30.969448824077812	122.79966410272316	3.385	283.12	324.45000000000005
374196000	1441067293	30.969452910102284	122.79964824443972	3.38	283.35999999999996	324.6
374196000	1441067294	30.96945720242313	122.79963242368035	3.375	283.59999999999997	324.75
374196000	1441067295	30.969461681418586	122.79961663071674	3.37	283.84	324.9
374196000	1441067296	30.96946632746692	122.79960085582071	3.3649999999999998	284.08	325.05
374196000	1441067297	30.969471120946356	122.79958508926406	3.36	284.32	325.20000000000005
374196000	1441067298	30.969476042235137	122.79956932131853	3.355	284.56	325.35
374196000	1441067299	30.969481071711506	122.79955354225598	3.3499999999999996	284.8	325.5
374196000	1441067300	30.969486189753678	122.79953774234822	3.3449999999999998	285.03999999999996	325.65
374196000	1441067301	30.96949137673988	122.79952191186707	3.34	285.28000000000003	325.8
374196000	1441067302	30.969496613048346	122.7995060410844	3.335	285.52	325.95000000000005
374196000	1441067303	30.969501879057255	122.79949012027205	3.33	285.76	326.1
374196000	1441067304	30.969507155144854	122.7994741397019	3.3249999999999997	286.0	326.25
374196000	1441067305	30.969512421689338	122.79945808964581	3.32	286.24	326.4
374196000	1441067306	30.969517659068906	122.79944196037566	3.315	286.48	326.55
374196000	1441067307	30.96952284766174	122.79942574216336	3.3099999999999996	286.71999999999997	326.70000000000005
374196000	1441067308	30.969527967846034	122.79940942528084	3.3049999999999997	286.96000000000004	326.85
374196000	1441067309	30.969533	122.79939299999998	3.3	287.2	327.0
374196000	1441067310	30.969537929259396	122.79937645887406	3.295	287.3	327.15000000000003
374196000	1441067311	30.96954275979046	122.79935980358157	3.29	287.4	327.3
374196000	1441067312	30.969547500517063	122.79934303808236	3.2849999999999997	287.5	327.45
374196000	1441067313	30.96955216036303	122.79932616633619	3.28	287.59999999999997	327.6
374196000	1441067314	30.96955674825223	122.79930919230289	3.275	287.70000000000005	327.75
374196000	1441067315	30.969561273108475	122.79929211994228	3.27	287.8	327.90000000000003
374196000	1441067316	30.96956574385567	122.79927495321412	3.265	287.9	328.05
374196000	1441067317	30.969570169417644	122.79925769607821	3.26	288.0	328.2
374196000	1441067318	30.96957455871824	122.79924035249438	3.255	288.09999999999997	328.34999999999997
374196000	1441067319	30.969578920681347	122.79922292642235	3.25	288.2	328.5
374196000	1441067320	30.969583264230803	122.79920542182194	3.245	288.29999999999995	328.65000000000003
374196000	1441067321	30.96958759829048	122.79918784265288	3.24	288.4	328.8
374196000	1441067322	30.969591931784237	122.79917019287497	3.235	288.49999999999994	328.95
374196000	1441067323	30.96959627363596	122.79915247644793	3.23	288.59999999999997	329.09999999999997
374196000	1441067324	30.96960063276949	122.79913469733152	3.225	288.69999999999993	329.25
374196000	1441067325	30.969605018108727	122.79911685948552	3.22	288.8	329.4
374196000	1441067326	30.9696094385775	122.79909896686964	3.2150000000000003	288.9	329.55
374196000	1441067327	30.969613903099727	122.79908102344359	3.21	289.0	329.7
374196000	1441067328	30.969618420599264	122.79906303316716	3.205	289.09999999999997	329.84999999999997
374196000	1441067329	30.969623000000006	122.799045	3.2	289.2	330.0
374196000	1441067330	30.96962764906397	122.7990269377214	3.1900000000000004	289.27	330.09999999999997
374196000	1441067331	30.969632370905863	122.79900889938864	3.18	289.34	330.2
374196000	1441067332	30.969637167478574	122.79899094787856	3.17	289.40999999999997	330.3
374196000	1441067333	30.96964204073502	122.79897314606802	3.16	289.47999999999996	330.40000000000003
374196000	1441067334	30.96964699262817	122.79895555683386	3.1500000000000004	289.54999999999995	330.5
374196000	1441067335	30.969652025111007	122.798938243053	3.14	289.62	330.6
374196000	1441067336	30.96965714013653	122.79892126760225	3.13	289.69	330.7
374196000	1441067337	30.969662339657816	122.79890469335857	3.12	289.76	330.8
374196000	1441067338	30.969667625627945	122.79888858319882	3.1100000000000003	289.83	330.90000000000003
374196000	1441067339	30.969673	122.79887299999999	3.1	289.9	331.0
374196000	1441067340	30.969678465691665	122.79885797165521	3.09	290.03	331.1
374196000	1441067341	30.969684029478543	122.79884338612254	3.08	290.15999999999997	331.2
374196000	1441067342	30.969689699100776	122.79882909637625	3.0700000000000003	290.29	331.3
374196000	1441067343	30.969695482298363	122.79881495539055	3.06	290.42	331.4
374196000	1441067344	30.969701386811295	122.7988008161396	3.05	290.55	331.50000000000006
374196000	1441067345	30.96970742037944	122.79878653159761	3.04	290.68	331.6
374196000	1441067346	30.969713590742664	122.7987719547386	3.0300000000000002	290.81	331.70000000000005
374196000	1441067347	30.96971990564071	122.79875693853668	3.02	290.94	331.8
374196000	1441067348	30.969726372813295	122.79874133596584	3.01	291.07	331.90000000000003
374196000	1441067349	30.969733	122.79872500000002	3.0	291.2	332.0
374196000	1441067350	30.969739786921206	122.79870783857115	2.9909090909090907	291.3	332.1818181818182
374196000	1441067351	30.969746701220487	122.79868997944324	2.981818181818182	291.4	332.3636363636364
374196000	1441067352	30.969753702522322	122.79867160533831	2.9727272727272727	291.50000000000006	332.54545454545456
374196000	1441067353	30.969760750451286	122.7986528989785	2.9636363636363634	291.6	332.72727272727275
374196000	1441067354	30.969767804632063	122.79863404308603	2.9545454545454546	291.70000000000005	332.9090909090909
374196000	1441067355	30.969774824689424	122.7986152203832	2.9454545454545453	291.8	333.0909090909091
374196000	1441067356	30.969781770248293	122.79859661359237	2.9363636363636365	291.90000000000003	333.27272727272725
374196000	1441067357	30.969788600933637	122.79857840543606	2.9272727272727272	292.0	333.45454545454544
374196000	1441067358	30.969795276370558	122.79856077863681	2.918181818181818	292.1	333.6363636363636
374196000	1441067359	30.96980175618425	122.79854391591722	2.909090909090909	292.20000000000005	333.8181818181818
374196000	1441067360	30.969807999999993	122.798528	2.9	292.3	334.0
374196000	1441067361	30.96981397853695	122.79851315529228	2.9	292.3444444444445	334.1111111111111
374196000	1441067362	30.96981970688963	122.79849927293863	2.9	292.3888888888889	334.22222222222223
374196000	1441067363	30.969825211246242	122.79848618576804	2.9	292.4333333333334	334.3333333333333
374196000	1441067364	30.969830517794954	122.7984737266093	2.9	292.4777777777778	334.4444444444444
374196000	1441067365	30.96983565272381	122.79846172829126	2.9	292.52222222222224	334.5555555555556
374196000	1441067366	30.969840642220845	122.79845002364264	2.9	292.56666666666666	334.6666666666667
374196000	1441067367	30.969845512473984	122.79843844549215	2.9	292.61111111111114	334.7777777777778
374196000	1441067368	30.96985028967109	122.7984268266684	2.9	292.65555555555557	334.8888888888889
374196000	1441067369	30.969854999999995	122.798415	2.9	292.7	335.0
374196000	1441067370	30.969859672055545	122.79840282550441	2.8916666666666666	292.73333333333335	335.08333333333337
374196000	1441067371	30.969864344060895	122.7983902719543	2.8833333333333333	292.7666666666667	335.16666666666674
374196000	1441067372	30.969869056646257	122.79837733531141	2.875	292.8	335.25
374196000	1441067373	30.969873850441846	122.79836401153723	2.8666666666666667	292.83333333333337	335.33333333333337
374196000	1441067374	30.969878766077894	122.79835029659337	2.8583333333333334	292.8666666666667	335.4166666666667
374196000	1441067375	30.96988384418462	122.79833618644135	2.8499999999999996	292.9	335.5
374196000	1441067376	30.9698891253922	122.79832167704267	2.8416666666666663	292.93333333333334	335.5833333333333
374196000	1441067377	30.96989465033087	122.79830676435883	2.833333333333333	292.9666666666667	335.6666666666667
374196000	1441067378	30.969900459630786	122.79829144435124	2.8249999999999997	293.00000000000006	335.75000000000006
374196000	1441067379	30.96990659392217	122.79827571298132	2.8166666666666664	293.0333333333334	335.83333333333337
374196000	1441067380	30.969913093835167	122.79825956621046	2.808333333333333	293.06666666666666	335.9166666666667
374196000	1441067381	30.969920000000002	122.798243	2.8	293.1	336.0
374196000	1441067382	30.969927320594458	122.79822604834916	2.7857142857142856	293.1	336.28571428571433
374196000	1441067383	30.96993493398714	122.79820889740911	2.7714285714285714	293.1	336.57142857142856
374196000	1441067384	30.96994268609439	122.79819177136905	2.757142857142857	293.1	336.85714285714283
374196000	1441067385	30.969950422832667	122.79817489441844	2.742857142857143	293.1	337.14285714285717
374196000	1441067386	30.969957990118527	122.79815849074686	2.7285714285714286	293.1	337.42857142857144
374196000	1441067387	30.969965233868713	122.79814278454407	2.7142857142857144	293.1	337.7142857142857
374196000	1441067388	30.969972	122.79812799999999	2.7	293.1	338.0
374196000	1441067389	30.969978174935306	122.79811430113715	2.6900000000000004	293.19000000000005	338.09999999999997
374196000	1441067390	30.969983807121668	122.79810161130771	2.68	293.28000000000003	338.2
374196000	1441067391	30.969988985512117	122.79808979369625	2.67	293.37	338.29999999999995
374196000	1441067392	30.969993799059587	122.79807871148714	2.66	293.46000000000004	338.4
374196000	1441067393	30.969998336716976	122.79806822786472	2.6500000000000004	293.55	338.5
374196000	1441067394	30.970002687437102	122.79805820601325	2.64	293.64	338.6
374196000	1441067395	30.970006940172766	122.79804850911697	2.63	293.73	338.7
374196000	1441067396	30.97001118387667	122.79803900035996	2.62	293.82	338.8
374196000	1441067397	30.97001550750154	122.7980295429263	2.6100000000000003	293.90999999999997	338.9
374196000	1441067398	30.970020000000005	122.79802000000001	2.6	294.0	339.0
374196000	1441067399	30.97002472954208	122.79801024999591	2.6	294.23999999999995	339.09999999999997
374196000	1441067400	30.970029681167375	122.79800023225239	2.6	294.48	339.2
374196000	1441067401	30.970034819132884	122.79798990133875	2.6	294.71999999999997	339.3
374196000	1441067402	30.970040107695546	122.79797921182427	2.6	294.96	339.40000000000003
374196000	1441067403	30.970045511112346	122.79796811827823	2.6	295.19999999999993	339.5
374196000	1441067404	30.970050993640182	122.79795657526994	2.6	295.44	339.6
374196000	1441067405	30.970056519536005	122.79794453736864	2.6	295.68	339.7
374196000	1441067406	30.97006205305666	122.7979319591437	2.6	295.91999999999996	339.8
374196000	1441067407	30.970067558459043	122.79791879516438	2.6	296.16	339.90000000000003
374196000	1441067408	30.970072999999996	122.797905	2.6	296.4	340.0
374196000	1441067409	30.97007835217542	122.79789055964999	2.6	296.7	340.08333333333337
374196000	1441067410	30.970083630437664	122.79787558583399	2.6	297.0	340.1666666666667
374196000	1441067411	30.97008886047825	122.7978602217018	2.6	297.29999999999995	340.25
374196000	1441067412	30.97009406798875	122.79784461040315	2.6	297.6	340.33333333333337
374196000	1441067413	30.970099278660772	122.79782889508786	2.6	297.9	340.4166666666667
374196000	1441067414	30.97010451818605	122.79781321890572	2.6	298.2	340.5
374196000	1441067415	30.970109812256357	122.79779772500653	2.6	298.5	340.5833333333333
374196000	1441067416	30.970115186563536	122.79778255654018	2.6	298.8	340.6666666666667
374196000	1441067417	30.970120666799488	122.79776785665645	2.6	299.1	340.75
374196000	1441067418	30.970126278656203	122.79775376850526	2.6	299.4	340.83333333333337
374196000	1441067419	30.970132047825672	122.79774043523648	2.6	299.70000000000005	340.9166666666667
374196000	1441067420	30.970138000000006	122.79772800000002	2.6	300.0	341.0
374196000	1441067421	30.97014415063205	122.79771654941344	2.6	300.07	341.1
374196000	1441067422	30.970150474217654	122.79770594396474	2.6	300.14	341.2
374196000	1441067423	30.97015693501332	122.7976959876095	2.6	300.21	341.3
374196000	1441067424	30.97016349727555	122.79768648430321	2.6	300.28	341.4
374196000	1441067425	30.97017012526071	122.79767723800146	2.6	300.34999999999997	341.50000000000006
374196000	1441067426	30.970176783225117	122.79766805265965	2.6	300.42	341.6
374196000	1441067427	30.970183435425067	122.79765873223323	2.6	300.49	341.70000000000005
374196000	1441067428	30.97019004611678	122.79764908067759	2.6	300.56	341.8
374196000	1441067429	30.970196579556386	122.79763890194808	2.6	300.63	341.9
374196000	1441067430	30.97020300000001	122.797628	2.6	300.7	342.0
374196000	1441067431	30.970209280761193	122.79761623718282	2.590909090909091	300.56363636363636	342.0909090909091
374196000	1441067432	30.97021543138379	122.79760370942263	2.581818181818182	300.4272727272727	342.1818181818182
374196000	1441067433	30.970221470469166	122.79759057103966	2.5727272727272728	300.29090909090905	342.27272727272725
374196000	1441067434	30.97022741661876	122.79757697635426	2.5636363636363635	300.1545454545454	342.3636363636364
374196000	1441067435	30.970233288434116	122.79756307968677	2.5545454545454547	300.0181818181818	342.45454545454544
374196000	1441067436	30.97023910451681	122.7975490353575	2.5454545454545454	299.8818181818182	342.54545454545456
374196000	1441067437	30.970244883468467	122.79753499768694	2.5363636363636366	299.74545454545455	342.6363636363636
374196000	1441067438	30.97025064389081	122.79752112099544	2.5272727272727273	299.6090909090909	342.7272727272727
374196000	1441067439	30.97025640438561	122.79750755960346	2.518181818181818	299.4727272727273	342.8181818181818
374196000	1441067440	30.970262183554702	122.79749446783148	2.5090909090909093	299.33636363636367	342.9090909090909
374196000	1441067441	30.970267999999994	122.79748200000002	2.5	299.2	343.0
374196000	1441067442	30.970273872116916	122.79747025527787	2.4875	299.37500000000006	343.125
374196000	1441067443	30.970279817474875	122.79745911222717	2.475	299.55000000000007	343.25
374196000	1441067444	30.970285853436753	122.79744839425828	2.4625	299.725	343.375
374196000	1441067445	30.970291997365322	122.79743792478148	2.45	299.90000000000003	343.5
374196000	1441067446	30.970298266623274	122.79742752720709	2.4375	300.07500000000005	343.625
374196000	1441067447	30.970304678573314	122.79741702494528	2.425	300.25	343.75000000000006
374196000	1441067448	30.97031125057804	122.79740624140621	2.4125	300.425	343.875
374196000	1441067449	30.970317999999992	122.797395	2.4	300.6	344.0
374196000	1441067450	30.97032492692677	122.79738318300362	2.388888888888889	300.77777777777777	344.11111111111114
374196000	1441067451	30.97033196234641	122.79737090816185	2.3777777777777778	300.9555555555556	344.22222222222223
374196000	1441067452	30.970339019972084	122.79735835208645	2.3666666666666667	301.1333333333333	344.33333333333337
374196000	1441067453	30.97034601351704	122.79734569138931	2.3555555555555556	301.3111111111111	344.44444444444446
374196000	1441067454	30.97035285669463	122.79733310268243	2.344444444444444	301.4888888888889	344.5555555555556
374196000	1441067455	30.97035946321822	122.79732076257784	2.333333333333333	301.6666666666667	344.6666666666667
374196000	1441067456	30.97036574680128	122.79730884768773	2.322222222222222	301.84444444444443	344.77777777777777
374196000	1441067457	30.970371621157355	122.79729753462436	2.311111111111111	302.02222222222224	344.8888888888889
374196000	1441067458	30.970376999999992	122.79728700000001	2.3	302.2	345.0
374196000	1441067459	30.97038183026188	122.7972773618191	2.3	302.49999999999994	345.0909090909091
374196000	1441067460	30.970386191751846	122.79726850365415	2.3	302.8	345.1818181818182
374196000	1441067461	30.97039019749771	122.79726025046962	2.3	303.09999999999997	345.2727272727273
374196000	1441067462	30.970393960527257	122.79725242722988	2.3	303.40000000000003	345.3636363636364
374196000	1441067463	30.97039759386819	122.79724485889929	2.3	303.7	345.45454545454544
374196000	1441067464	30.9704012105482	122.79723737044202	2.3	304.0	345.54545454545456
374196000	1441067465	30.97040492359491	122.79722978682231	2.3	304.3	345.6363636363636
374196000	1441067466	30.970408846035927	122.79722193300424	2.3	304.6	345.72727272727275
374196000	1441067467	30.970413090898788	122.79721363395187	2.3	304.90000000000003	345.8181818181818
374196000	1441067468	30.970417771211004	122.79720471462915	2.3	305.20000000000005	345.9090909090909
374196000	1441067469	30.970423	122.797195	2.3	305.50000000000006	346.0
374196000	1441067470	30.97042885720376	122.7971843746912	2.309090909090909	305.9	346.0909090909091
374196000	1441067471	30.97043529040261	122.79717296198157	2.318181818181818	306.3	346.1818181818182
374196000	1441067472	30.970442214087498	122.79716094481302	2.327272727272727	306.7	346.27272727272725
374196000	1441067473	30.97044954274943	122.79714850612753	2.3363636363636364	307.09999999999997	346.3636363636364
374196000	1441067474	30.97045719087949	122.79713582886714	2.3454545454545452	307.5	346.45454545454544
374196000	1441067475	30.970465072968835	122.79712309597399	2.3545454545454545	307.9	346.54545454545456
374196000	1441067476	30.97047310350869	122.79711049039038	2.3636363636363633	308.3	346.6363636363636
374196000	1441067477	30.970481196990335	122.79709819505865	2.3727272727272726	308.7	346.7272727272727
374196000	1441067478	30.97048926790515	122.7970863929213	2.381818181818182	309.09999999999997	346.8181818181818
374196000	1441067479	30.97049723074454	122.79707526692086	2.3909090909090907	309.5	346.9090909090909
374196000	1441067480	30.970504999999996	122.79706500000002	2.4	309.9	347.0
374196000	1441067481	30.970512508929495	122.79705571727399	2.4	309.91999999999996	347.09999999999997
374196000	1441067482	30.970519765856757	122.79704731254772	2.4	309.93999999999994	347.2
374196000	1441067483	30.970526797871912	122.7970396217986	2.4	309.96	347.29999999999995
374196000	1441067484	30.970533632065052	122.79703248100392	2.4	309.98	347.4
374196000	1441067485	30.970540295526174	122.7970257261409	2.4	310.0	347.49999999999994
374196000	1441067486	30.97054681534528	122.79701919318673	2.4	310.02	347.6
374196000	1441067487	30.970553218612302	122.7970127181185	2.4	310.04	347.7
374196000	1441067488	30.97055953241719	122.79700613691332	2.4	310.06000000000006	347.8
374196000	1441067489	30.970565783849796	122.79699928554815	2.4	310.08000000000004	347.9
374196000	1441067490	30.970571999999997	122.796992	2.4	310.1	348.0
374196000	1441067491	30.970578209612952	122.79698415434324	2.4	310.2363636363637	348.0
374196000	1441067492	30.970584448055305	122.79697577504204	2.4	310.37272727272733	348.0
374196000	1441067493	30.97059075234913	122.796966926658	2.4	310.50909090909096	348.0
374196000	1441067494	30.970597159516416	122.79695767375277	2.4	310.6454545454546	348.0
374196000	1441067495	30.970603706579247	122.796948080888	2.4	310.7818181818182	348.0
374196000	1441067496	30.970610430559706	122.79693821262529	2.4	310.91818181818184	348.0
374196000	1441067497	30.97061736847986	122.79692813352631	2.4	311.05454545454546	348.0
374196000	1441067498	30.97062455736182	122.79691790815265	2.4	311.1909090909091	348.0
374196000	1441067499	30.97063203422773	122.79690760106595	2.4	311.3272727272727	348.0
374196000	1441067500	30.97063983609974	122.79689727682786	2.4	311.4636363636364	348.0
374196000	1441067501	30.970647999999994	122.796887	2.4	311.6	348.0
374196000	1441067502	30.970656536023206	122.79687682686364	2.3874999999999997	311.675	348.125
374196000	1441067503	30.97066534655401	122.7968667805786	2.375	311.75	348.24999999999994
374196000	1441067504	30.970674307049578	122.79685687602434	2.3625	311.825	348.375
374196000	1441067505	30.97068329296709	122.79684712808034	2.3499999999999996	311.9	348.5
374196000	1441067506	30.97069217976372	122.79683755162625	2.3375	311.975	348.625
374196000	1441067507	30.970700842896623	122.7968281615417	2.3249999999999997	312.04999999999995	348.75000000000006
374196000	1441067508	30.97070915782297	122.79681897270635	2.3125	312.12499999999994	348.875
374196000	1441067509	30.970717	122.79681000000001	2.3	312.2	349.0
374196000	1441067510	30.97072427586372	122.79680124786884	2.29	312.21	349.1
374196000	1441067511	30.970731015765683	122.79679267902476	2.28	312.21999999999997	349.2
374196000	1441067512	30.970737281036232	122.79678424574617	2.27	312.22999999999996	349.3
374196000	1441067513	30.970743133005772	122.79677590031129	2.26	312.23999999999995	349.4
374196000	1441067514	30.970748633004604	122.79676759499839	2.25	312.24999999999994	349.50000000000006
374196000	1441067515	30.97075384236312	122.79675928208569	2.24	312.26	349.6
374196000	1441067516	30.970758822411618	122.79675091385137	2.23	312.27000000000004	349.70000000000005
374196000	1441067517	30.970763634480384	122.79674244257356	2.22	312.28000000000003	349.8
374196000	1441067518	30.97076833989975	122.79673382053042	2.21	312.29	349.90000000000003
374196000	1441067519	30.970773000000005	122.796725	2.2	312.3	350.0
374196000	1441067520	30.970777678826014	122.7967159513548	2.2	312.1333333333333	350.11111111111114
374196000	1441067521	30.970782451281195	122.79670671734495	2.2	311.9666666666667	350.22222222222223
374196000	1441067522	30.970787394983553	122.79669735881488	2.2	311.8	350.3333333333333
374196000	1441067523	30.970792587551127	122.7966879366091	2.2	311.6333333333334	350.44444444444446
374196000	1441067524	30.970798106601997	122.79667851157208	2.2	311.46666666666664	350.55555555555554
374196000	1441067525	30.970804029754223	122.79666914454822	2.2	311.3	350.6666666666667
374196000	1441067526	30.970810434625875	122.796659896382	2.2	311.1333333333333	350.77777777777777
374196000	1441067527	30.970817398835095	122.79665082791777	2.2	310.9666666666667	350.8888888888889
374196000	1441067528	30.970824999999994	122.796642	2.2	310.8	351.0
374196000	1441067529	30.9708332855596	122.79663345786251	2.191666666666667	310.81666666666666	351.0
374196000	1441067530	30.97084218223645	122.7966251842971	2.1833333333333336	310.83333333333337	351.0
374196000	1441067531	30.97085158657395	122.79661714648505	2.1750000000000003	310.85	351.0
374196000	1441067532	30.970861395115502	122.79660931160764	2.166666666666667	310.8666666666667	351.0
374196000	1441067533	30.970871504404506	122.79660164684621	2.1583333333333337	310.8833333333333	351.0
374196000	1441067534	30.97088181098436	122.79659411938214	2.1500000000000004	310.9	351.0
374196000	1441067535	30.970892211398446	122.79658669639676	2.1416666666666666	310.91666666666663	351.0
374196000	1441067536	30.970902602190122	122.79657934507149	2.1333333333333333	310.93333333333334	351.0
374196000	1441067537	30.970912879902755	122.79657203258773	2.125	310.95	351.0
374196000	1441067538	30.970922941079703	122.79656472612695	2.1166666666666667	310.96666666666664	351.0
374196000	1441067539	30.97093268226435	122.79655739287053	2.1083333333333334	310.98333333333335	351.0
374196000	1441067540	30.970941999999997	122.79655	2.1	311.0	351.0
374196000	1441067541	30.97095081370282	122.79654251612435	2.09	311.28999999999996	351.09999999999997
374196000	1441067542	30.970959134280164	122.79653491556293	2.08	311.58	351.2
374196000	1441067543	30.970966995512214	122.7965271740625	2.0700000000000003	311.87	351.29999999999995
374196000	1441067544	30.970974431179087	122.79651926736997	2.06	312.15999999999997	351.4
374196000	1441067545	30.970981475060974	122.79651117123207	2.05	312.44999999999993	351.5
374196000	1441067546	30.970988160938003	122.79650286139567	2.04	312.74	351.6
374196000	1441067547	30.97099452259028	122.7964943136075	2.0300000000000002	313.03	351.7
374196000	1441067548	30.971000593797974	122.79648550361433	2.02	313.31999999999994	351.8
374196000	1441067549	30.97100640834117	122.79647640716291	2.01	313.60999999999996	351.9
374196000	1441067550	30.971011999999995	122.79646700000002	2.0	313.9	352.0
374196000	1441067551	30.97101740822141	122.79645727522251	1.988888888888889	314.1555555555555	352.1111111111111
374196000	1441067552	30.971022695119853	122.79644729532801	1.9777777777777779	314.4111111111111	352.22222222222223
374196000	1441067553	30.97102792847664	122.79643714016423	1.9666666666666666	314.66666666666663	352.3333333333333
374196000	1441067554	30.97103317607315	122.79642688957894	1.9555555555555555	314.92222222222216	352.4444444444444
374196000	1441067555	30.971038505690704	122.79641662341989	1.9444444444444444	315.17777777777775	352.5555555555556
374196000	1441067556	30.97104398511073	122.79640642153474	1.9333333333333333	315.43333333333334	352.6666666666667
374196000	1441067557	30.971049682114664	122.79639636377125	1.922222222222222	315.6888888888888	352.7777777777778
374196000	1441067558	30.971055664483934	122.79638652997713	1.911111111111111	315.9444444444444	352.8888888888889
374196000	1441067559	30.971062000000003	122.79637700000002	1.9	316.2	353.0
374196000	1441067560	30.97106873475422	122.79636783471099	1.9	316.30999999999995	353.0
374196000	1441067561	30.97107582807726	122.79635901907442	1.9	316.41999999999996	353.0
374196000	1441067562	30.971083217609646	122.79635051907802	1.9	316.53000000000003	353.0
374196000	1441067563	30.971090840991913	122.7963423007095	1.9	316.64	353.0
374196000	1441067564	30.971098635864536	122.79633432995668	1.9	316.75	353.0
374196000	1441067565	30.971106539868018	122.79632657280729	1.9	316.85999999999996	353.0
374196000	1441067566	30.971114490642826	122.79631899524914	1.9	316.96999999999997	353.0
374196000	1441067567	30.971122425829464	122.79631156327001	1.9	317.08000000000004	353.0
374196000	1441067568	30.971130283068373	122.7963042428577	1.9	317.19	353.0
374196000	1441067569	30.97113800000001	122.79629700000001	1.9	317.3	353.0
374196000	1441067570	30.971145522531508	122.79628980733052	1.9	317.23	353.1
374196000	1441067571	30.97115282963675	122.7962826640658	1.9	317.16	353.2
374196000	1441067572	30.97115990855628	122.79627557606817	1.9	317.09000000000003	353.3
374196000	1441067573	30.97116674653066	122.79626854919997	1.9	317.02000000000004	353.4
374196000	1441067574	30.971173330800454	122.79626158932355	1.9	316.95000000000005	353.5
374196000	1441067575	30.971179648606192	122.79625470230123	1.9	316.88000000000005	353.6
374196000	1441067576	30.971185687188463	122.79624789399536	1.9	316.81000000000006	353.70000000000005
374196000	1441067577	30.971191433787816	122.79624117026829	1.9	316.74000000000007	353.8
374196000	1441067578	30.971196875644804	122.79623453698237	1.9	316.6700000000001	353.90000000000003
374196000	1441067579	30.971202	122.79622799999999	1.9	316.6000000000001	354.0
374196000	1441067580	30.971206809120094	122.79622156096688	1.9	316.53000000000003	354.1
374196000	1441067581	30.971211365376256	122.79621520466256	1.9	316.46000000000004	354.2
374196000	1441067582	30.971215746165804	122.7962089116498	1.9	316.39	354.3
374196000	1441067583	30.971220028886037	122.7962026624915	1.9	316.32	354.4
374196000	1441067584	30.971224290934234	122.7961964377504	1.9	316.25	354.50000000000006
374196000	1441067585	30.971228609707705	122.79619021798933	1.9	316.18	354.6
374196000	1441067586	30.97123306260374	122.79618398377104	1.9	316.11	354.70000000000005
374196000	1441067587	30.971237727019616	122.79617771565826	1.9	316.03999999999996	354.8
374196000	1441067588	30.971242680352606	122.79617139421367	1.9	315.96999999999997	354.90000000000003
374196000	1441067589	30.971247999999992	122.796165	1.9	315.9	355.0
374196000	1441067590	30.97125374019716	122.79615852011493	1.9	315.93636363636364	355.0
374196000	1441067591	30.971259862531838	122.79615196779652	1.9	315.9727272727273	355.0
374196000	1441067592	30.97126630542989	122.79614536281788	1.9	316.0090909090909	355.0
374196000	1441067593	30.97127300731718	122.79613872495209	1.9	316.04545454545456	355.0
374196000	1441067594	30.97127990661956	122.79613207397237	1.9	316.0818181818182	355.0
374196000	1441067595	30.97128694176292	122.79612542965184	1.9	316.1181818181818	355.0
374196000	1441067596	30.971294051173118	122.7961188117637	1.9	316.1545454545454	355.0
374196000	1441067597	30.971301173276046	122.79611224008121	1.9	316.1909090909091	355.0
374196000	1441067598	30.971308246497582	122.79610573437758	1.9	316.22727272727275	355.0
374196000	1441067599	30.9713152092636	122.79609931442606	1.9	316.26363636363635	355.0
[truncated: 8,884 more rows]
