# Supplementary material for: Maritime traffic congestion identification and ship trajectory prediction using temporal graph convolutional networks
Source: PLoS One. 2026 Mar 9;21(3):e0342781. doi: 10.1371/journal.pone.0342781 (PMC12970927; doi:10.1371/journal.pone.0342781)
Supplement: S1 File — (ZIP) [file pone.0342781.s001.zip › data/interpolation/shipid_377344000_processed.csv]

shipid	lasttime	lat	lon	sog	cog	hdg
377344000	1441065606	31.095764999999997	122.52059300000002	13.0	183.6	181.0
377344000	1441065607	31.09569853913004	122.52058497110625	13.01	183.64000000000001	181.1
377344000	1441065608	31.095632539502834	122.52057721553963	13.02	183.68	181.2
377344000	1441065609	31.095566991558186	122.52056971654352	13.03	183.72	181.3
377344000	1441065610	31.095501885735896	122.52056245736134	13.04	183.76	181.4
377344000	1441065611	31.09543721247577	122.5205554212366	13.05	183.8	181.5
377344000	1441065612	31.095372962217578	122.52054859141283	13.06	183.84	181.6
377344000	1441065613	31.095309125401137	122.52054195113362	13.07	183.88000000000002	181.7
377344000	1441065614	31.0952456924662	122.52053548364259	13.08	183.92000000000002	181.8
377344000	1441065615	31.095182653852568	122.52052917218347	13.09	183.96	181.9
377344000	1441065616	31.095120000000005	122.520523	13.1	184.0	182.0
377344000	1441065617	31.09505772134829	122.52051695033595	13.1	184.01500000000001	181.95000000000002
377344000	1441065618	31.09499580833718	122.5205110064352	13.1	184.03	181.9
377344000	1441065619	31.094934251406467	122.5205051515416	13.1	184.04500000000002	181.85000000000002
377344000	1441065620	31.094873040995886	122.52049936889912	13.1	184.06	181.8
377344000	1441065621	31.094812167545204	122.52049364175177	13.1	184.075	181.75
377344000	1441065622	31.094751621494183	122.52048795334353	13.1	184.09	181.7
377344000	1441065623	31.094691393282577	122.52048228691851	13.1	184.105	181.65
377344000	1441065624	31.094631473350113	122.52047662572082	13.1	184.12	181.6
377344000	1441065625	31.09457185213656	122.5204709529946	13.1	184.135	181.55
377344000	1441065626	31.094512520081658	122.52046525198412	13.1	184.15	181.5
377344000	1441065627	31.094453467625147	122.5204595059336	13.1	184.16500000000002	181.45000000000002
377344000	1441065628	31.094394685206776	122.52045369808735	13.1	184.18	181.4
377344000	1441065629	31.09433616326627	122.52044781168969	13.1	184.19500000000002	181.35000000000002
377344000	1441065630	31.094277892243355	122.520441829985	13.1	184.21	181.3
377344000	1441065631	31.094219862577766	122.52043573621772	13.1	184.22500000000002	181.25000000000003
377344000	1441065632	31.09416206470923	122.52042951363231	13.1	184.24	181.2
377344000	1441065633	31.09410448907747	122.52042314547326	13.1	184.25500000000002	181.15
377344000	1441065634	31.094047126122216	122.52041661498514	13.1	184.27	181.1
377344000	1441065635	31.09398996628315	122.52040990541249	13.1	184.28500000000003	181.05
377344000	1441065636	31.093933	122.520403	13.1	184.3	181.0
377344000	1441065637	31.09387620751218	122.52039589670584	13.1	184.3	181.0
377344000	1441065638	31.09381952825785	122.52038865234232	13.1	184.3	181.0
377344000	1441065639	31.09376289147492	122.52038133843523	13.1	184.3	181.0
377344000	1441065640	31.09370622640128	122.52037402651017	13.1	184.3	181.0
377344000	1441065641	31.09364946227488	122.52036678809253	13.1	184.3	181.0
377344000	1441065642	31.09359252833359	122.52035969470765	13.1	184.3	181.0
377344000	1441065643	31.093535353815376	122.52035281788064	13.1	184.3	181.0
377344000	1441065644	31.09347786795821	122.52034622913648	13.1	184.3	181.0
377344000	1441065645	31.09342	122.52034	13.1	184.3	181.0
377344000	1441065646	31.093361701721296	122.5203341812072	13.1	184.23636363636365	181.0
377344000	1441065647	31.093303015072884	122.52032874033942	13.1	184.1727272727273	181.0
377344000	1441065648	31.09324400454812	122.52032362418942	13.1	184.10909090909092	181.0
377344000	1441065649	31.093184734640325	122.52031877955008	13.1	184.04545454545456	181.0
377344000	1441065650	31.093125269842847	122.5203141532144	13.1	183.98181818181817	181.0
377344000	1441065651	31.09306567464898	122.52030969197548	13.1	183.91818181818184	181.0
377344000	1441065652	31.093006013552035	122.52030534262657	13.1	183.85454545454544	181.0
377344000	1441065653	31.092946351045367	122.52030105196103	13.1	183.7909090909091	181.0
377344000	1441065654	31.09288675162227	122.52029676677233	13.1	183.72727272727272	181.0
377344000	1441065655	31.09282727977604	122.52029243385407	13.1	183.66363636363639	181.0
377344000	1441065656	31.092767999999996	122.52028800000001	13.1	183.6	181.0
377344000	1441065657	31.09270895483279	122.52028342859934	13.09	183.62	181.1
377344000	1441065658	31.092650098994632	122.52027874942297	13.08	183.64000000000001	181.2
377344000	1441065659	31.092591365251003	122.52027400883695	13.07	183.66	181.3
377344000	1441065660	31.09253268636751	122.5202692532074	13.06	183.68	181.4
377344000	1441065661	31.092473995109692	122.5202645289002	13.05	183.70000000000002	181.5
377344000	1441065662	31.092415224243062	122.52025988228118	13.04	183.72000000000003	181.6
377344000	1441065663	31.09235630653323	122.5202553597161	13.03	183.74	181.7
377344000	1441065664	31.092297174745728	122.52025100757055	13.02	183.76000000000002	181.8
377344000	1441065665	31.09223776164613	122.52024687221004	13.01	183.78000000000003	181.9
377344000	1441065666	31.092178	122.52024300000001	13.0	183.8	182.0
377344000	1441065667	31.09211784115099	122.52023942035413	13.0	183.87	182.0
377344000	1441065668	31.09205731075517	122.52023609487982	13.0	183.94	182.0
377344000	1441065669	31.09199645304666	122.52023296823299	13.0	184.01	182.0
377344000	1441065670	31.09193531225963	122.52022998506966	13.0	184.08	182.0
377344000	1441065671	31.09187393262821	122.52022709004608	13.0	184.15	182.0
377344000	1441065672	31.09181235838653	122.52022422781853	13.0	184.22000000000003	182.0
377344000	1441065673	31.091750633768736	122.52022134304347	13.0	184.29000000000002	182.0
377344000	1441065674	31.091688803008967	122.52021838037753	13.0	184.36	182.0
377344000	1441065675	31.091626910341347	122.5202152844774	13.0	184.43	182.0
377344000	1441065676	31.091565000000006	122.52021200000001	13.0	184.5	182.0
377344000	1441065677	31.09150311856304	122.52020847999432	12.99	184.54999999999998	182.0
377344000	1441065678	31.091441321984355	122.52020471107726	12.98	184.6	182.0
377344000	1441065679	31.091379668561864	122.52020068825775	12.97	184.64999999999998	182.0
377344000	1441065680	31.09131821659342	122.52019640654466	12.96	184.7	182.0
377344000	1441065681	31.09125702437696	122.5201918609469	12.95	184.75	182.0
377344000	1441065682	31.091196150210337	122.52018704647341	12.94	184.8	182.0
377344000	1441065683	31.091135652391444	122.52018195813308	12.93	184.85	182.0
377344000	1441065684	31.091075589218157	122.5201765909348	12.92	184.9	182.0
377344000	1441065685	31.091016018988366	122.52017093988749	12.91	184.95	182.0
377344000	1441065686	31.090957	122.520165	12.9	185.0	182.0
377344000	1441065687	31.090898537596946	122.52015877966443	12.89	184.98999999999998	181.9
377344000	1441065688	31.09084042530748	122.52015234080547	12.88	184.98	181.8
377344000	1441065689	31.09078240370593	122.52014575873092	12.870000000000001	184.97	181.7
377344000	1441065690	31.090724213366595	122.52013910874844	12.860000000000001	184.96	181.6
377344000	1441065691	31.090665594863832	122.52013246616553	12.850000000000001	184.95	181.5
377344000	1441065692	31.09060628877194	122.52012590628966	12.84	184.94	181.4
377344000	1441065693	31.09054603566528	122.52011950442811	12.83	184.93	181.3
377344000	1441065694	31.090484576118154	122.520113335888	12.82	184.92	181.2
377344000	1441065695	31.09042165070496	122.52010747597637	12.81	184.91	181.1
377344000	1441065696	31.090356999999994	122.52010200000001	12.8	184.9	181.0
377344000	1441065697	31.090290499419446	122.52009695937136	12.78888888888889	184.86666666666667	181.0
377344000	1441065698	31.090222563746913	122.52009230992572	12.777777777777779	184.83333333333334	181.0
377344000	1441065699	31.09015374260778	122.52008798360421	12.766666666666667	184.8	181.0
377344000	1441065700	31.09008458562748	122.52008391234813	12.755555555555556	184.76666666666665	181.0
377344000	1441065701	31.090015642431496	122.52008002809875	12.744444444444444	184.73333333333335	181.0
377344000	1441065702	31.089947462645267	122.52007626279759	12.733333333333333	184.7	181.0
377344000	1441065703	31.089880595894268	122.52007254838622	12.722222222222221	184.66666666666666	181.0
377344000	1441065704	31.089815591804008	122.52006881680641	12.71111111111111	184.63333333333333	181.0
377344000	1441065705	31.089752999999998	122.52006500000002	12.7	184.6	181.0
377344000	1441065706	31.089693213162622	122.52006104048327	12.69090909090909	184.56363636363636	181.0
377344000	1441065707	31.089635996191895	122.52005692306972	12.681818181818182	184.52727272727273	181.0
377344000	1441065708	31.08958095704265	122.52005264314712	12.672727272727272	184.4909090909091	181.0
377344000	1441065709	31.08952770366972	122.52004819610343	12.663636363636362	184.45454545454544	181.0
377344000	1441065710	31.089475844027955	122.52004357732653	12.654545454545454	184.4181818181818	181.0
377344000	1441065711	31.08942498607215	122.52003878220444	12.645454545454545	184.38181818181818	181.0
377344000	1441065712	31.08937473775711	122.52003380612516	12.636363636363637	184.34545454545454	181.0
377344000	1441065713	31.089324707037598	122.52002864447684	12.627272727272727	184.30909090909088	181.0
377344000	1441065714	31.08927450186841	122.52002329264768	12.618181818181817	184.27272727272725	181.0
377344000	1441065715	31.089223730204306	122.52001774602593	12.60909090909091	184.23636363636365	181.0
377344000	1441065716	31.089171999999994	122.52001200000001	12.6	184.2	181.0
377344000	1441065717	31.089119006481962	122.52000606240045	12.59	184.15	181.0
377344000	1441065718	31.089064793963438	122.5199999908262	12.58	184.1	181.0
377344000	1441065719	31.089009494029426	122.51999385531803	12.57	184.05	181.0
377344000	1441065720	31.088953238264946	122.51998772591661	12.56	184.0	181.0
377344000	1441065721	31.088896158254986	122.51998167266234	12.55	183.95000000000002	181.0
377344000	1441065722	31.08883838558461	122.51997576559548	12.54	183.89999999999998	181.0
377344000	1441065723	31.08878005183886	122.5199700747561	12.53	183.85	181.0
377344000	1441065724	31.08872128860278	122.51996467018401	12.52	183.79999999999998	181.0
377344000	1441065725	31.08866222746146	122.51995962191882	12.51	183.75	181.0
377344000	1441065726	31.088602999999992	122.51995499999998	12.5	183.7	181.0
377344000	1441065727	31.088543722276988	122.51995084882819	12.5	183.75	181.1
377344000	1441065728	31.08848444824503	122.51994711024983	12.5	183.79999999999998	181.2
377344000	1441065729	31.08842521633026	122.51994370047304	12.5	183.85	181.3
377344000	1441065730	31.088366064958773	122.51994053570604	12.5	183.89999999999998	181.4
377344000	1441065731	31.088307032556656	122.5199375321574	12.5	183.95000000000002	181.5
377344000	1441065732	31.088248157550037	122.51993460603572	12.5	184.0	181.6
377344000	1441065733	31.08818947836496	122.51993167354995	12.5	184.05	181.7
377344000	1441065734	31.088131033427555	122.51992865090918	12.5	184.1	181.8
377344000	1441065735	31.08807286116388	122.51992545432269	12.5	184.15	181.9
377344000	1441065736	31.088014999999988	122.51992199999998	12.5	184.2	182.0
377344000	1441065737	31.087957472201524	122.51991822080677	12.485	184.28	181.9
377344000	1441065738	31.087900235392105	122.51991411623294	12.47	184.35999999999999	181.79999999999998
377344000	1441065739	31.087843231034984	122.51990970242441	12.455	184.44	181.7
377344000	1441065740	31.087786400593362	122.51990499552704	12.44	184.52	181.6
377344000	1441065741	31.087729685530398	122.51990001168663	12.425	184.6	181.5
377344000	1441065742	31.087673027309314	122.51989476704901	12.41	184.68	181.4
377344000	1441065743	31.08761636739332	122.5198892777599	12.395	184.76000000000002	181.29999999999998
377344000	1441065744	31.087559647245566	122.51988355996511	12.379999999999999	184.84	181.2
377344000	1441065745	31.08750280832929	122.51987762981032	12.365	184.92	181.1
377344000	1441065746	31.087445792107665	122.51987150344124	12.35	185.0	181.0
377344000	1441065747	31.0873885400439	122.5198651970035	12.334999999999999	185.08	180.9
377344000	1441065748	31.08733099360115	122.5198587266428	12.32	185.16	180.8
377344000	1441065749	31.087273094242647	122.51985210850474	12.305	185.24	180.70000000000002
377344000	1441065750	31.087214783431573	122.5198453587349	12.29	185.32000000000002	180.60000000000002
377344000	1441065751	31.087156002631108	122.51983849347889	12.274999999999999	185.4	180.5
377344000	1441065752	31.087096693304463	122.51983152888228	12.26	185.48000000000002	180.4
377344000	1441065753	31.08703679691485	122.51982448109058	12.245	185.56	180.3
377344000	1441065754	31.086976254925418	122.5198173662493	12.229999999999999	185.64000000000001	180.2
377344000	1441065755	31.086915008799394	122.51981020050394	12.215	185.72000000000003	180.1
377344000	1441065756	31.086852999999994	122.519803	12.2	185.8	180.0
377344000	1441065757	31.086790241400614	122.51979578596482	12.177777777777777	185.7111111111111	179.88888888888889
377344000	1441065758	31.086727031515693	122.51978859995344	12.155555555555555	185.62222222222223	179.77777777777777
377344000	1441065759	31.086663740269877	122.5197814886026	12.133333333333333	185.53333333333333	179.66666666666666
377344000	1441065760	31.08660073758784	122.51977449854883	12.11111111111111	185.44444444444446	179.55555555555557
377344000	1441065761	31.086538393394303	122.51976767642844	12.088888888888889	185.35555555555555	179.44444444444446
377344000	1441065762	31.086477077614003	122.51976106887757	12.066666666666666	185.26666666666668	179.33333333333334
377344000	1441065763	31.086417160171663	122.51975472253206	12.044444444444444	185.17777777777778	179.22222222222223
377344000	1441065764	31.08635901099208	122.5197486840277	12.022222222222222	185.0888888888889	179.11111111111111
377344000	1441065765	31.086303	122.51974300000002	12.0	185.0	179.0
377344000	1441065766	31.08624938006693	122.51973769814454	11.972727272727273	184.9090909090909	179.0
377344000	1441065767	31.08619793585118	122.51973273039722	11.945454545454545	184.8181818181818	179.0
377344000	1441065768	31.08614833495767	122.51972802975443	11.918181818181818	184.72727272727272	179.0
377344000	1441065769	31.08610024499138	122.51972352921265	11.89090909090909	184.63636363636363	179.0
377344000	1441065770	31.08605333355721	122.51971916176865	11.863636363636363	184.54545454545456	179.0
377344000	1441065771	31.086007268260055	122.5197148604194	11.836363636363636	184.45454545454544	179.0
377344000	1441065772	31.085961716704816	122.51971055816202	11.809090909090909	184.36363636363637	179.0
377344000	1441065773	31.085916346496333	122.5197061879938	11.781818181818181	184.27272727272728	179.0
377344000	1441065774	31.085870825239503	122.51970168291224	11.754545454545454	184.1818181818182	179.0
377344000	1441065775	31.085824820539102	122.51969697591502	11.727272727272727	184.0909090909091	179.0
377344000	1441065776	31.085778000000012	122.51969200000002	11.7	184.0	179.0
377344000	1441065777	31.08573010643045	122.51968671545539	11.67	183.92000000000002	179.0
377344000	1441065778	31.085681183452518	122.51968119172982	11.639999999999999	183.84	179.0
377344000	1441065779	31.0856313498918	122.51967552556192	11.61	183.76	179.0
377344000	1441065780	31.085580724573862	122.51966981369019	11.58	183.68	179.0
377344000	1441065781	31.085529426324328	122.51966415285273	11.55	183.6	179.0
377344000	1441065782	31.08547757396881	122.51965863978754	11.52	183.52	179.0
377344000	1441065783	31.08542528633296	122.5196533712323	11.49	183.44000000000003	179.0
377344000	1441065784	31.085372682242415	122.51964844392451	11.46	183.35999999999999	179.0
377344000	1441065785	31.085319880522864	122.51964395460143	11.43	183.28	179.0
377344000	1441065786	31.085266999999995	122.51964	11.4	183.20000000000002	179.0
377344000	1441065787	31.085214147497243	122.51963664571117	11.38	183.16	179.0
377344000	1441065788	31.085161381829106	122.51963383274261	11.36	183.12	179.0
377344000	1441065789	31.085108749807855	122.51963147095624	11.34	183.08	179.0
377344000	1441065790	31.08505629824574	122.51962947021424	11.32	183.04000000000002	179.0
377344000	1441065791	31.08500407395498	122.51962774037897	11.3	183.00000000000003	179.0
377344000	1441065792	31.08495212374784	122.51962619131297	11.28	182.95999999999998	179.0
377344000	1441065793	31.084900494436525	122.51962473287904	11.26	182.92	179.0
377344000	1441065794	31.084849232833303	122.5196232749401	11.24	182.88	179.0
377344000	1441065795	31.08479838575038	122.51962172735931	11.219999999999999	182.84	179.0
377344000	1441065796	31.084748	122.51962000000002	11.2	182.8	179.0
377344000	1441065797	31.084698080579923	122.5196180317172	11.18	182.75	179.0
377344000	1441065798	31.084648465229996	122.51961587733186	11.16	182.70000000000002	179.0
377344000	1441065799	31.084598949875595	122.51961362065627	11.139999999999999	182.65	179.0
377344000	1441065800	31.08454933044208	122.51961134550258	11.12	182.60000000000002	179.0
377344000	1441065801	31.084499402854828	122.51960913568281	11.1	182.54999999999998	179.0
377344000	1441065802	31.084448963039172	122.51960707500876	11.08	182.5	179.0
377344000	1441065803	31.084397806920535	122.51960524729208	11.06	182.45	179.0
377344000	1441065804	31.084345730424218	122.51960373634422	11.04	182.4	179.0
377344000	1441065805	31.08429252947559	122.51960262597653	11.02	182.35	179.0
377344000	1441065806	31.084237999999996	122.51960200000002	11.0	182.3	179.0
377344000	1441065807	31.084182028761315	122.51960190519857	10.966666666666667	182.33333333333334	179.11111111111111
377344000	1441065808	31.0841248658777	122.51960224024812	10.933333333333334	182.36666666666667	179.22222222222223
377344000	1441065809	31.084066852305867	122.51960286679788	10.9	182.4	179.33333333333334
377344000	1441065810	31.08400832900252	122.51960364649737	10.866666666666667	182.43333333333334	179.44444444444446
377344000	1441065811	31.083949636924427	122.51960444099653	10.833333333333332	182.46666666666667	179.55555555555557
377344000	1441065812	31.08389111702833	122.51960511194555	10.799999999999999	182.5	179.66666666666666
377344000	1441065813	31.083833110271023	122.51960552099511	10.766666666666666	182.53333333333333	179.77777777777777
377344000	1441065814	31.083775957609316	122.51960552979617	10.733333333333333	182.56666666666666	179.88888888888889
377344000	1441065815	31.083719999999996	122.519605	10.7	182.6	180.0
377344000	1441065816	31.083665505237626	122.51960383161571	10.69	182.67	180.1
377344000	1441065817	31.083612448467537	122.51960207808256	10.68	182.74	180.20000000000002
377344000	1441065818	31.083560731672858	122.51959983119711	10.67	182.81	180.3
377344000	1441065819	31.08351025683667	122.51959718275572	10.66	182.88	180.4
377344000	1441065820	31.083460925942028	122.51959422455442	10.649999999999999	182.95000000000002	180.50000000000003
377344000	1441065821	31.083412640972018	122.51959104838919	10.639999999999999	183.02	180.60000000000002
377344000	1441065822	31.083365303909734	122.51958774605568	10.629999999999999	183.09	180.70000000000002
377344000	1441065823	31.083318816738235	122.51958440934945	10.62	183.16	180.8
377344000	1441065824	31.08327308144063	122.51958113006582	10.61	183.23000000000002	180.9
377344000	1441065825	31.08322799999999	122.519578	10.6	183.3	181.0
377344000	1441065826	31.083183472727093	122.51957508715206	10.572727272727272	183.36363636363637	181.0909090909091
377344000	1441065827	31.083139393243364	122.51957236434231	10.545454545454545	183.42727272727274	181.18181818181822
377344000	1441065828	31.083095653497896	122.51956978059611	10.518181818181818	183.4909090909091	181.27272727272728
377344000	1441065829	31.08305214543976	122.51956728493903	10.49090909090909	183.55454545454546	181.36363636363637
377344000	1441065830	31.083008761018043	122.5195648263967	10.463636363636363	183.61818181818182	181.45454545454547
377344000	1441065831	31.08296539218181	122.5195623539948	10.436363636363637	183.68181818181822	181.54545454545456
377344000	1441065832	31.082921930880126	122.51955981675921	10.40909090909091	183.74545454545455	181.63636363636365
377344000	1441065833	31.08287826906208	122.51955716371586	10.381818181818183	183.80909090909094	181.72727272727272
377344000	1441065834	31.08283429867665	122.51955434389076	10.354545454545455	183.87272727272727	181.8181818181818
377344000	1441065835	31.082789911672958	122.51955130631005	10.327272727272728	183.93636363636367	181.9090909090909
377344000	1441065836	31.08274499999999	122.519548	10.3	184.0	182.0
377344000	1441065837	31.08269948935158	122.51954438804441	10.280000000000001	184.16	182.1
377344000	1441065838	31.08265344040046	122.51954048975682	10.26	184.32000000000002	182.2
377344000	1441065839	31.08260694756419	122.51953633850817	10.24	184.48	182.3
377344000	1441065840	31.082560105260306	122.5195319676693	10.22	184.64000000000001	182.4
377344000	1441065841	31.08251300790634	122.519527410611	10.2	184.8	182.5
377344000	1441065842	31.082465749919862	122.51952270070402	10.18	184.96	182.6
377344000	1441065843	31.082418425718426	122.5195178713189	10.16	185.12	182.7
377344000	1441065844	31.08237112971959	122.51951295582624	10.14	185.28	182.8
377344000	1441065845	31.08232395634091	122.51950798759647	10.12	185.44000000000003	182.9
377344000	1441065846	31.082276999999998	122.519503	10.1	185.6	183.0
377344000	1441065847	31.082230334968866	122.51949801400677	10.08	185.59	183.0
377344000	1441065848	31.082183954937452	122.51949300098525	10.06	185.58	183.0
377344000	1441065849	31.082137833450147	122.51948791990368	10.04	185.57000000000002	183.0
377344000	1441065850	31.0820919440513	122.51948272973038	10.02	185.56	183.0
377344000	1441065851	31.082046260285278	122.51947738943376	10.0	185.55	183.0
377344000	1441065852	31.082000755696473	122.51947185798227	9.98	185.54000000000002	183.0
377344000	1441065853	31.08195540382919	122.51946609434448	9.96	185.53	183.0
377344000	1441065854	31.081910178227805	122.519460057489	9.94	185.52	183.0
377344000	1441065855	31.081865052436637	122.5194537063846	9.92	185.51000000000002	183.0
377344000	1441065856	31.081820000000004	122.51944700000001	9.9	185.5	183.0
377344000	1441065857	31.08177499977235	122.51943991893533	9.88	185.57000000000002	183.0
377344000	1441065858	31.08173005184854	122.51943253031519	9.86	185.64000000000001	183.0
377344000	1441065859	31.08168516163356	122.51942492289521	9.84	185.71	183.0
377344000	1441065860	31.08164033453243	122.51941718543091	9.82	185.78	183.0
377344000	1441065861	31.081595575950207	122.51940940667762	9.8	185.85	183.0
377344000	1441065862	31.08155089129191	122.51940167539044	9.78	185.92000000000002	183.0
377344000	1441065863	31.08150628596265	122.51939408032436	9.76	185.99	183.0
377344000	1441065864	31.081461765367496	122.5193867102342	9.74	186.06	183.0
377344000	1441065865	31.081417334911567	122.5193796538746	9.719999999999999	186.13	183.0
377344000	1441065866	31.081372999999996	122.519373	9.7	186.2	183.0
377344000	1441065867	31.081328749942966	122.51936680724083	9.69	186.25	183.0
377344000	1441065868	31.081284509670873	122.51936101373171	9.68	186.29999999999998	183.0
377344000	1441065869	31.08124018801916	122.51935552748346	9.67	186.35	183.0
377344000	1441065870	31.081195693823226	122.51935025650707	9.66	186.39999999999998	183.0
377344000	1441065871	31.08115093591847	122.51934510881382	9.649999999999999	186.45000000000002	183.0
377344000	1441065872	31.081105823140266	122.51933999241506	9.639999999999999	186.5	183.0
377344000	1441065873	31.08106026432398	122.51933481532242	9.629999999999999	186.55	183.0
377344000	1441065874	31.081014168304957	122.51932948554769	9.62	186.6	183.0
377344000	1441065875	31.08096744391851	122.51932391110282	9.61	186.65	183.0
377344000	1441065876	31.08092	122.51931800000001	9.6	186.7	183.0
377344000	1441065877	31.080871792595083	122.51931168566666	9.577777777777778	186.73333333333332	183.0
377344000	1441065878	31.080822966591082	122.51930500319003	9.555555555555555	186.76666666666665	183.0
377344000	1441065879	31.080773714085737	122.51929801307229	9.533333333333333	186.79999999999998	183.0
377344000	1441065880	31.080724227176766	122.5192907758154	9.511111111111111	186.83333333333334	183.0
377344000	1441065881	31.080674697961967	122.51928335192113	9.488888888888889	186.86666666666665	183.0
377344000	1441065882	31.080625318539074	122.51927580189111	9.466666666666667	186.9	183.0
377344000	1441065883	31.080576281005907	122.51926818622678	9.444444444444445	186.93333333333334	183.0
377344000	1441065884	31.080527777460286	122.5192605654294	9.422222222222222	186.96666666666667	183.0
377344000	1441065885	31.08048	122.519253	9.4	187.0	183.0
377344000	1441065886	31.080433103301313	122.51924553873842	9.39	187.09	183.0
377344000	1441065887	31.08038709235398	122.51923818363969	9.38	187.18	183.0
377344000	1441065888	31.080341934726142	122.51923092499784	9.370000000000001	187.27	183.0
377344000	1441065889	31.08029759798592	122.51922375310693	9.360000000000001	187.35999999999999	183.0
377344000	1441065890	31.08025404970146	122.51921665826097	9.350000000000001	187.45	183.0
377344000	1441065891	31.080211257440883	122.51920963075408	9.34	187.54000000000002	183.0
377344000	1441065892	31.080169188772334	122.5192026608804	9.33	187.63	183.0
377344000	1441065893	31.08012781126393	122.51919573893403	9.32	187.72	183.0
377344000	1441065894	31.08008709248377	122.51918885520915	9.31	187.81000000000003	183.0
377344000	1441065895	31.080047	122.51918200000001	9.3	187.9	183.0
377344000	1441065896	31.080007493835485	122.51917516532964	9.281818181818183	187.91818181818184	183.0
377344000	1441065897	31.07996850383212	122.51916835013658	9.263636363636364	187.93636363636367	183.0
377344000	1441065898	31.079929952286545	122.51916155508816	9.245454545454546	187.95454545454547	183.0
377344000	1441065899	31.079891761495425	122.51915478085182	9.227272727272728	187.97272727272727	183.0
377344000	1441065900	31.079853853755388	122.51914802809493	9.209090909090909	187.9909090909091	183.0
377344000	1441065901	31.07981615136308	122.51914129748496	9.190909090909091	188.00909090909093	183.0
377344000	1441065902	31.079778576615137	122.51913458968934	9.172727272727272	188.02727272727273	183.0
377344000	1441065903	31.07974105180822	122.51912790537553	9.154545454545454	188.04545454545456	183.0
377344000	1441065904	31.079703499238974	122.51912124521102	9.136363636363637	188.06363636363636	183.0
377344000	1441065905	31.07966584120401	122.51911460986334	9.118181818181817	188.0818181818182	183.0
377344000	1441065906	31.079628	122.519108	9.1	188.1	183.0
377344000	1441065907	31.07958989750462	122.51910141083866	9.09	188.1	182.9
377344000	1441065908	31.07955145391993	122.5190948157974	9.08	188.1	182.8
377344000	1441065909	31.079512589029058	122.51908818284454	9.07	188.1	182.7
377344000	1441065910	31.079473222615103	122.5190814799484	9.06	188.1	182.6
377344000	1441065911	31.07943327446118	122.51907467507738	9.05	188.1	182.5
377344000	1441065912	31.079392664350394	122.51906773620003	9.04	188.1	182.4
377344000	1441065913	31.0793513120658	122.5190606312849	9.03	188.1	182.3
377344000	1441065914	31.07930913739049	122.51905332830069	9.02	188.1	182.2
377344000	1441065915	31.07926606010754	122.51904579521607	9.01	188.1	182.1
377344000	1441065916	31.079222	122.519038	9.0	188.1	182.0
377344000	1441065917	31.07917694818681	122.51902993015229	8.988888888888889	188.11111111111111	182.0
377344000	1441065918	31.07913118113048	122.51902165129647	8.977777777777778	188.12222222222223	182.0
377344000	1441065919	31.07908504662945	122.51901324858679	8.966666666666667	188.13333333333333	182.0
377344000	1441065920	31.079038892482174	122.51900480717718	8.955555555555556	188.14444444444445	182.0
377344000	1441065921	31.07899306648712	122.5189964122214	8.944444444444445	188.15555555555557	182.0
377344000	1441065922	31.07894791644282	122.51898814887277	8.933333333333334	188.16666666666669	182.0
377344000	1441065923	31.078903790147816	122.51898010228443	8.922222222222222	188.17777777777778	182.0
377344000	1441065924	31.07886103540068	122.5189723576093	8.911111111111111	188.18888888888887	182.0
377344000	1441065925	31.078819999999997	122.518965	8.9	188.2	182.0
377344000	1441065926	31.07878091036358	122.51895808758692	8.881818181818183	188.14545454545453	181.9090909090909
377344000	1441065927	31.078743507386037	122.51895157041224	8.863636363636363	188.0909090909091	181.8181818181818
377344000	1441065928	31.078707410581114	122.51894537149633	8.845454545454546	188.03636363636363	181.72727272727272
377344000	1441065929	31.07867223946254	122.5189394138598	8.827272727272728	187.9818181818182	181.63636363636365
377344000	1441065930	31.078637613544043	122.51893362052344	8.809090909090909	187.92727272727274	181.54545454545456
377344000	1441065931	31.078603152339305	122.51892791450827	8.790909090909091	187.87272727272727	181.45454545454547
377344000	1441065932	31.07856847536202	122.51892221883551	8.772727272727272	187.8181818181818	181.36363636363637
377344000	1441065933	31.078533202125815	122.51891645652661	8.754545454545454	187.76363636363638	181.27272727272728
377344000	1441065934	31.078496952144338	122.51891055060312	8.736363636363636	187.70909090909092	181.18181818181822
377344000	1441065935	31.0784593449312	122.51890442408693	8.718181818181817	187.65454545454548	181.0909090909091
377344000	1441065936	31.078420000000005	122.51889800000001	8.7	187.60000000000002	181.0
377344000	1441065937	31.0783786837531	122.51889122593099	8.688888888888888	187.5888888888889	181.0
377344000	1441065938	31.07833575014818	122.51888414773366	8.677777777777777	187.57777777777778	181.0
377344000	1441065939	31.078291700031784	122.51887683582798	8.666666666666666	187.56666666666666	181.0
377344000	1441065940	31.078247034250424	122.51886936063357	8.655555555555555	187.55555555555554	181.0
377344000	1441065941	31.07820225365066	122.51886179256984	8.644444444444444	187.54444444444445	181.0
377344000	1441065942	31.078157859079106	122.51885420205589	8.633333333333333	187.53333333333333	181.0
377344000	1441065943	31.078114351382375	122.51884665951061	8.622222222222222	187.5222222222222	181.0
377344000	1441065944	31.07807223140712	122.51883923535254	8.61111111111111	187.51111111111112	181.0
377344000	1441065945	31.078031999999993	122.518832	8.6	187.5	181.0
377344000	1441065946	31.077994002228458	122.5188250088358	8.581818181818182	187.46363636363634	181.0
377344000	1441065947	31.077957960043026	122.51881825710176	8.563636363636363	187.42727272727274	181.0
377344000	1441065948	31.07792343961492	122.51881172500448	8.545454545454545	187.39090909090908	181.0
377344000	1441065949	31.07789000711542	122.51880539275086	8.527272727272727	187.35454545454544	181.0
377344000	1441065950	31.077857228715704	122.51879924054784	8.50909090909091	187.3181818181818	181.0
377344000	1441065951	31.07782467058699	122.51879324860253	8.49090909090909	187.28181818181818	181.0
377344000	1441065952	31.077791898900482	122.5187873971222	8.472727272727273	187.24545454545455	181.0
377344000	1441065953	31.077758479827363	122.51878166631425	8.454545454545455	187.2090909090909	181.0
377344000	1441065954	31.077723979538796	122.51877603638614	8.436363636363637	187.17272727272726	181.0
377344000	1441065955	31.077687964205953	122.51877048754548	8.418181818181818	187.13636363636363	181.0
377344000	1441065956	31.077649999999995	122.51876500000002	8.4	187.1	181.0
377344000	1441065957	31.077609812157746	122.5187595565575	8.38888888888889	187.04444444444442	181.0
377344000	1441065958	31.077567762178923	122.51875415042548	8.377777777777778	186.98888888888888	181.0
377344000	1441065959	31.077524370628943	122.51874877741125	8.366666666666667	186.93333333333334	181.0
377344000	1441065960	31.077480158073246	122.51874343332213	8.355555555555556	186.87777777777777	181.0
377344000	1441065961	31.07743564507727	122.51873811396524	8.344444444444445	186.82222222222222	181.0
377344000	1441065962	31.07739135220648	122.51873281514766	8.333333333333334	186.76666666666665	181.0
377344000	1441065963	31.07734780002635	122.51872753267637	8.322222222222223	186.7111111111111	181.0
377344000	1441065964	31.077305509102366	122.5187222623582	8.311111111111112	186.65555555555554	181.0
377344000	1441065965	31.077265	122.51871700000001	8.3	186.6	181.0
377344000	1441065966	31.0772266478512	122.5187117425167	8.290000000000001	186.6	181.0
377344000	1441065967	31.07719024605361	122.5187064912565	8.280000000000001	186.6	181.0
377344000	1441065968	31.07715544257125	122.51870124867585	8.27	186.6	181.0
377344000	1441065969	31.07712188536816	122.51869601723138	8.26	186.6	181.0
377344000	1441065970	31.0770892224084	122.51869079937967	8.25	186.6	181.0
377344000	1441065971	31.077057101655964	122.51868559757747	8.24	186.6	181.0
377344000	1441065972	31.07702517107489	122.51868041428153	8.23	186.6	181.0
377344000	1441065973	31.076993078629215	122.5186752519487	8.219999999999999	186.6	181.0
377344000	1441065974	31.07696047228291	122.51867011303587	8.209999999999999	186.6	181.0
377344000	1441065975	31.076926999999994	122.518665	8.2	186.6	181.0
377344000	1441065976	31.07689239767025	122.51865991291858	8.19090909090909	186.6090909090909	181.0
377344000	1441065977	31.07685675288661	122.51865484235088	8.181818181818182	186.61818181818182	181.0
377344000	1441065978	31.076820241167827	122.51864977647656	8.172727272727272	186.62727272727273	181.0
377344000	1441065979	31.076783038032612	122.51864470347526	8.163636363636362	186.63636363636363	181.0
377344000	1441065980	31.076745318999702	122.51863961152668	8.154545454545454	186.64545454545456	181.0
377344000	1441065981	31.07670725958784	122.51863448881039	8.145454545454545	186.65454545454543	181.0
377344000	1441065982	31.07666903531575	122.51862932350606	8.136363636363637	186.66363636363636	181.0
377344000	1441065983	31.076630821702196	122.51862410379327	8.127272727272727	186.67272727272726	181.0
377344000	1441065984	31.07659279426588	122.51861881785165	8.118181818181817	186.68181818181816	181.0
377344000	1441065985	31.07655512852556	122.5186134538607	8.10909090909091	186.6909090909091	181.0
377344000	1441065986	31.076517999999997	122.518608	8.1	186.7	181.0
377344000	1441065987	31.076481526332252	122.51860244853107	8.09	186.73999999999998	181.1
377344000	1441065988	31.07644559366267	122.51859680804309	8.08	186.77999999999997	181.2
377344000	1441065989	31.076410030255914	122.51859109120726	8.07	186.82	181.3
377344000	1441065990	31.07637466437667	122.51858531069479	8.06	186.85999999999999	181.4
377344000	1441065991	31.076339324289588	122.51857947917689	8.05	186.89999999999998	181.5
377344000	1441065992	31.076303838259353	122.51857360932478	8.04	186.94	181.6
377344000	1441065993	31.076268034550598	122.51856771380977	8.03	186.98	181.7
377344000	1441065994	31.07623174142802	122.51856180530308	8.02	187.01999999999998	181.8
377344000	1441065995	31.07619478715626	122.51855589647607	8.01	187.06	181.9
377344000	1441065996	31.076156999999995	122.51855	8.0	187.1	182.0
377344000	1441065997	31.07611827255932	122.51854412500951	7.988888888888889	187.11111111111111	182.11111111111111
377344000	1441065998	31.076078754776123	122.51853826649233	7.977777777777778	187.12222222222223	182.22222222222223
377344000	1441065999	31.07603866092774	122.51853241589936	7.966666666666667	187.13333333333333	182.33333333333334
377344000	1441066000	31.07599820529152	122.51852656468157	7.955555555555556	187.14444444444442	182.44444444444443
377344000	1441066001	31.075957602144808	122.51852070428983	7.944444444444445	187.15555555555554	182.55555555555554
377344000	1441066002	31.07591706576494	122.518514826175	7.933333333333334	187.16666666666666	182.66666666666666
377344000	1441066003	31.075876810429275	122.51850892178788	7.9222222222222225	187.17777777777775	182.77777777777777
377344000	1441066004	31.075837050415178	122.5185029825793	7.911111111111111	187.18888888888887	182.88888888888889
377344000	1441066005	31.075798000000002	122.518497	7.9	187.2	183.0
377344000	1441066006	31.07575983179628	122.51849096959273	7.890000000000001	187.27999999999997	183.0
377344000	1441066007	31.075722551757366	122.51848490326834	7.88	187.35999999999999	183.0
377344000	1441066008	31.075686124171728	122.51847881702975	7.87	187.44	183.0
377344000	1441066009	31.075650513327915	122.51847272687979	7.86	187.51999999999998	183.0
377344000	1441066010	31.07561568351442	122.51846664882133	7.85	187.6	183.0
377344000	1441066011	31.07558159901978	122.51846059885717	7.84	187.68	183.0
377344000	1441066012	31.07554822413249	122.51845459299015	7.83	187.76	183.0
377344000	1441066013	31.07551552314109	122.51844864722311	7.82	187.84	183.0
377344000	1441066014	31.07548346033408	122.51844277755879	7.81	187.92000000000002	183.0
377344000	1441066015	31.075451999999995	122.51843700000002	7.8	188.0	183.0
377344000	1441066016	31.075421079766166	122.51843132145662	7.781818181818181	188.03636363636366	183.0
377344000	1441066017	31.07539053061514	122.5184257124669	7.763636363636364	188.07272727272726	183.0
377344000	1441066018	31.075360156868246	122.51842013447622	7.745454545454545	188.10909090909092	183.0
377344000	1441066019	31.075329762846835	122.51841454893015	7.727272727272727	188.14545454545456	183.0
377344000	1441066020	31.07529915287221	122.51840891727429	7.709090909090909	188.18181818181822	183.0
377344000	1441066021	31.0752681312657	122.51840320095435	7.6909090909090905	188.21818181818182	183.0
377344000	1441066022	31.0752365023486	122.51839736141613	7.672727272727273	188.25454545454545	183.0
377344000	1441066023	31.0752040704422	122.51839136010551	7.654545454545454	188.2909090909091	183.0
377344000	1441066024	31.075170639867785	122.51838515846853	7.636363636363636	188.32727272727274	183.0
377344000	1441066025	31.075136014946626	122.51837871795128	7.618181818181818	188.36363636363637	183.0
377344000	1441066026	31.075099999999996	122.51837200000001	7.6	188.4	183.0
377344000	1441066027	31.075062500212276	122.51836498433784	7.6	188.4125	183.0
377344000	1441066028	31.075023824220526	122.51835772379489	7.6	188.425	183.0
377344000	1441066029	31.074984381524985	122.51835028947785	7.6	188.43750000000003	183.0
377344000	1441066030	31.074944581625882	122.51834275249323	7.6	188.45000000000002	183.0
377344000	1441066031	31.074904834023524	122.51833518394722	7.6	188.4625	183.0
377344000	1441066032	31.0748655482182	122.51832765494589	7.6	188.475	183.0
377344000	1441066033	31.074827133710244	122.51832023659499	7.6	188.4875	183.0
377344000	1441066034	31.074790000000004	122.518313	7.6	188.5	183.0
377344000	1441066035	31.074754455108756	122.51830599935649	7.591666666666667	188.575	183.0
377344000	1441066036	31.074720401141583	122.5182992212204	7.583333333333333	188.65	183.0
377344000	1441066037	31.07468763872442	122.5182926352381	7.574999999999999	188.725	183.0
377344000	1441066038	31.07465596848324	122.51828621105588	7.566666666666666	188.8	183.0
377344000	1441066039	31.074625191043967	122.51827991832029	7.558333333333334	188.875	183.0
377344000	1441066040	31.074595107032543	122.51827372667788	7.55	188.95	183.0
377344000	1441066041	31.07456551707489	122.51826760577529	7.541666666666666	189.025	183.0
377344000	1441066042	31.074536221796926	122.51826152525935	7.533333333333333	189.1	183.0
377344000	1441066043	31.074507021824562	122.51825545477689	7.525	189.175	183.0
377344000	1441066044	31.074477717783694	122.5182493639748	7.516666666666667	189.25	183.0
377344000	1441066045	31.07444811030021	122.51824322250015	7.508333333333333	189.32500000000002	183.0
377344000	1441066046	31.074418	122.51823700000001	7.5	189.4	183.0
377344000	1441066047	31.074387224129154	122.51823067048058	7.48	189.42	183.0
377344000	1441066048	31.074355766414712	122.51822422538419	7.46	189.44	183.0
377344000	1441066049	31.07432364720392	122.5182176605121	7.4399999999999995	189.46	183.0
377344000	1441066050	31.074290886844047	122.51821097166565	7.42	189.48	183.0
377344000	1441066051	31.07425750568232	122.51820415464618	7.4	189.5	183.0
377344000	1441066052	31.074223524066014	122.51819720525499	7.38	189.51999999999998	183.0
377344000	1441066053	31.07418896234238	122.51819011929345	7.359999999999999	189.54	183.0
377344000	1441066054	31.074153840858664	122.51818289256285	7.34	189.56	183.0
377344000	1441066055	31.07411817996212	122.5181755208646	7.32	189.57999999999998	183.0
377344000	1441066056	31.074081999999997	122.51816799999999	7.3	189.6	183.0
377344000	1441066057	31.074045342746576	122.51816033138503	7.3	189.63333333333333	183.0
377344000	1441066058	31.07400833568432	122.51815253889421	7.3	189.66666666666666	183.0
377344000	1441066059	31.073971127722707	122.51814465201652	7.3	189.70000000000002	183.0
377344000	1441066060	31.07393386777126	122.51813670024092	7.3	189.73333333333332	183.0
377344000	1441066061	31.073896704739507	122.5181287130562	7.3	189.76666666666668	183.0
377344000	1441066062	31.073859787536964	122.51812071995116	7.3	189.8	183.0
377344000	1441066063	31.07382326507315	122.5181127504144	7.3	189.83333333333334	183.0
377344000	1441066064	31.073787286257662	122.51810483393454	7.3	189.86666666666667	183.0
377344000	1441066065	31.07375200000001	122.518097	7.3	189.9	183.0
377344000	1441066066	31.07371752015003	122.5180892722921	7.29047619047619	189.90476190476193	183.0
377344000	1441066067	31.073683820318585	122.5180816512638	7.280952380952381	189.90952380952382	183.0
377344000	1441066068	31.07365083905676	122.51807413156088	7.271428571428571	189.91428571428574	183.0
377344000	1441066069	31.07361851491568	122.51806670782932	7.261904761904762	189.91904761904763	183.0
377344000	1441066070	31.073586786446445	122.51805937471497	7.252380952380952	189.92380952380952	183.0
377344000	1441066071	31.073555592200158	122.51805212686376	7.242857142857143	189.92857142857144	183.0
377344000	1441066072	31.073524870727915	122.51804495892175	7.233333333333333	189.93333333333334	183.0
377344000	1441066073	31.073494560580798	122.5180378655349	7.223809523809524	189.93809523809526	183.0
377344000	1441066074	31.073464600309897	122.51803084134922	7.214285714285714	189.94285714285715	183.0
377344000	1441066075	31.07343492846633	122.51802388101075	7.204761904761905	189.94761904761904	183.0
377344000	1441066076	31.073405483601174	122.51801697916562	7.1952380952380945	189.952380952381	183.0
377344000	1441066077	31.073376204265504	122.5180101304599	7.185714285714285	189.95714285714288	183.0
377344000	1441066078	31.073347029010417	122.5180033295397	7.176190476190476	189.96190476190478	183.0
377344000	1441066079	31.073317896386985	122.51799657105119	7.166666666666666	189.9666666666667	183.0
377344000	1441066080	31.073288744946304	122.51798984964053	7.157142857142857	189.9714285714286	183.0
377344000	1441066081	31.073259513239435	122.51798315995391	7.147619047619047	189.9761904761905	183.0
377344000	1441066082	31.073230139817476	122.51797649663759	7.138095238095238	189.9809523809524	183.0
377344000	1441066083	31.073200563231467	122.51796985433775	7.128571428571428	189.9857142857143	183.0
377344000	1441066084	31.07317072203252	122.51796322770066	7.119047619047619	189.99047619047622	183.0
377344000	1441066085	31.07314055477168	122.51795661137265	7.109523809523809	189.9952380952381	183.0
377344000	1441066086	31.073109999999996	122.51795	7.1	190.0	183.0
377344000	1441066087	31.073079017626615	122.51794338845224	7.088888888888889	190.02222222222224	183.0
377344000	1441066088	31.07304765299274	122.51793677249174	7.0777777777777775	190.04444444444445	183.0
377344000	1441066089	31.073015972797645	122.51793014810413	7.066666666666666	190.0666666666667	183.0
377344000	1441066090	31.072984043740565	122.51792351127494	7.055555555555555	190.0888888888889	183.0
377344000	1441066091	31.072951932520798	122.51791685798977	7.044444444444444	190.11111111111111	183.0
377344000	1441066092	31.0729197058376	122.51791018423415	7.033333333333333	190.13333333333333	183.0
377344000	1441066093	31.07288743039022	122.51790348599366	7.022222222222222	190.15555555555557	183.0
377344000	1441066094	31.07285517287793	122.51789675925376	7.011111111111111	190.17777777777778	183.0
377344000	1441066095	31.072823	122.51789	7.0	190.2	183.0
377344000	1441066096	31.072790966614807	122.51788320996232	7.0	190.22727272727272	183.0
377344000	1441066097	31.072759080217253	122.51787641384854	7.0	190.25454545454548	183.0
377344000	1441066098	31.07272733646139	122.51786964211084	7.0	190.28181818181818	183.0
377344000	1441066099	31.07269573100123	122.5178629252014	7.0	190.3090909090909	183.0
377344000	1441066100	31.072664259490796	122.51785629357234	7.0	190.33636363636364	183.0
377344000	1441066101	31.072632917584187	122.51784977767572	7.0	190.36363636363637	183.0
377344000	1441066102	31.07260170093541	122.51784340796362	7.0	190.3909090909091	183.0
377344000	1441066103	31.07257060519855	122.51783721488806	7.0	190.41818181818184	183.0
377344000	1441066104	31.072539626027645	122.51783122890097	7.0	190.44545454545454	183.0
377344000	1441066105	31.072508759076765	122.51782548045432	7.0	190.47272727272727	183.0
377344000	1441066106	31.07247799999999	122.51781999999999	7.0	190.5	183.0
377344000	1441066107	31.07244733206521	122.51781479935539	6.98	190.4	183.0
377344000	1441066108	31.072416688995467	122.51780981579994	6.96	190.29999999999998	183.0
377344000	1441066109	31.072385992127632	122.51780496797872	6.9399999999999995	190.2	183.0
377344000	1441066110	31.072355162798562	122.51780017453693	6.92	190.1	183.0
377344000	1441066111	31.07232412234508	122.51779535411985	6.9	190.0	183.0
377344000	1441066112	31.072292792104026	122.51779042537295	6.88	189.9	183.0
377344000	1441066113	31.0722610934122	122.51778530694178	6.859999999999999	189.8	183.0
377344000	1441066114	31.07222894760639	122.517779917472	6.84	189.70000000000002	183.0
377344000	1441066115	31.072196276023416	122.51777417560943	6.82	189.6	183.0
377344000	1441066116	31.072163	122.51776800000002	6.8	189.5	183.0
377344000	1441066117	31.07212909116571	122.51776134018496	6.788888888888889	189.48888888888888	183.0
377344000	1441066118	31.072094722321378	122.51775426928587	6.777777777777778	189.47777777777776	183.0
377344000	1441066119	31.072060116560674	122.51774689131926	6.766666666666667	189.46666666666667	183.0
377344000	1441066120	31.07202549697724	122.51773931030144	6.7555555555555555	189.45555555555555	183.0
377344000	1441066121	31.071991086664802	122.5177316302485	6.7444444444444445	189.44444444444443	183.0
377344000	1441066122	31.071957108717083	122.51772395517634	6.733333333333333	189.4333333333333	183.0
377344000	1441066123	31.071923786227853	122.51771638910057	6.722222222222222	189.42222222222225	183.0
377344000	1441066124	31.071891342290893	122.51770903603672	6.711111111111111	189.41111111111113	183.0
377344000	1441066125	31.07186	122.51770200000001	6.7	189.4	183.0
377344000	1441066126	31.07182991320075	122.51769535804604	6.69	189.41	183.0
377344000	1441066127	31.07180095874565	122.51768907939248	6.68	189.42	183.0
377344000	1441066128	31.07177294423895	122.51768310629761	6.67	189.43	183.0
377344000	1441066129	31.071745677284877	122.51767738101985	6.66	189.44	183.0
377344000	1441066130	31.07171896548761	122.5176718458178	6.65	189.45	183.0
377344000	1441066131	31.07169261645136	122.5176664429501	6.64	189.46	183.0
377344000	1441066132	31.071666437780312	122.51766111467553	6.63	189.47	183.0
377344000	1441066133	31.071640237078647	122.517655803253	6.62	189.48	183.0
377344000	1441066134	31.07161382195048	122.51765045094147	6.609999999999999	189.48999999999998	183.0
377344000	1441066135	31.071587000000005	122.51764500000002	6.6	189.5	183.0
377344000	1441066136	31.07155961860151	122.51763940414438	6.595	189.47	183.0
377344000	1441066137	31.071531684209923	122.51763366291624	6.59	189.44	183.0
377344000	1441066138	31.071503243050408	122.51762778731388	6.585	189.41	183.0
377344000	1441066139	31.071474341348072	122.51762178833553	6.58	189.38	183.0
377344000	1441066140	31.071445025328043	122.51761567697936	6.574999999999999	189.35	183.0
377344000	1441066141	31.071415341215463	122.51760946424355	6.569999999999999	189.32	183.0
377344000	1441066142	31.07138533523545	122.51760316112623	6.5649999999999995	189.29000000000002	183.0
377344000	1441066143	31.07135505361315	122.51759677862559	6.56	189.26000000000002	183.0
377344000	1441066144	31.0713245425737	122.51759032773967	6.555	189.23000000000002	183.0
377344000	1441066145	31.071293848342236	122.51758381946655	6.55	189.2	183.0
377344000	1441066146	31.0712630171439	122.51757726480433	6.545	189.17	183.0
377344000	1441066147	31.071232095203854	122.51757067475101	6.54	189.14	183.0
377344000	1441066148	31.071201128747223	122.51756406030461	6.535	189.10999999999999	183.0
377344000	1441066149	31.07117016399919	122.5175574324631	6.53	189.07999999999998	183.0
377344000	1441066150	31.071139247184867	122.5175508022244	6.525	189.04999999999998	183.0
377344000	1441066151	31.07110842452947	122.5175441805865	6.52	189.02	183.0
377344000	1441066152	31.071077742258105	122.51753757854722	6.515	188.99	183.0
377344000	1441066153	31.07104724659596	122.5175310071045	6.51	188.96	183.0
377344000	1441066154	31.071016983768207	122.51752447725615	6.505	188.93	183.0
377344000	1441066155	31.070987	122.517518	6.5	188.9	183.0
377344000	1441066156	31.07095731986597	122.5175115823018	6.490909090909091	188.9090909090909	183.0
377344000	1441066157	31.070927881338545	122.5175052149991	6.4818181818181815	188.91818181818184	183.0
377344000	1441066158	31.070898600739635	122.51749888489745	6.472727272727273	188.92727272727274	183.0
377344000	1441066159	31.070869394391124	122.51749257880248	6.463636363636364	188.93636363636364	183.0
377344000	1441066160	31.070840178614883	122.51748628351973	6.454545454545455	188.94545454545457	183.0
377344000	1441066161	31.07081086973277	122.5174799858549	6.445454545454545	188.95454545454544	183.0
377344000	1441066162	31.070781384066702	122.51747367261368	6.4363636363636365	188.96363636363637	183.0
377344000	1441066163	31.07075163793852	122.51746733060176	6.427272727272728	188.97272727272727	183.0
377344000	1441066164	31.070721547670107	122.517460946625	6.418181818181819	188.98181818181817	183.0
377344000	1441066165	31.070691029583305	122.51745450748912	6.409090909090909	188.9909090909091	183.0
377344000	1441066166	31.070660000000004	122.517448	6.4	189.0	183.0
377344000	1441066167	31.070628411031443	122.51744141483229	6.4	189.2111111111111	183.0
377344000	1441066168	31.070596357946595	122.51743475813576	6.4	189.42222222222225	183.0
377344000	1441066169	31.070563971803804	122.51742803992889	6.4	189.63333333333333	183.0
377344000	1441066170	31.07053138366148	122.51742127023012	6.4	189.84444444444443	183.0
377344000	1441066171	31.07049872457798	122.51741445905785	6.4	190.05555555555557	183.0
377344000	1441066172	31.0704661256117	122.51740761643045	6.4	190.26666666666668	183.0
377344000	1441066173	31.070433717821004	122.51740075236614	6.4	190.4777777777778	183.0
377344000	1441066174	31.070401632264307	122.51739387688329	6.4	190.6888888888889	183.0
377344000	1441066175	31.070369999999993	122.51738700000001	6.4	190.9	183.0
377344000	1441066176	31.070338927645192	122.51738013437635	6.390000000000001	190.93	183.0
377344000	1441066177	31.070308424051834	122.51737330323984	6.38	190.96	183.0
377344000	1441066178	31.070278473630626	122.51736653245979	6.37	190.99	183.0
377344000	1441066179	31.070249060792218	122.51735984790552	6.36	191.02	183.0
377344000	1441066180	31.070220169947348	122.51735327544633	6.35	191.05	183.0
377344000	1441066181	31.070191785506683	122.51734684095146	6.34	191.07999999999998	183.0
377344000	1441066182	31.0701638918809	122.5173405702902	6.33	191.10999999999999	183.0
377344000	1441066183	31.070136473480726	122.51733448933173	6.32	191.14	183.0
377344000	1441066184	31.07010951471687	122.51732862394528	6.31	191.17	183.0
377344000	1441066185	31.070083	122.51732300000002	6.3	191.2	183.0
377344000	1441066186	31.070056897895096	122.51731762963405	6.3	191.17999999999998	183.0
377344000	1441066187	31.070031113584005	122.51731247006127	6.3	191.16	183.0
377344000	1441066188	31.0700055364028	122.51730746476456	6.3	191.14	183.0
377344000	1441066189	31.069980055687562	122.51730255722696	6.3	191.12	183.0
377344000	1441066190	31.069954560774338	122.5172976909315	6.3	191.1	183.0
377344000	1441066191	31.06992894099919	122.51729280936136	6.3	191.07999999999998	183.0
377344000	1441066192	31.06990308569815	122.51728785599978	6.3	191.06	183.0
377344000	1441066193	31.069876884207268	122.51728277433008	6.3	191.04	183.0
377344000	1441066194	31.06985022586254	122.51727750783566	6.3	191.02	183.0
377344000	1441066195	31.069823	122.51727200000002	6.3	191.0	183.0
377344000	1441066196	31.06979513922426	122.51726621134539	6.290909090909091	191.0090909090909	183.0
377344000	1441066197	31.06976674921457	122.51726017054864	6.281818181818181	191.01818181818183	183.0
377344000	1441066198	31.069737978918784	122.51725392332521	6.2727272727272725	191.02727272727273	183.0
377344000	1441066199	31.069708977284755	122.51724751539045	6.263636363636364	191.03636363636363	183.0
377344000	1441066200	31.069679893260382	122.5172409924596	6.254545454545455	191.04545454545456	183.0
377344000	1441066201	31.069650875793585	122.51723440024789	6.245454545454545	191.05454545454543	183.0
377344000	1441066202	31.069622073832235	122.51722778447032	6.236363636363636	191.06363636363636	183.0
377344000	1441066203	31.069593636324264	122.5172211908419	6.2272727272727275	191.07272727272726	183.0
377344000	1441066204	31.069565712217607	122.51721466507753	6.218181818181819	191.08181818181816	183.0
377344000	1441066205	31.06953845046021	122.51720825289198	6.209090909090909	191.0909090909091	183.0
377344000	1441066206	31.069511999999992	122.517202	6.2	191.1	183.0
377344000	1441066207	31.069486449899635	122.5171959368267	6.19	191.1	183.0
377344000	1441066208	31.069461649680655	122.51719003263938	6.18	191.1	183.0
377344000	1441066209	31.06943738897924	122.51718424141588	6.17	191.1	183.0
377344000	1441066210	31.069413457431587	122.51717851713417	6.16	191.1	183.0
377344000	1441066211	31.069389644673862	122.51717281377232	6.15	191.1	183.0
377344000	1441066212	31.069365740342263	122.51716708530851	6.14	191.1	183.0
377344000	1441066213	31.069341534072933	122.51716128572096	6.13	191.1	183.0
377344000	1441066214	31.06931681550203	122.51715536898807	6.12	191.1	183.0
377344000	1441066215	31.069291374265667	122.51714928908821	6.109999999999999	191.1	183.0
377344000	1441066216	31.069265	122.51714300000002	6.1	191.1	183.0
377344000	1441066217	31.069237545680462	122.51713647022306	6.09	191.03	182.9
377344000	1441066218	31.06920911763976	122.51712972634084	6.08	190.96	182.8
377344000	1441066219	31.069179885549925	122.51712280945776	6.069999999999999	190.89000000000001	182.7
377344000	1441066220	31.06915001908304	122.51711576067808	6.06	190.82000000000002	182.6
377344000	1441066221	31.069119687911165	122.517108621106	6.05	190.75	182.5
377344000	1441066222	31.069089061706375	122.51710143184566	6.04	190.68	182.4
377344000	1441066223	31.069058310140765	122.51709423400104	6.03	190.61	182.3
377344000	1441066224	31.06902760288641	122.51708706867603	6.02	190.54	182.2
377344000	1441066225	31.068997109615456	122.51707997697443	6.01	190.47	182.1
377344000	1441066226	31.068967	122.517073	6.0	190.4	182.0
377344000	1441066227	31.068937412379412	122.51706617027325	5.99	190.48000000000002	182.0
377344000	1441066228	31.068908359761988	122.51705948598253	5.98	190.56	182.0
377344000	1441066229	31.068879823823288	122.51705293673326	5.97	190.64	182.0
377344000	1441066230	31.068851786238803	122.51704651213072	5.96	190.72	182.0
377344000	1441066231	31.068824228684065	122.5170402017803	5.95	190.79999999999998	182.0
377344000	1441066232	31.06879713283463	122.51703399528745	5.94	190.88	182.0
377344000	1441066233	31.068770480365977	122.51702788225754	5.930000000000001	190.96	182.0
377344000	1441066234	31.068744252953646	122.51702185229603	5.92	191.04	182.0
377344000	1441066235	31.068718432273144	122.51701589500833	5.91	191.12	182.0
377344000	1441066236	31.06869299999998	122.51701	5.9	191.2	182.0
377344000	1441066237	31.068667931319027	122.51700415815931	5.9	191.2090909090909	182.0
377344000	1441066238	31.06864317545244	122.51699836550605	5.9	191.21818181818182	182.0
377344000	1441066239	31.068618675131763	122.51699261934284	5.9	191.22727272727272	182.0
377344000	1441066240	31.06859437308848	122.51698691697234	5.9	191.23636363636362	182.0
377344000	1441066241	31.068570212054116	122.51698125569719	5.9	191.24545454545455	182.0
377344000	1441066242	31.068546134760194	122.51697563282009	5.9	191.25454545454545	182.0
377344000	1441066243	31.06852208393822	122.51697004564372	5.9	191.26363636363635	182.0
377344000	1441066244	31.068498002319703	122.5169644914708	5.9	191.27272727272728	182.0
377344000	1441066245	31.06847383263616	122.51695896760404	5.9	191.28181818181818	182.0
377344000	1441066246	31.06844951761908	122.5169534713462	5.9	191.2909090909091	182.0
377344000	1441066247	31.068425	122.516948	5.9	191.3	182.0
377344000	1441066248	31.06840022830597	122.51694254890135	5.888888888888889	191.23333333333335	182.0
377344000	1441066249	31.068375174246288	122.51693710551848	5.877777777777778	191.16666666666666	182.0
377344000	1441066250	31.068349815325853	122.51693165535279	5.866666666666667	191.1	182.0
377344000	1441066251	31.068324129049547	122.51692618390572	5.855555555555556	191.03333333333333	182.0
377344000	1441066252	31.068298092922223	122.51692067667868	5.844444444444444	190.96666666666667	182.0
377344000	1441066253	31.068271684448728	122.51691511917309	5.833333333333333	190.9	182.0
377344000	1441066254	31.068244881133964	122.51690949689045	5.822222222222222	190.83333333333334	182.0
377344000	1441066255	31.06821766048277	122.51690379533225	5.811111111111111	190.76666666666668	182.0
377344000	1441066256	31.06819000000001	122.51689800000001	5.8	190.7	182.0
377344000	1441066257	31.06816189493503	122.51689210269585	5.8	190.71	182.0
377344000	1441066258	31.068133411515163	122.51688612042413	5.8	190.72	182.0
377344000	1441066259	31.068104633712224	122.51688007648981	5.8	190.73	182.0
377344000	1441066260	31.06807564549804	122.51687399419775	5.8	190.73999999999998	182.0
377344000	1441066261	31.068046530844452	122.51686789685277	5.8	190.75	182.0
377344000	1441066262	31.0680173737233	122.51686180775968	5.8	190.76000000000002	182.0
377344000	1441066263	31.067988258106432	122.5168557502232	5.8	190.77	182.0
377344000	1441066264	31.06795926796568	122.516849747548	5.8	190.78000000000003	182.0
377344000	1441066265	31.067930487272914	122.51684382303874	5.8	190.79000000000002	182.0
377344000	1441066266	31.067902	122.516838	5.8	190.8	182.0
377344000	1441066267	31.067873876848825	122.51683229624376	5.788888888888889	190.74444444444447	182.11111111111111
377344000	1441066268	31.06784613544154	122.51682670761177	5.777777777777778	190.6888888888889	182.22222222222223
377344000	1441066269	31.06781878013028	122.51682122445324	5.766666666666667	190.63333333333335	182.33333333333334
377344000	1441066270	31.067791815267185	122.51681583711729	5.7555555555555555	190.57777777777778	182.44444444444443
377344000	1441066271	31.067765245204463	122.5168105359532	5.7444444444444445	190.52222222222224	182.55555555555554
377344000	1441066272	31.067739074294213	122.5168053113102	5.733333333333333	190.4666666666667	182.66666666666666
377344000	1441066273	31.067713306888635	122.51680015353749	5.722222222222222	190.41111111111113	182.77777777777777
377344000	1441066274	31.06768794733983	122.51679505298434	5.711111111111111	190.35555555555558	182.88888888888889
377344000	1441066275	31.06766299999999	122.51678999999999	5.7	190.3	183.0
377344000	1441066276	31.067638460275344	122.51678498480821	5.695454545454545	190.3318181818182	183.0
377344000	1441066277	31.067614287788437	122.51677999713078	5.690909090909091	190.36363636363637	183.0
377344000	1441066278	31.06759043321592	122.51677502656395	5.6863636363636365	190.39545454545458	183.0
377344000	1441066279	31.06756684723446	122.51677006270401	5.681818181818182	190.42727272727274	183.0
377344000	1441066280	31.067543480520683	122.5167650951473	5.677272727272728	190.45909090909092	183.0
377344000	1441066281	31.067520283751236	122.51676011349014	5.672727272727273	190.4909090909091	183.0
377344000	1441066282	31.067497207602752	122.51675510732886	5.668181818181818	190.5227272727273	183.0
377344000	1441066283	31.06747420275188	122.51675006625987	5.663636363636364	190.55454545454546	183.0
377344000	1441066284	31.06745121987524	122.51674497987952	5.659090909090909	190.58636363636364	183.0
377344000	1441066285	31.06742820964949	122.51673983778426	5.654545454545454	190.61818181818182	183.0
377344000	1441066286	31.06740512275124	122.51673462957052	5.65	190.65	183.0
377344000	1441066287	31.067381909857126	122.51672934483473	5.6454545454545455	190.6818181818182	183.0
377344000	1441066288	31.06735852164378	122.51672397317336	5.640909090909091	190.71363636363637	183.0
377344000	1441066289	31.067334908787803	122.51671850418293	5.636363636363636	190.74545454545455	183.0
377344000	1441066290	31.06731102196585	122.51671292745996	5.631818181818182	190.77727272727273	183.0
377344000	1441066291	31.06728681185451	122.51670723260095	5.627272727272727	190.8090909090909	183.0
377344000	1441066292	31.067262229130424	122.5167014092025	5.622727272727272	190.8409090909091	183.0
377344000	1441066293	31.06723722447019	122.51669544686119	5.618181818181818	190.87272727272727	183.0
377344000	1441066294	31.06721174855043	122.51668933517362	5.613636363636363	190.90454545454546	183.0
377344000	1441066295	31.06718575204773	122.51668306373647	5.6090909090909085	190.93636363636364	183.0
377344000	1441066296	31.06715918563873	122.51667662214633	5.6045454545454545	190.96818181818182	183.0
377344000	1441066297	31.06713199999999	122.51667	5.6	191.0	183.0
377344000	1441066298	31.0671041823986	122.5166631957294	5.6	191.08888888888887	183.0
377344000	1441066299	31.067075866463444	122.51665624310763	5.6	191.17777777777778	183.0
377344000	1441066300	31.067047222413883	122.51664918474285	5.6	191.26666666666665	183.0
377344000	1441066301	31.0670184204693	122.51664206324324	5.6	191.35555555555555	183.0
377344000	1441066302	31.066989630849086	122.51663492121679	5.6	191.44444444444443	183.0
377344000	1441066303	31.06696102377263	122.51662780127147	5.6	191.53333333333333	183.0
377344000	1441066304	31.06693276945933	122.51662074601509	5.6	191.62222222222223	183.0
377344000	1441066305	31.066905038128652	122.5166137980554	5.6	191.71111111111114	183.0
377344000	1441066306	31.066877999999996	122.51660700000001	5.6	191.8	183.0
377344000	1441066307	31.066851771881087	122.51660038129675	5.588888888888889	191.84444444444443	183.0
377344000	1441066308	31.066826256932817	122.51659391875441	5.5777777777777775	191.88888888888889	183.0
377344000	1441066309	31.066801304904313	122.51658757602215	5.566666666666666	191.93333333333334	183.0
377344000	1441066310	31.06677676554474	122.51658131674911	5.555555555555555	191.9777777777778	183.0
377344000	1441066311	31.066752488603203	122.5165751045846	5.544444444444444	192.0222222222222	183.0
377344000	1441066312	31.06672832382885	122.51656890317797	5.533333333333333	192.06666666666666	183.0
377344000	1441066313	31.066704120970805	122.51656267617865	5.522222222222222	192.11111111111111	183.0
377344000	1441066314	31.066679729778162	122.51655638723612	5.511111111111111	192.15555555555557	183.0
377344000	1441066315	31.066655	122.51655000000001	5.5	192.20000000000002	183.0
377344000	1441066316	31.06662982672425	122.51654348874592	5.5	192.20000000000002	183.0
377344000	1441066317	31.06660428639406	122.5165368702535	5.5	192.20000000000002	183.0
377344000	1441066318	31.066578500791394	122.51653017192838	5.5	192.20000000000002	183.0
377344000	1441066319	31.066552591698244	122.51652342117603	5.5	192.20000000000002	183.0
377344000	1441066320	31.066526680896573	122.51651664540198	5.5	192.20000000000002	183.0
377344000	1441066321	31.06650089016839	122.51650987201161	5.5	192.20000000000002	183.0
377344000	1441066322	31.066475341295693	122.51650312841026	5.5	192.20000000000002	183.0
377344000	1441066323	31.066450156060483	122.51649644200323	5.5	192.20000000000002	183.0
377344000	1441066324	31.066425456244794	122.51648984019576	5.5	192.20000000000002	183.0
377344000	1441066325	31.066401363630618	122.51648335039297	5.5	192.20000000000002	183.0
377344000	1441066326	31.066378	122.516477	5.5	192.20000000000002	183.0
377344000	1441066327	31.066355436839967	122.51647080726742	5.490909090909091	192.23636363636365	183.0
377344000	1441066328	31.06633354445761	122.51646475382795	5.4818181818181815	192.27272727272725	183.0
377344000	1441066329	31.066312142864962	122.51645881215983	5.472727272727273	192.3090909090909	183.0
377344000	1441066330	31.066291052074106	122.51645295474142	5.463636363636364	192.34545454545454	183.0
377344000	1441066331	31.066270092097106	122.51644715405114	5.454545454545455	192.3818181818182	183.0
377344000	1441066332	31.066249082945994	122.51644138256748	5.445454545454545	192.4181818181818	183.0
377344000	1441066333	31.066227844632813	122.51643561276899	5.4363636363636365	192.45454545454547	183.0
377344000	1441066334	31.066206197169596	122.51642981713428	5.427272727272728	192.4909090909091	183.0
377344000	1441066335	31.066183960568374	122.51642396814204	5.418181818181819	192.52727272727273	183.0
377344000	1441066336	31.066160954841173	122.516418038271	5.409090909090909	192.56363636363636	183.0
377344000	1441066337	31.066137	122.516412	5.4	192.6	183.0
377344000	1441066338	31.066111983274592	122.51640583097038	5.388888888888889	192.63333333333333	183.0
377344000	1441066339	31.06608606076555	122.51639952947335	5.377777777777778	192.66666666666669	183.0
377344000	1441066340	31.06605945579118	122.51639309896245	5.366666666666667	192.7	183.0
377344000	1441066341	31.066032391669825	122.51638654289124	5.355555555555556	192.73333333333335	183.0
377344000	1441066342	31.066005091719816	122.5163798647132	5.344444444444444	192.76666666666668	183.0
377344000	1441066343	31.065977779259494	122.51637306788173	5.333333333333333	192.8	183.0
377344000	1441066344	31.065950677607187	122.5163661558502	5.322222222222222	192.83333333333334	183.0
377344000	1441066345	31.065924010081243	122.51635913207188	5.311111111111111	192.86666666666667	183.0
377344000	1441066346	31.065898000000004	122.51635199999998	5.3	192.9	183.0
377344000	1441066347	31.065872815493123	122.51634476560486	5.3	192.92000000000002	182.9
377344000	1441066348	31.06584840393557	122.51633744492545	5.3	192.94	182.8
377344000	1441066349	31.065824657513534	122.516330056518	5.3	192.96	182.7
377344000	1441066350	31.065801468413316	122.51632261893863	5.3	192.98000000000002	182.6
377344000	1441066351	31.06577872882114	122.51631515074354	5.3	193.0	182.5
377344000	1441066352	31.065756330923257	122.51630767048893	5.3	193.02	182.4
377344000	1441066353	31.065734166905944	122.51630019673104	5.3	193.04	182.3
377344000	1441066354	31.065712128955447	122.51629274802609	5.3	193.06	182.2
377344000	1441066355	31.065690109258046	122.51628534293032	5.3	193.08	182.1
377344000	1441066356	31.065667999999985	122.516278	5.3	193.1	182.0
377344000	1441066357	31.065645713104992	122.51627073571923	5.29	193.15	182.0
377344000	1441066358	31.06562323944651	122.51626355828344	5.28	193.2	182.0
377344000	1441066359	31.06560058963542	122.51625647381583	5.27	193.25	182.0
377344000	1441066360	31.065577774282616	122.5162494884396	5.26	193.29999999999998	182.0
377344000	1441066361	31.065554803999007	122.51624260827796	5.25	193.35	182.0
377344000	1441066362	31.06553168939547	122.51623583945411	5.24	193.4	182.0
377344000	1441066363	31.065508441082905	122.51622918809122	5.23	193.45	182.0
377344000	1441066364	31.06548506967221	122.51622266031248	5.22	193.5	182.0
377344000	1441066365	31.06546158577428	122.51621626224102	5.21	193.54999999999998	182.0
377344000	1441066366	31.065438000000004	122.51621000000002	5.2	193.6	182.0
377344000	1441066367	31.065414327086835	122.51620387551725	5.2	193.56	182.0
377344000	1441066368	31.065390598278395	122.51619787393906	5.2	193.52	182.0
377344000	1441066369	31.065366848944844	122.51619197621645	5.2	193.48	182.0
377344000	1441066370	31.06534311445633	122.5161861633004	5.2	193.44	182.0
377344000	1441066371	31.065319430183045	122.51618041614199	5.2	193.39999999999998	182.0
377344000	1441066372	31.06529583149511	122.51617471569216	5.2	193.35999999999999	182.0
377344000	1441066373	31.065272353762698	122.51616904290199	5.2	193.32	182.0
377344000	1441066374	31.065249032355936	122.51616337872254	5.2	193.28	182.0
377344000	1441066375	31.065225902644993	122.51615770410487	5.2	193.23999999999998	182.0
377344000	1441066376	31.06520299999999	122.51615200000002	5.2	193.2	182.0
377344000	1441066377	31.065180335195432	122.51614624983773	5.188888888888889	193.15555555555557	182.0
377344000	1441066378	31.065157820623156	122.5161404469623	5.177777777777778	193.11111111111111	182.0
377344000	1441066379	31.065135344079327	122.51613458719669	5.166666666666667	193.06666666666666	182.0
377344000	1441066380	31.06511279336016	122.51612866636394	5.155555555555556	193.02222222222224	182.0
377344000	1441066381	31.065090056261788	122.51612268028705	5.144444444444444	192.97777777777776	182.0
377344000	1441066382	31.065067020580422	122.5161166247891	5.133333333333333	192.93333333333334	182.0
377344000	1441066383	31.065043574112217	122.51611049569318	5.122222222222222	192.88888888888889	182.0
377344000	1441066384	31.065019604653354	122.51610428882243	5.111111111111111	192.84444444444446	182.0
377344000	1441066385	31.064994999999996	122.516098	5.1	192.8	182.0
377344000	1441066386	31.064969693615385	122.51609162836357	5.1	192.79000000000002	182.0
377344000	1441066387	31.064943801631053	122.51608518630876	5.1	192.78000000000003	182.0
377344000	1441066388	31.064917485845598	122.51607868954558	5.1	192.77	182.0
377344000	1441066389	31.06489090805764	122.51607215378402	5.1	192.76000000000002	182.0
377344000	1441066390	31.064864230065783	122.51606559473399	5.1	192.75000000000003	182.0
377344000	1441066391	31.06483761366866	122.51605902810537	5.1	192.74	182.0
377344000	1441066392	31.06481122066488	122.51605246960796	5.1	192.73	182.0
377344000	1441066393	31.064785212853085	122.51604593495148	5.1	192.72	182.0
377344000	1441066394	31.06475975203191	122.5160394398456	5.1	192.71	182.0
377344000	1441066395	31.064734999999985	122.51603300000001	5.1	192.7	182.0
377344000	1441066396	31.0647110804026	122.51602663315141	5.090909090909091	192.71818181818182	182.0
377344000	1441066397	31.064687964271464	122.51602036514537	5.081818181818181	192.73636363636365	182.0
377344000	1441066398	31.0646655844849	122.51601422385454	5.072727272727272	192.75454545454545	182.0
377344000	1441066399	31.064643873921284	122.51600823715168	5.0636363636363635	192.77272727272728	182.0
377344000	1441066400	31.06462276545894	122.51600243290943	5.054545454545455	192.7909090909091	182.0
377344000	1441066401	31.06460219197625	122.51599683900051	5.045454545454545	192.8090909090909	182.0
377344000	1441066402	31.06458208635156	122.51599148329761	5.036363636363636	192.8272727272727	182.0
377344000	1441066403	31.064562381463222	122.51598639367343	5.027272727272727	192.84545454545454	182.0
377344000	1441066404	31.064543010189606	122.51598159800064	5.0181818181818185	192.86363636363637	182.0
377344000	1441066405	31.064523905409086	122.51597712415195	5.009090909090909	192.88181818181818	182.0
377344000	1441066406	31.06450500000001	122.51597299999999	5.0	192.9	182.0
377344000	1441066407	31.064486212564095	122.51596923036267	5.0	192.8909090909091	182.0
377344000	1441066408	31.064467404596446	122.51596572783855	5.0	192.88181818181818	182.0
377344000	1441066409	31.064448423315525	122.51596238197162	5.0	192.87272727272727	182.0
377344000	1441066410	31.06442911593977	122.51595908230583	5.0	192.86363636363637	182.0
377344000	1441066411	31.064409329687614	122.51595571838534	5.0	192.85454545454544	182.0
377344000	1441066412	31.064388911777435	122.51595217975438	5.0	192.84545454545457	182.0
377344000	1441066413	31.06436770942768	122.51594835595732	5.0	192.83636363636367	182.0
377344000	1441066414	31.064345569856687	122.51594413653862	5.0	192.82727272727274	182.0
377344000	1441066415	31.064322340282857	122.51593941104294	5.0	192.81818181818184	182.0
377344000	1441066416	31.06429786792452	122.51593406901505	5.0	192.80909090909094	182.0
377344000	1441066417	31.064272	122.51592799999999	5.0	192.8	182.0
377344000	1441066418	31.064244688254085	122.51592114232862	5.0	192.76250000000002	182.0
377344000	1441066419	31.064216302537687	122.51591362947462	5.0	192.72500000000002	182.0
377344000	1441066420	31.064187317228274	122.5159056436971	5.0	192.6875	182.0
377344000	1441066421	31.06415820670331	122.51589736725481	5.0	192.65000000000003	182.0
377344000	1441066422	31.064129445340406	122.51588898240612	5.0	192.6125	182.0
377344000	1441066423	31.064101507517098	122.51588067140906	5.0	192.57500000000002	182.0
377344000	1441066424	31.064074867611065	122.51587261652126	5.0	192.53750000000002	182.0
377344000	1441066425	31.064050000000012	122.51586499999999	5.0	192.5	182.0
377344000	1441066426	31.064027244512378	122.51585795946339	4.991666666666667	192.51666666666668	182.0
377344000	1441066427	31.064006402779505	122.515851453974	4.983333333333333	192.53333333333333	182.0
377344000	1441066428	31.06398714188344	122.51584539795557	4.975	192.55	182.0
377344000	1441066429	31.063969128906166	122.5158397058322	4.966666666666667	192.5666666666667	182.0
377344000	1441066430	31.0639520309297	122.51583429202805	4.958333333333334	192.58333333333334	182.0
377344000	1441066431	31.063935515036	122.5158290709675	4.95	192.6	182.0
377344000	1441066432	31.063919248307005	122.51582395707501	4.941666666666666	192.61666666666667	182.0
377344000	1441066433	31.063902897824665	122.51581886477523	4.933333333333334	192.63333333333333	182.0
377344000	1441066434	31.063886130670905	122.51581370849287	4.925000000000001	192.65	182.0
377344000	1441066435	31.063868613927614	122.51580840265285	4.916666666666667	192.66666666666669	182.0
377344000	1441066436	31.063850014676692	122.51580286168017	4.908333333333333	192.68333333333334	182.0
377344000	1441066437	31.063829999999992	122.515797	4.9	192.7	182.0
377344000	1441066438	31.063808356164756	122.5157907588109	4.9	192.7125	182.0
377344000	1441066439	31.063785346179763	122.51578418640428	4.9	192.725	182.0
377344000	1441066440	31.063761352239194	122.51577735784475	4.9	192.7375	182.0
377344000	1441066441	31.063736756537228	122.51577034819663	4.9	192.75000000000003	182.0
377344000	1441066442	31.063711941268078	122.51576323252417	4.9	192.76250000000002	182.0
377344000	1441066443	31.063687288626	122.51575608589137	4.9	192.775	182.0
377344000	1441066444	31.06366318080521	122.51574898336212	4.9	192.7875	182.0
377344000	1441066445	31.06364	122.51574199999999	4.9	192.8	182.0
377344000	1441066446	31.06361803103413	122.51573519361285	4.9	192.875	182.0
377344000	1441066447	31.063597169249256	122.51572855298564	4.9	192.95000000000002	182.0
377344000	1441066448	31.06357721261651	122.51572204964764	4.9	193.025	182.0
377344000	1441066449	31.063557959107023	122.5157156551283	4.9	193.1	182.0
377344000	1441066450	31.063539206691896	122.5157093409571	4.9	193.17499999999998	182.0
377344000	1441066451	31.063520753342246	122.51570307866363	4.9	193.25	182.0
377344000	1441066452	31.063502397029136	122.51569683977752	4.9	193.32500000000002	182.0
377344000	1441066453	31.0634839357237	122.51569059582849	4.9	193.4	182.0
377344000	1441066454	31.063465167396988	122.51568431834632	4.9	193.475	182.0
377344000	1441066455	31.06344589002009	122.51567797886086	4.9	193.54999999999998	182.0
377344000	1441066456	31.06342590156407	122.51567154890208	4.9	193.625	182.0
377344000	1441066457	31.063404999999992	122.515665	4.9	193.7	182.0
377344000	1441066458	31.063383051253265	122.51565831190157	4.888888888888889	193.7	182.0
377344000	1441066459	31.0633601930666	122.5156514972214	4.877777777777778	193.7	182.0
377344000	1441066460	31.06333663113715	122.5156445767909	4.866666666666667	193.7	182.0
377344000	1441066461	31.06331257116202	122.51563757144136	4.855555555555556	193.7	182.0
377344000	1441066462	31.063288218838263	122.5156305020041	4.844444444444444	193.7	182.0
377344000	1441066463	31.063263779863068	122.51562338931028	4.833333333333333	193.7	182.0
377344000	1441066464	31.063239459933527	122.51561625419097	4.822222222222222	193.7	182.0
377344000	1441066465	31.063215464746797	122.51560911747723	4.811111111111111	193.7	182.0
377344000	1441066466	31.063191999999997	122.515602	4.8	193.7	182.0
377344000	1441066467	31.06316922161018	122.51559491912411	4.8	193.79	182.0
377344000	1441066468	31.063147086374002	122.51558787835025	4.8	193.88	182.0
377344000	1441066469	31.06312550130798	122.5155808777131	4.8	193.97	182.0
377344000	1441066470	31.063104373428683	122.51557391724738	4.8	194.06	182.0
377344000	1441066471	31.063083609752645	122.51556699698783	4.8	194.14999999999998	182.0
377344000	1441066472	31.063063117296377	122.51556011696916	4.8	194.24	182.0
377344000	1441066473	31.063042803076456	122.51555327722625	4.8	194.33	182.0
377344000	1441066474	31.063022574109386	122.51554647779385	4.8	194.42	182.0
377344000	1441066475	31.063002337411714	122.51553971870682	4.8	194.51000000000002	182.0
377344000	1441066476	31.062981999999987	122.515533	4.8	194.6	182.0
377344000	1441066477	31.062961488260484	122.51552632066681	4.8	194.68	182.0
377344000	1441066478	31.0629408060585	122.5155196755345	4.8	194.76	182.0
377344000	1441066479	31.0629199766291	122.51551305838886	4.8	194.84	182.0
377344000	1441066480	31.06289902320734	122.51550646301564	4.8	194.92000000000002	182.0
377344000	1441066481	31.062877969028257	122.51549988320059	4.8	195.0	182.0
377344000	1441066482	31.06285683732692	122.51549331272952	4.8	195.08	182.0
377344000	1441066483	31.06283565133837	122.51548674538816	4.8	195.16	182.0
377344000	1441066484	31.062814434297664	122.51548017496229	4.8	195.24	182.0
377344000	1441066485	31.062793209439864	122.51547359523762	4.8	195.32000000000002	182.0
377344000	1441066486	31.062771999999995	122.515467	4.8	195.4	182.0
377344000	1441066487	31.062750826347823	122.51546038420786	4.79	195.37	182.0
377344000	1441066488	31.062729697391877	122.51545374751058	4.78	195.34	182.0
377344000	1441066489	31.06270861917547	122.51544709073028	4.77	195.31	182.0
377344000	1441066490	31.062687597741785	122.51544041468908	4.76	195.28000000000003	182.0
377344000	1441066491	31.062666639134125	122.51543372020905	4.75	195.25000000000003	182.0
377344000	1441066492	31.062645749395738	122.5154270081123	4.74	195.22	182.0
377344000	1441066493	31.06262493456987	122.51542027922095	4.73	195.19	182.0
377344000	1441066494	31.062604200699795	122.51541353435702	4.72	195.16	182.0
377344000	1441066495	31.062583553828752	122.5154067743427	4.71	195.13	182.0
377344000	1441066496	31.062563000000004	122.51539999999999	4.7	195.1	182.0
377344000	1441066497	31.062542540867824	122.51539321143528	4.688888888888889	195.1	182.0
377344000	1441066498	31.06252216053044	122.51538640589185	4.677777777777778	195.1	182.0
377344000	1441066499	31.062501838697102	122.51537957989726	4.666666666666667	195.1	182.0
377344000	1441066500	31.062481555077085	122.5153727299791	4.655555555555556	195.1	182.0
377344000	1441066501	31.062461289379595	122.51536585266494	4.644444444444444	195.1	182.0
377344000	1441066502	31.062441021313905	122.51535894448233	4.633333333333333	195.1	182.0
377344000	1441066503	31.062420730589242	122.51535200195892	4.622222222222222	195.1	182.0
377344000	1441066504	31.062400396914853	122.51534502162228	4.611111111111111	195.1	182.0
377344000	1441066505	31.062379999999997	122.515338	4.6	195.1	182.0
377344000	1441066506	31.062359525070875	122.51533093584048	4.6	195.12727272727273	182.0
377344000	1441066507	31.06233897942159	122.515323836775	4.6	195.15454545454546	182.0
377344000	1441066508	31.062318375863214	122.5153167126556	4.6	195.1818181818182	182.0
377344000	1441066509	31.06229772720687	122.51530957333433	4.6	195.20909090909092	182.0
377344000	1441066510	31.062277046263613	122.51530242866319	4.6	195.23636363636365	182.0
377344000	1441066511	31.062256345844517	122.51529528849416	4.6	195.26363636363638	182.0
377344000	1441066512	31.06223563876072	122.51528816267923	4.6	195.2909090909091	182.0
377344000	1441066513	31.06221493782325	122.5152810610704	4.6	195.31818181818184	182.0
377344000	1441066514	31.062194255843245	122.51527399351961	4.6	195.34545454545454	182.0
377344000	1441066515	31.062173605631802	122.51526696987885	4.6	195.37272727272727	182.0
377344000	1441066516	31.062153	122.51526	4.6	195.4	182.0
377344000	1441066517	31.062132447544954	122.51525309330948	4.6	195.38	182.0
377344000	1441066518	31.06211194000772	122.51524625753152	4.6	195.36	182.0
377344000	1441066519	31.06209146491538	122.51523949996479	4.6	195.34	182.0
377344000	1441066520	31.062071009794998	122.51523282790794	4.6	195.32000000000002	182.0
377344000	1441066521	31.062050562173635	122.51522624865964	4.6	195.3	182.0
377344000	1441066522	31.062030109578412	122.51521976951861	4.6	195.28	182.0
377344000	1441066523	31.06200963953635	122.51521339778347	4.6	195.26	182.0
377344000	1441066524	31.061989139574532	122.51520714075286	4.6	195.23999999999998	182.0
377344000	1441066525	31.061968597220066	122.51520100572553	4.6	195.22	182.0
377344000	1441066526	31.061948	122.51519500000002	4.6	195.2	182.0
377344000	1441066527	31.061927341175284	122.515189122215	4.59	195.22	182.0
377344000	1441066528	31.061906636942236	122.51518333636875	4.58	195.23999999999998	182.0
377344000	1441066529	31.061885909231076	122.51517759779964	4.569999999999999	195.26	182.0
377344000	1441066530	31.061865179971978	122.51517186184597	4.56	195.28	182.0
377344000	1441066531	31.061844471095107	122.51516608384614	4.55	195.3	182.0
377344000	1441066532	31.06182380453066	122.51516021913855	4.54	195.32000000000002	182.0
377344000	1441066533	31.061803202208765	122.51515422306164	4.53	195.34	182.0
377344000	1441066534	31.061782686059594	122.51514805095393	4.52	195.36	182.0
377344000	1441066535	31.0617622780133	122.51514165815387	4.51	195.38	182.0
377344000	1441066536	31.061742	122.51513500000001	4.5	195.4	182.0
377344000	1441066537	31.06172186575352	122.51512804783248	4.5	195.39000000000001	182.0
377344000	1441066538	31.0617018562224	122.51512083699743	4.5	195.38	182.0
377344000	1441066539	31.061681944158938	122.51511341884255	4.5	195.37	182.0
377344000	1441066540	31.061662102315356	122.51510584471545	4.5	195.36	182.0
377344000	1441066541	31.061642303443953	122.51509816596378	4.5	195.35000000000002	182.0
377344000	1441066542	31.061622520297014	122.51509043393504	4.5	195.34	182.0
377344000	1441066543	31.061602725626834	122.51508269997683	4.5	195.33	182.0
377344000	1441066544	31.06158289218572	122.51507501543661	4.5	195.32000000000002	182.0
377344000	1441066545	31.061562992726007	122.51506743166185	4.5	195.31	182.0
377344000	1441066546	31.061543000000004	122.51505999999999	4.5	195.3	182.0
377344000	1441066547	31.06152289681145	122.5150527594524	4.5	195.29000000000002	182.0
377344000	1441066548	31.061502706169687	122.51504569963637	4.5	195.28000000000003	182.0
377344000	1441066549	31.061482461135352	122.51503879782317	4.5	195.27	182.0
377344000	1441066550	31.061462194769142	122.51503203128411	4.5	195.26000000000002	182.0
377344000	1441066551	31.06144194013173	122.51502537729046	4.5	195.25000000000003	182.0
377344000	1441066552	31.061421730283787	122.51501881311357	4.5	195.23999999999998	182.0
377344000	1441066553	31.06140159828598	122.51501231602474	4.5	195.23	182.0
377344000	1441066554	31.061381577198976	122.51500586329529	4.5	195.22	182.0
377344000	1441066555	31.061361700083438	122.5149994321966	4.5	195.21	182.0
377344000	1441066556	31.061342000000003	122.514993	4.5	195.2	182.0
377344000	1441066557	31.06132248926764	122.51498654492254	4.488888888888889	195.23333333333332	182.0
377344000	1441066558	31.061303097238465	122.51498004896389	4.477777777777778	195.26666666666668	182.0
377344000	1441066559	31.06128373252295	122.5149734950695	4.466666666666667	195.29999999999998	182.0
377344000	1441066560	31.061264303731484	122.51496686618479	4.455555555555556	195.33333333333334	182.0
377344000	1441066561	31.06124471947452	122.51496014525526	4.444444444444445	195.36666666666665	182.0
377344000	1441066562	31.06122488836247	122.51495331522644	4.433333333333334	195.4	182.0
377344000	1441066563	31.06120471900576	122.51494635904386	4.4222222222222225	195.43333333333334	182.0
377344000	1441066564	31.06118412001481	122.51493925965316	4.411111111111111	195.46666666666667	182.0
377344000	1441066565	31.061162999999993	122.514932	4.4	195.5	182.0
377344000	1441066566	31.06114130955458	122.51492457450148	4.4	195.47777777777776	182.0
377344000	1441066567	31.061119167203145	122.51491702346043	4.4	195.45555555555558	182.0
377344000	1441066568	31.061096733453105	122.51490939865101	4.4	195.43333333333334	182.0
377344000	1441066569	31.06107416881192	122.5149017518473	4.4	195.41111111111113	182.0
377344000	1441066570	31.061051633787024	122.51489413482328	4.4	195.38888888888889	182.0
377344000	1441066571	31.061029288885887	122.5148865993528	4.4	195.36666666666667	182.0
377344000	1441066572	31.061007294616022	122.51487919720965	4.4	195.34444444444446	182.0
377344000	1441066573	31.060985811484887	122.51487198016753	4.4	195.32222222222225	182.0
377344000	1441066574	31.060964999999996	122.51486500000001	4.4	195.3	182.0
377344000	1441066575	31.060944975486393	122.51485829368907	4.4	195.4	182.0
377344000	1441066576	31.06092567253923	122.51485183905044	4.4	195.5	182.0
377344000	1441066577	31.060906980571136	122.5148455991083	4.4	195.60000000000002	182.0
377344000	1441066578	31.060888788994756	122.51483953688698	4.4	195.70000000000002	182.0
377344000	1441066579	31.060870987222735	122.51483361541084	4.4	195.8	182.0
377344000	1441066580	31.06085346466768	122.51482779770427	4.4	195.90000000000003	182.0
377344000	1441066581	31.060836110742226	122.51482204679178	4.4	196.00000000000003	182.0
377344000	1441066582	31.060818814858973	122.51481632569784	4.4	196.10000000000002	182.0
377344000	1441066583	31.060801466430547	122.51481059744702	4.4	196.20000000000002	182.0
377344000	1441066584	31.060783954869496	122.514804825064	4.4	196.3	182.0
377344000	1441066585	31.06076616958847	122.5147989715734	4.4	196.40000000000003	182.0
377344000	1441066586	31.060748	122.51479300000001	4.4	196.50000000000003	182.0
377344000	1441066587	31.060729364678707	122.51478688271342	4.4	196.50000000000003	182.0
377344000	1441066588	31.060710298847294	122.51478062946265	4.4	196.50000000000003	182.0
377344000	1441066589	31.06069086689048	122.51477425934155	4.4	196.50000000000003	182.0
377344000	1441066590	31.06067113319302	122.51476779144389	4.4	196.50000000000003	182.0
377344000	1441066591	31.060651162139614	122.51476124486351	4.4	196.50000000000003	182.0
377344000	1441066592	31.060631018115043	122.51475463869409	4.4	196.50000000000003	182.0
377344000	1441066593	31.06061076550405	122.51474799202936	4.4	196.50000000000003	182.0
377344000	1441066594	31.060590468691373	122.51474132396301	4.4	196.50000000000003	182.0
377344000	1441066595	31.060570192061768	122.5147346535887	4.4	196.50000000000003	182.0
377344000	1441066596	31.06055	122.514728	4.4	196.50000000000003	182.0
377344000	1441066597	31.060529947995562	122.5147213777026	4.390000000000001	196.55	182.0
377344000	1441066598	31.06051005595694	122.51471478285053	4.38	196.60000000000002	182.0
377344000	1441066599	31.0604903348973	122.51470820700992	4.37	196.65	182.0
377344000	1441066600	31.060470795829858	122.51470164174683	4.36	196.70000000000002	182.0
377344000	1441066601	31.0604514497678	122.51469507862741	4.35	196.75000000000003	182.0
377344000	1441066602	31.06043230772432	122.51468850921779	4.34	196.8	182.0
377344000	1441066603	31.060413380712617	122.51468192508412	4.33	196.85000000000002	182.0
377344000	1441066604	31.06039467974587	122.5146753177925	4.32	196.9	182.0
377344000	1441066605	31.060376215837262	122.51466867890909	4.31	196.95000000000002	182.0
377344000	1441066606	31.060357999999997	122.514662	4.3	197.0	182.0
377344000	1441066607	31.060340024338803	122.51465527447733	4.3	197.05	182.0
377344000	1441066608	31.06032220532461	122.51464850313695	4.3	197.1	182.0
377344000	1441066609	31.060304440519886	122.51464168862069	4.3	197.15	182.0
377344000	1441066610	31.060286627487116	122.51463483357034	4.3	197.2	182.0
377344000	1441066611	31.060268663788758	122.51462794062785	4.3	197.25	182.0
377344000	1441066612	31.06025044698731	122.51462101243504	4.3	197.3	182.0
377344000	1441066613	31.06023187464523	122.5146140516339	4.3	197.35000000000002	182.0
377344000	1441066614	31.060212844325	122.51460706086634	4.3	197.4	182.0
377344000	1441066615	31.060193253589098	122.51460004277438	4.3	197.45000000000002	182.0
377344000	1441066616	31.060173000000006	122.514593	4.3	197.5	182.0
377344000	1441066617	31.060152034213765	122.51458593892302	4.3	197.3875	182.0
377344000	1441066618	31.060130519260984	122.51457888087418	4.3	197.275	182.0
377344000	1441066619	31.060108671265777	122.51457185092195	4.3	197.16250000000002	182.0
377344000	1441066620	31.06008670635234	122.5145648741347	4.3	197.05	182.0
377344000	1441066621	31.060064840644863	122.51455797558071	4.3	196.9375	182.0
377344000	1441066622	31.0600432902675	122.51455118032821	4.3	196.825	182.0
377344000	1441066623	31.060022271344494	122.51454451344527	4.3	196.7125	182.0
377344000	1441066624	31.060002000000004	122.51453799999999	4.3	196.60000000000002	182.0
377344000	1441066625	31.059982633630284	122.51453165630868	4.3	196.63636363636365	182.0
377344000	1441066626	31.05996409471976	122.514525463681	4.3	196.67272727272726	182.0
377344000	1441066627	31.059946247024882	122.51451939467505	4.3	196.70909090909092	182.0
377344000	1441066628	31.05992895430206	122.51451342184902	4.3	196.74545454545455	182.0
377344000	1441066629	31.05991208030776	122.51450751776109	4.3	196.7818181818182	182.0
377344000	1441066630	31.059895488798382	122.51450165496954	4.3	196.8181818181818	182.0
377344000	1441066631	31.05987904353036	122.51449580603266	4.3	196.85454545454547	182.0
377344000	1441066632	31.0598626082601	122.5144899435088	4.3	196.8909090909091	182.0
377344000	1441066633	31.059846046744024	122.51448403995643	4.3	196.92727272727274	182.0
377344000	1441066634	31.059829222738518	122.514478067934	4.3	196.96363636363637	182.0
377344000	1441066635	31.059812000000004	122.51447200000001	4.3	197.0	182.0
377344000	1441066636	31.059794275892795	122.51446581692169	4.290909090909091	197.0	182.0
377344000	1441066637	31.059776082212995	122.51445953230079	4.281818181818181	197.0	182.0
377344000	1441066638	31.059757484364685	122.51445316794772	4.2727272727272725	197.0	182.0
377344000	1441066639	31.059738547751913	122.51444674567284	4.263636363636364	197.0	182.0
377344000	1441066640	31.05971933777876	122.51444028728643	4.254545454545455	197.0	182.0
377344000	1441066641	31.059699919849276	122.51443381459885	4.245454545454545	197.0	182.0
377344000	1441066642	31.05968035936756	122.51442734942026	4.236363636363636	197.0	182.0
377344000	1441066643	31.059660721737682	122.51442091356091	4.2272727272727275	197.0	182.0
377344000	1441066644	31.05964107236374	122.514414528831	4.218181818181819	197.0	182.0
377344000	1441066645	31.059621476649816	122.51440821704065	4.209090909090909	197.0	182.0
377344000	1441066646	31.059601999999998	122.51440200000002	4.2	197.0	182.0
377344000	1441066647	31.05958269164747	122.5143958916801	4.2	196.93	182.0
377344000	1441066648	31.059563536141685	122.51438987469571	4.2	196.86	182.0
377344000	1441066649	31.059544501861172	122.51438392382263	4.2	196.79	182.0
377344000	1441066650	31.059525557184436	122.51437801383668	4.2	196.72	182.0
377344000	1441066651	31.059506670490006	122.51437211951372	4.2	196.65	182.0
377344000	1441066652	31.059487810156373	122.5143662156296	4.2	196.58	182.0
377344000	1441066653	31.059468944562067	122.51436027696023	4.2	196.51000000000002	182.0
377344000	1441066654	31.059450042085565	122.51435427828154	4.2	196.44	182.0
377344000	1441066655	31.0594310711054	122.51434819436948	4.2	196.37	182.0
377344000	1441066656	31.05941199999999	122.514342	4.2	196.3	182.0
377344000	1441066657	31.05939280832256	122.51433567651729	4.2	196.28	182.0
377344000	1441066658	31.05937352032494	122.51432923153803	4.2	196.26000000000002	182.0
377344000	1441066659	31.059354171433625	122.514322679247	4.2	196.24	182.0
377344000	1441066660	31.059334797075174	122.51431603382899	4.2	196.22	182.0
377344000	1441066661	31.05931543267609	122.51430930946879	4.2	196.20000000000002	182.0
377344000	1441066662	31.059296113662914	122.51430252035111	4.2	196.17999999999998	182.0
377344000	1441066663	31.059276875462174	122.51429568066071	4.2	196.16	182.0
377344000	1441066664	31.05925775350042	122.51428880458226	4.2	196.14	182.0
377344000	1441066665	31.059238783204183	122.51428190630048	4.2	196.11999999999998	182.0
377344000	1441066666	31.05922000000001	122.514275	4.2	196.1	182.0
377344000	1441066667	31.059201422062557	122.51426809624884	4.19	196.17999999999998	182.0
377344000	1441066668	31.05918299855911	122.5142611911487	4.18	196.26000000000002	182.0
377344000	1441066669	31.05916466140503	122.51425427718469	4.17	196.34	182.0
377344000	1441066670	31.059146342515685	122.51424734684187	4.16	196.42	182.0
377344000	1441066671	31.059127973806454	122.51424039260539	4.15	196.5	182.0
377344000	1441066672	31.059109487192725	122.51423340696046	4.14	196.58	182.0
377344000	1441066673	31.059090814589823	122.5142263823922	4.13	196.66	182.0
377344000	1441066674	31.059071887913174	122.51421931138587	4.12	196.74	182.0
377344000	1441066675	31.0590526390781	122.51421218642672	4.109999999999999	196.82000000000002	182.0
377344000	1441066676	31.059032999999996	122.514205	4.1	196.9	182.0
377344000	1441066677	31.059012935426964	122.51419775148923	4.1	196.88000000000002	182.0
377344000	1441066678	31.05899254143821	122.51419046787093	4.1	196.86	182.0
377344000	1441066679	31.058971946945697	122.51418318301977	4.1	196.84000000000003	182.0
377344000	1441066680	31.0589512808614	122.51417593081035	4.1	196.82000000000002	182.0
377344000	1441066681	31.058930672097322	122.5141687451172	4.1	196.8	182.0
377344000	1441066682	31.05891024956544	122.5141616598148	4.1	196.78	182.0
377344000	1441066683	31.05889014217774	122.51415470877755	4.1	196.76	182.0
377344000	1441066684	31.058870478846266	122.51414792587983	4.1	196.74	182.0
377344000	1441066685	31.058851388483006	122.5141413449959	4.1	196.72	182.0
377344000	1441066686	31.058832999999993	122.514135	4.1	196.70000000000002	182.0
377344000	1441066687	31.058815396549655	122.51412890954101	4.088888888888889	196.74444444444444	182.0
377344000	1441066688	31.058798478246057	122.51412303136651	4.0777777777777775	196.7888888888889	182.0
377344000	1441066689	31.058782099443587	122.51411730799889	4.066666666666666	196.83333333333334	182.0
377344000	1441066690	31.058766114496713	122.5141116819606	4.055555555555555	196.8777777777778	182.0
377344000	1441066691	31.058750377759832	122.51410609577418	4.044444444444444	196.92222222222222	182.0
377344000	1441066692	31.058734743587326	122.51410049196218	4.033333333333333	196.96666666666667	182.0
377344000	1441066693	31.058719066333616	122.51409481304732	4.022222222222222	197.01111111111112	182.0
377344000	1441066694	31.05870320035305	122.51408900155234	4.011111111111111	197.05555555555557	182.0
377344000	1441066695	31.058686999999995	122.514083	4.0	197.1	182.0
377344000	1441066696	31.058670353383253	122.51407676593901	4.0	197.11818181818182	182.0
377344000	1441066697	31.058653283629187	122.51407031702122	4.0	197.13636363636365	182.0
377344000	1441066698	31.05863584761862	122.51406368592427	4.0	197.15454545454546	182.0
377344000	1441066699	31.058618102232387	122.51405690532573	4.0	197.1727272727273	182.0
377344000	1441066700	31.058600104351296	122.51405000790311	4.0	197.19090909090912	182.0
377344000	1441066701	31.058581910856184	122.51404302633395	4.0	197.20909090909092	182.0
377344000	1441066702	31.058563578627886	122.51403599329574	4.0	197.22727272727272	182.0
377344000	1441066703	31.05854516454727	122.51402894146585	4.0	197.24545454545455	182.0
377344000	1441066704	31.05852672549517	122.51402190352172	4.0	197.26363636363638	182.0
377344000	1441066705	31.058508318352448	122.51401491214068	4.0	197.2818181818182	182.0
377344000	1441066706	31.058489999999992	122.514008	4.0	197.3	182.0
377344000	1441066707	31.058471815104934	122.51400119135118	4.0	197.29000000000002	182.0
377344000	1441066708	31.058453759479484	122.51399447674238	4.0	197.28000000000003	182.0
377344000	1441066709	31.058435816722152	122.51398783829592	4.0	197.27	182.0
377344000	1441066710	31.058417970431414	122.51398125813422	4.0	197.26000000000002	182.0
377344000	1441066711	31.05840020420575	122.51397471837973	4.0	197.25	182.0
377344000	1441066712	31.058382501643628	122.5139682011548	4.0	197.24	182.0
377344000	1441066713	31.058364846343522	122.51396168858187	4.0	197.23	182.0
377344000	1441066714	31.0583472219039	122.51395516278346	4.0	197.22	182.0
377344000	1441066715	31.05832961192324	122.513948605882	4.0	197.21	182.0
377344000	1441066716	31.058312	122.513942	4.0	197.2	182.0
377344000	1441066717	31.05829436756704	122.51393532994575	4.0	197.32	182.0
377344000	1441066718	31.058276687394905	122.51392859127075	4.0	197.44	182.0
377344000	1441066719	31.058258930088527	122.51392178221228	4.0	197.56	182.0
377344000	1441066720	31.058241066252837	122.51391490100762	4.0	197.68	182.0
377344000	1441066721	31.05822306649279	122.5139079458941	4.0	197.8	182.0
377344000	1441066722	31.058204901413323	122.51390091510903	4.0	197.92000000000002	182.0
377344000	1441066723	31.058186541619385	122.51389380688977	4.0	198.04	182.0
377344000	1441066724	31.05816795771587	122.5138866194736	4.0	198.16	182.0
377344000	1441066725	31.058149120307775	122.51387935109787	4.0	198.28	182.0
377344000	1441066726	31.05812999999999	122.513872	4.0	198.4	182.0
377344000	1441066727	31.058110584768446	122.51386456877017	4.0	198.44444444444443	182.0
377344000	1441066728	31.05809093207296	122.51385707740994	4.0	198.4888888888889	182.0
377344000	1441066729	31.058071116744284	122.5138495502737	4.0	198.53333333333333	182.0
377344000	1441066730	31.058051213613215	122.51384201171582	4.0	198.57777777777778	182.0
377344000	1441066731	31.058031297510546	122.51383448609054	4.0	198.62222222222223	182.0
377344000	1441066732	31.058011443267088	122.51382699775215	4.0	198.66666666666669	182.0
377344000	1441066733	31.05799172571362	122.5138195710548	4.0	198.7111111111111	182.0
377344000	1441066734	31.057972219680988	122.51381223035271	4.0	198.7555555555556	182.0
377344000	1441066735	31.057952999999998	122.51380499999999	4.0	198.80000000000004	182.0
377344000	1441066736	31.05793412731338	122.51379789855476	3.9909090909090907	198.77272727272728	182.0
377344000	1441066737	31.057915605511585	122.51379092139113	3.981818181818182	198.74545454545455	182.0
377344000	1441066738	31.05789742429696	122.51378405808738	3.9727272727272727	198.71818181818182	182.0
377344000	1441066739	31.05787957337186	122.51377729822167	3.9636363636363634	198.6909090909091	182.0
377344000	1441066740	31.05786204243864	122.51377063137228	3.9545454545454546	198.66363636363636	182.0
377344000	1441066741	31.05784482119964	122.51376404711739	3.9454545454545453	198.63636363636365	182.0
377344000	1441066742	31.057827899357207	122.51375753503525	3.9363636363636365	198.60909090909092	182.0
377344000	1441066743	31.05781126661369	122.51375108470418	3.9272727272727272	198.5818181818182	182.0
377344000	1441066744	31.057794912671426	122.51374468570243	3.918181818181818	198.55454545454546	182.0
377344000	1441066745	31.05777882723276	122.51373832760827	3.909090909090909	198.52727272727273	182.0
377344000	1441066746	31.057763000000005	122.513732	3.9	198.5	182.0
377344000	1441066747	31.057747413165153	122.51372569286224	3.9	198.51111111111112	182.0
377344000	1441066748	31.0577320188787	122.5137193978047	3.9	198.5222222222222	182.0
377344000	1441066749	31.05771676178079	122.51371310684347	3.9	198.5333333333333	182.0
377344000	1441066750	31.05770158651154	122.51370681199461	3.9	198.54444444444442	182.0
377344000	1441066751	31.05768643771111	122.51370050527423	3.9	198.55555555555554	182.0
377344000	1441066752	31.05767126001961	122.51369417869843	3.9	198.56666666666666	182.0
377344000	1441066753	31.05765599807716	122.51368782428335	3.9	198.57777777777775	182.0
377344000	1441066754	31.057640596523935	122.51368143404517	3.9	198.58888888888887	182.0
377344000	1441066755	31.057625	122.51367500000002	3.9	198.6	182.0
377344000	1441066756	31.057609166115277	122.51366851637984	3.9	198.7	182.0
377344000	1441066757	31.057593104358702	122.51366198627943	3.9	198.8	182.0
377344000	1441066758	31.057576837188922	122.51365541500935	3.9	198.9	182.0
377344000	1441066759	31.057560387064694	122.51364880788009	3.9	199.0	182.0
377344000	1441066760	31.057543776444653	122.51364217020216	3.9	199.1	182.0
377344000	1441066761	31.057527027787533	122.51363550728607	3.9	199.2	182.0
377344000	1441066762	31.057510163552	122.51362882444229	3.9	199.29999999999998	182.0
377344000	1441066763	31.057493206196803	122.51362212698135	3.9	199.39999999999998	182.0
377344000	1441066764	31.057476178180597	122.51361542021367	3.9	199.49999999999997	182.0
377344000	1441066765	31.057459101962095	122.51360870944976	3.9	199.6	182.0
377344000	1441066766	31.05744200000001	122.513602	3.9	199.7	182.0
377344000	1441066767	31.057424893247617	122.51359529402882	3.9	199.72	182.0
377344000	1441066768	31.05740779663669	122.51358858111622	3.9	199.73999999999998	182.0
377344000	1441066769	31.057390723593517	122.51358184769616	3.9	199.76	182.0
377344000	1441066770	31.05737368754446	122.5135750802026	3.9	199.78	182.0
377344000	1441066771	31.057356701915797	122.51356826506948	3.9	199.79999999999998	182.0
377344000	1441066772	31.0573397801339	122.51356138873079	3.9	199.82000000000002	182.0
377344000	1441066773	31.05732293562505	122.51355443762053	3.9	199.84	182.0
377344000	1441066774	31.057306181815587	122.51354739817265	3.9	199.86	182.0
377344000	1441066775	31.057289532131794	122.51354025682113	3.9	199.88	182.0
377344000	1441066776	31.057272999999995	122.51353299999998	3.9	199.9	182.0
377344000	1441066777	31.057256594748672	122.51352562104677	3.8899999999999997	199.95000000000002	182.0
377344000	1441066778	31.05724030931497	122.5135181409133	3.88	200.0	182.0
377344000	1441066779	31.057224132538224	122.51351058745502	3.87	200.05	182.0
377344000	1441066780	31.05720805325774	122.51350298852721	3.86	200.1	182.0
377344000	1441066781	31.057192060312875	122.51349537198527	3.8499999999999996	200.15	182.0
377344000	1441066782	31.057176142542975	122.51348776568456	3.84	200.20000000000002	182.0
377344000	1441066783	31.05716028878738	122.51348019748036	3.83	200.25	182.0
377344000	1441066784	31.057144487885427	122.51347269522803	3.82	200.3	182.0
377344000	1441066785	31.057128728676517	122.5134652867828	3.8099999999999996	200.35	182.0
377344000	1441066786	31.057112999999998	122.513458	3.8	200.4	182.0
377344000	1441066787	31.057097285758072	122.51345085278308	3.8	200.44	182.0
377344000	1441066788	31.057081550104208	122.51344382322849	3.8	200.48	182.0
377344000	1441066789	31.057065752254747	122.5134368794808	3.8	200.51999999999998	182.0
377344000	1441066790	31.057049851425983	122.51342998968481	3.8	200.56	182.0
377344000	1441066791	31.0570338068342	122.51342312198514	3.8	200.6	182.0
377344000	1441066792	31.057017577695706	122.51341624452662	3.8	200.64000000000001	182.0
377344000	1441066793	31.057001123226755	122.513409325454	3.8	200.68	182.0
377344000	1441066794	31.056984402643653	122.51340233291212	3.8	200.72	182.0
377344000	1441066795	31.056967375162646	122.51339523504582	3.8	200.76000000000002	182.0
377344000	1441066796	31.056950000000004	122.513388	3.8	200.8	182.0
377344000	1441066797	31.056932256218495	122.51338060482306	3.8	200.79	182.0
377344000	1441066798	31.0569142022671	122.51337306217717	3.8	200.78	182.0
377344000	1441066799	31.05689591644132	122.51336539362805	3.8	200.77	182.0
377344000	1441066800	31.056877477036615	122.5133576207413	3.8	200.76000000000002	182.0
377344000	1441066801	31.056858962348517	122.51334976508251	3.8	200.74999999999997	182.0
377344000	1441066802	31.056840450672524	122.51334184821718	3.8	200.73999999999998	182.0
377344000	1441066803	31.056822020304146	122.51333389171083	3.8	200.73	182.0
377344000	1441066804	31.056803749538926	122.51332591712892	3.8	200.71999999999997	182.0
377344000	1441066805	31.056785716672362	122.51331794603685	3.8	200.70999999999998	182.0
377344000	1441066806	31.056768	122.51330999999999	3.8	200.7	182.0
377344000	1441066807	31.05675066039975	122.51330210034853	3.8	200.72222222222223	182.0
377344000	1441066808	31.05673368907899	122.51329426747196	3.8	200.7444444444444	182.0
377344000	1441066809	31.056717059827484	122.51328652152469	3.8	200.76666666666665	182.0
377344000	1441066810	31.05670074643501	122.51327888266104	3.8	200.7888888888889	182.0
377344000	1441066811	31.056684722691315	122.51327137103542	3.8	200.8111111111111	182.0
377344000	1441066812	31.056668962386198	122.51326400680216	3.8	200.83333333333331	182.0
377344000	1441066813	31.056653439309414	122.51325681011558	3.8	200.85555555555555	182.0
377344000	1441066814	31.056638127250753	122.5132498011301	3.8	200.87777777777777	182.0
377344000	1441066815	31.056623000000002	122.51324300000002	3.8	200.9	182.0
377344000	1441066816	31.056608028866528	122.51323641736039	3.8	200.88181818181818	181.9090909090909
377344000	1441066817	31.056593175238007	122.51323002576908	3.8	200.86363636363635	181.8181818181818
377344000	1441066818	31.05657839802172	122.51322378826464	3.8	200.84545454545454	181.72727272727272
377344000	1441066819	31.0565636561249	122.51321766788575	3.8	200.8272727272727	181.63636363636365
377344000	1441066820	31.05654890845479	122.51321162767105	3.8	200.80909090909088	181.54545454545456
377344000	1441066821	31.056534113918644	122.51320563065926	3.8	200.79090909090908	181.45454545454547
377344000	1441066822	31.056519231423675	122.51319963988904	3.8	200.77272727272728	181.36363636363637
377344000	1441066823	31.056504219877116	122.51319361839921	3.8	200.75454545454545	181.27272727272728
377344000	1441066824	31.05648903818618	122.51318752922855	3.8	200.73636363636362	181.18181818181822
377344000	1441066825	31.056473645258052	122.51318133541585	3.8	200.71818181818182	181.0909090909091
377344000	1441066826	31.056458	122.513175	3.8	200.7	181.0
377344000	1441066827	31.056442075690285	122.51316849529368	3.79	200.7	181.0
377344000	1441066828	31.05642590309188	122.51316183070469	3.78	200.7	181.0
377344000	1441066829	31.05640952733882	122.5131550249146	3.77	200.7	181.0
377344000	1441066830	31.056392993565193	122.51314809660497	3.76	200.7	181.0
377344000	1441066831	31.05637634690507	122.51314106445729	3.75	200.7	181.0
377344000	1441066832	31.05635963249254	122.5131339471531	3.74	200.7	181.0
377344000	1441066833	31.056342895461675	122.51312676337385	3.73	200.7	181.0
377344000	1441066834	31.056326180946574	122.51311953180097	3.72	200.7	181.0
377344000	1441066835	31.0563095340813	122.51311227111587	3.71	200.7	181.0
377344000	1441066836	31.056292999999993	122.513105	3.7	200.7	181.0
377344000	1441066837	31.056276613044922	122.51309773430964	3.6900000000000004	200.67	181.0
377344000	1441066838	31.05626036439116	122.5130904786009	3.68	200.64	181.0
377344000	1441066839	31.05624423442197	122.5130832346049	3.67	200.60999999999999	181.0
377344000	1441066840	31.056228203520632	122.51307600405268	3.66	200.57999999999998	181.0
377344000	1441066841	31.056212252070374	122.51306878867531	3.6500000000000004	200.54999999999998	181.0
377344000	1441066842	31.0561963604545	122.51306159020393	3.64	200.51999999999998	181.0
377344000	1441066843	31.056180509056247	122.51305441036959	3.63	200.49	181.0
377344000	1441066844	31.056164678258913	122.51304725090345	3.62	200.46	181.0
377344000	1441066845	31.056148848445734	122.51304011353653	3.6100000000000003	200.43	181.0
377344000	1441066846	31.056132999999992	122.513033	3.6	200.4	181.0
377344000	1441066847	31.056117119129894	122.51302591046878	3.6100000000000003	200.38	181.0
377344000	1441066848	31.056101215343315	122.51301883889327	3.62	200.36	181.0
377344000	1441066849	31.05608530397315	122.51301177766767	3.63	200.34	181.0
377344000	1441066850	31.056069400352225	122.5130047191862	3.64	200.32000000000002	181.0
377344000	1441066851	31.0560535198134	122.51299765584305	3.6500000000000004	200.3	181.0
377344000	1441066852	31.05603767768949	122.51299058003247	3.66	200.27999999999997	181.0
377344000	1441066853	31.056021889313357	122.51298348414863	3.67	200.26	181.0
377344000	1441066854	31.056006170017845	122.51297636058582	3.68	200.23999999999998	181.0
377344000	1441066855	31.055990535135773	122.5129692017382	3.6900000000000004	200.22	181.0
377344000	1441066856	31.055975000000004	122.512962	3.7	200.2	181.0
377344000	1441066857	31.05595957236863	122.51295475169117	3.690909090909091	200.18181818181816	181.0
377344000	1441066858	31.0559442297009	122.51294746883461	3.681818181818182	200.16363636363636	181.0
377344000	1441066859	31.05592894188131	122.51294016737896	3.672727272727273	200.14545454545456	181.0
377344000	1441066860	31.055913678794372	122.5129328632728	3.6636363636363636	200.12727272727273	181.0
377344000	1441066861	31.05589841032461	122.51292557246478	3.6545454545454548	200.1090909090909	181.0
377344000	1441066862	31.055883106356546	122.51291831090352	3.6454545454545455	200.0909090909091	181.0
377344000	1441066863	31.055867736774687	122.51291109453761	3.6363636363636367	200.07272727272726	181.0
377344000	1441066864	31.05585227146357	122.51290393931569	3.6272727272727274	200.05454545454543	181.0
377344000	1441066865	31.055836680307728	122.51289686118639	3.618181818181818	200.03636363636363	181.0
377344000	1441066866	31.055820933191697	122.5128898760983	3.6090909090909093	200.01818181818183	181.0
377344000	1441066867	31.055805	122.51288300000002	3.6	200.0	181.0
377344000	1441066868	31.055788862607823	122.5128762410882	3.6	199.94444444444446	181.0
377344000	1441066869	31.055772550852964	122.51286957655165	3.6	199.88888888888889	181.0
377344000	1441066870	31.055756106563813	122.51286297582723	3.6	199.83333333333334	181.0
377344000	1441066871	31.055739571568804	122.51285640835178	3.6	199.77777777777777	181.0
377344000	1441066872	31.055722987696345	122.51284984356217	3.6	199.72222222222223	181.0
377344000	1441066873	31.05570639677484	122.51284325089529	3.6	199.66666666666669	181.0
377344000	1441066874	31.05568984063269	122.51283659978805	3.6	199.61111111111111	181.0
377344000	1441066875	31.055673361098282	122.51282985967732	3.6	199.55555555555557	181.0
377344000	1441066876	31.055656999999997	122.51282300000001	3.6	199.5	181.0
377344000	1441066877	31.055640790060973	122.51281599908985	3.6	199.55	181.0
377344000	1441066878	31.055624727583346	122.51280887086787	3.6	199.6	181.0
377344000	1441066879	31.055608799764	122.51280163815186	3.6	199.65	181.0
377344000	1441066880	31.05559299379982	122.51279432375959	3.6	199.7	181.0
377344000	1441066881	31.055577296887712	122.51278695050888	3.6	199.75	181.0
377344000	1441066882	31.055561696224583	122.5127795412175	3.6	199.8	181.0
377344000	1441066883	31.055546179007333	122.51277211870317	3.6	199.85000000000002	181.0
377344000	1441066884	31.05553073243288	122.51276470578364	3.6	199.9	181.0
377344000	1441066885	31.055515343698122	122.51275732527668	3.6	199.95000000000002	181.0
377344000	1441066886	31.055500000000002	122.51275	3.6	200.0	181.0
377344000	1441066887	31.05548469031208	122.51274274596649	3.6	200.04	181.0
377344000	1441066888	31.055469410714498	122.51273555196991	3.6	200.07999999999998	181.0
377344000	1441066889	31.05545415906405	122.51272839999919	3.6	200.12	181.0
377344000	1441066890	31.055438933217506	122.51272127204321	3.6	200.16	181.0
377344000	1441066891	31.05542373103168	122.51271415009097	3.6	200.20000000000002	181.0
377344000	1441066892	31.055408550363314	122.51270701613144	3.6	200.24	181.0
377344000	1441066893	31.055393389069213	122.51269985215357	3.6	200.28	181.0
377344000	1441066894	31.05537824500611	122.51269264014637	3.6	200.32000000000002	181.0
377344000	1441066895	31.05536311603079	122.51268536209884	3.6	200.36	181.0
377344000	1441066896	31.055348	122.512678	3.6	200.4	181.0
377344000	1441066897	31.055332894690366	122.51267054304506	3.6	200.49	181.0
377344000	1441066898	31.055317797558025	122.51266300925425	3.6	200.58	181.0
377344000	1441066899	31.055302705978914	122.51265542385396	3.6	200.67000000000002	181.0
377344000	1441066900	31.05528761732906	122.51264781207054	3.6	200.76000000000002	181.0
377344000	1441066901	31.05527252898444	122.51264019913037	3.6	200.85000000000002	181.0
377344000	1441066902	31.05525743832105	122.51263261025981	3.6	200.94000000000003	181.0
377344000	1441066903	31.055242342714898	122.51262507068516	3.6	201.03	181.0
377344000	1441066904	31.05522723954199	122.51261760563281	3.6	201.12	181.0
377344000	1441066905	31.055212126178343	122.51261024032897	3.6	201.21000000000004	181.0
377344000	1441066906	31.055197	122.512603	3.6	201.3	181.0
377344000	1441066907	31.05518185892682	122.51259589985204	3.59	201.3	181.0
377344000	1441066908	31.055166703054212	122.51258891501077	3.58	201.3	181.0
377344000	1441066909	31.055151533021387	122.51258201058182	3.5700000000000003	201.3	181.0
377344000	1441066910	31.055136349467585	122.51257515167084	3.56	201.3	181.0
377344000	1441066911	31.055121153032015	122.51256830338346	3.55	201.3	181.0
377344000	1441066912	31.055105944353908	122.51256143082536	3.54	201.3	181.0
377344000	1441066913	31.055090724072453	122.51255449910222	3.5300000000000002	201.3	181.0
377344000	1441066914	31.05507549282686	122.5125474733198	3.52	201.3	181.0
377344000	1441066915	31.055060251256304	122.5125403185838	3.51	201.3	181.0
377344000	1441066916	31.055045000000003	122.512533	3.5	201.3	181.0
377344000	1441066917	31.055029740613897	122.51252549491925	3.5090909090909093	201.36363636363637	181.0
377344000	1441066918	31.055014478321233	122.51251782967242	3.518181818181818	201.42727272727274	181.0
377344000	1441066919	31.05499921926203	122.51251004283547	3.5272727272727273	201.4909090909091	181.0
377344000	1441066920	31.054983969576337	122.51250217298434	3.5363636363636366	201.55454545454546	181.0
377344000	1441066921	31.054968735404206	122.51249425869491	3.5454545454545454	201.61818181818182	181.0
377344000	1441066922	31.054953522885672	122.51248633854301	3.5545454545454547	201.68181818181822	181.0
377344000	1441066923	31.05493833816084	122.51247845110453	3.5636363636363635	201.74545454545455	181.0
377344000	1441066924	31.05492318736975	122.51247063495518	3.5727272727272728	201.80909090909094	181.0
377344000	1441066925	31.05490807665252	122.51246292867083	3.581818181818182	201.87272727272727	181.0
377344000	1441066926	31.054893012149233	122.51245537082718	3.590909090909091	201.93636363636367	181.0
377344000	1441066927	31.05487799999999	122.51244799999999	3.6	202.0	181.0
377344000	1441066928	31.054863044616912	122.51244084181118	3.588888888888889	202.03333333333333	181.0
377344000	1441066929	31.054848143500156	122.51243387006767	3.577777777777778	202.06666666666666	181.0
377344000	1441066930	31.054833292421893	122.5124270456226	3.566666666666667	202.1	181.0
377344000	1441066931	31.054818487154247	122.51242032932917	3.555555555555556	202.13333333333335	181.0
377344000	1441066932	31.054803723469366	122.5124136820406	3.5444444444444443	202.16666666666666	181.0
377344000	1441066933	31.054788997139386	122.51240706461013	3.533333333333333	202.20000000000002	181.0
377344000	1441066934	31.054774303936412	122.51240043789099	3.522222222222222	202.23333333333335	181.0
377344000	1441066935	31.05475963963258	122.51239376273651	3.511111111111111	202.26666666666668	181.0
377344000	1441066936	31.054745	122.51238700000002	3.5	202.3	181.0
377344000	1441066937	31.054730381780303	122.51238012159145	3.5	202.23000000000002	181.0
377344000	1441066938	31.054715785593306	122.51237314364742	3.5	202.16000000000003	181.0
377344000	1441066939	31.054701213028377	122.51236609336111	3.5	202.09	181.0
377344000	1441066940	31.054686665674893	122.51235899792577	3.5	202.02	181.0
377344000	1441066941	31.054672145122243	122.51235188453451	3.5	201.95000000000002	181.0
377344000	1441066942	31.05465765295981	122.51234478038056	3.5	201.88000000000002	181.0
377344000	1441066943	31.05464319077696	122.512337712657	3.5	201.81000000000003	181.0
377344000	1441066944	31.054628760163098	122.51233070855699	3.5	201.74	181.0
377344000	1441066945	31.054614362707646	122.51232379527362	3.5	201.67	181.0
377344000	1441066946	31.054599999999997	122.512317	3.5	201.6	181.0
377344000	1441066947	31.054585666995823	122.5123103384089	3.5	201.69	181.0
377344000	1441066948	31.054571332115973	122.51230378009195	3.5	201.78	181.0
377344000	1441066949	31.054556957147483	122.5122972831206	3.5	201.87	181.0
377344000	1441066950	31.054542503877464	122.51229080556617	3.5	201.96	181.0
377344000	1441066951	31.054527934092985	122.51228430550017	3.5	202.05	181.0
377344000	1441066952	31.054513209581057	122.51227774099411	3.5	202.14	181.0
377344000	1441066953	31.054498292128777	122.51227107011945	3.5	202.23	181.0
377344000	1441066954	31.054483143523147	122.51226425094784	3.5	202.32000000000002	181.0
377344000	1441066955	31.0544677255512	122.5122572415508	3.5	202.41	181.0
377344000	1441066956	31.054451999999998	122.51225000000001	3.5	202.5	181.0
377344000	1441066957	31.054435944673187	122.51224249882402	3.5	202.56666666666666	181.0
377344000	1441066958	31.054419601441282	122.51223476837885	3.5	202.63333333333335	181.0
377344000	1441066959	31.05440302819146	122.51222685347736	3.5	202.7	181.0
377344000	1441066960	31.05438628281092	122.5122187989324	3.5	202.76666666666665	181.0
377344000	1441066961	31.054369423186873	122.51221064955669	3.5	202.83333333333334	181.0
377344000	1441066962	31.0543525072065	122.51220245016296	3.5	202.9	181.0
377344000	1441066963	31.05433559275708	122.51219424556385	3.5	202.96666666666664	181.0
377344000	1441066964	31.054318737725833	122.51218608057204	3.5	203.0333333333333	181.0
377344000	1441066965	31.054301999999996	122.512178	3.5	203.1	181.0
377344000	1441066966	31.054285427411372	122.51217004032732	3.4952380952380953	203.1285714285714	181.0
377344000	1441066967	31.054269027569926	122.51216220470143	3.4904761904761905	203.15714285714284	181.0
377344000	1441066968	31.054252798030134	122.51215448793684	3.4857142857142858	203.18571428571428	181.0
377344000	1441066969	31.054236736346475	122.51214688484805	3.480952380952381	203.21428571428572	181.0
377344000	1441066970	31.054220840073423	122.51213939024953	3.4761904761904763	203.24285714285713	181.0
377344000	1441066971	31.054205106765476	122.51213199895581	3.4714285714285715	203.27142857142854	181.0
377344000	1441066972	31.054189533977098	122.51212470578136	3.466666666666667	203.3	181.0
377344000	1441066973	31.054174119262772	122.5121175055407	3.461904761904762	203.32857142857142	181.0
377344000	1441066974	31.054158860176972	122.5121103930484	3.4571428571428573	203.35714285714283	181.0
377344000	1441066975	31.054143754274197	122.51210336311892	3.4523809523809526	203.38571428571427	181.0
377344000	1441066976	31.054128799108877	122.51209641056681	3.4476190476190474	203.4142857142857	181.0
377344000	1441066977	31.054113992235493	122.51208953020661	3.4428571428571426	203.44285714285715	181.0
377344000	1441066978	31.05409933120854	122.51208271685283	3.438095238095238	203.47142857142856	181.0
377344000	1441066979	31.05408481358247	122.51207596532002	3.433333333333333	203.5	181.0
377344000	1441066980	31.054070436911754	122.51206927042274	3.4285714285714284	203.52857142857144	181.0
377344000	1441066981	31.05405619875086	122.51206262697552	3.4238095238095236	203.55714285714285	181.0
377344000	1441066982	31.054042096654264	122.51205602979294	3.419047619047619	203.58571428571426	181.0
377344000	1441066983	31.054028128176398	122.51204947368953	3.414285714285714	203.61428571428573	181.0
377344000	1441066984	31.054014290871773	122.51204295347986	3.4095238095238094	203.64285714285714	181.0
377344000	1441066985	31.054000582294805	122.5120364639785	3.4047619047619047	203.67142857142858	181.0
377344000	1441066986	31.053986999999992	122.51203	3.4	203.7	181.0
377344000	1441066987	31.053973536957226	122.51202355573577	3.4	203.67000000000002	181.0
377344000	1441066988	31.053960167798227	122.51201712288447	3.4	203.64000000000001	181.0
377344000	1441066989	31.05394686257014	122.51201069252156	3.4	203.61	181.0
377344000	1441066990	31.053933591320135	122.51200425572257	3.4	203.58	181.0
377344000	1441066991	31.05392032409534	122.51199780356299	3.4	203.55	181.0
377344000	1441066992	31.053907030942923	122.51199132711834	3.4	203.52	181.0
377344000	1441066993	31.053893681910047	122.51198481746415	3.4	203.49	181.0
377344000	1441066994	31.053880247043836	122.511978265676	3.4	203.46	181.0
377344000	1441066995	31.053866696391438	122.51197166282942	3.4	203.43	181.0
377344000	1441066996	31.053853000000004	122.511965	3.4	203.4	181.0
377344000	1441066997	31.053839136485877	122.51195827015404	3.4	203.4	181.0
377344000	1441066998	31.05382511874212	122.51195147382076	3.4	203.4	181.0
377344000	1441066999	31.05381096823105	122.51194461342008	3.4	203.4	181.0
377344000	1441067000	31.053796706414914	122.51193769137191	3.4	203.4	181.0
377344000	1441067001	31.053782354756017	122.51193071009617	3.4	203.4	181.0
377344000	1441067002	31.053767934716642	122.51192367201274	3.4	203.4	181.0
377344000	1441067003	31.053753467759066	122.51191657954152	3.4	203.4	181.0
377344000	1441067004	31.053738975345578	122.51190943510241	3.4	203.4	181.0
377344000	1441067005	31.053724478938452	122.51190224111528	3.4	203.4	181.0
377344000	1441067006	31.053709999999995	122.511895	3.4	203.4	181.0
377344000	1441067007	31.05369555709939	122.51188771664728	3.3899999999999997	203.4	181.0
377344000	1441067008	31.053681157233427	122.51188040583114	3.38	203.4	181.0
377344000	1441067009	31.053666804505855	122.51187308479642	3.37	203.4	181.0
377344000	1441067010	31.05365250302035	122.51186577078805	3.36	203.4	181.0
377344000	1441067011	31.05363825688067	122.51185848105078	3.3499999999999996	203.4	181.0
377344000	1441067012	31.053624070190523	122.51185123282949	3.34	203.4	181.0
377344000	1441067013	31.05360994705366	122.51184404336895	3.33	203.4	181.0
377344000	1441067014	31.05359589157378	122.51183692991401	3.32	203.4	181.0
377344000	1441067015	31.053581907854657	122.51182990970945	3.3099999999999996	203.4	181.0
377344000	1441067016	31.053567999999988	122.51182300000002	3.3	203.4	181.0
377344000	1441067017	31.05355416111675	122.51181620625653	3.3	203.42000000000002	181.0
377344000	1441067018	31.053540340324567	122.5118094868537	3.3	203.44000000000003	181.0
377344000	1441067019	31.053526475746224	122.51180278839232	3.3	203.46	181.0
377344000	1441067020	31.053512505504564	122.51179605747325	3.3	203.48000000000002	181.0
377344000	1441067021	31.053498367722348	122.51178924069734	3.3	203.5	181.0
377344000	1441067022	31.053484000522374	122.51178228466556	3.3	203.52	181.0
377344000	1441067023	31.0534693420274	122.51177513597888	3.3	203.54000000000002	181.0
377344000	1441067024	31.053454330360186	122.5117677412383	3.3	203.56	181.0
377344000	1441067025	31.053438903643475	122.51176004704496	3.3	203.58	181.0
377344000	1441067026	31.053423000000002	122.51175199999999	3.3	203.6	181.0
377344000	1441067027	31.053406600177027	122.51174357499933	3.3125	203.82500000000002	181.0
377344000	1441067028	31.05338985542016	122.51173486011776	3.3249999999999997	204.05	181.0
377344000	1441067029	31.05337295959959	122.51172597172453	3.3375	204.27499999999998	181.0
377344000	1441067030	31.053356106585554	122.51171702618888	3.3499999999999996	204.5	181.0
377344000	1441067031	31.05333949024825	122.5117081398798	3.3625	204.72500000000002	181.0
377344000	1441067032	31.05332330445802	122.51169942916614	3.375	204.95	181.0
377344000	1441067033	31.05330774308514	122.51169101041671	3.3874999999999997	205.17499999999998	181.0
377344000	1441067034	31.053293	122.511683	3.4	205.4	181.0
377344000	1441067035	31.05327921171513	122.51167548289148	3.4	205.34615384615384	181.0
377344000	1441067036	31.05326628531196	122.51166841849415	3.4	205.2923076923077	181.0
377344000	1441067037	31.053254070514043	122.51166173481809	3.4	205.23846153846154	181.0
377344000	1441067038	31.05324241704495	122.51165535987347	3.4	205.18461538461537	181.0
377344000	1441067039	31.053231174628234	122.51164922167048	3.4	205.1307692307692	181.0
377344000	1441067040	31.0532201929874	122.51164324821949	3.4	205.07692307692307	181.0
377344000	1441067041	31.053209321845983	122.51163736753088	3.4	205.0230769230769	181.0
377344000	1441067042	31.053198410927457	122.5116315076151	3.4	204.96923076923076	181.0
377344000	1441067043	31.05318730995533	122.5116255964827	3.4	204.9153846153846	181.0
377344000	1441067044	31.053175868653074	122.51161956214426	3.4	204.86153846153846	181.0
377344000	1441067045	31.053163936744138	122.51161333261048	3.4	204.8076923076923	181.0
377344000	1441067046	31.05315136395198	122.51160683589211	3.4	204.75384615384615	181.0
377344000	1441067047	31.053138	122.5116	3.4	204.7	181.0
377344000	1441067048	31.053123750405042	122.51159277580388	3.388888888888889	204.65555555555554	181.0
377344000	1441067049	31.05310874385752	122.51158520560861	3.3777777777777778	204.61111111111111	181.0
377344000	1441067050	31.053093164841336	122.5115773545779	3.3666666666666667	204.56666666666666	181.0
377344000	1441067051	31.053077197840334	122.51156928787525	3.3555555555555556	204.52222222222224	181.0
377344000	1441067052	31.05306102733841	122.51156107066409	3.344444444444444	204.47777777777776	181.0
377344000	1441067053	31.053044837819485	122.51155276810782	3.333333333333333	204.43333333333334	181.0
377344000	1441067054	31.053028813767483	122.51154444536965	3.322222222222222	204.38888888888889	181.0
377344000	1441067055	31.053013139666326	122.51153616761269	3.311111111111111	204.34444444444446	181.0
377344000	1441067056	31.052998	122.511528	3.3	204.3	181.0
377344000	1441067057	31.05298352703701	122.51151999187002	3.2909090909090906	204.33636363636367	181.0
377344000	1441067058	31.052969644184017	122.51151212926312	3.2818181818181817	204.37272727272727	181.0
377344000	1441067059	31.052956222632197	122.51150438239537	3.2727272727272725	204.4090909090909	181.0
377344000	1441067060	31.052943133572743	122.51149672148277	3.2636363636363637	204.44545454545457	181.0
377344000	1441067061	31.05293024819681	122.51148911674147	3.2545454545454544	204.48181818181817	181.0
377344000	1441067062	31.052917437695566	122.51148153838763	3.2454545454545456	204.51818181818183	181.0
377344000	1441067063	31.052904573260182	122.51147395663745	3.2363636363636363	204.55454545454543	181.0
377344000	1441067064	31.052891526081794	122.51146634170722	3.2272727272727275	204.5909090909091	181.0
377344000	1441067065	31.052878167351533	122.51145866381331	3.2181818181818183	204.62727272727273	181.0
377344000	1441067066	31.052864368260572	122.51145089317207	3.2090909090909094	204.66363636363636	181.0
377344000	1441067067	31.05285	122.511443	3.2	204.7	181.0
377344000	1441067068	31.052834980427455	122.51143496648724	3.2	204.7375	181.0
377344000	1441067069	31.052819414066622	122.51142682271863	3.2	204.77499999999998	181.0
377344000	1441067070	31.05280345210771	122.51141861075257	3.2	204.8125	181.0
377344000	1441067071	31.052787245740944	122.51141037264745	3.2	204.85	181.0
377344000	1441067072	31.05277094615655	122.51140215046146	3.2	204.8875	181.0
377344000	1441067073	31.05275470454475	122.51139398625283	3.2	204.925	181.0
377344000	1441067074	31.05273867209581	122.51138592207967	3.2	204.96249999999998	181.0
377344000	1441067075	31.052723	122.511378	3.2	205.0	181.0
377344000	1441067076	31.05270780508725	122.51137025122465	3.2	204.99	181.0
377344000	1441067077	31.052693066746244	122.51136266357605	3.2	204.98	181.0
377344000	1441067078	31.05267873000531	122.51135521402958	3.2	204.97	181.0
377344000	1441067079	31.05266473989277	122.51134787956062	3.2	204.96	181.0
377344000	1441067080	31.052651041436974	122.51134063714456	3.2	204.95	181.0
377344000	1441067081	31.05263757966624	122.5113334637569	3.2	204.94	181.0
377344000	1441067082	31.05262429960886	122.51132633637309	3.2	204.93	181.0
377344000	1441067083	31.052611146293152	122.51131923196863	3.2	204.92	181.0
377344000	1441067084	31.05259806474744	122.51131212751908	3.2	204.91	181.0
377344000	1441067085	31.052585	122.51130500000001	3.2	204.9	181.0
377344000	1441067086	31.05257190796719	122.51129783133067	3.2	204.92857142857142	181.0
377344000	1441067087	31.0525587881175	122.51129062320496	3.2	204.95714285714286	181.0
377344000	1441067088	31.052545650807517	122.5112833822604	3.2	204.9857142857143	181.0
377344000	1441067089	31.052532506393764	122.51127611513455	3.2	205.01428571428573	181.0
377344000	1441067090	31.05251936523284	122.51126882846495	3.2	205.04285714285714	181.0
377344000	1441067091	31.052506237681275	122.51126152888911	3.2	205.07142857142858	181.0
377344000	1441067092	31.052493134095677	122.51125422304455	3.2	205.10000000000002	181.0
377344000	1441067093	31.052480064832547	122.51124691756878	3.2	205.12857142857143	181.0
377344000	1441067094	31.0524670402485	122.51123961909933	3.2	205.15714285714284	181.0
377344000	1441067095	31.052454070700104	122.51123233427364	3.2	205.1857142857143	181.0
377344000	1441067096	31.052441166543918	122.51122506972928	3.2	205.21428571428572	181.0
377344000	1441067097	31.0524283381365	122.51121783210368	3.2	205.24285714285716	181.0
377344000	1441067098	31.05241559583445	122.51121062803432	3.2	205.27142857142857	181.0
377344000	1441067099	31.052402949994313	122.51120346415871	3.2	205.3	181.0
377344000	1441067100	31.052390410972702	122.51119634711428	3.2	205.32857142857145	181.0
377344000	1441067101	31.05237798912615	122.5111892835385	3.2	205.35714285714286	181.0
377344000	1441067102	31.052365694811282	122.51118228006881	3.2	205.3857142857143	181.0
377344000	1441067103	31.052353538384647	122.51117534334269	3.2	205.41428571428574	181.0
377344000	1441067104	31.052341530202828	122.51116847999755	3.2	205.44285714285715	181.0
377344000	1441067105	31.052329680622417	122.51116169667085	3.2	205.4714285714286	181.0
377344000	1441067106	31.052317999999996	122.511155	3.2	205.50000000000003	181.0
377344000	1441067107	31.052306486951846	122.51114838989498	3.2	205.51818181818183	181.0
377344000	1441067108	31.052295093132937	122.51114183935603	3.2	205.53636363636366	181.0
377344000	1441067109	31.05228375845801	122.51113531465593	3.2	205.55454545454546	181.0
377344000	1441067110	31.05227242284167	122.5111287820675	3.2	205.57272727272726	181.0
377344000	1441067111	31.052261026198636	122.51112220786362	3.2	205.5909090909091	181.0
377344000	1441067112	31.05224950844355	122.51111555831716	3.2	205.60909090909092	181.0
377344000	1441067113	31.052237809491064	122.51110879970108	3.2	205.62727272727275	181.0
377344000	1441067114	31.05222586925583	122.5111018982883	3.2	205.64545454545456	181.0
377344000	1441067115	31.052213627652492	122.51109482035183	3.2	205.66363636363636	181.0
377344000	1441067116	31.05220102459567	122.5110875321647	3.2	205.6818181818182	181.0
377344000	1441067117	31.052188	122.51108	3.2	205.70000000000002	181.0
377344000	1441067118	31.052174517429446	122.5110722042912	3.2	205.74	181.0
377344000	1441067119	31.052160635045528	122.51106418211312	3.2	205.78	181.0
377344000	1441067120	31.0521464346591	122.51105598470089	3.2	205.82	181.0
377344000	1441067121	31.052131998081048	122.51104766328962	3.2	205.85999999999999	181.0
377344000	1441067122	31.052117407122278	122.51103926911436	3.2	205.9	181.0
377344000	1441067123	31.052102743593693	122.51103085341006	3.2	205.94000000000003	181.0
377344000	1441067124	31.05208808930623	122.51102246741165	3.2	205.98000000000002	181.0
377344000	1441067125	31.05207352607083	122.51101416235399	3.2	206.02	181.0
377344000	1441067126	31.052059135698425	122.51100598947188	3.2	206.06	181.0
377344000	1441067127	31.052045000000003	122.51099800000001	3.2	206.1	181.0
377344000	1441067128	31.052031179198238	122.51099023035565	3.188888888888889	206.07777777777778	181.0
377344000	1441067129	31.052017647162767	122.51098265768601	3.177777777777778	206.05555555555557	181.0
377344000	1441067130	31.052004356174894	122.51097524432095	3.166666666666667	206.03333333333333	181.0
377344000	1441067131	31.05199125851593	122.51096795259026	3.155555555555556	206.01111111111112	181.0
377344000	1441067132	31.051978306467156	122.51096074482389	3.1444444444444444	205.9888888888889	181.0
377344000	1441067133	31.05196545230991	122.51095358335168	3.1333333333333333	205.9666666666667	181.0
377344000	1441067134	31.051952648325447	122.51094643050364	3.1222222222222222	205.94444444444446	181.0
377344000	1441067135	31.05193984679506	122.51093924860974	3.111111111111111	205.92222222222225	181.0
377344000	1441067136	31.051926999999996	122.51093200000001	3.1	205.9	181.0
377344000	1441067137	31.05191406967715	122.51092465644736	3.1	205.94000000000003	181.0
377344000	1441067138	31.05190105538593	122.51091722749612	3.1	205.98000000000002	181.0
377344000	1441067139	31.051887966141386	122.51090973213356	3.1	206.02	181.0
377344000	1441067140	31.051874810958548	122.51090218934681	3.1	206.06	181.0
377344000	1441067141	31.051861598852437	122.51089461812307	3.1	206.1	181.0
377344000	1441067142	31.05184833883814	122.5108870374495	3.1	206.14000000000001	181.0
377344000	1441067143	31.05183503993068	122.51087946631331	3.1	206.18000000000004	181.0
377344000	1441067144	31.051821711145127	122.51087192370157	3.1	206.22000000000003	181.0
377344000	1441067145	31.05180836149654	122.51086442860142	3.1	206.26000000000002	181.0
377344000	1441067146	31.051794999999988	122.51085699999999	3.1	206.3	181.0
377344000	1441067147	31.05178163745264	122.51084965240167	3.111111111111111	206.3	181.0
377344000	1441067148	31.051768291779968	122.51084238237993	3.1222222222222222	206.3	181.0
377344000	1441067149	31.051754982689598	122.51083518202564	3.1333333333333333	206.3	181.0
377344000	1441067150	31.05174172988908	122.51082804342954	3.1444444444444444	206.3	181.0
377344000	1441067151	31.051728553086033	122.51082095868243	3.155555555555556	206.3	181.0
377344000	1441067152	31.051715471988008	122.51081391987516	3.166666666666667	206.3	181.0
377344000	1441067153	31.05170250630261	122.51080691909847	3.177777777777778	206.3	181.0
377344000	1441067154	31.051689675737418	122.51079994844315	3.188888888888889	206.3	181.0
377344000	1441067155	31.051677000000005	122.51079300000002	3.2	206.3	181.0
377344000	1441067156	31.051664486459927	122.51078606302657	3.190909090909091	206.2818181818182	181.0
377344000	1441067157	31.051652093134766	122.51077911544712	3.181818181818182	206.26363636363638	181.0
377344000	1441067158	31.051639765704017	122.51077213235278	3.172727272727273	206.24545454545455	181.0
377344000	1441067159	31.05162744984724	122.51076508883466	3.1636363636363636	206.22727272727272	181.0
377344000	1441067160	31.051615091243953	122.51075795998385	3.1545454545454548	206.20909090909092	181.0
377344000	1441067161	31.05160263557366	122.51075072089152	3.1454545454545455	206.19090909090912	181.0
377344000	1441067162	31.051590028515886	122.51074334664888	3.1363636363636367	206.1727272727273	181.0
377344000	1441067163	31.05157721575015	122.51073581234715	3.1272727272727274	206.15454545454546	181.0
377344000	1441067164	31.051564142955918	122.51072809307755	3.118181818181818	206.13636363636365	181.0
377344000	1441067165	31.05155075581271	122.5107201639314	3.1090909090909093	206.11818181818182	181.0
377344000	1441067166	31.051537	122.510712	3.1	206.1	181.0
377344000	1441067167	31.051522851863012	122.51070359441404	3.1	206.12222222222223	181.0
377344000	1441067168	31.051508410409912	122.51069501246148	3.1	206.14444444444445	181.0
377344000	1441067169	31.051493805314635	122.51068633746948	3.1	206.16666666666669	181.0
377344000	1441067170	31.051479166251116	122.51067765276515	3.1	206.1888888888889	181.0
377344000	1441067171	31.051464622893366	122.51066904167548	3.1	206.2111111111111	181.0
377344000	1441067172	31.05145030491535	122.51066058752738	3.1	206.23333333333335	181.0
377344000	1441067173	31.051436341991074	122.51065237364764	3.1	206.2555555555556	181.0
377344000	1441067174	31.051422863794617	122.51064448336295	3.1	206.27777777777777	181.0
377344000	1441067175	31.051410000000004	122.51063700000002	3.1	206.3	181.0
377344000	1441067176	31.051397838175326	122.51062997837234	3.1	206.35833333333335	181.0
377344000	1441067177	31.05138629746469	122.51062335924152	3.1	206.41666666666669	181.0
377344000	1441067178	31.051375254906155	122.51061705485621	3.1	206.475	181.0
377344000	1441067179	31.051364587537797	122.51061097746509	3.1	206.53333333333336	181.0
377344000	1441067180	31.05135417239769	122.51060503931701	3.1	206.59166666666667	181.0
377344000	1441067181	31.051343886523846	122.51059915266086	3.1	206.65000000000003	181.0
377344000	1441067182	31.051333606954277	122.51059322974555	3.1	206.70833333333334	181.0
377344000	1441067183	31.051323210726995	122.51058718282013	3.1	206.76666666666665	181.0
377344000	1441067184	31.051312574879965	122.51058092413366	3.1	206.82500000000002	181.0
377344000	1441067185	31.05130157645116	122.5105743659353	3.1	206.88333333333333	181.0
377344000	1441067186	31.051290092478542	122.5105674204743	3.1	206.9416666666667	181.0
377344000	1441067187	31.051278	122.51055999999998	3.1	207.0	181.0
377344000	1441067188	31.05126521789681	122.51055204781626	3.1	207.04444444444445	181.0
377344000	1441067189	31.051251832423727	122.51054363144506	3.1	207.08888888888887	181.0
377344000	1441067190	31.05123797167887	122.51053484946276	3.1	207.13333333333335	181.0
377344000	1441067191	31.05122376376035	122.51052580044562	3.1	207.17777777777778	181.0
377344000	1441067192	31.05120933676635	122.51051658296984	3.1	207.22222222222223	181.0
377344000	1441067193	31.0511948187951	122.51050729561148	3.1	207.26666666666665	181.0
377344000	1441067194	31.05118033794476	122.51049803694649	3.1	207.31111111111113	181.0
377344000	1441067195	31.051166022313648	122.51048890555074	3.1	207.35555555555555	181.0
377344000	1441067196	31.051151999999995	122.51048	3.1	207.4	181.0
377344000	1441067197	31.051138370011177	122.5104713968173	3.09	207.38	181.0
377344000	1441067198	31.051125114990764	122.51046308431512	3.08	207.36	181.0
377344000	1441067199	31.05111218849134	122.51045502875347	3.0700000000000003	207.34	181.0
377344000	1441067200	31.051099544065508	122.51044719639233	3.06	207.32	181.0
377344000	1441067201	31.051087135265856	122.51043955349172	3.05	207.29999999999998	181.0
377344000	1441067202	31.05107491564495	122.51043206631171	3.04	207.27999999999997	181.0
377344000	1441067203	31.05106283875535	122.51042470111237	3.0300000000000002	207.26	181.0
377344000	1441067204	31.051050858149626	122.51041742415387	3.02	207.23999999999998	181.0
377344000	1441067205	31.051038927380343	122.51041020169636	3.01	207.22	181.0
377344000	1441067206	31.051026999999998	122.510403	3.0	207.2	181.0
377344000	1441067207	31.0510150369818	122.51039579102921	3.0	207.225	181.0
377344000	1441067208	31.0510030289814	122.51038856956505	3.0	207.24999999999997	181.0
377344000	1441067209	31.0509909740751	122.51038133609275	3.0	207.27499999999998	181.0
377344000	1441067210	31.050978870339186	122.51037409109749	3.0	207.29999999999998	181.0
377344000	1441067211	31.05096671584998	122.51036683506454	3.0	207.325	181.0
377344000	1441067212	31.050954508683777	122.51035956847909	3.0	207.34999999999997	181.0
377344000	1441067213	31.050942246916865	122.51035229182644	3.0	207.37499999999997	181.0
377344000	1441067214	31.050929928625557	122.5103450055917	3.0	207.39999999999998	181.0
377344000	1441067215	31.05091755188616	122.5103377102602	3.0	207.42499999999998	181.0
377344000	1441067216	31.050905114774945	122.51033040631712	3.0	207.44999999999996	181.0
377344000	1441067217	31.05089261536824	122.5103230942477	3.0	207.475	181.0
377344000	1441067218	31.05088005174234	122.51031577453713	3.0	207.5	181.0
377344000	1441067219	31.050867421973535	122.51030844767071	3.0	207.525	181.0
377344000	1441067220	31.050854724138137	122.5103011141336	3.0	207.54999999999998	181.0
377344000	1441067221	31.05084195631243	122.51029377441107	3.0	207.575	181.0
377344000	1441067222	31.050829116572736	122.51028642898835	3.0	207.6	181.0
377344000	1441067223	31.05081620299534	122.51027907835065	3.0	207.62499999999997	181.0
377344000	1441067224	31.05080321365655	122.51027172298319	3.0	207.64999999999998	181.0
377344000	1441067225	31.05079014663267	122.51026436337123	3.0	207.67499999999998	181.0
377344000	1441067226	31.050777000000004	122.51025699999998	3.0	207.7	181.0
377344000	1441067227	31.050763781102862	122.51024963508843	3.0	207.76999999999998	181.0
377344000	1441067228	31.050750534357668	122.51024227779041	3.0	207.84	181.0
377344000	1441067229	31.050737313448884	122.51023493899352	3.0	207.91	181.0
377344000	1441067230	31.0507241720609	122.51022762958537	3.0	207.98	181.0
377344000	1441067231	31.050711163878233	122.51022036045345	3.0	208.04999999999998	181.0
377344000	1441067232	31.0506983425853	122.5102131424853	3.0	208.12	181.0
377344000	1441067233	31.050685761866553	122.51020598656841	3.0	208.19	181.0
377344000	1441067234	31.050673475406445	122.51019890359025	3.0	208.26	181.0
377344000	1441067235	31.050661536889443	122.51019190443832	3.0	208.33	181.0
377344000	1441067236	31.050650000000008	122.510185	3.0	208.4	181.0
377344000	1441067237	31.050638892160105	122.51017819258567	3.0	208.42727272727274	181.0
377344000	1441067238	31.050628135741675	122.51017145019729	3.0	208.45454545454547	181.0
377344000	1441067239	31.050617626854205	122.51016473225981	3.0	208.4818181818182	181.0
377344000	1441067240	31.050607261607123	122.51015799819821	3.0	208.50909090909093	181.0
377344000	1441067241	31.050596936109855	122.5101512074375	3.0	208.53636363636366	181.0
377344000	1441067242	31.050586546471855	122.5101443194028	3.0	208.56363636363636	181.0
377344000	1441067243	31.05057598880252	122.51013729351916	3.0	208.5909090909091	181.0
377344000	1441067244	31.05056515921128	122.51013008921183	3.0	208.61818181818182	181.0
377344000	1441067245	31.050553953807523	122.510122665906	3.0	208.64545454545456	181.0
377344000	1441067246	31.05054226870064	122.51011498302694	3.0	208.67272727272726	181.0
377344000	1441067247	31.05052999999999	122.510107	3.0	208.7	181.0
377344000	1441067248	31.0505170833513	122.51009869415007	3.0	208.66666666666669	181.0
377344000	1441067249	31.0505036125455	122.51009011439993	3.0	208.63333333333333	181.0
377344000	1441067250	31.05048972090987	122.51008132757184	3.0	208.6	181.0
377344000	1441067251	31.050475541771714	122.51007240048793	3.0	208.5666666666667	181.0
377344000	1441067252	31.05046120845837	122.51006339997025	3.0	208.53333333333333	181.0
377344000	1441067253	31.050446854297142	122.51005439284079	3.0	208.5	181.0
377344000	1441067254	31.050432612615428	122.5100454459214	3.0	208.4666666666667	181.0
377344000	1441067255	31.050418616740576	122.5100366260339	3.0	208.43333333333334	181.0
377344000	1441067256	31.050404999999994	122.51002799999999	3.0	208.4	181.0
377344000	1441067257	31.050391863704085	122.51001961953894	2.99	208.4	181.0
377344000	1441067258	31.050379181095217	122.51001147596044	2.98	208.4	181.0
377344000	1441067259	31.050366893398756	122.51000354547195	2.9699999999999998	208.4	181.0
377344000	1441067260	31.050354941840066	122.50999580428082	2.96	208.4	181.0
377344000	1441067261	31.05034326764449	122.5099882285946	2.95	208.4	181.0
377344000	1441067262	31.050331812037367	122.5099807946207	2.94	208.4	181.0
377344000	1441067263	31.050320516244025	122.50997347856675	2.9299999999999997	208.4	181.0
377344000	1441067264	31.050309321489795	122.50996625664024	2.92	208.4	181.0
377344000	1441067265	31.05029816900002	122.5099591050488	2.91	208.4	181.0
377344000	1441067266	31.050286999999997	122.509952	2.9	208.4	181.0
377344000	1441067267	31.05027576224355	122.5099449174265	2.9	208.48000000000002	181.0
377344000	1441067268	31.05026442959846	122.50993783216065	2.9	208.56	181.0
377344000	1441067269	31.050252982461014	122.50993071875985	2.9	208.64	181.0
377344000	1441067270	31.05024140122752	122.50992355178154	2.9	208.72	181.0
377344000	1441067271	31.050229666294207	122.5099163057831	2.9	208.79999999999998	181.0
377344000	1441067272	31.050217758057386	122.50990895532198	2.9	208.88	181.0
377344000	1441067273	31.050205656913302	122.50990147495561	2.9	208.96	181.0
377344000	1441067274	31.050193343258204	122.50989383924149	2.9	209.04	181.0
377344000	1441067275	31.050180797488352	122.50988602273712	2.9	209.12	181.0
377344000	1441067276	31.050168	122.50987800000001	2.9	209.2	181.0
377344000	1441067277	31.05015494729271	122.50986976024221	2.9	209.11111111111111	181.0
377344000	1441067278	31.050141700279525	122.5098613512937	2.9	209.0222222222222	181.0
377344000	1441067279	31.050128335976805	122.50985283563892	2.9	208.93333333333334	181.0
377344000	1441067280	31.050114931400977	122.50984427576226	2.9	208.84444444444446	181.0
377344000	1441067281	31.05010156356842	122.50983573414807	2.9	208.75555555555556	181.0
377344000	1441067282	31.050088309495596	122.50982727328058	2.9	208.66666666666669	181.0
377344000	1441067283	31.050075246198933	122.509818955644	2.9	208.57777777777778	181.0
377344000	1441067284	31.050062450694917	122.50981084372243	2.9	208.48888888888888	181.0
377344000	1441067285	31.050050000000002	122.50980299999999	2.9	208.4	181.0
377344000	1441067286	31.05003795247819	122.50979547021342	2.8909090909090907	208.43636363636367	181.0
377344000	1441067287	31.05002629188351	122.5097882331103	2.881818181818182	208.47272727272727	181.0
377344000	1441067288	31.050014983317475	122.50978125069092	2.8727272727272726	208.50909090909093	181.0
377344000	1441067289	31.050003991881606	122.50977448495567	2.8636363636363633	208.54545454545456	181.0
377344000	1441067290	31.049993282677402	122.5097678979049	2.8545454545454545	208.5818181818182	181.0
377344000	1441067291	31.049982820806346	122.50976145153906	2.8454545454545452	208.61818181818182	181.0
377344000	1441067292	31.049972571369924	122.50975510785858	2.8363636363636364	208.65454545454546	181.0
377344000	1441067293	31.04996249946961	122.5097488288639	2.827272727272727	208.69090909090912	181.0
377344000	1441067294	31.049952570206887	122.50974257655557	2.818181818181818	208.72727272727275	181.0
377344000	1441067295	31.049942748683193	122.5097363129341	2.809090909090909	208.76363636363638	181.0
377344000	1441067296	31.049933000000003	122.50973000000002	2.8	208.8	181.0
377344000	1441067297	31.049923286560798	122.50972360769134	2.8	208.8090909090909	181.0
377344000	1441067298	31.04991355997728	122.50971713769587	2.8	208.81818181818184	181.0
377344000	1441067299	31.049903769163194	122.50971059963886	2.8	208.82727272727274	181.0
377344000	1441067300	31.049893863032285	122.50970400314556	2.8	208.83636363636367	181.0
377344000	1441067301	31.049883790498296	122.50969735784122	2.8	208.84545454545457	181.0
377344000	1441067302	31.049873500474995	122.50969067335114	2.8	208.85454545454544	181.0
377344000	1441067303	31.04986294187613	122.50968395930062	2.8	208.86363636363637	181.0
377344000	1441067304	31.049852063615422	122.50967722531493	2.8	208.87272727272727	181.0
377344000	1441067305	31.049840814606668	122.50967048101938	2.8	208.88181818181818	181.0
377344000	1441067306	31.04982914376361	122.50966373603929	2.8	208.8909090909091	181.0
377344000	1441067307	31.049817000000004	122.509657	2.8	208.9	181.0
377344000	1441067308	31.049804359670656	122.50965027790934	2.8	208.94444444444446	181.0
377344000	1441067309	31.0497913088946	122.50964355630515	2.8	208.98888888888888	181.0
377344000	1441067310	31.049777961231918	122.5096368171077	2.8	209.03333333333336	181.0
377344000	1441067311	31.049764430242668	122.50963004223733	2.8	209.07777777777778	181.0
377344000	1441067312	31.0497508294869	122.50962321361428	2.8	209.12222222222223	181.0
377344000	1441067313	31.049737272524688	122.50961631315882	2.8	209.16666666666666	181.0
377344000	1441067314	31.049723872916108	122.50960932279114	2.8	209.21111111111114	181.0
377344000	1441067315	31.04971074422119	122.50960222443148	2.8	209.25555555555556	181.0
377344000	1441067316	31.049697999999992	122.50959500000002	2.8	209.3	181.0
377344000	1441067317	31.049685727470393	122.50958763526772	2.8	209.35	181.0
377344000	1441067318	31.04967390848147	122.5095801314089	2.8	209.4	181.0
377344000	1441067319	31.04966249854011	122.50957249344863	2.8	209.45	181.0
377344000	1441067320	31.049651453153196	122.5095647264121	2.8	209.50000000000003	181.0
377344000	1441067321	31.049640727827654	122.5095568353244	2.8	209.55	181.0
377344000	1441067322	31.04963027807037	122.50954882521071	2.8	209.60000000000002	181.0
377344000	1441067323	31.049620059388236	122.50954070109621	2.8	209.65	181.0
377344000	1441067324	31.04961002728816	122.509532468006	2.8	209.70000000000002	181.0
377344000	1441067325	31.04960013727704	122.5095241309653	2.8	209.75	181.0
377344000	1441067326	31.049590344861773	122.50951569499932	2.8	209.80000000000004	181.0
377344000	1441067327	31.049580605549256	122.50950716513323	2.8	209.85000000000002	181.0
377344000	1441067328	31.0495708748464	122.50949854639228	2.8	209.90000000000003	181.0
377344000	1441067329	31.049561108260118	122.50948984380167	2.8	209.95000000000002	181.0
377344000	1441067330	31.049551261297296	122.50948106238668	2.8	210.00000000000003	181.0
377344000	1441067331	31.049541289464845	122.50947220717254	2.8	210.05	181.0
377344000	1441067332	31.049531148269672	122.50946328318456	2.8	210.10000000000002	181.0
377344000	1441067333	31.049520793218704	122.509454295448	2.8	210.15000000000003	181.0
377344000	1441067334	31.04951017981882	122.50944524898817	2.8	210.20000000000002	181.0
377344000	1441067335	31.049499263576944	122.50943614883039	2.8	210.25000000000003	181.0
377344000	1441067336	31.049487999999993	122.50942700000002	2.8	210.3	181.0
377344000	1441067337	31.049476367014112	122.50941781397034	2.7888888888888888	210.23333333333335	181.11111111111111
377344000	1441067338	31.04946443222244	122.50940862800657	2.7777777777777777	210.16666666666669	181.22222222222223
377344000	1441067339	31.04945228564735	122.50939948582182	2.7666666666666666	210.10000000000002	181.33333333333334
377344000	1441067340	31.049440017311227	122.50939043112915	2.7555555555555555	210.03333333333333	181.44444444444446
377344000	1441067341	31.049427717236505	122.50938150764155	2.7444444444444445	209.96666666666667	181.55555555555557
377344000	1441067342	31.04941547544557	122.50937275907197	2.7333333333333334	209.9	181.66666666666669
377344000	1441067343	31.0494033819609	122.50936422913331	2.7222222222222223	209.83333333333331	181.77777777777777
377344000	1441067344	31.049391526804882	122.50935596153838	2.7111111111111112	209.76666666666665	181.88888888888889
377344000	1441067345	31.04938	122.509348	2.7	209.7	182.0
377344000	1441067346	31.049368870064	122.50934037461357	2.7	209.6090909090909	182.0
377344000	1441067347	31.049358119495928	122.50933306100518	2.7	209.5181818181818	182.0
377344000	1441067348	31.049347709290103	122.50932602118358	2.7	209.4272727272727	182.0
377344000	1441067349	31.049337600440815	122.50931921715761	2.7	209.33636363636361	182.0
377344000	1441067350	31.04932775394241	122.50931261093609	2.7	209.24545454545455	182.0
377344000	1441067351	31.04931813078914	122.50930616452794	2.7	209.15454545454543	182.0
377344000	1441067352	31.049308691975327	122.50929983994206	2.7	209.06363636363636	182.0
377344000	1441067353	31.049299398495243	122.50929359918733	2.7	208.97272727272727	182.0
377344000	1441067354	31.049290211343145	122.50928740427277	2.7	208.88181818181818	182.0
377344000	1441067355	31.049281091513322	122.50928121720733	2.7	208.79090909090908	182.0
377344000	1441067356	31.04927199999999	122.509275	2.7	208.7	182.0
377344000	1441067357	31.049262901774465	122.50926871784846	2.7	208.72727272727272	182.0
377344000	1441067358	31.04925377771601	122.50926234870484	2.7	208.75454545454545	182.0
377344000	1441067359	31.049244612680976	122.50925587370992	2.7	208.78181818181818	182.0
377344000	1441067360	31.049235391525652	122.50924927400447	2.7	208.8090909090909	182.0
377344000	1441067361	31.04922609910637	122.50924253072928	2.7	208.83636363636364	182.0
377344000	1441067362	31.04921672027941	122.5092356250252	2.7	208.86363636363637	182.0
377344000	1441067363	31.049207239901094	122.50922853803297	2.7	208.8909090909091	182.0
377344000	1441067364	31.04919764282771	122.50922125089352	2.7	208.91818181818184	182.0
377344000	1441067365	31.049187913915542	122.50921374474763	2.7	208.94545454545454	182.0
377344000	1441067366	31.049178038020877	122.50920600073616	2.7	208.97272727272727	182.0
377344000	1441067367	31.049168	122.509198	2.7	209.0	182.0
377344000	1441067368	31.049157783524787	122.50918973145917	2.7111111111111112	209.1888888888889	182.0
377344000	1441067369	31.04914736752958	122.50918121515025	2.7222222222222223	209.37777777777777	182.0
377344000	1441067370	31.049136729764317	122.50917247888897	2.7333333333333334	209.56666666666666	182.0
377344000	1441067371	31.049125847978992	122.50916355049095	2.7444444444444445	209.75555555555556	182.0
377344000	1441067372	31.049114699923535	122.50915445777197	2.7555555555555555	209.94444444444443	182.0
377344000	1441067373	31.049103263347916	122.50914522854768	2.7666666666666666	210.13333333333333	182.0
377344000	1441067374	31.049091516002125	122.50913589063381	2.7777777777777777	210.32222222222222	182.0
377344000	1441067375	31.049079435636166	122.50912647184602	2.7888888888888888	210.5111111111111	182.0
377344000	1441067376	31.049066999999997	122.509117	2.8	210.7	182.0
377344000	1441067377	31.049054206842435	122.50910750708796	2.7888888888888888	210.7111111111111	182.0
377344000	1441067378	31.049041133907554	122.50909804180799	2.7777777777777777	210.72222222222223	182.0
377344000	1441067379	31.049027878938166	122.50908865703465	2.7666666666666666	210.73333333333335	182.0
377344000	1441067380	31.049014539677195	122.50907940564241	2.7555555555555555	210.74444444444447	182.0
377344000	1441067381	31.049001213867495	122.50907034050569	2.7444444444444445	210.75555555555556	182.0
377344000	1441067382	31.048987999252006	122.50906151449882	2.7333333333333334	210.76666666666668	182.0
377344000	1441067383	31.048974993573633	122.50905298049614	2.7222222222222223	210.77777777777777	182.0
377344000	1441067384	31.04896229457532	122.50904479137179	2.7111111111111112	210.7888888888889	182.0
377344000	1441067385	31.048949999999998	122.50903699999999	2.7	210.8	182.0
377344000	1441067386	31.04893818174084	122.50902963846703	2.7	210.7909090909091	182.0
377344000	1441067387	31.048926808291867	122.50902265570788	2.7	210.7818181818182	182.0
377344000	1441067388	31.0489158222973	122.50901597986967	2.7	210.77272727272728	182.0
377344000	1441067389	31.048905166401326	122.50900953909974	2.7	210.76363636363638	182.0
377344000	1441067390	31.048894783248134	122.50900326154532	2.7	210.75454545454545	182.0
377344000	1441067391	31.04888461548192	122.50899707535382	2.7	210.74545454545455	182.0
377344000	1441067392	31.048874605746782	122.50899090867257	2.7	210.73636363636365	182.0
377344000	1441067393	31.048864696686916	122.50898468964908	2.7	210.72727272727272	182.0
377344000	1441067394	31.04885483094641	122.5089783464308	2.7	210.71818181818182	182.0
377344000	1441067395	31.048844951169418	122.50897180716522	2.7	210.70909090909092	182.0
377344000	1441067396	31.04883499999999	122.50896500000002	2.7	210.7	182.0
377344000	1441067397	31.04882493113882	122.5089578736964	2.7	210.79999999999998	182.0
377344000	1441067398	31.048814742512857	122.50895045947034	2.7	210.89999999999998	182.0
377344000	1441067399	31.048804443105634	122.50894280915146	2.7	211.0	182.0
377344000	1441067400	31.04879404190072	122.50893497456927	2.7	211.1	182.0
377344000	1441067401	31.04878354788167	122.50892700755335	2.7	211.2	182.0
377344000	1441067402	31.048772970032054	122.50891895993321	2.7	211.29999999999998	182.0
377344000	1441067403	31.048762317335477	122.50891088353838	2.7	211.39999999999998	182.0
377344000	1441067404	31.04875159877553	122.50890283019825	2.7	211.5	182.0
377344000	1441067405	31.048740823335827	122.50889485174233	2.7	211.6	182.0
377344000	1441067406	31.048729999999992	122.50888700000002	2.7	211.7	182.0
377344000	1441067407	31.048719138642937	122.5088793129464	2.7	211.67	182.0
377344000	1441067408	31.048708252704493	122.50887177313942	2.7	211.64	182.0
377344000	1441067409	31.0486973565158	122.50886434928266	2.7	211.60999999999999	182.0
377344000	1441067410	31.048686464407975	122.50885701007981	2.7	211.57999999999998	182.0
377344000	1441067411	31.048675590712097	122.50884972423454	2.7	211.54999999999998	182.0
377344000	1441067412	31.04866474975926	122.50884246045047	2.7	211.52	182.0
377344000	1441067413	31.048653955880564	122.50883518743127	2.7	211.49	182.0
377344000	1441067414	31.048643223407066	122.50882787388069	2.7	211.46	182.0
377344000	1441067415	31.04863256666985	122.50882048850237	2.7	211.43	182.0
377344000	1441067416	31.048621999999998	122.508813	2.7	211.4	182.0
377344000	1441067417	31.048611531109643	122.50880538694244	2.7	211.52727272727273	182.0
377344000	1441067418	31.04860114123531	122.5087976673589	2.7	211.65454545454546	182.0
377344000	1441067419	31.048590804994657	122.5087898691437	2.7	211.78181818181818	182.0
377344000	1441067420	31.048580497005325	122.50878202019116	2.7	211.9090909090909	182.0
377344000	1441067421	31.04857019188494	122.5087741483956	2.7	212.03636363636363	182.0
377344000	1441067422	31.048559864251175	122.50876628165135	2.7	212.16363636363639	182.0
377344000	1441067423	31.048549488721694	122.50875844785267	2.7	212.2909090909091	182.0
377344000	1441067424	31.04853903991415	122.50875067489389	2.7	212.41818181818184	182.0
377344000	1441067425	31.048528492446238	122.50874299066932	2.7	212.54545454545456	182.0
377344000	1441067426	31.04851782093562	122.50873542307326	2.7	212.6727272727273	182.0
377344000	1441067427	31.048507	122.50872799999999	2.7	212.8	182.0
377344000	1441067428	31.048496015643376	122.50872073658874	2.688888888888889	212.7777777777778	182.0
377344000	1441067429	31.048484899415058	122.50871359695863	2.677777777777778	212.7555555555556	182.0
377344000	1441067430	31.04847369425068	122.50870653247364	2.666666666666667	212.73333333333335	182.0
377344000	1441067431	31.048462443085818	122.50869949449789	2.655555555555556	212.7111111111111	182.0
377344000	1441067432	31.048451188856085	122.5086924343954	2.6444444444444444	212.6888888888889	182.0
377344000	1441067433	31.04843997449707	122.50868530353029	2.6333333333333333	212.66666666666669	182.0
377344000	1441067434	31.048428842944343	122.5086780532666	2.6222222222222222	212.64444444444445	182.0
377344000	1441067435	31.048417837133464	122.50867063496848	2.611111111111111	212.62222222222223	182.0
377344000	1441067436	31.048406999999987	122.508663	2.6	212.6	182.0
377344000	1441067437	31.04839636212772	122.50865511569172	2.6	212.64000000000001	182.0
377344000	1441067438	31.048385904693472	122.50864701324006	2.6	212.68	182.0
377344000	1441067439	31.048375596522305	122.50863873980781	2.6	212.72	182.0
377344000	1441067440	31.04836540643935	122.50863034255777	2.6	212.76	182.0
377344000	1441067441	31.048355303269656	122.50862186865274	2.6	212.79999999999998	182.0
377344000	1441067442	31.04834525583837	122.50861336525551	2.6	212.84	182.0
377344000	1441067443	31.048335232970633	122.50860487952885	2.6	212.88000000000002	182.0
377344000	1441067444	31.04832520349154	122.50859645863557	2.6	212.92000000000002	182.0
377344000	1441067445	31.048315136226275	122.50858814973836	2.6	212.96	182.0
377344000	1441067446	31.048304999999992	122.50858	2.6	213.0	182.0
377344000	1441067447	31.048294772651435	122.50857204395108	2.6	213.05	182.0
377344000	1441067448	31.048284468073707	122.50856426559352	2.6	213.1	182.0
377344000	1441067449	31.048274109173473	122.50855663629719	2.6	213.15	182.0
377344000	1441067450	31.048263718857363	122.5085491274318	2.6	213.2	182.0
377344000	1441067451	31.048253320032078	122.50854171036724	2.6	213.25000000000003	182.0
377344000	1441067452	31.048242935604232	122.50853435647328	2.6	213.3	182.0
377344000	1441067453	31.048232588480477	122.50852703711973	2.6	213.35000000000002	182.0
377344000	1441067454	31.048222301567428	122.50851972367647	2.6	213.4	182.0
377344000	1441067455	31.048212097771728	122.50851238751326	2.6	213.45000000000002	182.0
377344000	1441067456	31.048201999999993	122.508505	2.6	213.5	182.0
377344000	1441067457	31.04819202226578	122.50849753750452	2.6	213.5	182.0
377344000	1441067458	31.048182143010425	122.50848999638676	2.6	213.5	182.0
377344000	1441067459	31.0481723317822	122.50848237800467	2.6	213.5	182.0
377344000	1441067460	31.048162558129395	122.50847468371624	2.6	213.5	182.0
377344000	1441067461	31.0481527916003	122.50846691487943	2.6	213.5	182.0
377344000	1441067462	31.048143001743167	122.50845907285229	2.6	213.5	182.0
377344000	1441067463	31.0481331581063	122.50845115899274	2.6	213.5	182.0
377344000	1441067464	31.048123230237948	122.50844317465882	2.6	213.5	182.0
377344000	1441067465	31.04811318768643	122.50843512120858	2.6	213.5	182.0
377344000	1441067466	31.048102999999994	122.508427	2.6	213.5	182.0
377344000	1441067467	31.0480926482856	122.50841881503118	2.6	213.5	182.0
377344000	1441067468	31.04808215988483	122.50841058086031	2.6	213.5	182.0
377344000	1441067469	31.04807157369793	122.50840231468558	2.6	213.5	182.0
377344000	1441067470	31.048060928625166	122.5083940337052	2.6	213.5	182.0
377344000	1441067471	31.048050263566772	122.50838575511733	2.6	213.5	182.0
377344000	1441067472	31.048039617423036	122.50837749612013	2.6	213.5	182.0
377344000	1441067473	31.04802902909421	122.50836927391168	2.6	213.5	182.0
377344000	1441067474	31.048018537480583	122.50836110569013	2.6	213.5	182.0
377344000	1441067475	31.048008181482412	122.50835300865357	2.6	213.5	182.0
377344000	1441067476	31.047998	122.508345	2.6	213.5	182.0
377344000	1441067477	31.047988020177623	122.50833708967228	2.6	213.57272727272726	182.0
377344000	1441067478	31.0479782221357	122.50832925859217	2.6	213.64545454545456	182.0
377344000	1441067479	31.047968574238563	122.50832148042619	2.6	213.71818181818182	182.0
377344000	1441067480	31.047959044850653	122.50831372884093	2.6	213.7909090909091	182.0
377344000	1441067481	31.047949602336324	122.50830597750296	2.6	213.86363636363635	182.0
377344000	1441067482	31.04794021505996	122.5082982000789	2.6	213.93636363636364	182.0
377344000	1441067483	31.047930851385892	122.50829037023539	2.6	214.0090909090909	182.0
377344000	1441067484	31.04792147967852	122.50828246163906	2.6	214.0818181818182	182.0
377344000	1441067485	31.047912068302193	122.50827444795658	2.6	214.15454545454546	182.0
377344000	1441067486	31.047902585621223	122.50826630285465	2.6	214.22727272727275	182.0
377344000	1441067487	31.04789299999999	122.508258	2.6	214.3	182.0
377344000	1441067488	31.047883288201678	122.50824952426585	2.6	214.35555555555555	182.0
377344000	1441067489	31.04787346058507	122.50824090535158	2.6	214.41111111111113	182.0
377344000	1441067490	31.047863535907805	122.50823218416312	2.6	214.46666666666667	182.0
377344000	1441067491	31.04785353292751	122.50822340160626	2.6	214.5222222222222	182.0
377344000	1441067492	31.047843470401915	122.5082145985869	2.6	214.5777777777778	182.0
377344000	1441067493	31.047833367088657	122.50820581601081	2.6	214.63333333333335	182.0
377344000	1441067494	31.04782324174546	122.5081970947838	2.6	214.68888888888893	182.0
377344000	1441067495	31.047813113129994	122.50818847581162	2.6	214.74444444444447	182.0
377344000	1441067496	31.047803	122.50818	2.6	214.8	182.0
377344000	1441067497	31.047792916266086	122.5081716981397	2.6	214.86	182.0
377344000	1441067498	31.0477828564505	122.50816356056154	2.6	214.92000000000002	182.0
377344000	1441067499	31.047772810228356	122.50815556748141	2.6	214.98000000000002	182.0
377344000	1441067500	31.047762767274794	122.50814769911514	2.6	215.04000000000002	182.0
377344000	1441067501	31.047752717264945	122.50813993567868	2.6	215.1	182.0
377344000	1441067502	31.047742649873896	122.5081322573879	2.6	215.16000000000003	182.0
377344000	1441067503	31.047732554776765	122.50812464445869	2.6	215.22000000000003	182.0
377344000	1441067504	31.047722421648675	122.50811707710703	2.6	215.28000000000003	182.0
377344000	1441067505	31.04771224016472	122.50810953554881	2.6	215.34	182.0
377344000	1441067506	31.047701999999994	122.508102	2.6	215.4	182.0
377344000	1441067507	31.04769169473015	122.50809445105398	2.6	215.38000000000002	182.0
377344000	1441067508	31.047681333533166	122.50808687081407	2.6	215.36	182.0
377344000	1441067509	31.047670929487502	122.50807924176094	2.6	215.34	182.0
377344000	1441067510	31.04766049567171	122.50807154637532	2.6	215.32000000000002	182.0
377344000	1441067511	31.04765004516429	122.50806376713793	2.6	215.29999999999998	182.0
377344000	1441067512	31.04763959104373	122.5080558865295	2.6	215.28	182.0
377344000	1441067513	31.047629146388527	122.50804788703074	2.6	215.26	182.0
377344000	1441067514	31.04761872427719	122.50803975112244	2.6	215.24	182.0
377344000	1441067515	31.047608337788173	122.50803146128527	2.6	215.22	182.0
377344000	1441067516	31.047598	122.50802300000001	2.6	215.2	182.0
377344000	1441067517	31.047587721813187	122.50801435764413	2.6	215.29999999999998	182.0
377344000	1441067518	31.04757750541657	122.50800555618206	2.6	215.39999999999998	182.0
377344000	1441067519	31.04756735082104	122.50799662547499	2.6	215.5	182.0
377344000	1441067520	31.047557258037514	122.50798759538402	2.6	215.6	182.0
377344000	1441067521	31.047547227076887	122.50797849577037	2.6	215.7	182.0
377344000	1441067522	31.0475372579501	122.5079693564951	2.6	215.79999999999998	182.0
377344000	1441067523	31.04752735066807	122.50796020741933	2.6	215.89999999999998	182.0
377344000	1441067524	31.04751750524174	122.50795107840416	2.6	216.0	182.0
377344000	1441067525	31.047507721682067	122.5079419993107	2.6	216.1	182.0
377344000	1441067526	31.047497999999994	122.50793300000001	2.6	216.2	182.0
377344000	1441067527	31.047488338017633	122.50792410436878	2.59	216.16	182.0
377344000	1441067528	31.047478724801636	122.50791531245615	2.58	216.12	182.0
377344000	1441067529	31.04746914722983	122.5079066183369	2.5700000000000003	216.07999999999998	182.0
377344000	1441067530	31.047459592180026	122.50789801608585	2.56	216.04	182.0
377344000	1441067531	31.047450046529995	122.50788949977775	2.55	216.0	182.0
377344000	1441067532	31.047440497157584	122.50788106348742	2.54	215.96	182.0
377344000	1441067533	31.047430930940568	122.50787270128966	2.5300000000000002	215.92000000000002	182.0
377344000	1441067534	31.04742133475678	122.50786440725928	2.52	215.88	182.0
377344000	1441067535	31.04741169548399	122.50785617547113	2.51	215.84	182.0
377344000	1441067536	31.047402	122.507848	2.5	215.8	182.0
377344000	1441067537	31.047392242780806	122.5078398786081	2.5	215.77272727272728	182.0
377344000	1441067538	31.04738244869523	122.50783182380701	2.5	215.74545454545455	182.0
377344000	1441067539	31.047372650210328	122.50782385179565	2.5	215.71818181818185	182.0
377344000	1441067540	31.047362879793113	122.50781597877292	2.5	215.69090909090912	182.0
377344000	1441067541	31.04735316991064	122.5078082209377	2.5	215.66363636363639	182.0
377344000	1441067542	31.04734355302995	122.50780059448888	2.5	215.63636363636365	182.0
377344000	1441067543	31.047334061618077	122.50779311562532	2.5	215.6090909090909	182.0
377344000	1441067544	31.04732472814211	122.50778580054582	2.5	215.58181818181816	182.0
377344000	1441067545	31.04731558506906	122.50777866544924	2.5	215.55454545454546	182.0
377344000	1441067546	31.047306664866007	122.50777172653436	2.5	215.52727272727273	182.0
377344000	1441067547	31.047297999999998	122.507765	2.5	215.5	182.0
377344000	1441067548	31.047289605400483	122.50775848706562	2.5	215.51	182.0
377344000	1441067549	31.047281425846375	122.5077521290333	2.5	215.52	182.0
377344000	1441067550	31.04727338857899	122.50774585222591	2.5	215.53	182.0
377344000	1441067551	31.04726542083958	122.50773958296637	2.5	215.54	182.0
377344000	1441067552	31.047257449869388	122.50773324757753	2.5	215.55	182.0
377344000	1441067553	31.04724940290968	122.50772677238241	2.5	215.56	182.0
377344000	1441067554	31.04724120720169	122.50772008370402	2.5	215.57	182.0
377344000	1441067555	31.04723278998661	122.50771310786538	2.5	215.58	182.0
377344000	1441067556	31.047224078505657	122.50770577118965	2.5	215.59	182.0
377344000	1441067557	31.047215	122.50769799999999	2.5	215.6	182.0
377344000	1441067558	31.047205506714725	122.5076897489468	2.5	215.6	181.88888888888889
377344000	1441067559	31.04719565091066	122.50768108598918	2.5	215.6	181.77777777777777
377344000	1441067560	31.047185509852568	122.50767210741343	2.5	215.6	181.66666666666669
377344000	1441067561	31.047175160805253	122.50766290950573	2.5	215.6	181.55555555555557
377344000	1441067562	31.047164681033532	122.5076535885522	2.5	215.6	181.44444444444446
377344000	1441067563	31.047154147802267	122.50764424083891	2.5	215.6	181.33333333333334
377344000	1441067564	31.0471436383763	122.50763496265184	2.5	215.6	181.22222222222223
377344000	1441067565	31.047133230020577	122.50762585027692	2.5	215.6	181.11111111111111
377344000	1441067566	31.047123	122.50761700000001	2.5	215.6	181.0
377344000	1441067567	31.047113010073012	122.50760848601135	2.5	215.55	181.0
377344000	1441067568	31.047103259972005	122.50760029411924	2.5	215.5	181.0
377344000	1441067569	31.04709373392283	122.50759238803651	2.5	215.45000000000002	181.0
377344000	1441067570	31.047084416151343	122.50758473147597	2.5	215.4	181.0
377344000	1441067571	31.047075290883367	122.50757728815047	2.5	215.35	181.0
377344000	1441067572	31.047066342344753	122.50757002177288	2.5	215.29999999999998	181.0
377344000	1441067573	31.047057554761285	122.50756289605613	2.5	215.25	181.0
377344000	1441067574	31.047048912358804	122.5075558747131	2.5	215.2	181.0
377344000	1441067575	31.04704039936312	122.50754892145675	2.5	215.15	181.0
377344000	1441067576	31.047032	122.50754200000002	2.5	215.1	181.0
377344000	1441067577	31.04702369804797	122.50753507812449	2.5	215.26363636363638	181.0
377344000	1441067578	31.047015475496412	122.50752813988625	2.5	215.42727272727274	181.0
377344000	1441067579	31.047007313887427	122.50752117341003	2.5	215.5909090909091	181.0
377344000	1441067580	31.046999194763117	122.5075141668205	2.5	215.75454545454545	181.0
377344000	1441067581	31.046991099665593	122.50750710824242	2.5	215.91818181818184	181.0
377344000	1441067582	31.046983010136938	122.50749998580051	2.5	216.0818181818182	181.0
377344000	1441067583	31.04697490771926	122.50749278761953	2.5	216.24545454545458	181.0
377344000	1441067584	31.04696677395464	122.50748550182422	2.5	216.40909090909093	181.0
377344000	1441067585	31.04695859038516	122.50747811653933	2.5	216.5727272727273	181.0
377344000	1441067586	31.046950338552925	122.50747061988969	2.5	216.73636363636365	181.0
377344000	1441067587	31.046941999999998	122.507463	2.5	216.9	181.0
377344000	1441067588	31.046933559569432	122.50745524919088	2.5	216.88500000000002	181.0
377344000	1441067589	31.046925015308023	122.50744737656586	2.5	216.87000000000003	181.0
377344000	1441067590	31.046916368563544	122.50743939542431	2.5	216.85500000000002	181.0
377344000	1441067591	31.04690762068376	122.50743131906546	2.5	216.84000000000003	181.0
377344000	1441067592	31.04689877301646	122.50742316078869	2.5	216.82500000000002	181.0
377344000	1441067593	31.046889826909407	122.50741493389332	2.5	216.81	181.0
377344000	1441067594	31.04688078371039	122.5074066516786	2.5	216.795	181.0
377344000	1441067595	31.04687164476718	122.50739832744381	2.5	216.78	181.0
377344000	1441067596	31.046862411427576	122.5073899744883	2.5	216.76500000000001	181.0
377344000	1441067597	31.04685308503937	122.50738160611135	2.5	216.75	181.0
377344000	1441067598	31.046843666950345	122.50737323561219	2.5	216.735	181.0
377344000	1441067599	31.046834158508307	122.50736487629014	2.5	216.72	181.0
377344000	1441067600	31.046824561061037	122.50735654144444	2.5	216.705	181.0
377344000	1441067601	31.04681487595637	122.5073482443744	2.5	216.69	181.0
377344000	1441067602	31.046805104542088	122.5073399983792	2.5	216.67499999999998	181.0
377344000	1441067603	31.046795248166	122.50733181675814	2.5	216.66	181.0
377344000	1441067604	31.046785308175934	122.50732371281046	2.5	216.64499999999998	181.0
[truncated: 7,170 more rows]
