# Supplementary material for: Maritime traffic congestion identification and ship trajectory prediction using temporal graph convolutional networks
Source: PLoS One. 2026 Mar 9;21(3):e0342781. doi: 10.1371/journal.pone.0342781 (PMC12970927; doi:10.1371/journal.pone.0342781)
Supplement: S1 File — (ZIP) [file pone.0342781.s001.zip › data/interpolation/shipid_412047126_processed.csv]

shipid	lasttime	lat	lon	sog	cog	hdg
412047126	1441066527	30.900296999999995	122.40492	6.0	346.5	150.99999999999994
412047126	1441066528	30.900333878532468	122.40491185442319	6.0	346.40000000000003	150.99999999999994
412047126	1441066529	30.90036893226516	122.40490375481733	6.0	346.3	150.99999999999994
412047126	1441066530	30.90040229728696	122.40489569607482	6.0	346.2	150.99999999999994
412047126	1441066531	30.90043410968673	122.404887673088	6.0	346.1	150.99999999999994
412047126	1441066532	30.90046450555338	122.40487968074913	6.0	346.0	150.99999999999994
412047126	1441066533	30.90049362097576	122.40487171395046	6.0	345.90000000000003	150.99999999999994
412047126	1441066534	30.900521592042754	122.40486376758413	6.0	345.8	150.99999999999994
412047126	1441066535	30.900548554843212	122.40485583654225	6.0	345.7	150.99999999999994
412047126	1441066536	30.90057464546601	122.40484791571689	6.0	345.59999999999997	150.99999999999994
412047126	1441066537	30.900599999999987	122.40484	6.0	345.5	150.99999999999994
412047126	1441066538	30.900624754533997	122.40483208428357	6.0	345.7	150.99999999999994
412047126	1441066539	30.900649045156907	122.40482416345945	6.0	345.90000000000003	150.99999999999994
412047126	1441066540	30.90067300795752	122.40481623241952	6.0	346.1	150.99999999999994
412047126	1441066541	30.900696779024706	122.40480828605553	6.0	346.3	150.99999999999994
412047126	1441066542	30.900720494447278	122.40480031925921	6.0	346.5	150.99999999999994
412047126	1441066543	30.90074429031408	122.40479232692228	6.0	346.7	150.99999999999994
412047126	1441066544	30.90076830271394	122.40478430393635	6.0	346.9	150.99999999999994
412047126	1441066545	30.900792667735658	122.40477624519298	6.0	347.09999999999997	150.99999999999994
412047126	1441066546	30.900817521468078	122.4047681455837	6.0	347.3	150.99999999999994
412047126	1441066547	30.90084299999999	122.40475999999998	6.0	347.5	150.99999999999994
412047126	1441066548	30.900869204510162	122.40475180561475	6.0	347.5111111111111	150.99999999999994
412047126	1441066549	30.900896096537014	122.40474356872699	6.0	347.52222222222224	150.99999999999994
412047126	1441066550	30.900923602708914	122.40473529791723	6.0	347.53333333333336	150.99999999999994
412047126	1441066551	30.90095164965427	122.40472700176603	6.0	347.5444444444445	150.99999999999994
412047126	1441066552	30.900980164001428	122.40471868885399	6.0	347.55555555555554	150.99999999999994
412047126	1441066553	30.901009072378795	122.40471036776175	6.0	347.56666666666666	150.99999999999994
412047126	1441066554	30.901038301414744	122.40470204706996	6.0	347.5777777777778	150.99999999999994
412047126	1441066555	30.90106777773768	122.40469373535933	6.0	347.5888888888889	150.99999999999994
412047126	1441066556	30.901097427975984	122.40468544121063	6.0	347.6	150.99999999999994
412047126	1441066557	30.90112717875807	122.40467717320463	6.0	347.61111111111114	150.99999999999994
412047126	1441066558	30.901156956712335	122.40466893992216	6.0	347.62222222222226	150.99999999999994
412047126	1441066559	30.901186688467185	122.40466074994403	6.0	347.6333333333334	150.99999999999994
412047126	1441066560	30.901216300651043	122.4046526118512	6.0	347.64444444444445	150.99999999999994
412047126	1441066561	30.901245719892305	122.40464453422457	6.0	347.6555555555555	150.99999999999994
412047126	1441066562	30.901274872819418	122.40463652564512	6.0	347.66666666666663	150.99999999999994
412047126	1441066563	30.901303686060775	122.40462859469386	6.0	347.67777777777775	150.99999999999994
412047126	1441066564	30.901332086244828	122.40462074995179	6.0	347.68888888888887	150.99999999999994
412047126	1441066565	30.90136	122.40461299999998	6.0	347.7	150.99999999999994
412047126	1441066566	30.90138737559896	122.40460535183703	5.995454545454545	347.7772727272727	150.99999999999994
412047126	1441066567	30.9014142478914	122.40459780613128	5.990909090909091	347.8545454545455	150.99999999999994
412047126	1441066568	30.901440673371248	122.40459036196852	5.986363636363636	347.9318181818182	150.99999999999994
412047126	1441066569	30.901466708532407	122.40458301843455	5.9818181818181815	348.0090909090909	150.99999999999994
412047126	1441066570	30.9014924098688	122.40457577461505	5.9772727272727275	348.0863636363636	150.99999999999994
412047126	1441066571	30.901517833874365	122.4045686295958	5.972727272727273	348.1636363636364	150.99999999999994
412047126	1441066572	30.901543037042998	122.4045615824625	5.968181818181819	348.2409090909091	150.99999999999994
412047126	1441066573	30.901568075868617	122.4045546323008	5.963636363636364	348.3181818181818	150.99999999999994
412047126	1441066574	30.90159300684514	122.40454777819643	5.959090909090909	348.3954545454545	150.99999999999994
412047126	1441066575	30.901617886466486	122.40454101923498	5.954545454545455	348.4727272727273	150.99999999999994
412047126	1441066576	30.901642771226552	122.40453435450212	5.95	348.55	150.99999999999994
412047126	1441066577	30.90166771761924	122.40452778308345	5.945454545454545	348.6272727272727	150.99999999999994
412047126	1441066578	30.901692782138475	122.40452130406455	5.940909090909091	348.70454545454544	150.99999999999994
412047126	1441066579	30.901718021278175	122.40451491653101	5.9363636363636365	348.78181818181815	150.99999999999994
412047126	1441066580	30.9017434915322	122.40450861956839	5.931818181818182	348.8590909090909	150.99999999999994
412047126	1441066581	30.90176924939451	122.40450241226226	5.927272727272728	348.93636363636364	150.99999999999994
412047126	1441066582	30.901795351358953	122.4044962936981	5.922727272727273	349.01363636363635	150.99999999999994
412047126	1441066583	30.90182185391946	122.40449026296147	5.918181818181819	349.09090909090907	150.99999999999994
412047126	1441066584	30.901848813569917	122.4044843191379	5.913636363636364	349.16818181818184	150.99999999999994
412047126	1441066585	30.901876286804242	122.40447846131278	5.909090909090909	349.24545454545455	150.99999999999994
412047126	1441066586	30.901904330116306	122.40447268857166	5.904545454545455	349.3227272727273	150.99999999999994
412047126	1441066587	30.90193300000001	122.404467	5.9	349.4	150.99999999999994
412047126	1441066588	30.901962326360312	122.4044613931408	5.91	349.48	150.99999999999994
412047126	1441066589	30.901992232746448	122.40445585936756	5.92	349.56	150.99999999999994
412047126	1441066590	30.902022616118686	122.4044503885112	5.930000000000001	349.64	150.99999999999994
412047126	1441066591	30.90205337343734	122.40444497040284	5.94	349.71999999999997	150.99999999999994
412047126	1441066592	30.90208440166268	122.40443959487351	5.95	349.8	150.99999999999994
412047126	1441066593	30.90211559775501	122.40443425175425	5.96	349.88	150.99999999999994
412047126	1441066594	30.902146858674598	122.4044289308762	5.97	349.96000000000004	150.99999999999994
412047126	1441066595	30.902178081381784	122.4044236220704	5.98	350.04	150.99999999999994
412047126	1441066596	30.902209162836815	122.40441831516796	5.99	350.12	150.99999999999994
412047126	1441066597	30.902240000000003	122.40441300000002	6.0	350.2	150.99999999999994
412047126	1441066598	30.90227050901361	122.4044076679222	5.996428571428572	350.1642857142857	150.99999999999994
412047126	1441066599	30.902300682747942	122.40440231638821	5.992857142857143	350.12857142857143	150.99999999999994
412047126	1441066600	30.902330533255228	122.40439694437633	5.989285714285714	350.09285714285716	150.99999999999994
412047126	1441066601	30.90236007258773	122.40439155086474	5.985714285714286	350.0571428571428	150.99999999999994
412047126	1441066602	30.902389312797713	122.40438613483168	5.982142857142858	350.0214285714286	150.99999999999994
412047126	1441066603	30.902418265937452	122.40438069525537	5.978571428571429	349.98571428571427	150.99999999999994
412047126	1441066604	30.902446944059182	122.404375231114	5.975	349.95	150.99999999999994
412047126	1441066605	30.902475359215167	122.40436974138584	5.9714285714285715	349.9142857142857	150.99999999999994
412047126	1441066606	30.90250352345766	122.40436422504902	5.967857142857143	349.87857142857143	150.99999999999994
412047126	1441066607	30.90253144883892	122.40435868108182	5.964285714285714	349.8428571428571	150.99999999999994
412047126	1441066608	30.902559147411207	122.40435310846236	5.960714285714285	349.8071428571429	150.99999999999994
412047126	1441066609	30.902586631226757	122.40434750616892	5.957142857142857	349.77142857142854	150.99999999999994
412047126	1441066610	30.902613912337866	122.40434187317965	5.953571428571429	349.73571428571427	150.99999999999994
412047126	1441066611	30.902641002796727	122.40433620847273	5.95	349.70000000000005	150.99999999999994
412047126	1441066612	30.902667914655662	122.40433051102636	5.946428571428571	349.6642857142857	150.99999999999994
412047126	1441066613	30.902694659966887	122.4043247798187	5.942857142857143	349.62857142857143	150.99999999999994
412047126	1441066614	30.902721250782648	122.40431901382796	5.939285714285715	349.59285714285716	150.99999999999994
412047126	1441066615	30.902747699155206	122.40431321203229	5.935714285714286	349.5571428571429	150.99999999999994
412047126	1441066616	30.902774017136824	122.40430737340986	5.932142857142857	349.52142857142854	150.99999999999994
412047126	1441066617	30.90280021677973	122.40430149693884	5.928571428571429	349.4857142857143	150.99999999999994
412047126	1441066618	30.90282631013621	122.40429558159741	5.925000000000001	349.45	150.99999999999994
412047126	1441066619	30.90285230925847	122.40428962636369	5.921428571428572	349.4142857142857	150.99999999999994
412047126	1441066620	30.90287822619881	122.40428363021587	5.917857142857143	349.37857142857143	150.99999999999994
412047126	1441066621	30.90290407300945	122.40427759213208	5.914285714285715	349.34285714285716	150.99999999999994
412047126	1441066622	30.90292986174264	122.40427151109044	5.9107142857142865	349.3071428571428	150.99999999999994
412047126	1441066623	30.902955604450625	122.40426538606913	5.9071428571428575	349.2714285714286	150.99999999999994
412047126	1441066624	30.902981313185663	122.40425921604627	5.9035714285714285	349.23571428571427	150.99999999999994
412047126	1441066625	30.903007	122.404253	5.9	349.2	150.99999999999994
412047126	1441066626	30.903032675635064	122.40424673732778	5.9	349.05454545454546	150.99999999999994
412047126	1441066627	30.903058345588917	122.40424042910448	5.9	348.90909090909093	150.99999999999994
412047126	1441066628	30.90308401404884	122.40423407682431	5.9	348.7636363636364	150.99999999999994
412047126	1441066629	30.9031096852021	122.4042276819815	5.9	348.6181818181818	150.99999999999994
412047126	1441066630	30.903135363235958	122.40422124607022	5.9	348.4727272727273	150.99999999999994
412047126	1441066631	30.903161052337655	122.40421477058473	5.9	348.3272727272727	150.99999999999994
412047126	1441066632	30.90318675669448	122.40420825701922	5.9	348.1818181818182	150.99999999999994
412047126	1441066633	30.903212480493675	122.40420170686791	5.9	348.0363636363636	150.99999999999994
412047126	1441066634	30.90323822792252	122.404195121625	5.9	347.8909090909091	150.99999999999994
412047126	1441066635	30.90326400316828	122.40418850278469	5.9	347.74545454545455	150.99999999999994
412047126	1441066636	30.903289810418205	122.40418185184126	5.9	347.6	150.99999999999994
412047126	1441066637	30.90331565385954	122.40417517028885	5.9	347.4545454545455	150.99999999999994
412047126	1441066638	30.90334153767959	122.40416845962172	5.9	347.3090909090909	150.99999999999994
412047126	1441066639	30.903367466065607	122.40416172133406	5.9	347.1636363636364	150.99999999999994
412047126	1441066640	30.903393443204838	122.40415495692011	5.9	347.0181818181818	150.99999999999994
412047126	1441066641	30.903419473284565	122.40414816787406	5.9	346.8727272727273	150.99999999999994
412047126	1441066642	30.90344556049204	122.40414135569014	5.9	346.7272727272727	150.99999999999994
412047126	1441066643	30.903471709014532	122.40413452186257	5.9	346.5818181818182	150.99999999999994
412047126	1441066644	30.90349792303931	122.40412766788555	5.9	346.43636363636364	150.99999999999994
412047126	1441066645	30.903524206753637	122.40412079525329	5.9	346.2909090909091	150.99999999999994
412047126	1441066646	30.903550564344762	122.40411390546005	5.9	346.1454545454545	150.99999999999994
412047126	1441066647	30.903577000000002	122.404107	5.9	346.0	150.99999999999994
412047126	1441066648	30.9036035143353	122.40410006995495	5.91	345.87	150.99999999999994
412047126	1441066649	30.903630093681592	122.40409306475695	5.92	345.74	150.99999999999994
412047126	1441066650	30.903656720798505	122.40408592342554	5.930000000000001	345.60999999999996	150.99999999999994
412047126	1441066651	30.903683378445646	122.40407858498023	5.94	345.47999999999996	150.99999999999994
412047126	1441066652	30.90371004938264	122.40407098844042	5.95	345.34999999999997	150.99999999999994
412047126	1441066653	30.903736716369046	122.4040630728255	5.96	345.22	150.99999999999994
412047126	1441066654	30.903763362164455	122.40405477715478	5.97	345.09000000000003	150.99999999999994
412047126	1441066655	30.903789969528393	122.40404604044751	5.98	344.96	150.99999999999994
412047126	1441066656	30.903816521220413	122.40403680172288	5.99	344.83	150.99999999999994
412047126	1441066657	30.903843	122.40402699999999	6.0	344.7	150.99999999999994
412047126	1441066658	30.903869398641937	122.40401659669587	6.0	344.34000000000003	150.99999999999994
412047126	1441066659	30.90389574998218	122.40400564281916	6.0	343.97999999999996	150.99999999999994
412047126	1441066660	30.903922096871984	122.40399421177648	6.0	343.62	150.99999999999994
412047126	1441066661	30.903948482162654	122.40398237697454	6.0	343.26	150.99999999999994
412047126	1441066662	30.903974948705493	122.40397021182008	6.0	342.9	150.99999999999994
412047126	1441066663	30.90400153935186	122.40395778971988	6.0	342.54	150.99999999999994
412047126	1441066664	30.904028296953072	122.40394518408085	6.0	342.18	150.99999999999994
412047126	1441066665	30.904055264360558	122.40393246830985	6.0	341.82	150.99999999999994
412047126	1441066666	30.904082484425718	122.4039197158139	6.0	341.46	150.99999999999994
412047126	1441066667	30.904110000000003	122.403907	6.0	341.1	150.99999999999994
412047126	1441066668	30.9041378399323	122.40389438140278	6.0055555555555555	340.8	150.99999999999994
412047126	1441066669	30.904165977061144	122.40388186906709	6.011111111111111	340.5	150.99999999999994
412047126	1441066670	30.904194370222523	122.40386945916534	6.016666666666667	340.2	150.99999999999994
412047126	1441066671	30.904222978252392	122.40385714786994	6.022222222222222	339.9	150.99999999999994
412047126	1441066672	30.90425175998671	122.40384493135333	6.027777777777778	339.6	150.99999999999994
412047126	1441066673	30.90428067426145	122.40383280578796	6.033333333333333	339.3	150.99999999999994
412047126	1441066674	30.904309679912558	122.40382076734633	6.038888888888889	339.0	150.99999999999994
412047126	1441066675	30.90433873577601	122.40380881220094	6.044444444444444	338.7	150.99999999999994
412047126	1441066676	30.904367800687755	122.40379693652429	6.05	338.40000000000003	150.99999999999994
412047126	1441066677	30.904396833483766	122.40378513648889	6.055555555555555	338.09999999999997	150.99999999999994
412047126	1441066678	30.90442579299998	122.4037734082673	6.061111111111111	337.8	150.99999999999994
412047126	1441066679	30.904454638072373	122.4037617480321	6.066666666666666	337.5	150.99999999999994
412047126	1441066680	30.9044833275369	122.40375015195582	6.072222222222222	337.2	150.99999999999994
412047126	1441066681	30.90451182022952	122.40373861621111	6.0777777777777775	336.90000000000003	150.99999999999994
412047126	1441066682	30.904540074986176	122.40372713697053	6.083333333333333	336.59999999999997	150.99999999999994
412047126	1441066683	30.904568050642848	122.40371571040674	6.088888888888889	336.3	150.99999999999994
412047126	1441066684	30.90459570603546	122.40370433269234	6.094444444444444	335.99999999999994	150.99999999999994
412047126	1441066685	30.904622999999997	122.40369300000002	6.1	335.7	150.99999999999994
412047126	1441066686	30.90464990370243	122.40368170659364	6.1	335.73181818181814	150.99999999999994
412047126	1441066687	30.904676437628876	122.40367043910209	6.1	335.76363636363635	150.99999999999994
412047126	1441066688	30.904702634595463	122.40365918224536	6.1	335.7954545454545	150.99999999999994
412047126	1441066689	30.904728527418328	122.40364792074347	6.1	335.8272727272727	150.99999999999994
412047126	1441066690	30.904754148913575	122.4036366393164	6.1	335.8590909090909	150.99999999999994
412047126	1441066691	30.90477953189733	122.40362532268406	6.1	335.8909090909091	150.99999999999994
412047126	1441066692	30.90480470918571	122.40361395556639	6.1	335.9227272727273	150.99999999999994
412047126	1441066693	30.90482971359482	122.40360252268323	6.1	335.95454545454544	150.99999999999994
412047126	1441066694	30.904854577940743	122.40359100875446	6.1	335.9863636363636	150.99999999999994
412047126	1441066695	30.904879335039578	122.40357939849989	6.1	336.0181818181818	150.99999999999994
412047126	1441066696	30.904904017707395	122.4035676766393	6.1	336.05	150.99999999999994
412047126	1441066697	30.9049286587603	122.4035558278924	6.1	336.08181818181816	150.99999999999994
412047126	1441066698	30.904953291014344	122.40354383697898	6.1	336.1136363636364	150.99999999999994
412047126	1441066699	30.904977947285595	122.40353168861867	6.1	336.1454545454545	150.99999999999994
412047126	1441066700	30.90500266039009	122.40351936753115	6.1	336.17727272727274	150.99999999999994
412047126	1441066701	30.90502746314391	122.40350685843602	6.1	336.2090909090909	150.99999999999994
412047126	1441066702	30.905052388363075	122.40349414605286	6.1	336.24090909090904	150.99999999999994
412047126	1441066703	30.905077468863617	122.4034812151013	6.1	336.27272727272725	150.99999999999994
412047126	1441066704	30.905102737461576	122.40346805030075	6.1	336.30454545454546	150.99999999999994
412047126	1441066705	30.905128226972952	122.40345463637071	6.1	336.3363636363636	150.99999999999994
412047126	1441066706	30.905153970213764	122.40344095803069	6.1	336.3681818181818	150.99999999999994
412047126	1441066707	30.905180000000005	122.40342700000001	6.1	336.4	150.99999999999994
412047126	1441066708	30.90520633587029	122.40341275832306	6.1	336.5	150.99999999999994
412047126	1441066709	30.905232944253665	122.40339827434426	6.1	336.59999999999997	150.99999999999994
412047126	1441066710	30.905259778301804	122.40338360073302	6.1	336.7	150.99999999999994
412047126	1441066711	30.905286791166446	122.40336879015895	6.1	336.79999999999995	150.99999999999994
412047126	1441066712	30.905313935999335	122.40335389529162	6.1	336.90000000000003	150.99999999999994
412047126	1441066713	30.905341165952212	122.40333896880078	6.1	337.0	150.99999999999994
412047126	1441066714	30.905368434176875	122.40332406335625	6.1	337.1	150.99999999999994
412047126	1441066715	30.90539569382517	122.40330923162794	6.1	337.2	150.99999999999994
412047126	1441066716	30.905422898048922	122.40329452628582	6.1	337.3	150.99999999999994
412047126	1441066717	30.90545	122.40327999999998	6.1	337.4	150.99999999999994
412047126	1441066718	30.905476964742363	122.40326569626792	6.1	337.5	150.99999999999994
412047126	1441066719	30.905503804988268	122.40325162189644	6.1	337.59999999999997	150.99999999999994
412047126	1441066720	30.905530545362016	122.40323777451971	6.1	337.7	150.99999999999994
412047126	1441066721	30.905557210487952	122.40322415177187	6.1	337.79999999999995	150.99999999999994
412047126	1441066722	30.90558382499034	122.403210751287	6.1	337.8999999999999	150.99999999999994
412047126	1441066723	30.905610413493502	122.4031975706992	6.1	338.0	150.99999999999994
412047126	1441066724	30.90563700062176	122.40318460764257	6.1	338.09999999999997	150.99999999999994
412047126	1441066725	30.905663610999394	122.40317185975111	6.1	338.2	150.99999999999994
412047126	1441066726	30.90569026925071	122.40315932465893	6.1	338.29999999999995	150.99999999999994
412047126	1441066727	30.905717000000003	122.40314699999999	6.1	338.4	150.99999999999994
412047126	1441066728	30.905743820813797	122.40313488491483	6.094736842105263	338.9	150.99999999999994
412047126	1441066729	30.9057707210276	122.40312298456978	6.089473684210526	339.4	150.99999999999994
412047126	1441066730	30.905797682919147	122.40311130563772	6.084210526315789	339.9	150.99999999999994
412047126	1441066731	30.905824688766195	122.4030998547915	6.078947368421052	340.4	150.99999999999994
412047126	1441066732	30.905851720846464	122.40308863870402	6.073684210526316	340.9	150.99999999999994
412047126	1441066733	30.905878761437734	122.40307766404817	6.068421052631579	341.4	150.99999999999994
412047126	1441066734	30.90590579281772	122.40306693749687	6.063157894736842	341.9	150.99999999999994
412047126	1441066735	30.905932797264192	122.4030564657231	6.057894736842105	342.4	150.99999999999994
412047126	1441066736	30.90595975705489	122.40304625539974	6.052631578947368	342.9	150.99999999999994
412047126	1441066737	30.90598665446756	122.40303631319982	6.0473684210526315	343.4	150.99999999999994
412047126	1441066738	30.90601347177998	122.40302664579629	6.042105263157895	343.9	150.99999999999994
412047126	1441066739	30.906040191269863	122.40301725986212	6.036842105263157	344.4	150.99999999999994
412047126	1441066740	30.906066795215	122.40300816207039	6.031578947368421	344.9	150.99999999999994
412047126	1441066741	30.906093265893126	122.40299935909404	6.026315789473684	345.4	150.99999999999994
412047126	1441066742	30.906119585581994	122.40299085760613	6.021052631578947	345.9	150.99999999999994
412047126	1441066743	30.906145736559356	122.40298266427972	6.015789473684211	346.4	150.99999999999994
412047126	1441066744	30.90617170110298	122.40297478578786	6.010526315789473	346.9	150.99999999999994
412047126	1441066745	30.906197461490603	122.40296722880358	6.005263157894737	347.4	150.99999999999994
412047126	1441066746	30.906222999999986	122.40296	6.0	347.9	150.99999999999994
412047126	1441066747	30.906248305791856	122.40295310329454	5.987096774193549	348.17741935483866	150.99999999999994
412047126	1441066748	30.906273395558806	122.40294653158224	5.974193548387097	348.4548387096774	150.99999999999994
412047126	1441066749	30.906298292876414	122.40294027500254	5.961290322580645	348.7322580645161	150.99999999999994
412047126	1441066750	30.9063230213202	122.40293432369477	5.948387096774193	349.00967741935483	150.99999999999994
412047126	1441066751	30.906347604465754	122.40292866779824	5.935483870967742	349.28709677419357	150.99999999999994
412047126	1441066752	30.906372065888622	122.40292329745238	5.922580645161291	349.56451612903226	150.99999999999994
412047126	1441066753	30.90639642916434	122.40291820279643	5.909677419354838	349.841935483871	150.99999999999994
412047126	1441066754	30.906420717868446	122.40291337396971	5.896774193548387	350.1193548387097	150.99999999999994
412047126	1441066755	30.90644495557646	122.40290880111151	5.883870967741935	350.39677419354837	150.99999999999994
412047126	1441066756	30.906469165863975	122.40290447436108	5.870967741935484	350.6741935483871	150.99999999999994
412047126	1441066757	30.906493372306457	122.40290038385773	5.858064516129032	350.9516129032258	150.99999999999994
412047126	1441066758	30.90651759847948	122.4028965197406	5.84516129032258	351.22903225806454	150.99999999999994
412047126	1441066759	30.90654186795854	122.40289287214898	5.832258064516129	351.5064516129032	150.99999999999994
412047126	1441066760	30.906566204319166	122.40288943122209	5.819354838709677	351.7838709677419	150.99999999999994
412047126	1441066761	30.906590631136876	122.40288618709906	5.806451612903226	352.06129032258065	150.99999999999994
412047126	1441066762	30.906615171987195	122.40288312991915	5.793548387096774	352.33870967741933	150.99999999999994
412047126	1441066763	30.90663985044564	122.40288024982148	5.780645161290322	352.6161290322581	150.99999999999994
412047126	1441066764	30.906664690087712	122.40287753694523	5.767741935483871	352.89354838709676	150.99999999999994
412047126	1441066765	30.906689714488916	122.40287498142955	5.754838709677419	353.17096774193544	150.99999999999994
412047126	1441066766	30.906714947224774	122.40287257341356	5.741935483870968	353.4483870967742	150.99999999999994
412047126	1441066767	30.906740411870803	122.4028703030364	5.729032258064516	353.7258064516129	150.99999999999994
412047126	1441066768	30.90676613200248	122.4028681604372	5.716129032258064	354.00322580645167	150.99999999999994
412047126	1441066769	30.906792131195328	122.402866135755	5.703225806451613	354.28064516129035	150.99999999999994
412047126	1441066770	30.906818433024842	122.40286421912897	5.690322580645161	354.55806451612904	150.99999999999994
412047126	1441066771	30.906845061066512	122.40286240069815	5.677419354838709	354.8354838709678	150.99999999999994
412047126	1441066772	30.906872038895866	122.40286067060164	5.664516129032258	355.11290322580646	150.99999999999994
412047126	1441066773	30.906899390088384	122.40285901897848	5.651612903225806	355.39032258064515	150.99999999999994
412047126	1441066774	30.906927138219558	122.40285743596768	5.638709677419355	355.6677419354839	150.99999999999994
412047126	1441066775	30.906955306864898	122.40285591170833	5.6258064516129025	355.9451612903226	150.99999999999994
412047126	1441066776	30.906983919599877	122.40285443633944	5.612903225806451	356.2225806451613	150.99999999999994
412047126	1441066777	30.907013	122.40285300000001	5.6	356.5	150.99999999999994
412047126	1441066778	30.907042535882557	122.40285158944815	5.6	356.65	150.99999999999994
412047126	1441066779	30.907072372031948	122.40285017791831	5.6	356.8	150.99999999999994
412047126	1441066780	30.907102317474397	122.40284873526407	5.6	356.95	150.99999999999994
412047126	1441066781	30.907132181236115	122.402847231339	5.6	357.09999999999997	150.99999999999994
412047126	1441066782	30.90716177234331	122.40284563599656	5.6	357.25	150.99999999999994
412047126	1441066783	30.90719089982222	122.40284391909027	5.6	357.40000000000003	150.99999999999994
412047126	1441066784	30.90721937269904	122.40284205047358	5.6	357.55	150.99999999999994
412047126	1441066785	30.907246999999998	122.40284	5.6	357.7	150.99999999999994
412047126	1441066786	30.90727364280093	122.40283775069649	5.6	357.8083333333333	150.99999999999994
412047126	1441066787	30.907299370376222	122.40283533828406	5.6	357.9166666666667	150.99999999999994
412047126	1441066788	30.90732430404988	122.40283281165735	5.6	358.025	150.99999999999994
412047126	1441066789	30.907348565145888	122.40283021971098	5.6	358.1333333333333	150.99999999999994
412047126	1441066790	30.907372274988273	122.4028276113396	5.6	358.2416666666667	150.99999999999994
412047126	1441066791	30.907395554901015	122.40282503543796	5.6	358.35	150.99999999999994
412047126	1441066792	30.907418526208147	122.40282254090079	5.6	358.4583333333333	150.99999999999994
412047126	1441066793	30.907441310233665	122.40282017662284	5.6	358.56666666666666	150.99999999999994
412047126	1441066794	30.90746402830159	122.40281799149894	5.6	358.675	150.99999999999994
412047126	1441066795	30.90748680173595	122.40281603442392	5.6	358.7833333333333	150.99999999999994
412047126	1441066796	30.907509751860758	122.40281435429263	5.6	358.8916666666667	150.99999999999994
412047126	1441066797	30.907533	122.402813	5.6	359.0	150.99999999999994
412047126	1441066798	30.90755664187776	122.40281200598038	5.588888888888889	358.91111111111115	150.99999999999994
412047126	1441066799	30.90758067081831	122.40281134882582	5.5777777777777775	358.82222222222225	150.99999999999994
412047126	1441066800	30.907605054545915	122.4028109906677	5.566666666666666	358.73333333333335	150.99999999999994
412047126	1441066801	30.907629760784864	122.40281089363745	5.555555555555555	358.64444444444445	150.99999999999994
412047126	1441066802	30.907654757259458	122.40281101986639	5.544444444444444	358.55555555555554	150.99999999999994
412047126	1441066803	30.90768001169398	122.40281133148585	5.533333333333333	358.4666666666667	150.99999999999994
412047126	1441066804	30.90770549181272	122.40281179062711	5.522222222222222	358.37777777777774	150.99999999999994
412047126	1441066805	30.907731165339968	122.40281235942143	5.511111111111111	358.2888888888889	150.99999999999994
412047126	1441066806	30.907757000000004	122.402813	5.5	358.2	150.99999999999994
412047126	1441066807	30.90778296572106	122.40281367849263	5.504761904761905	358.12380952380954	150.99999999999994
412047126	1441066808	30.907809041247187	122.40281437702379	5.5095238095238095	358.04761904761904	150.99999999999994
412047126	1441066809	30.907835207526315	122.40281508171647	5.514285714285714	357.9714285714286	150.99999999999994
412047126	1441066810	30.907861445506416	122.40281577869376	5.519047619047619	357.8952380952381	150.99999999999994
412047126	1441066811	30.90788773613547	122.40281645407865	5.523809523809524	357.81904761904764	150.99999999999994
412047126	1441066812	30.90791406036144	122.40281709399413	5.5285714285714285	357.74285714285713	150.99999999999994
412047126	1441066813	30.9079403991323	122.40281768456325	5.533333333333333	357.6666666666667	150.99999999999994
412047126	1441066814	30.907966733396016	122.40281821190895	5.538095238095238	357.5904761904762	150.99999999999994
412047126	1441066815	30.907993044100554	122.40281866215417	5.542857142857143	357.51428571428573	150.99999999999994
412047126	1441066816	30.90801931219388	122.40281902142192	5.5476190476190474	357.43809523809523	150.99999999999994
412047126	1441066817	30.90804551862398	122.40281927583507	5.552380952380952	357.3619047619048	150.99999999999994
412047126	1441066818	30.908071644338808	122.40281941151657	5.557142857142857	357.2857142857143	150.99999999999994
412047126	1441066819	30.908097670286327	122.40281941458932	5.561904761904762	357.20952380952383	150.99999999999994
412047126	1441066820	30.908123577414532	122.4028192711762	5.566666666666666	357.1333333333333	150.99999999999994
412047126	1441066821	30.90814934667138	122.40281896740008	5.571428571428571	357.0571428571429	150.99999999999994
412047126	1441066822	30.90817495900482	122.40281848938382	5.576190476190476	356.9809523809524	150.99999999999994
412047126	1441066823	30.908200395362837	122.4028178232503	5.580952380952381	356.9047619047619	150.99999999999994
412047126	1441066824	30.908225636693402	122.40281695512233	5.585714285714285	356.8285714285714	150.99999999999994
412047126	1441066825	30.90825066394447	122.40281587112277	5.59047619047619	356.752380952381	150.99999999999994
412047126	1441066826	30.908275458064015	122.40281455737437	5.595238095238095	356.67619047619047	150.99999999999994
412047126	1441066827	30.908299999999986	122.402813	5.6	356.6	150.99999999999994
412047126	1441066828	30.908324296342546	122.40281119114857	5.6	356.46000000000004	150.99999999999994
412047126	1441066829	30.90834845625056	122.40280914707371	5.6	356.32000000000005	150.99999999999994
412047126	1441066830	30.90837261452512	122.40280689005512	5.6	356.18	150.99999999999994
412047126	1441066831	30.908396905967304	122.40280444237253	5.6	356.03999999999996	150.99999999999994
412047126	1441066832	30.908421465378147	122.40280182630575	5.6	355.9	150.99999999999994
412047126	1441066833	30.908446427558747	122.40279906413448	5.6	355.76	150.99999999999994
412047126	1441066834	30.90847192731016	122.40279617813853	5.6	355.62	150.99999999999994
412047126	1441066835	30.908498099433466	122.4027931905976	5.6	355.47999999999996	150.99999999999994
412047126	1441066836	30.908525078729728	122.40279012379152	5.6	355.34	150.99999999999994
412047126	1441066837	30.908552999999994	122.402787	5.6	355.2	150.99999999999994
412047126	1441066838	30.908581926839584	122.40278383636263	5.6	355.0125	150.99999999999994
412047126	1441066839	30.908611638020695	122.40278062945835	5.6	354.825	150.99999999999994
412047126	1441066840	30.90864184110976	122.4027773707259	5.6	354.6375	150.99999999999994
412047126	1441066841	30.908672243673212	122.40277405160407	5.6	354.45	150.99999999999994
412047126	1441066842	30.908702553277493	122.40277066353165	5.6	354.2625	150.99999999999994
412047126	1441066843	30.908732477489096	122.40276719794757	5.6	354.075	150.99999999999994
412047126	1441066844	30.908761723874434	122.4027636462907	5.6	353.8875	150.99999999999994
412047126	1441066845	30.908789999999996	122.40275999999999	5.6	353.7	150.99999999999994
412047126	1441066846	30.908817090291343	122.40275625123962	5.6	353.4916666666667	150.99999999999994
412047126	1441066847	30.908843086610577	122.40275239507464	5.6	353.2833333333333	150.99999999999994
412047126	1441066848	30.908868157678913	122.40274842729525	5.6	353.075	150.99999999999994
412047126	1441066849	30.908892472217527	122.40274434369161	5.6	352.8666666666666	150.99999999999994
412047126	1441066850	30.90891619894764	122.40274014005388	5.6	352.6583333333333	150.99999999999994
412047126	1441066851	30.908939506590432	122.40273581217214	5.6	352.45	150.99999999999994
412047126	1441066852	30.908962563867114	122.40273135583652	5.6	352.2416666666667	150.99999999999994
412047126	1441066853	30.90898553949884	122.40272676683703	5.6	352.03333333333336	150.99999999999994
412047126	1441066854	30.90900860220682	122.40272204096371	5.6	351.825	150.99999999999994
412047126	1441066855	30.909031920712227	122.40271717400647	5.6	351.6166666666667	150.99999999999994
412047126	1441066856	30.909055663736225	122.40271216175528	5.6	351.4083333333333	150.99999999999994
412047126	1441066857	30.90908	122.402707	5.6	351.2	150.99999999999994
412047126	1441066858	30.909105052187446	122.40270168436335	5.6	351.0888888888889	150.99999999999994
412047126	1441066859	30.909130758833477	122.40269620979943	5.6	350.97777777777776	150.99999999999994
412047126	1441066860	30.909157012435788	122.40269057109525	5.6	350.8666666666667	150.99999999999994
412047126	1441066861	30.909183705491994	122.40268476303788	5.6	350.75555555555553	150.99999999999994
412047126	1441066862	30.90921073049979	122.40267878041433	5.6	350.64444444444445	150.99999999999994
412047126	1441066863	30.90923797995683	122.40267261801168	5.6	350.5333333333333	150.99999999999994
412047126	1441066864	30.90926534636076	122.40266627061699	5.6	350.4222222222222	150.99999999999994
412047126	1441066865	30.909292722209262	122.40265973301737	5.6	350.31111111111113	150.99999999999994
412047126	1441066866	30.90932	122.402653	5.6	350.2	150.99999999999994
412047126	1441066867	30.909347095496393	122.40264607957694	5.619999999999999	350.02	150.99999999999994
412047126	1441066868	30.909374017525025	122.40263903266015	5.64	349.84000000000003	150.99999999999994
412047126	1441066869	30.909400798178222	122.40263193338653	5.66	349.65999999999997	150.99999999999994
412047126	1441066870	30.909427469548376	122.40262485589315	5.68	349.48	150.99999999999994
412047126	1441066871	30.909454063727875	122.40261787431712	5.699999999999999	349.3	150.99999999999994
412047126	1441066872	30.909480612809116	122.40261106279554	5.72	349.12	150.99999999999994
412047126	1441066873	30.909507148884497	122.4026044954657	5.74	348.94	150.99999999999994
412047126	1441066874	30.90953370404648	122.40259824646489	5.76	348.76	150.99999999999994
412047126	1441066875	30.90956031038749	122.40259238993049	5.779999999999999	348.58	150.99999999999994
412047126	1441066876	30.909586999999995	122.402587	5.8	348.40000000000003	150.99999999999994
412047126	1441066877	30.909613793511316	122.40258212623543	5.8	348.56363636363636	150.99999999999994
412047126	1441066878	30.90964066568826	122.40257771989714	5.8	348.72727272727275	150.99999999999994
412047126	1441066879	30.909667579832433	122.4025737076699	5.8	348.8909090909091	150.99999999999994
412047126	1441066880	30.909694499245497	122.40257001623841	5.8	349.05454545454546	150.99999999999994
412047126	1441066881	30.90972138722904	122.40256657228734	5.8	349.21818181818185	150.99999999999994
412047126	1441066882	30.90974820708469	122.40256330250124	5.8	349.3818181818182	150.99999999999994
412047126	1441066883	30.90977492211402	122.4025601335646	5.8	349.54545454545456	150.99999999999994
412047126	1441066884	30.909801495618655	122.40255699216189	5.8	349.7090909090909	150.99999999999994
412047126	1441066885	30.909827890900143	122.40255380497736	5.8	349.8727272727273	150.99999999999994
412047126	1441066886	30.909854071260074	122.40255049869535	5.8	350.03636363636366	150.99999999999994
412047126	1441066887	30.90988	122.40254699999998	5.8	350.2	150.99999999999994
412047126	1441066888	30.90990566604685	122.40254324327465	5.81	350.2	150.99999999999994
412047126	1441066889	30.909931160828975	122.4025391936994	5.82	350.2	150.99999999999994
412047126	1441066890	30.909956601400108	122.4025348241535	5.83	350.2	150.99999999999994
412047126	1441066891	30.909982104813942	122.40253010751618	5.84	350.2	150.99999999999994
412047126	1441066892	30.910007788124187	122.40252501666657	5.85	350.2	150.99999999999994
412047126	1441066893	30.91003376838451	122.40251952448375	5.86	350.2	150.99999999999994
412047126	1441066894	30.91006016264859	122.40251360384678	5.87	350.2	150.99999999999994
412047126	1441066895	30.9100870879701	122.4025072276346	5.88	350.2	150.99999999999994
412047126	1441066896	30.910114661402705	122.40250036872607	5.890000000000001	350.2	150.99999999999994
412047126	1441066897	30.910142999999998	122.402493	5.9	350.2	150.99999999999994
412047126	1441066898	30.9101721596806	122.40248512276824	5.9	350.2	150.99999999999994
412047126	1441066899	30.91020195182281	122.40247685207514	5.9	350.2	150.99999999999994
412047126	1441066900	30.910232126670003	122.40246833139844	5.9	350.2	150.99999999999994
412047126	1441066901	30.910262434465537	122.4024597042161	5.9	350.2	150.99999999999994
412047126	1441066902	30.910292625452797	122.40245111400644	5.9	350.2	150.99999999999994
412047126	1441066903	30.910322449875288	122.40244270424795	5.9	350.2	150.99999999999994
412047126	1441066904	30.910351657976506	122.40243461841945	5.9	350.2	150.99999999999994
412047126	1441066905	30.910379999999993	122.402427	5.9	350.2	150.99999999999994
412047126	1441066906	30.910407292949255	122.40241996280263	5.891666666666667	350.39166666666665	150.99999999999994
412047126	1441066907	30.910433620867448	122.40241350197542	5.883333333333334	350.5833333333333	150.99999999999994
412047126	1441066908	30.91045913455757	122.4024075830001	5.875	350.775	150.99999999999994
412047126	1441066909	30.91048398482267	122.40240217135833	5.866666666666667	350.96666666666664	150.99999999999994
412047126	1441066910	30.91050832246574	122.40239723253165	5.858333333333333	351.1583333333333	150.99999999999994
412047126	1441066911	30.910532298289787	122.40239273200149	5.85	351.34999999999997	150.99999999999994
412047126	1441066912	30.91055606309774	122.40238863524921	5.841666666666667	351.5416666666667	150.99999999999994
412047126	1441066913	30.910579767692614	122.40238490775616	5.833333333333333	351.73333333333335	150.99999999999994
412047126	1441066914	30.910603562877334	122.40238151500355	5.825	351.925	150.99999999999994
412047126	1441066915	30.91062759945485	122.40237842247255	5.816666666666666	352.1166666666667	150.99999999999994
412047126	1441066916	30.910652028228093	122.40237559564436	5.808333333333334	352.30833333333334	150.99999999999994
412047126	1441066917	30.910676999999996	122.40237299999998	5.8	352.5	150.99999999999994
412047126	1441066918	30.910702628148933	122.40237060677167	5.788888888888889	352.8666666666667	150.99999999999994
412047126	1441066919	30.910728876355044	122.4023684101962	5.777777777777778	353.23333333333335	150.99999999999994
412047126	1441066920	30.910755670873947	122.40236641026156	5.766666666666667	353.59999999999997	150.99999999999994
412047126	1441066921	30.910782937961216	122.40236460695576	5.7555555555555555	353.96666666666664	150.99999999999994
412047126	1441066922	30.910810603872473	122.40236300026682	5.7444444444444445	354.33333333333337	150.99999999999994
412047126	1441066923	30.910838594863307	122.40236159018271	5.733333333333333	354.70000000000005	150.99999999999994
412047126	1441066924	30.91086683718934	122.40236037669148	5.722222222222222	355.0666666666667	150.99999999999994
412047126	1441066925	30.910895257106144	122.40235935978114	5.711111111111111	355.4333333333334	150.99999999999994
412047126	1441066926	30.910923780869336	122.40235853943982	5.699999999999999	355.80000000000007	150.99999999999994
412047126	1441066927	30.910952334734496	122.40235791565549	5.688888888888888	356.1666666666667	150.99999999999994
412047126	1441066928	30.910980844957276	122.4023574884162	5.677777777777777	356.53333333333336	150.99999999999994
412047126	1441066929	30.911009237793255	122.4023572577101	5.666666666666666	356.90000000000003	150.99999999999994
412047126	1441066930	30.91103743949801	122.40235722352513	5.655555555555555	357.2666666666667	150.99999999999994
412047126	1441066931	30.91106537632719	122.40235738584943	5.644444444444444	357.6333333333334	150.99999999999994
412047126	1441066932	30.911092974536366	122.40235774467101	5.633333333333333	358.0	150.99999999999994
412047126	1441066933	30.911120160381156	122.40235829997793	5.622222222222222	358.3666666666667	150.99999999999994
412047126	1441066934	30.91114686011718	122.40235905175824	5.611111111111111	358.73333333333335	150.99999999999994
412047126	1441066935	30.911172999999994	122.40236000000002	5.6	359.1000000000001	150.99999999999994
412047126	1441066936	30.911198529089923	122.40236114182294	5.595454545454545	359.4454545454546	150.99999999999994
412047126	1441066937	30.91122348766588	122.40236246287355	5.590909090909091	359.7909090909091	150.99999999999994
412047126	1441066938	30.911247938811474	122.40236394593002	5.586363636363636	0.13636363636368287	150.99999999999994
412047126	1441066939	30.911271945610316	122.40236557377054	5.581818181818181	0.4818181818182552	150.99999999999994
412047126	1441066940	30.911295571146006	122.40236732917327	5.577272727272727	0.8272727272727707	150.99999999999994
412047126	1441066941	30.911318878502154	122.40236919491635	5.572727272727272	1.172727272727343	150.99999999999994
412047126	1441066942	30.91134193076232	122.40237115377789	5.568181818181818	1.5181818181818016	150.99999999999994
412047126	1441066943	30.91136479101016	122.40237318853599	5.5636363636363635	1.863636363636374	150.99999999999994
412047126	1441066944	30.911387522329246	122.40237528196876	5.559090909090909	2.2090909090909463	150.99999999999994
412047126	1441066945	30.91141018780318	122.40237741685426	5.554545454545455	2.554545454545462	150.99999999999994
412047126	1441066946	30.911432850515588	122.4023795759706	5.55	2.900000000000034	150.99999999999994
412047126	1441066947	30.911455573550032	122.40238174209581	5.545454545454545	3.2454545454546064	150.99999999999994
412047126	1441066948	30.911478419990143	122.40238389800794	5.540909090909091	3.590909090909065	150.99999999999994
412047126	1441066949	30.91150145291951	122.40238602648503	5.536363636363636	3.9363636363636374	150.99999999999994
412047126	1441066950	30.91152473542174	122.4023881103051	5.531818181818181	4.28181818181821	150.99999999999994
412047126	1441066951	30.911548330580434	122.40239013224614	5.527272727272727	4.627272727272725	150.99999999999994
412047126	1441066952	30.9115723014792	122.4023920750862	5.5227272727272725	4.9727272727272975	150.99999999999994
412047126	1441066953	30.911596711201625	122.40239392160322	5.5181818181818185	5.318181818181813	150.99999999999994
412047126	1441066954	30.91162162283131	122.40239565457517	5.513636363636364	5.6636363636363285	150.99999999999994
412047126	1441066955	30.911647099451876	122.40239725678	5.509090909090909	6.009090909090901	150.99999999999994
412047126	1441066956	30.911673204146904	122.40239871099563	5.504545454545455	6.354545454545416	150.99999999999994
412047126	1441066957	30.911699999999996	122.4024	5.5	6.699999999999989	150.99999999999994
412047126	1441066958	30.91172750357416	122.40240112747371	5.4875	6.925000000000011	150.99999999999994
412047126	1441066959	30.911755545349966	122.40240218070844	5.475	7.150000000000034	150.99999999999994
412047126	1441066960	30.91178390928745	122.40240326789869	5.4625	7.375	150.99999999999994
412047126	1441066961	30.911812379346603	122.40240449723915	5.45	7.599999999999966	150.99999999999994
412047126	1441066962	30.911840739487435	122.40240597692456	5.4375	7.824999999999989	150.99999999999994
412047126	1441066963	30.91186877366995	122.40240781514983	5.425000000000001	8.049999999999955	150.99999999999994
412047126	1441066964	30.911896265854125	122.40241012010993	5.4125000000000005	8.274999999999977	150.99999999999994
412047126	1441066965	30.911922999999994	122.402413	5.4	8.5	150.99999999999994
412047126	1441066966	30.91194881270396	122.40241653304629	5.4	8.283333333333303	150.99999999999994
412047126	1441066967	30.911973751108338	122.40242067759964	5.4	8.066666666666663	150.99999999999994
412047126	1441066968	30.911997914991858	122.40242536204192	5.4	7.849999999999966	150.99999999999994
412047126	1441066969	30.912021404133288	122.40243051475493	5.4	7.633333333333326	150.99999999999994
412047126	1441066970	30.91204431831132	122.4024360641204	5.4	7.416666666666629	150.99999999999994
412047126	1441066971	30.912066757304757	122.40244193851996	5.4	7.199999999999932	150.99999999999994
412047126	1441066972	30.912088820892357	122.40244806633525	5.4	6.9833333333333485	150.99999999999994
412047126	1441066973	30.91211060885287	122.40245437594777	5.4	6.7666666666666515	150.99999999999994
412047126	1441066974	30.9121322209651	122.40246079573909	5.4	6.550000000000011	150.99999999999994
412047126	1441066975	30.912153757007808	122.4024672540906	5.4	6.333333333333314	150.99999999999994
412047126	1441066976	30.912175316759853	122.40247367938379	5.4	6.116666666666674	150.99999999999994
412047126	1441066977	30.912197000000003	122.40248000000001	5.4	5.899999999999977	150.99999999999994
412047126	1441066978	30.912218900787458	122.40248614382955	5.4	5.8555555555554974	150.99999999999994
412047126	1441066979	30.912241090302675	122.40249203679838	5.4	5.811111111111131	150.99999999999994
412047126	1441066980	30.91226363400658	122.40249760434139	5.4	5.7666666666666515	150.99999999999994
412047126	1441066981	30.91228659735998	122.40250277189334	5.4	5.7222222222222285	150.99999999999994
412047126	1441066982	30.912310045823745	122.40250746488897	5.4	5.677777777777749	150.99999999999994
412047126	1441066983	30.91233404485877	122.40251160876292	5.4	5.633333333333383	150.99999999999994
412047126	1441066984	30.912358659925903	122.40251512894977	5.4	5.588888888888903	150.99999999999994
412047126	1441066985	30.91238395648603	122.40251795088402	5.4	5.54444444444448	150.99999999999994
412047126	1441066986	30.912410000000005	122.40252000000001	5.4	5.5	150.99999999999994
412047126	1441066987	30.91243681641485	122.40252124101612	5.4	5.377777777777794	150.99999999999994
412047126	1441066988	30.9124642736222	122.40252179578694	5.4	5.255555555555588	150.99999999999994
412047126	1441066989	30.91249219999988	122.40252182545133	5.4	5.133333333333326	150.99999999999994
412047126	1441066990	30.912520423925695	122.40252149114829	5.4	5.01111111111112	150.99999999999994
412047126	1441066991	30.912548773777427	122.402520954017	5.4	4.888888888888857	150.99999999999994
412047126	1441066992	30.912577077932895	122.40252037519687	5.4	4.7666666666666515	150.99999999999994
412047126	1441066993	30.912605164769932	122.40251991582744	5.4	4.644444444444446	150.99999999999994
412047126	1441066994	30.912632862666356	122.4025197370485	5.4	4.522222222222183	150.99999999999994
412047126	1441066995	30.912660000000006	122.40252000000001	5.4	4.399999999999977	150.99999999999994
412047126	1441066996	30.912686445974142	122.40252082573798	5.408333333333333	4.1749999999999545	150.99999999999994
412047126	1441066997	30.912712233093792	122.40252217498202	5.416666666666667	3.9499999999999886	150.99999999999994
412047126	1441066998	30.91273743468946	122.4025239683675	5.425000000000001	3.7250000000000227	150.99999999999994
412047126	1441066999	30.91276212409162	122.40252612652975	5.433333333333334	3.5	150.99999999999994
412047126	1441067000	30.912786374630738	122.40252857010398	5.441666666666666	3.2749999999999773	150.99999999999994
412047126	1441067001	30.9128102596373	122.40253121972532	5.45	3.0499999999999545	150.99999999999994
412047126	1441067002	30.912833852441768	122.40253399602878	5.458333333333334	2.8249999999999886	150.99999999999994
412047126	1441067003	30.912857226374662	122.40253681964937	5.466666666666667	2.599999999999966	150.99999999999994
412047126	1441067004	30.91288045476642	122.40253961122198	5.475	2.375	150.99999999999994
412047126	1441067005	30.912903610947573	122.40254229138145	5.483333333333333	2.150000000000034	150.99999999999994
412047126	1441067006	30.912926768248592	122.40254478076257	5.491666666666667	1.9250000000000114	150.99999999999994
412047126	1441067007	30.91294999999999	122.40254699999998	5.5	1.6999999999999886	150.99999999999994
412047126	1441067008	30.912973379987296	122.4025488798543	5.5	1.4499999999999886	150.99999999999994
412047126	1441067009	30.912996983815987	122.40255039158968	5.5	1.2000000000000455	150.99999999999994
412047126	1441067010	30.913020887546672	122.40255151659628	5.5	0.9499999999999886	150.99999999999994
412047126	1441067011	30.913045167239822	122.40255223626416	5.5	0.6999999999999886	150.99999999999994
412047126	1441067012	30.913069898956	122.40255253198343	5.5	0.4500000000000455	150.99999999999994
412047126	1441067013	30.9130951587557	122.40255238514406	5.5	0.20000000000004547	150.99999999999994
412047126	1441067014	30.913121022699432	122.4025517771361	5.5	359.95000000000005	150.99999999999994
412047126	1441067015	30.91314756684774	122.40255068934951	5.5	359.70000000000005	150.99999999999994
412047126	1441067016	30.91317486726109	122.4025491031742	5.5	359.45000000000005	150.99999999999994
412047126	1441067017	30.913202999999992	122.40254699999998	5.5	359.20000000000005	150.99999999999994
412047126	1441067018	30.913231982232535	122.40254438205767	5.5	358.87500000000006	150.99999999999994
412047126	1441067019	30.913261595557433	122.40254133494169	5.5	358.55	150.99999999999994
412047126	1441067020	30.913291562680932	122.40253796508756	5.5	358.225	150.99999999999994
412047126	1441067021	30.913321606309406	122.40253437893097	5.5	357.90000000000003	150.99999999999994
412047126	1441067022	30.91335144914918	122.40253068290778	5.5	357.57500000000005	150.99999999999994
412047126	1441067023	30.913380813906606	122.40252698345405	5.5	357.25000000000006	150.99999999999994
412047126	1441067024	30.91340942328807	122.402523387006	5.5	356.92500000000007	150.99999999999994
412047126	1441067025	30.913436999999988	122.40252000000001	5.5	356.6000000000001	150.99999999999994
412047126	1441067026	30.913463344041894	122.40251690489389	5.508333333333333	356.4000000000001	150.99999999999994
412047126	1441067027	30.91348856458594	122.40251408823048	5.516666666666667	356.20000000000005	150.99999999999994
412047126	1441067028	30.913512848097387	122.40251151257384	5.525	356.00000000000006	150.99999999999994
412047126	1441067029	30.91353638104151	122.4025091404879	5.533333333333333	355.80000000000007	150.99999999999994
412047126	1441067030	30.91355934988356	122.40250693453656	5.541666666666666	355.6000000000001	150.99999999999994
412047126	1441067031	30.913581941088783	122.40250485728363	5.55	355.4000000000001	150.99999999999994
412047126	1441067032	30.913604341122415	122.4025028712929	5.558333333333334	355.20000000000005	150.99999999999994
412047126	1441067033	30.913626736449718	122.40250093912806	5.566666666666666	355.00000000000006	150.99999999999994
412047126	1441067034	30.913649313535906	122.40249902335277	5.574999999999999	354.80000000000007	150.99999999999994
412047126	1441067035	30.913672258846194	122.40249708653064	5.583333333333333	354.6	150.99999999999994
412047126	1441067036	30.91369575884583	122.40249509122522	5.591666666666667	354.40000000000003	150.99999999999994
412047126	1441067037	30.913719999999994	122.402493	5.6	354.20000000000005	150.99999999999994
412047126	1441067038	30.913745122709354	122.40249078291534	5.6	354.21111111111117	150.99999999999994
412047126	1441067039	30.913771083116288	122.40248844001917	5.6	354.2222222222223	150.99999999999994
412047126	1441067040	30.913797791298588	122.40248597885642	5.6	354.2333333333334	150.99999999999994
412047126	1441067041	30.91382515733411	122.40248340697197	5.6	354.2444444444445	150.99999999999994
412047126	1441067042	30.913853091300638	122.40248073191074	5.6	354.2555555555556	150.99999999999994
412047126	1441067043	30.913881503276013	122.40247796121766	5.6	354.2666666666667	150.99999999999994
412047126	1441067044	30.913910303338064	122.4024751024377	5.6	354.2777777777778	150.99999999999994
412047126	1441067045	30.913939401564583	122.40247216311582	5.6	354.28888888888895	150.99999999999994
412047126	1441067046	30.913968708033412	122.402469150797	5.6	354.30000000000007	150.99999999999994
412047126	1441067047	30.913998132822407	122.40246607302625	5.6	354.3111111111112	150.99999999999994
412047126	1441067048	30.914027586009375	122.40246293734863	5.6	354.3222222222223	150.99999999999994
412047126	1441067049	30.914056977672168	122.40245975130918	5.6	354.33333333333337	150.99999999999994
412047126	1441067050	30.914086217888592	122.40245652245294	5.6	354.3444444444445	150.99999999999994
412047126	1441067051	30.914115216736516	122.40245325832508	5.6	354.35555555555555	150.99999999999994
412047126	1441067052	30.91414388429377	122.40244996647068	5.6	354.3666666666667	150.99999999999994
412047126	1441067053	30.914172130638207	122.40244665443493	5.6	354.3777777777778	150.99999999999994
412047126	1441067054	30.914199865847653	122.40244332976297	5.6	354.3888888888889	150.99999999999994
412047126	1441067055	30.914227	122.40244	5.6	354.40000000000003	150.99999999999994
412047126	1441067056	30.914253472110737	122.40243667130689	5.6	354.3666666666667	150.99999999999994
412047126	1441067057	30.914279336946052	122.40243334430694	5.6	354.33333333333337	150.99999999999994
412047126	1441067058	30.914304678209835	122.40243001823919	5.6	354.30000000000007	150.99999999999994
412047126	1441067059	30.914329579605912	122.40242669234256	5.6	354.2666666666667	150.99999999999994
412047126	1441067060	30.91435412483816	122.40242336585598	5.6	354.2333333333334	150.99999999999994
412047126	1441067061	30.91437839761042	122.40242003801842	5.6	354.20000000000005	150.99999999999994
412047126	1441067062	30.91440248162656	122.40241670806873	5.6	354.1666666666667	150.99999999999994
412047126	1441067063	30.9144264605904	122.40241337524589	5.6	354.1333333333334	150.99999999999994
412047126	1441067064	30.914450418205824	122.4024100387887	5.6	354.1000000000001	150.99999999999994
412047126	1441067065	30.914474438176665	122.4024066979361	5.6	354.0666666666667	150.99999999999994
412047126	1441067066	30.914498604206777	122.4024033519269	5.6	354.0333333333334	150.99999999999994
412047126	1441067067	30.914523000000003	122.4024	5.6	354.00000000000006	150.99999999999994
412047126	1441067068	30.91454770416743	122.40239664627653	5.6	354.07777777777784	150.99999999999994
412047126	1441067069	30.914572774949168	122.40239331440704	5.6	354.15555555555557	150.99999999999994
412047126	1441067070	30.91459826549257	122.40239003292447	5.6	354.2333333333334	150.99999999999994
412047126	1441067071	30.914624228944984	122.40238683036172	5.6	354.3111111111112	150.99999999999994
412047126	1441067072	30.91465071845378	122.40238373525176	5.6	354.3888888888889	150.99999999999994
412047126	1441067073	30.914677787166323	122.40238077612757	5.6	354.4666666666667	150.99999999999994
412047126	1441067074	30.914705488229966	122.40237798152218	5.6	354.5444444444445	150.99999999999994
412047126	1441067075	30.914733874792073	122.40237537996863	5.6	354.62222222222226	150.99999999999994
412047126	1441067076	30.91476299999999	122.40237299999998	5.6	354.70000000000005	150.99999999999994
412047126	1441067077	30.91479287017636	122.40237086156286	5.6	354.86666666666673	150.99999999999994
412047126	1441067078	30.914823304344736	122.4023689502578	5.6	355.03333333333336	150.99999999999994
412047126	1441067079	30.914854074703932	122.40236724309887	5.6	355.20000000000005	150.99999999999994
412047126	1441067080	30.914884953452756	122.40236571710011	5.6	355.3666666666667	150.99999999999994
412047126	1441067081	30.914915712790012	122.40236434927559	5.6	355.53333333333336	150.99999999999994
412047126	1441067082	30.91494612491455	122.40236311663928	5.6	355.7	150.99999999999994
412047126	1441067083	30.914975962025174	122.40236199620529	5.6	355.8666666666667	150.99999999999994
412047126	1441067084	30.91500499632072	122.40236096498754	5.6	356.03333333333336	150.99999999999994
412047126	1441067085	30.915032999999987	122.40236000000002	5.6	356.20000000000005	150.99999999999994
412047126	1441067086	30.91505980965047	122.4023590792873	5.6	356.2583333333333	150.99999999999994
412047126	1441067087	30.91508551941409	122.40235818501615	5.6	356.31666666666666	150.99999999999994
412047126	1441067088	30.915110287821445	122.402357300384	5.6	356.37500000000006	150.99999999999994
412047126	1441067089	30.915134273403126	122.40235640858812	5.6	356.4333333333334	150.99999999999994
412047126	1441067090	30.915157634689688	122.40235549282588	5.6	356.4916666666667	150.99999999999994
412047126	1441067091	30.915180530211693	122.40235453629451	5.6	356.55000000000007	150.99999999999994
412047126	1441067092	30.915203118499733	122.40235352219129	5.6	356.6083333333334	150.99999999999994
412047126	1441067093	30.91522555808437	122.4023524337135	5.6	356.6666666666667	150.99999999999994
412047126	1441067094	30.915248007496153	122.40235125405829	5.6	356.725	150.99999999999994
412047126	1441067095	30.91527062526564	122.40234996642286	5.6	356.78333333333336	150.99999999999994
412047126	1441067096	30.915293569923406	122.4023485540044	5.6	356.8416666666667	150.99999999999994
412047126	1441067097	30.915316999999998	122.402347	5.6	356.90000000000003	150.99999999999994
412047126	1441067098	30.91534104265135	122.40234530013063	5.6	356.9777777777778	150.99999999999994
412047126	1441067099	30.915365699535055	122.40234350021252	5.6	357.0555555555556	150.99999999999994
412047126	1441067100	30.91539094093414	122.4023416585858	5.6	357.1333333333334	150.99999999999994
412047126	1441067101	30.9154167371316	122.40233983359064	5.6	357.21111111111117	150.99999999999994
412047126	1441067102	30.915443058410435	122.40233808356732	5.6	357.28888888888895	150.99999999999994
412047126	1441067103	30.915469875053677	122.40233646685616	5.6	357.3666666666668	150.99999999999994
412047126	1441067104	30.915497157344326	122.40233504179757	5.6	357.4444444444445	150.99999999999994
412047126	1441067105	30.915524875565428	122.402333866732	5.6	357.52222222222235	150.99999999999994
412047126	1441067106	30.915552999999996	122.40233300000001	5.6	357.6000000000001	150.99999999999994
412047126	1441067107	30.915581492019932	122.40233247840501	5.6	357.72222222222234	150.99999999999994
412047126	1441067108	30.91561027735258	122.40233225260172	5.6	357.84444444444455	150.99999999999994
412047126	1441067109	30.915639272814165	122.40233225170752	5.6	357.9666666666667	150.99999999999994
412047126	1441067110	30.915668395220916	122.40233240483984	5.6	358.08888888888896	150.99999999999994
412047126	1441067111	30.915697561389063	122.40233264111589	5.6	358.21111111111117	150.99999999999994
412047126	1441067112	30.915726688134825	122.40233288965288	5.6	358.3333333333334	150.99999999999994
412047126	1441067113	30.915755692274406	122.4023330795679	5.6	358.4555555555556	150.99999999999994
412047126	1441067114	30.915784490624063	122.40233313997796	5.6	358.5777777777778	150.99999999999994
412047126	1441067115	30.915813	122.40233300000001	5.6	358.70000000000005	150.99999999999994
412047126	1441067116	30.915841150318673	122.40233260376633	5.6	358.55	150.99999999999994
412047126	1441067117	30.91586892389743	122.40233195547074	5.6	358.40000000000003	150.99999999999994
412047126	1441067118	30.915896316153862	122.40233107432259	5.6	358.25000000000006	150.99999999999994
412047126	1441067119	30.91592332250553	122.40232997953119	5.6	358.1000000000001	150.99999999999994
412047126	1441067120	30.91594993837002	122.40232869030586	5.6	357.9500000000001	150.99999999999994
412047126	1441067121	30.915976159164906	122.40232722585606	5.6	357.8	150.99999999999994
412047126	1441067122	30.916001980307765	122.40232560539111	5.6	357.65000000000003	150.99999999999994
412047126	1441067123	30.916027397216187	122.40232384812047	5.6	357.50000000000006	150.99999999999994
412047126	1441067124	30.916052405307738	122.4023219732536	5.6	357.3500000000001	150.99999999999994
412047126	1441067125	30.916077	122.40232	5.6	357.20000000000005	150.99999999999994
412047126	1441067126	30.91610119778742	122.40231794434256	5.6	357.2272727272728	150.99999999999994
412047126	1441067127	30.916125099471923	122.40231580935777	5.6	357.25454545454556	150.99999999999994
412047126	1441067128	30.916148826932286	122.40231359489563	5.6	357.28181818181827	150.99999999999994
412047126	1441067129	30.91617250204732	122.40231130080602	5.6	357.30909090909097	150.99999999999994
412047126	1441067130	30.916196246695762	122.40230892693886	5.6	357.3363636363637	150.99999999999994
412047126	1441067131	30.916220182756422	122.40230647314402	5.6	357.36363636363643	150.99999999999994
412047126	1441067132	30.916244432108073	122.4023039392714	5.6	357.3909090909092	150.99999999999994
412047126	1441067133	30.916269116629486	122.40230132517087	5.6	357.4181818181819	150.99999999999994
412047126	1441067134	30.91629435819943	122.40229863069223	5.6	357.4454545454546	150.99999999999994
412047126	1441067135	30.916320278696684	122.40229585568535	5.6	357.47272727272735	150.99999999999994
412047126	1441067136	30.916347	122.402293	5.6	357.50000000000006	150.99999999999994
412047126	1441067137	30.916374597845497	122.4022900680902	5.6	357.33333333333337	150.99999999999994
412047126	1441067138	30.916402963398614	122.40228708282679	5.6	357.16666666666674	150.99999999999994
412047126	1441067139	30.91643194168218	122.40228407168492	5.6	357.00000000000006	150.99999999999994
412047126	1441067140	30.91646137771897	122.40228106213978	5.6	356.83333333333337	150.99999999999994
412047126	1441067141	30.916491116531798	122.40227808166657	5.6	356.6666666666667	150.99999999999994
412047126	1441067142	30.91652100314349	122.4022751577406	5.6	356.50000000000006	150.99999999999994
412047126	1441067143	30.916550882576864	122.40227231783726	5.6	356.33333333333337	150.99999999999994
412047126	1441067144	30.91658059985477	122.40226958943191	5.6	356.16666666666674	150.99999999999994
412047126	1441067145	30.916609999999995	122.402267	5.6	356.00000000000006	150.99999999999994
412047126	1441067146	30.91663895981789	122.4022645695536	5.609999999999999	355.9200000000001	150.99999999999994
412047126	1441067147	30.91666748324365	122.40226228825072	5.619999999999999	355.84000000000003	150.99999999999994
412047126	1441067148	30.916695605994967	122.40226013878595	5.63	355.76000000000005	150.99999999999994
412047126	1441067149	30.916723363789508	122.40225810385375	5.64	355.68000000000006	150.99999999999994
412047126	1441067150	30.916750792344963	122.40225616614865	5.6499999999999995	355.6000000000001	150.99999999999994
412047126	1441067151	30.91677792737899	122.40225430836509	5.66	355.52000000000004	150.99999999999994
412047126	1441067152	30.91680480460929	122.40225251319751	5.67	355.44000000000005	150.99999999999994
412047126	1441067153	30.916831459753503	122.4022507633403	5.68	355.36	150.99999999999994
412047126	1441067154	30.916857928529314	122.4022490414879	5.6899999999999995	355.28000000000003	150.99999999999994
412047126	1441067155	30.916884246654394	122.40224733033465	5.699999999999999	355.20000000000005	150.99999999999994
412047126	1441067156	30.916910449846394	122.40224561257487	5.71	355.12000000000006	150.99999999999994
412047126	1441067157	30.91693657382298	122.40224387090292	5.72	355.0400000000001	150.99999999999994
412047126	1441067158	30.916962654301827	122.4022420880131	5.7299999999999995	354.96000000000004	150.99999999999994
412047126	1441067159	30.916988727000593	122.40224024659965	5.74	354.88000000000005	150.99999999999994
412047126	1441067160	30.917014827636915	122.40223832935686	5.75	354.8	150.99999999999994
412047126	1441067161	30.917040991928467	122.40223631897895	5.76	354.72	150.99999999999994
412047126	1441067162	30.9170672555929	122.40223419816013	5.77	354.64000000000004	150.99999999999994
412047126	1441067163	30.91709365434788	122.40223194959458	5.779999999999999	354.56000000000006	150.99999999999994
412047126	1441067164	30.91712022391102	122.4022295559765	5.79	354.48	150.99999999999994
412047126	1441067165	30.917147	122.402227	5.8	354.40000000000003	150.99999999999994
412047126	1441067166	30.91717400735476	122.40222426265596	5.8	354.18000000000006	150.99999999999994
412047126	1441067167	30.917201226804483	122.40222131812246	5.8	353.96000000000004	150.99999999999994
412047126	1441067168	30.917228628200686	122.40221813887422	5.8	353.74	150.99999999999994
412047126	1441067169	30.917256181394844	122.40221469738603	5.8	353.52000000000004	150.99999999999994
412047126	1441067170	30.917283856238456	122.4022109661326	5.8	353.3	150.99999999999994
412047126	1441067171	30.917311622582996	122.40220691758859	5.8	353.08000000000004	150.99999999999994
412047126	1441067172	30.917339450279965	122.40220252422871	5.8	352.86	150.99999999999994
412047126	1441067173	30.917367309180797	122.40219775852759	5.8	352.64000000000004	150.99999999999994
412047126	1441067174	30.917395169136995	122.40219259295982	5.8	352.42	150.99999999999994
412047126	1441067175	30.917423	122.40218699999998	5.8	352.20000000000005	150.99999999999994
412047126	1441067176	30.91745077154544	122.4021809706144	5.81	352.15000000000003	150.99999999999994
412047126	1441067177	30.917478453245614	122.40217456973622	5.82	352.1	150.99999999999994
412047126	1441067178	30.91750601449699	122.40216788079043	5.83	352.05	150.99999999999994
412047126	1441067179	30.917533424696117	122.4021609872022	5.84	352.00000000000006	150.99999999999994
412047126	1441067180	30.91756065323951	122.40215397239669	5.85	351.95000000000005	150.99999999999994
412047126	1441067181	30.917587669523687	122.40214691979925	5.86	351.90000000000003	150.99999999999994
412047126	1441067182	30.91761444294523	122.40213991283528	5.87	351.85	150.99999999999994
412047126	1441067183	30.917640942900732	122.4021330349303	5.88	351.80000000000007	150.99999999999994
412047126	1441067184	30.917667138786776	122.40212636950997	5.890000000000001	351.75000000000006	150.99999999999994
412047126	1441067185	30.917692999999996	122.40212000000001	5.9	351.70000000000005	150.99999999999994
412047126	1441067186	30.917718509804057	122.40211399089279	5.904761904761905	351.5428571428572	150.99999999999994
412047126	1441067187	30.917743706930736	122.40210833094703	5.90952380952381	351.38571428571436	150.99999999999994
412047126	1441067188	30.91776864397885	122.40210298998801	5.914285714285715	351.2285714285715	150.99999999999994
412047126	1441067189	30.91779337354717	122.40209793784096	5.919047619047619	351.0714285714286	150.99999999999994
412047126	1441067190	30.91781794823449	122.40209314433105	5.923809523809524	350.91428571428577	150.99999999999994
412047126	1441067191	30.91784242063959	122.40208857928342	5.928571428571429	350.7571428571429	150.99999999999994
412047126	1441067192	30.91786684336125	122.4020842125231	5.933333333333334	350.6000000000001	150.99999999999994
412047126	1441067193	30.917891268998208	122.4020800138752	5.938095238095238	350.4428571428572	150.99999999999994
412047126	1441067194	30.917915750149245	122.40207595316468	5.942857142857143	350.28571428571433	150.99999999999994
412047126	1441067195	30.917940339413104	122.40207200021652	5.947619047619048	350.1285714285715	150.99999999999994
412047126	1441067196	30.917965089388545	122.40206812485563	5.9523809523809526	349.97142857142865	150.99999999999994
412047126	1441067197	30.91799005267428	122.40206429690689	5.957142857142857	349.81428571428575	150.99999999999994
412047126	1441067198	30.91801528186909	122.40206048619515	5.961904761904762	349.6571428571429	150.99999999999994
412047126	1441067199	30.918040829571662	122.40205666254519	5.966666666666667	349.50000000000006	150.99999999999994
412047126	1441067200	30.918066748380742	122.4020527957818	5.9714285714285715	349.3428571428572	150.99999999999994
412047126	1441067201	30.91809309089506	122.40204885572969	5.976190476190476	349.1857142857143	150.99999999999994
412047126	1441067202	30.918119909713326	122.4020448122135	5.980952380952381	349.02857142857147	150.99999999999994
412047126	1441067203	30.918147257434235	122.40204063505789	5.985714285714286	348.8714285714286	150.99999999999994
412047126	1441067204	30.918175186656534	122.40203629408742	5.9904761904761905	348.7142857142858	150.99999999999994
412047126	1441067205	30.91820374997889	122.40203175912663	5.995238095238095	348.5571428571429	150.99999999999994
412047126	1441067206	30.918233	122.40202699999999	6.0	348.40000000000003	150.99999999999994
412047126	1441067207	30.918262953885883	122.40202199187974	6.0	348.57777777777784	150.99999999999994
412047126	1441067208	30.918293487071846	122.40201673132944	6.0	348.75555555555565	150.99999999999994
412047126	1441067209	30.918324439560575	122.40201122026052	6.0	348.9333333333334	150.99999999999994
412047126	1441067210	30.91835565135473	122.40200546058443	6.0	349.1111111111112	150.99999999999994
412047126	1441067211	30.91838696245695	122.40199945421263	6.0	349.28888888888895	150.99999999999994
412047126	1441067212	30.91841821286992	122.40199320305668	6.0	349.46666666666675	150.99999999999994
412047126	1441067213	30.91844924259631	122.40198670902817	6.0	349.6444444444445	150.99999999999994
412047126	1441067214	30.918479891638782	122.4019799740387	6.0	349.8222222222223	150.99999999999994
412047126	1441067215	30.91851000000001	122.40197300000001	6.0	350.00000000000006	150.99999999999994
412047126	1441067216	30.91853944853592	122.40196580529128	6.0	350.09000000000003	150.99999999999994
412047126	1441067217	30.91856828151553	122.4019584741617	6.0	350.18000000000006	150.99999999999994
412047126	1441067218	30.91859658406105	122.40195110732797	6.0	350.27000000000004	150.99999999999994
412047126	1441067219	30.91862444129479	122.40194380550695	6.0	350.36	150.99999999999994
412047126	1441067220	30.91865193833905	122.4019366694155	6.0	350.45000000000005	150.99999999999994
412047126	1441067221	30.918679160316135	122.40192979977067	6.0	350.5400000000001	150.99999999999994
412047126	1441067222	30.9187061923484	122.40192329728949	6.0	350.63000000000005	150.99999999999994
412047126	1441067223	30.918733119558215	122.40191726268912	6.0	350.7200000000001	150.99999999999994
412047126	1441067224	30.918760027067943	122.40191179668686	6.0	350.81000000000006	150.99999999999994
412047126	1441067225	30.918787000000005	122.40190700000001	6.0	350.90000000000003	150.99999999999994
412047126	1441067226	30.918814104422275	122.40190293534272	6.0	350.9800000000001	150.99999999999994
412047126	1441067227	30.918841330184833	122.40189951341607	6.0	351.06000000000006	150.99999999999994
412047126	1441067228	30.918868648083258	122.40189660691777	6.0	351.14000000000004	150.99999999999994
412047126	1441067229	30.918896028913046	122.40189408854538	6.0	351.22	150.99999999999994
412047126	1441067230	30.91892344346978	122.40189183099626	6.0	351.3	150.99999999999994
412047126	1441067231	30.918950862548943	122.40188970696775	6.0	351.38000000000005	150.99999999999994
412047126	1441067232	30.918978256946055	122.40188758915694	6.0	351.4600000000001	150.99999999999994
412047126	1441067233	30.919005597456618	122.40188535026084	6.0	351.5400000000001	150.99999999999994
412047126	1441067234	30.919032854876107	122.4018828629763	6.0	351.62000000000006	150.99999999999994
412047126	1441067235	30.91906	122.40187999999999	6.0	351.70000000000005	150.99999999999994
412047126	1441067236	30.919087007773765	122.40187667132808	5.99	352.18000000000006	150.99999999999994
412047126	1441067237	30.919113869742947	122.40187293615473	5.98	352.66	150.99999999999994
412047126	1441067238	30.91914058160308	122.40186889097382	5.97	353.14000000000004	150.99999999999994
412047126	1441067239	30.919167139049755	122.40186463227924	5.96	353.62000000000006	150.99999999999994
412047126	1441067240	30.91919353777851	122.40186025656509	5.95	354.1000000000001	150.99999999999994
412047126	1441067241	30.919219773484972	122.40185586032554	5.94	354.5800000000001	150.99999999999994
412047126	1441067242	30.919245841864722	122.4018515400548	5.930000000000001	355.06000000000006	150.99999999999994
412047126	1441067243	30.919271738613386	122.40184739224732	5.92	355.5400000000001	150.99999999999994
412047126	1441067244	30.91929745942659	122.40184351339754	5.91	356.02000000000004	150.99999999999994
412047126	1441067245	30.919323	122.40184000000002	5.9	356.50000000000006	150.99999999999994
412047126	1441067246	30.91934836217398	122.40183692894792	5.895238095238096	356.604761904762	150.99999999999994
412047126	1441067247	30.919373572367867	122.40183429872809	5.890476190476191	356.70952380952383	150.99999999999994
412047126	1441067248	30.91939866314571	122.40183208822587	5.885714285714286	356.8142857142858	150.99999999999994
412047126	1441067249	30.91942366707155	122.40183027632655	5.880952380952381	356.91904761904766	150.99999999999994
412047126	1441067250	30.91944861670946	122.40182884191536	5.876190476190477	357.0238095238096	150.99999999999994
412047126	1441067251	30.919473544623457	122.40182776387752	5.871428571428572	357.1285714285715	150.99999999999994
412047126	1441067252	30.91949848337758	122.40182702109827	5.866666666666667	357.23333333333335	150.99999999999994
412047126	1441067253	30.919523465535857	122.40182659246275	5.861904761904762	357.33809523809526	150.99999999999994
412047126	1441067254	30.91954852366229	122.40182645685611	5.857142857142858	357.44285714285724	150.99999999999994
412047126	1441067255	30.91957369032094	122.40182659316353	5.852380952380953	357.5476190476191	150.99999999999994
412047126	1441067256	30.91959899807579	122.4018269802701	5.847619047619047	357.652380952381	150.99999999999994
412047126	1441067257	30.919624479490906	122.40182759706092	5.8428571428571425	357.75714285714287	150.99999999999994
412047126	1441067258	30.919650167130268	122.40182842242105	5.838095238095238	357.8619047619048	150.99999999999994
412047126	1441067259	30.919676093557893	122.40182943523553	5.833333333333333	357.9666666666667	150.99999999999994
412047126	1441067260	30.919702291337806	122.40183061438945	5.828571428571428	358.0714285714286	150.99999999999994
412047126	1441067261	30.919728793034025	122.40183193876777	5.8238095238095235	358.1761904761905	150.99999999999994
412047126	1441067262	30.919755631210542	122.40183338725555	5.819047619047619	358.28095238095244	150.99999999999994
412047126	1441067263	30.919782838431388	122.40183493873768	5.814285714285714	358.3857142857143	150.99999999999994
412047126	1441067264	30.91981044726057	122.4018365720992	5.809523809523809	358.4904761904762	150.99999999999994
412047126	1441067265	30.91983849026209	122.40183826622501	5.804761904761905	358.59523809523813	150.99999999999994
412047126	1441067266	30.919867	122.40184000000002	5.8	358.70000000000005	150.99999999999994
412047126	1441067267	30.919895981653028	122.40184175106883	5.8	358.9777777777778	150.99999999999994
412047126	1441067268	30.919925330859	122.40184349211474	5.8	359.2555555555556	150.99999999999994
412047126	1441067269	30.9199549158705	122.40184519458074	5.8	359.53333333333336	150.99999999999994
412047126	1441067270	30.919984604940087	122.40184682990979	5.8	359.81111111111113	150.99999999999994
412047126	1441067271	30.920014266320365	122.40184836954471	5.8	0.08888888888890278	150.99999999999994
412047126	1441067272	30.920043768263902	122.4018497849284	5.8	0.36666666666667425	150.99999999999994
412047126	1441067273	30.920072979023296	122.40185104750368	5.8	0.6444444444445026	150.99999999999994
412047126	1441067274	30.92010176685112	122.4018521287133	5.8	0.9222222222222172	150.99999999999994
412047126	1441067275	30.920129999999997	122.40185299999999	5.8	1.2000000000000455	150.99999999999994
412047126	1441067276	30.92015758388277	122.40185364192197	5.779999999999999	1.420000000000016	150.99999999999994
412047126	1441067277	30.920184572553474	122.40185407149937	5.76	1.6400000000000432	150.99999999999994
412047126	1441067278	30.920211057226414	122.40185431486786	5.74	1.8600000000000136	150.99999999999994
412047126	1441067279	30.920237129115876	122.40185439816315	5.72	2.080000000000041	150.99999999999994
412047126	1441067280	30.920262879436144	122.40185434752094	5.699999999999999	2.300000000000068	150.99999999999994
412047126	1441067281	30.920288399401535	122.401854189077	5.68	2.5200000000000387	150.99999999999994
412047126	1441067282	30.920313780226323	122.4018539489671	5.66	2.740000000000009	150.99999999999994
412047126	1441067283	30.920339113124808	122.40185365332707	5.64	2.9600000000000364	150.99999999999994
412047126	1441067284	30.920364489311265	122.40185332829275	5.619999999999999	3.1800000000000637	150.99999999999994
412047126	1441067285	30.920389999999994	122.40185299999999	5.6	3.400000000000034	150.99999999999994
412047126	1441067286	30.920415717414123	122.40185269045979	5.6	3.2700000000000387	150.99999999999994
412047126	1441067287	30.920441637812157	122.40185240518355	5.6	3.140000000000043	150.99999999999994
412047126	1441067288	30.920467738461447	122.4018521455578	5.6	3.0100000000000477	150.99999999999994
412047126	1441067289	30.920493996629336	122.40185191296905	5.6	2.8799999999999955	150.99999999999994
412047126	1441067290	30.92052038958316	122.40185170880387	5.6	2.750000000000057	150.99999999999994
412047126	1441067291	30.92054689459027	122.4018515344488	5.6	2.6200000000000614	150.99999999999994
412047126	1441067292	30.920573488918013	122.40185139129032	5.6	2.490000000000066	150.99999999999994
412047126	1441067293	30.92060014983374	122.40185128071501	5.6	2.3600000000000705	150.99999999999994
412047126	1441067294	30.920626854604794	122.40185120410939	5.6	2.230000000000075	150.99999999999994
412047126	1441067295	30.920653580498534	122.40185116286001	5.6	2.1000000000000796	150.99999999999994
412047126	1441067296	30.920680304782298	122.4018511583534	5.6	1.9700000000000273	150.99999999999994
412047126	1441067297	30.920707004723436	122.40185119197614	5.6	1.8400000000000318	150.99999999999994
412047126	1441067298	30.920733657589288	122.40185126511476	5.6	1.7100000000000364	150.99999999999994
412047126	1441067299	30.92076024064723	122.40185137915579	5.6	1.580000000000041	150.99999999999994
412047126	1441067300	30.920786731164586	122.4018515354858	5.6	1.4500000000000455	150.99999999999994
412047126	1441067301	30.920813106408715	122.40185173549138	5.6	1.32000000000005	150.99999999999994
412047126	1441067302	30.920839343646975	122.40185198055899	5.6	1.1900000000000546	150.99999999999994
412047126	1441067303	30.9208654201467	122.40185227207527	5.6	1.0600000000000591	150.99999999999994
412047126	1441067304	30.920891313175254	122.40185261142676	5.6	0.9300000000000637	150.99999999999994
412047126	1441067305	30.920916999999992	122.40185299999999	5.6	0.8000000000000682	150.99999999999994
412047126	1441067306	30.920942466685272	122.40185343680753	5.609523809523809	0.5428571428572013	150.99999999999994
412047126	1441067307	30.92096773448363	122.40185391136585	5.619047619047619	0.28571428571433444	150.99999999999994
412047126	1441067308	30.920992833444554	122.40185441081739	5.628571428571428	0.02857142857146755	150.99999999999994
412047126	1441067309	30.921017793617594	122.4018549223046	5.638095238095238	359.7714285714286	150.99999999999994
412047126	1441067310	30.921042645052268	122.4018554329699	5.647619047619047	359.5142857142858	150.99999999999994
412047126	1441067311	30.921067417798096	122.40185592995572	5.657142857142857	359.25714285714287	150.99999999999994
412047126	1441067312	30.921092141904605	122.40185640040441	5.666666666666666	359.0	150.99999999999994
412047126	1441067313	30.921116847421338	122.4018568314584	5.676190476190476	358.7428571428572	150.99999999999994
412047126	1441067314	30.9211415643978	122.40185721026002	5.685714285714285	358.4857142857143	150.99999999999994
412047126	1441067315	30.921166322883497	122.40185752395166	5.6952380952380945	358.22857142857146	150.99999999999994
412047126	1441067316	30.921191152927996	122.40185775967565	5.704761904761905	357.9714285714286	150.99999999999994
412047126	1441067317	30.921216084580774	122.40185790457431	5.714285714285714	357.7142857142857	150.99999999999994
412047126	1441067318	30.92124114789139	122.40185794579	5.723809523809524	357.45714285714286	150.99999999999994
412047126	1441067319	30.921266372909333	122.40185787046495	5.733333333333333	357.20000000000005	150.99999999999994
412047126	1441067320	30.92129178968414	122.4018576657415	5.742857142857143	356.9428571428571	150.99999999999994
412047126	1441067321	30.921317428265322	122.40185731876191	5.752380952380952	356.68571428571425	150.99999999999994
412047126	1441067322	30.921343318702416	122.40185681666844	5.761904761904762	356.42857142857144	150.99999999999994
412047126	1441067323	30.921369491044914	122.4018561466033	5.771428571428571	356.1714285714286	150.99999999999994
412047126	1441067324	30.92139597534233	122.40185529570871	5.780952380952381	355.9142857142857	150.99999999999994
412047126	1441067325	30.921422801644187	122.40185425112688	5.79047619047619	355.65714285714284	150.99999999999994
412047126	1441067326	30.921449999999986	122.40185299999999	5.8	355.4	150.99999999999994
412047126	1441067327	30.92147758960857	122.40185153342354	5.8052631578947365	355.2842105263158	150.99999999999994
412047126	1441067328	30.921505546265973	122.40184985830625	5.810526315789474	355.1684210526316	150.99999999999994
412047126	1441067329	30.92153383491763	122.40184798551026	5.815789473684211	355.05263157894734	150.99999999999994
412047126	1441067330	30.92156242050889	122.40184592589767	5.821052631578947	354.93684210526317	150.99999999999994
412047126	1441067331	30.921591267985182	122.40184369033062	5.826315789473684	354.82105263157894	150.99999999999994
412047126	1441067332	30.92162034229186	122.40184128967122	5.831578947368421	354.70526315789476	150.99999999999994
412047126	1441067333	30.92164960837432	122.40183873478165	5.836842105263158	354.5894736842105	150.99999999999994
412047126	1441067334	30.921679031177995	122.40183603652407	5.842105263157895	354.4736842105263	150.99999999999994
412047126	1441067335	30.92170857564821	122.40183320576065	5.847368421052631	354.3578947368421	150.99999999999994
412047126	1441067336	30.92173820673041	122.40183025335362	5.852631578947369	354.2421052631579	150.99999999999994
412047126	1441067337	30.921767889369995	122.40182719016518	5.8578947368421055	354.12631578947367	150.99999999999994
412047126	1441067338	30.92179758851233	122.4018240270576	5.863157894736842	354.0105263157895	150.99999999999994
412047126	1441067339	30.921827269102845	122.40182077489308	5.868421052631579	353.89473684210526	150.99999999999994
412047126	1441067340	30.921856896086915	122.40181744453398	5.873684210526316	353.7789473684211	150.99999999999994
412047126	1441067341	30.92188643440996	122.40181404684252	5.878947368421053	353.6631578947368	150.99999999999994
412047126	1441067342	30.92191584901738	122.40181059268104	5.88421052631579	353.5473684210526	150.99999999999994
412047126	1441067343	30.921945104854597	122.40180709291191	5.889473684210526	353.43157894736845	150.99999999999994
412047126	1441067344	30.921974166866992	122.40180355839742	5.894736842105264	353.3157894736842	150.99999999999994
412047126	1441067345	30.922002999999986	122.40179999999998	5.9	353.2	150.99999999999994
412047126	1441067346	30.922031581168056	122.40179642308982	5.91	353.25	150.99999999999994
412047126	1441067347	30.922059935161837	122.40179281106839	5.92	353.3	150.99999999999994
412047126	1441067348	30.92208809874101	122.40178914184503	5.930000000000001	353.35	150.99999999999994
412047126	1441067349	30.922116108665293	122.40178539332895	5.94	353.4	150.99999999999994
412047126	1441067350	30.922144001694342	122.40178154342938	5.95	353.45	150.99999999999994
412047126	1441067351	30.92217181458787	122.40177757005554	5.96	353.5	150.99999999999994
412047126	1441067352	30.922199584105513	122.40177345111655	5.97	353.55	150.99999999999994
412047126	1441067353	30.922227347006977	122.40176916452158	5.98	353.59999999999997	150.99999999999994
412047126	1441067354	30.922255140051917	122.40176468817972	5.99	353.65	150.99999999999994
412047126	1441067355	30.922282999999997	122.40176000000001	6.0	353.7	150.99999999999994
412047126	1441067356	30.922310950244594	122.40175508828435	6.0	353.65	150.99999999999994
412047126	1441067357	30.922338960713965	122.40174998290617	6.0	353.59999999999997	150.99999999999994
412047126	1441067358	30.922366987970094	122.40174472413176	6.0	353.55	150.99999999999994
412047126	1441067359	30.922394988574965	122.40173935222755	6.0	353.5	150.99999999999994
412047126	1441067360	30.92242291909056	122.40173390745991	6.0	353.45	150.99999999999994
412047126	1441067361	30.922450736078904	122.40172843009535	6.0	353.4	150.99999999999994
412047126	1441067362	30.922478396101997	122.40172296040045	6.0	353.35	150.99999999999994
412047126	1441067363	30.922505855721855	122.4017175386418	6.0	353.3	150.99999999999994
412047126	1441067364	30.922533071500517	122.40171220508608	6.0	353.25	150.99999999999994
412047126	1441067365	30.92256	122.401707	6.0	353.2	150.99999999999994
412047126	1441067366	30.922586612661064	122.40170195591011	6.004761904761905	353.17619047619047	150.99999999999994
412047126	1441067367	30.922612940439233	122.4016970743822	6.0095238095238095	353.152380952381	150.99999999999994
412047126	1441067368	30.922639029168778	122.4016923492418	6.014285714285714	353.12857142857143	150.99999999999994
412047126	1441067369	30.922664924683893	122.40168777431444	6.019047619047619	353.1047619047619	150.99999999999994
412047126	1441067370	30.92269067281883	122.40168334342559	6.023809523809524	353.0809523809524	150.99999999999994
412047126	1441067371	30.922716319407833	122.40167905040082	6.0285714285714285	353.0571428571429	150.99999999999994
412047126	1441067372	30.922741910285097	122.40167488906553	6.033333333333333	353.0333333333333	150.99999999999994
412047126	1441067373	30.922767491284887	122.40167085324522	6.038095238095238	353.00952380952384	150.99999999999994
412047126	1441067374	30.92279310824141	122.4016669367653	6.042857142857143	352.98571428571427	150.99999999999994
412047126	1441067375	30.92281880698888	122.40166313345122	6.0476190476190474	352.96190476190475	150.99999999999994
412047126	1441067376	30.922844633361528	122.4016594371284	6.052380952380952	352.9380952380953	150.99999999999994
412047126	1441067377	30.92287063319357	122.40165584162222	6.057142857142857	352.9142857142857	150.99999999999994
412047126	1441067378	30.922896852319226	122.40165234075805	6.061904761904762	352.8904761904762	150.99999999999994
412047126	1441067379	30.922923336572726	122.40164892836131	6.066666666666666	352.8666666666667	150.99999999999994
412047126	1441067380	30.92295013178826	122.40164559825733	6.071428571428571	352.84285714285716	150.99999999999994
412047126	1441067381	30.922977283800016	122.40164234427145	6.076190476190476	352.8190476190476	150.99999999999994
412047126	1441067382	30.92300483844227	122.40163916022902	6.080952380952381	352.7952380952381	150.99999999999994
412047126	1441067383	30.92303284154918	122.40163603995535	6.085714285714285	352.77142857142854	150.99999999999994
412047126	1441067384	30.923061338954977	122.40163297727577	6.09047619047619	352.747619047619	150.99999999999994
412047126	1441067385	30.92309037649385	122.40162996601558	6.095238095238095	352.72380952380956	150.99999999999994
412047126	1441067386	30.92312	122.40162700000002	6.1	352.7	150.99999999999994
412047126	1441067387	30.923150227128332	122.40162407123954	6.1	352.6444444444444	150.99999999999994
412047126	1441067388	30.923180962816403	122.40162116448505	6.1	352.5888888888889	150.99999999999994
412047126	1441067389	30.923212083822484	122.4016182626726	6.1	352.5333333333333	150.99999999999994
412047126	1441067390	30.923243466904832	122.4016153487383	6.1	352.47777777777776	150.99999999999994
412047126	1441067391	30.923274988821746	122.40161240561812	6.1	352.4222222222222	150.99999999999994
412047126	1441067392	30.923306526331437	122.40160941624819	6.1	352.3666666666667	150.99999999999994
412047126	1441067393	30.9233379561922	122.40160636356448	6.1	352.3111111111111	150.99999999999994
412047126	1441067394	30.9233691551623	122.40160323050308	6.1	352.25555555555553	150.99999999999994
412047126	1441067395	30.9234	122.40160000000002	6.1	352.2	150.99999999999994
412047126	1441067396	30.92343039374647	122.40159665891022	6.1	352.225	150.99999999999994
412047126	1441067397	30.923460344574593	122.40159320976429	6.1	352.25	150.99999999999994
412047126	1441067398	30.92348988694006	122.4015896590117	6.1	352.275	150.99999999999994
412047126	1441067399	30.923519055298684	122.40158601310209	6.1	352.29999999999995	150.99999999999994
412047126	1441067400	30.923547884106192	122.40158227848485	6.1	352.325	150.99999999999994
412047126	1441067401	30.923576407818352	122.40157846160957	6.1	352.34999999999997	150.99999999999994
412047126	1441067402	30.923604660890916	122.40157456892577	6.1	352.375	150.99999999999994
412047126	1441067403	30.923632677779626	122.40157060688301	6.1	352.4	150.99999999999994
412047126	1441067404	30.92366049294026	122.40156658193075	6.1	352.425	150.99999999999994
412047126	1441067405	30.923688140828563	122.40156250051858	6.1	352.45	150.99999999999994
412047126	1441067406	30.923715655900295	122.40155836909607	6.1	352.47499999999997	150.99999999999994
412047126	1441067407	30.923743072611195	122.40155419411266	6.1	352.5	150.99999999999994
412047126	1441067408	30.923770425417075	122.40154998201797	6.1	352.525	150.99999999999994
412047126	1441067409	30.923797748773598	122.40154573926151	6.1	352.55	150.99999999999994
412047126	1441067410	30.923825077136627	122.40154147229283	6.1	352.575	150.99999999999994
412047126	1441067411	30.923852444961838	122.40153718756147	6.1	352.6	150.99999999999994
412047126	1441067412	30.923879886705027	122.40153289151695	6.1	352.625	150.99999999999994
412047126	1441067413	30.92390743682195	122.40152859060883	6.1	352.65	150.99999999999994
412047126	1441067414	30.923935129768353	122.40152429128669	6.1	352.67499999999995	150.99999999999994
412047126	1441067415	30.923963	122.40152	6.1	352.7	150.99999999999994
412047126	1441067416	30.923991065939376	122.40151572425034	6.1	352.95	150.99999999999994
412047126	1441067417	30.924019281875868	122.40151147574733	6.1	353.2	150.99999999999994
412047126	1441067418	30.92404758606563	122.40150726725251	6.1	353.45	150.99999999999994
412047126	1441067419	30.924075916764764	122.40150311152759	6.1	353.7	150.99999999999994
412047126	1441067420	30.9241042122294	122.40149902133416	6.1	353.95000000000005	150.99999999999994
412047126	1441067421	30.924132410715675	122.40149500943396	6.1	354.2	150.99999999999994
412047126	1441067422	30.92416045047973	122.40149108858868	6.1	354.45	150.99999999999994
412047126	1441067423	30.924188269777712	122.40148727156009	6.1	354.7	150.99999999999994
412047126	1441067424	30.924215806865757	122.40148357110995	6.1	354.95	150.99999999999994
412047126	1441067425	30.924242999999993	122.40148000000002	6.1	355.2	150.99999999999994
412047126	1441067426	30.92426980598166	122.40147656910408	6.1	355.17619047619047	150.99999999999994
412047126	1441067427	30.924296255792235	122.40147328174358	6.1	355.15238095238095	150.99999999999994
412047126	1441067428	30.924322398958264	122.40147013935191	6.1	355.12857142857143	150.99999999999994
412047126	1441067429	30.92434828500634	122.40146714336245	6.1	355.10476190476186	150.99999999999994
412047126	1441067430	30.92437396346298	122.40146429520858	6.1	355.0809523809524	150.99999999999994
412047126	1441067431	30.924399483854764	122.40146159632367	6.1	355.0571428571428	150.99999999999994
412047126	1441067432	30.92442489570822	122.40145904814106	6.1	355.0333333333333	150.99999999999994
412047126	1441067433	30.92445024854991	122.40145665209414	6.1	355.0095238095238	150.99999999999994
412047126	1441067434	30.924475591906408	122.40145440961622	6.1	354.98571428571427	150.99999999999994
412047126	1441067435	30.924500975304216	122.40145232214068	6.1	354.96190476190475	150.99999999999994
412047126	1441067436	30.924526448269916	122.40145039110082	6.1	354.93809523809523	150.99999999999994
412047126	1441067437	30.924552060330054	122.40144861793001	6.1	354.9142857142857	150.99999999999994
412047126	1441067438	30.924577861011155	122.40144700406155	6.1	354.89047619047614	150.99999999999994
412047126	1441067439	30.92460389983978	122.40144555092884	6.1	354.8666666666667	150.99999999999994
412047126	1441067440	30.924630226342472	122.40144425996516	6.1	354.8428571428571	150.99999999999994
412047126	1441067441	30.924656890045753	122.40144313260386	6.1	354.8190476190476	150.99999999999994
412047126	1441067442	30.924683940476168	122.40144217027827	6.1	354.79523809523806	150.99999999999994
412047126	1441067443	30.92471142716027	122.40144137442176	6.1	354.77142857142854	150.99999999999994
412047126	1441067444	30.924739399624585	122.40144074646763	6.1	354.747619047619	150.99999999999994
412047126	1441067445	30.924767907395648	122.40144028784924	6.1	354.7238095238095	150.99999999999994
412047126	1441067446	30.924797	122.40144	6.1	354.7	150.99999999999994
412047126	1441067447	30.924826699086502	122.40143987704117	6.088888888888889	354.9555555555555	150.99999999999994
412047126	1441067448	30.924856914793377	122.40143988384605	6.0777777777777775	355.2111111111111	150.99999999999994
412047126	1441067449	30.924887529381213	122.40143997797587	6.066666666666666	355.46666666666664	150.99999999999994
412047126	1441067450	30.924918425110558	122.40144011699181	6.055555555555555	355.7222222222222	150.99999999999994
412047126	1441067451	30.92494948424199	122.40144025845491	6.044444444444444	355.97777777777776	150.99999999999994
412047126	1441067452	30.924980589036075	122.40144035992631	6.033333333333333	356.23333333333335	150.99999999999994
412047126	1441067453	30.92501162175338	122.401440378967	6.022222222222222	356.4888888888888	150.99999999999994
412047126	1441067454	30.925042464654503	122.40144027313794	6.011111111111111	356.7444444444444	150.99999999999994
412047126	1441067455	30.925072999999994	122.40144	6.0	357.0	150.99999999999994
412047126	1441067456	30.925103133146482	122.40143952620934	6.0	357.00624999999997	150.99999999999994
412047126	1441067457	30.925132861834733	122.40143885480336	6.0	357.0125	150.99999999999994
412047126	1441067458	30.92516220690157	122.40143799791468	6.0	357.01874999999995	150.99999999999994
412047126	1441067459	30.92519118918381	122.401436967676	6.0	357.025	150.99999999999994
412047126	1441067460	30.92521982951825	122.40143577621996	6.0	357.03125	150.99999999999994
412047126	1441067461	30.925248148741705	122.40143443567932	6.0	357.03749999999997	150.99999999999994
412047126	1441067462	30.925276167691	122.40143295818682	6.0	357.04375	150.99999999999994
412047126	1441067463	30.92530390720293	122.40143135587515	6.0	357.04999999999995	150.99999999999994
412047126	1441067464	30.925331388114323	122.40142964087705	6.0	357.05625000000003	150.99999999999994
412047126	1441067465	30.92535863126199	122.40142782532538	6.0	357.0625	150.99999999999994
412047126	1441067466	30.92538565748273	122.40142592135285	6.0	357.06874999999997	150.99999999999994
412047126	1441067467	30.925412487613368	122.40142394109232	6.0	357.075	150.99999999999994
412047126	1441067468	30.925439142490728	122.4014218966765	6.0	357.08124999999995	150.99999999999994
412047126	1441067469	30.925465642951583	122.4014198002383	6.0	357.08750000000003	150.99999999999994
412047126	1441067470	30.925492009832784	122.40141766391048	6.0	357.09375	150.99999999999994
412047126	1441067471	30.925518263971124	122.40141549982597	6.0	357.09999999999997	150.99999999999994
412047126	1441067472	30.925544426203448	122.40141332011754	6.0	357.10625	150.99999999999994
412047126	1441067473	30.92557051736654	122.40141113691813	6.0	357.1125	150.99999999999994
412047126	1441067474	30.925596558297237	122.40140896236055	6.0	357.11875000000003	150.99999999999994
412047126	1441067475	30.92562256983234	122.40140680857772	6.0	357.125	150.99999999999994
412047126	1441067476	30.925648572808676	122.40140468770251	6.0	357.13125	150.99999999999994
412047126	1441067477	30.925674588063057	122.40140261186788	6.0	357.1375	150.99999999999994
412047126	1441067478	30.92570063643231	122.40140059320672	6.0	357.14375	150.99999999999994
412047126	1441067479	30.925726738753248	122.40139864385195	6.0	357.15000000000003	150.99999999999994
412047126	1441067480	30.925752915862706	122.40139677593653	6.0	357.15625	150.99999999999994
412047126	1441067481	30.925779188597478	122.40139500159341	6.0	357.1625	150.99999999999994
412047126	1441067482	30.925805577794403	122.40139333295558	6.0	357.16875	150.99999999999994
412047126	1441067483	30.925832104290315	122.40139178215597	6.0	357.175	150.99999999999994
412047126	1441067484	30.925858788922003	122.40139036132763	6.0	357.18125000000003	150.99999999999994
412047126	1441067485	30.92588565252628	122.40138908260347	6.0	357.1875	150.99999999999994
412047126	1441067486	30.92591271594002	122.40138795811662	6.0	357.19375	150.99999999999994
412047126	1441067487	30.92594	122.40138700000001	6.0	357.20000000000005	150.99999999999994
412047126	1441067488	30.925967518931646	122.40138621628785	6.0	357.24642857142857	150.99999999999994
412047126	1441067489	30.925995260514757	122.40138559861872	6.0	357.29285714285714	150.99999999999994
412047126	1441067490	30.92602320591774	122.40138513453222	6.0	357.3392857142857	150.99999999999994
412047126	1441067491	30.926051336308976	122.4013848115681	6.0	357.3857142857143	150.99999999999994
412047126	1441067492	30.926079632856855	122.40138461726595	6.0	357.4321428571429	150.99999999999994
412047126	1441067493	30.926108076729776	122.4013845391654	6.0	357.4785714285714	150.99999999999994
412047126	1441067494	30.926136649096154	122.40138456480611	6.0	357.52500000000003	150.99999999999994
412047126	1441067495	30.92616533112436	122.40138468172765	6.0	357.57142857142856	150.99999999999994
412047126	1441067496	30.926194103982784	122.40138487746961	6.0	357.6178571428572	150.99999999999994
412047126	1441067497	30.92622294883981	122.40138513957159	6.0	357.6642857142857	150.99999999999994
412047126	1441067498	30.926251846863874	122.40138545557313	6.0	357.7107142857143	150.99999999999994
412047126	1441067499	30.926280779223337	122.40138581301382	6.0	357.75714285714287	150.99999999999994
412047126	1441067500	30.92630972708659	122.40138619943315	6.0	357.80357142857144	150.99999999999994
412047126	1441067501	30.926338671622048	122.40138660237065	6.0	357.84999999999997	150.99999999999994
412047126	1441067502	30.92636759399809	122.40138700936585	6.0	357.8964285714286	150.99999999999994
412047126	1441067503	30.926396475383104	122.40138740795821	6.0	357.9428571428571	150.99999999999994
412047126	1441067504	30.926425296945506	122.40138778568719	6.0	357.98928571428576	150.99999999999994
412047126	1441067505	30.926454039853688	122.4013881300923	6.0	358.0357142857143	150.99999999999994
412047126	1441067506	30.926482685276024	122.40138842871296	6.0	358.08214285714286	150.99999999999994
412047126	1441067507	30.926511214380923	122.40138866908859	6.0	358.12857142857143	150.99999999999994
412047126	1441067508	30.926539608336796	122.40138883875862	6.0	358.175	150.99999999999994
412047126	1441067509	30.926567848312022	122.40138892526242	6.0	358.2214285714286	150.99999999999994
412047126	1441067510	30.926595915474987	122.40138891613945	6.0	358.2678571428571	150.99999999999994
412047126	1441067511	30.92662379099411	122.40138879892902	6.0	358.3142857142857	150.99999999999994
412047126	1441067512	30.92665145603778	122.40138856117052	6.0	358.36071428571427	150.99999999999994
412047126	1441067513	30.926678891774376	122.40138819040328	6.0	358.40714285714284	150.99999999999994
412047126	1441067514	30.926706079372334	122.40138767416668	6.0	358.4535714285714	150.99999999999994
412047126	1441067515	30.926733	122.40138700000001	6.0	358.5	150.99999999999994
412047126	1441067516	30.926759643040775	122.4013861580526	6.003125	358.35	150.99999999999994
412047126	1441067517	30.926786030737972	122.4013851489139	6.00625	358.2	150.99999999999994
412047126	1441067518	30.926812193549875	122.40138397578333	6.009375	358.04999999999995	150.99999999999994
412047126	1441067519	30.926838161934786	122.40138264186028	6.0125	357.9	150.99999999999994
412047126	1441067520	30.926863966351	122.40138115034422	6.015625	357.75	150.99999999999994
412047126	1441067521	30.926889637256807	122.40137950443457	6.01875	357.6	150.99999999999994
412047126	1441067522	30.926915205110493	122.4013777073308	6.021875	357.45	150.99999999999994
412047126	1441067523	30.926940700370345	122.40137576223233	6.025	357.29999999999995	150.99999999999994
412047126	1441067524	30.92696615349466	122.40137367233862	6.028125	357.15	150.99999999999994
412047126	1441067525	30.926991594941722	122.4013714408491	6.03125	357.0	150.99999999999994
412047126	1441067526	30.92701705516982	122.40136907096323	6.034375	356.84999999999997	150.99999999999994
412047126	1441067527	30.92704256463723	122.40136656588045	6.0375	356.7	150.99999999999994
412047126	1441067528	30.92706815380226	122.40136392880017	6.0406249999999995	356.55	150.99999999999994
412047126	1441067529	30.927093853123182	122.40136116292192	6.04375	356.4	150.99999999999994
412047126	1441067530	30.927119693058295	122.40135827144502	6.046875	356.25	150.99999999999994
412047126	1441067531	30.927145704065865	122.40135525756901	6.05	356.09999999999997	150.99999999999994
412047126	1441067532	30.927171916604173	122.4013521244933	6.053125	355.95	150.99999999999994
412047126	1441067533	30.927198361131527	122.4013488754173	6.0562499999999995	355.8	150.99999999999994
412047126	1441067534	30.927225068106182	122.40134551354048	6.059375	355.65	150.99999999999994
412047126	1441067535	30.92725206798644	122.40134204206221	6.0625	355.5	150.99999999999994
412047126	1441067536	30.927279391230567	122.40133846418198	6.065625	355.34999999999997	150.99999999999994
412047126	1441067537	30.92730706829687	122.40133478309917	6.06875	355.2	150.99999999999994
412047126	1441067538	30.927335129643588	122.40133100201324	6.0718749999999995	355.05	150.99999999999994
412047126	1441067539	30.92736360572904	122.40132712412357	6.074999999999999	354.90000000000003	150.99999999999994
412047126	1441067540	30.927392527011488	122.40132315262956	6.078125	354.74999999999994	150.99999999999994
412047126	1441067541	30.92742192394922	122.40131909073065	6.08125	354.59999999999997	150.99999999999994
412047126	1441067542	30.9274518270005	122.40131494162621	6.084375	354.45	150.99999999999994
412047126	1441067543	30.927482266623624	122.40131070851567	6.0874999999999995	354.3	150.99999999999994
412047126	1441067544	30.92751327327685	122.40130639459838	6.090624999999999	354.15000000000003	150.99999999999994
412047126	1441067545	30.92754487741847	122.40130200307377	6.09375	353.99999999999994	150.99999999999994
412047126	1441067546	30.927577109506768	122.40129753714116	6.096875	353.84999999999997	150.99999999999994
412047126	1441067547	30.927609999999994	122.401293	6.1	353.7	150.99999999999994
412047126	1441067548	30.927643533172244	122.40128839966542	6.1	353.5333333333333	150.99999999999994
412047126	1441067549	30.92767750856082	122.401283763416	6.1	353.3666666666667	150.99999999999994
412047126	1441067550	30.927711679518808	122.40127912334614	6.1	353.2	150.99999999999994
412047126	1441067551	30.92774579939934	122.40127451155045	6.1	353.0333333333333	150.99999999999994
412047126	1441067552	30.92777962155554	122.40126996012356	6.1	352.8666666666666	150.99999999999994
412047126	1441067553	30.927812899340548	122.40126550116017	6.1	352.7	150.99999999999994
412047126	1441067554	30.92784538610753	122.40126116675515	6.1	352.5333333333333	150.99999999999994
412047126	1441067555	30.927876835209624	122.40125698900343	6.1	352.3666666666667	150.99999999999994
412047126	1441067556	30.927907000000005	122.40125299999998	6.1	352.2	150.99999999999994
412047126	1441067557	30.927935713083393	122.40124921428793	6.1	351.89	150.99999999999994
412047126	1441067558	30.927963124070693	122.40124557620234	6.1	351.58	150.99999999999994
412047126	1441067559	30.927989461824374	122.40124201252617	6.1	351.27	150.99999999999994
412047126	1441067560	30.928014955206834	122.40123845004223	6.1	350.96	150.99999999999994
412047126	1441067561	30.928039833080472	122.40123481553329	6.1	350.65000000000003	150.99999999999994
412047126	1441067562	30.9280643243077	122.40123103578188	6.1	350.34	150.99999999999994
412047126	1441067563	30.928088657750916	122.40122703757054	6.1	350.03000000000003	150.99999999999994
412047126	1441067564	30.92811306227246	122.40122274768163	6.1	349.72	150.99999999999994
412047126	1441067565	30.928137766734725	122.40121809289741	6.1	349.40999999999997	150.99999999999994
412047126	1441067566	30.928162999999998	122.40121300000001	6.1	349.1	150.99999999999994
412047126	1441067567	30.928188944595494	122.40120741353698	6.109999999999999	349.08666666666664	150.99999999999994
412047126	1441067568	30.92821559770785	122.40120134911794	6.12	349.0733333333334	150.99999999999994
412047126	1441067569	30.928242910188537	122.40119484011817	6.13	349.06	150.99999999999994
412047126	1441067570	30.9282708328891	122.40118791991289	6.14	349.0466666666667	150.99999999999994
412047126	1441067571	30.92829931666104	122.40118062187743	6.1499999999999995	349.03333333333336	150.99999999999994
412047126	1441067572	30.92832831235587	122.40117297938708	6.16	349.02000000000004	150.99999999999994
412047126	1441067573	30.928357770825105	122.40116502581726	6.17	349.00666666666666	150.99999999999994
412047126	1441067574	30.928387642920306	122.40115679454344	6.18	348.99333333333334	150.99999999999994
412047126	1441067575	30.928417879492944	122.40114831894101	6.1899999999999995	348.98	150.99999999999994
412047126	1441067576	30.92844843139465	122.40113963238556	6.2	348.9666666666667	150.99999999999994
412047126	1441067577	30.928479249476947	122.40113076825266	6.21	348.9533333333333	150.99999999999994
412047126	1441067578	30.92851028459138	122.401121759918	6.22	348.94	150.99999999999994
412047126	1441067579	30.92854148758956	122.40111264075726	6.2299999999999995	348.9266666666667	150.99999999999994
412047126	1441067580	30.92857280932304	122.4011034441462	6.24	348.9133333333333	150.99999999999994
412047126	1441067581	30.928604200643445	122.40109420346069	6.25	348.9	150.99999999999994
412047126	1441067582	30.92863561240237	122.40108495207663	6.26	348.88666666666666	150.99999999999994
412047126	1441067583	30.928666995451458	122.40107572336996	6.2700000000000005	348.87333333333333	150.99999999999994
412047126	1441067584	30.928698300642306	122.40106655071669	6.28	348.85999999999996	150.99999999999994
412047126	1441067585	30.928729478826593	122.40105746749296	6.29	348.8466666666667	150.99999999999994
412047126	1441067586	30.928760480855964	122.40104850707488	6.3	348.8333333333333	150.99999999999994
412047126	1441067587	30.92879125758207	122.40103970283867	6.3100000000000005	348.82	150.99999999999994
412047126	1441067588	30.92882175985659	122.4010310881606	6.32	348.8066666666667	150.99999999999994
412047126	1441067589	30.92885193853123	122.40102269641702	6.33	348.79333333333335	150.99999999999994
412047126	1441067590	30.928881744457684	122.40101456098428	6.34	348.78	150.99999999999994
412047126	1441067591	30.92891112848762	122.40100671523886	6.3500000000000005	348.7666666666667	150.99999999999994
412047126	1441067592	30.928940041472785	122.40099919255725	6.36	348.75333333333333	150.99999999999994
412047126	1441067593	30.92896843426487	122.40099202631593	6.37	348.74	150.99999999999994
412047126	1441067594	30.92899625771561	122.40098524989155	6.380000000000001	348.72666666666663	150.99999999999994
412047126	1441067595	30.92902346267675	122.40097889666067	6.390000000000001	348.71333333333337	150.99999999999994
412047126	1441067596	30.92905	122.400973	6.4	348.7	150.99999999999994
412047126	1441067597	30.92907586502242	122.40096757238761	6.4	348.5454545454545	150.99999999999994
412047126	1441067598	30.929101231022347	122.40096254270723	6.4	348.3909090909091	150.99999999999994
412047126	1441067599	30.929126315763384	122.4009578189439	6.4	348.2363636363636	150.99999999999994
412047126	1441067600	30.929151337009138	122.40095330908235	6.4	348.08181818181816	150.99999999999994
412047126	1441067601	30.929176512523195	122.40094892110739	6.4	347.9272727272727	150.99999999999994
412047126	1441067602	30.929202060069105	122.40094456300353	6.4	347.7727272727273	150.99999999999994
412047126	1441067603	30.92922819741044	122.40094014275518	6.4	347.6181818181818	150.99999999999994
412047126	1441067604	30.929255142310684	122.4009355683466	6.4	347.4636363636364	150.99999999999994
412047126	1441067605	30.929283112533373	122.40093074776195	6.4	347.3090909090909	150.99999999999994
412047126	1441067606	30.929312325841995	122.40092558898516	6.4	347.1545454545454	150.99999999999994
412047126	1441067607	30.929343	122.40092	6.4	347.0	150.99999999999994
412047126	1441067608	30.929375251623224	122.40091391326591	6.4	347.23333333333335	150.99999999999994
412047126	1441067609	30.929408792736968	122.40090735914589	6.4	347.46666666666664	150.99999999999994
412047126	1441067610	30.929443234218994	122.40090039247893	6.4	347.7	150.99999999999994
412047126	1441067611	30.929478186947026	122.40089306810421	6.4	347.93333333333334	150.99999999999994
412047126	1441067612	30.92951326179886	122.40088544086115	6.4	348.1666666666667	150.99999999999994
412047126	1441067613	30.929548069652242	122.40087756558927	6.4	348.40000000000003	150.99999999999994
412047126	1441067614	30.929582221385	122.4008694971284	6.4	348.6333333333333	150.99999999999994
412047126	1441067615	30.929615327874963	122.40086129031857	6.4	348.8666666666667	150.99999999999994
412047126	1441067616	30.929647	122.40085300000001	6.4	349.1	150.99999999999994
412047126	1441067617	30.929676956413665	122.40084467644446	6.4	349.26	150.99999999999994
412047126	1441067618	30.929705346872282	122.4008363516488	6.4	349.42	150.99999999999994
412047126	1441067619	30.929732428907844	122.40082805304118	6.4	349.58000000000004	150.99999999999994
412047126	1441067620	30.92975846005235	122.40081980804963	6.4	349.74	150.99999999999994
412047126	1441067621	30.929783697837834	122.40081164410212	6.4	349.90000000000003	150.99999999999994
412047126	1441067622	30.929808399796297	122.40080358862657	6.4	350.06	150.99999999999994
412047126	1441067623	30.929832823459716	122.40079566905084	6.4	350.21999999999997	150.99999999999994
412047126	1441067624	30.92985722636013	122.40078791280268	6.4	350.38000000000005	150.99999999999994
412047126	1441067625	30.92988186602956	122.40078034730985	6.4	350.54	150.99999999999994
412047126	1441067626	30.929906999999993	122.400773	6.4	350.70000000000005	150.99999999999994
412047126	1441067627	30.92993283523947	122.4007658932238	6.396666666666667	350.9	150.99999999999994
412047126	1441067628	30.92995937646001	122.40075902902421	6.3933333333333335	351.09999999999997	150.99999999999994
412047126	1441067629	30.92998657780969	122.40075240436727	6.390000000000001	351.3	150.99999999999994
412047126	1441067630	30.930014393436522	122.40074601621902	6.386666666666667	351.5	150.99999999999994
412047126	1441067631	30.930042777488588	122.40073986154549	6.383333333333334	351.7	150.99999999999994
412047126	1441067632	30.9300716841139	122.40073393731284	6.38	351.9	150.99999999999994
412047126	1441067633	30.930101067460516	122.40072824048711	6.376666666666667	352.1	150.99999999999994
412047126	1441067634	30.93013088167647	122.40072276803444	6.373333333333334	352.3	150.99999999999994
412047126	1441067635	30.93016108090981	122.40071751692098	6.37	352.5	150.99999999999994
412047126	1441067636	30.93019161930857	122.40071248411284	6.366666666666667	352.7	150.99999999999994
412047126	1441067637	30.930222451020786	122.40070766657618	6.363333333333333	352.90000000000003	150.99999999999994
412047126	1441067638	30.930253530194513	122.4007030612772	6.36	353.1	150.99999999999994
412047126	1441067639	30.93028481097777	122.40069866518205	6.3566666666666665	353.3	150.99999999999994
412047126	1441067640	30.930316247518608	122.40069447525691	6.3533333333333335	353.5	150.99999999999994
412047126	1441067641	30.930347793965066	122.40069048846799	6.35	353.7	150.99999999999994
412047126	1441067642	30.930379404465167	122.40068670178147	6.346666666666667	353.90000000000003	150.99999999999994
412047126	1441067643	30.930411033166944	122.40068311216353	6.343333333333334	354.1	150.99999999999994
412047126	1441067644	30.93044263421847	122.40067971658043	6.34	354.3	150.99999999999994
412047126	1441067645	30.930474161767737	122.40067651199834	6.336666666666667	354.5	150.99999999999994
412047126	1441067646	30.93050556996281	122.40067349538349	6.333333333333333	354.70000000000005	150.99999999999994
412047126	1441067647	30.930536812951708	122.40067066370209	6.33	354.90000000000003	150.99999999999994
412047126	1441067648	30.930567844882475	122.40066801392038	6.326666666666666	355.1	150.99999999999994
412047126	1441067649	30.93059861990315	122.40066554300452	6.323333333333333	355.3	150.99999999999994
412047126	1441067650	30.93062909216175	122.40066324792078	6.32	355.5	150.99999999999994
412047126	1441067651	30.930659215806322	122.40066112563534	6.316666666666666	355.7	150.99999999999994
412047126	1441067652	30.930688944984894	122.40065917311442	6.3133333333333335	355.9	150.99999999999994
412047126	1441067653	30.930718233845536	122.40065738732423	6.31	356.09999999999997	150.99999999999994
412047126	1441067654	30.93074703653624	122.40065576523097	6.306666666666667	356.3	150.99999999999994
412047126	1441067655	30.93077530720503	122.40065430380082	6.303333333333333	356.5	150.99999999999994
412047126	1441067656	30.930802999999997	122.400653	6.3	356.7	150.99999999999994
412047126	1441067657	30.930830092083855	122.4006518446384	6.281818181818181	356.95454545454544	150.99999999999994
412047126	1441067658	30.93085665267825	122.40065080390072	6.263636363636364	357.2090909090909	150.99999999999994
412047126	1441067659	30.930882774019537	122.40064983781532	6.245454545454545	357.46363636363634	150.99999999999994
412047126	1441067660	30.93090854834408	122.40064890641047	6.227272727272727	357.7181818181818	150.99999999999994
412047126	1441067661	30.93093406788822	122.40064796971447	6.209090909090909	357.97272727272724	150.99999999999994
412047126	1441067662	30.930959424888325	122.40064698775548	6.1909090909090905	358.22727272727275	150.99999999999994
412047126	1441067663	30.930984711580717	122.4006459205617	6.172727272727273	358.4818181818182	150.99999999999994
412047126	1441067664	30.93101002020174	122.40064472816123	6.154545454545454	358.73636363636365	150.99999999999994
412047126	1441067665	30.93103544298775	122.40064337058212	6.136363636363636	358.9909090909091	150.99999999999994
412047126	1441067666	30.931061072175048	122.4006418078524	6.118181818181818	359.24545454545455	150.99999999999994
412047126	1441067667	30.931087	122.40064000000001	6.1	359.50000000000006	150.99999999999994
412047126	1441067668	30.931113300905615	122.4006379168335	6.1	359.3105263157895	150.99999999999994
412047126	1441067669	30.931139978161802	122.4006355672839	6.1	359.12105263157895	150.99999999999994
412047126	1441067670	30.931167017245176	122.40063297006284	6.1	358.93157894736845	150.99999999999994
412047126	1441067671	30.93119440363236	122.400630143882	6.1	358.7421052631579	150.99999999999994
412047126	1441067672	30.93122212279996	122.40062710745312	6.1	358.5526315789474	150.99999999999994
412047126	1441067673	30.931250160224607	122.40062387948784	6.1	358.36315789473684	150.99999999999994
412047126	1441067674	30.931278501382902	122.40062047869796	6.1	358.17368421052635	150.99999999999994
412047126	1441067675	30.93130713175148	122.4006169237952	6.1	357.98421052631585	150.99999999999994
412047126	1441067676	30.931336036806957	122.40061323349134	6.1	357.7947368421053	150.99999999999994
412047126	1441067677	30.931365202025944	122.40060942649816	6.1	357.60526315789474	150.99999999999994
412047126	1441067678	30.9313946128851	122.40060552152755	6.1	357.4157894736842	150.99999999999994
412047126	1441067679	30.93142425486103	122.40060153729128	6.1	357.2263157894737	150.99999999999994
412047126	1441067680	30.931454113430394	122.40059749250125	6.1	357.0368421052632	150.99999999999994
412047126	1441067681	30.931484174069798	122.40059340586936	6.1	356.84736842105264	150.99999999999994
412047126	1441067682	30.931514422255876	122.40058929610751	6.1	356.65789473684214	150.99999999999994
412047126	1441067683	30.931544843465304	122.40058518192767	6.1	356.4684210526316	150.99999999999994
412047126	1441067684	30.9315754231747	122.4005810820418	6.1	356.2789473684211	150.99999999999994
412047126	1441067685	30.931606146860723	122.4005770151619	6.1	356.08947368421053	150.99999999999994
412047126	1441067686	30.931636999999995	122.400573	6.1	355.9	150.99999999999994
412047126	1441067687	30.931667967411638	122.40056905195681	6.1066666666666665	355.77666666666664	150.99999999999994
412047126	1441067688	30.931699031284506	122.40056517318779	6.113333333333333	355.6533333333333	150.99999999999994
412047126	1441067689	30.93173017314986	122.40056136253695	6.119999999999999	355.53000000000003	150.99999999999994
412047126	1441067690	30.931761374538983	122.40055761884847	6.126666666666666	355.4066666666667	150.99999999999994
412047126	1441067691	30.93179261698319	122.40055394096639	6.133333333333333	355.28333333333336	150.99999999999994
412047126	1441067692	30.931823882013745	122.40055032773479	6.14	355.15999999999997	150.99999999999994
412047126	1441067693	30.93185515116195	122.40054677799782	6.1466666666666665	355.03666666666663	150.99999999999994
412047126	1441067694	30.93188640595906	122.40054329059954	6.153333333333333	354.9133333333333	150.99999999999994
412047126	1441067695	30.931917627936397	122.40053986438409	6.16	354.78999999999996	150.99999999999994
412047126	1441067696	30.931948798625235	122.40053649819552	6.166666666666666	354.6666666666667	150.99999999999994
412047126	1441067697	30.93197989955685	122.40053319087798	6.173333333333333	354.54333333333335	150.99999999999994
412047126	1441067698	30.932010912262538	122.40052994127551	6.18	354.42	150.99999999999994
412047126	1441067699	30.932041818273593	122.4005267482323	6.1866666666666665	354.2966666666666	150.99999999999994
412047126	1441067700	30.932072599121305	122.4005236105924	6.193333333333333	354.1733333333333	150.99999999999994
412047126	1441067701	30.932103236336943	122.40052052719993	6.199999999999999	354.05	150.99999999999994
412047126	1441067702	30.932133711451815	122.40051749689903	6.206666666666666	353.9266666666667	150.99999999999994
412047126	1441067703	30.932164005997187	122.40051451853375	6.213333333333333	353.80333333333334	150.99999999999994
412047126	1441067704	30.932194101504365	122.40051159094824	6.22	353.68	150.99999999999994
412047126	1441067705	30.93222397950462	122.40050871298659	6.226666666666667	353.5566666666666	150.99999999999994
412047126	1441067706	30.93225362152927	122.40050588349294	6.233333333333333	353.4333333333333	150.99999999999994
412047126	1441067707	30.932283009109582	122.40050310131137	6.24	353.30999999999995	150.99999999999994
412047126	1441067708	30.932312123776843	122.40050036528604	6.246666666666666	353.18666666666667	150.99999999999994
412047126	1441067709	30.93234094706235	122.40049767426098	6.253333333333333	353.06333333333333	150.99999999999994
412047126	1441067710	30.93236946049739	122.40049502708038	6.26	352.94	150.99999999999994
412047126	1441067711	30.93239764561324	122.4004924225883	6.266666666666667	352.81666666666666	150.99999999999994
412047126	1441067712	30.932425483941223	122.40048985962889	6.273333333333333	352.69333333333327	150.99999999999994
412047126	1441067713	30.932452957012586	122.40048733704624	6.279999999999999	352.56999999999994	150.99999999999994
412047126	1441067714	30.932480046358645	122.40048485368446	6.286666666666666	352.44666666666666	150.99999999999994
412047126	1441067715	30.932506733510692	122.40048240838769	6.293333333333333	352.3233333333333	150.99999999999994
412047126	1441067716	30.932533	122.40048000000002	6.3	352.2	150.99999999999994
412047126	1441067717	30.93255885599379	122.40047761563521	6.3	352.18181818181813	150.99999999999994
412047126	1441067718	30.932584426202972	122.40047519548558	6.3	352.16363636363633	150.99999999999994
412047126	1441067719	30.932609863974356	122.40047266801302	6.3	352.1454545454545	150.99999999999994
412047126	1441067720	30.932635322654782	122.40046996167932	6.3	352.12727272727267	150.99999999999994
412047126	1441067721	30.932660955591015	122.40046700494615	6.3	352.10909090909087	150.99999999999994
412047126	1441067722	30.93268691612987	122.40046372627515	6.3	352.0909090909091	150.99999999999994
412047126	1441067723	30.932713357618113	122.40046005412778	6.3	352.07272727272726	150.99999999999994
412047126	1441067724	30.932740433402525	122.4004559169654	6.3	352.05454545454546	150.99999999999994
412047126	1441067725	30.932768296829835	122.40045124324925	6.3	352.0363636363636	150.99999999999994
412047126	1441067726	30.932797101246745	122.40044596144048	6.3	352.0181818181818	150.99999999999994
412047126	1441067727	30.932827	122.40044	6.3	352.0	150.99999999999994
412047126	1441067728	30.932858081091755	122.40043332722442	6.311111111111111	352.02222222222224	150.99999999999994
412047126	1441067729	30.932890171146326	122.40042607075358	6.322222222222222	352.0444444444445	150.99999999999994
412047126	1441067730	30.93292303144355	122.40041839806328	6.333333333333333	352.0666666666666	150.99999999999994
412047126	1441067731	30.93295642326332	122.40041047662974	6.344444444444444	352.08888888888885	150.99999999999994
412047126	1441067732	30.932990107885587	122.40040247392939	6.355555555555556	352.1111111111111	150.99999999999994
412047126	1441067733	30.933023846590324	122.400394557439	6.366666666666667	352.1333333333333	150.99999999999994
412047126	1441067734	30.93305740065757	122.40038689463564	6.377777777777778	352.1555555555555	150.99999999999994
412047126	1441067735	30.933090531367423	122.40037965299675	6.388888888888889	352.17777777777775	150.99999999999994
412047126	1441067736	30.93312299999999	122.40037299999999	6.4	352.2	150.99999999999994
412047126	1441067737	30.93315462814352	122.40036705614699	6.411111111111111	351.9555555555555	150.99999999999994
412047126	1441067738	30.933185478618338	122.40036175403404	6.4222222222222225	351.71111111111105	150.99999999999994
412047126	1441067739	30.933215674552855	122.40035697928089	6.433333333333334	351.4666666666667	150.99999999999994
412047126	1441067740	30.93324533907542	122.40035261750704	6.444444444444445	351.22222222222223	150.99999999999994
412047126	1441067741	30.933274595314387	122.40034855433193	6.455555555555556	350.97777777777776	150.99999999999994
412047126	1441067742	30.933303566398035	122.40034467537471	6.466666666666667	350.7333333333333	150.99999999999994
412047126	1441067743	30.933332375454683	122.40034086625444	6.477777777777778	350.48888888888894	150.99999999999994
412047126	1441067744	30.93336114561258	122.40033701258996	6.488888888888889	350.24444444444447	150.99999999999994
412047126	1441067745	30.933389999999992	122.40033300000002	6.5	350.0	150.99999999999994
412047126	1441067746	30.93341903854851	122.4003287342865	6.503225806451613	349.8129032258065	150.99999999999994
412047126	1441067747	30.933448268403097	122.40032420198472	6.506451612903226	349.6258064516129	150.99999999999994
412047126	1441067748	30.93347767351206	122.40031940981328	6.509677419354839	349.43870967741935	150.99999999999994
412047126	1441067749	30.933507237823715	122.4003143644909	6.512903225806451	349.2516129032258	150.99999999999994
412047126	1441067750	30.933536945286356	122.40030907273618	6.516129032258064	349.06451612903226	150.99999999999994
412047126	1441067751	30.93356677984832	122.4003035412678	6.519354838709678	348.87741935483876	150.99999999999994
412047126	1441067752	30.9335967254579	122.40029777680452	6.52258064516129	348.69032258064516	150.99999999999994
412047126	1441067753	30.93362676606343	122.40029178606495	6.525806451612903	348.5032258064516	150.99999999999994
412047126	1441067754	30.933656885613207	122.40028557576785	6.529032258064516	348.3161290322581	150.99999999999994
412047126	1441067755	30.933687068055526	122.4002791526319	6.532258064516129	348.1290322580645	150.99999999999994
412047126	1441067756	30.933717297338735	122.40027252337585	6.535483870967742	347.941935483871	150.99999999999994
412047126	1441067757	30.933747557411124	122.40026569471843	6.538709677419354	347.7548387096774	150.99999999999994
412047126	1441067758	30.933777832221008	122.40025867337843	6.541935483870968	347.56774193548387	150.99999999999994
412047126	1441067759	30.933808105716725	122.40025146607458	6.54516129032258	347.3806451612904	150.99999999999994
412047126	1441067760	30.933838361846576	122.40024407952569	6.548387096774193	347.19354838709677	150.99999999999994
412047126	1441067761	30.93386858455889	122.40023652045056	6.551612903225807	347.0064516129032	150.99999999999994
412047126	1441067762	30.93389875780197	122.40022879556797	6.554838709677419	346.81935483870967	150.99999999999994
412047126	1441067763	30.93392886552417	122.40022091159676	6.558064516129032	346.6322580645161	150.99999999999994
412047126	1441067764	30.93395889167377	122.40021287525579	6.561290322580645	346.44516129032263	150.99999999999994
412047126	1441067765	30.933988820199115	122.40020469326389	6.564516129032258	346.258064516129	150.99999999999994
412047126	1441067766	30.934018635048556	122.40019637233996	6.567741935483871	346.0709677419355	150.99999999999994
412047126	1441067767	30.934048320170376	122.40018791920285	6.570967741935483	345.8838709677419	150.99999999999994
412047126	1441067768	30.934077859512943	122.40017934057144	6.574193548387097	345.6967741935484	150.99999999999994
412047126	1441067769	30.93410723702457	122.40017064316473	6.577419354838709	345.5096774193549	150.99999999999994
412047126	1441067770	30.934136436653578	122.40016183370157	6.580645161290322	345.3225806451613	150.99999999999994
412047126	1441067771	30.93416544234833	122.40015291890096	6.583870967741936	345.13548387096773	150.99999999999994
412047126	1441067772	30.934194238057167	122.40014390548181	6.587096774193548	344.94838709677424	150.99999999999994
412047126	1441067773	30.934222807728393	122.40013480016314	6.590322580645161	344.76129032258063	150.99999999999994
412047126	1441067774	30.934251135310387	122.40012560966397	6.5935483870967735	344.57419354838714	150.99999999999994
412047126	1441067775	30.93427920475146	122.40011634070322	6.596774193548387	344.38709677419354	150.99999999999994
412047126	1441067776	30.934306999999993	122.400107	6.6	344.2	150.99999999999994
412047126	1441067777	30.93433451866378	122.400097596148	6.609999999999999	344.32	150.99999999999994
412047126	1441067778	30.934361812988513	122.40008814523968	6.62	344.44	150.99999999999994
412047126	1441067779	30.93438894887935	122.40007866524215	6.63	344.56	150.99999999999994
412047126	1441067780	30.934415992241448	122.40006917412258	6.64	344.68	150.99999999999994
412047126	1441067781	30.93444300897996	122.40005968984806	6.65	344.8	150.99999999999994
412047126	1441067782	30.93447006500008	122.40005023038567	6.66	344.92	150.99999999999994
412047126	1441067783	30.93449722620695	122.40004081370263	6.67	345.04	150.99999999999994
412047126	1441067784	30.93452455850579	122.4000314577659	6.68	345.16	150.99999999999994
412047126	1441067785	30.934552127801734	122.40002218054266	6.69	345.28	150.99999999999994
412047126	1441067786	30.934580000000008	122.400013	6.7	345.4	150.99999999999994
412047126	1441067787	30.93460823412502	122.40000392364021	6.7	345.23	150.99999999999994
412047126	1441067788	30.934636861678243	122.39999491710671	6.7	345.06	150.99999999999994
412047126	1441067789	30.934665907280355	122.39998593557806	6.7	344.89	150.99999999999994
412047126	1441067790	30.934695395552055	122.39997693423275	6.7	344.71999999999997	150.99999999999994
412047126	1441067791	30.934725351114018	122.39996786824928	6.7	344.55	150.99999999999994
412047126	1441067792	30.934755798586878	122.39995869280601	6.7	344.38	150.99999999999994
412047126	1441067793	30.934786762591308	122.39994936308123	6.7	344.21000000000004	150.99999999999994
412047126	1441067794	30.934818267747886	122.39993983425322	6.7	344.03999999999996	150.99999999999994
412047126	1441067795	30.93485033867725	122.39993006150011	6.7	343.87	150.99999999999994
412047126	1441067796	30.934883	122.39992000000001	6.7	343.7	150.99999999999994
412047126	1441067797	30.93491623850128	122.39990962954367	6.7	344.0111111111111	150.99999999999994
412047126	1441067798	30.934949889624672	122.39989902837287	6.7	344.32222222222225	150.99999999999994
412047126	1441067799	30.93498375097836	122.39988829934234	6.7	344.6333333333333	150.99999999999994
412047126	1441067800	30.935017620170555	122.39987754530708	6.7	344.94444444444446	150.99999999999994
412047126	1441067801	30.935051294809526	122.39986686912226	6.7	345.2555555555556	150.99999999999994
412047126	1441067802	30.935084572503595	122.39985637364336	6.7	345.56666666666666	150.99999999999994
412047126	1441067803	30.9351172508611	122.39984616172603	6.7	345.8777777777778	150.99999999999994
412047126	1441067804	30.93514912749043	122.39983633622622	6.7	346.1888888888889	150.99999999999994
412047126	1441067805	30.935179999999995	122.399827	6.7	346.5	150.99999999999994
412047126	1441067806	30.935209731782113	122.39981822659459	6.7	346.6	150.99999999999994
412047126	1441067807	30.935238449364437	122.39980997232087	6.7	346.7	150.99999999999994
412047126	1441067808	30.935266345058434	122.39980216418049	6.7	346.8	150.99999999999994
412047126	1441067809	30.935293611175563	122.39979472917487	6.7	346.9	150.99999999999994
412047126	1441067810	30.935320440027255	122.39978759430537	6.7	347.0	150.99999999999994
412047126	1441067811	30.93534702392491	122.39978068657307	6.7	347.1	150.99999999999994
412047126	1441067812	30.935373555179893	122.39977393297902	6.7	347.20000000000005	150.99999999999994
412047126	1441067813	30.935400226103567	122.399767260524	6.7	347.3	150.99999999999994
412047126	1441067814	30.935427229007264	122.39976059620884	6.7	347.40000000000003	150.99999999999994
412047126	1441067815	30.93545475620231	122.399753867034	6.7	347.5	150.99999999999994
412047126	1441067816	30.935482999999998	122.399747	6.7	347.6	150.99999999999994
412047126	1441067817	30.93551210552137	122.39973993857093	6.695	347.795	150.99999999999994
412047126	1441067818	30.93554202912648	122.39973269206598	6.69	347.99	150.99999999999994
412047126	1441067819	30.9355726799852	122.39972528626824	6.6850000000000005	348.185	150.99999999999994
412047126	1441067820	30.935603967267372	122.39971774696085	6.68	348.38	150.99999999999994
412047126	1441067821	30.935635800142837	122.39971009992696	6.675	348.57500000000005	150.99999999999994
412047126	1441067822	30.93566808778147	122.39970237094981	6.67	348.77000000000004	150.99999999999994
412047126	1441067823	30.93570073935313	122.39969458581275	6.665	348.965	150.99999999999994
412047126	1441067824	30.935733664027733	122.39968677029913	6.66	349.16	150.99999999999994
412047126	1441067825	30.93576677097515	122.39967895019234	6.655	349.355	150.99999999999994
412047126	1441067826	30.935799969365267	122.39967115127595	6.65	349.55	150.99999999999994
412047126	1441067827	30.93583316836802	122.39966339933349	6.645	349.745	150.99999999999994
412047126	1441067828	30.935866277153306	122.3996557201486	6.64	349.94	150.99999999999994
412047126	1441067829	30.93589920489107	122.399648139505	6.635	350.13500000000005	150.99999999999994
412047126	1441067830	30.935931860751225	122.39964068318645	6.63	350.33000000000004	150.99999999999994
412047126	1441067831	30.935964153903726	122.3996333769768	6.625	350.525	150.99999999999994
412047126	1441067832	30.935995993518524	122.39962624665992	6.62	350.72	150.99999999999994
412047126	1441067833	30.9360272887656	122.39961931801976	6.614999999999999	350.915	150.99999999999994
412047126	1441067834	30.936057948814877	122.39961261684034	6.609999999999999	351.11	150.99999999999994
412047126	1441067835	30.936087882836347	122.39960616890573	6.6049999999999995	351.305	150.99999999999994
412047126	1441067836	30.936117	122.39960000000002	6.6	351.5	150.99999999999994
412047126	1441067837	30.936145253213954	122.39959412357734	6.59	351.62	150.99999999999994
412047126	1441067838	30.936172770338946	122.39958850377181	6.58	351.74	150.99999999999994
412047126	1441067839	30.9361997229739	122.39958309238737	6.569999999999999	351.86	150.99999999999994
412047126	1441067840	30.93622628271764	122.39957784122791	6.56	351.97999999999996	150.99999999999994
412047126	1441067841	30.936252621169032	122.39957270209717	6.55	352.09999999999997	150.99999999999994
412047126	1441067842	30.936278909926916	122.39956762679887	6.54	352.22	150.99999999999994
412047126	1441067843	30.936305320590165	122.39956256713656	6.53	352.34000000000003	150.99999999999994
412047126	1441067844	30.936332024757537	122.39955747491373	6.52	352.46000000000004	150.99999999999994
412047126	1441067845	30.936359194027883	122.39955230193378	6.51	352.58	150.99999999999994
412047126	1441067846	30.936386999999993	122.39954700000001	6.5	352.7	150.99999999999994
412047126	1441067847	30.9364155717718	122.39954153481553	6.5	352.7473684210526	150.99999999999994
412047126	1441067848	30.93644486843793	122.39953592768303	6.5	352.7947368421053	150.99999999999994
412047126	1441067849	30.93647480659219	122.39953021380518	6.5	352.8421052631579	150.99999999999994
412047126	1441067850	30.9365053028283	122.39952442838465	6.5	352.88947368421054	150.99999999999994
412047126	1441067851	30.936536273740128	122.39951860662421	6.5	352.93684210526317	150.99999999999994
412047126	1441067852	30.93656763592145	122.39951278372673	6.5	352.9842105263158	150.99999999999994
412047126	1441067853	30.936599305966087	122.39950699489509	6.5	353.0315789473684	150.99999999999994
412047126	1441067854	30.93663120046785	122.39950127533226	6.5	353.07894736842104	150.99999999999994
412047126	1441067855	30.936663236020593	122.39949566024127	6.5	353.1263157894737	150.99999999999994
412047126	1441067856	30.936695329218146	122.39949018482528	6.5	353.17368421052635	150.99999999999994
412047126	1441067857	30.93672739665435	122.39948488428739	6.5	353.22105263157897	150.99999999999994
412047126	1441067858	30.936759354923083	122.39947979383092	6.5	353.2684210526316	150.99999999999994
412047126	1441067859	30.936791120618203	122.39947494865913	6.5	353.3157894736843	150.99999999999994
412047126	1441067860	30.93682261033357	122.39947038397543	6.5	353.3631578947369	150.99999999999994
412047126	1441067861	30.936853740663068	122.39946613498321	6.5	353.41052631578947	150.99999999999994
412047126	1441067862	30.936884428200567	122.39946223688601	6.5	353.45789473684215	150.99999999999994
412047126	1441067863	30.936914589539963	122.39945872488732	6.5	353.5052631578948	150.99999999999994
412047126	1441067864	30.93694414127514	122.3994556341908	6.5	353.5526315789474	150.99999999999994
412047126	1441067865	30.936972999999995	122.399453	6.5	353.6	150.99999999999994
412047126	1441067866	30.937001119233162	122.39945083932065	6.490909090909091	353.70000000000005	150.99999999999994
412047126	1441067867	30.937028600192367	122.39944909636667	6.4818181818181815	353.8	150.99999999999994
412047126	1441067868	30.937055581020065	122.39944769715385	6.472727272727273	353.90000000000003	150.99999999999994
412047126	1441067869	30.9370821998587	122.39944656769794	6.463636363636364	354.0	150.99999999999994
412047126	1441067870	30.937108594850738	122.39944563401451	6.454545454545455	354.1	150.99999999999994
412047126	1441067871	30.93713490413857	122.39944482211912	6.445454545454545	354.2	150.99999999999994
412047126	1441067872	30.93716126586467	122.39944405802721	6.4363636363636365	354.3	150.99999999999994
412047126	1441067873	30.937187818171438	122.39944326775414	6.427272727272728	354.4	150.99999999999994
412047126	1441067874	30.93721469920132	122.39944237731515	6.418181818181819	354.5	150.99999999999994
412047126	1441067875	30.9372420470967	122.39944131272541	6.409090909090909	354.59999999999997	150.99999999999994
412047126	1441067876	30.93727	122.39944	6.4	354.7	150.99999999999994
412047126	1441067877	30.937298660822478	122.39943838256634	6.4	354.725	150.99999999999994
412047126	1441067878	30.937327991550912	122.39943647350175	6.4	354.74999999999994	150.99999999999994
412047126	1441067879	30.93735791894088	122.39943430329596	6.4	354.775	150.99999999999994
412047126	1441067880	30.937388369748025	122.39943190243882	6.4	354.79999999999995	150.99999999999994
412047126	1441067881	30.937419270727982	122.39942930142016	6.4	354.825	150.99999999999994
412047126	1441067882	30.93745054863636	122.39942653072985	6.4	354.84999999999997	150.99999999999994
412047126	1441067883	30.937482130228787	122.39942362085786	6.4	354.875	150.99999999999994
412047126	1441067884	30.937513942260917	122.39942060229417	6.4	354.9	150.99999999999994
412047126	1441067885	30.93754591148837	122.39941750552882	6.4	354.925	150.99999999999994
412047126	1441067886	30.937577964666797	122.39941436105185	6.4	354.94999999999993	150.99999999999994
412047126	1441067887	30.937610028551852	122.39941119935344	6.4	354.97499999999997	150.99999999999994
412047126	1441067888	30.93764202989919	122.39940805092378	6.4	355.0	150.99999999999994
412047126	1441067889	30.937673895464464	122.39940494625306	6.4	355.025	150.99999999999994
412047126	1441067890	30.937705552003337	122.39940191583163	6.4	355.05	150.99999999999994
412047126	1441067891	30.937736926271484	122.3993989901498	6.4	355.075	150.99999999999994
412047126	1441067892	30.93776794502457	122.39939619969799	6.4	355.1	150.99999999999994
412047126	1441067893	30.93779853501829	122.3993935749666	6.4	355.12499999999994	150.99999999999994
412047126	1441067894	30.93782862300831	122.3993911464461	6.4	355.15	150.99999999999994
412047126	1441067895	30.93785813575032	122.39938894462708	6.4	355.17499999999995	150.99999999999994
412047126	1441067896	30.937887	122.39938700000002	6.4	355.2	150.99999999999994
412047126	1441067897	30.937915171651383	122.39938532764836	6.4	355.45	150.99999999999994
412047126	1441067898	30.93794272315181	122.39938388102675	6.4	355.7	150.99999999999994
412047126	1441067899	30.937969756086954	122.39938259818248	6.4	355.95	150.99999999999994
412047126	1441067900	30.937996372042463	122.39938141716289	6.4	356.2	150.99999999999994
412047126	1441067901	30.93802267260401	122.39938027601511	6.4	356.45	150.99999999999994
412047126	1441067902	30.938048759357258	122.39937911278626	6.4	356.7	150.99999999999994
412047126	1441067903	30.938074733887838	122.39937786552343	6.4	356.95	150.99999999999994
412047126	1441067904	30.938100697781397	122.39937647227352	6.4	357.2	150.99999999999994
412047126	1441067905	30.938126752623575	122.39937487108344	6.4	357.45	150.99999999999994
412047126	1441067906	30.93815300000001	122.39937300000001	6.4	357.7	150.99999999999994
412047126	1441067907	30.93817953008433	122.39937081825464	6.390000000000001	357.74	150.99999999999994
412047126	1441067908	30.938206387402225	122.39936836981738	6.38	357.78	150.99999999999994
412047126	1441067909	30.938233605067413	122.39936571984303	6.37	357.82	150.99999999999994
412047126	1441067910	30.938261216193588	122.39936293348643	6.36	357.85999999999996	150.99999999999994
412047126	1441067911	30.938289253894474	122.3993600759025	6.35	357.90000000000003	150.99999999999994
412047126	1441067912	30.938317751283783	122.39935721224622	6.34	357.94	150.99999999999994
412047126	1441067913	30.93834674147527	122.39935440767267	6.33	357.98	150.99999999999994
412047126	1441067914	30.93837625758263	122.39935172733695	6.32	358.02000000000004	150.99999999999994
412047126	1441067915	30.93840633271963	122.39934923639431	6.31	358.06	150.99999999999994
412047126	1441067916	30.938436999999993	122.399347	6.3	358.1	150.99999999999994
412047126	1441067917	30.938468271802584	122.39934506125492	6.311111111111111	358.05555555555554	150.99999999999994
412047126	1441067918	30.93850007756663	122.39934337504177	6.322222222222222	358.0111111111111	150.99999999999994
412047126	1441067919	30.938532325996487	122.39934187418875	6.333333333333333	357.9666666666667	150.99999999999994
412047126	1441067920	30.938564925796467	122.39934049152392	6.344444444444444	357.9222222222222	150.99999999999994
412047126	1441067921	30.93859778567092	122.3993391598753	6.355555555555556	357.8777777777778	150.99999999999994
412047126	1441067922	30.93863081432417	122.3993378120708	6.366666666666667	357.8333333333333	150.99999999999994
412047126	1441067923	30.93866392046054	122.39933638093825	6.377777777777778	357.7888888888889	150.99999999999994
412047126	1441067924	30.938697012784377	122.39933479930544	6.388888888888889	357.74444444444447	150.99999999999994
412047126	1441067925	30.93872999999999	122.399333	6.4	357.7	150.99999999999994
412047126	1441067926	30.938762805837687	122.39933093052632	6.4	357.5870967741935	150.99999999999994
412047126	1441067927	30.938795414131707	122.39932859709582	6.4	357.47419354838706	150.99999999999994
412047126	1441067928	30.938827823742315	122.39932602059676	6.4	357.36129032258066	150.99999999999994
412047126	1441067929	30.938860033529743	122.39932322191744	6.4	357.2483870967742	150.99999999999994
412047126	1441067930	30.93889204235422	122.39932022194616	6.4	357.13548387096773	150.99999999999994
412047126	1441067931	30.93892384907599	122.39931704157124	6.4	357.02258064516127	150.99999999999994
412047126	1441067932	30.938955452555323	122.39931370168108	6.4	356.9096774193548	150.99999999999994
412047126	1441067933	30.938986851652427	122.3993102231641	6.4	356.79677419354834	150.99999999999994
412047126	1441067934	30.939018045227584	122.39930662690867	6.4	356.68387096774194	150.99999999999994
412047126	1441067935	30.939049032141014	122.39930293380331	6.4	356.5709677419355	150.99999999999994
412047126	1441067936	30.93907981125301	122.39929916473649	6.4	356.458064516129	150.99999999999994
412047126	1441067937	30.939110381423784	122.39929534059675	6.4	356.34516129032255	150.99999999999994
412047126	1441067938	30.939140741513633	122.39929148227259	6.4	356.2322580645161	150.99999999999994
412047126	1441067939	30.939170890382783	122.3992876106526	6.4	356.1193548387096	150.99999999999994
412047126	1441067940	30.93920082689153	122.3992837466254	6.4	356.0064516129032	150.99999999999994
412047126	1441067941	30.939230549900117	122.3992799110796	6.4	355.8935483870968	150.99999999999994
412047126	1441067942	30.93926005826883	122.39927612490382	6.4	355.78064516129035	150.99999999999994
412047126	1441067943	30.939289350857937	122.3992724089868	6.4	355.6677419354839	150.99999999999994
412047126	1441067944	30.939318426527702	122.39926878421721	6.4	355.5548387096774	150.99999999999994
412047126	1441067945	30.939347284138424	122.39926527148374	6.4	355.44193548387096	150.99999999999994
412047126	1441067946	30.93937592255038	122.3992618916752	6.4	355.32903225806456	150.99999999999994
412047126	1441067947	30.939404340623824	122.3992586656803	6.4	355.2161290322581	150.99999999999994
412047126	1441067948	30.939432537219066	122.3992556143879	6.4	355.10322580645163	150.99999999999994
412047126	1441067949	30.939460511196394	122.39925275868679	6.4	354.99032258064517	150.99999999999994
412047126	1441067950	30.93948826141608	122.39925011946579	6.4	354.8774193548387	150.99999999999994
412047126	1441067951	30.939515786738426	122.39924771761376	6.4	354.76451612903224	150.99999999999994
412047126	1441067952	30.9395430860237	122.39924557401963	6.4	354.65161290322584	150.99999999999994
412047126	1441067953	30.939570158132213	122.39924370957223	6.4	354.5387096774194	150.99999999999994
412047126	1441067954	30.93959700192424	122.39924214516054	6.4	354.4258064516129	150.99999999999994
412047126	1441067955	30.939623616260064	122.39924090167348	6.4	354.31290322580645	150.99999999999994
412047126	1441067956	30.93965	122.39924000000002	6.4	354.2	150.99999999999994
412047126	1441067957	30.93967616410042	122.39923943365058	6.4	354.28	150.99999999999994
412047126	1441067958	30.939702167902183	122.39923908662148	6.4	354.36	150.99999999999994
412047126	1441067959	30.939728082842283	122.39923881553028	6.4	354.44	150.99999999999994
412047126	1441067960	30.93975398035766	122.39923847699448	6.4	354.52	150.99999999999994
412047126	1441067961	30.93977993188529	122.39923792763138	6.4	354.6	150.99999999999994
412047126	1441067962	30.9398060088621	122.39923702405808	6.4	354.68	150.99999999999994
412047126	1441067963	30.93983228272507	122.39923562289158	6.4	354.76	150.99999999999994
412047126	1441067964	30.939858824911106	122.39923358074867	6.4	354.84000000000003	150.99999999999994
412047126	1441067965	30.939885706857126	122.39923075424598	6.4	354.92	150.99999999999994
412047126	1441067966	30.939912999999997	122.399227	6.4	355.0	150.99999999999994
412047126	1441067967	30.93994076541255	122.39922223212912	6.409090909090909	354.79090909090905	150.99999999999994
412047126	1441067968	30.93996902271151	122.39921659476057	6.418181818181819	354.5818181818182	150.99999999999994
412047126	1441067969	30.939997781149575	122.39921028952388	6.427272727272728	354.3727272727273	150.99999999999994
412047126	1441067970	30.9400270499795	122.39920351804885	6.4363636363636365	354.1636363636364	150.99999999999994
412047126	1441067971	30.940056838454055	122.39919648196543	6.445454545454545	353.95454545454544	150.99999999999994
412047126	1441067972	30.94008715582607	122.3991893829039	6.454545454545455	353.74545454545455	150.99999999999994
412047126	1441067973	30.940118011348414	122.39918242249468	6.463636363636364	353.53636363636366	150.99999999999994
412047126	1441067974	30.940149414273996	122.39917580236852	6.472727272727273	353.3272727272727	150.99999999999994
412047126	1441067975	30.940181373855786	122.39916972415647	6.4818181818181815	353.11818181818177	150.99999999999994
412047126	1441067976	30.940213899346777	122.39916438948975	6.490909090909091	352.90909090909093	150.99999999999994
412047126	1441067977	30.94024699999999	122.39916000000001	6.5	352.7	150.99999999999994
412047126	1441067978	30.94028066432347	122.39915668679905	6.5	352.6875	150.99999999999994
412047126	1441067979	30.94031479784541	122.39915429891875	6.5	352.675	150.99999999999994
412047126	1441067980	30.94034928534896	122.39915261487072	6.5	352.6625	150.99999999999994
412047126	1441067981	30.940384011617258	122.39915141316624	6.5	352.65	150.99999999999994
412047126	1441067982	30.94041886143341	122.3991504723164	6.5	352.63750000000005	150.99999999999994
412047126	1441067983	30.94045371958051	122.39914957083187	6.5	352.625	150.99999999999994
412047126	1441067984	30.940488470841675	122.39914848722304	6.5	352.61250000000007	150.99999999999994
412047126	1441067985	30.940522999999992	122.399147	6.5	352.6000000000001	150.99999999999994
412047126	1441067986	30.940557212260217	122.39914492979085	6.506451612903226	352.52903225806455	150.99999999999994
412047126	1441067987	30.940591094513902	122.39914226569671	6.512903225806451	352.4580645161291	150.99999999999994
412047126	1441067988	30.94062465407426	122.39913903893707	6.519354838709678	352.3870967741936	150.99999999999994
412047126	1441067989	30.940657898254493	122.39913528073141	6.525806451612903	352.3161290322581	150.99999999999994
412047126	1441067990	30.94069083436784	122.39913102229934	6.532258064516129	352.2451612903226	150.99999999999994
412047126	1441067991	30.9407234697275	122.3991262948605	6.538709677419355	352.17419354838717	150.99999999999994
412047126	1441067992	30.940755811646714	122.39912112963452	6.54516129032258	352.10322580645163	150.99999999999994
412047126	1441067993	30.94078786743866	122.39911555784118	6.551612903225807	352.03225806451616	150.99999999999994
412047126	1441067994	30.940819644416596	122.3991096107002	6.558064516129033	351.9612903225807	150.99999999999994
412047126	1441067995	30.940851149893717	122.39910331943143	6.564516129032258	351.8903225806452	150.99999999999994
412047126	1441067996	30.940882391183262	122.39909671525474	6.570967741935484	351.8193548387097	150.99999999999994
412047126	1441067997	30.94091337559843	122.39908982939002	6.577419354838709	351.7483870967742	150.99999999999994
412047126	1441067998	30.9409441104525	122.3990826930572	6.583870967741936	351.6774193548387	150.99999999999994
412047126	1441067999	30.940974603058656	122.39907533747632	6.590322580645162	351.60645161290324	150.99999999999994
412047126	1441068000	30.941004860730178	122.39906779386736	6.596774193548387	351.53548387096777	150.99999999999994
412047126	1441068001	30.941034890780315	122.39906009345044	6.603225806451613	351.4645161290323	150.99999999999994
412047126	1441068002	30.941064700522315	122.39905226744565	6.609677419354838	351.39354838709676	150.99999999999994
412047126	1441068003	30.94109429726945	122.39904434707313	6.616129032258065	351.32258064516134	150.99999999999994
412047126	1441068004	30.941123688334997	122.39903636355308	6.622580645161291	351.2516129032258	150.99999999999994
412047126	1441068005	30.941152881032238	122.3990283481057	6.629032258064516	351.18064516129033	150.99999999999994
412047126	1441068006	30.94118188267446	122.39902033195128	6.635483870967742	351.1096774193548	150.99999999999994
412047126	1441068007	30.94121070057497	122.3990123463101	6.641935483870968	351.0387096774194	150.99999999999994
412047126	1441068008	30.941239342047044	122.39900442240247	6.648387096774194	350.9677419354839	150.99999999999994
412047126	1441068009	30.941267814404036	122.39899659144876	6.65483870967742	350.89677419354837	150.99999999999994
412047126	1441068010	30.94129612495924	122.39898888466936	6.661290322580645	350.8258064516129	150.99999999999994
412047126	1441068011	30.94132428102599	122.39898133328474	6.667741935483871	350.7548387096774	150.99999999999994
412047126	1441068012	30.94135228991762	122.39897396851532	6.674193548387097	350.68387096774194	150.99999999999994
412047126	1441068013	30.941380158947517	122.39896682158158	6.680645161290323	350.6129032258064	150.99999999999994
412047126	1441068014	30.94140789542896	122.39895992370407	6.687096774193549	350.54193548387093	150.99999999999994
412047126	1441068015	30.941435506675333	122.39895330610335	6.693548387096774	350.4709677419355	150.99999999999994
412047126	1441068016	30.941462999999985	122.398947	6.7	350.4	150.99999999999994
412047126	1441068017	30.941490390428307	122.39894102600549	6.7	350.46363636363634	150.99999999999994
412047126	1441068018	30.941517723833492	122.39893536229478	6.7	350.52727272727276	150.99999999999994
412047126	1441068019	30.941545053800805	122.39892997643358	6.7	350.59090909090907	150.99999999999994
412047126	1441068020	30.941572433915457	122.39892483598759	6.7	350.6545454545454	150.99999999999994
412047126	1441068021	30.941599917762648	122.39891990852246	6.7	350.71818181818185	150.99999999999994
412047126	1441068022	30.941627558927575	122.39891516160381	6.7	350.7818181818182	150.99999999999994
412047126	1441068023	30.941655410995455	122.39891056279716	6.7	350.8454545454546	150.99999999999994
412047126	1441068024	30.94168352755144	122.39890607966801	6.7	350.90909090909093	150.99999999999994
412047126	1441068025	30.94171196218076	122.39890167978183	6.7	350.9727272727273	150.99999999999994
412047126	1441068026	30.94174076846855	122.39889733070406	6.7	351.0363636363637	150.99999999999994
412047126	1441068027	30.941770000000005	122.39889299999999	6.7	351.1	150.99999999999994
412047126	1441068028	30.941799694692726	122.39888866134818	6.6947368421052635	351.24736842105267	150.99999999999994
412047126	1441068029	30.941829827794177	122.39888431287996	6.689473684210526	351.3947368421053	150.99999999999994
412047126	1441068030	30.94186035888427	122.3988799588398	6.684210526315789	351.54210526315796	150.99999999999994
412047126	1441068031	30.94189124754296	122.39887560347226	6.678947368421053	351.68947368421055	150.99999999999994
412047126	1441068032	30.94192245335011	122.3988712510219	6.673684210526316	351.83684210526314	150.99999999999994
412047126	1441068033	30.941953935885675	122.39886690573326	6.668421052631579	351.9842105263158	150.99999999999994
412047126	1441068034	30.94198565472956	122.39886257185093	6.663157894736842	352.13157894736844	150.99999999999994
412047126	1441068035	30.942017569461722	122.3988582536195	6.657894736842105	352.27894736842103	150.99999999999994
412047126	1441068036	30.942049639662045	122.39885395528358	6.652631578947369	352.4263157894737	150.99999999999994
412047126	1441068037	30.94208182491048	122.39884968108777	6.647368421052631	352.5736842105263	150.99999999999994
412047126	1441068038	30.94211408478695	122.39884543527673	6.6421052631578945	352.72105263157897	150.99999999999994
412047126	1441068039	30.942146378871392	122.3988412220951	6.636842105263158	352.8684210526316	150.99999999999994
412047126	1441068040	30.942178666743732	122.39883704578752	6.631578947368421	353.0157894736842	150.99999999999994
412047126	1441068041	30.942210907983906	122.39883291059867	6.626315789473684	353.16315789473686	150.99999999999994
412047126	1441068042	30.942243062171848	122.39882882077325	6.621052631578947	353.31052631578945	150.99999999999994
412047126	1441068043	30.942275088887488	122.39882478055596	6.61578947368421	353.4578947368421	150.99999999999994
412047126	1441068044	30.94230694771076	122.39882079419148	6.610526315789474	353.6052631578947	150.99999999999994
412047126	1441068045	30.942338598221617	122.3988168659246	6.605263157894736	353.75263157894733	150.99999999999994
412047126	1441068046	30.942369999999997	122.398813	6.6	353.9	150.99999999999994
412047126	1441068047	30.942401121555125	122.39880920014154	6.596666666666667	354.02666666666664	150.99999999999994
412047126	1441068048	30.94243196711337	122.39880546798923	6.593333333333333	354.1533333333333	150.99999999999994
412047126	1441068049	30.942462549830424	122.39880180466223	6.59	354.28	150.99999999999994
412047126	1441068050	30.94249288286191	122.39879821127961	6.586666666666666	354.40666666666664	150.99999999999994
412047126	1441068051	30.942522979363517	122.39879468896055	6.583333333333333	354.53333333333336	150.99999999999994
412047126	1441068052	30.942552852490895	122.39879123882409	6.58	354.65999999999997	150.99999999999994
412047126	1441068053	30.942582515399728	122.39878786198936	6.576666666666666	354.78666666666663	150.99999999999994
412047126	1441068054	30.942611981245655	122.39878455957546	6.573333333333333	354.9133333333333	150.99999999999994
412047126	1441068055	30.942641263184335	122.39878133270152	6.569999999999999	355.04	150.99999999999994
412047126	1441068056	30.942670374371477	122.39877818248667	6.566666666666666	355.16666666666663	150.99999999999994
412047126	1441068057	30.942699327962686	122.39877511004993	6.5633333333333335	355.2933333333333	150.99999999999994
412047126	1441068058	30.94272813711365	122.39877211651046	6.56	355.41999999999996	150.99999999999994
412047126	1441068059	30.942756814979997	122.39876920298734	6.556666666666667	355.5466666666667	150.99999999999994
412047126	1441068060	30.942785374717456	122.39876637059969	6.553333333333333	355.6733333333333	150.99999999999994
412047126	1441068061	30.942813829481633	122.3987636204666	6.55	355.79999999999995	150.99999999999994
412047126	1441068062	30.942842192428184	122.39876095370711	6.546666666666667	355.9266666666666	150.99999999999994
412047126	1441068063	30.942870476712805	122.39875837144038	6.543333333333333	356.05333333333334	150.99999999999994
412047126	1441068064	30.942898695491127	122.39875587478552	6.54	356.18	150.99999999999994
412047126	1441068065	30.94292686191882	122.39875346486156	6.536666666666666	356.3066666666666	150.99999999999994
412047126	1441068066	30.94295498915154	122.39875114278763	6.533333333333333	356.43333333333334	150.99999999999994
412047126	1441068067	30.942983090344953	122.39874890968282	6.53	356.56	150.99999999999994
412047126	1441068068	30.943011178654704	122.39874676666622	6.526666666666666	356.68666666666667	150.99999999999994
412047126	1441068069	30.94303926723647	122.39874471485693	6.523333333333333	356.8133333333333	150.99999999999994
412047126	1441068070	30.943067369245878	122.39874275537402	6.52	356.94	150.99999999999994
412047126	1441068071	30.943095497838627	122.3987408893366	6.516666666666667	357.06666666666666	150.99999999999994
412047126	1441068072	30.94312366617032	122.39873911786374	6.513333333333334	357.1933333333333	150.99999999999994
412047126	1441068073	30.94315188739666	122.39873744207458	6.51	357.31999999999994	150.99999999999994
412047126	1441068074	30.94318017467327	122.39873586308815	6.506666666666667	357.44666666666666	150.99999999999994
412047126	1441068075	30.94320854115584	122.3987343820236	6.503333333333333	357.5733333333333	150.99999999999994
412047126	1441068076	30.943237000000003	122.398733	6.5	357.7	150.99999999999994
412047126	1441068077	30.943265564432284	122.39873171463945	6.490909090909091	357.7	150.99999999999994
412047126	1441068078	30.943294247962708	122.39873050957611	6.4818181818181815	357.7	150.99999999999994
412047126	1441068079	30.943323064172176	122.3987293649471	6.472727272727273	357.7	150.99999999999994
412047126	1441068080	30.943352026641573	122.39872826088958	6.463636363636364	357.7	150.99999999999994
412047126	1441068081	30.943381148951786	122.39872717754056	6.454545454545455	357.7	150.99999999999994
412047126	1441068082	30.943410444683717	122.3987260950372	6.445454545454545	357.7	150.99999999999994
412047126	1441068083	30.94343992741824	122.39872499351647	6.4363636363636365	357.7	150.99999999999994
412047126	1441068084	30.943469610736248	122.39872385311543	6.427272727272728	357.7	150.99999999999994
412047126	1441068085	30.943499508218622	122.39872265397102	6.418181818181819	357.7	150.99999999999994
412047126	1441068086	30.94352963344625	122.39872137622024	6.409090909090909	357.7	150.99999999999994
412047126	1441068087	30.94356000000001	122.39872	6.4	357.7	150.99999999999994
412047126	1441068088	30.94359061506348	122.39871851000697	6.405263157894737	357.6052631578947	150.99999999999994
412047126	1441068089	30.94362146023108	122.39871690917673	6.410526315789474	357.5105263157895	150.99999999999994
412047126	1441068090	30.943652510699874	122.39871520500462	6.415789473684211	357.4157894736842	150.99999999999994
412047126	1441068091	30.943683741666987	122.398713404986	6.421052631578948	357.32105263157894	150.99999999999994
412047126	1441068092	30.943715128329494	122.39871151661622	6.426315789473684	357.2263157894737	150.99999999999994
412047126	1441068093	30.943746645884527	122.39870954739067	6.431578947368421	357.13157894736844	150.99999999999994
412047126	1441068094	30.943778269529133	122.39870750480473	6.436842105263158	357.03684210526313	150.99999999999994
412047126	1441068095	30.94380997446049	122.39870539635379	6.442105263157895	356.9421052631579	150.99999999999994
412047126	1441068096	30.94384173587563	122.39870322953325	6.447368421052632	356.84736842105264	150.99999999999994
412047126	1441068097	30.943873528971686	122.39870101183858	6.4526315789473685	356.75263157894733	150.99999999999994
412047126	1441068098	30.943905328945764	122.39869875076516	6.457894736842105	356.6578947368421	150.99999999999994
412047126	1441068099	30.943937110994963	122.39869645380847	6.463157894736843	356.56315789473683	150.99999999999994
412047126	1441068100	30.943968850316395	122.39869412846394	6.468421052631579	356.4684210526316	150.99999999999994
412047126	1441068101	30.944000522107185	122.39869178222708	6.473684210526316	356.3736842105263	150.99999999999994
412047126	1441068102	30.94403210156439	122.39868942259334	6.478947368421053	356.2789473684211	150.99999999999994
412047126	1441068103	30.944063563885184	122.39868705705825	6.484210526315789	356.1842105263158	150.99999999999994
412047126	1441068104	30.94409488426663	122.39868469311732	6.489473684210527	356.08947368421053	150.99999999999994
412047126	1441068105	30.944126037905882	122.39868233826604	6.494736842105263	355.9947368421053	150.99999999999994
412047126	1441068106	30.944157000000004	122.39867999999998	6.5	355.9	150.99999999999994
412047126	1441068107	30.944187751643497	122.39867768278724	6.503333333333333	355.7	150.99999999999994
412047126	1441068108	30.94421829752011	122.39867537898598	6.506666666666667	355.5	150.99999999999994
412047126	1441068109	30.944248648210955	122.39867307792696	6.51	355.3	150.99999999999994
412047126	1441068110	30.944278814297164	122.3986707689409	6.513333333333334	355.1	150.99999999999994
412047126	1441068111	30.944308806359842	122.3986684413585	6.516666666666667	354.90000000000003	150.99999999999994
412047126	1441068112	30.944338634980095	122.39866608451042	6.52	354.7	150.99999999999994
412047126	1441068113	30.944368310739033	122.39866368772736	6.523333333333333	354.5	150.99999999999994
412047126	1441068114	30.94439784421775	122.39866124034	6.526666666666666	354.3	150.99999999999994
412047126	1441068115	30.94442724599738	122.39865873167895	6.53	354.1	150.99999999999994
412047126	1441068116	30.944456526659014	122.39865615107485	6.533333333333333	353.9	150.99999999999994
412047126	1441068117	30.944485696783758	122.3986534878583	6.536666666666666	353.7	150.99999999999994
412047126	1441068118	30.944514766952704	122.39865073135992	6.54	353.5	150.99999999999994
412047126	1441068119	30.94454374774697	122.39864787091031	6.543333333333333	353.3	150.99999999999994
412047126	1441068120	30.94457264974765	122.39864489584002	6.546666666666667	353.09999999999997	150.99999999999994
412047126	1441068121	30.944601483535823	122.39864179547965	6.55	352.9	150.99999999999994
412047126	1441068122	30.944630259692623	122.39863855915968	6.553333333333333	352.7	150.99999999999994
412047126	1441068123	30.94465898879912	122.3986351762107	6.556666666666667	352.49999999999994	150.99999999999994
412047126	1441068124	30.944687681436402	122.39863163596326	6.56	352.29999999999995	150.99999999999994
412047126	1441068125	30.944716348185576	122.39862792774778	6.5633333333333335	352.09999999999997	150.99999999999994
412047126	1441068126	30.944744999627716	122.39862404089483	6.566666666666666	351.9	150.99999999999994
412047126	1441068127	30.944773646343915	122.39861996473483	6.569999999999999	351.69999999999993	150.99999999999994
412047126	1441068128	30.94480229891525	122.39861568859827	6.573333333333333	351.49999999999994	150.99999999999994
412047126	1441068129	30.94483096792281	122.39861120181561	6.576666666666666	351.29999999999995	150.99999999999994
412047126	1441068130	30.944859663947664	122.39860649371725	6.58	351.09999999999997	150.99999999999994
412047126	1441068131	30.944888397570885	122.39860155363361	6.583333333333333	350.9	150.99999999999994
412047126	1441068132	30.94491717937356	122.39859637089513	6.586666666666666	350.7	150.99999999999994
412047126	1441068133	30.944946019936747	122.39859093483216	6.59	350.5	150.99999999999994
412047126	1441068134	30.944974929841504	122.39858523477508	6.593333333333333	350.3	150.99999999999994
412047126	1441068135	30.945003919668903	122.39857926005426	6.596666666666667	350.09999999999997	150.99999999999994
412047126	1441068136	30.945033	122.398573	6.6	349.9	150.99999999999994
412047126	1441068137	30.945062187514207	122.39856645201486	6.6090909090909085	349.8727272727273	150.99999999999994
412047126	1441068138	30.94509152328443	122.39855964579023	6.618181818181818	349.8454545454545	150.99999999999994
412047126	1441068139	30.945121054481945	122.39855261908973	6.627272727272727	349.8181818181818	150.99999999999994
412047126	1441068140	30.945150828278038	122.39854540967704	6.636363636363636	349.7909090909091	150.99999999999994
412047126	1441068141	30.945180891843986	122.39853805531581	6.6454545454545455	349.76363636363635	150.99999999999994
412047126	1441068142	30.945211292351107	122.39853059376979	6.654545454545454	349.73636363636365	150.99999999999994
412047126	1441068143	30.945242076970676	122.39852306280272	6.663636363636364	349.7090909090909	150.99999999999994
412047126	1441068144	30.945273292874045	122.3985155001784	6.672727272727273	349.6818181818182	150.99999999999994
412047126	1441068145	30.945304987232483	122.39850794366059	6.681818181818182	349.6545454545455	150.99999999999994
412047126	1441068146	30.945337207217367	122.39850043101316	6.690909090909091	349.6272727272727	150.99999999999994
412047126	1441068147	30.945370000000008	122.39849300000002	6.7	349.6	150.99999999999994
412047126	1441068148	30.945403382992897	122.39848567600441	6.711111111111111	349.55555555555554	150.99999999999994
412047126	1441068149	30.945437254573022	122.3984784348872	6.722222222222222	349.5111111111112	150.99999999999994
412047126	1441068150	30.94547148335856	122.39847124012863	6.733333333333333	349.4666666666667	150.99999999999994
412047126	1441068151	30.945505937967614	122.3984640552089	6.7444444444444445	349.4222222222222	150.99999999999994
412047126	1441068152	30.945540487018313	122.39845684360823	6.7555555555555555	349.3777777777778	150.99999999999994
412047126	1441068153	30.945574999128787	122.39844956880683	6.766666666666667	349.33333333333337	150.99999999999994
412047126	1441068154	30.945609342917162	122.39844219428487	6.777777777777778	349.2888888888889	150.99999999999994
412047126	1441068155	30.945643387001528	122.39843468352254	6.788888888888889	349.24444444444447	150.99999999999994
412047126	1441068156	30.945677	122.39842700000001	6.8	349.2	150.99999999999994
412047126	1441068157	30.945710080014408	122.39841912156885	6.8	349.24	150.99999999999994
412047126	1441068158	30.945742643081672	122.39841108356612	6.8	349.28000000000003	150.99999999999994
412047126	1441068159	30.945774734722384	122.39840293570035	6.8	349.32	150.99999999999994
412047126	1441068160	30.945806400457194	122.3983947276801	6.8	349.36	150.99999999999994
412047126	1441068161	30.945837685806765	122.39838650921395	6.8	349.40000000000003	150.99999999999994
412047126	1441068162	30.94586863629178	122.39837833001063	6.8	349.44000000000005	150.99999999999994
412047126	1441068163	30.94589929743292	122.39837023977877	6.8	349.48	150.99999999999994
412047126	1441068164	30.945929714750843	122.39836228822719	6.8	349.52000000000004	150.99999999999994
412047126	1441068165	30.94595993376631	122.39835452506465	6.8	349.56000000000006	150.99999999999994
412047126	1441068166	30.945990000000005	122.398347	6.8	349.6	150.99999999999994
412047126	1441068167	30.946019952908728	122.39833975194513	6.8	349.68	150.99999999999994
412047126	1441068168	30.946049807693537	122.39833277662393	6.8	349.76000000000005	150.99999999999994
412047126	1441068169	30.94607957349159	122.39832605896328	6.8	349.84000000000003	150.99999999999994
412047126	1441068170	30.946109259439986	122.39831958389001	6.8	349.92	150.99999999999994
412047126	1441068171	30.946138874675867	122.39831333633096	6.8	350.0	150.99999999999994
412047126	1441068172	30.946168428336318	122.3983073012129	6.8	350.08	150.99999999999994
412047126	1441068173	30.946197929558476	122.39830146346266	6.8	350.16	150.99999999999994
412047126	1441068174	30.94622738747943	122.39829580800696	6.8	350.24000000000007	150.99999999999994
412047126	1441068175	30.946256811236285	122.39829031977254	6.8	350.32000000000005	150.99999999999994
412047126	1441068176	30.94628620996616	122.39828498368615	6.8	350.40000000000003	150.99999999999994
412047126	1441068177	30.94631559280613	122.39827978467446	6.8	350.48	150.99999999999994
412047126	1441068178	30.946344968893293	122.39827470766411	6.8	350.56	150.99999999999994
412047126	1441068179	30.946374347364742	122.39826973758183	6.8	350.64000000000004	150.99999999999994
412047126	1441068180	30.94640373735755	122.3982648593542	6.8	350.72	150.99999999999994
412047126	1441068181	30.94643314800882	122.39826005790783	6.8	350.8	150.99999999999994
412047126	1441068182	30.946462588455606	122.39825531816935	6.8	350.88	150.99999999999994
412047126	1441068183	30.94649206783501	122.3982506250653	6.8	350.96	150.99999999999994
412047126	1441068184	30.94652159528409	122.39824596352224	6.8	351.04	150.99999999999994
412047126	1441068185	30.946551179939934	122.39824131846673	6.8	351.12	150.99999999999994
412047126	1441068186	30.946580830939595	122.39823667482526	6.8	351.2	150.99999999999994
412047126	1441068187	30.946610557420154	122.39823201752428	6.8	351.28	150.99999999999994
412047126	1441068188	30.94664036851867	122.39822733149032	6.8	351.35999999999996	150.99999999999994
412047126	1441068189	30.946670273372202	122.39822260164979	6.8	351.44	150.99999999999994
412047126	1441068190	30.946700281117803	122.39821781292916	6.8	351.52000000000004	150.99999999999994
412047126	1441068191	30.946730400892548	122.3982129502548	6.8	351.6	150.99999999999994
412047126	1441068192	30.946760641833475	122.3982079985531	6.8	351.68	150.99999999999994
412047126	1441068193	30.946791013077643	122.39820294275046	6.8	351.76	150.99999999999994
412047126	1441068194	30.946821523762086	122.3981977677732	6.8	351.84	150.99999999999994
412047126	1441068195	30.946852183023854	122.39819245854758	6.8	351.92	150.99999999999994
412047126	1441068196	30.946883	122.39818700000001	6.8	352.0	150.99999999999994
412047126	1441068197	30.9469139823181	122.39818138247392	6.8	352.05454545454546	150.99999999999994
412047126	1441068198	30.94694513156794	122.39817561798183	6.8	352.1090909090909	150.99999999999994
412047126	1441068199	30.94697644782984	122.39816972395352	6.8	352.1636363636364	150.99999999999994
412047126	1441068200	30.947007931184128	122.39816371781873	6.8	352.21818181818185	150.99999999999994
412047126	1441068201	30.94703958171116	122.39815761700729	6.8	352.2727272727273	150.99999999999994
412047126	1441068202	30.94707139949127	122.39815143894897	6.8	352.3272727272727	150.99999999999994
412047126	1441068203	30.947103384604794	122.39814520107369	6.8	352.3818181818182	150.99999999999994
412047126	1441068204	30.947135537132066	122.39813892081122	6.8	352.43636363636364	150.99999999999994
412047126	1441068205	30.94716785715347	122.39813261559154	6.8	352.4909090909091	150.99999999999994
412047126	1441068206	30.94720034474933	122.39812630284446	6.8	352.54545454545456	150.99999999999994
412047126	1441068207	30.947233000000004	122.39812000000002	6.8	352.6000000000001	150.99999999999994
412047126	1441068208	30.947265818843707	122.39811372269347	6.8	352.6578947368422	150.99999999999994
412047126	1441068209	30.94729878065	122.39810747938164	6.8	352.71578947368425	150.99999999999994
412047126	1441068210	30.947331860646297	122.39810127672672	6.8	352.77368421052637	150.99999999999994
412047126	1441068211	30.947365034060002	122.39809512139092	6.8	352.8315789473685	150.99999999999994
412047126	1441068212	30.947398276118545	122.39808902003647	6.8	352.88947368421054	150.99999999999994
412047126	1441068213	30.947431562049314	122.39808297932562	6.8	352.94736842105266	150.99999999999994
412047126	1441068214	30.947464867079738	122.39807700592061	6.8	353.0052631578947	150.99999999999994
412047126	1441068215	30.947498166437246	122.39807110648373	6.8	353.0631578947369	150.99999999999994
412047126	1441068216	30.947531435349234	122.39806528767726	6.8	353.121052631579	150.99999999999994
412047126	1441068217	30.947564649043144	122.3980595561635	6.8	353.17894736842106	150.99999999999994
412047126	1441068218	30.9475977827464	122.3980539186048	6.8	353.2368421052632	150.99999999999994
412047126	1441068219	30.947630811686405	122.39804838166347	6.8	353.2947368421053	150.99999999999994
412047126	1441068220	30.94766371109061	122.39804295200186	6.8	353.35263157894735	150.99999999999994
412047126	1441068221	30.94769645618644	122.39803763628235	6.8	353.41052631578947	150.99999999999994
412047126	1441068222	30.947729022201326	122.3980324411673	6.8	353.4684210526315	150.99999999999994
412047126	1441068223	30.947761384362682	122.39802737331917	6.8	353.5263157894737	150.99999999999994
412047126	1441068224	30.94779351789796	122.39802243940025	6.8	353.5842105263158	150.99999999999994
412047126	1441068225	30.94782539803458	122.39801764607306	6.8	353.6421052631579	150.99999999999994
412047126	1441068226	30.947856999999996	122.398013	6.8	353.7	150.99999999999994
412047126	1441068227	30.94788830621285	122.39800850480144	6.8	353.65666666666664	150.99999999999994
412047126	1441068228	30.94791932785659	122.39800415192938	6.8	353.61333333333334	150.99999999999994
412047126	1441068229	30.94795008330593	122.39799992979388	6.8	353.57	150.99999999999994
412047126	1441068230	30.947980590935565	122.39799582680479	6.8	353.52666666666664	150.99999999999994
412047126	1441068231	30.94801086912015	122.39799183137207	6.8	353.4833333333333	150.99999999999994
412047126	1441068232	30.948040936234385	122.3979879319056	6.8	353.44	150.99999999999994
412047126	1441068233	30.948070810652936	122.39798411681527	6.8	353.39666666666665	150.99999999999994
412047126	1441068234	30.94810051075049	122.39798037451092	6.8	353.3533333333333	150.99999999999994
412047126	1441068235	30.948130054901696	122.3979766934024	6.8	353.30999999999995	150.99999999999994
412047126	1441068236	30.948159461481254	122.39797306189952	6.8	353.26666666666665	150.99999999999994
412047126	1441068237	30.948188748863814	122.3979694684121	6.8	353.2233333333333	150.99999999999994
412047126	1441068238	30.94821793542405	122.39796590134992	6.8	353.17999999999995	150.99999999999994
412047126	1441068239	30.94824703953664	122.39796234912278	6.8	353.1366666666666	150.99999999999994
412047126	1441068240	30.948276079576203	122.39795880014037	6.8	353.0933333333333	150.99999999999994
412047126	1441068241	30.948305073917457	122.39795524281247	6.8	353.04999999999995	150.99999999999994
412047126	1441068242	30.948334040935023	122.39795166554876	6.8	353.0066666666666	150.99999999999994
412047126	1441068243	30.948362999003574	122.397948056759	6.8	352.9633333333333	150.99999999999994
412047126	1441068244	30.948391966497766	122.39794440485281	6.8	352.91999999999996	150.99999999999994
412047126	1441068245	30.948420961792255	122.3979406982399	6.8	352.8766666666666	150.99999999999994
412047126	1441068246	30.94845000326169	122.39793692532989	6.8	352.83333333333326	150.99999999999994
412047126	1441068247	30.948479109280715	122.39793307453245	6.8	352.78999999999996	150.99999999999994
412047126	1441068248	30.948508298223985	122.39792913425714	6.8	352.74666666666667	150.99999999999994
412047126	1441068249	30.948537588466152	122.39792509291358	6.8	352.7033333333333	150.99999999999994
412047126	1441068250	30.948566998381846	122.39792093891138	6.8	352.65999999999997	150.99999999999994
412047126	1441068251	30.94859654634572	122.39791666066006	6.8	352.6166666666667	150.99999999999994
412047126	1441068252	30.948626250732403	122.39791224656915	6.8	352.5733333333333	150.99999999999994
412047126	1441068253	30.948656129916536	122.39790768504821	6.8	352.53	150.99999999999994
412047126	1441068254	30.94868620227277	122.39790296450671	6.8	352.4866666666666	150.99999999999994
412047126	1441068255	30.948716486175716	122.39789807335418	6.8	352.4433333333333	150.99999999999994
412047126	1441068256	30.948746999999997	122.39789300000001	6.8	352.4	150.99999999999994
412047126	1441068257	30.948777757550737	122.39788773672078	6.8	352.28181818181815	150.99999999999994
412047126	1441068258	30.948808754355007	122.39788229126135	6.8	352.16363636363633	150.99999999999994
412047126	1441068259	30.948839981370355	122.39787667523369	6.8	352.0454545454545	150.99999999999994
412047126	1441068260	30.94887142955436	122.39787090024984	6.8	351.9272727272727	150.99999999999994
412047126	1441068261	30.948903089864572	122.39786497792178	6.8	351.8090909090909	150.99999999999994
412047126	1441068262	30.948934953258558	122.39785891986155	6.8	351.69090909090914	150.99999999999994
412047126	1441068263	30.948967010693877	122.39785273768119	6.8	351.5727272727273	150.99999999999994
412047126	1441068264	30.94899925312812	122.39784644299277	6.8	351.4545454545455	150.99999999999994
412047126	1441068265	30.949031671518824	122.39784004740837	6.8	351.33636363636367	150.99999999999994
412047126	1441068266	30.949064256823593	122.39783356254007	6.8	351.21818181818185	150.99999999999994
412047126	1441068267	30.949096999999988	122.397827	6.8	351.1	150.99999999999994
412047126	1441068268	30.949129889076676	122.39782037198371	6.8	351.2263157894737	150.99999999999994
412047126	1441068269	30.949162900366517	122.39781369302034	6.8	351.3526315789474	150.99999999999994
412047126	1441068270	30.949196007253533	122.39780697822259	6.8	351.47894736842113	150.99999999999994
412047126	1441068271	30.949229183121684	122.39780024270308	6.8	351.6052631578948	150.99999999999994
412047126	1441068272	30.94926240135496	122.39779350157457	6.8	351.73157894736846	150.99999999999994
412047126	1441068273	30.949295635337357	122.39778676994969	6.8	351.8578947368421	150.99999999999994
412047126	1441068274	30.94932885845286	122.39778006294121	6.8	351.9842105263158	150.99999999999994
412047126	1441068275	30.94936204408545	122.39777339566196	6.8	352.1105263157895	150.99999999999994
412047126	1441068276	30.949395165619176	122.39776678322471	6.8	352.2368421052632	150.99999999999994
412047126	1441068277	30.94942819643798	122.39776024074231	6.8	352.36315789473684	150.99999999999994
412047126	1441068278	30.949461109925927	122.3977537833276	6.8	352.4894736842105	150.99999999999994
412047126	1441068279	30.949493879466996	122.39774742609349	6.8	352.61578947368423	150.99999999999994
412047126	1441068280	30.949526478445215	122.39774118415289	6.8	352.7421052631579	150.99999999999994
412047126	1441068281	30.949558880244606	122.39773507261877	6.8	352.8684210526316	150.99999999999994
412047126	1441068282	30.9495910582492	122.39772910660407	6.8	352.9947368421053	150.99999999999994
412047126	1441068283	30.949622985842982	122.39772330122183	6.8	353.12105263157895	150.99999999999994
412047126	1441068284	30.94965463641003	122.39771767158504	6.8	353.24736842105267	150.99999999999994
412047126	1441068285	30.94968598333435	122.39771223280674	6.8	353.37368421052633	150.99999999999994
412047126	1441068286	30.949716999999996	122.39770700000001	6.8	353.5	150.99999999999994
412047126	1441068287	30.949747668977544	122.39770198347765	6.8	353.59999999999997	150.99999999999994
412047126	1441068288	30.949778009583795	122.39769717435124	6.8	353.7	150.99999999999994
412047126	1441068289	30.949808050322112	122.39769255893204	6.8	353.79999999999995	150.99999999999994
412047126	1441068290	30.949837819695862	122.39768812353122	6.8	353.90000000000003	150.99999999999994
412047126	1441068291	30.94986734620835	122.39768385446008	6.8	354.0	150.99999999999994
412047126	1441068292	30.949896658362952	122.39767973802972	6.8	354.1	150.99999999999994
412047126	1441068293	30.949925784662998	122.39767576055132	6.8	354.2	150.99999999999994
412047126	1441068294	30.949954753611834	122.39767190833598	6.8	354.3	150.99999999999994
412047126	1441068295	30.94998359371278	122.39766816769483	6.8	354.4	150.99999999999994
412047126	1441068296	30.95001233346918	122.39766452493896	6.8	354.5	150.99999999999994
412047126	1441068297	30.950041001384374	122.3976609663794	6.8	354.6	150.99999999999994
412047126	1441068298	30.950069625961675	122.39765747832725	6.8	354.70000000000005	150.99999999999994
412047126	1441068299	30.950098235704388	122.39765404709344	6.8	354.8	150.99999999999994
412047126	1441068300	30.950126859115876	122.39765065898901	6.8	354.90000000000003	150.99999999999994
412047126	1441068301	30.95015552469942	122.39764730032495	6.8	355.0	150.99999999999994
412047126	1441068302	30.950184260958377	122.39764395741221	6.8	355.1	150.99999999999994
412047126	1441068303	30.950213096396034	122.3976406165617	6.8	355.2	150.99999999999994
412047126	1441068304	30.95024205951571	122.39763726408434	6.8	355.3	150.99999999999994
412047126	1441068305	30.950271178820724	122.39763388629103	6.8	355.40000000000003	150.99999999999994
412047126	1441068306	30.950300482814395	122.39763046949263	6.8	355.5	150.99999999999994
412047126	1441068307	30.950330000000005	122.397627	6.8	355.6	150.99999999999994
412047126	1441068308	30.950359751504738	122.39762346681607	6.795	355.61500000000007	150.99999999999994
412047126	1441068309	30.950389728951176	122.39761986971229	6.79	355.63	150.99999999999994
412047126	1441068310	30.950419916585815	122.39761621115215	6.785	355.645	150.99999999999994
412047126	1441068311	30.95045029865512	122.3976124935992	6.78	355.66	150.99999999999994
412047126	1441068312	30.950480859405562	122.397608719517	6.775	355.675	150.99999999999994
412047126	1441068313	30.950511583083603	122.39760489136908	6.77	355.69	150.99999999999994
412047126	1441068314	30.95054245393574	122.39760101161902	6.765	355.705	150.99999999999994
412047126	1441068315	30.950573456208392	122.39759708273036	6.76	355.72	150.99999999999994
412047126	1441068316	30.950604574148088	122.39759310716667	6.755	355.735	150.99999999999994
412047126	1441068317	30.95063579200127	122.39758908739152	6.75	355.75	150.99999999999994
412047126	1441068318	30.950667094014428	122.39758502586848	6.745	355.765	150.99999999999994
412047126	1441068319	30.95069846443403	122.39758092506113	6.74	355.78000000000003	150.99999999999994
412047126	1441068320	30.950729887506547	122.39757678743312	6.735	355.795	150.99999999999994
412047126	1441068321	30.95076134747846	122.39757261544798	6.73	355.81	150.99999999999994
412047126	1441068322	30.950792828596253	122.39756841156934	6.725	355.825	150.99999999999994
412047126	1441068323	30.950824315106384	122.39756417826078	6.72	355.84	150.99999999999994
412047126	1441068324	30.950855791255346	122.39755991798596	6.715	355.855	150.99999999999994
412047126	1441068325	30.950887241289603	122.39755563320846	6.71	355.87	150.99999999999994
412047126	1441068326	30.950918649455684	122.39755132639193	6.705	355.885	150.99999999999994
412047126	1441068327	30.95095	122.39754700000002	6.7	355.9	150.99999999999994
412047126	1441068328	30.950981283298585	122.39754266029487	6.7	355.73	150.99999999999994
412047126	1441068329	30.951012514245562	122.39753832873298	6.7	355.56	150.99999999999994
412047126	1441068330	30.951043713864543	122.39753403056926	6.7	355.39	150.99999999999994
412047126	1441068331	30.951074903179197	122.39752979105883	6.7	355.21999999999997	150.99999999999994
412047126	1441068332	30.951106103213128	122.39752563545672	6.7	355.05	150.99999999999994
412047126	1441068333	30.95113733499002	122.397521589018	6.7	354.88	150.99999999999994
412047126	1441068334	30.951168619533487	122.39751767699781	6.7	354.71000000000004	150.99999999999994
412047126	1441068335	30.951199977867223	122.39751392465129	6.7	354.53999999999996	150.99999999999994
412047126	1441068336	30.951231431014826	122.39751035723361	6.7	354.37	150.99999999999994
412047126	1441068337	30.951263000000004	122.397507	6.7	354.2	150.99999999999994
412047126	1441068338	30.95129469981879	122.39750387210748	6.696428571428571	354.33214285714286	150.99999999999994
412047126	1441068339	30.951326521356908	122.39750096832013	6.692857142857143	354.4642857142857	150.99999999999994
412047126	1441068340	30.951358449472473	122.39749827730391	6.689285714285714	354.5964285714286	150.99999999999994
412047126	1441068341	30.951390469023604	122.39749578772468	6.685714285714286	354.72857142857146	150.99999999999994
412047126	1441068342	30.95142256486841	122.39749348824833	6.682142857142857	354.8607142857143	150.99999999999994
412047126	1441068343	30.951454721865	122.3974913675407	6.678571428571429	354.9928571428572	150.99999999999994
412047126	1441068344	30.951486924871485	122.39748941426767	6.675	355.125	150.99999999999994
412047126	1441068345	30.95151915874599	122.39748761709504	6.671428571428572	355.2571428571428	150.99999999999994
412047126	1441068346	30.95155140834661	122.3974859646887	6.667857142857143	355.3892857142857	150.99999999999994
412047126	1441068347	30.95158365853145	122.39748444571438	6.664285714285715	355.52142857142854	150.99999999999994
412047126	1441068348	30.951615894158614	122.39748304883794	6.660714285714286	355.6535714285714	150.99999999999994
412047126	1441068349	30.951648100086228	122.39748176272516	6.6571428571428575	355.7857142857143	150.99999999999994
412047126	1441068350	30.951680261172378	122.39748057604176	6.6535714285714285	355.91785714285714	150.99999999999994
412047126	1441068351	30.951712362275174	122.39747947745354	6.65	356.05	150.99999999999994
412047126	1441068352	30.951744388252717	122.39747845562626	6.646428571428571	356.1821428571428	150.99999999999994
412047126	1441068353	30.95177632396312	122.39747749922559	6.642857142857142	356.3142857142857	150.99999999999994
412047126	1441068354	30.95180815426448	122.39747659691726	6.639285714285714	356.44642857142856	150.99999999999994
412047126	1441068355	30.9518398640149	122.39747573736699	6.635714285714285	356.5785714285714	150.99999999999994
412047126	1441068356	30.951871438072487	122.39747490924044	6.632142857142857	356.7107142857143	150.99999999999994
412047126	1441068357	30.95190286129533	122.3974741012033	6.628571428571428	356.84285714285716	150.99999999999994
412047126	1441068358	30.951934118541548	122.39747330192121	6.625	356.97499999999997	150.99999999999994
412047126	1441068359	30.951965194669246	122.39747250005978	6.621428571428571	357.10714285714283	150.99999999999994
412047126	1441068360	30.95199607453651	122.39747168428471	6.617857142857143	357.2392857142857	150.99999999999994
412047126	1441068361	30.95202674300145	122.39747084326154	6.614285714285714	357.3714285714285	150.99999999999994
412047126	1441068362	30.95205718492216	122.3974699656559	6.610714285714286	357.5035714285714	150.99999999999994
412047126	1441068363	30.952087385156755	122.3974690401334	6.607142857142857	357.63571428571424	150.99999999999994
412047126	1441068364	30.95211732856333	122.39746805535957	6.603571428571429	357.7678571428571	150.99999999999994
412047126	1441068365	30.952146999999993	122.397467	6.6	357.9	150.99999999999994
412047126	1441068366	30.952176391007608	122.39746586685943	6.6	357.8363636363636	150.99999999999994
412047126	1441068367	30.952205519858264	122.39746466529934	6.6	357.77272727272725	150.99999999999994
412047126	1441068368	30.952234411506794	122.39746340882041	6.6	357.7090909090909	150.99999999999994
412047126	1441068369	30.95226309090804	122.39746211092339	6.6	357.6454545454545	150.99999999999994
412047126	1441068370	30.952291583016844	122.39746078510899	6.6	357.58181818181816	150.99999999999994
412047126	1441068371	30.952319912788074	122.39745944487795	6.6	357.5181818181818	150.99999999999994
412047126	1441068372	30.952348105176547	122.39745810373101	6.6	357.4545454545455	150.99999999999994
412047126	1441068373	30.952376185137126	122.39745677516895	6.6	357.39090909090913	150.99999999999994
412047126	1441068374	30.952404177624672	122.39745547269257	6.6	357.3272727272727	150.99999999999994
412047126	1441068375	30.95243210759401	122.39745420980265	6.6	357.26363636363635	150.99999999999994
412047126	1441068376	30.95245999999999	122.397453	6.6	357.20000000000005	150.99999999999994
412047126	1441068377	30.95248787933765	122.39745185562279	6.59047619047619	357.3857142857143	150.99999999999994
412047126	1441068378	30.95251576826272	122.39745078435858	6.580952380952381	357.57142857142856	150.99999999999994
412047126	1441068379	30.952543688971094	122.39744979273232	6.571428571428571	357.75714285714287	150.99999999999994
412047126	1441068380	30.952571663658684	122.39744888726891	6.561904761904762	357.9428571428571	150.99999999999994
412047126	1441068381	30.952599714521412	122.3974480744933	6.552380952380952	358.12857142857143	150.99999999999994
412047126	1441068382	30.952627863755165	122.39744736093044	6.542857142857143	358.31428571428575	150.99999999999994
412047126	1441068383	30.952656133555838	122.39744675310524	6.533333333333333	358.5	150.99999999999994
412047126	1441068384	30.95268454611938	122.39744625754267	6.523809523809524	358.6857142857143	150.99999999999994
412047126	1441068385	30.95271312364167	122.39744588076772	6.514285714285714	358.8714285714286	150.99999999999994
412047126	1441068386	30.95274188831859	122.39744562930534	6.504761904761905	359.0571428571428	150.99999999999994
412047126	1441068387	30.95277086234609	122.3974455096805	6.495238095238095	359.24285714285713	150.99999999999994
412047126	1441068388	30.952800067920045	122.39744552841819	6.485714285714286	359.4285714285714	150.99999999999994
412047126	1441068389	30.952829527236357	122.39744569204345	6.476190476190476	359.6142857142857	150.99999999999994
412047126	1441068390	30.952859262490954	122.39744600708123	6.466666666666667	359.8	150.99999999999994
412047126	1441068391	30.952889295879693	122.39744648005659	6.457142857142857	359.98571428571427	150.99999999999994
412047126	1441068392	30.952919649598503	122.39744711749452	6.447619047619048	0.17142857142857792	150.99999999999994
412047126	1441068393	30.952950345843288	122.3974479259201	6.438095238095238	0.3571428571428896	150.99999999999994
412047126	1441068394	30.952981406809936	122.39744891185836	6.428571428571429	0.5428571428571445	150.99999999999994
412047126	1441068395	30.953012854694332	122.39745008183439	6.419047619047619	0.7285714285713993	150.99999999999994
412047126	1441068396	30.95304471169239	122.39745144237324	6.40952380952381	0.9142857142856542	150.99999999999994
412047126	1441068397	30.953077000000008	122.397453	6.4	1.099999999999966	150.99999999999994
412047126	1441068398	30.9531097038624	122.39745474757147	6.4	1.4222222222222172	150.99999999999994
412047126	1441068399	30.953142655722257	122.39745662327105	6.4	1.7444444444444116	150.99999999999994
412047126	1441068400	30.953175650071568	122.39745855161374	6.4	2.066666666666663	150.99999999999994
412047126	1441068401	30.953208481402378	122.3974604571144	6.4	2.388888888888914	150.99999999999994
412047126	1441068402	30.9532409442067	122.3974622642878	6.4	2.7111111111111086	150.99999999999994
412047126	1441068403	30.953272832976587	122.39746389764855	6.4	3.033333333333303	150.99999999999994
412047126	1441068404	30.953303942204062	122.39746528171122	6.4	3.3555555555555543	150.99999999999994
412047126	1441068405	30.95333406638119	122.39746634099025	6.4	3.6777777777778056	150.99999999999994
412047126	1441068406	30.953363	122.397467	6.4	4.0	150.99999999999994
412047126	1441068407	30.95339061890882	122.39746721528628	6.390000000000001	4.0	150.99999999999994
412047126	1441068408	30.953417124381037	122.39746707152104	6.38	4.0	150.99999999999994
412047126	1441068409	30.953442799046336	122.39746668540785	6.37	4.0	150.99999999999994
412047126	1441068410	30.953467925534348	122.39746617365044	6.36	4.0	150.99999999999994
412047126	1441068411	30.95349278647473	122.39746565295263	6.35	4.0	150.99999999999994
412047126	1441068412	30.95351766449715	122.39746524001839	6.34	4.0	150.99999999999994
412047126	1441068413	30.953542842231222	122.39746505155178	6.33	4.0	150.99999999999994
412047126	1441068414	30.953568602306635	122.39746520425692	6.32	4.0	150.99999999999994
412047126	1441068415	30.953595227353027	122.39746581483818	6.31	4.0	150.99999999999994
412047126	1441068416	30.95362299999999	122.397467	6.3	4.0	150.99999999999994
412047126	1441068417	30.95365211477056	122.39746883559813	6.3	4.088888888888903	150.99999999999994
412047126	1441068418	30.953682413761143	122.39747123409299	6.3	4.177777777777749	150.99999999999994
412047126	1441068419	30.95371365096153	122.39747406709594	6.3	4.266666666666708	150.99999999999994
412047126	1441068420	30.953745580361545	122.39747720621823	6.3	4.355555555555554	150.99999999999994
412047126	1441068421	30.953777955950983	122.39748052307093	6.3	4.444444444444457	150.99999999999994
412047126	1441068422	30.95381053171969	122.39748388926489	6.3	4.533333333333303	150.99999999999994
412047126	1441068423	30.953843061657526	122.39748717641076	6.3	4.622222222222263	150.99999999999994
412047126	1441068424	30.953875299754326	122.39749025611907	6.3	4.711111111111109	150.99999999999994
412047126	1441068425	30.953906999999994	122.39749300000001	6.3	4.800000000000011	150.99999999999994
412047126	1441068426	30.95393797608598	122.39749531294115	6.3	4.710000000000036	150.99999999999994
412047126	1441068427	30.953968280510086	122.39749723293977	6.3	4.6200000000000045	150.99999999999994
412047126	1441068428	30.953998025471698	122.39749883127077	6.3	4.53000000000003	150.99999999999994
412047126	1441068429	30.954027323170198	122.39750017920899	6.3	4.440000000000055	150.99999999999994
412047126	1441068430	30.954056285804946	122.39750134802954	6.3	4.349999999999966	150.99999999999994
412047126	1441068431	30.954085025575303	122.39750240900757	6.3	4.259999999999991	150.99999999999994
412047126	1441068432	30.95411365468063	122.39750343341825	6.3	4.170000000000016	150.99999999999994
412047126	1441068433	30.954142285320277	122.39750449253692	6.3	4.079999999999984	150.99999999999994
412047126	1441068434	30.95417102969362	122.39750565763902	6.3	3.990000000000009	150.99999999999994
412047126	1441068435	30.9542	122.397507	6.3	3.900000000000034	150.99999999999994
412047126	1441068436	30.95422927938241	122.39750857523066	6.3	3.8909090909091333	150.99999999999994
412047126	1441068437	30.954258834758637	122.39751037628251	6.3	3.8818181818181756	150.99999999999994
412047126	1441068438	30.95428860399008	122.39751238044225	6.3	3.8727272727273316	150.99999999999994
412047126	1441068439	30.95431852493814	122.39751456499663	6.3	3.863636363636374	150.99999999999994
412047126	1441068440	30.95434853546428	122.3975169072322	6.3	3.854545454545473	150.99999999999994
412047126	1441068441	30.954378573429878	122.39751938443565	6.3	3.8454545454545723	150.99999999999994
412047126	1441068442	30.954408576696384	122.39752197389355	6.3	3.8363636363636715	150.99999999999994
412047126	1441068443	30.954438483125212	122.39752465289243	6.3	3.827272727272714	150.99999999999994
412047126	1441068444	30.95446823057782	122.39752739871882	6.3	3.818181818181813	150.99999999999994
412047126	1441068445	30.9544977569156	122.3975301886592	6.3	3.809090909090912	150.99999999999994
412047126	1441068446	30.954527000000002	122.39753300000001	6.3	3.8000000000000114	150.99999999999994
412047126	1441068447	30.954555913086086	122.39753581318945	6.303333333333333	3.6866666666666674	150.99999999999994
412047126	1441068448	30.954584511003347	122.39753862132281	6.306666666666667	3.5733333333333235	150.99999999999994
412047126	1441068449	30.954612823974916	122.3975414206572	6.31	3.4599999999999795	150.99999999999994
412047126	1441068450	30.954640882223888	122.39754420744967	6.3133333333333335	3.3466666666666924	150.99999999999994
412047126	1441068451	30.954668715973412	122.39754697795732	6.316666666666666	3.2333333333333485	150.99999999999994
412047126	1441068452	30.95469635544657	122.39754972843723	6.32	3.1200000000000045	150.99999999999994
412047126	1441068453	30.954723830866524	122.39755245514641	6.323333333333333	3.0066666666666606	150.99999999999994
412047126	1441068454	30.954751172456337	122.39755515434203	6.326666666666666	2.8933333333333167	150.99999999999994
412047126	1441068455	30.95477841043917	122.39755782228112	6.33	2.7800000000000296	150.99999999999994
412047126	1441068456	30.954805575038115	122.39756045522073	6.333333333333333	2.6666666666666856	150.99999999999994
412047126	1441068457	30.954832696476323	122.39756304941795	6.336666666666667	2.5533333333333417	150.99999999999994
412047126	1441068458	30.954859804976863	122.39756560112988	6.34	2.4399999999999977	150.99999999999994
412047126	1441068459	30.954886930762882	122.39756810661353	6.343333333333334	2.326666666666654	150.99999999999994
412047126	1441068460	30.95491410405747	122.39757056212602	6.346666666666667	2.21333333333331	150.99999999999994
412047126	1441068461	30.954941355083797	122.39757296392439	6.35	2.099999999999966	150.99999999999994
412047126	1441068462	30.954968714064908	122.39757530826567	6.3533333333333335	1.9866666666666788	150.99999999999994
412047126	1441068463	30.954996211223968	122.39757759140697	6.3566666666666665	1.8733333333333348	150.99999999999994
412047126	1441068464	30.955023876784065	122.39757980960532	6.36	1.759999999999991	150.99999999999994
412047126	1441068465	30.95505174096834	122.39758195911779	6.363333333333333	1.646666666666647	150.99999999999994
412047126	1441068466	30.95507983399988	122.39758403620141	6.366666666666667	1.533333333333303	150.99999999999994
412047126	1441068467	30.9551081861018	122.39758603711324	6.37	1.420000000000016	150.99999999999994
412047126	1441068468	30.955136827497224	122.39758795811034	6.373333333333334	1.306666666666672	150.99999999999994
412047126	1441068469	30.955165788409264	122.39758979544973	6.376666666666667	1.193333333333328	150.99999999999994
412047126	1441068470	30.955195099061033	122.39759154538845	6.38	1.079999999999984	150.99999999999994
412047126	1441068471	30.955224789675626	122.39759320418354	6.383333333333334	0.9666666666666401	150.99999999999994
412047126	1441068472	30.955254890476187	122.39759476809199	6.386666666666667	0.8533333333332962	150.99999999999994
412047126	1441068473	30.95528543168578	122.39759623337086	6.390000000000001	0.7399999999999523	150.99999999999994
412047126	1441068474	30.955316443527547	122.39759759627714	6.3933333333333335	0.6266666666666652	150.99999999999994
412047126	1441068475	30.95534795622458	122.39759885306786	6.396666666666667	0.5133333333333212	150.99999999999994
412047126	1441068476	30.95538000000001	122.3976	6.4	0.39999999999997726	150.99999999999994
412047126	1441068477	30.955412577258905	122.39760102679948	6.4	0.3888888888888573	150.99999999999994
412047126	1441068478	30.955445579134448	122.39760189706801	6.4	0.37777777777773736	150.99999999999994
412047126	1441068479	30.95547886894173	122.39760256787613	6.4	0.3666666666666174	150.99999999999994
412047126	1441068480	30.955512309995896	122.39760299629435	6.4	0.35555555555549745	150.99999999999994
412047126	1441068481	30.95554576561211	122.39760313939308	6.4	0.34444444444443434	150.99999999999994
412047126	1441068482	30.955579099105474	122.39760295424271	6.4	0.3333333333333144	150.99999999999994
412047126	1441068483	30.955612173791156	122.39760239791357	6.4	0.32222222222219443	150.99999999999994
412047126	1441068484	30.955644852984292	122.3976014274759	6.4	0.3111111111110745	150.99999999999994
412047126	1441068485	30.955676999999994	122.3976	6.4	0.2999999999999545	150.99999999999994
412047126	1441068486	30.95570851602369	122.39759809441239	6.41	0.18999999999999773	150.99999999999994
412047126	1441068487	30.955739453721854	122.3975957770652	6.42	0.07999999999998408	150.99999999999994
412047126	1441068488	30.95576990363123	122.3975931361671	6.430000000000001	359.96999999999997	150.99999999999994
412047126	1441068489	30.955799956288597	122.39759025992679	6.44	359.85999999999996	150.99999999999994
412047126	1441068490	30.955829702230723	122.3975872365531	6.45	359.74999999999994	150.99999999999994
412047126	1441068491	30.955859231994374	122.39758415425496	6.46	359.64	150.99999999999994
412047126	1441068492	30.955888636116327	122.3975811012414	6.47	359.53	150.99999999999994
412047126	1441068493	30.955918005133384	122.39757816572157	6.48	359.41999999999996	150.99999999999994
412047126	1441068494	30.95594742958234	122.39757543590466	6.49	359.30999999999995	150.99999999999994
412047126	1441068495	30.955977000000004	122.397573	6.5	359.19999999999993	150.99999999999994
412047126	1441068496	30.956006788289024	122.39757092305311	6.5	359.0363636363636	150.99999999999994
412047126	1441068497	30.95603679181545	122.39756917745403	6.5	358.8727272727272	150.99999999999994
412047126	1441068498	30.956066989311196	122.39756771242885	6.5	358.7090909090909	150.99999999999994
412047126	1441068499	30.956097359508178	122.39756647720363	6.5	358.5454545454545	150.99999999999994
412047126	1441068500	30.956127881138272	122.39756542100433	6.5	358.3818181818181	150.99999999999994
412047126	1441068501	30.95615853293337	122.39756449305688	6.5	358.2181818181818	150.99999999999994
412047126	1441068502	30.956189293625357	122.3975636425871	6.5	358.0545454545454	150.99999999999994
412047126	1441068503	30.956220141946144	122.39756281882084	6.5	357.890909090909	150.99999999999994
412047126	1441068504	30.956251056627583	122.3975619709838	6.5	357.7272727272727	150.99999999999994
412047126	1441068505	30.956282016401573	122.39756104830165	6.5	357.5636363636363	150.99999999999994
412047126	1441068506	30.956313	122.39755999999998	6.5	357.4	150.99999999999994
412047126	1441068507	30.956343991072107	122.39755878966017	6.5	357.4888888888888	150.99999999999994
412047126	1441068508	30.956374992936542	122.39755743828663	6.5	357.5777777777777	150.99999999999994
412047126	1441068509	30.956406013829366	122.39755598123972	6.5	357.66666666666663	150.99999999999994
412047126	1441068510	30.95643706198657	122.39755445387975	6.5	357.75555555555553	150.99999999999994
412047126	1441068511	30.956468145644234	122.39755289156717	6.5	357.8444444444444	150.99999999999994
412047126	1441068512	30.956499273038368	122.39755132966239	6.5	357.9333333333333	150.99999999999994
412047126	1441068513	30.95653045240501	122.39754980352589	6.5	358.0222222222222	150.99999999999994
412047126	1441068514	30.95656169198021	122.39754834851826	6.5	358.1111111111111	150.99999999999994
412047126	1441068515	30.95659300000001	122.39754700000002	6.5	358.19999999999993	150.99999999999994
412047126	1441068516	30.956624371731934	122.39754578107959	6.509090909090909	358.19999999999993	150.99999999999994
412047126	1441068517	30.95665575056957	122.39754466585643	6.5181818181818185	358.19999999999993	150.99999999999994
412047126	1441068518	30.956687066937974	122.39754361617776	6.527272727272727	358.19999999999993	150.99999999999994
412047126	1441068519	30.9567182512622	122.39754259389075	6.536363636363636	358.19999999999993	150.99999999999994
412047126	1441068520	30.95674923396731	122.39754156084248	6.545454545454545	358.19999999999993	150.99999999999994
412047126	1441068521	30.956779945478385	122.39754047888007	6.554545454545455	358.19999999999993	150.99999999999994
412047126	1441068522	30.956810316220448	122.39753930985052	6.5636363636363635	358.19999999999993	150.99999999999994
412047126	1441068523	30.956840276618593	122.3975380156008	6.572727272727272	358.19999999999993	150.99999999999994
412047126	1441068524	30.956869757097863	122.39753655797789	6.581818181818181	358.19999999999993	150.99999999999994
412047126	1441068525	30.956898688083307	122.39753489882867	6.590909090909091	358.19999999999993	150.99999999999994
[truncated: 6,572 more rows]
