# Supplementary material for: Maritime traffic congestion identification and ship trajectory prediction using temporal graph convolutional networks
Source: PLoS One. 2026 Mar 9;21(3):e0342781. doi: 10.1371/journal.pone.0342781 (PMC12970927; doi:10.1371/journal.pone.0342781)
Supplement: S1 File — (ZIP) [file pone.0342781.s001.zip › data/interpolation/shipid_412109000_processed.csv]

shipid	lasttime	lat	lon	sog	cog	hdg
412109000	1441068017	31.299999999999994	122.948667	11.5	166.0	164.0
412109000	1441068018	31.29993668248964	122.94868376660109	11.5	166.0	164.0
412109000	1441068019	31.299875832682556	122.94870118719736	11.5	166.0	164.0
412109000	1441068020	31.299817224629564	122.94871916127393	11.5	166.0	164.0
412109000	1441068021	31.299760632381556	122.94873758831598	11.5	166.0	164.0
412109000	1441068022	31.299705829989442	122.94875636780894	11.5	166.0	164.0
412109000	1441068023	31.299652591504202	122.94877539923826	11.5	166.0	164.0
412109000	1441068024	31.299600690976817	122.94879458208948	11.5	166.0	164.0
412109000	1441068025	31.29954990245838	122.94881381584818	11.5	166.0	164.0
412109000	1441068026	31.29950000000001	122.94883300000001	11.5	166.0	164.0
412109000	1441068027	31.29945075765285	122.94885203403061	11.5	166.0	164.0
412109000	1441068028	31.29940194946812	122.9488708174257	11.5	166.0	164.0
412109000	1441068029	31.29935334949712	122.948889249671	11.5	166.0	164.0
412109000	1441068030	31.299304731791146	122.94890723025215	11.5	166.0	164.0
412109000	1441068031	31.299255870401566	122.94892465865497	11.5	166.0	164.0
412109000	1441068032	31.29920653937978	122.94894143436527	11.5	166.0	164.0
412109000	1441068033	31.299156512777245	122.9489574568689	11.5	166.0	164.0
412109000	1441068034	31.299105564645455	122.94897262565182	11.5	166.0	164.0
412109000	1441068035	31.29905346903586	122.94898684020013	11.5	166.0	164.0
412109000	1441068036	31.299000000000003	122.949	11.5	166.0	164.0
412109000	1441068037	31.298944998934548	122.94901203954949	11.5	166.0	164.0
412109000	1441068038	31.298888576616694	122.94902303339312	11.5	166.0	164.0
412109000	1441068039	31.298830911168775	122.94903309108699	11.5	166.0	164.0
412109000	1441068040	31.29877218071302	122.94904232218713	11.5	166.0	164.0
412109000	1441068041	31.298712563371634	122.94905083624937	11.5	166.0	164.0
412109000	1441068042	31.298652237266822	122.94905874282941	11.5	166.0	164.0
412109000	1441068043	31.29859138052069	122.94906615148273	11.5	166.0	164.0
412109000	1441068044	31.298530171255372	122.94907317176464	11.5	166.0	164.0
412109000	1441068045	31.29846878759298	122.94907991323024	11.5	166.0	164.0
412109000	1441068046	31.298407407655567	122.94908648543434	11.5	166.0	164.0
412109000	1441068047	31.298346209565196	122.94909299793156	11.5	166.0	164.0
412109000	1441068048	31.298285371443914	122.94909956027632	11.5	166.0	164.0
412109000	1441068049	31.298225071413754	122.94910628202273	11.5	166.0	164.0
412109000	1441068050	31.29816548759673	122.94911327272474	11.5	166.0	164.0
412109000	1441068051	31.298106798114823	122.9491206419361	11.5	166.0	164.0
412109000	1441068052	31.298049181089997	122.94912849921027	11.5	166.0	164.0
412109000	1441068053	31.29799281464421	122.94913695410061	11.5	166.0	164.0
412109000	1441068054	31.29793787689937	122.94914611616034	11.5	166.0	164.0
412109000	1441068055	31.297884545977354	122.94915609494247	11.5	166.0	164.0
412109000	1441068056	31.297833	122.949167	11.5	166.0	164.0
412109000	1441068057	31.29778334064773	122.9491789060083	11.5	166.0	164.0
412109000	1441068058	31.297735363835603	122.94919174813266	11.5	166.0	164.0
412109000	1441068059	31.297688789037295	122.94920542666095	11.5	166.0	164.0
412109000	1441068060	31.297643335726534	122.94921984188117	11.5	166.0	164.0
412109000	1441068061	31.297598723377035	122.94923489408144	11.5	166.0	164.0
412109000	1441068062	31.29755467146258	122.94925048354987	11.5	166.0	164.0
412109000	1441068063	31.297510899456952	122.94926651057463	11.5	166.0	164.0
412109000	1441068064	31.29746712683399	122.94928287544388	11.5	166.0	164.0
412109000	1441068065	31.297423073067552	122.94929947844577	11.5	166.0	164.0
412109000	1441068066	31.297378457631574	122.94931621986842	11.5	166.0	164.0
412109000	1441068067	31.297333000000002	122.949333	11.5	166.0	164.0
412109000	1441068068	31.29728648225962	122.94934973813487	11.5	166.0	164.0
412109000	1441068069	31.297238936948396	122.94936642959269	11.5	166.0	164.0
412109000	1441068070	31.297190459217138	122.94938308869932	11.5	166.0	164.0
412109000	1441068071	31.297141144216578	122.94939972978077	11.5	166.0	164.0
412109000	1441068072	31.297091087097467	122.94941636716307	11.5	166.0	164.0
412109000	1441068073	31.29704038301056	122.94943301517225	11.5	166.0	164.0
412109000	1441068074	31.296989127106634	122.94944968813438	11.5	166.0	164.0
412109000	1441068075	31.296937414536405	122.94946640037561	11.5	166.0	164.0
412109000	1441068076	31.296885340450597	122.94948316622208	11.5	166.0	164.0
412109000	1441068077	31.296832999999996	122.94949999999999	11.5	166.0	164.0
412109000	1441068078	31.29678047645708	122.94951691329422	11.494736842105263	166.0	164.0
412109000	1441068079	31.29672780558158	122.94953390672441	11.489473684210527	166.0	164.0
412109000	1441068080	31.29667501125499	122.94955097816884	11.48421052631579	166.0	164.0
412109000	1441068081	31.296622117358822	122.94956812550586	11.478947368421053	166.0	164.0
412109000	1441068082	31.2965691477746	122.94958534661379	11.473684210526315	166.0	164.0
412109000	1441068083	31.296516126383832	122.94960263937102	11.468421052631578	166.0	164.0
412109000	1441068084	31.296463077068044	122.94962000165596	11.463157894736842	166.0	164.0
412109000	1441068085	31.296410023708734	122.94963743134696	11.457894736842105	166.0	164.0
412109000	1441068086	31.296356990187412	122.94965492632252	11.452631578947368	166.0	164.0
412109000	1441068087	31.29630400038564	122.94967248446109	11.447368421052632	166.0	164.0
412109000	1441068088	31.296251078184888	122.9496901036411	11.442105263157895	166.0	164.0
412109000	1441068089	31.296198247466727	122.94970778174113	11.436842105263159	166.0	164.0
412109000	1441068090	31.296145532112668	122.94972551663965	11.431578947368422	166.0	164.0
412109000	1441068091	31.29609295600421	122.94974330621524	11.426315789473685	166.0	164.0
412109000	1441068092	31.296040543022936	122.94976114834647	11.421052631578947	166.0	164.0
412109000	1441068093	31.295988317050323	122.9497790409119	11.41578947368421	166.0	164.0
412109000	1441068094	31.29593630196794	122.94979698179023	11.410526315789474	166.0	164.0
412109000	1441068095	31.29588452165733	122.94981496886004	11.405263157894737	166.0	164.0
412109000	1441068096	31.29583299999999	122.94983300000001	11.4	166.0	164.0
412109000	1441068097	31.2957817532948	122.94985106901247	11.4	166.0	164.0
412109000	1441068098	31.29573076750968	122.94986915339426	11.4	166.0	164.0
412109000	1441068099	31.295680021029952	122.94988722656589	11.4	166.0	164.0
412109000	1441068100	31.295629492240913	122.9499052619479	11.4	166.0	164.0
412109000	1441068101	31.295579159527836	122.94992323296094	11.4	166.0	164.0
412109000	1441068102	31.295529001276083	122.9499411130256	11.4	166.0	164.0
412109000	1441068103	31.29547899587095	122.94995887556256	11.4	166.0	164.0
412109000	1441068104	31.29542912169781	122.94997649399255	11.4	166.0	164.0
412109000	1441068105	31.295379357142032	122.94999394173627	11.4	166.0	164.0
412109000	1441068106	31.295329680588985	122.95001119221459	11.4	166.0	164.0
412109000	1441068107	31.29528007042406	122.95002821884826	11.4	166.0	164.0
412109000	1441068108	31.295230505032638	122.95004499505819	11.4	166.0	164.0
412109000	1441068109	31.29518096280017	122.95006149426527	11.4	166.0	164.0
412109000	1441068110	31.29513142211205	122.95007768989046	11.4	166.0	164.0
412109000	1441068111	31.295081861353744	122.95009355535474	11.4	166.0	164.0
412109000	1441068112	31.295032258910663	122.95010906407916	11.4	166.0	164.0
412109000	1441068113	31.294982593168267	122.95012418948474	11.4	166.0	164.0
412109000	1441068114	31.29493284251207	122.95013890499261	11.4	166.0	164.0
412109000	1441068115	31.29488298532748	122.95015318402397	11.4	166.0	164.0
412109000	1441068116	31.294833	122.95016699999998	11.4	166.0	164.0
412109000	1441068117	31.294782871076414	122.95018033618169	11.4	165.96666666666667	164.0
412109000	1441068118	31.294732607748603	122.95019321518919	11.4	165.93333333333334	164.0
412109000	1441068119	31.294682225369755	122.95020566948237	11.4	165.9	164.0
412109000	1441068120	31.294631739293045	122.950217731521	11.4	165.86666666666667	164.0
412109000	1441068121	31.294581164871595	122.95022943376479	11.4	165.83333333333334	164.0
412109000	1441068122	31.29453051745855	122.95024080867346	11.4	165.79999999999998	164.0
412109000	1441068123	31.29447981240701	122.95025188870656	11.4	165.76666666666668	164.0
412109000	1441068124	31.29442906507009	122.9502627063237	11.4	165.73333333333335	164.0
412109000	1441068125	31.294378290800886	122.95027329398434	11.4	165.7	164.0
412109000	1441068126	31.29432750495246	122.95028368414793	11.4	165.66666666666669	164.0
412109000	1441068127	31.294276722877886	122.95029390927381	11.4	165.63333333333333	164.0
412109000	1441068128	31.294225959930234	122.95030400182128	11.4	165.6	164.0
412109000	1441068129	31.29417523146254	122.95031399424961	11.4	165.56666666666666	164.0
412109000	1441068130	31.294124552827842	122.95032391901793	11.4	165.53333333333333	164.0
412109000	1441068131	31.294073939379178	122.9503338085854	11.4	165.49999999999997	164.0
412109000	1441068132	31.29402340646954	122.95034369541105	11.4	165.46666666666667	164.0
412109000	1441068133	31.29397296945197	122.95035361195384	11.4	165.43333333333334	164.0
412109000	1441068134	31.29392264367944	122.95036359067274	11.4	165.39999999999998	164.0
412109000	1441068135	31.293872444504938	122.9503736640266	11.4	165.36666666666667	164.0
412109000	1441068136	31.29382238728146	122.95038386447418	11.4	165.33333333333331	164.0
412109000	1441068137	31.29377248736197	122.95039422447425	11.4	165.3	164.0
412109000	1441068138	31.29372276009942	122.95040477648551	11.4	165.26666666666665	164.0
412109000	1441068139	31.293673220846763	122.95041555296655	11.4	165.23333333333332	164.0
412109000	1441068140	31.293623884956926	122.95042658637593	11.4	165.20000000000002	164.0
412109000	1441068141	31.29357476778284	122.95043790917218	11.4	165.16666666666666	164.0
412109000	1441068142	31.293525884677404	122.95044955381373	11.4	165.13333333333333	164.0
412109000	1441068143	31.293477250993533	122.95046155275898	11.4	165.1	164.0
412109000	1441068144	31.293428882084108	122.95047393846625	11.4	165.06666666666666	164.0
412109000	1441068145	31.29338079330197	122.95048674339384	11.4	165.0333333333333	164.0
412109000	1441068146	31.293332999999997	122.9505	11.4	165.0	164.0
412109000	1441068147	31.293285518908704	122.95051372728194	11.4	165.0	164.0
412109000	1441068148	31.293238372269407	122.95052789039299	11.4	165.0	164.0
412109000	1441068149	31.293191583701105	122.95054244102565	11.4	165.0	164.0
412109000	1441068150	31.293145176822872	122.9505573308725	11.4	165.0	164.0
412109000	1441068151	31.293099175253722	122.95057251162622	11.4	165.0	164.0
412109000	1441068152	31.293053602612762	122.95058793497968	11.4	165.0	164.0
412109000	1441068153	31.293008482519088	122.95060355262584	11.4	165.0	164.0
412109000	1441068154	31.292963838591803	122.9506193162577	11.4	165.0	164.0
412109000	1441068155	31.292919694450077	122.95063517756851	11.4	165.0	164.0
412109000	1441068156	31.292876073713074	122.95065108825148	11.4	165.0	164.0
412109000	1441068157	31.292833000000005	122.950667	11.4	165.0	164.0
412109000	1441068158	31.29279039238465	122.95068288195912	11.4	165.0	164.0
412109000	1441068159	31.292747751759286	122.95069877307984	11.4	165.0	164.0
412109000	1441068160	31.292704474470668	122.95071472976421	11.4	165.0	164.0
412109000	1441068161	31.292659956865567	122.95073080841385	11.4	165.0	164.0
412109000	1441068162	31.29261359529065	122.95074706542972	11.4	165.0	164.0
412109000	1441068163	31.292564786092598	122.9507635572124	11.4	165.0	164.0
412109000	1441068164	31.292512925618002	122.95078034016177	11.4	165.0	164.0
412109000	1441068165	31.292457410213384	122.95079747067714	11.4	165.0	164.0
412109000	1441068166	31.292397636225246	122.95081500515724	11.4	165.0	164.0
412109000	1441068167	31.292333000000003	122.950833	11.4	165.0	164.0
412109000	1441068168	31.29226321904932	122.95085147734243	11.4	165.0	164.0
412109000	1441068169	31.292189295546173	122.95087032228032	11.4	165.0	164.0
412109000	1441068170	31.292112552828964	122.95088938565048	11.4	165.0	164.0
412109000	1441068171	31.29203431423624	122.95090851829117	11.4	165.0	164.0
412109000	1441068172	31.29195590310671	122.9509275710422	11.4	165.0	164.0
412109000	1441068173	31.291878642779245	122.95094639474496	11.4	165.0	164.0
412109000	1441068174	31.29180385659284	122.95096484024235	11.4	165.0	164.0
412109000	1441068175	31.29173286788667	122.95098275837879	11.4	165.0	164.0
412109000	1441068176	31.291667	122.951	11.4	165.0	164.0
412109000	1441068177	31.291607206698746	122.95101646452564	11.4	165.0	164.0
412109000	1441068178	31.29155296345471	122.95103224566688	11.4	165.0	164.0
412109000	1441068179	31.291503376166055	122.95104748570652	11.4	165.0	164.0
412109000	1441068180	31.29145755073091	122.95106232692645	11.4	165.0	164.0
412109000	1441068181	31.291414593047204	122.95107691160752	11.4	165.0	164.0
412109000	1441068182	31.291373609012815	122.95109138202967	11.4	165.0	164.0
412109000	1441068183	31.29133370452555	122.95110588047208	11.4	165.0	164.0
412109000	1441068184	31.291293985483062	122.95112054921319	11.4	165.0	164.0
412109000	1441068185	31.29125355778299	122.95113553053048	11.4	165.0	164.0
412109000	1441068186	31.29121152732283	122.9511509667008	11.4	165.0	164.0
412109000	1441068187	31.291167	122.951167	11.4	165.0	164.0
412109000	1441068188	31.29111930205702	122.95118373340826	11.4	165.0	164.0
412109000	1441068189	31.291068641117267	122.95120111272621	11.4	165.0	164.0
412109000	1441068190	31.291015445149345	122.95121904446006	11.4	165.0	164.0
412109000	1441068191	31.290960142121914	122.95123743511628	11.4	165.0	164.0
412109000	1441068192	31.290903160003694	122.95125619120203	11.4	165.0	164.0
412109000	1441068193	31.290844926763512	122.95127521922485	11.4	165.0	164.0
412109000	1441068194	31.2907858703702	122.95129442569291	11.4	165.0	164.0
412109000	1441068195	31.290726418792687	122.95131371711487	11.4	165.0	164.0
412109000	1441068196	31.290667000000003	122.95133300000002	11.4	165.0	164.0
412109000	1441068197	31.290607971649273	122.95135219581356	11.39655172413793	165.0	164.06896551724137
412109000	1441068198	31.29054941014997	122.95137128584251	11.393103448275863	165.0	164.13793103448276
412109000	1441068199	31.290491321599664	122.95139026632926	11.389655172413793	165.0	164.20689655172413
412109000	1441068200	31.290433712095876	122.95140913351621	11.386206896551725	165.0	164.27586206896552
412109000	1441068201	31.29037658773618	122.9514278836458	11.382758620689655	165.0	164.3448275862069
412109000	1441068202	31.290319954618134	122.95144651296044	11.379310344827587	165.0	164.41379310344826
412109000	1441068203	31.290263818839296	122.95146501770259	11.375862068965517	165.0	164.48275862068965
412109000	1441068204	31.290208186497196	122.95148339411469	11.37241379310345	165.0	164.55172413793102
412109000	1441068205	31.290153063689424	122.95150163843923	11.36896551724138	165.0	164.6206896551724
412109000	1441068206	31.290098456513537	122.95151974691862	11.36551724137931	165.0	164.68965517241378
412109000	1441068207	31.290044371067104	122.95153771579541	11.362068965517242	165.0	164.75862068965517
412109000	1441068208	31.289990813447666	122.95155554131206	11.358620689655172	165.0	164.82758620689657
412109000	1441068209	31.289937789752827	122.95157321971107	11.355172413793104	165.0	164.89655172413794
412109000	1441068210	31.289885306080137	122.95159074723493	11.351724137931035	165.0	164.96551724137933
412109000	1441068211	31.28983336852717	122.95160812012615	11.348275862068967	165.0	165.0344827586207
412109000	1441068212	31.289781983191496	122.95162533462725	11.344827586206897	165.0	165.1034482758621
412109000	1441068213	31.289731156170692	122.9516423869808	11.341379310344829	165.0	165.17241379310346
412109000	1441068214	31.28968089356234	122.95165927342929	11.337931034482759	165.0	165.24137931034483
412109000	1441068215	31.289631201464015	122.95167599021526	11.334482758620691	165.0	165.31034482758622
412109000	1441068216	31.28958208597329	122.9516925335813	11.331034482758621	165.0	165.3793103448276
412109000	1441068217	31.289533553187756	122.95170889976991	11.327586206896552	165.0	165.44827586206898
412109000	1441068218	31.289485609204977	122.95172508502367	11.324137931034484	165.0	165.51724137931035
412109000	1441068219	31.289438260122548	122.95174108558514	11.320689655172414	165.0	165.58620689655174
412109000	1441068220	31.28939151203804	122.95175689769688	11.317241379310346	165.0	165.6551724137931
412109000	1441068221	31.289345371049073	122.9517725176015	11.313793103448276	165.0	165.72413793103448
412109000	1441068222	31.289299843253186	122.95178794154154	11.310344827586208	165.0	165.79310344827587
412109000	1441068223	31.28925493474798	122.95180316575956	11.306896551724138	165.0	165.86206896551724
412109000	1441068224	31.289210651631063	122.95181818649822	11.30344827586207	165.0	165.93103448275863
412109000	1441068225	31.289167000000003	122.95183300000001	11.3	165.0	166.0
412109000	1441068226	31.289123938428713	122.95184761663523	11.3	165.0	166.0909090909091
412109000	1441068227	31.2890812353964	122.95186210328464	11.3	165.0	166.1818181818182
412109000	1441068228	31.289038611858565	122.95187654095635	11.3	165.0	166.27272727272728
412109000	1441068229	31.288995788770624	122.95189101065814	11.3	165.0	166.36363636363637
412109000	1441068230	31.288952487087997	122.95190559339756	11.3	165.0	166.45454545454544
412109000	1441068231	31.288908427766025	122.95192037018168	11.3	165.0	166.54545454545456
412109000	1441068232	31.288863331760016	122.9519354220174	11.3	165.0	166.63636363636363
412109000	1441068233	31.28881692002522	122.95195082991118	11.3	165.0	166.72727272727272
412109000	1441068234	31.28876891351686	122.95196667486913	11.3	165.0	166.8181818181818
412109000	1441068235	31.28871903319009	122.95198303789697	11.3	165.0	166.9090909090909
412109000	1441068236	31.288666999999997	122.95200000000001	11.3	165.0	167.0
412109000	1441068237	31.288612622640965	122.95201761144357	11.3	165.05263157894737	167.0
412109000	1441068238	31.28855606076474	122.95203579953464	11.3	165.1052631578947	167.0
412109000	1441068239	31.288497561762423	122.95205446084097	11.3	165.1578947368421	167.0
412109000	1441068240	31.28843737302522	122.95207349193066	11.3	165.21052631578945	167.0
412109000	1441068241	31.288375741944396	122.95209278937229	11.3	165.26315789473685	167.0
412109000	1441068242	31.288312915911252	122.95211224973481	11.3	165.3157894736842	167.0
412109000	1441068243	31.2882491423172	122.95213176958768	11.3	165.36842105263156	167.0
412109000	1441068244	31.288184668553697	122.95215124550086	11.3	165.42105263157896	167.0
412109000	1441068245	31.288119742012274	122.95217057404469	11.3	165.4736842105263	167.0
412109000	1441068246	31.28805461008457	122.95218965179012	11.3	165.5263157894737	167.0
412109000	1441068247	31.287989520162245	122.95220837530852	11.3	165.57894736842104	167.0
412109000	1441068248	31.28792471963705	122.95222664117179	11.3	165.6315789473684	167.0
412109000	1441068249	31.287860455900827	122.95224434595222	11.3	165.6842105263158	167.0
412109000	1441068250	31.28779697634542	122.95226138622263	11.3	165.73684210526315	167.0
412109000	1441068251	31.287734528362762	122.95227765855621	11.3	165.78947368421055	167.0
412109000	1441068252	31.28767335934487	122.95229305952662	11.3	165.8421052631579	167.0
412109000	1441068253	31.287613716683715	122.95230748570779	11.3	165.89473684210526	167.0
412109000	1441068254	31.2875558477714	122.95232083367407	11.3	165.94736842105263	167.0
412109000	1441068255	31.2875	122.952333	11.3	166.0	167.0
412109000	1441068256	31.28744634718734	122.95234391954293	11.3	166.04545454545456	167.0
412109000	1441068257	31.28739476885416	122.95235368028996	11.3	166.0909090909091	167.0
412109000	1441068258	31.287345070946856	122.95236240851038	11.3	166.13636363636365	167.0
412109000	1441068259	31.28729705941178	122.95237023047288	11.3	166.1818181818182	167.0
412109000	1441068260	31.28725054019519	122.95237727244577	11.3	166.22727272727272	167.0
412109000	1441068261	31.287205319243302	122.95238366069695	11.3	166.27272727272728	167.0
412109000	1441068262	31.28716120250232	122.95238952149401	11.3	166.3181818181818	167.0
412109000	1441068263	31.28711799591834	122.95239498110419	11.3	166.36363636363637	167.0
412109000	1441068264	31.28707550543752	122.95240016579439	11.3	166.4090909090909	167.0
412109000	1441068265	31.287033537005914	122.95240520183128	11.3	166.45454545454544	167.0
412109000	1441068266	31.286991896569596	122.95241021548125	11.3	166.5	167.0
412109000	1441068267	31.286950390074576	122.95241533301038	11.3	166.54545454545456	167.0
412109000	1441068268	31.28690882346686	122.95242068068457	11.3	166.5909090909091	167.0
412109000	1441068269	31.28686700269244	122.95242638476932	11.3	166.63636363636363	167.0
412109000	1441068270	31.28682473369723	122.95243257153001	11.3	166.6818181818182	167.0
412109000	1441068271	31.286781822427194	122.95243936723162	11.3	166.72727272727272	167.0
412109000	1441068272	31.28673807482816	122.95244689813889	11.3	166.77272727272728	167.0
412109000	1441068273	31.286693296845968	122.95245529051617	11.3	166.8181818181818	167.0
412109000	1441068274	31.286647294426395	122.95246467062752	11.3	166.86363636363635	167.0
412109000	1441068275	31.286599873515133	122.95247516473655	11.3	166.9090909090909	167.0
412109000	1441068276	31.28655084005783	122.95248689910646	11.3	166.95454545454544	167.0
412109000	1441068277	31.286500000000004	122.9525	11.3	167.0	167.0
412109000	1441068278	31.286447256511448	122.95251454808957	11.3	167.0	167.11111111111111
412109000	1441068279	31.286392901659248	122.95253044168832	11.3	167.0	167.2222222222222
412109000	1441068280	31.286337324734806	122.95254753351993	11.3	167.0	167.33333333333331
412109000	1441068281	31.286280915029614	122.95256567630865	11.3	167.0	167.44444444444443
412109000	1441068282	31.28622406183525	122.95258472277926	11.3	167.0	167.55555555555557
412109000	1441068283	31.28616715444333	122.95260452565725	11.3	167.0	167.66666666666669
412109000	1441068284	31.286110582145586	122.95262493766872	11.3	167.0	167.7777777777778
412109000	1441068285	31.286054734233822	122.95264581154045	11.3	167.0	167.88888888888889
412109000	1441068286	31.286000000000005	122.95266699999999	11.3	167.0	168.0
412109000	1441068287	31.285946669181847	122.95268832498816	11.3	167.0	168.0
412109000	1441068288	31.285894633300153	122.95270948529678	11.3	167.0	168.0
412109000	1441068289	31.28584368432162	122.95273014893078	11.3	167.0	168.0
412109000	1441068290	31.285793614213148	122.95274998389564	11.3	167.0	168.0
412109000	1441068291	31.28574421494185	122.95276865819731	11.3	167.0	168.0
412109000	1441068292	31.285695278474947	122.95278583984219	11.3	167.0	168.0
412109000	1441068293	31.285646596779852	122.95280119683717	11.3	167.0	168.0
412109000	1441068294	31.285597961824	122.95281439718973	11.3	167.0	168.0
412109000	1441068295	31.285549165574878	122.9528251089078	11.3	167.0	168.0
412109000	1441068296	31.2855	122.952833	11.3	167.0	168.0
412109000	1441068297	31.2854503148026	122.95283788773732	11.3	167.1	168.0
412109000	1441068298	31.285400190629442	122.95284018643824	11.3	167.20000000000002	168.0
412109000	1441068299	31.285349765862968	122.952840459682	11.3	167.3	168.0
412109000	1441068300	31.28529917888552	122.95283927104676	11.3	167.4	168.0
412109000	1441068301	31.28524856807939	122.95283718410941	11.3	167.5	168.0
412109000	1441068302	31.285198071826844	122.95283476244575	11.3	167.6	168.0
412109000	1441068303	31.28514782851027	122.95283256963023	11.3	167.7	168.0
412109000	1441068304	31.285097976512	122.9528311692362	11.3	167.79999999999998	168.0
412109000	1441068305	31.285048654214457	122.95283112483578	11.3	167.9	168.0
412109000	1441068306	31.284999999999993	122.952833	11.3	168.0	168.0
412109000	1441068307	31.284952116062048	122.95283723795768	11.3	168.0	168.0
412109000	1441068308	31.284904959838556	122.95284380057318	11.3	168.0	168.0
412109000	1441068309	31.28485845257853	122.95285252936999	11.3	168.0	168.0
412109000	1441068310	31.284812515530867	122.95286326587201	11.3	168.0	168.0
412109000	1441068311	31.284767069944476	122.95287585160357	11.3	168.0	168.0
412109000	1441068312	31.284722037068182	122.95289012808925	11.3	168.0	168.0
412109000	1441068313	31.28467733815084	122.95290593685391	11.3	168.0	168.0
412109000	1441068314	31.28463289444134	122.95292311942275	11.3	168.0	168.0
412109000	1441068315	31.28458862718854	122.9529415173212	11.3	168.0	168.0
412109000	1441068316	31.28454445764144	122.952960972075	11.3	168.0	168.0
412109000	1441068317	31.284500307049026	122.95298132521003	11.3	168.0	168.0
412109000	1441068318	31.284456096660413	122.95300241825248	11.3	168.0	168.0
412109000	1441068319	31.284411747724743	122.95302409272873	11.3	168.0	168.0
412109000	1441068320	31.28436718149136	122.95304619016541	11.3	168.0	168.0
412109000	1441068321	31.284322319209576	122.9530685520893	11.3	168.0	168.0
412109000	1441068322	31.28427708212893	122.95309102002751	11.3	168.0	168.0
412109000	1441068323	31.284231391498988	122.95311343550728	11.3	168.0	168.0
412109000	1441068324	31.284185168569465	122.95313564005609	11.3	168.0	168.0
412109000	1441068325	31.28413833459015	122.95315747520173	11.3	168.0	168.0
412109000	1441068326	31.28409081081097	122.95317878247215	11.3	168.0	168.0
412109000	1441068327	31.284042518481943	122.95319940339567	11.3	168.0	168.0
412109000	1441068328	31.283993378853154	122.95321917950078	11.3	168.0	168.0
412109000	1441068329	31.28394331317476	122.95323795231633	11.3	168.0	168.0
412109000	1441068330	31.28389224269706	122.95325556337153	11.3	168.0	168.0
412109000	1441068331	31.283840088670317	122.95327185419592	11.3	168.0	168.0
412109000	1441068332	31.283786772344897	122.95328666631934	11.3	168.0	168.0
412109000	1441068333	31.283732214971163	122.95329984127218	11.3	168.0	168.0
412109000	1441068334	31.283676337799466	122.95331122058515	11.3	168.0	168.0
412109000	1441068335	31.28361906208018	122.95332064578953	11.3	168.0	168.0
412109000	1441068336	31.283560309063606	122.95332795841703	11.3	168.0	168.0
412109000	1441068337	31.283499999999993	122.95333300000001	11.3	168.0	168.0
412109000	1441068338	31.283438149772685	122.95333573012049	11.3	168.0	167.87500000000003
412109000	1441068339	31.28337514779773	122.95333658055702	11.3	168.0	167.75
412109000	1441068340	31.28331147712429	122.95333610113616	11.3	168.0	167.625
412109000	1441068341	31.283247620801486	122.9533348416831	11.3	168.0	167.5
412109000	1441068342	31.283184061878462	122.95333335202152	11.3	168.0	167.375
412109000	1441068343	31.2831212834044	122.95333218197356	11.3	168.0	167.25
412109000	1441068344	31.283059768428505	122.95333188135994	11.3	168.0	167.125
412109000	1441068345	31.282999999999998	122.95333300000001	11.3	168.0	167.0
412109000	1441068346	31.28294235277858	122.95333598069662	11.295238095238096	167.95238095238096	167.0
412109000	1441068347	31.282886767865847	122.95334083819121	11.290476190476191	167.90476190476193	167.0
412109000	1441068348	31.282833077973812	122.95334748021034	11.285714285714286	167.85714285714286	167.0
412109000	1441068349	31.282781115814434	122.95335581448089	11.280952380952382	167.80952380952382	167.0
412109000	1441068350	31.282730714099632	122.95336574873014	11.276190476190477	167.76190476190476	167.0
412109000	1441068351	31.282681705541258	122.95337719068563	11.271428571428572	167.71428571428572	167.0
412109000	1441068352	31.282633922851172	122.95339004807518	11.266666666666667	167.66666666666669	167.0
412109000	1441068353	31.282587198741165	122.95340422862678	11.261904761904763	167.61904761904762	167.0
412109000	1441068354	31.282541365923073	122.95341964006866	11.257142857142858	167.57142857142856	167.0
412109000	1441068355	31.282496257108704	122.9534361901291	11.252380952380953	167.52380952380952	167.0
412109000	1441068356	31.28245170500989	122.9534537865366	11.247619047619047	167.47619047619048	167.0
412109000	1441068357	31.282407542338447	122.95347233701966	11.242857142857142	167.42857142857144	167.0
412109000	1441068358	31.282363601806292	122.95349174930692	11.238095238095237	167.38095238095238	167.0
412109000	1441068359	31.282319716125286	122.95351193112705	11.233333333333333	167.33333333333331	167.0
412109000	1441068360	31.282275718007398	122.95353279020871	11.228571428571428	167.28571428571428	167.0
412109000	1441068361	31.28223144016459	122.95355423428067	11.223809523809523	167.23809523809524	167.0
412109000	1441068362	31.28218671530891	122.9535761710716	11.219047619047618	167.19047619047618	167.0
412109000	1441068363	31.282141376152452	122.95359850831026	11.214285714285714	167.14285714285714	167.0
412109000	1441068364	31.282095255407327	122.9536211537254	11.209523809523809	167.09523809523807	167.0
412109000	1441068365	31.28204818578576	122.95364401504573	11.204761904761904	167.04761904761907	167.0
412109000	1441068366	31.282000000000004	122.95366700000001	11.2	167.0	167.0
412109000	1441068367	31.28195057384641	122.95369001471528	11.2	167.0	167.0
412109000	1441068368	31.28189995545758	122.95371295891172	11.2	167.0	167.0
412109000	1441068369	31.281848236050273	122.9537357307081	11.2	167.0	167.0
412109000	1441068370	31.28179550684129	122.95375822822349	11.2	167.0	167.0
412109000	1441068371	31.281741859047486	122.95378034957726	11.2	167.0	167.0
412109000	1441068372	31.281687383885856	122.95380199288915	11.2	167.0	167.0
412109000	1441068373	31.281632172573364	122.95382305627926	11.2	167.0	167.0
412109000	1441068374	31.281576316327133	122.953843437868	11.2	167.0	167.0
412109000	1441068375	31.281519906364284	122.95386303577612	11.2	167.0	167.0
412109000	1441068376	31.281463033902	122.95388174812474	11.2	167.0	167.0
412109000	1441068377	31.281405790157542	122.95389947303534	11.2	167.0	167.0
412109000	1441068378	31.281348266348154	122.95391610862968	11.2	167.0	167.0
412109000	1441068379	31.281290553691168	122.95393155302992	11.2	167.0	167.0
412109000	1441068380	31.281232743403894	122.95394570435847	11.2	167.0	167.0
412109000	1441068381	31.28117492670367	122.95395846073814	11.2	167.0	167.0
412109000	1441068382	31.281117194807845	122.95396972029198	11.2	167.0	167.0
412109000	1441068383	31.281059638933733	122.95397938114331	11.2	167.0	167.0
412109000	1441068384	31.28100235029866	122.9539873414158	11.2	167.0	167.0
412109000	1441068385	31.28094542011987	122.95399349923332	11.2	167.0	167.0
412109000	1441068386	31.280888939614606	122.95399775271993	11.2	167.0	167.0
412109000	1441068387	31.280832999999994	122.95400000000001	11.2	167.0	167.0
412109000	1441068388	31.280777702072537	122.95400024947966	11.2	167.0	167.0
412109000	1441068389	31.280723184946332	122.95399895069124	11.2	167.0	167.0
412109000	1441068390	31.280669597314784	122.95399666344758	11.2	167.0	167.0
412109000	1441068391	31.280617087871416	122.95399394756006	11.2	167.0	167.0
412109000	1441068392	31.2805658053097	122.95399136283879	11.2	167.0	167.0
412109000	1441068393	31.28051589832317	122.95398946909269	11.2	167.0	167.0
412109000	1441068394	31.280467515605423	122.95398882612952	11.2	167.0	167.0
412109000	1441068395	31.280420805850024	122.95398999375597	11.2	167.0	167.0
412109000	1441068396	31.28037591775044	122.9539935317778	11.2	167.0	167.0
412109000	1441068397	31.280332999999995	122.95400000000001	11.2	167.0	167.0
412109000	1441068398	31.2802921190691	122.95400979987183	11.2	167.0	167.11111111111111
412109000	1441068399	31.280253012537553	122.95402269942218	11.2	167.0	167.2222222222222
412109000	1441068400	31.280215335762396	122.95403830832554	11.2	167.0	167.33333333333331
412109000	1441068401	31.28017874410074	122.95405623625706	11.2	167.0	167.44444444444443
412109000	1441068402	31.280142892909687	122.95407609289249	11.2	167.0	167.55555555555557
412109000	1441068403	31.28010743754652	122.9540974879079	11.2	167.0	167.66666666666669
412109000	1441068404	31.28007203336868	122.9541200309798	11.2	167.0	167.7777777777778
412109000	1441068405	31.28003633573386	122.95414333178483	11.2	167.0	167.88888888888889
412109000	1441068406	31.279999999999987	122.954167	11.2	167.0	168.0
412109000	1441068407	31.279962730458188	122.95419069324942	11.194999999999999	167.0	168.0
412109000	1441068408	31.279924427131355	122.95421426094505	11.19	167.0	168.0
412109000	1441068409	31.279885038975372	122.95423760044599	11.184999999999999	167.0	168.0
412109000	1441068410	31.27984451494619	122.95426060911144	11.18	167.0	168.0
412109000	1441068411	31.27980280399986	122.95428318430072	11.174999999999999	167.0	168.0
412109000	1441068412	31.279759855092472	122.95430522337331	11.17	167.0	168.0
412109000	1441068413	31.279715617180166	122.95432662368896	11.165	167.0	168.0
412109000	1441068414	31.279670039219173	122.95434728260747	11.16	167.0	168.0
412109000	1441068415	31.27962307016577	122.95436709748894	11.155	167.0	168.0
412109000	1441068416	31.279574658976244	122.9543859656937	11.149999999999999	167.0	168.0
412109000	1441068417	31.279524754606975	122.9544037845823	11.145	167.0	168.0
412109000	1441068418	31.279473306014324	122.9544204515156	11.139999999999999	167.0	168.0
412109000	1441068419	31.279420262154716	122.95443586385473	11.135	167.0	168.0
412109000	1441068420	31.279365571984545	122.95444991896109	11.129999999999999	167.0	168.0
412109000	1441068421	31.27930918446025	122.95446251419655	11.125	167.0	168.0
412109000	1441068422	31.27925104853823	122.95447354692324	11.12	167.0	168.0
412109000	1441068423	31.27919111317486	122.95448291450371	11.115	167.0	168.0
412109000	1441068424	31.279129327326523	122.95449051430096	11.11	167.0	168.0
412109000	1441068425	31.279065639949483	122.95449624367843	11.105	167.0	168.0
412109000	1441068426	31.278999999999996	122.9545	11.1	167.0	168.0
412109000	1441068427	31.27893246445486	122.9545017741652	11.1	167.1	168.0
412109000	1441068428	31.278863522373356	122.95450193121388	11.1	167.20000000000002	168.0
412109000	1441068429	31.278793770835325	122.95450092972	11.1	167.3	168.0
412109000	1441068430	31.27872380692067	122.95449922825611	11.1	167.4	168.0
412109000	1441068431	31.27865422770924	122.95449728539354	11.1	167.5	168.0
412109000	1441068432	31.278585630281015	122.95449555970212	11.1	167.6	168.0
412109000	1441068433	31.27851861171596	122.95449450975038	11.1	167.7	168.0
412109000	1441068434	31.278453769094103	122.9544945941055	11.1	167.79999999999998	168.0
412109000	1441068435	31.278391699495465	122.95449627133365	11.1	167.9	168.0
412109000	1441068436	31.278332999999986	122.9545	11.1	168.0	168.0
412109000	1441068437	31.278278081739273	122.95450613306433	11.1	168.0	168.0
412109000	1441068438	31.278226612051736	122.95451460106737	11.1	168.0	168.0
412109000	1441068439	31.27817807232739	122.95452522894578	11.1	168.0	168.0
412109000	1441068440	31.278131943956215	122.95453784163671	11.1	168.0	168.0
412109000	1441068441	31.278087708328123	122.95455226407779	11.1	168.0	168.0
412109000	1441068442	31.27804484683301	122.95456832120685	11.1	168.0	168.0
412109000	1441068443	31.27800284086077	122.95458583796183	11.1	168.0	168.0
412109000	1441068444	31.277961171801337	122.95460463928077	11.1	168.0	168.0
412109000	1441068445	31.277919321044696	122.95462455010161	11.1	168.0	168.0
412109000	1441068446	31.277876769980878	122.95464539536214	11.1	168.0	168.0
412109000	1441068447	31.277832999999994	122.95466699999999	11.1	168.0	168.0
412109000	1441068448	31.277787602271268	122.95468919056528	11.1	168.0	168.0
412109000	1441068449	31.27774060708007	122.95471180005865	11.1	168.0	168.0
412109000	1441068450	31.277692154490893	122.9547346630938	11.1	168.0	168.0
412109000	1441068451	31.277642384568356	122.95475761428482	11.1	168.0	168.0
412109000	1441068452	31.27759143737717	122.95478048824637	11.1	168.0	168.0
412109000	1441068453	31.27753945298224	122.95480311959348	11.1	168.0	168.0
412109000	1441068454	31.27748657144852	122.95482534294176	11.1	168.0	168.0
412109000	1441068455	31.277432932841098	122.95484699290735	11.1	168.0	168.0
412109000	1441068456	31.277378677225194	122.9548679041069	11.1	168.0	168.0
412109000	1441068457	31.277323944666115	122.95488791115757	11.1	168.0	168.0
412109000	1441068458	31.277268875229247	122.9549068486771	11.1	168.0	168.0
412109000	1441068459	31.277213608980077	122.95492455128365	11.1	168.0	168.0
412109000	1441068460	31.27715828598414	122.95494085359603	11.1	168.0	168.0
412109000	1441068461	31.277103046307023	122.95495559023341	11.1	168.0	168.0
412109000	1441068462	31.277048030014342	122.95496859581553	11.1	168.0	168.0
412109000	1441068463	31.276993377171706	122.95497970496253	11.1	168.0	168.0
412109000	1441068464	31.276939227844757	122.95498875229494	11.1	168.0	168.0
412109000	1441068465	31.276885722099024	122.95499557243367	11.1	168.0	168.0
412109000	1441068466	31.276832999999996	122.95500000000001	11.1	168.0	168.0
412109000	1441068467	31.276781154919146	122.95500199331502	11.1	168.0	168.0
412109000	1441068468	31.276730093452098	122.95500200549762	11.1	168.0	168.0
412109000	1441068469	31.276679675500425	122.95500061336507	11.1	168.0	168.0
412109000	1441068470	31.27662976096565	122.95499839373333	11.1	168.0	168.0
412109000	1441068471	31.276580209749326	122.9549959234171	11.1	168.0	168.0
412109000	1441068472	31.276530881753033	122.95499377922992	11.1	168.0	168.0
412109000	1441068473	31.27648163687837	122.95499253798408	11.1	168.0	168.0
412109000	1441068474	31.276432335026968	122.95499277649073	11.1	168.0	168.0
412109000	1441068475	31.27638283610036	122.9549950715598	11.1	168.0	168.0
412109000	1441068476	31.276332999999997	122.95500000000001	11.1	168.0	168.0
412109000	1441068477	31.276282722037134	122.95500798776084	11.1	168.05	168.0
412109000	1441068478	31.276232039163123	122.95501885735936	11.1	168.1	168.0
412109000	1441068479	31.276181023739262	122.95503228045528	11.1	168.15	168.0
412109000	1441068480	31.27612974812681	122.955047928709	11.1	168.2	168.0
412109000	1441068481	31.27607828468708	122.9550654737816	11.1	168.25000000000003	168.0
412109000	1441068482	31.27602670578145	122.95508458733488	11.1	168.3	168.0
412109000	1441068483	31.2759750837715	122.95510494103142	11.1	168.35000000000002	168.0
412109000	1441068484	31.275923491018883	122.95512620653459	11.1	168.4	168.0
412109000	1441068485	31.275871999885503	122.9551480555085	11.1	168.45000000000002	168.0
412109000	1441068486	31.27582068273346	122.95517015961812	11.1	168.5	168.0
412109000	1441068487	31.275769611925117	122.95519219052908	11.1	168.55	168.0
412109000	1441068488	31.27571885982298	122.9552138199079	11.1	168.6	168.0
412109000	1441068489	31.275668498789866	122.95523471942185	11.1	168.65	168.0
412109000	1441068490	31.275618601188746	122.95525456073884	11.1	168.7	168.0
412109000	1441068491	31.275569239382826	122.9552730155276	11.1	168.75	168.0
412109000	1441068492	31.275520485735388	122.95528975545757	11.1	168.8	168.0
412109000	1441068493	31.275472412609883	122.95530445219879	11.1	168.85	168.0
412109000	1441068494	31.275425092369822	122.95531677742197	11.1	168.9	168.0
412109000	1441068495	31.275378597378715	122.95532640279845	11.1	168.95	168.0
412109000	1441068496	31.275333	122.95533300000001	11.1	169.0	168.0
412109000	1441068497	31.275288313718683	122.95533640688433	11.1	169.0	168.0
412109000	1441068498	31.27524431650616	122.95533712605031	11.1	169.0	168.0
412109000	1441068499	31.275200727455267	122.95533582628094	11.1	169.0	168.0
412109000	1441068500	31.275157265658766	122.95533317635793	11.1	169.0	168.0
412109000	1441068501	31.275113650209377	122.95532984506171	11.1	169.0	168.0
412109000	1441068502	31.275069600199892	122.95532650117161	11.1	169.0	168.0
412109000	1441068503	31.275024834723123	122.95532381346572	11.1	169.0	168.0
412109000	1441068504	31.27497907287196	122.95532245072087	11.1	169.0	168.0
412109000	1441068505	31.274932033739233	122.95532308171256	11.1	169.0	168.0
412109000	1441068506	31.274883436417745	122.95532637521482	11.1	169.0	168.0
412109000	1441068507	31.274832999999997	122.95533300000001	11.1	169.0	168.0
412109000	1441068508	31.27478055748339	122.95534341512938	11.1	169.0	168.0
412109000	1441068509	31.274726397485832	122.95535724082588	11.1	169.0	168.0
412109000	1441068510	31.274670922530394	122.95537388760415	11.1	169.0	168.0
412109000	1441068511	31.27461453514026	122.95539276598014	11.1	169.0	168.0
412109000	1441068512	31.27455763783883	122.95541328647141	11.1	169.0	168.0
412109000	1441068513	31.274500633149785	122.95543485959713	11.1	169.0	168.0
412109000	1441068514	31.274443923597236	122.95545689587834	11.1	169.0	168.0
412109000	1441068515	31.27438791170568	122.9554788058378	11.1	169.0	168.0
412109000	1441068516	31.274332999999984	122.9555	11.1	169.0	168.0
412109000	1441068517	31.27427949105676	122.9555200130027	11.1	169.0	168.0
412109000	1441068518	31.274227287657837	122.9555388759303	11.1	169.0	168.0
412109000	1441068519	31.27417619263621	122.95555674397838	11.1	169.0	168.0
412109000	1441068520	31.274126008824798	122.95557377234184	11.1	169.0	168.0
412109000	1441068521	31.27407653905636	122.95559011621513	11.1	169.0	168.0
412109000	1441068522	31.27402758616361	122.95560593079216	11.1	169.0	168.0
412109000	1441068523	31.273978952979114	122.9556213712664	11.1	169.0	168.0
412109000	1441068524	31.273930442335413	122.95563659283081	11.1	169.0	168.0
412109000	1441068525	31.27388185706492	122.95565175067799	11.1	169.0	168.0
412109000	1441068526	31.273833	122.955667	11.1	169.0	168.0
412109000	1441068527	31.273783713604303	122.95568246129336	11.1	169.0	168.0
412109000	1441068528	31.27373399886705	122.9556981162737	11.1	169.0	168.0
412109000	1441068529	31.27368389640889	122.95571391196162	11.1	169.0	168.0
412109000	1441068530	31.273633446850454	122.95572979537782	11.1	169.0	168.0
412109000	1441068531	31.273582690812468	122.95574571354318	11.1	169.0	168.0
412109000	1441068532	31.273531668915616	122.95576161347866	11.1	169.0	168.0
412109000	1441068533	31.273480421780654	122.95577744220542	11.1	169.0	168.0
412109000	1441068534	31.273428990028354	122.95579314674475	11.1	169.0	168.0
412109000	1441068535	31.273377414279512	122.95580867411806	11.1	169.0	168.0
412109000	1441068536	31.27332573515494	122.95582397134687	11.1	169.0	168.0
412109000	1441068537	31.27327399327551	122.95583898545297	11.1	169.0	168.0
412109000	1441068538	31.27322222926207	122.95585366345816	11.1	169.0	168.0
412109000	1441068539	31.27317048373555	122.95586795238444	11.1	169.0	168.0
412109000	1441068540	31.273118797316837	122.95588179925396	11.1	169.0	168.0
412109000	1441068541	31.27306721062688	122.95589515108895	11.1	169.0	168.0
412109000	1441068542	31.273015764286637	122.95590795491186	11.1	169.0	168.0
412109000	1441068543	31.27296449891709	122.95592015774521	11.1	169.0	168.0
412109000	1441068544	31.272913455139218	122.9559317066117	11.1	169.0	168.0
412109000	1441068545	31.272862673574018	122.95594254853408	11.1	169.0	168.0
412109000	1441068546	31.272812194842505	122.95595263053528	11.1	169.0	168.0
412109000	1441068547	31.272762059565675	122.95596189963834	11.1	169.0	168.0
412109000	1441068548	31.272712308364547	122.95597030286639	11.1	169.0	168.0
412109000	1441068549	31.27266298186013	122.9559777872427	11.1	169.0	168.0
412109000	1441068550	31.27261412067343	122.9559842997906	11.1	169.0	168.0
412109000	1441068551	31.272565765425462	122.95598978753355	11.1	169.0	168.0
412109000	1441068552	31.272517956737182	122.95599419749506	11.1	169.0	168.0
412109000	1441068553	31.272470735229568	122.95599747669877	11.1	169.0	168.0
412109000	1441068554	31.272424141523565	122.95599957216832	11.1	169.0	168.0
412109000	1441068555	31.272378216240075	122.95600043092745	11.1	169.0	168.0
412109000	1441068556	31.272333000000003	122.95599999999999	11.1	169.0	168.0
412109000	1441068557	31.272288487567078	122.9559983053062	11.1	169.0	168.0
412109000	1441068558	31.272244490276698	122.95599568835168	11.1	169.0	168.0
412109000	1441068559	31.27220077360714	122.95599256953781	11.1	169.0	168.0
412109000	1441068560	31.272157103036708	122.95598936926525	11.1	169.0	168.0
412109000	1441068561	31.272113244043755	122.95598650793379	11.1	169.0	168.0
412109000	1441068562	31.272068962106626	122.95598440594254	11.1	169.0	168.0
412109000	1441068563	31.272024022703704	122.95598348368983	11.1	169.0	168.0
412109000	1441068564	31.27197819131337	122.95598416157313	11.1	169.0	168.0
412109000	1441068565	31.271931233413902	122.95598685998903	11.1	169.0	168.0
412109000	1441068566	31.271882914483445	122.95599199933314	11.1	169.0	168.0
412109000	1441068567	31.271833000000004	122.95599999999999	11.1	169.0	168.0
412109000	1441068568	31.27178133737048	122.95601114091436	11.1	169.0	168.0
412109000	1441068569	31.27172810171865	122.9560251351265	11.1	169.0	168.0
412109000	1441068570	31.27167355009751	122.95604155421879	11.1	169.0	168.0
412109000	1441068571	31.271617939560123	122.95605996977459	11.1	169.0	168.0
412109000	1441068572	31.271561527159697	122.95607995337822	11.1	169.0	168.0
412109000	1441068573	31.271504569949656	122.95610107661523	11.1	169.0	168.0
412109000	1441068574	31.27144732498367	122.95612291107233	11.1	169.0	168.0
412109000	1441068575	31.27139004931571	122.9561450283375	11.1	169.0	168.0
412109000	1441068576	31.271333	122.956167	11.1	169.0	168.0
412109000	1441068577	31.27127638689388	122.95618847044193	11.1	169.0	167.97500000000002
412109000	1441068578	31.271220231065858	122.95620937521271	11.1	169.0	167.95000000000002
412109000	1441068579	31.271164506387233	122.95622972265349	11.1	169.0	167.925
412109000	1441068580	31.271109186729277	122.95624952110522	11.1	169.0	167.9
412109000	1441068581	31.27105424596325	122.95626877890895	11.1	169.0	167.87500000000003
412109000	1441068582	31.270999657960427	122.95628750440558	11.1	169.0	167.85000000000002
412109000	1441068583	31.270945396592012	122.956305705936	11.1	169.0	167.825
412109000	1441068584	31.27089143572923	122.95632339184102	11.1	169.0	167.79999999999998
412109000	1441068585	31.270837749243334	122.95634057046144	11.1	169.0	167.775
412109000	1441068586	31.270784311005507	122.95635725013791	11.1	169.0	167.75
412109000	1441068587	31.27073109488691	122.95637343921122	11.1	169.0	167.725
412109000	1441068588	31.270678074758777	122.95638914602195	11.1	169.0	167.7
412109000	1441068589	31.270625224492235	122.95640437891069	11.1	169.0	167.675
412109000	1441068590	31.270572517958463	122.95641914621804	11.1	169.0	167.65
412109000	1441068591	31.270519929028602	122.95643345628446	11.1	169.0	167.625
412109000	1441068592	31.270467431573792	122.95644731745048	11.1	169.0	167.6
412109000	1441068593	31.270414999465203	122.95646073805652	11.1	169.0	167.57500000000002
412109000	1441068594	31.27036260657389	122.956473726443	11.1	169.0	167.55
412109000	1441068595	31.270310226771002	122.95648629095025	11.1	169.0	167.525
412109000	1441068596	31.27025783392766	122.95649843991866	11.1	169.0	167.5
412109000	1441068597	31.270205401914943	122.9565101816885	11.1	169.0	167.475
412109000	1441068598	31.270152904603933	122.95652152460008	11.1	169.0	167.45
412109000	1441068599	31.270100315865722	122.95653247699363	11.1	169.0	167.42499999999998
412109000	1441068600	31.270047609571385	122.95654304720937	11.1	169.0	167.4
412109000	1441068601	31.269994759591967	122.95655324358745	11.1	169.0	167.375
412109000	1441068602	31.269941739798575	122.95656307446812	11.1	169.0	167.35
412109000	1441068603	31.269888524062218	122.95657254819146	11.1	169.0	167.325
412109000	1441068604	31.269835086253963	122.9565816730976	11.1	169.0	167.3
412109000	1441068605	31.26978140024485	122.95659045752664	11.1	169.0	167.275
412109000	1441068606	31.26972743990591	122.95659890981862	11.1	169.0	167.25
412109000	1441068607	31.269673179108178	122.9566070383136	11.1	169.0	167.225
412109000	1441068608	31.26961859172267	122.95661485135162	11.1	169.0	167.20000000000002
412109000	1441068609	31.269563651620405	122.95662235727264	11.1	169.0	167.175
412109000	1441068610	31.269508332672416	122.95662956441664	11.1	169.0	167.14999999999998
412109000	1441068611	31.26945260874967	122.95663648112362	11.1	169.0	167.125
412109000	1441068612	31.26939645372321	122.95664311573348	11.1	169.0	167.1
412109000	1441068613	31.269339841464024	122.95664947658616	11.1	169.0	167.075
412109000	1441068614	31.2692827458431	122.95665557202156	11.1	169.0	167.04999999999998
412109000	1441068615	31.269225140731432	122.95666141037955	11.1	169.0	167.025
412109000	1441068616	31.269167000000003	122.95666699999998	11.1	169.0	167.0
412109000	1441068617	31.26910831154791	122.95667235262343	11.1025	169.0	167.0
412109000	1441068618	31.26904911938666	122.95667749359313	11.105	169.0	167.0
412109000	1441068619	31.268989481555902	122.95668245165308	11.1075	169.0	167.0
412109000	1441068620	31.268929456095254	122.95668725554712	11.11	169.0	167.0
412109000	1441068621	31.26886910104432	122.95669193401909	11.112499999999999	169.0	167.0
412109000	1441068622	31.26880847444274	122.95669651581277	11.115	169.0	167.0
412109000	1441068623	31.268747634330094	122.95670102967182	11.1175	169.0	167.0
412109000	1441068624	31.26868663874604	122.95670550433991	11.12	169.0	167.0
412109000	1441068625	31.268625545730174	122.95670996856063	11.122499999999999	169.0	167.0
412109000	1441068626	31.2685644133221	122.9567144510775	11.125	169.0	167.0
412109000	1441068627	31.26850329956142	122.95671898063398	11.1275	169.0	167.0
412109000	1441068628	31.268442262487767	122.95672358597344	11.129999999999999	169.0	167.0
412109000	1441068629	31.26838136014071	122.95672829583921	11.1325	169.0	167.0
412109000	1441068630	31.26832065055988	122.95673313897461	11.135	169.0	167.0
412109000	1441068631	31.26826019178485	122.95673814412281	11.1375	169.0	167.0
412109000	1441068632	31.26820004185525	122.95674334002695	11.139999999999999	169.0	167.0
412109000	1441068633	31.268140258810632	122.95674875543016	11.1425	169.0	167.0
412109000	1441068634	31.26808090069063	122.95675441907545	11.145	169.0	167.0
412109000	1441068635	31.268022025534783	122.95676035970583	11.147499999999999	169.0	167.0
412109000	1441068636	31.26796369138271	122.9567666060642	11.149999999999999	169.0	167.0
412109000	1441068637	31.26790595627396	122.95677318689351	11.1525	169.0	167.0
412109000	1441068638	31.267848878248106	122.9567801309366	11.155	169.0	167.0
412109000	1441068639	31.26779251534472	122.95678746693625	11.157499999999999	169.0	167.0
412109000	1441068640	31.26773692560335	122.95679522363524	11.16	169.0	167.0
412109000	1441068641	31.267682167063523	122.95680342977639	11.1625	169.0	167.0
412109000	1441068642	31.267628297764794	122.95681211410235	11.165	169.0	167.0
412109000	1441068643	31.267575375746677	122.95682130535587	11.167499999999999	169.0	167.0
412109000	1441068644	31.267523459048665	122.95683103227965	11.17	169.0	167.0
412109000	1441068645	31.267472605710264	122.95684132361639	11.1725	169.0	167.0
412109000	1441068646	31.267422873770975	122.95685220810876	11.174999999999999	169.0	167.0
412109000	1441068647	31.267374321270232	122.95686371449948	11.1775	169.0	167.0
412109000	1441068648	31.26732700624749	122.95687587153121	11.18	169.0	167.0
412109000	1441068649	31.267280986742183	122.95688870794676	11.1825	169.0	167.0
412109000	1441068650	31.26723632079371	122.95690225248887	11.184999999999999	169.0	167.0
412109000	1441068651	31.267193066441454	122.95691653390033	11.1875	169.0	167.0
412109000	1441068652	31.267151281724757	122.95693158092402	11.19	169.0	167.0
412109000	1441068653	31.267111024683004	122.9569474223028	11.192499999999999	169.0	167.0
412109000	1441068654	31.26707235335542	122.95696408677969	11.194999999999999	169.0	167.0
412109000	1441068655	31.267035325781354	122.95698160309773	11.1975	169.0	167.0
412109000	1441068656	31.267000000000003	122.95700000000001	11.2	169.0	167.0
412109000	1441068657	31.26696634794109	122.95701923450503	11.2	169.0	167.1
412109000	1441068658	31.266933997096423	122.95703897673239	11.2	169.0	167.20000000000002
412109000	1441068659	31.266902488848515	122.95705882507716	11.2	169.0	167.3
412109000	1441068660	31.266871364580123	122.95707837793456	11.2	169.0	167.4
412109000	1441068661	31.26684016567422	122.95709723369991	11.2	169.0	167.5
412109000	1441068662	31.26680843351402	122.95711499076882	11.2	169.0	167.6
412109000	1441068663	31.266775709482907	122.95713124753694	11.2	169.0	167.7
412109000	1441068664	31.266741534964435	122.9571456024004	11.2	169.0	167.79999999999998
412109000	1441068665	31.266705451342247	122.95715765375573	11.2	169.0	167.9
412109000	1441068666	31.266667	122.957167	11.2	169.0	168.0
412109000	1441068667	31.266625837955015	122.95717338320239	11.2	169.0	168.0
412109000	1441068668	31.26658208475925	122.95717712011741	11.2	169.0	168.0
412109000	1441068669	31.266535975598124	122.95717867117044	11.2	169.0	168.0
412109000	1441068670	31.26648774565694	122.95717849678645	11.2	169.0	168.0
412109000	1441068671	31.266437630120873	122.95717705738967	11.2	169.0	168.0
412109000	1441068672	31.26638586417514	122.95717481340351	11.2	169.0	168.0
412109000	1441068673	31.266332683004933	122.95717222525049	11.2	169.0	168.0
412109000	1441068674	31.266278321795486	122.95716975335215	11.2	169.0	168.0
412109000	1441068675	31.266223015732077	122.95716785812887	11.2	169.0	168.0
412109000	1441068676	31.266167000000003	122.957167	11.2	169.0	168.0
412109000	1441068677	31.266110476512733	122.95716755307453	11.2	169.04	168.02
412109000	1441068678	31.266053514096377	122.95716954622387	11.2	169.07999999999998	168.04
412109000	1441068679	31.26599614830513	122.95717292201041	11.2	169.11999999999998	168.06
412109000	1441068680	31.265938414693196	122.95717762299648	11.2	169.16	168.08
412109000	1441068681	31.265880348814697	122.95718359174468	11.2	169.20000000000002	168.1
412109000	1441068682	31.265821986223767	122.95719077081758	11.2	169.24	168.12
412109000	1441068683	31.265763362474473	122.95719910277795	11.2	169.28	168.14
412109000	1441068684	31.265704513120927	122.95720853018871	11.2	169.32	168.16
412109000	1441068685	31.26564547371718	122.95721899561293	11.2	169.36	168.18
412109000	1441068686	31.265586279817317	122.95723044161376	11.2	169.4	168.2
412109000	1441068687	31.265526966975383	122.95724281075452	11.2	169.44	168.22
412109000	1441068688	31.265467570745447	122.95725604559877	11.2	169.48	168.23999999999998
412109000	1441068689	31.26540812668158	122.9572700887101	11.2	169.51999999999998	168.26000000000002
412109000	1441068690	31.26534867033787	122.95728488265236	11.2	169.55999999999997	168.28000000000003
412109000	1441068691	31.26528923726842	122.9573003699895	11.2	169.6	168.3
412109000	1441068692	31.265229863027308	122.95731649328567	11.2	169.64000000000001	168.32000000000002
412109000	1441068693	31.265170583168715	122.95733319510519	11.2	169.68	168.34
412109000	1441068694	31.265111433246783	122.95735041801258	11.2	169.72	168.36
412109000	1441068695	31.265052448815688	122.95736810457245	11.2	169.76	168.38
412109000	1441068696	31.26499366542964	122.95738619734966	11.2	169.8	168.4
412109000	1441068697	31.264935118642875	122.95740463890921	11.2	169.84	168.42000000000002
412109000	1441068698	31.26487684400968	122.95742337181628	11.2	169.88	168.44
412109000	1441068699	31.26481887708436	122.95744233863626	11.2	169.92	168.46
412109000	1441068700	31.264761253421234	122.95746148193466	11.2	169.95999999999998	168.48
412109000	1441068701	31.264704008574682	122.95748074427716	11.2	170.0	168.5
412109000	1441068702	31.264647178099114	122.95750006822969	11.2	170.04000000000002	168.52
412109000	1441068703	31.264590797548966	122.95751939635825	11.2	170.08	168.54
412109000	1441068704	31.264534902478726	122.95753867122909	11.2	170.12	168.56
412109000	1441068705	31.264479528442916	122.95755783540854	11.2	170.16	168.57999999999998
412109000	1441068706	31.264424710996074	122.95757683146317	11.2	170.2	168.6
412109000	1441068707	31.264370485692783	122.95759560195964	11.2	170.24	168.62
412109000	1441068708	31.264316888087667	122.95761408946483	11.2	170.28	168.64
412109000	1441068709	31.264263953735377	122.95763223654568	11.2	170.32	168.66
412109000	1441068710	31.264211718190587	122.95764998576936	11.2	170.35999999999999	168.67999999999998
412109000	1441068711	31.264160217008026	122.95766727970312	11.2	170.39999999999998	168.7
412109000	1441068712	31.264109485742416	122.95768406091437	11.2	170.44	168.72
412109000	1441068713	31.264059559948524	122.95770027197064	11.2	170.48000000000002	168.73999999999998
412109000	1441068714	31.26401047518116	122.95771585543953	11.2	170.52	168.76000000000002
412109000	1441068715	31.26396226699509	122.95773075388885	11.2	170.56	168.78
412109000	1441068716	31.263914970945173	122.95774490988642	11.2	170.6	168.8
412109000	1441068717	31.263868622586237	122.9577582660002	11.2	170.64	168.82000000000002
412109000	1441068718	31.26382325747313	122.95777076479818	11.2	170.68	168.84
412109000	1441068719	31.263778911160692	122.95778234884855	11.2	170.72	168.86
412109000	1441068720	31.263735619203807	122.95779296071944	11.2	170.76	168.88
412109000	1441068721	31.263693417157313	122.9578025429791	11.2	170.8	168.9
412109000	1441068722	31.263652340576055	122.95781103819583	11.2	170.84	168.92
412109000	1441068723	31.26361242501488	122.95781838893792	11.2	170.88	168.94
412109000	1441068724	31.263573706028627	122.95782453777375	11.2	170.92000000000002	168.96
412109000	1441068725	31.263536219172064	122.95782942727165	11.2	170.96	168.98
412109000	1441068726	31.263499999999993	122.957833	11.2	171.0	169.0
412109000	1441068727	31.263465035714184	122.95783524785732	11.2	171.0	169.1
412109000	1441068728	31.263431120104578	122.95783636006253	11.2	171.0	169.20000000000002
412109000	1441068729	31.263397998608127	122.95783657516441	11.2	171.0	169.3
412109000	1441068730	31.263365416661713	122.95783613171125	11.2	171.0	169.4
412109000	1441068731	31.26333311970224	122.957835268251	11.2	171.0	169.5
412109000	1441068732	31.26330085316659	122.95783422333135	11.2	171.0	169.60000000000002
412109000	1441068733	31.26326836249165	122.95783323549958	11.2	171.0	169.70000000000002
412109000	1441068734	31.263235393114314	122.9578325433027	11.2	171.0	169.8
412109000	1441068735	31.263201690471476	122.95783238528739	11.2	171.0	169.9
412109000	1441068736	31.263166999999992	122.957833	11.2	171.0	170.0
412109000	1441068737	31.26313111475954	122.95783457968375	11.2	171.02	170.0
412109000	1441068738	31.263094018300986	122.95783713137091	11.2	171.04	170.0
412109000	1441068739	31.263055741798023	122.95784061579116	11.2	171.06	170.0
412109000	1441068740	31.26301631642427	122.95784499367397	11.2	171.07999999999998	170.0
412109000	1441068741	31.26297577335339	122.95785022574901	11.2	171.1	170.0
412109000	1441068742	31.262934143758997	122.95785627274586	11.2	171.12	170.0
412109000	1441068743	31.26289145881472	122.95786309539407	11.2	171.14	170.0
412109000	1441068744	31.262847749694153	122.95787065442339	11.2	171.16	170.0
412109000	1441068745	31.26280304757093	122.95787891056344	11.2	171.18	170.0
412109000	1441068746	31.262757383618617	122.95788782454395	11.2	171.20000000000002	170.0
412109000	1441068747	31.262710789010868	122.95789735709465	11.2	171.22	170.0
412109000	1441068748	31.262663294921268	122.9579074689454	11.2	171.24	170.0
412109000	1441068749	31.262614932523444	122.95791812082604	11.2	171.26000000000002	170.0
412109000	1441068750	31.262565732991025	122.95792927346655	11.2	171.28	170.0
412109000	1441068751	31.26251572749762	122.95794088759689	11.2	171.3	170.0
412109000	1441068752	31.26246494721686	122.95795292394718	11.2	171.32	170.0
412109000	1441068753	31.262413423322453	122.95796534324752	11.2	171.34	170.0
412109000	1441068754	31.26236118698801	122.95797810622821	11.2	171.36	170.0
412109000	1441068755	31.262308269387205	122.95799117361956	11.2	171.38	170.0
412109000	1441068756	31.262254701693784	122.95800450615198	11.2	171.4	170.0
412109000	1441068757	31.262200515081396	122.95801806455599	11.2	171.42	170.0
412109000	1441068758	31.26214574072381	122.95803180956217	11.2	171.44	170.0
412109000	1441068759	31.262090409794734	122.95804570190126	11.2	171.46	170.0
412109000	1441068760	31.262034553467927	122.9580597023041	11.2	171.48	170.0
412109000	1441068761	31.261978202917188	122.95807377150157	11.2	171.50000000000003	170.0
412109000	1441068762	31.261921389316267	122.95808787022473	11.2	171.52	170.0
412109000	1441068763	31.26186414383902	122.9581019592047	11.2	171.54000000000002	170.0
412109000	1441068764	31.261806497659265	122.95811599917276	11.2	171.56	170.0
412109000	1441068765	31.261748481950843	122.95812995086027	11.2	171.58	170.0
412109000	1441068766	31.261690127887622	122.9581437749987	11.2	171.60000000000002	170.0
412109000	1441068767	31.261631466643482	122.95815743231972	11.2	171.62	170.0
412109000	1441068768	31.26157252939234	122.95817088355498	11.2	171.64000000000001	170.0
412109000	1441068769	31.26151334730809	122.95818408943639	11.2	171.66	170.0
412109000	1441068770	31.261453951564683	122.95819701069586	11.2	171.68	170.0
412109000	1441068771	31.261394373336064	122.95820960806547	11.2	171.70000000000002	170.0
412109000	1441068772	31.261334643796197	122.95822184227744	11.2	171.72	170.0
412109000	1441068773	31.261274794119064	122.9582336740641	11.2	171.74	170.0
412109000	1441068774	31.261214855478645	122.9582450641579	11.2	171.76	170.0
412109000	1441068775	31.26115485904896	122.95825597329132	11.2	171.78	170.0
412109000	1441068776	31.26109483600399	122.95826636219711	11.2	171.8	170.0
412109000	1441068777	31.26103481751777	122.95827619160802	11.2	171.82	170.0
412109000	1441068778	31.260974834764333	122.95828542225695	11.2	171.84000000000003	170.0
412109000	1441068779	31.260914918917695	122.95829401487688	11.2	171.86	170.0
412109000	1441068780	31.260855101151872	122.95830193020099	11.2	171.88000000000002	170.0
412109000	1441068781	31.260795412640917	122.95830912896245	11.2	171.9	170.0
412109000	1441068782	31.260735884558873	122.95831557189462	11.2	171.92000000000002	170.0
412109000	1441068783	31.260676548079736	122.95832121973088	11.2	171.94000000000003	170.0
412109000	1441068784	31.260617434377536	122.95832603320477	11.2	171.96	170.0
412109000	1441068785	31.26055857462629	122.95832997304991	11.2	171.98000000000002	170.0
412109000	1441068786	31.2605	122.95833300000001	11.2	172.0	170.0
412109000	1441068787	31.260441754288983	122.95833510265817	11.2	172.0	169.8888888888889
412109000	1441068788	31.260383931748905	122.95833638110462	11.2	172.0	169.7777777777778
412109000	1441068789	31.260326639251748	122.95833696328866	11.2	172.0	169.66666666666669
412109000	1441068790	31.260269983669456	122.95833697715922	11.2	172.0	169.55555555555557
412109000	1441068791	31.26021407187404	122.9583365506649	11.2	172.0	169.44444444444443
412109000	1441068792	31.260159010737393	122.95833581175401	11.2	172.0	169.33333333333331
412109000	1441068793	31.260104907131527	122.95833488837451	11.2	172.0	169.22222222222223
412109000	1441068794	31.260051867928407	122.95833390847406	11.2	172.0	169.11111111111111
412109000	1441068795	31.26	122.95833300000001	11.2	172.0	169.0
412109000	1441068796	31.259949374766645	122.95833227282886	11.2	172.0	169.0
412109000	1441068797	31.259899921842138	122.95833176455436	11.2	172.0	169.0
412109000	1441068798	31.259851535388634	122.95833149469969	11.2	172.0	169.0
412109000	1441068799	31.259804109568243	122.95833148278795	11.2	172.0	169.0
412109000	1441068800	31.25975753854313	122.95833174834223	11.2	172.0	169.0
412109000	1441068801	31.259711716475422	122.95833231088558	11.2	172.0	169.0
412109000	1441068802	31.259666537527224	122.95833318994109	11.2	172.0	169.0
412109000	1441068803	31.259621895860672	122.95833440503172	11.2	172.0	169.0
412109000	1441068804	31.259577685637876	122.95833597568048	11.2	172.0	169.0
412109000	1441068805	31.259533801020936	122.95833792141033	11.2	172.0	169.0
412109000	1441068806	31.25949013617195	122.95834026174414	11.2	172.0	169.0
412109000	1441068807	31.259446585253027	122.95834301620482	11.2	172.0	169.0
412109000	1441068808	31.25940304242622	122.95834620431518	11.2	172.0	169.0
412109000	1441068809	31.25935940185362	122.958349845598	11.2	172.0	169.0
412109000	1441068810	31.259315557697292	122.958353959576	11.2	172.0	169.0
412109000	1441068811	31.259271404119264	122.95835856577186	11.2	172.0	169.0
412109000	1441068812	31.259226835281616	122.95836368370817	11.2	172.0	169.0
412109000	1441068813	31.259181745346332	122.95836933290744	11.2	172.0	169.0
412109000	1441068814	31.259136028475456	122.95837553289213	11.2	172.0	169.0
412109000	1441068815	31.25908957883099	122.95838230318462	11.2	172.0	169.0
412109000	1441068816	31.25904229057492	122.95838966330714	11.2	172.0	169.0
412109000	1441068817	31.2589940578692	122.95839763278192	11.2	172.0	169.0
412109000	1441068818	31.258944774875808	122.95840623113095	11.2	172.0	169.0
412109000	1441068819	31.258894335756665	122.95841547787619	11.2	172.0	169.0
412109000	1441068820	31.25884263467369	122.95842539253947	11.2	172.0	169.0
412109000	1441068821	31.258789565788792	122.95843599464243	11.2	172.0	169.0
412109000	1441068822	31.25873502326381	122.95844730370659	11.2	172.0	169.0
412109000	1441068823	31.25867890126063	122.95845933925332	11.2	172.0	169.0
412109000	1441068824	31.258621093941073	122.95847212080385	11.2	172.0	169.0
412109000	1441068825	31.258561495466928	122.95848566787913	11.2	172.0	169.0
412109000	1441068826	31.258499999999994	122.95850000000002	11.2	172.0	169.0
412109000	1441068827	31.25843657727565	122.95851511289365	11.2	172.0	169.0
412109000	1441068828	31.258371499324	122.95853090711358	11.2	172.0	169.0
412109000	1441068829	31.25830511374886	122.95854725942033	11.2	172.0	169.0
412109000	1441068830	31.25823776815409	122.95856404657495	11.2	172.0	169.0
412109000	1441068831	31.25816981014363	122.95858114533902	11.2	172.0	169.0
412109000	1441068832	31.258101587321544	122.95859843247479	11.2	172.0	169.0
412109000	1441068833	31.258033447291897	122.95861578474505	11.2	172.0	169.0
412109000	1441068834	31.257965737658907	122.95863307891325	11.2	172.0	169.0
412109000	1441068835	31.25789880602682	122.95865019174335	11.2	172.0	169.0
412109000	1441068836	31.257833	122.958667	11.2	172.0	169.0
412109000	1441068837	31.25776860028828	122.95868340115399	11.2	172.0	169.0
412109000	1441068838	31.257705620023167	122.95869937549875	11.2	172.0	169.0
412109000	1441068839	31.25764400544159	122.95871492403332	11.2	172.0	169.0
412109000	1441068840	31.257583702780437	122.95873004775662	11.2	172.0	169.0
412109000	1441068841	31.257524658276623	122.95874474766752	11.2	172.0	169.0
412109000	1441068842	31.257466818167053	122.95875902476483	11.2	172.0	169.0
412109000	1441068843	31.257410128688583	122.95877288004728	11.2	172.0	169.0
412109000	1441068844	31.257354536078125	122.95878631451352	11.2	172.0	169.0
412109000	1441068845	31.257299986572537	122.95879932916216	11.2	172.0	169.0
412109000	1441068846	31.25724642640868	122.95881192499175	11.2	172.0	169.0
412109000	1441068847	31.25719380182343	122.95882410300075	11.2	172.0	169.0
412109000	1441068848	31.257142059053617	122.95883586418763	11.2	172.0	169.0
412109000	1441068849	31.25709114433613	122.95884720955073	11.2	172.0	169.0
412109000	1441068850	31.25704100390775	122.95885814008837	11.2	172.0	169.0
412109000	1441068851	31.256991584005334	122.95886865679888	11.2	172.0	169.0
412109000	1441068852	31.256942830865718	122.95887876068043	11.2	172.0	169.0
412109000	1441068853	31.256894690725733	122.95888845273126	11.2	172.0	169.0
412109000	1441068854	31.256847109822164	122.95889773394948	11.2	172.0	169.0
412109000	1441068855	31.25680003439183	122.95890660533323	11.2	172.0	169.0
412109000	1441068856	31.256753410671536	122.95891506788057	11.2	172.0	169.0
412109000	1441068857	31.256707184898083	122.95892312258954	11.2	172.0	169.0
412109000	1441068858	31.256661303308267	122.95893077045818	11.2	172.0	169.0
412109000	1441068859	31.256615712138842	122.95893801248442	11.2	172.0	169.0
412109000	1441068860	31.25657035762663	122.95894484966627	11.2	172.0	169.0
412109000	1441068861	31.25652518600839	122.9589512830016	11.2	172.0	169.0
412109000	1441068862	31.25648014352086	122.95895731348838	11.2	172.0	169.0
412109000	1441068863	31.256435176400828	122.95896294212447	11.2	172.0	169.0
412109000	1441068864	31.25639023088506	122.95896816990775	11.2	172.0	169.0
412109000	1441068865	31.256345253210302	122.95897299783607	11.2	172.0	169.0
412109000	1441068866	31.2563001896133	122.95897742690727	11.2	172.0	169.0
412109000	1441068867	31.25625498633078	122.95898145811921	11.2	172.0	169.0
412109000	1441068868	31.256209589599496	122.9589850924697	11.2	172.0	169.0
412109000	1441068869	31.256163945656176	122.95898833095659	11.2	172.0	169.0
412109000	1441068870	31.256118000737533	122.95899117457766	11.2	172.0	169.0
412109000	1441068871	31.25607170108029	122.95899362433072	11.2	172.0	169.0
412109000	1441068872	31.256024992921184	122.95899568121362	11.2	172.0	169.0
412109000	1441068873	31.255977822496884	122.95899734622418	11.2	172.0	169.0
412109000	1441068874	31.25593013604413	122.9589986203602	11.2	172.0	169.0
412109000	1441068875	31.255881879799603	122.95899950461953	11.2	172.0	169.0
412109000	1441068876	31.255833000000003	122.959	11.2	172.0	169.0
412109000	1441068877	31.25578347780346	122.95900012371455	11.2	172.0	169.0
412109000	1441068878	31.25573343405393	122.95899995783638	11.2	172.0	169.0
412109000	1441068879	31.255683024516824	122.95899960065356	11.2	172.0	169.0
412109000	1441068880	31.25563240495754	122.958999150454	11.2	172.0	169.0
412109000	1441068881	31.25558173114153	122.95899870552536	11.2	172.0	169.0
412109000	1441068882	31.255531158834156	122.95899836415511	11.2	172.0	169.0
412109000	1441068883	31.2554808438009	122.95899822463048	11.2	172.0	169.0
412109000	1441068884	31.255430941807163	122.95899838523857	11.2	172.0	169.0
412109000	1441068885	31.255381608618375	122.9589989442662	11.2	172.0	169.0
412109000	1441068886	31.255333000000007	122.959	11.2	172.0	169.0
412109000	1441068887	31.255285219234192	122.95900163700352	11.2	172.0	169.0
412109000	1441068888	31.25523815967009	122.95900388494836	11.2	172.0	169.0
412109000	1441068889	31.255191662173534	122.95900675978307	11.2	172.0	169.0
412109000	1441068890	31.255145567610384	122.95901027745622	11.2	172.0	169.0
412109000	1441068891	31.25509971684648	122.95901445391632	11.2	172.0	169.0
412109000	1441068892	31.255053950747598	122.95901930511185	11.2	172.0	169.0
412109000	1441068893	31.25500811017957	122.95902484699124	11.2	172.0	169.0
412109000	1441068894	31.254962036008152	122.95903109550284	11.2	172.0	169.0
412109000	1441068895	31.2549155690991	122.95903806659489	11.2	172.0	169.0
412109000	1441068896	31.254868550318154	122.95904577621555	11.2	172.0	169.0
412109000	1441068897	31.254820820531037	122.95905424031292	11.2	172.0	169.0
412109000	1441068898	31.25477222060345	122.95906347483492	11.2	172.0	169.0
412109000	1441068899	31.254722591401016	122.9590734957294	11.2	172.0	169.0
412109000	1441068900	31.254671773789433	122.95908431894397	11.2	172.0	169.0
412109000	1441068901	31.254619608634293	122.95909596042617	11.2	172.0	169.0
412109000	1441068902	31.254565936801193	122.95910843612324	11.2	172.0	169.0
412109000	1441068903	31.2545105991557	122.9591217619824	11.2	172.0	169.0
412109000	1441068904	31.254453436563338	122.95913595395051	11.2	172.0	169.0
412109000	1441068905	31.254394289889607	122.95915102797424	11.2	172.0	169.0
412109000	1441068906	31.254333	122.959167	11.2	172.0	169.0
412109000	1441068907	31.254269507545246	122.9591838393551	11.2	172.0	169.0
412109000	1441068908	31.254204152317403	122.9592013288915	11.2	172.0	169.0
412109000	1441068909	31.254137373893997	122.95921920484304	11.2	172.0	169.0
412109000	1441068910	31.25406961185271	122.95923720344473	11.2	172.0	169.0
412109000	1441068911	31.25400130577141	122.95925506093258	11.2	172.0	169.0
412109000	1441068912	31.25393289522809	122.95927251354364	11.2	172.0	169.0
412109000	1441068913	31.25386481980089	122.95928929751618	11.2	172.0	169.0
412109000	1441068914	31.25379751906816	122.9593051490894	11.2	172.0	169.0
412109000	1441068915	31.253731432608344	122.95931980450361	11.2	172.0	169.0
412109000	1441068916	31.253667	122.959333	11.2	172.0	169.0
412109000	1441068917	31.25360456762284	122.95934453694085	11.2	172.0	169.0
412109000	1441068918	31.253544109060872	122.95935447716994	11.2	172.0	169.0
412109000	1441068919	31.25348550469906	122.95936294765086	11.2	172.0	169.0
412109000	1441068920	31.253428634922287	122.95937007534658	11.2	172.0	169.0
412109000	1441068921	31.25337338011536	122.9593759872197	11.2	172.0	169.0
412109000	1441068922	31.25331962066301	122.95938081023226	11.2	172.0	169.0
412109000	1441068923	31.253267236949913	122.95938467134593	11.2	172.0	169.0
412109000	1441068924	31.253216109360718	122.95938769752196	11.2	172.0	169.0
412109000	1441068925	31.253166118280028	122.95939001572124	11.2	172.0	169.0
412109000	1441068926	31.253117144092407	122.95939175290438	11.2	172.0	169.0
412109000	1441068927	31.253069067182413	122.95939303603159	11.2	172.0	169.0
412109000	1441068928	31.25302176793459	122.95939399206287	11.2	172.0	169.0
412109000	1441068929	31.25297512673348	122.95939474795787	11.2	172.0	169.0
412109000	1441068930	31.252929023963564	122.95939543067603	11.2	172.0	169.0
412109000	1441068931	31.25288334000939	122.95939616717645	11.2	172.0	169.0
412109000	1441068932	31.25283795525545	122.95939708441814	11.2	172.0	169.0
412109000	1441068933	31.252792750086247	122.9593983093597	11.2	172.0	169.0
412109000	1441068934	31.252747604886274	122.9593999689596	11.2	172.0	169.0
412109000	1441068935	31.252702400040004	122.959402190176	11.2	172.0	169.0
412109000	1441068936	31.252657015931888	122.95940509996677	11.2	172.0	169.0
412109000	1441068937	31.25261133294636	122.95940882528966	11.2	172.0	169.0
412109000	1441068938	31.252565231467806	122.95941349310198	11.2	172.0	169.0
412109000	1441068939	31.252518591880612	122.95941923036084	11.2	172.0	169.0
412109000	1441068940	31.25247129456906	122.95942616402304	11.2	172.0	169.0
412109000	1441068941	31.252423219917414	122.95943442104499	11.2	172.0	169.0
412109000	1441068942	31.252374248309824	122.95944412838281	11.2	172.0	169.0
412109000	1441068943	31.252324260130372	122.95945541299217	11.2	172.0	169.0
412109000	1441068944	31.252273135763033	122.95946840182835	11.2	172.0	169.0
412109000	1441068945	31.252220755591683	122.95948322184621	11.2	172.0	169.0
412109000	1441068946	31.252167000000004	122.95950000000002	11.2	172.0	169.0
412109000	1441068947	31.252111839125874	122.95951873557931	11.2	172.0	169.0
412109000	1441068948	31.25205560212425	122.95953891721665	11.2	172.0	169.0
412109000	1441068949	31.25199870790474	122.95955990588176	11.2	172.0	169.0
412109000	1441068950	31.25194157537731	122.95958106254635	11.2	172.0	169.0
412109000	1441068951	31.251884623452383	122.95960174818394	11.2	172.0	169.0
412109000	1441068952	31.25182827104081	122.95962132377	11.2	172.0	169.0
412109000	1441068953	31.25177293705383	122.95963915028175	11.2	172.0	169.0
412109000	1441068954	31.251719040402982	122.95965458869824	11.2	172.0	169.0
412109000	1441068955	31.251667000000005	122.959667	11.2	172.0	169.0
412109000	1441068956	31.251617107125952	122.95967593001106	11.2	172.0	169.0
412109000	1441068957	31.25156914253856	122.95968166392447	11.2	172.0	169.0
412109000	1441068958	31.2515227593645	122.95968467177426	11.2	172.0	169.0
412109000	1441068959	31.25147761073013	122.95968542359313	11.2	172.0	169.0
412109000	1441068960	31.251433349761726	122.95968438941271	11.2	172.0	169.0
412109000	1441068961	31.25138962958539	122.95968203926367	11.2	172.0	169.0
412109000	1441068962	31.251346103327265	122.9596788431757	11.2	172.0	169.0
412109000	1441068963	31.25130242411348	122.95967527117766	11.2	172.0	169.0
412109000	1441068964	31.251258245070215	122.95967179329767	11.2	172.0	169.0
412109000	1441068965	31.251213219323624	122.959668879563	11.2	172.0	169.0
412109000	1441068966	31.25116699999999	122.959667	11.2	172.0	169.0
412109000	1441068967	31.251119314117656	122.95966653489967	11.2	172.0	169.0
412109000	1441068968	31.251070184263455	122.95966750561476	11.2	172.0	169.0
412109000	1441068969	31.251019706916335	122.95966984376345	11.2	172.0	169.0
412109000	1441068970	31.250967978555174	122.959673480964	11.2	172.0	169.0
412109000	1441068971	31.250915095658833	122.9596783488347	11.2	172.0	169.0
412109000	1441068972	31.250861154706165	122.95968437899394	11.2	172.0	169.0
412109000	1441068973	31.25080625217598	122.9596915030602	11.2	172.0	169.0
412109000	1441068974	31.250750484547066	122.95969965265208	11.2	172.0	169.0
412109000	1441068975	31.25069394829825	122.95970875938829	11.2	172.0	169.0
412109000	1441068976	31.250636739908337	122.95971875488777	11.2	172.0	169.0
412109000	1441068977	31.250578955856124	122.9597295707695	11.2	172.0	169.0
412109000	1441068978	31.250520692620434	122.95974113865275	11.2	172.0	169.0
412109000	1441068979	31.25046204668011	122.95975339015689	11.2	172.0	169.0
412109000	1441068980	31.250403114513976	122.9597662569016	11.2	172.0	169.0
412109000	1441068981	31.250343992600932	122.95977967050665	11.2	172.0	169.0
412109000	1441068982	31.250284777419864	122.95979356259211	11.2	172.0	169.0
412109000	1441068983	31.2502255654497	122.95980786477827	11.2	172.0	169.0
412109000	1441068984	31.250166453169392	122.95982250868556	11.2	172.0	169.0
412109000	1441068985	31.250107537057918	122.95983742593477	11.2	172.0	169.0
412109000	1441068986	31.250048913594295	122.95985254814683	11.2	172.0	169.0
412109000	1441068987	31.2499906792576	122.95986780694295	11.2	172.0	169.0
412109000	1441068988	31.249932930526914	122.95988313394454	11.2	172.0	169.0
412109000	1441068989	31.24987576388135	122.95989846077326	11.2	172.0	169.0
412109000	1441068990	31.249819275800082	122.95991371905102	11.2	172.0	169.0
412109000	1441068991	31.2497635627623	122.9599288403999	11.2	172.0	169.0
412109000	1441068992	31.249708721247234	122.95994375644224	11.2	172.0	169.0
412109000	1441068993	31.249654847734156	122.95995839880061	11.2	172.0	169.0
412109000	1441068994	31.249602038702378	122.9599726990977	11.2	172.0	169.0
412109000	1441068995	31.249550390631196	122.95998658895644	11.2	172.0	169.0
412109000	1441068996	31.249499999999998	122.95999999999998	11.2	172.0	169.0
412109000	1441068997	31.24945092788809	122.96001287757171	11.2	172.0	169.0
412109000	1441068998	31.249403093774465	122.96002522189576	11.2	172.0	169.0
412109000	1441068999	31.249356381738043	122.96003704691624	11.2	172.0	169.0
412109000	1441069000	31.249310675857746	122.96004836657724	11.2	172.0	169.0
412109000	1441069001	31.24926586021244	122.96005919482268	11.2	172.0	169.0
412109000	1441069002	31.24922181888101	122.96006954559635	11.2	172.0	169.0
412109000	1441069003	31.249178435942305	122.96007943284197	11.2	172.0	169.0
412109000	1441069004	31.24913559547518	122.96008887050314	11.2	172.0	169.0
412109000	1441069005	31.249093181558468	122.9600978725234	11.2	172.0	169.0
412109000	1441069006	31.24905107827099	122.9601064528462	11.2	172.0	169.0
412109000	1441069007	31.249009169691572	122.96011462541489	11.2	172.0	169.0
412109000	1441069008	31.248967339898993	122.9601224041728	11.2	172.0	169.0
412109000	1441069009	31.24892547297205	122.96012980306313	11.2	172.0	169.0
412109000	1441069010	31.248883452989542	122.96013683602906	11.2	172.0	169.0
412109000	1441069011	31.248841164030217	122.9601435170137	11.2	172.0	169.0
412109000	1441069012	31.248798490172852	122.96014985996014	11.2	172.0	169.0
412109000	1441069013	31.248755315496194	122.96015587881136	11.2	172.0	169.0
412109000	1441069014	31.248711524078995	122.96016158751034	11.2	172.0	169.0
412109000	1441069015	31.248666999999994	122.96016700000001	11.2	172.0	169.0
412109000	1441069016	31.24862165114085	122.96017213254146	11.2	172.0	169.03225806451613
412109000	1441069017	31.24857548059499	122.96017701066867	11.2	172.0	169.06451612903226
412109000	1441069018	31.24852851525874	122.9601816622338	11.2	172.0	169.09677419354838
412109000	1441069019	31.248480782028473	122.96018611508889	11.2	172.0	169.1290322580645
412109000	1441069020	31.24843230780048	122.9601903970861	11.2	172.0	169.16129032258064
412109000	1441069021	31.24838311947114	122.9601945360774	11.2	172.0	169.19354838709677
412109000	1441069022	31.24833324393676	122.96019855991477	11.2	172.0	169.2258064516129
412109000	1441069023	31.248282708093654	122.96020249645018	11.2	172.0	169.25806451612902
412109000	1441069024	31.248231538838173	122.9602063735355	11.2	172.0	169.29032258064518
412109000	1441069025	31.248179763066616	122.96021021902254	11.2	172.0	169.32258064516128
412109000	1441069026	31.2481274076753	122.96021406076306	11.2	172.0	169.3548387096774
412109000	1441069027	31.248074499560566	122.9602179266088	11.2	172.0	169.38709677419354
412109000	1441069028	31.248021065618687	122.96022184441144	11.2	172.0	169.4193548387097
412109000	1441069029	31.247967132746002	122.96022584202252	11.2	172.0	169.4516129032258
412109000	1441069030	31.24791272783879	122.96022994729366	11.2	172.0	169.48387096774192
412109000	1441069031	31.247857877793393	122.96023418807624	11.2	172.0	169.51612903225808
412109000	1441069032	31.247802609506092	122.96023859222176	11.2	172.0	169.5483870967742
412109000	1441069033	31.24774694987317	122.96024318758151	11.2	172.0	169.58064516129033
412109000	1441069034	31.24769092579093	122.96024800200681	11.2	172.0	169.61290322580646
412109000	1441069035	31.24763456415566	122.96025306334883	11.2	172.0	169.6451612903226
412109000	1441069036	31.247577891863653	122.96025839945878	11.2	172.0	169.67741935483872
412109000	1441069037	31.247520935811163	122.96026403818772	11.2	172.0	169.70967741935485
412109000	1441069038	31.247463722894487	122.96027000738668	11.2	172.0	169.74193548387098
412109000	1441069039	31.24740628000987	122.96027633490661	11.2	172.0	169.7741935483871
412109000	1441069040	31.247348634053594	122.9602830485984	11.2	172.0	169.80645161290323
412109000	1441069041	31.24729081192188	122.96029017631287	11.2	172.0	169.8387096774194
412109000	1441069042	31.247232840510982	122.9602977459008	11.2	172.0	169.8709677419355
412109000	1441069043	31.247174746717135	122.96030578521287	11.2	172.0	169.90322580645162
412109000	1441069044	31.247116557436556	122.96031432209972	11.2	172.0	169.93548387096774
412109000	1441069045	31.247058299565445	122.96032338441194	11.2	172.0	169.9677419354839
412109000	1441069046	31.246999999999996	122.960333	11.2	172.0	170.0
412109000	1441069047	31.246941681427252	122.9603431736655	11.2	172.05	169.95000000000002
412109000	1441069048	31.24688334969763	122.96035381801455	11.2	172.1	169.9
412109000	1441069049	31.24682500645244	122.96036482260459	11.2	172.15	169.85000000000002
412109000	1441069050	31.24676665333303	122.96037607699334	11.2	172.2	169.8
412109000	1441069051	31.246708291980774	122.9603874707388	11.2	172.25000000000003	169.75
412109000	1441069052	31.24664992403709	122.96039889339924	11.2	172.3	169.70000000000002
412109000	1441069053	31.246591551143432	122.96041023453321	11.2	172.35000000000002	169.65
412109000	1441069054	31.246533174941312	122.96042138369954	11.2	172.4	169.60000000000002
412109000	1441069055	31.246474797072242	122.9604322304573	11.2	172.45000000000002	169.55
412109000	1441069056	31.24641641917779	122.96044266436589	11.2	172.5	169.5
412109000	1441069057	31.246358042899587	122.96045257498488	11.2	172.55	169.45
412109000	1441069058	31.246299669879235	122.96046185187424	11.2	172.6	169.4
412109000	1441069059	31.246241301758413	122.9604703845941	11.2	172.65	169.35
412109000	1441069060	31.246182940178773	122.96047806270496	11.2	172.7	169.3
412109000	1441069061	31.246124586782017	122.96048477576751	11.2	172.75	169.25
412109000	1441069062	31.246066243209818	122.96049041334274	11.2	172.8	169.20000000000002
412109000	1441069063	31.246007911103867	122.96049486499193	11.2	172.85000000000002	169.14999999999998
412109000	1441069064	31.24594959210582	122.96049802027662	11.2	172.9	169.1
412109000	1441069065	31.24589128785733	122.96049976875861	11.2	172.95000000000002	169.04999999999998
412109000	1441069066	31.245832999999994	122.9605	11.2	173.0	169.0
412109000	1441069067	31.245774762524153	122.96049871936172	11.2	172.88888888888889	169.11111111111111
412109000	1441069068	31.24571673881518	122.96049639539893	11.2	172.77777777777777	169.22222222222223
412109000	1441069069	31.245659124607243	122.96049361246408	11.2	172.66666666666669	169.33333333333331
412109000	1441069070	31.24560211563459	122.96049095490812	11.2	172.55555555555557	169.44444444444443
412109000	1441069071	31.245545907631495	122.96048900708061	11.2	172.44444444444446	169.55555555555557
412109000	1441069072	31.245490696332233	122.96048835332977	11.2	172.33333333333334	169.66666666666669
412109000	1441069073	31.245436677471126	122.96048957800241	11.2	172.22222222222223	169.7777777777778
412109000	1441069074	31.24538404678238	122.96049326544431	11.2	172.11111111111111	169.8888888888889
412109000	1441069075	31.245332999999995	122.9605	11.2	172.0	170.0
412109000	1441069076	31.245283658475245	122.96051015916683	11.2	172.0	170.0
412109000	1441069077	31.24523584602914	122.96052329305658	11.2	172.0	170.0
412109000	1441069078	31.245189312100262	122.96053874493593	11.2	172.0	170.0
412109000	1441069079	31.245143806127324	122.96055585807294	11.2	172.0	170.0
412109000	1441069080	31.24509907754932	122.96057397573689	11.2	172.0	170.0
412109000	1441069081	31.245054875805526	122.9605924411981	11.2	172.0	170.0
412109000	1441069082	31.24501095033563	122.96061059772808	11.2	172.0	170.0
412109000	1441069083	31.24496705057965	122.96062778859924	11.2	172.0	170.0
412109000	1441069084	31.24492292597794	122.96064335708503	11.2	172.0	170.0
412109000	1441069085	31.244878325971122	122.96065664646007	11.2	172.0	170.0
412109000	1441069086	31.244832999999996	122.960667	11.2	172.0	170.0
412109000	1441069087	31.24478674581621	122.9606739633966	11.2	172.1	169.9
412109000	1441069088	31.2447395544147	122.96067789200148	11.2	172.2	169.8
412109000	1441069089	31.24469146510091	122.96067934358031	11.2	172.3	169.70000000000002
412109000	1441069090	31.244642517180168	122.96067887589776	11.2	172.4	169.60000000000002
412109000	1441069091	31.244592749957636	122.96067704671754	11.2	172.5	169.5
412109000	1441069092	31.244542202738476	122.96067441380215	11.2	172.6	169.4
412109000	1441069093	31.24449091482789	122.9606715349131	11.2	172.7	169.3
412109000	1441069094	31.244438925531096	122.9606689678106	11.2	172.8	169.20000000000002
412109000	1441069095	31.244386274153367	122.96066727025364	11.2	172.9	169.1
412109000	1441069096	31.244332999999994	122.960667	11.2	173.0	169.0
412109000	1441069097	31.244279145059796	122.96066860035239	11.203225806451613	172.96774193548387	169.0
412109000	1441069098	31.244224762055826	122.96067205679803	11.206451612903225	172.93548387096774	169.0
412109000	1441069099	31.24416990639469	122.96067724037056	11.209677419354838	172.90322580645162	169.0
412109000	1441069100	31.24411463348284	122.9606840221038	11.212903225806452	172.8709677419355	169.0
412109000	1441069101	31.244058998726796	122.96069227303194	11.216129032258063	172.83870967741936	169.0
412109000	1441069102	31.244003057533	122.96070186418936	11.219354838709677	172.80645161290323	169.0
412109000	1441069103	31.24394686530789	122.96071266661086	11.22258064516129	172.7741935483871	169.0
412109000	1441069104	31.243890477457978	122.96072455133142	11.225806451612902	172.74193548387098	169.0
412109000	1441069105	31.243833949389707	122.96073738938641	11.229032258064516	172.70967741935485	169.0
412109000	1441069106	31.243777336509602	122.96075105181151	11.23225806451613	172.67741935483872	169.0
412109000	1441069107	31.243720694224223	122.96076540964278	11.235483870967741	172.6451612903226	169.0
412109000	1441069108	31.24366407794016	122.96078033391653	11.238709677419354	172.61290322580646	169.0
412109000	1441069109	31.24360754306408	122.96079569566946	11.241935483870968	172.58064516129033	169.0
412109000	1441069110	31.243551145002684	122.96081136593865	11.24516129032258	172.54838709677418	169.0
412109000	1441069111	31.243494939162762	122.96082721576147	11.248387096774193	172.51612903225808	169.0
412109000	1441069112	31.243438980951144	122.96084311617565	11.251612903225807	172.48387096774195	169.0
412109000	1441069113	31.243383325774747	122.96085893821925	11.25483870967742	172.45161290322582	169.0
412109000	1441069114	31.24332802904052	122.96087455293073	11.258064516129032	172.41935483870967	169.0
412109000	1441069115	31.24327314615551	122.96088983134884	11.261290322580646	172.38709677419357	169.0
412109000	1441069116	31.243218732526817	122.96090464451261	11.264516129032259	172.35483870967744	169.0
412109000	1441069117	31.243164843561587	122.96091886346146	11.26774193548387	172.3225806451613	169.0
412109000	1441069118	31.243111534667033	122.96093235923513	11.270967741935484	172.29032258064515	169.0
412109000	1441069119	31.2430588612504	122.96094500287357	11.274193548387098	172.25806451612905	169.0
412109000	1441069120	31.243006878718965	122.96095666541707	11.27741935483871	172.22580645161293	169.0
412109000	1441069121	31.24295564248007	122.9609672179062	11.280645161290323	172.1935483870968	169.0
412109000	1441069122	31.242905207941035	122.96097653138179	11.283870967741937	172.16129032258064	169.0
412109000	1441069123	31.24285563050919	122.96098447688485	11.287096774193548	172.12903225806454	169.0
412109000	1441069124	31.24280696559188	122.96099092545667	11.290322580645162	172.0967741935484	169.0
412109000	1441069125	31.2427592685964	122.96099574813867	11.293548387096775	172.06451612903228	169.0
412109000	1441069126	31.242712594930033	122.96099881597252	11.296774193548387	172.03225806451613	169.0
412109000	1441069127	31.242666999999997	122.961	11.3	172.0	169.0
412109000	1441069128	31.242622510455753	122.96099931544268	11.3125	172.0	169.0
412109000	1441069129	31.24257903791614	122.96099735424026	11.325000000000001	172.0	169.0
412109000	1441069130	31.242536465242257	122.9609948525109	11.3375	172.0	169.0
412109000	1441069131	31.242494675295255	122.96099254637122	11.350000000000001	172.0	169.0
412109000	1441069132	31.242453550936357	122.9609911719367	11.3625	172.0	169.0
412109000	1441069133	31.24241297502677	122.96099146532154	11.375	172.0	169.0
412109000	1441069134	31.242372830427662	122.9609941626387	11.387500000000001	172.0	169.0
412109000	1441069135	31.242333	122.961	11.4	172.0	169.0
412109000	1441069136	31.242293329715814	122.96100947686546	11.40909090909091	172.0	169.0
412109000	1441069137	31.2422535179923	122.96102214609266	11.418181818181818	172.0	169.0
412109000	1441069138	31.242213226357986	122.96103732388936	11.427272727272728	172.0	169.0
412109000	1441069139	31.24217211634154	122.96105432646422	11.436363636363637	172.0	169.0
412109000	1441069140	31.242129849471876	122.96107247002682	11.445454545454545	172.0	169.0
412109000	1441069141	31.242086087278263	122.96109107078752	11.454545454545455	172.0	169.0
412109000	1441069142	31.242040491290304	122.96110944495766	11.463636363636363	172.0	169.0
412109000	1441069143	31.241992723038027	122.96112690874962	11.472727272727273	172.0	169.0
412109000	1441069144	31.241942444051773	122.96114277837701	11.481818181818182	172.0	169.0
412109000	1441069145	31.24188931586215	122.96115637005492	11.49090909090909	172.0	169.0
412109000	1441069146	31.241833	122.96116699999999	11.5	172.0	169.0
412109000	1441069147	31.241773304940047	122.96117419145888	11.52	172.0	169.0
412109000	1441069148	31.241710626932488	122.96117829579079	11.54	172.0	169.0
412109000	1441069149	31.24164550917118	122.96117987138238	11.56	172.0	169.0
412109000	1441069150	31.241578494849765	122.96117947661921	11.58	172.0	169.0
412109000	1441069151	31.241510127161803	122.96117766988556	11.6	172.0	169.0
412109000	1441069152	31.241440949300834	122.9611750095642	11.62	172.0	169.0
412109000	1441069153	31.241371504460492	122.96117205403631	11.639999999999999	172.0	169.0
412109000	1441069154	31.241302335834405	122.96116936168139	11.66	172.0	169.0
412109000	1441069155	31.24123398661632	122.96116749087722	11.68	172.0	169.0
412109000	1441069156	31.241166999999994	122.96116699999999	11.7	172.0	169.0
412109000	1441069157	31.241101810759563	122.96116833387578	11.72258064516129	172.0	169.0
412109000	1441069158	31.24103841999044	122.9611714831353	11.74516129032258	172.0	169.0
412109000	1441069159	31.240976720368334	122.96117632486104	11.76774193548387	172.0	169.0
412109000	1441069160	31.240916604568866	122.96118273613602	11.79032258064516	172.0	169.0
412109000	1441069161	31.240857965267647	122.96119059404366	11.812903225806451	172.0	169.0
412109000	1441069162	31.24080069514027	122.96119977566774	11.83548387096774	172.0	169.0
412109000	1441069163	31.24074468686228	122.96121015809248	11.858064516129032	172.0	169.0
412109000	1441069164	31.240689833109236	122.96122161840245	11.880645161290323	172.0	169.0
412109000	1441069165	31.24063602655673	122.96123403368253	11.903225806451612	172.0	169.0
412109000	1441069166	31.24058315988032	122.96124728101786	11.925806451612903	172.0	169.0
412109000	1441069167	31.24053112575565	122.96126123749386	11.948387096774193	172.0	169.0
412109000	1441069168	31.240479816858386	122.96127578019623	11.970967741935484	172.0	169.0
412109000	1441069169	31.240429125864214	122.96129078621085	11.993548387096775	172.0	169.0
412109000	1441069170	31.240378945448903	122.96130613262385	12.016129032258064	172.0	169.0
412109000	1441069171	31.24032916828822	122.96132169652157	12.038709677419355	172.0	169.0
412109000	1441069172	31.240279687058035	122.96133735499049	12.061290322580644	172.0	169.0
412109000	1441069173	31.240230394434267	122.96135298511733	12.083870967741936	172.0	169.0
412109000	1441069174	31.240181183092897	122.96136846398899	12.106451612903225	172.0	169.0
412109000	1441069175	31.24013194570992	122.96138366869255	12.129032258064516	172.0	169.0
412109000	1441069176	31.240082574961423	122.96139847631525	12.151612903225807	172.0	169.0
412109000	1441069177	31.24003296352353	122.96141276394455	12.174193548387096	172.0	169.0
412109000	1441069178	31.23998300407244	122.9614264086681	12.196774193548388	172.0	169.0
412109000	1441069179	31.239932589284336	122.96143928757377	12.219354838709677	172.0	169.0
412109000	1441069180	31.23988161183547	122.96145127774965	12.241935483870968	172.0	169.0
412109000	1441069181	31.239829964402123	122.961462256284	12.264516129032259	172.0	169.0
412109000	1441069182	31.2397775396606	122.96147210026547	12.287096774193548	172.0	169.0
412109000	1441069183	31.239724230287184	122.96148068678286	12.30967741935484	172.0	169.0
412109000	1441069184	31.239669928958154	122.96148789292532	12.332258064516129	172.0	169.0
412109000	1441069185	31.23961452834979	122.96149359578237	12.35483870967742	172.0	169.0
412109000	1441069186	31.239557921138342	122.96149767244387	12.37741935483871	172.0	169.0
412109000	1441069187	31.239500000000003	122.96150000000002	12.4	172.0	169.0
412109000	1441069188	31.239440703605705	122.96150057096462	12.425	172.0	169.125
412109000	1441069189	31.2393801546056	122.96149983954385	12.45	172.0	169.25
412109000	1441069190	31.239318521644616	122.96149837536592	12.475	172.0	169.375
412109000	1441069191	31.239255973367683	122.96149674805746	12.5	172.0	169.5
412109000	1441069192	31.239192678419776	122.96149552724373	12.525	172.0	169.625
412109000	1441069193	31.239128805445883	122.96149528254844	12.55	172.0	169.75
412109000	1441069194	31.239064523090985	122.96149658359367	12.575	172.0	169.87500000000003
412109000	1441069195	31.239	122.96150000000002	12.6	172.0	170.0
412109000	1441069196	31.238935412639073	122.96150597132973	12.618181818181817	171.90909090909093	170.0909090909091
412109000	1441069197	31.23887096875961	122.96151441691748	12.636363636363637	171.8181818181818	170.18181818181822
412109000	1441069198	31.23880688393428	122.96152512604161	12.654545454545454	171.72727272727275	170.27272727272728
412109000	1441069199	31.238743373735716	122.96153788798125	12.672727272727272	171.63636363636365	170.36363636363637
412109000	1441069200	31.238680653736516	122.96155249201625	12.690909090909091	171.54545454545456	170.45454545454544
412109000	1441069201	31.23861893950932	122.96156872742723	12.709090909090909	171.45454545454547	170.54545454545456
412109000	1441069202	31.23855844662679	122.96158638349563	12.727272727272728	171.36363636363635	170.63636363636365
412109000	1441069203	31.2384993906617	122.96160524950369	12.745454545454546	171.27272727272728	170.72727272727272
412109000	1441069204	31.23844198718689	122.96162511473442	12.763636363636364	171.1818181818182	170.8181818181818
412109000	1441069205	31.238386451775295	122.96164576847166	12.781818181818183	171.0909090909091	170.9090909090909
412109000	1441069206	31.238333000000008	122.961667	12.8	171.0	171.0
412109000	1441069207	31.238281719925784	122.96168856686806	12.82	171.0	171.2
412109000	1441069208	31.23823218958374	122.9617100996778	12.84	171.0	171.4
412109000	1441069209	31.238183859496814	122.96173119729482	12.860000000000001	171.0	171.60000000000002
412109000	1441069210	31.238136180188153	122.96175145858501	12.88	171.0	171.8
412109000	1441069211	31.238088602181154	122.96177048241456	12.9	171.0	172.0
412109000	1441069212	31.23804057599939	122.96178786765003	12.92	171.0	172.2
412109000	1441069213	31.237991552166573	122.96180321315835	12.94	171.0	172.4
412109000	1441069214	31.237940981206528	122.96181611780707	12.96	171.0	172.6
412109000	1441069215	31.23788831364307	122.96182618046456	12.98	171.0	172.79999999999998
412109000	1441069216	31.237833000000002	122.96183300000001	13.0	171.0	173.0
412109000	1441069217	31.237774644356563	122.96183637370935	13.03	171.2	173.0
412109000	1441069218	31.237713465014576	122.9618368925902	13.06	171.4	173.0
412109000	1441069219	31.237649833831295	122.96183534606429	13.09	171.60000000000002	173.0
412109000	1441069220	31.237584122663886	122.96183252355162	13.120000000000001	171.8	173.0
412109000	1441069221	31.237516703369536	122.96182921447016	13.15	172.0	173.0
412109000	1441069222	31.23744794780552	122.96182620823565	13.18	172.2	173.0
412109000	1441069223	31.237378227829204	122.96182429426156	13.21	172.4	173.0
412109000	1441069224	31.237307915297976	122.96182426195888	13.24	172.6	173.0
412109000	1441069225	31.2372373820692	122.96182690073627	13.270000000000001	172.79999999999998	173.0
412109000	1441069226	31.237166999999992	122.96183300000001	13.3	173.0	173.0
412109000	1441069227	31.237097087645612	122.96184309116522	13.33	173.1	173.0
412109000	1441069228	31.23702775035455	122.96185667369086	13.360000000000001	173.2	173.0
412109000	1441069229	31.236959040173765	122.96187298904898	13.39	173.3	173.0
412109000	1441069230	31.23689100915033	122.96189127871402	13.42	173.4	173.0
412109000	1441069231	31.236823709331674	122.96191078416268	13.45	173.5	173.0
412109000	1441069232	31.236757192765637	122.96193074687392	13.48	173.6	173.0
412109000	1441069233	31.236691511500492	122.96195040832893	13.51	173.7	173.0
412109000	1441069234	31.236626717584986	122.96196901001105	13.54	173.8	173.0
412109000	1441069235	31.23656286306832	122.96198579340559	13.57	173.9	173.0
412109000	1441069236	31.236499999999992	122.962	13.6	174.0	173.0
412109000	1441069237	31.236438138485372	122.96201104463478	13.618181818181817	174.0	173.0909090909091
412109000	1441069238	31.236377120852314	122.9620190355564	13.636363636363637	174.0	173.1818181818182
412109000	1441069239	31.236316747484054	122.96202425436185	13.654545454545454	174.0	173.27272727272728
412109000	1441069240	31.23625681876357	122.96202698264732	13.672727272727272	174.0	173.36363636363635
412109000	1441069241	31.236197135073645	122.96202750200807	13.690909090909091	174.0	173.45454545454544
412109000	1441069242	31.236137496796925	122.96202609403865	13.709090909090909	174.0	173.54545454545456
412109000	1441069243	31.236077704315978	122.9620230403329	13.727272727272728	174.0	173.63636363636363
412109000	1441069244	31.236017558013323	122.96201862248397	13.745454545454546	174.0	173.72727272727272
412109000	1441069245	31.235956858271432	122.96201312208437	13.763636363636364	174.0	173.8181818181818
412109000	1441069246	31.235895405472817	122.96200682072596	13.781818181818183	174.0	173.9090909090909
412109000	1441069247	31.23583300000001	122.962	13.8	174.0	174.0
412109000	1441069248	31.235769496603154	122.96199297632022	13.82	174.1	174.0
412109000	1441069249	31.23570496750301	122.96198620539205	13.84	174.20000000000002	174.0
412109000	1441069250	31.235639539288005	122.96198017774283	13.860000000000001	174.3	174.0
412109000	1441069251	31.235573338546647	122.96197538389845	13.88	174.39999999999998	174.0
412109000	1441069252	31.235506491867515	122.96197231438335	13.9	174.49999999999997	174.0
412109000	1441069253	31.235439125839175	122.9619714597205	13.92	174.6	174.0
412109000	1441069254	31.235371367050107	122.9619733104314	13.94	174.7	174.0
412109000	1441069255	31.235303342088617	122.96197835703612	13.96	174.79999999999998	174.0
412109000	1441069256	31.23523517754272	122.96198709005324	13.98	174.9	174.0
412109000	1441069257	31.235166999999997	122.962	14.0	175.0	174.0
412109000	1441069258	31.23509883494434	122.9620172782329	14.011111111111111	175.11111111111111	174.0
412109000	1441069259	31.23503030344653	122.96203791947123	14.022222222222222	175.22222222222223	174.0
412109000	1441069260	31.234960925474663	122.9620606192778	14.033333333333333	175.33333333333334	174.0
412109000	1441069261	31.234890220997517	122.96208407321872	14.044444444444444	175.44444444444446	174.0
412109000	1441069262	31.23481770998479	122.9621069768634	14.055555555555555	175.55555555555554	174.0
412109000	1441069263	31.23474291240707	122.96212802578478	14.066666666666666	175.66666666666666	174.0
412109000	1441069264	31.234665348235755	122.96214591555973	14.077777777777778	175.77777777777777	174.0
412109000	1441069265	31.234584537442718	122.96215934176942	14.088888888888889	175.88888888888889	174.0
412109000	1441069266	31.234499999999993	122.96216700000001	14.1	176.0	174.0
412109000	1441069267	31.2344131527478	122.96216848648203	14.149999999999999	176.0	173.5
412109000	1441069268	31.234333	122.96216700000001	14.2	176.0	173.0
412109000	1441069269	31.234267650650636	122.9621659074845	14.216666666666667	176.0	173.0
412109000	1441069270	31.234214044439696	122.96216564594022	14.233333333333333	176.0	173.0
412109000	1441069271	31.234166328818333	122.96216591989284	14.25	176.0	173.0
412109000	1441069272	31.234118651237445	122.96216643386887	14.266666666666667	176.0	173.0
412109000	1441069273	31.23406515914782	122.9621668923954	14.283333333333333	176.0	173.0
412109000	1441069274	31.233999999999998	122.96216700000001	14.3	176.0	173.0
412109000	1441069275	31.233920037452922	122.9621667136416	14.3	176.0	173.0
412109000	1441069276	31.233833000000015	122.96216700000001	14.3	176.0	173.0
412109000	1441069277	31.233747410544044	122.96216858982619	14.3	176.0	173.0
412109000	1441069278	31.23366410478914	122.96217026044852	14.3	176.0	173.0
412109000	1441069279	31.233581996639675	122.96217030084512	14.3	176.0	173.0
412109000	1441069280	31.233500000000003	122.96216700000001	14.3	176.0	173.0
412109000	1441069281	31.233417339885566	122.96215918106832	14.308333333333334	176.0	173.0
412109000	1441069282	31.233334485757663	122.9621478038685	14.316666666666666	176.0	173.0
412109000	1441069283	31.233252218189307	122.96213436237973	14.325000000000001	176.0	173.0
412109000	1441069284	31.233171317753943	122.96212035057546	14.333333333333334	176.0	173.0
412109000	1441069285	31.233092565025714	122.96210726242359	14.341666666666667	176.0	173.0
412109000	1441069286	31.233016740579405	122.96209659188668	14.350000000000001	176.0	173.0
412109000	1441069287	31.23294462499016	122.96208983292252	14.358333333333334	176.0	173.0
412109000	1441069288	31.23287699883323	122.96208847948488	14.366666666666667	176.0	173.0
412109000	1441069289	31.232814642683362	122.9620940255246	14.375	176.0	173.0
412109000	1441069290	31.23275833711411	122.96210796499082	14.383333333333333	176.0	173.0
412109000	1441069291	31.23270886269688	122.96213179183243	14.391666666666667	176.0	173.0
412109000	1441069292	31.23266700000001	122.96216700000001	14.4	176.0	173.0
412109000	1441069293	31.232632103372318	122.9622132314937	14.425	175.75	173.0
412109000	1441069294	31.23259782230336	122.96226272050161	14.45	175.5	173.0
412109000	1441069295	31.232556380079743	122.96230584925756	14.475	175.25	173.0
412109000	1441069296	31.232499999999998	122.962333	14.5	175.0	173.0
412109000	1441069297	31.232423615432044	122.96233856792725	14.5	175.0	173.0
412109000	1441069298	31.232332999999997	122.962333	14.5	175.0	173.0
412109000	1441069299	31.232236113024555	122.96232823757619	14.514285714285714	175.0	173.0
412109000	1441069300	31.232138816363477	122.96232614796021	14.528571428571428	175.0	173.0
412109000	1441069301	31.23204644750878	122.9623260799491	14.542857142857143	175.0	173.0
412109000	1441069302	31.23196434395263	122.96232738234278	14.557142857142857	175.0	173.0
412109000	1441069303	31.23189784318741	122.96232940394455	14.571428571428571	175.0	173.0
412109000	1441069304	31.231852282705688	122.96233149356084	14.585714285714285	175.0	173.0
412109000	1441069305	31.231833	122.962333	14.6	175.0	173.0
412109000	1441069306	31.231837630326975	122.96233343974815	14.6	175.0	173.0
412109000	1441069307	31.231833	122.962333	14.6	175.0	173.0
412109000	1441069308	31.231787540070012	122.96233208963612	14.625	175.0	173.0
412109000	1441069309	31.231706909481368	122.9623313335696	14.649999999999999	175.0	173.0
412109000	1441069310	31.23160607415189	122.96233141071916	14.674999999999999	175.0	173.0
412109000	1441069311	31.2315	122.962333	14.7	175.0	173.0
412109000	1441069312	31.23140099384147	122.96233662782237	14.705882352941176	175.0	173.0
412109000	1441069313	31.231310726078387	122.96234221058809	14.711764705882352	175.0	173.0
412109000	1441069314	31.231228208009256	122.9623495121984	14.717647058823529	175.0	173.0
412109000	1441069315	31.231152450932463	122.96235829655596	14.723529411764705	175.0	173.0
412109000	1441069316	31.23108246614635	122.96236832756458	14.729411764705882	175.0	173.0
412109000	1441069317	31.231017264949244	122.96237936912881	14.735294117647058	175.0	173.0
412109000	1441069318	31.230955858639437	122.96239118515375	14.741176470588234	175.0	173.0
412109000	1441069319	31.23089725851525	122.96240353954487	14.74705882352941	175.0	173.0
412109000	1441069320	31.230840475875087	122.96241619620778	14.75294117647059	175.0	173.0
412109000	1441069321	31.230784522017352	122.9624289190482	14.758823529411766	175.0	173.0
412109000	1441069322	31.230728408240537	122.96244147197189	14.764705882352942	175.0	173.0
412109000	1441069323	31.230671145843193	122.96245361888467	14.770588235294118	175.0	173.0
412109000	1441069324	31.230611746123888	122.9624651236924	14.776470588235295	175.0	173.0
412109000	1441069325	31.230549220381263	122.96247575030114	14.782352941176471	175.0	173.0
412109000	1441069326	31.230482579913986	122.96248526261726	14.788235294117648	175.0	173.0
412109000	1441069327	31.23041083602071	122.96249342454769	14.794117647058824	175.0	173.0
412109000	1441069328	31.230333000000005	122.96249999999999	14.8	175.0	173.0
412109000	1441069329	31.230248779067498	122.96250478568093	14.816666666666666	175.0	173.0
412109000	1441069330	31.230160664106855	122.96250770949045	14.833333333333334	175.0	173.0
412109000	1441069331	31.230071841918864	122.96250873212769	14.850000000000001	175.0	173.0
412109000	1441069332	31.22998549930441	122.96250781429218	14.866666666666667	175.0	173.0
412109000	1441069333	31.22990482306444	122.9625049166834	14.883333333333333	175.0	173.0
412109000	1441069334	31.229833000000006	122.96249999999999	14.9	175.0	173.0
412109000	1441069335	31.229771983397466	122.9624933680032	14.9	175.0	173.0
412109000	1441069336	31.229718792484753	122.962486696708	14.9	175.0	173.0
412109000	1441069337	31.22966921297536	122.96248200518993	14.9	175.0	173.0
412109000	1441069338	31.22961903058282	122.9624813125215	14.9	175.0	173.0
412109000	1441069339	31.229564031020374	122.96248663777102	14.9	175.0	173.0
412109000	1441069340	31.22949999999999	122.96249999999999	14.9	175.0	173.0
412109000	1441069341	31.229424157708163	122.96252251540207	14.916666666666668	175.0	173.0
412109000	1441069342	31.22933946223654	122.96255168873863	14.933333333333334	175.0	173.0
412109000	1441069343	31.229250306155055	122.96258412192525	14.95	175.0	173.0
412109000	1441069344	31.22916108203683	122.96261641689425	14.966666666666667	175.0	173.0
412109000	1441069345	31.229076182458552	122.9626451755966	14.983333333333334	175.0	173.0
412109000	1441069346	31.228999999999992	122.962667	15.0	175.0	173.0
412109000	1441069347	31.228935515440554	122.96267944098832	15.0	175.0	173.0
412109000	1441069348	31.228880062350612	122.96268384506196	15.0	175.0	173.0
412109000	1441069349	31.228829562496443	122.96268250761528	15.0	175.0	173.0
412109000	1441069350	31.22877993764329	122.96267772403522	15.0	175.0	173.0
412109000	1441069351	31.22872710955608	122.96267178970406	15.0	175.0	173.0
412109000	1441069352	31.228667000000005	122.962667	15.0	175.0	173.0
412109000	1441069353	31.228596650876106	122.96266507696376	15.016666666666666	175.0	173.0
412109000	1441069354	31.228517584628506	122.96266544930275	15.033333333333333	175.0	173.0
412109000	1441069355	31.228432443837075	122.96266697239355	15.05	175.0	173.0
412109000	1441069356	31.228343871081726	122.96266850161632	15.066666666666666	175.0	173.0
412109000	1441069357	31.228254508942616	122.96266889235551	15.083333333333332	175.0	173.0
412109000	1441069358	31.228166999999996	122.962667	15.1	175.0	173.0
412109000	1441069359	31.228083516561124	122.9626621852503	15.1	175.0	173.0
412109000	1441069360	31.228004349840933	122.96265583003778	15.1	175.0	173.0
412109000	1441069361	31.227929320781588	122.96264982159562	15.1	175.0	173.0
412109000	1441069362	31.227858250325493	122.962646047151	15.1	175.0	173.0
412109000	1441069363	31.227790959415223	122.96264639392587	15.1	175.0	173.0
412109000	1441069364	31.22772726899301	122.96265274913766	15.1	175.0	173.0
412109000	1441069365	31.227666999999997	122.962667	15.1	175.0	173.0
412109000	1441069366	31.227609815001784	122.96269014947372	15.116666666666667	175.0	173.0
412109000	1441069367	31.227554743068684	122.96271966352289	15.133333333333333	175.0	173.0
412109000	1441069368	31.227500654899032	122.96275212386887	15.149999999999999	175.0	173.0
412109000	1441069369	31.227446421194184	122.96278411223966	15.166666666666666	175.0	173.0
412109000	1441069370	31.227390912658723	122.96281221036963	15.183333333333334	175.0	173.0
412109000	1441069371	31.227333000000005	122.96283300000002	15.2	175.0	173.0
412109000	1441069372	31.22727181112967	122.96284406542489	15.2	175.0	173.0
412109000	1441069373	31.227207502770657	122.96284700112201	15.2	175.0	173.0
412109000	1441069374	31.22714048884712	122.96284440410989	15.2	175.0	173.0
412109000	1441069375	31.227071183282415	122.96283887140082	15.2	175.0	173.0
412109000	1441069376	31.226999999999993	122.96283300000002	15.2	175.0	173.0
412109000	1441069377	31.226927399831737	122.96282889837912	15.2	175.0	173.0
412109000	1441069378	31.226854031242	122.96282672090123	15.2	175.0	173.0
412109000	1441069379	31.22678058960301	122.96282613340367	15.2	175.0	173.0
412109000	1441069380	31.22670777028708	122.96282680172483	15.2	175.0	173.0
412109000	1441069381	31.226636268666393	122.96282839170406	15.2	175.0	173.0
412109000	1441069382	31.226566780113266	122.96283056918189	15.2	175.0	173.0
412109000	1441069383	31.226499999999994	122.96283300000002	15.2	175.0	173.0
412109000	1441069384	31.226436111186416	122.96283531593126	15.219999999999999	175.0	173.0
412109000	1441069385	31.226373246482396	122.9628370124702	15.24	175.0	173.0
412109000	1441069386	31.226309026185234	122.96283755104275	15.26	175.0	173.0
412109000	1441069387	31.226241070592106	122.96283639307626	15.280000000000001	175.0	173.0
412109000	1441069388	31.226167	122.96283300000002	15.3	175.0	173.0
412109000	1441069389	31.226085388881142	122.96282728443056	15.3	175.0	173.0
412109000	1441069390	31.225998628409574	122.96282096372211	15.3	175.0	173.0
412109000	1441069391	31.22591006393531	122.96281620640599	15.3	175.0	173.0
412109000	1441069392	31.225823040808788	122.96281518100473	15.3	175.0	173.0
412109000	1441069393	31.225740904380473	122.96282005603302	15.3	175.0	173.0
412109000	1441069394	31.225667	122.96283300000002	15.3	175.0	173.0
412109000	1441069395	31.2256035119678	122.96285524831934	15.3	175.0	173.0
412109000	1441069396	31.22554798039374	122.96288430403312	15.3	175.0	173.0
412109000	1441069397	31.225496784341697	122.96291673709692	15.3	175.0	173.0
412109000	1441069398	31.22544630287831	122.96294911747047	15.3	175.0	173.0
412109000	1441069399	31.22539291507352	122.96297801511614	15.3	175.0	173.0
412109000	1441069400	31.225332999999992	122.963	15.3	175.0	173.0
412109000	1441069401	31.225263859579062	122.96301259274385	15.316666666666666	175.16666666666666	173.16666666666666
412109000	1441069402	31.225186487120368	122.96301711657006	15.333333333333334	175.33333333333334	173.33333333333334
412109000	1441069403	31.225102798778906	122.96301584534821	15.350000000000001	175.5	173.5
412109000	1441069404	31.22501471070887	122.96301105294268	15.366666666666667	175.66666666666666	173.66666666666666
412109000	1441069405	31.224924139064395	122.9630050132105	15.383333333333333	175.83333333333334	173.83333333333331
412109000	1441069406	31.224832999999993	122.963	15.4	176.0	174.0
412109000	1441069407	31.22474298488143	122.96299773709183	15.4	176.0	173.83333333333331
412109000	1441069408	31.224654885917563	122.96299774802789	15.4	176.0	173.66666666666666
412109000	1441069409	31.224569270527915	122.96299900629461	15.4	176.0	173.5
412109000	1441069410	31.224486706132026	122.96300048538228	15.4	176.0	173.33333333333334
412109000	1441069411	31.22440776014951	122.96300115878496	15.4	176.0	173.16666666666666
412109000	1441069412	31.224333	122.963	15.4	176.0	173.0
412109000	1441069413	31.2242627654268	122.96299627786321	15.407692307692308	176.0	173.0
412109000	1441069414	31.224196485468017	122.96299044255358	15.415384615384616	176.0	173.0
412109000	1441069415	31.22413336148549	122.96298323958368	15.423076923076923	176.0	173.0
412109000	1441069416	31.22407259484105	122.96297541446395	15.430769230769231	176.0	173.0
412109000	1441069417	31.22401338689671	122.96296771270306	15.438461538461539	176.0	173.0
412109000	1441069418	31.22395493901464	122.962960879808	15.446153846153846	176.0	173.0
412109000	1441069419	31.22389645255707	122.96295566128423	15.453846153846154	176.0	173.0
412109000	1441069420	31.223837128886316	122.96295280263557	15.461538461538462	176.0	173.0
412109000	1441069421	31.223776169364594	122.96295304936395	15.46923076923077	176.0	173.0
412109000	1441069422	31.223712775353917	122.9629571469691	15.476923076923077	176.0	173.0
412109000	1441069423	31.223646148215828	122.9629658409482	15.484615384615385	176.0	173.0
412109000	1441069424	31.22357548931122	122.96297987679517	15.492307692307692	176.0	173.0
412109000	1441069425	31.2235	122.963	15.5	176.0	173.0
412109000	1441069426	31.223419340429004	122.96302638511614	15.5	176.0	173.0
412109000	1441069427	31.223335005897745	122.96305692296934	15.5	176.0	173.0
412109000	1441069428	31.223248950495762	122.96308893346306	15.5	176.0	173.0
412109000	1441069429	31.223163128315246	122.96311973651252	15.5	176.0	173.0
412109000	1441069430	31.223079493451028	122.96314665204527	15.5	176.0	173.0
412109000	1441069431	31.222999999999985	122.96316699999998	15.5	176.0	173.0
412109000	1441069432	31.222926073681432	122.96317882493094	15.5	176.0	173.0
412109000	1441069433	31.222857026699106	122.9631830698189	15.5	176.0	173.0
412109000	1441069434	31.222791642876476	122.96318140224439	15.5	176.0	173.0
412109000	1441069435	31.22272870603605	122.96317548978165	15.5	176.0	173.0
412109000	1441069436	31.222666999999998	122.96316699999998	15.5	176.0	173.0
412109000	1441069437	31.22260545509426	122.96315742449026	15.5	176.0	173.0
412109000	1441069438	31.222543587659413	122.96314755094363	15.5	176.0	173.0
412109000	1441069439	31.222481060539817	122.96313799107551	15.5	176.0	173.0
412109000	1441069440	31.22241753657999	122.9631293565998	15.5	176.0	173.0
412109000	1441069441	31.222352678624596	122.96312225922881	15.5	176.0	173.0
412109000	1441069442	31.222286149518375	122.96311731067327	15.5	176.0	173.0
412109000	1441069443	31.22221761210606	122.96311512264197	15.5	176.0	173.0
412109000	1441069444	31.222146729232225	122.96311630684168	15.5	176.0	173.0
412109000	1441069445	31.22207316374119	122.96312147497697	15.5	176.0	173.0
412109000	1441069446	31.221996578476826	122.96313123874965	15.5	176.0	173.0
412109000	1441069447	31.221916636282327	122.96314620985878	15.5	176.0	173.0
412109000	1441069448	31.221833	122.96316699999998	15.5	176.0	173.0
412109000	1441069449	31.22174578744493	122.9631936875518	15.516666666666666	176.0	173.0
412109000	1441069450	31.221656936327655	122.96322421763985	15.533333333333333	176.0	173.0
412109000	1441069451	31.221568839334445	122.96325600208712	15.55	176.0	173.0
412109000	1441069452	31.22148388915417	122.96328645272929	15.566666666666666	176.0	173.0
412109000	1441069453	31.221404478478227	122.96331298141419	15.583333333333332	176.0	173.0
412109000	1441069454	31.221333	122.963333	15.6	176.0	173.0
412109000	1441069455	31.221270898746734	122.96334466820566	15.6	176.0	173.0
412109000	1441069456	31.22121582907642	122.96334913716345	15.6	176.0	173.0
412109000	1441069457	31.22116449767833	122.96334830585153	15.6	176.0	173.0
412109000	1441069458	31.221113611240828	122.96334407324201	15.6	176.0	173.0
412109000	1441069459	31.22105987645199	122.96333833830325	15.6	176.0	173.0
412109000	1441069460	31.221000000000004	122.963333	15.6	176.0	173.0
412109000	1441069461	31.22093148792087	122.96332957469492	15.6	175.83333333333334	173.0
412109000	1441069462	31.220855043641162	122.96332804835421	15.6	175.66666666666666	173.0
412109000	1441069463	31.220772169935042	122.96332802434549	15.6	175.5	173.0
412109000	1441069464	31.220684369576663	122.96332910603704	15.6	175.33333333333334	173.0
412109000	1441069465	31.22059314534022	122.96333089679825	15.6	175.16666666666666	173.0
412109000	1441069466	31.220499999999998	122.963333	15.6	175.0	173.0
412109000	1441069467	31.220406506051898	122.9633350330452	15.6	175.16666666666666	173.0
412109000	1441069468	31.220314514878	122.96333666946028	15.6	175.33333333333334	173.0
412109000	1441069469	31.220225947582023	122.9633375968035	15.6	175.5	173.0
412109000	1441069470	31.220142725267767	122.96333750263433	15.6	175.66666666666666	173.0
412109000	1441069471	31.220066769039114	122.96333607451297	15.6	175.83333333333334	173.0
412109000	1441069472	31.219999999999985	122.963333	15.6	176.0	173.0
412109000	1441069473	31.219943261020187	122.96332829312841	15.6	175.83333333333334	173.0
412109000	1441069474	31.21989308203315	122.96332327381985	15.6	175.66666666666666	173.0
412109000	1441069475	31.219844914738346	122.96331958846588	15.6	175.5	173.0
412109000	1441069476	31.219794210835214	122.96331888345543	15.6	175.33333333333334	173.0
412109000	1441069477	31.219736422022965	122.96332280517382	15.6	175.16666666666666	173.0
412109000	1441069478	31.219667000000005	122.963333	15.6	175.0	173.0
412109000	1441069479	31.219582932152715	122.9633504778418	15.6	175.14285714285717	173.0
412109000	1441069480	31.219487348624387	122.96337370275673	15.6	175.28571428571428	173.0
412109000	1441069481	31.21938491524842	122.96340050234792	15.6	175.42857142857142	173.0
412109000	1441069482	31.21928029785985	122.96342870423084	15.6	175.57142857142858	173.0
412109000	1441069483	31.219178162295776	122.96345613603539	15.6	175.71428571428572	173.0
412109000	1441069484	31.219083174395486	122.96348062540608	15.6	175.85714285714283	173.0
412109000	1441069485	31.219	122.96350000000001	15.6	176.0	173.0
412109000	1441069486	31.21893171548689	122.96351260976847	15.616666666666667	176.0	173.0
412109000	1441069487	31.218875039375344	122.96351889380504	15.633333333333333	176.0	173.0
412109000	1441069488	31.218825100718743	122.96351981348124	15.649999999999999	176.0	173.0
412109000	1441069489	31.218777028569487	122.9635163301633	15.666666666666666	176.0	173.0
412109000	1441069490	31.218725951979398	122.96350940521508	15.683333333333334	176.0	173.0
412109000	1441069491	31.218667	122.96350000000001	15.7	176.0	173.0
412109000	1441069492	31.218596513910278	122.9634890506447	15.7	175.91666666666666	173.0
412109000	1441069493	31.218515683899405	122.96347739232539	15.7	175.83333333333334	173.0
412109000	1441069494	31.218426912384388	122.96346583497787	15.7	175.75	173.0
412109000	1441069495	31.218332601782656	122.9634551885339	15.7	175.66666666666666	173.0
412109000	1441069496	31.218235154511987	122.96344626292068	15.7	175.58333333333331	173.0
412109000	1441069497	31.218136972990436	122.96343986806087	15.7	175.5	173.0
412109000	1441069498	31.218040459636292	122.96343681387299	15.7	175.41666666666669	173.0
412109000	1441069499	31.217948016867812	122.96343791027209	15.7	175.33333333333334	173.0
412109000	1441069500	31.21786204710299	122.96344396717112	15.7	175.25	173.0
412109000	1441069501	31.217784952759295	122.96345579448234	15.7	175.16666666666666	173.0
412109000	1441069502	31.21771913625322	122.96347420211947	15.7	175.08333333333334	173.0
412109000	1441069503	31.217667000000002	122.96350000000001	15.7	175.0	173.0
412109000	1441069504	31.21762938155663	122.96353318852428	15.7	175.0	173.0
412109000	1441069505	31.21760085905442	122.96357053000341	15.7	175.0	173.0
412109000	1441069506	31.21757444577174	122.96360797722308	15.7	175.0	173.0
412109000	1441069507	31.21754315499139	122.96364148296318	15.7	175.0	173.0
412109000	1441069508	31.217499999999998	122.963667	15.7	175.0	173.0
412109000	1441069509	31.217439842856113	122.96368159826436	15.7	175.0	173.0
412109000	1441069510	31.21736494069717	122.96368681629929	15.7	175.0	173.0
412109000	1441069511	31.217279399428175	122.96368530980175	15.7	175.0	173.0
412109000	1441069512	31.217187324952942	122.9636797344649	15.7	175.0	173.0
412109000	1441069513	31.217092823175356	122.96367274597317	15.7	175.0	173.0
412109000	1441069514	31.21699999999999	122.963667	15.7	175.0	173.0
412109000	1441069515	31.216911997247408	122.96366450251267	15.7	175.0	173.0
412109000	1441069516	31.216828100399674	122.96366466069372	15.7	175.0	173.0
412109000	1441069517	31.216746630854008	122.96366623203477	15.7	175.0	173.0
412109000	1441069518	31.216665910007478	122.96366797403192	15.7	175.0	173.0
412109000	1441069519	31.216584259257147	122.9636686441855	15.7	175.0	173.0
412109000	1441069520	31.2165	122.963667	15.7	175.0	173.0
412109000	1441069521	31.21641216815112	122.96366239179022	15.7	175.0	173.0
412109000	1441069522	31.21632265769882	122.96365654109326	15.7	175.0	173.0
412109000	1441069523	31.216234077150116	122.96365176224381	15.7	175.0	173.0
412109000	1441069524	31.21614903501254	122.96365036956755	15.7	175.0	173.0
412109000	1441069525	31.2160701397936	122.96365467738218	15.7	175.0	173.0
412109000	1441069526	31.216000000000008	122.963667	15.7	175.0	173.0
412109000	1441069527	31.21594010329653	122.96368869873024	15.7	175.0	173.0
412109000	1441069528	31.21588745398615	122.96371732288121	15.7	175.0	173.0
412109000	1441069529	31.215837935532953	122.96374946876621	15.7	175.0	173.0
412109000	1441069530	31.21578743140375	122.9637817327016	15.7	175.0	173.0
412109000	1441069531	31.215731825068513	122.96381071100558	15.7	175.0	173.0
412109000	1441069532	31.215666999999996	122.96383300000001	15.7	175.0	173.0
412109000	1441069533	31.215590289067368	122.96384610965771	15.7	175.0	173.0
412109000	1441069534	31.21550482271913	122.96385120453144	15.7	175.0	173.0
412109000	1441069535	31.215415180797134	122.96385036281667	15.7	175.0	173.0
412109000	1441069536	31.21532594314245	122.9638456627035	15.7	175.0	173.0
412109000	1441069537	31.21524168959621	122.96383918237366	15.7	175.0	173.0
412109000	1441069538	31.215167000000005	122.96383300000001	15.7	175.0	173.0
412109000	1441069539	31.215105102387966	122.9638287866572	15.7	175.0	173.0
412109000	1441069540	31.215053817562083	122.96382658505591	15.7	175.0	173.0
412109000	1441069541	31.215009614516124	122.96382603081851	15.7	175.0	173.0
412109000	1441069542	31.2149689622436	122.96382675956903	15.7	175.0	173.0
412109000	1441069543	31.214928329737894	122.96382840693244	15.7	175.0	173.0
412109000	1441069544	31.214884185992283	122.9638306085342	15.7	175.0	173.0
412109000	1441069545	31.214833000000006	122.96383300000001	15.7	175.0	173.0
412109000	1441069546	31.214771947881516	122.9638352265343	15.7	175.0	173.0
412109000	1441069547	31.21470103426704	122.96383697165571	15.7	175.0	173.0
412109000	1441069548	31.21462097091409	122.96383792846245	15.7	175.0	173.0
412109000	1441069549	31.21453246958025	122.9638377900542	15.7	175.0	173.0
412109000	1441069550	31.21443624202305	122.9638362495323	15.7	175.0	173.0
412109000	1441069551	31.214333	122.96383300000001	15.7	175.0	173.0
412109000	1441069552	31.214224227393174	122.96382815555704	15.7	175.0	173.0
412109000	1441069553	31.214114496583488	122.9638235142795	15.7	175.0	173.0
412109000	1441069554	31.214009152077068	122.963821295228	15.7	175.0	173.0
412109000	1441069555	31.213913538380496	122.96382371745331	15.7	175.0	173.0
412109000	1441069556	31.213833	122.96383300000001	15.7	175.0	173.0
412109000	1441069557	31.21377101473914	122.96385055588576	15.7	175.0	173.0
412109000	1441069558	31.21372359359421	122.96387457402852	15.7	175.0	173.0
412109000	1441069559	31.213684880860356	122.96390243732601	15.7	175.0	173.0
412109000	1441069560	31.213649020834286	122.96393152867664	15.7	175.0	173.0
412109000	1441069561	31.213610157814752	122.9639592309765	15.7	175.0	173.0
412109000	1441069562	31.213562436102556	122.96398292711937	15.7	175.0	173.0
412109000	1441069563	31.213499999999996	122.964	15.7	175.0	173.0
412109000	1441069564	31.21341889657616	122.96400867718305	15.719999999999999	175.0	173.2
412109000	1441069565	31.213322783964998	122.9640105648926	15.74	175.0	173.4
412109000	1441069566	31.21321722306576	122.96400811401477	15.76	175.0	173.6
412109000	1441069567	31.21310777477758	122.96400377542813	15.780000000000001	175.0	173.8
412109000	1441069568	31.212999999999997	122.964	15.8	175.0	174.0
412109000	1441069569	31.21289853414492	122.96399865330076	15.8	175.0	173.83333333333331
412109000	1441069570	31.21280431067123	122.96399925975406	15.8	175.0	173.66666666666666
412109000	1441069571	31.21271733754941	122.96400075850217	15.8	175.0	173.5
412109000	1441069572	31.21263762274994	122.96400208869181	15.8	175.0	173.33333333333334
412109000	1441069573	31.212565174243323	122.96400218947336	15.8	175.0	173.16666666666666
412109000	1441069574	31.2125	122.964	15.8	175.0	173.0
412109000	1441069575	31.212441667432817	122.96399501794406	15.8	175.0	173.0
412109000	1441069576	31.21238798172478	122.96398897504538	15.8	175.0	173.0
412109000	1441069577	31.21233630750167	122.96398416155634	15.8	175.0	173.0
412109000	1441069578	31.212284009389485	122.96398286772487	15.8	175.0	173.0
412109000	1441069579	31.212228452014006	122.96398738379399	15.8	175.0	173.0
412109000	1441069580	31.212166999999994	122.964	15.8	175.0	173.0
412109000	1441069581	31.21209766649136	122.9640220479911	15.8	175.0	173.0
412109000	1441069582	31.212021058715795	122.96405102509615	15.8	175.0	173.0
412109000	1441069583	31.211938432423747	122.96408347007292	15.8	175.0	173.0
412109000	1441069584	31.21185104336866	122.96411592169093	15.8	175.0	173.0
412109000	1441069585	31.211760147307434	122.96414491873368	15.8	175.0	173.0
412109000	1441069586	31.211667	122.964167	15.8	175.0	173.0
412109000	1441069587	31.21157302312193	122.96417966064749	15.8	175.0	173.16666666666666
412109000	1441069588	31.211480302004414	122.96418422121373	15.8	175.0	173.33333333333334
412109000	1441069589	31.211391087890835	122.9641829585727	15.8	175.0	173.5
412109000	1441069590	31.21130763202381	122.96417814958855	15.8	175.0	173.66666666666666
412109000	1441069591	31.211232185645883	122.96417207111573	15.8	175.0	173.83333333333331
412109000	1441069592	31.211167000000007	122.964167	15.8	175.0	174.0
412109000	1441069593	31.21111329395223	122.9641646767461	15.8	175.0	174.0
412109000	1441069594	31.21106815685958	122.96416469651882	15.8	175.0	174.0
412109000	1441069595	31.21102764570149	122.96416611815117	15.8	175.0	174.0
412109000	1441069596	31.210987817457287	122.96416800047815	15.8	175.0	174.0
412109000	1441069597	31.210944729106206	122.96416940233622	15.8	175.0	174.0
412109000	1441069598	31.210894437627445	122.96416938256336	15.8	175.0	174.0
412109000	1441069599	31.210833000000004	122.964167	15.8	175.0	174.0
412109000	1441069600	31.21075797090657	122.9641618533931	15.8	175.0	174.0
412109000	1441069601	31.210672895845835	122.96415570110064	15.8	175.0	174.0
412109000	1441069602	31.210582818021035	122.96415084137588	15.8	175.0	174.0
412109000	1441069603	31.210492780635963	122.96414957246226	15.8	175.0	174.0
412109000	1441069604	31.210407826894542	122.9641541925942	15.8	175.0	174.0
412109000	1441069605	31.210333	122.964167	15.8	175.0	174.0
412109000	1441069606	31.210271587960552	122.9641893138414	15.8	175.0	173.83333333333331
412109000	1441069607	31.210219858010507	122.96421853702114	15.8	175.0	173.66666666666666
412109000	1441069608	31.210172322192406	122.96425109338207	15.8	175.0	173.5
412109000	1441069609	31.21012349255166	122.96428340676862	15.8	175.0	173.33333333333334
412109000	1441069610	31.210067881137025	122.96431190102543	15.8	175.0	173.16666666666666
412109000	1441069611	31.209999999999997	122.964333	15.8	175.0	173.0
412109000	1441069612	31.20991608543098	122.96434417234295	15.8	175.0	173.0
412109000	1441069613	31.209819270670312	122.96434706589022	15.8	175.0	173.0
412109000	1441069614	31.209714413194337	122.96434437327055	15.8	175.0	173.0
412109000	1441069615	31.209606370478834	122.96433878710435	15.8	175.0	173.0
412109000	1441069616	31.209499999999995	122.964333	15.8	175.0	173.0
412109000	1441069617	31.209399377230987	122.96432918676204	15.8	175.16666666666666	173.0
412109000	1441069618	31.20930544963021	122.96432745102447	15.8	175.33333333333334	173.0
412109000	1441069619	31.20921838265226	122.96432737863172	15.8	175.5	173.0
412109000	1441069620	31.20913834175162	122.9643285554306	15.8	175.66666666666666	173.0
412109000	1441069621	31.20906549238273	122.96433056726985	15.8	175.83333333333334	173.0
412109000	1441069622	31.209000000000003	122.964333	15.8	176.0	173.0
412109000	1441069623	31.208941549465944	122.9643354383486	15.8	175.83333333333334	173.0
412109000	1441069624	31.208887903275315	122.96433746254694	15.8	175.66666666666666	173.0
412109000	1441069625	31.20883634333081	122.96433865170249	15.8	175.5	173.0
412109000	1441069626	31.20878415153511	122.96433858492354	15.8	175.33333333333334	173.0
412109000	1441069627	31.20872860979072	122.96433684131918	15.8	175.16666666666666	173.0
412109000	1441069628	31.208667000000002	122.964333	15.8	175.0	173.0
412109000	1441069629	31.208597295274267	122.96432705984655	15.8	175.0	173.0
412109000	1441069630	31.20852023356167	122.96432069881088	15.8	175.0	173.0
412109000	1441069631	31.20843724402005	122.9643160146068	15.8	175.0	173.0
412109000	1441069632	31.20834975580741	122.96431510494027	15.8	175.0	173.0
412109000	1441069633	31.208259198081713	122.96432006750851	15.8	175.0	173.0
412109000	1441069634	31.208167000000003	122.964333	15.8	175.0	173.0
412109000	1441069635	31.208074625917643	122.9643550953082	15.8	175.0	173.0
412109000	1441069636	31.207983680989607	122.96438392718018	15.8	175.0	173.0
412109000	1441069637	31.207895805572615	122.96441616458958	15.8	175.0	173.0
412109000	1441069638	31.207812640026248	122.96444847652532	15.8	175.0	173.0
412109000	1441069639	31.207735824713428	122.9644775319905	15.8	175.0	173.0
412109000	1441069640	31.207667000000004	122.96449999999999	15.8	175.0	173.0
412109000	1441069641	31.20760696961082	122.9645134295006	15.8	175.16666666666666	173.0
412109000	1441069642	31.207553190699493	122.96451888913222	15.8	175.33333333333334	173.0
412109000	1441069643	31.207502283775003	122.9645183274503	15.8	175.5	173.0
412109000	1441069644	31.20745086934524	122.96451369300436	15.8	175.66666666666666	173.0
412109000	1441069645	31.207395567917718	122.9645069343401	15.8	175.83333333333334	173.0
412109000	1441069646	31.207333000000002	122.96449999999999	15.8	176.0	173.0
412109000	1441069647	31.20726079191174	122.96449454304711	15.8	175.83333333333334	173.0
412109000	1441069648	31.20718059322008	122.96449103463819	15.8	175.66666666666666	173.0
412109000	1441069649	31.20709505930403	122.96448965045214	15.8	175.5	173.0
412109000	1441069650	31.207006845542637	122.96449056616629	15.8	175.33333333333334	173.0
412109000	1441069651	31.206918607314933	122.96449395745695	15.8	175.16666666666666	173.0
412109000	1441069652	31.206832999999996	122.96449999999999	15.8	175.0	173.0
412109000	1441069653	31.206752147472262	122.96450876353097	15.8	175.0	173.0
412109000	1441069654	31.20667604758798	122.96451989402414	15.8	175.0	173.0
412109000	1441069655	31.206604166698817	122.96453293151487	15.8	175.0	173.0
412109000	1441069656	31.20653597115652	122.96454741604026	15.8	175.0	173.0
412109000	1441069657	31.206470927312953	122.96456288763882	15.8	175.0	173.0
412109000	1441069658	31.206408501520105	122.96457888635021	15.8	175.0	173.0
412109000	1441069659	31.20634816013019	122.96459495221501	15.8	175.0	173.0
412109000	1441069660	31.20628936949563	122.96461062527466	15.8	175.0	173.0
412109000	1441069661	31.206231595969022	122.96462544557139	15.8	175.0	173.0
412109000	1441069662	31.20617430590319	122.96463895314817	15.8	175.0	173.0
412109000	1441069663	31.206116965651052	122.96465068804868	15.8	175.0	173.0
412109000	1441069664	31.206059041565652	122.96466019031746	15.8	175.0	173.0
412109000	1441069665	31.206000000000003	122.96466700000002	15.8	175.0	173.0
412109000	1441069666	31.20593928848856	122.96467083665306	15.8	175.0	173.0
412109000	1441069667	31.205876279291488	122.96467213787395	15.8	175.0	173.0
412109000	1441069668	31.205810325850162	122.96467152076899	15.8	175.0	173.0
412109000	1441069669	31.205740781605932	122.96466960244317	15.8	175.0	173.0
412109000	1441069670	31.20566699999999	122.96466700000002	15.8	175.0	173.0
412109000	1441069671	31.205588648739873	122.96466430935416	15.8	175.0	173.0
412109000	1441069672	31.205506652598277	122.96466204166926	15.8	175.0	173.0
412109000	1441069673	31.20542225061434	122.96466068691976	15.8	175.0	173.0
412109000	1441069674	31.205336681827198	122.96466073507821	15.8	175.0	173.0
412109000	1441069675	31.20525118527602	122.96466267611531	15.8	175.0	173.0
412109000	1441069676	31.205167	122.96466700000002	15.8	175.0	173.0
412109000	1441069677	31.205085097090844	122.96467404650143	15.8	175.0	173.0
412109000	1441069678	31.20500537585097	122.96468355459447	15.8	175.0	173.0
412109000	1441069679	31.204927467635475	122.96469511305686	15.8	175.0	173.0
412109000	1441069680	31.204851003799405	122.96470831066777	15.8	175.0	173.0
412109000	1441069681	31.20477561569794	122.96472273620773	15.8	175.0	173.0
412109000	1441069682	31.204700934686322	122.96473797845837	15.8	175.0	173.0
412109000	1441069683	31.204626592120025	122.9647536262025	15.8	175.0	173.0
412109000	1441069684	31.20455221935466	122.96476926822392	15.8	175.0	173.0
412109000	1441069685	31.204477447745987	122.96478449330753	15.8	175.0	173.0
412109000	1441069686	31.204401908650013	122.9647988902393	15.8	175.0	173.0
412109000	1441069687	31.204325233422843	122.96481204780623	15.8	175.0	173.0
412109000	1441069688	31.20424705342074	122.96482355479662	15.8	175.0	173.0
412109000	1441069689	31.204166999999995	122.96483300000001	15.8	175.0	173.0
412109000	1441069690	31.204084855190846	122.96484008161968	15.8	175.1	173.0
412109000	1441069691	31.204001003718947	122.96484493550896	15.8	175.2	173.0
412109000	1441069692	31.203915980983655	122.96484780693308	15.8	175.3	173.0
412109000	1441069693	31.203830322384317	122.96484894115669	15.8	175.4	173.0
412109000	1441069694	31.203744563320154	122.96484858344361	15.8	175.5	173.0
412109000	1441069695	31.20365923919039	122.96484697905687	15.8	175.6	173.0
412109000	1441069696	31.20357488539424	122.96484437325857	15.8	175.7	173.0
412109000	1441069697	31.203492037330932	122.96484101130976	15.8	175.8	173.0
412109000	1441069698	31.20341123039975	122.96483713847054	15.8	175.9	173.0
412109000	1441069699	31.203333000000004	122.96483300000001	15.8	176.0	173.0
412109000	1441069700	31.20325782067193	122.96482886701517	15.8	176.0	173.0
412109000	1441069701	31.20318592351943	122.96482511406737	15.8	176.0	173.0
412109000	1441069702	31.203117478787288	122.96482214156556	15.8	176.0	173.0
412109000	1441069703	31.203052656720338	122.96482034991782	15.8	176.0	173.0
412109000	1441069704	31.2029916275634	122.96482013953117	15.8	176.0	173.0
412109000	1441069705	31.202934561561282	122.96482191081208	15.8	176.0	173.0
412109000	1441069706	31.20288162895865	122.96482606416647	15.8	176.0	173.0
412109000	1441069707	31.202833	122.96483300000001	15.8	176.0	173.0
412109000	1441069708	31.202788567090668	122.96484295725337	15.8	176.0	173.0
412109000	1441069709	31.202747111280086	122.96485552900802	15.8	176.0	173.0
412109000	1441069710	31.202707135778756	122.96487014688125	15.8	176.0	173.0
412109000	1441069711	31.202667143797246	122.96488624249069	15.8	176.0	173.0
412109000	1441069712	31.202625638546348	122.96490324745393	15.8	176.0	173.0
412109000	1441069713	31.202581123237056	122.96492059338846	15.8	176.0	173.0
412109000	1441069714	31.20253210108062	122.96493771191163	15.8	176.0	173.0
412109000	1441069715	31.20247707528856	122.96495403464093	15.8	176.0	173.0
412109000	1441069716	31.202414549072593	122.96496899319435	15.8	176.0	173.0
412109000	1441069717	31.202343025644552	122.96498201919094	15.8	176.0	173.0
412109000	1441069718	31.202261008216404	122.96499254425161	15.8	176.0	173.0
412109000	1441069719	31.202166999999985	122.965	15.8	176.0	173.0
412109000	1441069720	31.202060581410684	122.96500405672069	15.8	175.83333333333334	173.16666666666666
412109000	1441069721	31.201945641678492	122.96500533932905	15.8	175.66666666666666	173.33333333333334
412109000	1441069722	31.201827147237143	122.96500471139612	15.8	175.5	173.5
412109000	1441069723	31.201710064520636	122.96500303648912	15.8	175.33333333333334	173.66666666666666
412109000	1441069724	31.201599359963364	122.96500117817098	15.8	175.16666666666666	173.83333333333331
412109000	1441069725	31.201499999999996	122.965	15.8	175.0	174.0
412109000	1441069726	31.20141550951104	122.96500008924463	15.8	175.0	174.0
412109000	1441069727	31.201343647158946	122.96500092802727	15.8	175.0	174.0
412109000	1441069728	31.20128073005141	122.96500172218656	15.8	175.0	174.0
412109000	1441069729	31.201223075295967	122.9650016775633	15.8	175.0	174.0
412109000	1441069730	31.20116700000001	122.965	15.8	175.0	174.0
412109000	1441069731	31.201109233957375	122.96499638076065	15.8	175.0	174.0
412109000	1441069732	31.20104815770864	122.96499245278717	15.8	175.0	174.0
412109000	1441069733	31.20098256448128	122.96499033443656	15.8	175.0	174.0
412109000	1441069734	31.200911247502727	122.96499214405974	15.8	175.0	174.0
412109000	1441069735	31.200832999999992	122.965	15.8	175.0	174.0
412109000	1441069736	31.200747131689337	122.96501533479322	15.8	175.14285714285717	174.0
412109000	1441069737	31.200655018247847	122.96503683777794	15.8	175.28571428571428	174.0
412109000	1441069738	31.200558551843372	122.96506251249998	15.8	175.42857142857142	174.0
412109000	1441069739	31.20045962464486	122.96509036251368	15.8	175.57142857142858	174.0
412109000	1441069740	31.20036012882287	122.96511839138336	15.8	175.71428571428572	174.0
412109000	1441069741	31.200261956549888	122.96514460268378	15.8	175.85714285714283	174.0
412109000	1441069742	31.200166999999993	122.96516699999998	15.8	176.0	174.0
412109000	1441069743	31.20007678439299	122.96518402408805	15.8	176.08333333333334	173.91666666666666
412109000	1441069744	31.199991367126284	122.9651958643555	15.8	176.16666666666666	173.83333333333331
412109000	1441069745	31.199910438640984	122.96520314736868	15.8	176.25	173.74999999999997
412109000	1441069746	31.199833689377417	122.96520649969031	15.8	176.33333333333331	173.66666666666666
412109000	1441069747	31.199760809775466	122.96520654787994	15.8	176.41666666666666	173.58333333333334
412109000	1441069748	31.199691490274674	122.96520391849427	15.8	176.5	173.5
412109000	1441069749	31.199625421314416	122.96519923808758	15.8	176.58333333333334	173.41666666666666
412109000	1441069750	31.199562293334026	122.96519313321197	15.8	176.66666666666669	173.33333333333334
412109000	1441069751	31.199501796772857	122.9651862304176	15.8	176.75	173.25
412109000	1441069752	31.199443622070387	122.96517915625304	15.8	176.83333333333334	173.16666666666666
412109000	1441069753	31.199387459666216	122.9651725372653	15.8	176.91666666666666	173.08333333333331
412109000	1441069754	31.199333000000003	122.96516699999998	15.8	177.0	173.0
412109000	1441069755	31.19927981932575	122.96516305720962	15.8	177.0	172.83333333333334
412109000	1441069756	31.199227037154465	122.96516076647852	15.8	177.0	172.66666666666669
412109000	1441069757	31.199173658811265	122.96516007159933	15.8	177.0	172.5
412109000	1441069758	31.199118689621173	122.96516091636472	15.8	177.0	172.33333333333334
412109000	1441069759	31.199061134909137	122.96516324456742	15.8	177.0	172.16666666666669
412109000	1441069760	31.19900000000001	122.96516699999998	15.8	177.0	172.0
412109000	1441069761	31.198934532924298	122.96517211161678	15.8	176.89473684210526	171.94736842105263
412109000	1441069762	31.198864952535416	122.96517844902081	15.8	176.78947368421055	171.8947368421053
412109000	1441069763	31.198791720392514	122.96518586697745	15.8	176.6842105263158	171.8421052631579
412109000	1441069764	31.198715298054747	122.96519422025236	15.8	176.57894736842107	171.78947368421055
412109000	1441069765	31.19863614708133	122.96520336361162	15.8	176.4736842105263	171.73684210526318
412109000	1441069766	31.19855472903147	122.96521315182183	15.8	176.3684210526316	171.6842105263158
412109000	1441069767	31.198471505464486	122.96522343965019	15.8	176.26315789473685	171.63157894736844
412109000	1441069768	31.198386937939727	122.96523408186452	15.8	176.1578947368421	171.57894736842104
412109000	1441069769	31.198301488016625	122.96524493323332	15.8	176.05263157894737	171.5263157894737
412109000	1441069770	31.198215617254665	122.96525584852586	15.8	175.94736842105263	171.47368421052633
412109000	1441069771	31.198129787213414	122.96526668251204	15.8	175.84210526315792	171.42105263157896
412109000	1441069772	31.198044459452518	122.9652772899626	15.8	175.73684210526318	171.3684210526316
412109000	1441069773	31.197960095531705	122.96528752564898	15.8	175.63157894736844	171.3157894736842
412109000	1441069774	31.19787715701073	122.96529724434323	15.8	175.5263157894737	171.26315789473685
412109000	1441069775	31.197796105449463	122.96530630081816	15.8	175.42105263157893	171.21052631578948
412109000	1441069776	31.197717402407797	122.96531454984718	15.8	175.31578947368422	171.1578947368421
412109000	1441069777	31.19764150944568	122.96532184620419	15.8	175.21052631578948	171.10526315789474
412109000	1441069778	31.197568888123083	122.96532804466355	15.8	175.10526315789474	171.05263157894737
412109000	1441069779	31.197499999999998	122.965333	15.8	175.0	171.0
412109000	1441069780	31.197434820940654	122.96533655861276	15.780000000000001	175.0	170.8
412109000	1441069781	31.197371384026	122.96533853339818	15.76	175.0	170.6
412109000	1441069782	31.19730723664112	122.9653387288769	15.74	175.0	170.4
412109000	1441069783	31.19723992617088	122.96533694957012	15.719999999999999	175.0	170.2
412109000	1441069784	31.197167	122.965333	15.7	175.0	170.0
412109000	1441069785	31.197086898259183	122.96532705607883	15.7	174.83333333333334	170.0
412109000	1441069786	31.19700163206434	122.96532077927175	15.7	174.66666666666669	170.0
412109000	1441069787	31.196914105278093	122.96531620242537	15.7	174.49999999999997	170.0
412109000	1441069788	31.196827221763435	122.96531535837822	15.7	174.33333333333331	170.0
412109000	1441069789	31.196743885383356	122.9653202799613	15.7	174.16666666666666	170.0
412109000	1441069790	31.196667	122.965333	15.7	174.0	170.0
412109000	1441069791	31.19659867884959	122.96535468591775	15.7	174.0	170.0
412109000	1441069792	31.196537872670092	122.96538304354395	15.7	174.0	170.0
412109000	1441069793	31.19648274157648	122.96541491331745	15.7	174.0	170.0
412109000	1441069794	31.196431445686176	122.9654471356837	15.7	174.0	170.0
412109000	1441069795	31.196382145119628	122.96547655109309	15.7	174.0	170.0
412109000	1441069796	31.196332999999992	122.9655	15.7	174.0	170.0
412109000	1441069797	31.196282456699244	122.96551508558917	15.692307692307692	173.9230769230769	169.92307692307693
412109000	1441069798	31.19623010657756	122.96552246195154	15.684615384615384	173.84615384615384	169.84615384615384
412109000	1441069799	31.196175827240655	122.96552354590217	15.676923076923076	173.76923076923075	169.76923076923077
412109000	1441069800	31.196119496293083	122.9655197542538	15.669230769230769	173.6923076923077	169.69230769230768
412109000	1441069801	31.19606099133889	122.96551250381647	15.661538461538461	173.6153846153846	169.6153846153846
412109000	1441069802	31.196000189982065	122.96550321139729	15.653846153846153	173.53846153846155	169.53846153846152
412109000	1441069803	31.195936969826832	122.96549329380012	15.646153846153846	173.46153846153845	169.46153846153848
412109000	1441069804	31.195871208477797	122.96548416782534	15.638461538461538	173.3846153846154	169.3846153846154
412109000	1441069805	31.195802783539968	122.96547725026932	15.63076923076923	173.3076923076923	169.30769230769232
412109000	1441069806	31.19573157261853	122.96547395792416	15.623076923076923	173.23076923076925	169.23076923076923
412109000	1441069807	31.19565745331858	122.96547570757717	15.615384615384615	173.15384615384616	169.15384615384616
412109000	1441069808	31.195580303244654	122.96548391601034	15.607692307692307	173.0769230769231	169.07692307692307
412109000	1441069809	31.195499999999992	122.9655	15.6	173.0	169.0
412109000	1441069810	31.19541667530786	122.96552456969495	15.6	172.83333333333334	169.0
412109000	1441069811	31.195331477377962	122.96555500875904	15.6	172.66666666666669	169.0
412109000	1441069812	31.19524580854383	122.96558789424645	15.6	172.5	169.0
412109000	1441069813	31.19516107114222	122.96561980322547	15.6	172.33333333333334	169.0
412109000	1441069814	31.195078667513332	122.96564731277822	15.6	172.16666666666669	169.0
412109000	1441069815	31.195	122.965667	15.6	172.0	169.0
412109000	1441069816	31.194926112656912	122.96567655159916	15.6	172.0	169.20000000000002
412109000	1441069817	31.19485661638043	122.96567809269385	15.6	172.0	169.4
412109000	1441069818	31.194790763775682	122.96567485799402	15.6	172.0	169.60000000000002
412109000	1441069819	31.19472780744726	122.96567008219918	15.6	172.0	169.8
412109000	1441069820	31.194667	122.965667	15.6	172.0	170.0
412109000	1441069821	31.194607653390136	122.96566822902864	15.6	171.94736842105263	170.15789473684214
412109000	1441069822	31.19454931697854	122.96567391871149	15.6	171.8947368421053	170.31578947368422
412109000	1441069823	31.19449159947693	122.96568360142527	15.6	171.8421052631579	170.47368421052633
412109000	1441069824	31.19443410959668	122.96569680954785	15.6	171.78947368421055	170.63157894736844
412109000	1441069825	31.19437645604909	122.96571307545811	15.6	171.73684210526318	170.78947368421052
412109000	1441069826	31.194318247545397	122.96573193153581	15.6	171.6842105263158	170.94736842105266
412109000	1441069827	31.19425909279696	122.96575291016148	15.6	171.63157894736844	171.10526315789474
412109000	1441069828	31.194198600515257	122.96577554371628	15.6	171.57894736842104	171.26315789473685
412109000	1441069829	31.194136379412075	122.96579936458214	15.6	171.5263157894737	171.42105263157896
412109000	1441069830	31.194072038199398	122.96582390514162	15.6	171.47368421052633	171.57894736842104
412109000	1441069831	31.194005185589617	122.96584869777809	15.6	171.42105263157896	171.73684210526318
412109000	1441069832	31.193935430295397	122.9658732748757	15.6	171.3684210526316	171.8947368421053
412109000	1441069833	31.193862381029767	122.96589716881964	15.6	171.3157894736842	172.05263157894737
412109000	1441069834	31.193785646506075	122.96591991199625	15.6	171.26315789473685	172.21052631578948
412109000	1441069835	31.19370483543795	122.96594103679315	15.6	171.21052631578948	172.36842105263156
412109000	1441069836	31.193619556539225	122.96596007559967	15.6	171.1578947368421	172.5263157894737
412109000	1441069837	31.19352941852394	122.96597656080695	15.6	171.10526315789474	172.6842105263158
412109000	1441069838	31.19343403010618	122.9659900248084	15.6	171.05263157894737	172.8421052631579
412109000	1441069839	31.193333	122.966	15.6	171.0	173.0
412109000	1441069840	31.193226764686322	122.96600616935827	15.6	171.20000000000002	173.0
412109000	1441069841	31.193119071713802	122.96600881817243	15.6	171.4	173.0
412109000	1441069842	31.19301449639811	122.9660083823087	15.6	171.60000000000002	173.0
412109000	1441069843	31.192917614054902	122.96600529763103	15.6	171.8	173.0
412109000	1441069844	31.192832999999986	122.966	15.6	172.0	173.0
412109000	1441069845	31.192763659329756	122.96599317457812	15.6	172.16666666666669	173.0
412109000	1441069846	31.192706316262544	122.9659865037479	15.6	172.33333333333334	173.0
412109000	1441069847	31.19265612479729	122.96598191919429	15.6	172.5	173.0
412109000	1441069848	31.19260823893295	122.9659813525998	15.6	172.66666666666669	173.0
412109000	1441069849	31.192557812668053	122.96598673564377	15.6	172.83333333333334	173.0
412109000	1441069850	31.1925	122.966	15.6	173.0	173.0
412109000	1441069851	31.192431220510695	122.96602221498502	15.6	173.16666666666666	173.16666666666666
412109000	1441069852	31.19235295612721	122.96605100052012	15.6	173.33333333333334	173.33333333333334
412109000	1441069853	31.19226795436477	122.96608311418687	15.6	173.5	173.5
412109000	1441069854	31.19217896274137	122.9661153135798	15.6	173.66666666666666	173.66666666666666
412109000	1441069855	31.192088728778355	122.96614435630892	15.6	173.83333333333331	173.83333333333331
412109000	1441069856	31.192	122.966167	15.6	174.0	174.0
412109000	1441069857	31.19191508126236	122.9661808565954	15.614285714285714	174.0	174.0
412109000	1441069858	31.191834506741174	122.96618695525163	15.628571428571428	174.0	174.0
412109000	1441069859	31.19175836794045	122.96618717942043	15.642857142857142	174.0	174.0
412109000	1441069860	31.1916867563632	122.9661834125457	15.657142857142857	174.0	174.0
412109000	1441069861	31.19161976351209	122.96617753806439	15.67142857142857	174.0	174.0
412109000	1441069862	31.191557480889987	122.9661714394073	15.685714285714285	174.0	174.0
412109000	1441069863	31.1915	122.966167	15.7	174.0	174.0
412109000	1441069864	31.191446976812106	122.96616557697011	15.7	174.16666666666666	174.0
412109000	1441069865	31.191396325162557	122.96616642226908	15.7	174.33333333333331	174.0
412109000	1441069866	31.19134552335398	122.96616826155719	15.7	174.49999999999997	174.0
412109000	1441069867	31.191292049689018	122.96616982049738	15.7	174.66666666666669	174.0
412109000	1441069868	31.191233382470216	122.96616982475526	15.7	174.83333333333334	174.0
412109000	1441069869	31.191166999999997	122.966167	15.7	175.0	174.0
412109000	1441069870	31.191091313590505	122.96616075579611	15.7	175.0	174.0
412109000	1441069871	31.191008466594	122.96615323727153	15.7	175.0	174.0
412109000	1441069872	31.190921535373338	122.96614727343615	15.7	175.0	174.0
412109000	1441069873	31.190833596292006	122.96614569328874	15.7	175.0	174.0
412109000	1441069874	31.190747725713507	122.96615132581707	15.7	175.0	174.0
412109000	1441069875	31.190667000000012	122.966167	15.7	175.0	174.0
412109000	1441069876	31.190593573774702	122.96619424873055	15.7	175.0	174.0
412109000	1441069877	31.1905259147151	122.96622942058353	15.7	175.0	174.0
412109000	1441069878	31.19046156876557	122.96626756806596	15.7	175.0	174.0
412109000	1441069879	31.19039808187559	122.96630374369563	15.7	175.0	174.0
412109000	1441069880	31.190333	122.96633300000002	15.7	175.0	174.0
412109000	1441069881	31.190264470765968	122.9663515689157	15.7	175.0	174.0
412109000	1441069882	31.19019304847517	122.96636039998026	15.7	175.0	174.0
412109000	1441069883	31.190119889095257	122.96636162212708	15.7	175.0	174.0
412109000	1441069884	31.19004614859227	122.96635736428425	15.7	175.0	174.0
412109000	1441069885	31.189972982931593	122.96634975537347	15.7	175.0	174.0
412109000	1441069886	31.1899015480788	122.96634092430946	15.7	175.0	174.0
412109000	1441069887	31.189832999999997	122.96633300000002	15.7	175.0	174.0
412109000	1441069888	31.18976811482194	122.9663276769974	15.7	175.08333333333334	174.0
412109000	1441069889	31.18970614931228	122.9663249124542	15.7	175.16666666666666	174.0
412109000	1441069890	31.189645980398605	122.96632422917529	15.7	175.25	174.0
412109000	1441069891	31.189586485008327	122.96632514996695	15.7	175.33333333333334	174.0
412109000	1441069892	31.189526540068783	122.96632719763689	15.7	175.41666666666669	174.0
412109000	1441069893	31.189465022507218	122.96632989499376	15.7	175.5	174.0
412109000	1441069894	31.189400809250895	122.96633276484744	15.7	175.58333333333331	174.0
412109000	1441069895	31.18933277722705	122.96633533000875	15.7	175.66666666666666	174.0
412109000	1441069896	31.189259803362912	122.96633711328988	15.7	175.75	174.0
412109000	1441069897	31.18918076458566	122.96633763750461	15.7	175.83333333333334	174.0
412109000	1441069898	31.189094537822367	122.9663364254686	15.7	175.91666666666666	174.0
412109000	1441069899	31.188999999999997	122.96633300000002	15.7	176.0	174.0
412109000	1441069900	31.188897121345658	122.96632742016253	15.68	176.0	174.0
412109000	1441069901	31.188790245288306	122.96632188998764	15.66	176.0	174.0
412109000	1441069902	31.188684808557966	122.96631914973744	15.639999999999999	176.0	174.0
412109000	1441069903	31.18858624788518	122.96632193966138	15.62	176.0	174.0
412109000	1441069904	31.188499999999998	122.96633300000002	15.6	176.0	174.0
412109000	1441069905	31.188429749139786	122.9663540224055	15.6	176.0	174.0
412109000	1441069906	31.188372169577125	122.96638250419365	15.6	176.0	174.0
412109000	1441069907	31.18832218309473	122.96641489410369	15.6	176.0	174.0
412109000	1441069908	31.188274711478073	122.96644764087864	15.6	176.0	174.0
412109000	1441069909	31.188224676515933	122.96647719326234	15.6	176.0	174.0
412109000	1441069910	31.188166999999996	122.96649999999998	15.6	176.0	174.0
412109000	1441069911	31.18809795053551	122.9665134528423	15.6	176.0	174.0
412109000	1441069912	31.188019183974532	122.96651871554525	15.6	176.0	174.0
412109000	1441069913	31.187933702979244	122.96651789486458	15.6	176.0	174.0
412109000	1441069914	31.187844510210866	122.9665130975519	15.6	176.0	174.0
412109000	1441069915	31.187754608330597	122.96650643035169	15.6	176.0	174.0
412109000	1441069916	31.187667000000005	122.96649999999998	15.6	176.0	174.0
412109000	1441069917	31.187584095505997	122.96649550918876	15.585714285714285	176.0	174.0
412109000	1441069918	31.18750593563484	122.96649304446254	15.571428571428571	176.0	174.0
412109000	1441069919	31.187431968797426	122.96649228833115	15.557142857142857	176.0	174.0
412109000	1441069920	31.187361643404557	122.96649292330605	15.542857142857143	176.0	174.0
412109000	1441069921	31.187294407866915	122.96649463189982	15.528571428571428	176.0	174.0
412109000	1441069922	31.187229710595187	122.96649709662621	15.514285714285714	176.0	174.0
412109000	1441069923	31.187166999999995	122.96649999999998	15.5	176.0	174.0
412109000	1441069924	31.187105870012207	122.96650298355152	15.5	176.0	174.0
412109000	1441069925	31.18704649664355	122.96650552487175	15.5	176.0	174.0
412109000	1441069926	31.18698920142603	122.96650706056778	15.5	176.0	174.0
412109000	1441069927	31.18693430589163	122.96650702724803	15.5	176.0	174.0
412109000	1441069928	31.186882131572347	122.96650486152197	15.5	176.0	174.0
412109000	1441069929	31.186833000000004	122.96649999999998	15.5	176.0	174.0
412109000	1441069930	31.186786676622788	122.96649242249146	15.483333333333334	176.0	174.0
412109000	1441069931	31.186740702554886	122.96648428159784	15.466666666666667	176.0	174.0
412109000	1441069932	31.186692062827472	122.96647827311504	15.45	176.0	174.0
412109000	1441069933	31.18663774247208	122.96647709283395	15.433333333333334	176.0	174.0
412109000	1441069934	31.186574726519797	122.96648343653817	15.416666666666668	176.0	174.0
412109000	1441069935	31.18649999999999	122.96649999999998	15.4	176.0	174.0
412109000	1441069936	31.18641178645998	122.96652817125273	15.4	176.0	173.8
412109000	1441069937	31.186313263530966	122.96656410743289	15.4	176.0	173.6
412109000	1441069938	31.186208847369002	122.96660265797273	15.4	176.0	173.4
412109000	1441069939	31.18610295413605	122.96663867233204	15.4	176.0	173.2
412109000	1441069940	31.185999999999996	122.96666700000002	15.4	176.0	173.0
412109000	1441069941	31.18590351547634	122.96668378624118	15.383333333333333	176.0	173.0
412109000	1441069942	31.185813488455356	122.96669035932398	15.366666666666667	176.0	173.0
412109000	1441069943	31.185729021168036	122.96668934325358	15.350000000000001	176.0	173.0
412109000	1441069944	31.185649215843714	122.96668336202272	15.333333333333334	176.0	173.0
412109000	1441069945	31.185573174711266	122.96667503961375	15.316666666666666	176.0	173.0
412109000	1441069946	31.185499999999994	122.96666700000002	15.3	176.0	173.0
412109000	1441069947	31.185428914973993	122.96666135958066	15.284615384615385	176.0	173.0
412109000	1441069948	31.185359627034806	122.96665820448506	15.26923076923077	176.0	173.0
412109000	1441069949	31.185291964618138	122.96665711327714	15.253846153846155	176.0	173.0
412109000	1441069950	31.185225756159547	122.96665766452217	15.23846153846154	176.0	173.0
412109000	1441069951	31.185160830094514	122.96665943678688	15.223076923076924	176.0	173.0
412109000	1441069952	31.185097014858478	122.96666200863916	15.207692307692309	176.0	173.0
412109000	1441069953	31.185034138886937	122.96666495864814	15.192307692307692	176.0	173.0
412109000	1441069954	31.184972030615338	122.96666786538401	15.176923076923076	176.0	173.0
412109000	1441069955	31.184910518479203	122.96667030741811	15.161538461538461	176.0	173.0
412109000	1441069956	31.1848494309141	122.96667186332279	15.146153846153846	176.0	173.0
412109000	1441069957	31.18478859635553	122.96667211167151	15.13076923076923	176.0	173.0
412109000	1441069958	31.18472784323902	122.96667063103874	15.115384615384615	176.0	173.0
412109000	1441069959	31.184667	122.96666700000002	15.1	176.0	173.0
412109000	1441069960	31.18460571565608	122.96666131842183	15.08	176.0	173.0
412109000	1441069961	31.184542921554385	122.96665577132865	15.06	176.0	173.0
412109000	1441069962	31.18447736962471	122.96665306502854	15.04	176.0	173.0
412109000	1441069963	31.184407811796913	122.96665590582191	15.02	176.0	173.0
412109000	1441069964	31.184332999999995	122.96666700000002	15.0	176.0	173.0
412109000	1441069965	31.18425228382842	122.96668801014788	14.983333333333334	176.0	173.0
412109000	1441069966	31.184167403545683	122.96671642406598	14.966666666666667	176.0	173.0
412109000	1441069967	31.1840806970842	122.96674868587074	14.95	176.0	173.0
412109000	1441069968	31.18399450237948	122.9667812396938	14.933333333333334	176.0	173.0
412109000	1441069969	31.18391115737065	122.96681052968272	14.916666666666668	176.0	173.0
412109000	1441069970	31.183832999999996	122.96683300000001	14.9	176.0	173.0
412109000	1441069971	31.18376188709602	122.96684605555008	14.883333333333333	176.0	173.0
412109000	1441069972	31.18369775102406	122.9668509441585	14.866666666666667	176.0	173.0
412109000	1441069973	31.183640043031833	122.96684987437209	14.850000000000001	176.0	173.0
412109000	1441069974	31.183588214366047	122.96684505472953	14.833333333333334	176.0	173.0
412109000	1441069975	31.183541716273186	122.9668386937631	14.816666666666666	176.0	173.0
412109000	1441069976	31.1835	122.96683300000001	14.8	176.0	173.0
412109000	1441069977	31.183462141336452	122.96682970283453	14.785714285714286	176.0	173.0
412109000	1441069978	31.18342571424421	122.96682861514275	14.771428571428572	176.0	173.0
412109000	1441069979	31.183387917227584	122.96682907067255	14.757142857142858	176.0	173.0
412109000	1441069980	31.183345948790755	122.96683040317288	14.742857142857142	176.0	173.0
412109000	1441069981	31.183297007437883	122.96683194639343	14.728571428571428	176.0	173.0
412109000	1441069982	31.183238291672996	122.966833034085	14.714285714285714	176.0	173.0
412109000	1441069983	31.183166999999997	122.96683300000001	14.7	176.0	173.0
412109000	1441069984	31.183081476117472	122.9668315004191	14.68	176.0	173.0
412109000	1441069985	31.182984644503225	122.96682948172626	14.66	176.0	173.0
412109000	1441069986	31.18288057483013	122.9668282128268	14.639999999999999	176.0	173.0
412109000	1441069987	31.182773336771294	122.9668289626202	14.62	176.0	173.0
412109000	1441069988	31.182667	122.96683300000001	14.6	176.0	173.0
412109000	1441069989	31.182564967241976	122.9668412502818	14.572727272727272	176.0	173.0
412109000	1441069990	31.18246797343296	122.96685326448845	14.545454545454545	176.0	173.0
412109000	1441069991	31.182376086561188	122.9668682500736	14.518181818181818	176.0	173.0
412109000	1441069992	31.182289374614946	122.96688541449514	14.49090909090909	176.0	173.0
412109000	1441069993	31.18220790558284	122.96690396521466	14.463636363636363	176.0	173.0
412109000	1441069994	31.18213174745385	122.96692310969706	14.436363636363637	176.0	173.0
412109000	1441069995	31.182060968217378	122.96694205541013	14.40909090909091	176.0	173.0
412109000	1441069996	31.181995635863313	122.96696000982405	14.381818181818183	176.0	173.0
412109000	1441069997	31.181935818381948	122.96697618041105	14.354545454545455	176.0	173.0
412109000	1441069998	31.181881583763907	122.96698977464479	14.327272727272728	176.0	173.0
412109000	1441069999	31.181832999999997	122.967	14.3	176.0	173.0
412109000	1441070000	31.181789677796036	122.96700632436996	14.285714285714286	176.0	173.0
412109000	1441070001	31.181749398717493	122.96700925731889	14.271428571428572	176.0	173.0
412109000	1441070002	31.181709487044404	122.96700956882678	14.257142857142858	176.0	173.0
412109000	1441070003	31.18166726705653	122.96700802887197	14.242857142857142	176.0	173.0
412109000	1441070004	31.181620063033474	122.96700540743183	14.228571428571428	176.0	173.0
412109000	1441070005	31.181565199254806	122.9670024744828	14.214285714285714	176.0	173.0
412109000	1441070006	31.181500000000003	122.967	14.2	176.0	173.0
412109000	1441070007	31.181422984367348	122.96699857849676	14.166666666666666	176.0	173.0
412109000	1441070008	31.18133745073054	122.96699810264474	14.133333333333333	176.0	173.0
412109000	1441070009	31.18124789228232	122.96699828965583	14.1	176.0	173.0
412109000	1441070010	31.181158802215666	122.96699885674265	14.066666666666666	176.0	173.0
412109000	1441070011	31.181074673723742	122.96699952111908	14.033333333333333	176.0	173.0
412109000	1441070012	31.181000000000004	122.967	14.0	176.0	173.0
412109000	1441070013	31.18093795515439	122.96700008522409	13.985714285714286	176.0	173.0
412109000	1441070014	31.180886436962197	122.96699986712093	13.971428571428572	176.0	173.0
412109000	1441070015	31.180842024114874	122.96699951064241	13.957142857142857	176.0	173.0
[truncated: 5,830 more rows]
