# Supplementary material for: Maritime traffic congestion identification and ship trajectory prediction using temporal graph convolutional networks
Source: PLoS One. 2026 Mar 9;21(3):e0342781. doi: 10.1371/journal.pone.0342781 (PMC12970927; doi:10.1371/journal.pone.0342781)
Supplement: S1 File — (ZIP) [file pone.0342781.s001.zip › data/interpolation/shipid_412377540_processed.csv]

shipid	lasttime	lat	lon	sog	cog	hdg
412377540	1441068385	31.299917	122.521547	12.3	182.3	180.0
412377540	1441068386	31.299860127318087	122.52154492717335	12.3	182.31	180.0
412377540	1441068387	31.29980322288768	122.52154277138031	12.3	182.32000000000002	180.0
412377540	1441068388	31.299746288004613	122.52154053646886	12.3	182.33	180.0
412377540	1441068389	31.299689323964753	122.52153822628696	12.3	182.34	180.0
412377540	1441068390	31.299632332063936	122.52153584468255	12.3	182.35	180.0
412377540	1441068391	31.299575313597995	122.52153339550354	12.3	182.36	180.0
412377540	1441068392	31.29951826986279	122.52153088259787	12.3	182.37	180.0
412377540	1441068393	31.299461202154152	122.52152830981345	12.3	182.38	180.0
412377540	1441068394	31.29940411176793	122.5215256809982	12.3	182.39000000000001	180.0
412377540	1441068395	31.299346999999994	122.521523	12.3	182.4	180.0
412377540	1441068396	31.299289868146165	122.52152027066674	12.3	182.39354838709679	179.96774193548387
412377540	1441068397	31.29923271750228	122.52151749684631	12.3	182.38709677419354	179.93548387096774
412377540	1441068398	31.299175549364215	122.52151468238655	12.3	182.38064516129032	179.90322580645162
412377540	1441068399	31.299118365027798	122.52151183113533	12.3	182.3741935483871	179.8709677419355
412377540	1441068400	31.29906116578887	122.52150894694051	12.3	182.36774193548388	179.83870967741936
412377540	1441068401	31.2990039529433	122.52150603364993	12.3	182.36129032258066	179.8064516129032
412377540	1441068402	31.29894672778692	122.52150309511141	12.3	182.3548387096774	179.7741935483871
412377540	1441068403	31.298889491615572	122.52150013517277	12.3	182.3483870967742	179.74193548387098
412377540	1441068404	31.29883224572512	122.52149715768182	12.3	182.34193548387097	179.70967741935485
412377540	1441068405	31.298774991411406	122.5214941664864	12.3	182.33548387096772	179.6774193548387
412377540	1441068406	31.298717729970264	122.52149116543424	12.3	182.3290322580645	179.6451612903226
412377540	1441068407	31.298660462697573	122.52148815837317	12.3	182.3225806451613	179.61290322580646
412377540	1441068408	31.298603190889146	122.52148514915095	12.3	182.31612903225806	179.58064516129033
412377540	1441068409	31.29854591584087	122.52148214161534	12.3	182.30967741935484	179.54838709677418
412377540	1441068410	31.298488638848568	122.5214791396141	12.3	182.30322580645162	179.51612903225808
412377540	1441068411	31.2984313612081	122.52147614699498	12.3	182.29677419354837	179.48387096774195
412377540	1441068412	31.298374084215318	122.5214731676057	12.3	182.29032258064515	179.45161290322582
412377540	1441068413	31.298316809166074	122.52147020529401	12.3	182.28387096774193	179.41935483870967
412377540	1441068414	31.298259537356213	122.52146726390761	12.3	182.27741935483868	179.38709677419357
412377540	1441068415	31.29820227008158	122.5214643472942	12.3	182.2709677419355	179.35483870967744
412377540	1441068416	31.29814500863803	122.52146145930149	12.3	182.26451612903227	179.3225806451613
412377540	1441068417	31.29808775432144	122.52145860377719	12.3	182.25806451612902	179.29032258064515
412377540	1441068418	31.298030508427622	122.52145578456894	12.3	182.2516129032258	179.25806451612902
412377540	1441068419	31.297973272252467	122.52145300552445	12.3	182.24516129032256	179.22580645161293
412377540	1441068420	31.297916047091793	122.52145027049134	12.3	182.23870967741934	179.1935483870968
412377540	1441068421	31.29785883424147	122.5214475833173	12.3	182.23225806451612	179.16129032258064
412377540	1441068422	31.29780163499736	122.52144494784994	12.3	182.22580645161287	179.1290322580645
412377540	1441068423	31.2977444506553	122.52144236793691	12.3	182.21935483870968	179.0967741935484
412377540	1441068424	31.29768728251115	122.52143984742585	12.3	182.21290322580646	179.06451612903228
412377540	1441068425	31.29763013186077	122.52143739016434	12.3	182.2064516129032	179.03225806451613
412377540	1441068426	31.297573000000003	122.52143499999998	12.3	182.2	179.0
412377540	1441068427	31.29751588738082	122.52143267925646	12.3	182.17894736842106	179.0526315789474
412377540	1441068428	31.297458791079716	122.52143042416166	12.3	182.15789473684208	179.10526315789474
412377540	1441068429	31.29740170732924	122.52142822941957	12.3	182.13684210526316	179.15789473684214
412377540	1441068430	31.29734463236201	122.52142608973413	12.3	182.11578947368423	179.21052631578948
412377540	1441068431	31.29728756241059	122.52142399980936	12.3	182.09473684210525	179.26315789473685
412377540	1441068432	31.297230493707595	122.52142195434925	12.3	182.07368421052632	179.31578947368422
412377540	1441068433	31.297173422485596	122.52141994805785	12.3	182.05263157894737	179.3684210526316
412377540	1441068434	31.29711634497716	122.52141797563918	12.3	182.03157894736842	179.42105263157896
412377540	1441068435	31.297059257414897	122.52141603179726	12.3	182.0105263157895	179.47368421052633
412377540	1441068436	31.29700215603138	122.5214141112362	12.3	181.9894736842105	179.52631578947367
412377540	1441068437	31.296945037059213	122.52141220866001	12.3	181.96842105263158	179.57894736842107
412377540	1441068438	31.29688789673097	122.52141031877284	12.3	181.94736842105266	179.6315789473684
412377540	1441068439	31.29683073127922	122.52140843627873	12.3	181.92631578947368	179.6842105263158
412377540	1441068440	31.29677353693656	122.52140655588182	12.3	181.90526315789475	179.73684210526315
412377540	1441068441	31.296716309935565	122.52140467228622	12.3	181.8842105263158	179.78947368421052
412377540	1441068442	31.29665904650884	122.5214027801961	12.3	181.86315789473684	179.8421052631579
412377540	1441068443	31.296601742888946	122.52140087431555	12.3	181.84210526315792	179.89473684210526
412377540	1441068444	31.296544395308462	122.5213989493488	12.3	181.82105263157897	179.94736842105263
412377540	1441068445	31.296487000000003	122.521397	12.3	181.8	180.0
412377540	1441068446	31.29642955560305	122.52139502097289	12.3	181.82000000000002	180.0
412377540	1441068447	31.296372070385043	122.52139300696953	12.3	181.84	180.0
412377540	1441068448	31.29631455502024	122.52139095269163	12.3	181.86	180.0
412377540	1441068449	31.29625702018298	122.52138885284083	12.3	181.88	180.0
412377540	1441068450	31.29619947654761	122.52138670211882	12.3	181.9	180.0
412377540	1441068451	31.29614193478842	122.52138449522727	12.3	181.92000000000002	180.0
412377540	1441068452	31.296084405579734	122.52138222686787	12.3	181.94	180.0
412377540	1441068453	31.296026899595883	122.52137989174238	12.3	181.96	180.0
412377540	1441068454	31.295969427511206	122.5213774845525	12.3	181.98	180.0
412377540	1441068455	31.295911999999987	122.521375	12.3	182.0	180.0
412377540	1441068456	31.295854625249422	122.52137243437436	12.3	182.0193548387097	180.0
412377540	1441068457	31.29579730149808	122.52136979031606	12.3	182.03870967741935	180.0
412377540	1441068458	31.295740024497377	122.52136707205332	12.3	182.05806451612904	180.0
412377540	1441068459	31.295682789998715	122.52136428381442	12.3	182.0774193548387	180.0
412377540	1441068460	31.295625593753538	122.5213614298275	12.3	182.09677419354838	180.0
412377540	1441068461	31.295568431513246	122.5213585143208	12.3	182.11612903225804	180.0
412377540	1441068462	31.29551129902928	122.52135554152247	12.3	182.13548387096773	180.0
412377540	1441068463	31.295454192053043	122.52135251566072	12.3	182.15483870967742	180.0
412377540	1441068464	31.295397106335948	122.52134944096373	12.3	182.1741935483871	180.0
412377540	1441068465	31.29534003762945	122.52134632165964	12.3	182.19354838709677	180.0
412377540	1441068466	31.295282981684917	122.5213431619766	12.3	182.21290322580646	180.0
412377540	1441068467	31.295225934253796	122.52133996614273	12.3	182.23225806451615	180.0
412377540	1441068468	31.295168891087517	122.52133673838621	12.3	182.2516129032258	180.0
412377540	1441068469	31.29511184793747	122.5213334829351	12.3	182.2709677419355	180.0
412377540	1441068470	31.295054800555107	122.52133020401757	12.3	182.29032258064515	180.0
412377540	1441068471	31.29499774469183	122.52132690586168	12.3	182.30967741935484	180.0
412377540	1441068472	31.29494067609909	122.52132359269552	12.3	182.3290322580645	180.0
412377540	1441068473	31.29488359052825	122.52132026874722	12.3	182.3483870967742	180.0
412377540	1441068474	31.294826483730777	122.52131693824478	12.3	182.36774193548385	180.0
412377540	1441068475	31.29476935145807	122.52131360541631	12.3	182.38709677419354	180.0
412377540	1441068476	31.294712189461563	122.52131027448984	12.3	182.40645161290323	180.0
412377540	1441068477	31.294654993492664	122.52130694969341	12.3	182.42580645161289	180.0
412377540	1441068478	31.29459775930281	122.52130363525508	12.3	182.44516129032257	180.0
412377540	1441068479	31.29454048264343	122.52130033540286	12.3	182.46451612903223	180.0
412377540	1441068480	31.294483159265912	122.52129705436474	12.3	182.48387096774192	180.0
412377540	1441068481	31.294425784921703	122.52129379636874	12.3	182.5032258064516	180.0
412377540	1441068482	31.294368355362224	122.52129056564287	12.3	182.5225806451613	180.0
412377540	1441068483	31.294310866338886	122.52128736641511	12.3	182.54193548387096	180.0
412377540	1441068484	31.29425331360312	122.52128420291338	12.3	182.56129032258065	180.0
412377540	1441068485	31.294195692906346	122.52128107936569	12.3	182.5806451612903	180.0
412377540	1441068486	31.294137999999993	122.521278	12.3	182.6	180.0
412377540	1441068487	31.29408024049365	122.52127496771159	12.3	182.61111111111111	180.0
412377540	1441068488	31.29402245942956	122.52127198006505	12.3	182.62222222222223	180.0
412377540	1441068489	31.293964711708167	122.52126903329244	12.3	182.63333333333333	180.0
412377540	1441068490	31.29390705222987	122.52126612362568	12.3	182.64444444444442	180.0
412377540	1441068491	31.29384953589511	122.5212632472968	12.3	182.65555555555554	180.0
412377540	1441068492	31.293792217604317	122.5212604005378	12.3	182.66666666666666	180.0
412377540	1441068493	31.29373515225791	122.52125757958065	12.3	182.67777777777775	180.0
412377540	1441068494	31.293678394756327	122.52125478065739	12.3	182.68888888888887	180.0
412377540	1441068495	31.293621999999996	122.521252	12.3	182.7	180.0
412377540	1441068496	31.293565982807845	122.5212492314714	12.3	182.7	180.0
412377540	1441068497	31.2935101976727	122.52124645945804	12.3	182.7	180.0
412377540	1441068498	31.293454459005876	122.52124366597732	12.3	182.7	180.0
412377540	1441068499	31.29339858121868	122.52124083304669	12.3	182.7	180.0
412377540	1441068500	31.29334237872242	122.52123794268365	12.3	182.7	180.0
412377540	1441068501	31.293285665928376	122.52123497690583	12.3	182.7	180.0
412377540	1441068502	31.293228257247847	122.5212319177308	12.3	182.7	180.0
412377540	1441068503	31.293169967092087	122.5212287471763	12.3	182.7	180.0
412377540	1441068504	31.293110609872386	122.52122544726008	12.3	182.7	180.0
412377540	1441068505	31.29305	122.52122199999998	12.3	182.7	180.0
412377540	1441068506	31.292988034849614	122.52121839649882	12.3	182.7	180.0
412377540	1441068507	31.292924943649826	122.52121466419898	12.3	182.7	180.0
412377540	1441068508	31.292861038592644	122.52121083962757	12.3	182.7	180.0
412377540	1441068509	31.292796631870125	122.52120695931163	12.3	182.7	180.0
412377540	1441068510	31.292732035674312	122.52120305977806	12.3	182.7	180.0
412377540	1441068511	31.292667562197288	122.52119917755357	12.3	182.7	180.0
412377540	1441068512	31.292603523631154	122.52119534916476	12.3	182.7	180.0
412377540	1441068513	31.29254023216801	122.52119161113812	12.3	182.7	180.0
412377540	1441068514	31.29247799999999	122.52118800000001	12.3	182.7	180.0
412377540	1441068515	31.29241707089098	122.5211845443762	12.3	182.68571428571428	180.0
412377540	1441068516	31.292357414891953	122.52118124129095	12.3	182.67142857142858	180.0
412377540	1441068517	31.29229893362562	122.52117807986812	12.3	182.65714285714284	180.0
412377540	1441068518	31.29224152871471	122.52117504923166	12.3	182.6428571428571	180.0
412377540	1441068519	31.292185101781932	122.52117213850553	12.3	182.6285714285714	180.0
412377540	1441068520	31.292129554449982	122.52116933681377	12.3	182.6142857142857	180.0
412377540	1441068521	31.292074788341584	122.52116663328039	12.3	182.6	180.0
412377540	1441068522	31.292020705079416	122.52116401702953	12.3	182.5857142857143	180.0
412377540	1441068523	31.291967206286188	122.52116147718529	12.3	182.57142857142858	180.0
412377540	1441068524	31.291914193584592	122.52115900287185	12.3	182.55714285714285	180.0
412377540	1441068525	31.2918615685973	122.52115658321341	12.3	182.54285714285712	180.0
412377540	1441068526	31.29180923294701	122.52115420733418	12.3	182.5285714285714	180.0
412377540	1441068527	31.2917570882564	122.52115186435844	12.3	182.5142857142857	180.0
412377540	1441068528	31.291705036148123	122.52114954341049	12.3	182.5	180.0
412377540	1441068529	31.291652978244883	122.52114723361466	12.3	182.4857142857143	180.0
412377540	1441068530	31.291600816169314	122.52114492409528	12.3	182.4714285714286	180.0
412377540	1441068531	31.291548451544113	122.52114260397674	12.3	182.45714285714286	180.0
412377540	1441068532	31.291495785991938	122.52114026238348	12.3	182.44285714285712	180.0
412377540	1441068533	31.29144272113541	122.52113788843997	12.3	182.42857142857142	180.0
412377540	1441068534	31.291389158597216	122.52113547127064	12.3	182.4142857142857	180.0
412377540	1441068535	31.291335000000004	122.52113300000002	12.3	182.4	180.0
412377540	1441068536	31.29128016981371	122.52113046609479	12.3	182.4	180.0
412377540	1441068537	31.29122468389744	122.5211278703902	12.3	182.4	180.0
412377540	1441068538	31.29116858095764	122.52112521606364	12.3	182.4	180.0
412377540	1441068539	31.291111899700738	122.52112250629247	12.3	182.4	180.0
412377540	1441068540	31.29105467883316	122.52111974425402	12.3	182.4	180.0
412377540	1441068541	31.290996957061335	122.52111693312568	12.3	182.4	180.0
412377540	1441068542	31.290938773091664	122.52111407608481	12.3	182.4	180.0
412377540	1441068543	31.29088016563062	122.52111117630868	12.3	182.4	180.0
412377540	1441068544	31.29082117338459	122.52110823697465	12.3	182.4	180.0
412377540	1441068545	31.290761835060056	122.52110526126	12.3	182.4	180.0
412377540	1441068546	31.29070218936343	122.52110225234208	12.3	182.4	180.0
412377540	1441068547	31.290642275001147	122.52109921339813	12.3	182.4	180.0
412377540	1441068548	31.290582130679628	122.52109614760546	12.3	182.4	180.0
412377540	1441068549	31.290521795105338	122.52109305814133	12.3	182.4	180.0
412377540	1441068550	31.29046130698471	122.52108994818299	12.3	182.4	180.0
412377540	1441068551	31.290400705024197	122.52108682090768	12.3	182.4	180.0
412377540	1441068552	31.290340027930228	122.52108367949263	12.3	182.4	180.0
412377540	1441068553	31.29027931440925	122.52108052711506	12.3	182.4	180.0
412377540	1441068554	31.290218603167727	122.5210773669522	12.3	182.4	180.0
412377540	1441068555	31.2901579329121	122.52107420218123	12.3	182.4	180.0
412377540	1441068556	31.29009734234881	122.52107103597932	12.3	182.4	180.0
412377540	1441068557	31.290036870184313	122.52106787152367	12.3	182.4	180.0
412377540	1441068558	31.289976555125083	122.52106471199141	12.3	182.4	180.0
412377540	1441068559	31.28991643587756	122.52106156055972	12.3	182.4	180.0
412377540	1441068560	31.28985655114819	122.52105842040571	12.3	182.4	180.0
412377540	1441068561	31.289796939643445	122.52105529470651	12.3	182.4	180.0
412377540	1441068562	31.28973764006981	122.52105218663925	12.3	182.4	180.0
412377540	1441068563	31.28967869113369	122.52104909938102	12.3	182.4	180.0
412377540	1441068564	31.289620131541604	122.52104603610891	12.3	182.4	180.0
412377540	1441068565	31.289561999999993	122.52104300000002	12.3	182.4	180.0
412377540	1441068566	31.289504324027124	122.52103999336819	12.3	182.41666666666669	180.0
412377540	1441068567	31.289447086388492	122.52103701507457	12.3	182.43333333333334	180.0
412377540	1441068568	31.289390258661413	122.52103406311707	12.3	182.45	180.0
412377540	1441068569	31.28933381242315	122.52103113549369	12.3	182.46666666666667	180.0
412377540	1441068570	31.28927771925102	122.52102823020232	12.3	182.48333333333335	180.0
412377540	1441068571	31.289221950722307	122.52102534524096	12.3	182.5	180.0
412377540	1441068572	31.289166478414305	122.52102247860759	12.3	182.51666666666668	180.0
412377540	1441068573	31.289111273904297	122.52101962830015	12.3	182.53333333333333	180.0
412377540	1441068574	31.28905630876958	122.52101679231666	12.3	182.54999999999998	180.0
412377540	1441068575	31.289001554587454	122.5210139686551	12.3	182.56666666666666	180.0
412377540	1441068576	31.288946982935176	122.52101115531347	12.3	182.58333333333334	180.0
412377540	1441068577	31.28889256539004	122.52100835028976	12.3	182.6	180.0
412377540	1441068578	31.288838273529354	122.52100555158201	12.3	182.61666666666667	180.0
412377540	1441068579	31.28878407893039	122.52100275718821	12.3	182.63333333333333	180.0
412377540	1441068580	31.288729953170414	122.52099996510644	12.3	182.64999999999998	180.0
412377540	1441068581	31.288675867826726	122.52099717333466	12.3	182.66666666666666	180.0
412377540	1441068582	31.28862179447661	122.520994379871	12.3	182.68333333333334	180.0
412377540	1441068583	31.28856770469733	122.52099158271344	12.3	182.70000000000002	180.0
412377540	1441068584	31.28851357006616	122.52098877986005	12.3	182.71666666666667	180.0
412377540	1441068585	31.288459362160406	122.52098596930891	12.3	182.73333333333332	180.0
412377540	1441068586	31.288405052557316	122.5209831490581	12.3	182.75	180.0
412377540	1441068587	31.288350612834183	122.52098031710567	12.3	182.76666666666665	180.0
412377540	1441068588	31.288296014568264	122.52097747144971	12.3	182.78333333333333	180.0
412377540	1441068589	31.288241229336858	122.52097461008832	12.3	182.8	180.0
412377540	1441068590	31.288186228717215	122.52097173101961	12.3	182.81666666666666	180.0
412377540	1441068591	31.288130984286607	122.52096883224165	12.3	182.83333333333331	180.0
412377540	1441068592	31.288075467622328	122.5209659117526	12.3	182.85	180.0
412377540	1441068593	31.288019650301614	122.52096296755056	12.3	182.86666666666667	180.0
412377540	1441068594	31.287963503901754	122.52095999763364	12.3	182.88333333333333	180.0
412377540	1441068595	31.287907	122.52095700000001	12.3	182.9	180.0
412377540	1441068596	31.28785012912825	122.52095397458896	12.3	182.89	179.9
412377540	1441068597	31.287792957636878	122.52095092910456	12.3	182.88	179.8
412377540	1441068598	31.28773557083088	122.52094787319189	12.3	182.87	179.7
412377540	1441068599	31.287678054015245	122.52094481649615	12.3	182.86	179.6
412377540	1441068600	31.287620492495016	122.5209417686624	12.3	182.85	179.5
412377540	1441068601	31.287562971575163	122.52093873933572	12.3	182.84	179.4
412377540	1441068602	31.28750557656071	122.52093573816117	12.3	182.83	179.3
412377540	1441068603	31.287448392756698	122.52093277478372	12.3	182.82	179.2
412377540	1441068604	31.287391505468115	122.52092985884836	12.3	182.81	179.1
412377540	1441068605	31.287334999999995	122.52092700000001	12.3	182.8	179.0
412377540	1441068606	31.28727892030709	122.52092420632174	12.3	182.74545454545455	179.0
412377540	1441068607	31.287223144942963	122.52092147964906	12.3	182.6909090909091	179.0
412377540	1441068608	31.287167511110884	122.52091882025556	12.3	182.63636363636363	179.0
412377540	1441068609	31.287111856014146	122.52091622841496	12.3	182.58181818181816	179.0
412377540	1441068610	31.287056016855992	122.52091370440088	12.3	182.52727272727273	179.0
412377540	1441068611	31.286999830839708	122.52091124848702	12.3	182.47272727272727	179.0
412377540	1441068612	31.286943135168542	122.52090886094703	12.3	182.41818181818184	179.0
412377540	1441068613	31.286885767045746	122.52090654205463	12.3	182.36363636363635	179.0
412377540	1441068614	31.28682756367457	122.52090429208354	12.3	182.30909090909088	179.0
412377540	1441068615	31.286768362258233	122.52090211130742	12.3	182.25454545454545	179.0
412377540	1441068616	31.286707999999997	122.52090000000001	12.3	182.2	179.0
412377540	1441068617	31.2866463845553	122.52089795545903	12.3	182.17777777777775	179.11111111111111
412377540	1441068618	31.286583705388527	122.52089596307826	12.3	182.15555555555554	179.22222222222223
412377540	1441068619	31.286520222416296	122.52089400527551	12.3	182.13333333333333	179.33333333333334
412377540	1441068620	31.28645619555523	122.52089206446867	12.3	182.11111111111111	179.44444444444446
412377540	1441068621	31.286391884721954	122.52089012307557	12.3	182.08888888888887	179.55555555555557
412377540	1441068622	31.28632754983315	122.52088816351421	12.3	182.06666666666666	179.66666666666666
412377540	1441068623	31.286263450805436	122.52088616820247	12.3	182.04444444444445	179.77777777777777
412377540	1441068624	31.286199847555494	122.52088411955839	12.3	182.02222222222224	179.88888888888889
412377540	1441068625	31.286136999999993	122.52088200000001	12.3	182.0	180.0
412377540	1441068626	31.28607511601271	122.52087979508494	12.3	182.06	180.0
412377540	1441068627	31.286014195295937	122.52087750292907	12.3	182.12	180.0
412377540	1441068628	31.285954185509006	122.52087512478793	12.3	182.18	180.0
412377540	1441068629	31.2858950343113	122.52087266191694	12.3	182.24	180.0
412377540	1441068630	31.285836689362142	122.52087011557163	12.3	182.3	180.0
412377540	1441068631	31.285779098320933	122.52086748700741	12.3	182.36	180.0
412377540	1441068632	31.285722208846988	122.52086477747977	12.3	182.42	180.0
412377540	1441068633	31.28566596859967	122.52086198824419	12.3	182.48	180.0
412377540	1441068634	31.285610325238334	122.5208591205561	12.3	182.54	180.0
412377540	1441068635	31.285555226422353	122.52085617567096	12.3	182.60000000000002	180.0
412377540	1441068636	31.285500619811017	122.52085315484423	12.3	182.66000000000003	180.0
412377540	1441068637	31.2854464530637	122.52085005933138	12.3	182.72	180.0
412377540	1441068638	31.28539267383974	122.52084689038783	12.3	182.78	180.0
412377540	1441068639	31.28533922979847	122.52084364926908	12.3	182.84	180.0
412377540	1441068640	31.28528606859926	122.52084033723055	12.3	182.90000000000003	180.0
412377540	1441068641	31.285233137901407	122.52083695552774	12.3	182.96	180.0
412377540	1441068642	31.28518038536426	122.52083350541606	12.3	183.02	180.0
412377540	1441068643	31.285127758647157	122.52082998815102	12.3	183.08	180.0
412377540	1441068644	31.285075205409424	122.52082640498804	12.3	183.14000000000001	180.0
412377540	1441068645	31.28502267331039	122.52082275718263	12.3	183.20000000000002	180.0
412377540	1441068646	31.28497011000939	122.52081904599025	12.3	183.26	180.0
412377540	1441068647	31.284917463165733	122.52081527266635	12.3	183.32000000000002	180.0
412377540	1441068648	31.284864680438776	122.52081143846645	12.3	183.38000000000002	180.0
412377540	1441068649	31.2848117094878	122.52080754464602	12.3	183.44000000000003	180.0
412377540	1441068650	31.284758497972167	122.52080359246052	12.3	183.5	180.0
412377540	1441068651	31.284704993551163	122.52079958316551	12.3	183.56	180.0
412377540	1441068652	31.284651143884133	122.52079551801643	12.3	183.62	180.0
412377540	1441068653	31.284596896630386	122.52079139826881	12.3	183.68000000000004	180.0
412377540	1441068654	31.284542199449234	122.52078722517818	12.3	183.74	180.0
412377540	1441068655	31.284486999999988	122.52078300000001	12.3	183.8	180.0
412377540	1441068656	31.284431265076158	122.52077872583024	12.3	183.77	180.0
412377540	1441068657	31.284375038007983	122.52077441312639	12.3	183.74	180.0
412377540	1441068658	31.284318381259904	122.52077007418623	12.3	183.71000000000004	180.0
412377540	1441068659	31.284261357296373	122.52076572130763	12.3	183.68000000000004	180.0
412377540	1441068660	31.284204028581847	122.5207613667883	12.3	183.65000000000003	180.0
412377540	1441068661	31.28414645758075	122.52075702292598	12.3	183.62	180.0
412377540	1441068662	31.284088706757558	122.52075270201837	12.3	183.59	180.0
412377540	1441068663	31.284030838576733	122.52074841636312	12.3	183.56	180.0
412377540	1441068664	31.283972915502712	122.5207441782578	12.3	183.53	180.0
412377540	1441068665	31.28391499999999	122.52074000000002	12.3	183.5	180.0
412377540	1441068666	31.28385714383428	122.52073589147791	12.3	183.48600000000002	180.0
412377540	1441068667	31.283799355976328	122.52073185294228	12.3	183.472	180.0
412377540	1441068668	31.28374163469815	122.52072788223445	12.3	183.45800000000003	180.0
412377540	1441068669	31.28368397827173	122.5207239771959	12.3	183.44400000000002	180.0
412377540	1441068670	31.28362638496911	122.520720135668	12.3	183.43	180.0
412377540	1441068671	31.283568853062288	122.52071635549217	12.3	183.416	180.0
412377540	1441068672	31.283511380823242	122.52071263450982	12.3	183.40200000000002	180.0
412377540	1441068673	31.283453966524014	122.52070897056242	12.3	183.388	180.0
412377540	1441068674	31.283396608436576	122.5207053614914	12.3	183.374	180.0
412377540	1441068675	31.283339304832957	122.52070180513815	12.3	183.36	180.0
412377540	1441068676	31.283282053985165	122.52069829934413	12.3	183.346	180.0
412377540	1441068677	31.283224854165187	122.52069484195081	12.3	183.33200000000002	180.0
412377540	1441068678	31.283167703645027	122.52069143079964	12.3	183.318	180.0
412377540	1441068679	31.283110600696702	122.5206880637321	12.3	183.304	180.0
412377540	1441068680	31.283053543592214	122.5206847385896	12.3	183.29	180.0
412377540	1441068681	31.28299653060357	122.52068145321368	12.3	183.276	180.0
412377540	1441068682	31.28293956000274	122.52067820544576	12.3	183.26200000000003	180.0
412377540	1441068683	31.282882630061778	122.52067499312739	12.3	183.24800000000002	180.0
412377540	1441068684	31.282825739052637	122.52067181409998	12.3	183.234	180.0
412377540	1441068685	31.282768885247364	122.5206686662051	12.3	183.22	180.0
412377540	1441068686	31.282712066917934	122.5206655472842	12.3	183.20600000000002	180.0
412377540	1441068687	31.28265528233634	122.52066245517878	12.3	183.192	180.0
412377540	1441068688	31.282598529774617	122.5206593877304	12.3	183.178	180.0
412377540	1441068689	31.282541807504735	122.52065634278053	12.3	183.164	180.0
412377540	1441068690	31.282485113798725	122.5206533181707	12.3	183.15	180.0
412377540	1441068691	31.282428446928556	122.52065031174246	12.3	183.13600000000002	180.0
412377540	1441068692	31.282371805166253	122.52064732133732	12.3	183.122	180.0
412377540	1441068693	31.282315186783794	122.52064434479682	12.3	183.108	180.0
412377540	1441068694	31.2822585900532	122.5206413799625	12.3	183.094	180.0
412377540	1441068695	31.28220201324647	122.52063842467592	12.3	183.08	180.0
412377540	1441068696	31.282145454635575	122.52063547677864	12.3	183.066	180.0
412377540	1441068697	31.28208891249255	122.52063253411222	12.3	183.05200000000002	180.0
412377540	1441068698	31.28203238508938	122.52062959451817	12.3	183.03799999999998	180.0
412377540	1441068699	31.281975870698083	122.52062665583813	12.3	183.024	180.0
412377540	1441068700	31.281919367590618	122.52062371591363	12.3	183.01000000000002	180.0
412377540	1441068701	31.281862874039017	122.5206207725863	12.3	182.996	180.0
412377540	1441068702	31.28180638831526	122.52061782369765	12.3	182.982	180.0
412377540	1441068703	31.281749908691356	122.52061486708934	12.3	182.968	180.0
412377540	1441068704	31.281693433439305	122.5206119006029	12.3	182.954	180.0
412377540	1441068705	31.28163696083109	122.52060892208	12.3	182.94	180.0
412377540	1441068706	31.281580489138733	122.52060592936222	12.3	182.92600000000002	180.0
412377540	1441068707	31.281524016634215	122.52060292029113	12.3	182.912	180.0
412377540	1441068708	31.28146754158953	122.52059989270843	12.3	182.898	180.0
412377540	1441068709	31.281411062276685	122.52059684445567	12.3	182.88400000000001	180.0
412377540	1441068710	31.28135457696767	122.5205937733745	12.3	182.87	180.0
412377540	1441068711	31.281298083934487	122.52059067730657	12.3	182.85600000000002	180.0
412377540	1441068712	31.281241581449137	122.52058755409354	12.3	182.84199999999998	180.0
412377540	1441068713	31.281185067783603	122.52058440157697	12.3	182.828	180.0
412377540	1441068714	31.281128541209892	122.52058121759859	12.3	182.814	180.0
412377540	1441068715	31.281071999999998	122.52057800000001	12.3	182.8	180.0
412377540	1441068716	31.281015442753752	122.52057474721272	12.3	182.80392156862746	180.0
412377540	1441068717	31.280958869382413	122.5205714600275	12.3	182.8078431372549	180.0
412377540	1441068718	31.28090228012507	122.52056813982486	12.3	182.81176470588235	180.0
412377540	1441068719	31.280845675220796	122.52056478798542	12.3	182.8156862745098	180.0
412377540	1441068720	31.28078905490868	122.52056140588974	12.3	182.81960784313725	180.0
412377540	1441068721	31.28073241942784	122.52055799491836	12.3	182.8235294117647	180.0
412377540	1441068722	31.280675769017332	122.52055455645184	12.3	182.82745098039217	180.0
412377540	1441068723	31.280619103916273	122.52055109187073	12.3	182.83137254901962	180.0
412377540	1441068724	31.280562424363723	122.52054760255561	12.3	182.83529411764707	180.0
412377540	1441068725	31.28050573059882	122.52054408988698	12.3	182.8392156862745	180.0
412377540	1441068726	31.280449022860587	122.52054055524542	12.3	182.84313725490196	180.0
412377540	1441068727	31.280392301388165	122.52053700001147	12.3	182.8470588235294	180.0
412377540	1441068728	31.28033556642063	122.52053342556566	12.3	182.85098039215686	180.0
412377540	1441068729	31.28027881819707	122.52052983328848	12.3	182.8549019607843	180.0
412377540	1441068730	31.28022205695657	122.52052622456053	12.3	182.85882352941178	180.0
412377540	1441068731	31.280165282938242	122.52052260076229	12.3	182.8627450980392	180.0
412377540	1441068732	31.280108496381157	122.52051896327431	12.3	182.86666666666667	180.0
412377540	1441068733	31.280051697524417	122.5205153134771	12.3	182.87058823529412	180.0
412377540	1441068734	31.2799948866071	122.52051165275118	12.3	182.87450980392157	180.0
412377540	1441068735	31.279938063868315	122.52050798247706	12.3	182.87843137254902	180.0
412377540	1441068736	31.279881229547126	122.52050430403524	12.3	182.88235294117646	180.0
412377540	1441068737	31.279824383882655	122.52050061880625	12.3	182.88627450980394	180.0
412377540	1441068738	31.27976752711398	122.52049692817057	12.3	182.89019607843136	180.0
412377540	1441068739	31.279710659480187	122.52049323350872	12.3	182.89411764705883	180.0
412377540	1441068740	31.279653781220375	122.5204895362012	12.3	182.89803921568625	180.0
412377540	1441068741	31.279596892573633	122.52048583762848	12.3	182.90196078431373	180.0
412377540	1441068742	31.279539993779064	122.52048213917105	12.3	182.90588235294118	180.0
412377540	1441068743	31.27948308507574	122.52047844220944	12.3	182.90980392156862	180.0
412377540	1441068744	31.27942616670277	122.5204747481241	12.3	182.91372549019607	180.0
412377540	1441068745	31.27936923889923	122.52047105829548	12.3	182.91764705882352	180.0
412377540	1441068746	31.279312301904238	122.52046737410411	12.3	182.921568627451	180.0
412377540	1441068747	31.279255355956874	122.52046369693048	12.3	182.9254901960784	180.0
412377540	1441068748	31.279198401296217	122.52046002815499	12.3	182.9294117647059	180.0
412377540	1441068749	31.279141438161375	122.52045636915814	12.3	182.9333333333333	180.0
412377540	1441068750	31.279084466791446	122.52045272132041	12.3	182.93725490196078	180.0
412377540	1441068751	31.279027487425502	122.52044908602223	12.3	182.9411764705882	180.0
412377540	1441068752	31.278970500302652	122.52044546464407	12.3	182.94509803921568	180.0
412377540	1441068753	31.278913505661997	122.52044185856639	12.3	182.94901960784316	180.0
412377540	1441068754	31.278856503742613	122.52043826916965	12.3	182.95294117647057	180.0
412377540	1441068755	31.2787994947836	122.52043469783426	12.3	182.95686274509805	180.0
412377540	1441068756	31.278742479024046	122.5204311459407	12.3	182.96078431372547	180.0
412377540	1441068757	31.278685456703066	122.52042761486938	12.3	182.96470588235294	180.0
412377540	1441068758	31.278628428059736	122.52042410600077	12.3	182.96862745098036	180.0
412377540	1441068759	31.27857139333316	122.52042062071527	12.3	182.97254901960784	180.0
412377540	1441068760	31.278514352762414	122.52041716039335	12.3	182.9764705882353	180.0
412377540	1441068761	31.278457306586617	122.52041372641537	12.3	182.98039215686273	180.0
412377540	1441068762	31.278400255044847	122.52041032016182	12.3	182.98431372549018	180.0
412377540	1441068763	31.278343198376223	122.5204069430131	12.3	182.98823529411763	180.0
412377540	1441068764	31.27828613681979	122.52040359634961	12.3	182.9921568627451	180.0
412377540	1441068765	31.27822907061469	122.52040028155177	12.3	182.99607843137252	180.0
412377540	1441068766	31.278171999999998	122.520397	12.3	183.0	180.0
412377540	1441068767	31.278114930419903	122.52039375007075	12.28888888888889	182.96666666666667	180.0
412377540	1441068768	31.27805788813899	122.52039051812464	12.277777777777779	182.9333333333333	180.0
412377540	1441068769	31.27800090462686	122.52038728751845	12.266666666666667	182.9	180.0
412377540	1441068770	31.27794401135322	122.52038404160889	12.255555555555556	182.86666666666665	180.0
412377540	1441068771	31.277887239787702	122.52038076375277	12.244444444444444	182.83333333333331	180.0
412377540	1441068772	31.277830621399964	122.52037743730693	12.233333333333333	182.79999999999998	180.0
412377540	1441068773	31.277774187659663	122.52037404562826	12.222222222222221	182.76666666666665	180.0
412377540	1441068774	31.277717970036456	122.52037057207362	12.21111111111111	182.73333333333332	180.0
412377540	1441068775	31.277661999999985	122.520367	12.2	182.7	180.0
412377540	1441068776	31.277606295246624	122.52036331495049	12.204761904761904	182.79999999999998	179.9047619047619
412377540	1441068777	31.27755081837953	122.52035951121296	12.209523809523809	182.9	179.80952380952382
412377540	1441068778	31.27749551822855	122.52035558526138	12.214285714285714	183.0	179.7142857142857
412377540	1441068779	31.277440343623553	122.52035153356982	12.219047619047618	183.1	179.61904761904762
412377540	1441068780	31.277385243394413	122.5203473526123	12.223809523809523	183.2	179.52380952380952
412377540	1441068781	31.277330166371	122.52034303886286	12.228571428571428	183.3	179.42857142857144
412377540	1441068782	31.277275061383136	122.52033858879555	12.233333333333333	183.39999999999998	179.33333333333334
412377540	1441068783	31.277219877260684	122.52033399888448	12.238095238095237	183.49999999999997	179.2380952380952
412377540	1441068784	31.27716456283351	122.52032926560373	12.242857142857142	183.6	179.14285714285714
412377540	1441068785	31.277109066931427	122.52032438542744	12.247619047619047	183.7	179.04761904761904
412377540	1441068786	31.277053338384324	122.52031935482972	12.252380952380953	183.79999999999998	178.95238095238096
412377540	1441068787	31.276997326022023	122.52031417028476	12.257142857142858	183.89999999999998	178.85714285714286
412377540	1441068788	31.27694097867436	122.52030882826672	12.261904761904763	184.0	178.76190476190476
412377540	1441068789	31.27688424517117	122.5203033252498	12.266666666666667	184.1	178.66666666666666
412377540	1441068790	31.27682707434231	122.52029765770818	12.271428571428572	184.2	178.57142857142856
412377540	1441068791	31.276769415017576	122.52029182211615	12.276190476190477	184.3	178.47619047619048
412377540	1441068792	31.276711216026822	122.520285814948	12.280952380952382	184.4	178.38095238095238
412377540	1441068793	31.276652426199863	122.52027963267794	12.285714285714286	184.5	178.2857142857143
412377540	1441068794	31.276592994366542	122.52027327178035	12.290476190476191	184.6	178.19047619047618
412377540	1441068795	31.276532869356643	122.5202667287296	12.295238095238096	184.70000000000002	178.09523809523807
412377540	1441068796	31.276472000000002	122.52026	12.3	184.8	178.0
412377540	1441068797	31.276410362236035	122.5202530923484	12.3	184.85555555555555	177.66666666666666
412377540	1441068798	31.27634804044247	122.52024605366121	12.3	184.91111111111113	177.33333333333334
412377540	1441068799	31.276285146106698	122.52023894210713	12.3	184.96666666666667	177.0
412377540	1441068800	31.27622179071609	122.52023181585463	12.3	185.02222222222224	176.66666666666669
412377540	1441068801	31.27615808575806	122.52022473307201	12.3	185.0777777777778	176.33333333333331
412377540	1441068802	31.27609414272	122.52021775192738	12.3	185.13333333333335	176.0
412377540	1441068803	31.276030073089334	122.52021093058873	12.3	185.18888888888893	175.66666666666666
412377540	1441068804	31.27596598835352	122.52020432722374	12.3	185.24444444444447	175.33333333333334
412377540	1441068805	31.275902000000006	122.52019800000001	12.3	185.30000000000004	175.0
412377540	1441068806	31.275838221892204	122.52019199932512	12.3	185.1125	174.5
412377540	1441068807	31.275774777397327	122.52018634456749	12.3	184.925	174.00000000000003
412377540	1441068808	31.275711792258534	122.52018104733565	12.3	184.7375	173.5
412377540	1441068809	31.275649392218966	122.52017611923807	12.3	184.55	173.0
412377540	1441068810	31.27558770302184	122.52017157188325	12.3	184.3625	172.5
412377540	1441068811	31.27552685041028	122.52016741687959	12.3	184.175	172.0
412377540	1441068812	31.275466960127495	122.52016366583551	12.3	183.9875	171.5
412377540	1441068813	31.27540815791662	122.52016033035939	12.3	183.8	171.0
412377540	1441068814	31.27535056952085	122.52015742205955	12.3	183.6125	170.5
412377540	1441068815	31.275294320683358	122.5201549525444	12.3	183.425	170.0
412377540	1441068816	31.27523953714732	122.52015293342227	12.3	183.2375	169.5
412377540	1441068817	31.275186344655914	122.5201513763015	12.3	183.05	169.0
412377540	1441068818	31.275134868952325	122.52015029279049	12.3	182.8625	168.5
412377540	1441068819	31.275085235779677	122.52014969449762	12.3	182.675	167.99999999999997
412377540	1441068820	31.27503757088119	122.52014959303128	12.3	182.4875	167.5
412377540	1441068821	31.274992	122.52015	12.3	182.3	167.0
412377540	1441068822	31.274948369224376	122.52015092647092	12.26	181.84	166.8
412377540	1441068823	31.274905406022945	122.52015238134597	12.22	181.38000000000002	166.6
412377540	1441068824	31.27486155820933	122.52015437298569	12.18	180.92	166.4
412377540	1441068825	31.274815273597156	122.52015690975036	12.14	180.46	166.2
412377540	1441068826	31.274764999999995	122.52016	12.1	180.0	166.0
412377540	1441068827	31.274710025593247	122.52016366779522	12.1	179.29999999999998	166.0
412377540	1441068828	31.274652999999997	122.52016799999998	12.1	178.60000000000002	166.0
412377540	1441068829	31.274596769682457	122.52017306755116	12.05	177.9	166.0
412377540	1441068830	31.274541607011372	122.52017881487173	12.0	177.20000000000002	166.0
412377540	1441068831	31.2744871408346	122.5201851547564	11.95	176.5	166.0
412377540	1441068832	31.274433	122.52019200000001	11.9	175.8	166.0
412377540	1441068833	31.274378887307922	122.52019929948399	11.875	175.2	166.0
412377540	1441068834	31.274324801368728	122.52020714643601	11.850000000000001	174.6	166.0
412377540	1441068835	31.274270814745158	122.52021567017009	11.825000000000001	174.00000000000003	166.0
412377540	1441068836	31.274217000000004	122.52022499999998	11.8	173.4	166.0
412377540	1441068837	31.2741634551529	122.52023522378731	11.8	172.83333333333334	166.33333333333334
412377540	1441068838	31.27411038005138	122.52024626358637	11.8	172.26666666666665	166.66666666666666
412377540	1441068839	31.274057999999997	122.52025799999998	11.8	171.7	167.0
412377540	1441068840	31.27400647411116	122.5202703251506	11.788235294117648	171.3941176470588	167.4705882352941
412377540	1441068841	31.273955696728752	122.52028317723803	11.776470588235295	171.08823529411762	167.94117647058823
412377540	1441068842	31.273905496004566	122.52029650598143	11.764705882352942	170.78235294117647	168.41176470588235
412377540	1441068843	31.273855700090373	122.52031026109994	11.75294117647059	170.4764705882353	168.88235294117646
412377540	1441068844	31.273806137137953	122.52032439231279	11.741176470588236	170.1705882352941	169.35294117647058
412377540	1441068845	31.273756635299126	122.52033884933914	11.729411764705883	169.86470588235295	169.8235294117647
412377540	1441068846	31.273707022725677	122.52035358189819	11.71764705882353	169.55882352941177	170.2941176470588
412377540	1441068847	31.273657127569468	122.52036853970908	11.705882352941178	169.25294117647059	170.76470588235293
412377540	1441068848	31.273606777982348	122.52038367249101	11.694117647058823	168.9470588235294	171.23529411764707
412377540	1441068849	31.273555802116178	122.52039892996314	11.68235294117647	168.64117647058822	171.70588235294116
412377540	1441068850	31.273504028122822	122.52041426184455	11.670588235294117	168.33529411764704	172.1764705882353
412377540	1441068851	31.273451284154216	122.52042961785446	11.658823529411764	168.02941176470586	172.64705882352942
412377540	1441068852	31.27339739836226	122.52044494771192	11.647058823529411	167.7235294117647	173.11764705882354
412377540	1441068853	31.2733421988989	122.52046020113606	11.635294117647058	167.41764705882352	173.58823529411765
412377540	1441068854	31.273285513916075	122.52047532784604	11.623529411764705	167.11176470588234	174.05882352941177
412377540	1441068855	31.273227171565786	122.52049027756097	11.611764705882353	166.80588235294118	174.52941176470588
412377540	1441068856	31.273166999999997	122.520505	11.6	166.5	175.0
412377540	1441068857	31.273105003246826	122.52051942982278	11.588888888888889	166.76666666666665	175.66666666666666
412377540	1441068858	31.273041888838883	122.520533441451	11.577777777777778	167.03333333333333	176.33333333333334
412377540	1441068859	31.272978540184965	122.52054689424766	11.566666666666666	167.3	177.0
412377540	1441068860	31.272915840693965	122.52055964757672	11.555555555555555	167.56666666666666	177.66666666666666
412377540	1441068861	31.272854673774894	122.52057156080294	11.544444444444444	167.83333333333334	178.33333333333334
412377540	1441068862	31.272795922836814	122.52058249329191	11.533333333333333	168.1	179.0
412377540	1441068863	31.272740471288845	122.52059230440986	11.522222222222222	168.36666666666667	179.66666666666666
412377540	1441068864	31.272689202540164	122.52060085352355	11.511111111111111	168.63333333333335	180.33333333333334
412377540	1441068865	31.272642999999995	122.520608	11.5	168.9	181.0
412377540	1441068866	31.27260205145087	122.5206136852867	11.475	169.6	181.25000000000003
412377540	1441068867	31.27256376216856	122.52061817915144	11.45	170.29999999999998	181.5
412377540	1441068868	31.272524841802	122.52062183344074	11.425	171.0	181.75
412377540	1441068869	31.272482000000007	122.520625	11.4	171.7	182.0
412377540	1441068870	31.272432981875333	122.5206279161646	11.4	172.49999999999997	182.33333333333334
412377540	1441068871	31.272379674397442	122.52063036123405	11.4	173.3	182.66666666666666
412377540	1441068872	31.27232499999999	122.52063200000002	11.4	174.10000000000002	183.0
412377540	1441068873	31.272271343245325	122.52063257673794	11.385714285714286	174.8	183.14285714285714
412377540	1441068874	31.27221893721001	122.52063215365415	11.371428571428572	175.5	183.28571428571428
412377540	1441068875	31.27216747709909	122.52063087243725	11.357142857142858	176.20000000000002	183.42857142857144
412377540	1441068876	31.272116658117625	122.52062887477558	11.342857142857143	176.9	183.57142857142856
412377540	1441068877	31.272066175470613	122.52062630235709	11.32857142857143	177.60000000000002	183.7142857142857
412377540	1441068878	31.27201572436307	122.52062329686942	11.314285714285715	178.3	183.85714285714286
412377540	1441068879	31.271965000000005	122.52062	11.3	179.0	184.0
412377540	1441068880	31.27191377141872	122.5206165281737	11.285714285714286	179.5142857142857	184.0
412377540	1441068881	31.271862102985658	122.52061289676656	11.271428571428572	180.02857142857144	184.0
412377540	1441068882	31.271810132899574	122.52060909589233	11.257142857142858	180.54285714285714	184.0
412377540	1441068883	31.271757999359206	122.52060511566475	11.242857142857142	181.05714285714285	184.0
412377540	1441068884	31.27170584056332	122.52060094619766	11.228571428571428	181.57142857142856	184.0
412377540	1441068885	31.271653794710655	122.52059657760482	11.214285714285714	182.0857142857143	184.0
412377540	1441068886	31.271601999999994	122.520592	11.2	182.6	184.0
412377540	1441068887	31.27155054624644	122.52058721284484	11.2	182.92499999999998	184.25
412377540	1441068888	31.271499329730602	122.52058225299254	11.2	183.25	184.5
412377540	1441068889	31.271448198349468	122.52057716664397	11.2	183.57500000000002	184.75
412377540	1441068890	31.271397000000004	122.52057200000002	11.2	183.9	185.0
412377540	1441068891	31.271345613524815	122.52056679058545	11.2	184.02666666666667	185.0
412377540	1441068892	31.27129404154904	122.52056154122118	11.2	184.15333333333334	185.0
412377540	1441068893	31.271242317643427	122.52055624605211	11.2	184.28	185.0
412377540	1441068894	31.271190475378692	122.52055089922311	11.2	184.40666666666667	185.0
412377540	1441068895	31.271138548325602	122.52054549487912	11.2	184.53333333333336	185.0
412377540	1441068896	31.271086570054944	122.52054002716505	11.2	184.66000000000003	185.0
412377540	1441068897	31.27103457413739	122.52053449022586	11.2	184.7866666666667	185.0
412377540	1441068898	31.270982594143742	122.52052887820642	11.2	184.91333333333336	185.0
412377540	1441068899	31.270930663644727	122.52052318525173	11.2	185.04000000000002	185.0
412377540	1441068900	31.270878816211113	122.52051740550672	11.2	185.16666666666669	185.0
412377540	1441068901	31.270827085413615	122.5205115331163	11.2	185.29333333333335	185.0
412377540	1441068902	31.27077550482302	122.52050556222548	11.2	185.42000000000002	185.0
412377540	1441068903	31.270724108010054	122.52049948697916	11.2	185.54666666666668	185.0
412377540	1441068904	31.270672928545444	122.52049330152236	11.2	185.67333333333335	185.0
412377540	1441068905	31.270622	122.520487	11.2	185.8	185.0
412377540	1441068906	31.270571327433583	122.52048057554398	11.2	185.92727272727274	185.0
412377540	1441068907	31.27052080186292	122.52047401723385	11.2	186.05454545454546	185.0
412377540	1441068908	31.270470285793852	122.5204673131361	11.2	186.1818181818182	185.0
412377540	1441068909	31.27041964173224	122.52046045131725	11.2	186.3090909090909	185.0
412377540	1441068910	31.27036873218394	122.52045341984395	11.2	186.43636363636364	185.0
412377540	1441068911	31.27031741965477	122.52044620678289	11.2	186.56363636363636	185.0
412377540	1441068912	31.270265566650572	122.52043880020084	11.2	186.6909090909091	185.0
412377540	1441068913	31.2702130356772	122.52043118816458	11.2	186.8181818181818	185.0
412377540	1441068914	31.27015968924043	122.52042335874103	11.2	186.94545454545454	185.0
412377540	1441068915	31.270105389846094	122.52041529999714	11.2	187.07272727272726	185.0
412377540	1441068916	31.27005	122.52040700000002	11.2	187.2	185.0
412377540	1441068917	31.269993451159213	122.52039845851134	11.2	187.2444444444444	185.0
412377540	1441068918	31.269935950585932	122.52038972207107	11.2	187.2888888888889	185.0
412377540	1441068919	31.26987777449365	122.52038084891358	11.2	187.33333333333331	185.0
412377540	1441068920	31.269819199095902	122.52037189727295	11.2	187.37777777777777	185.0
412377540	1441068921	31.269760500606235	122.52036292538304	11.2	187.42222222222222	185.0
412377540	1441068922	31.269701955238205	122.52035399147752	11.2	187.46666666666667	185.0
412377540	1441068923	31.269643839205404	122.52034515378978	11.2	187.51111111111112	185.0
412377540	1441068924	31.269586428721468	122.52033647055296	11.2	187.55555555555557	185.0
412377540	1441068925	31.269529999999992	122.520328	11.2	187.60000000000002	185.0
412377540	1441068926	31.269474767602784	122.52031978714919	11.204761904761904	187.5666666666667	185.0
412377540	1441068927	31.26942069948392	122.52031182416097	11.209523809523809	187.53333333333333	185.0
412377540	1441068928	31.26936770194563	122.52030408998135	11.214285714285714	187.50000000000003	185.0
412377540	1441068929	31.269315681290102	122.52029656355647	11.219047619047618	187.46666666666667	185.0
412377540	1441068930	31.269264543819528	122.52028922383259	11.223809523809523	187.43333333333334	185.0
412377540	1441068931	31.269214195836074	122.52028204975602	11.228571428571428	187.4	185.0
412377540	1441068932	31.269164543641924	122.52027502027315	11.233333333333333	187.36666666666667	185.0
412377540	1441068933	31.26911549353924	122.52026811433043	11.238095238095237	187.33333333333334	185.0
412377540	1441068934	31.269066951830176	122.52026131087443	11.242857142857142	187.3	185.0
412377540	1441068935	31.269018824816897	122.52025458885176	11.247619047619047	187.26666666666668	185.0
412377540	1441068936	31.268971018801523	122.52024792720907	11.252380952380953	187.23333333333332	185.0
412377540	1441068937	31.268923440086194	122.52024130489313	11.257142857142858	187.20000000000002	185.0
412377540	1441068938	31.268875994973055	122.52023470085076	11.261904761904763	187.16666666666666	185.0
412377540	1441068939	31.26882858976423	122.52022809402885	11.266666666666667	187.13333333333333	185.0
412377540	1441068940	31.268781130761816	122.52022146337433	11.271428571428572	187.10000000000002	185.0
412377540	1441068941	31.26873352426795	122.5202147878342	11.276190476190477	187.06666666666666	185.0
412377540	1441068942	31.268685676584703	122.52020804635559	11.280952380952382	187.03333333333333	185.0
412377540	1441068943	31.268637494014204	122.5202012178856	11.285714285714286	187.0	185.0
412377540	1441068944	31.268588882858523	122.52019428137147	11.290476190476191	186.96666666666667	185.0
412377540	1441068945	31.26853974941977	122.52018721576047	11.295238095238096	186.93333333333334	185.0
412377540	1441068946	31.268490000000003	122.52017999999998	11.3	186.9	185.0
412377540	1441068947	31.268439570887974	122.52017262108482	11.3	186.92	185.0
412377540	1441068948	31.26838851831926	122.52016509819958	11.3	186.94	185.0
412377540	1441068949	31.26833692851609	122.52015745857604	11.3	186.96	185.0
412377540	1441068950	31.26828488770073	122.52014972944603	11.3	186.98	185.0
412377540	1441068951	31.268232482095453	122.52014193804128	11.3	187.0	185.0
412377540	1441068952	31.268179797922503	122.5201341115934	11.3	187.01999999999998	185.0
412377540	1441068953	31.268126921404193	122.52012627733392	11.3	187.04	185.0
412377540	1441068954	31.26807393876281	122.5201184624943	11.3	187.06	185.0
412377540	1441068955	31.26802093622063	122.52011069430591	11.3	187.07999999999998	185.0
412377540	1441068956	31.267968	122.520103	11.3	187.1	185.0
412377540	1441068957	31.267915200156995	122.52009539779668	11.3	187.1	185.0
412377540	1441068958	31.26786254208291	122.52008786987143	11.3	187.1	185.0
412377540	1441068959	31.267810015002834	122.52008038938867	11.3	187.1	185.0
412377540	1441068960	31.267757608141824	122.52007292951288	11.3	187.1	185.0
412377540	1441068961	31.267705310724956	122.52006546340861	11.3	187.1	185.0
412377540	1441068962	31.2676531119773	122.52005796424051	11.3	187.1	185.0
412377540	1441068963	31.267601001123886	122.52005040517318	11.3	187.1	185.0
412377540	1441068964	31.267548967389764	122.52004275937142	11.3	187.1	185.0
412377540	1441068965	31.267496999999995	122.520035	11.3	187.1	185.0
412377540	1441068966	31.267445086680713	122.52002710676918	11.305000000000001	187.135	185.0
412377540	1441068967	31.267393209162524	122.52001908557091	11.31	187.17	185.0
412377540	1441068968	31.267341347677167	122.52001094884247	11.315000000000001	187.20499999999998	185.0
412377540	1441068969	31.26728948245635	122.52000270902116	11.32	187.24	185.0
412377540	1441068970	31.267237593731817	122.51999437854427	11.325000000000001	187.275	185.0
412377540	1441068971	31.267185661735287	122.51998596984902	11.33	187.31	185.0
412377540	1441068972	31.267133666698516	122.51997749537266	11.335	187.345	185.0
412377540	1441068973	31.267081588853216	122.5199689675524	11.34	187.38	185.0
412377540	1441068974	31.267029408431124	122.5199603988254	11.345	187.415	185.0
412377540	1441068975	31.266977105664008	122.51995180162888	11.350000000000001	187.45	185.0
412377540	1441068976	31.266924660783577	122.51994318839995	11.355	187.485	185.0
412377540	1441068977	31.266872054021587	122.5199345715757	11.360000000000001	187.52	185.0
412377540	1441068978	31.266819265609808	122.51992596359334	11.365	187.555	185.0
412377540	1441068979	31.26676627577995	122.51991737688984	11.370000000000001	187.59	185.0
412377540	1441068980	31.266713064763817	122.51990882390234	11.375	187.625	185.0
412377540	1441068981	31.26665961279311	122.51990031706784	11.38	187.66	185.0
412377540	1441068982	31.26660590009962	122.51989186882338	11.385	187.69500000000002	185.0
412377540	1441068983	31.266551906915094	122.51988349160592	11.39	187.73000000000002	185.0
412377540	1441068984	31.266497613471294	122.51987519785249	11.395	187.76500000000001	185.0
412377540	1441068985	31.26644300000001	122.51986699999999	11.4	187.8	185.0
412377540	1441068986	31.266388055816947	122.51985890762073	11.403333333333334	187.76000000000002	185.0
412377540	1441068987	31.26633280657375	122.51985091882835	11.406666666666666	187.72000000000003	185.0
412377540	1441068988	31.266277287006098	122.51984302887193	11.41	187.68000000000004	185.0
412377540	1441068989	31.266221531849574	122.51983523300044	11.413333333333334	187.64000000000001	185.0
412377540	1441068990	31.266165575839818	122.51982752646296	11.416666666666668	187.60000000000002	185.0
412377540	1441068991	31.266109453712453	122.5198199045085	11.42	187.56	185.0
412377540	1441068992	31.2660532002031	122.51981236238605	11.423333333333334	187.52	185.0
412377540	1441068993	31.265996850047394	122.51980489534469	11.426666666666668	187.48000000000002	185.0
412377540	1441068994	31.265940437980937	122.51979749863342	11.43	187.44000000000003	185.0
412377540	1441068995	31.265883998739397	122.51979016750128	11.433333333333334	187.40000000000003	185.0
412377540	1441068996	31.265827567058373	122.51978289719729	11.436666666666667	187.36	185.0
412377540	1441068997	31.265771177673493	122.51977568297052	11.44	187.32	185.0
412377540	1441068998	31.26571486532036	122.51976852006996	11.443333333333333	187.28	185.0
412377540	1441068999	31.265658664734637	122.51976140374468	11.446666666666667	187.24	185.0
412377540	1441069000	31.265602610651946	122.5197543292437	11.45	187.20000000000002	185.0
412377540	1441069001	31.26554673780789	122.51974729181605	11.453333333333333	187.16000000000003	185.0
412377540	1441069002	31.26549108093811	122.51974028671083	11.456666666666667	187.12	185.0
412377540	1441069003	31.265435674778228	122.51973330917701	11.46	187.08	185.0
412377540	1441069004	31.26538055406388	122.51972635446371	11.463333333333333	187.04	185.0
412377540	1441069005	31.26532575353069	122.51971941781994	11.466666666666667	187.0	185.0
412377540	1441069006	31.265271307914276	122.51971249449477	11.47	186.96	185.0
412377540	1441069007	31.265217251950254	122.51970557973728	11.473333333333333	186.92	185.0
412377540	1441069008	31.265163620374274	122.51969866879647	11.476666666666667	186.88	185.0
412377540	1441069009	31.265110447921952	122.51969175692145	11.48	186.84	185.0
412377540	1441069010	31.26505776932892	122.51968483936123	11.483333333333334	186.8	185.0
412377540	1441069011	31.265005619330804	122.51967791136495	11.486666666666666	186.76000000000002	185.0
412377540	1441069012	31.26495403266322	122.51967096818161	11.49	186.72	185.0
412377540	1441069013	31.264903044061814	122.51966400506029	11.493333333333334	186.67999999999998	185.0
412377540	1441069014	31.264852688262195	122.51965701725005	11.496666666666666	186.64	185.0
412377540	1441069015	31.264803	122.51965	11.5	186.6	185.0
412377540	1441069016	31.26475398364197	122.5196429511824	11.5	186.6090909090909	185.0
412377540	1441069017	31.264705522079375	122.51963587916256	11.5	186.61818181818182	185.0
412377540	1441069018	31.264657467834542	122.51962879492902	11.5	186.62727272727273	185.0
412377540	1441069019	31.264609673429895	122.51962170947037	11.5	186.63636363636363	185.0
412377540	1441069020	31.264561991387733	122.51961463377518	11.5	186.64545454545456	185.0
412377540	1441069021	31.26451427423048	122.51960757883208	11.5	186.65454545454543	185.0
412377540	1441069022	31.264466374480463	122.51960055562965	11.5	186.66363636363636	185.0
412377540	1441069023	31.264418144660052	122.51959357515658	11.5	186.67272727272726	185.0
412377540	1441069024	31.264369437291602	122.5195866484015	11.5	186.68181818181816	185.0
412377540	1441069025	31.264320104897457	122.51957978635306	11.5	186.6909090909091	185.0
412377540	1441069026	31.264269999999996	122.51957300000001	11.5	186.7	185.0
412377540	1441069027	31.264219019072915	122.51956629327712	11.511111111111111	186.7	185.0
412377540	1441069028	31.264167234395355	122.5195596419039	11.522222222222222	186.7	185.0
412377540	1441069029	31.26411476219781	122.51955301454595	11.533333333333333	186.7	185.0
412377540	1441069030	31.264061718710746	122.51954637986896	11.544444444444444	186.7	185.0
412377540	1441069031	31.264008220164683	122.51953970653864	11.555555555555555	186.7	185.0
412377540	1441069032	31.2639543827901	122.51953296322078	11.566666666666666	186.7	185.0
412377540	1441069033	31.263900322817467	122.51952611858115	11.577777777777778	186.7	185.0
412377540	1441069034	31.263846156477268	122.5195191412856	11.588888888888889	186.7	185.0
412377540	1441069035	31.263791999999988	122.51951200000002	11.6	186.7	185.0
412377540	1441069036	31.263737948067693	122.51950467171616	11.6	186.73999999999998	185.0
412377540	1441069037	31.263684009168916	122.51949716672901	11.6	186.77999999999997	185.0
412377540	1441069038	31.26363017024377	122.51948950365936	11.6	186.82	185.0
412377540	1441069039	31.26357641823236	122.51948170112799	11.6	186.85999999999999	185.0
412377540	1441069040	31.26352274007483	122.51947377775555	11.6	186.89999999999998	185.0
412377540	1441069041	31.263469122711307	122.51946575216277	11.6	186.94	185.0
412377540	1441069042	31.26341555308192	122.51945764297025	11.6	186.98	185.0
412377540	1441069043	31.26336201812681	122.5194494687986	11.6	187.01999999999998	185.0
412377540	1441069044	31.263308504786135	122.51944124826834	11.6	187.06	185.0
412377540	1441069045	31.26325500000001	122.519433	11.6	187.1	185.0
412377540	1441069046	31.26320149282518	122.51942473980819	11.6	187.1	185.0
412377540	1441069047	31.26314798078478	122.51941647228387	11.6	187.1	185.0
412377540	1441069048	31.26309446351851	122.5194081992121	11.6	187.1	185.0
412377540	1441069049	31.26304094066607	122.51939992237796	11.6	187.1	185.0
412377540	1441069050	31.26298741186715	122.51939164356654	11.6	187.1	185.0
412377540	1441069051	31.262933876761476	122.51938336456283	11.6	187.1	185.0
412377540	1441069052	31.262880334988775	122.51937508715197	11.6	187.1	185.0
412377540	1441069053	31.26282678618873	122.51936681311895	11.6	187.1	185.0
412377540	1441069054	31.262773230001056	122.51935854424885	11.6	187.1	185.0
412377540	1441069055	31.26271966606544	122.51935028232671	11.6	187.1	185.0
412377540	1441069056	31.26266609402164	122.51934202913758	11.6	187.1	185.0
412377540	1441069057	31.262612513509332	122.51933378646646	11.6	187.1	185.0
412377540	1441069058	31.26255892416821	122.51932555609845	11.6	187.1	185.0
412377540	1441069059	31.262505325638028	122.51931733981854	11.6	187.1	185.0
412377540	1441069060	31.262451717558466	122.51930913941173	11.6	187.1	185.0
412377540	1441069061	31.26239809956926	122.51930095666309	11.6	187.1	185.0
412377540	1441069062	31.26234447131009	122.5192927933576	11.6	187.1	185.0
412377540	1441069063	31.262290832420703	122.5192846512803	11.6	187.1	185.0
412377540	1441069064	31.262237182540773	122.51927653221621	11.6	187.1	185.0
412377540	1441069065	31.26218352131005	122.51926843795029	11.6	187.1	185.0
412377540	1441069066	31.26212984836823	122.51926037026757	11.6	187.1	185.0
412377540	1441069067	31.26207616335503	122.51925233095305	11.6	187.1	185.0
412377540	1441069068	31.26202246591017	122.51924432179176	11.6	187.1	185.0
412377540	1441069069	31.261968755673347	122.51923634456861	11.6	187.1	185.0
412377540	1441069070	31.261915032284296	122.51922840106864	11.6	187.1	185.0
412377540	1441069071	31.261861295382708	122.51922049307682	11.6	187.1	185.0
412377540	1441069072	31.261807544608335	122.51921262237812	11.6	187.1	185.0
412377540	1441069073	31.261753779600845	122.51920479075754	11.6	187.1	185.0
412377540	1441069074	31.2617	122.51919700000002	11.6	187.1	185.0
412377540	1441069075	31.261646205228264	122.5191892545827	11.6	187.03333333333333	185.08333333333334
412377540	1441069076	31.26159239383925	122.51918156975144	11.6	186.96666666666667	185.16666666666666
412377540	1441069077	31.261538564169285	122.51917396344416	11.6	186.9	185.25
412377540	1441069078	31.26148471455476	122.51916645359874	11.6	186.83333333333334	185.33333333333331
412377540	1441069079	31.26143084333207	122.51915905815314	11.6	186.76666666666665	185.41666666666666
412377540	1441069080	31.26137694883756	122.5191517950451	11.6	186.7	185.5
412377540	1441069081	31.261323029407624	122.51914468221248	11.6	186.63333333333335	185.58333333333334
412377540	1441069082	31.261269083378636	122.51913773759298	11.6	186.56666666666666	185.66666666666669
412377540	1441069083	31.261215109086997	122.51913097912433	11.6	186.5	185.75
412377540	1441069084	31.26116110486908	122.5191244247442	11.6	186.43333333333337	185.83333333333334
412377540	1441069085	31.261107069061275	122.51911809239024	11.6	186.36666666666667	185.91666666666666
412377540	1441069086	31.261052999999986	122.519112	11.6	186.3	186.0
412377540	1441069087	31.260998897536492	122.51910615696883	11.59655172413793	186.33103448275864	186.3103448275862
412377540	1441069088	31.260944767581467	122.51910053852319	11.593103448275862	186.36206896551727	186.62068965517244
412377540	1441069089	31.260890617560552	122.51909511134735	11.589655172413792	186.39310344827587	186.93103448275863
412377540	1441069090	31.260836454899316	122.5190898421257	11.586206896551724	186.4241379310345	187.24137931034483
412377540	1441069091	31.260782287023332	122.51908469754264	11.582758620689654	186.45517241379312	187.55172413793105
412377540	1441069092	31.26072812135819	122.51907964428275	11.579310344827586	186.48620689655175	187.86206896551724
412377540	1441069093	31.26067396532945	122.51907464903061	11.575862068965517	186.51724137931038	188.17241379310346
412377540	1441069094	31.260619826362678	122.51906967847088	11.572413793103449	186.54827586206898	188.48275862068968
412377540	1441069095	31.26056571188345	122.51906469928831	11.568965517241379	186.57931034482758	188.79310344827587
412377540	1441069096	31.260511629317318	122.51905967816772	11.56551724137931	186.6103448275862	189.10344827586206
412377540	1441069097	31.260457586089835	122.519054581794	11.562068965517241	186.64137931034483	189.41379310344828
412377540	1441069098	31.26040358962655	122.51904937685211	11.558620689655172	186.67241379310346	189.72413793103448
412377540	1441069099	31.26034964735299	122.5190440300271	11.555172413793104	186.70344827586206	190.0344827586207
412377540	1441069100	31.260295766694732	122.51903850800412	11.551724137931034	186.7344827586207	190.34482758620692
412377540	1441069101	31.26024195507729	122.5190327774683	11.548275862068966	186.7655172413793	190.6551724137931
412377540	1441069102	31.260188219926192	122.51902680510496	11.544827586206896	186.79655172413794	190.96551724137933
412377540	1441069103	31.26013456866696	122.51902055759938	11.541379310344828	186.82758620689654	191.27586206896552
412377540	1441069104	31.260081008725123	122.51901400163703	11.537931034482758	186.85862068965517	191.58620689655172
412377540	1441069105	31.260027547526192	122.51900710390333	11.53448275862069	186.8896551724138	191.89655172413794
412377540	1441069106	31.25997419249563	122.5189998310839	11.53103448275862	186.92068965517242	192.20689655172416
412377540	1441069107	31.259920951058955	122.51899214986432	11.527586206896551	186.95172413793102	192.51724137931035
412377540	1441069108	31.259867830641642	122.51898402693028	11.524137931034483	186.98275862068962	192.82758620689657
412377540	1441069109	31.259814838669165	122.51897542896755	11.520689655172413	187.01379310344825	193.13793103448276
412377540	1441069110	31.259761982566964	122.51896632266198	11.517241379310345	187.04482758620688	193.44827586206895
412377540	1441069111	31.259709269760478	122.51895667469944	11.513793103448275	187.0758620689655	193.7586206896552
412377540	1441069112	31.25965670767515	122.5189464517659	11.510344827586207	187.10689655172413	194.0689655172414
412377540	1441069113	31.259604303736378	122.51893562054741	11.506896551724138	187.13793103448273	194.3793103448276
412377540	1441069114	31.259552065369526	122.51892414773008	11.50344827586207	187.16896551724136	194.6896551724138
412377540	1441069115	31.259499999999996	122.51891200000001	11.5	187.2	195.0
412377540	1441069116	31.25944811155837	122.51889915997005	11.49	187.73999999999998	195.1
412377540	1441069117	31.25939638999631	122.51888567395923	11.48	188.28	195.2
412377540	1441069118	31.259344821770757	122.51887160421316	11.47	188.82	195.3
412377540	1441069119	31.25929339333865	122.5188570129772	11.46	189.36	195.4
412377540	1441069120	31.259242091156956	122.51884196249662	11.45	189.9	195.5
412377540	1441069121	31.25919090168264	122.51882651501658	11.44	190.44	195.6
412377540	1441069122	31.259139811372744	122.51881073278207	11.43	190.98	195.7
412377540	1441069123	31.25908880668429	122.518794678038	11.42	191.51999999999998	195.8
412377540	1441069124	31.259037874074348	122.51877841302908	11.41	192.06	195.9
412377540	1441069125	31.258987000000005	122.51876200000001	11.4	192.6	196.0
412377540	1441069126	31.258936173058345	122.51874549111332	11.395238095238096	192.80476190476193	196.04761904761907
412377540	1441069127	31.25888539040637	122.5187288982039	11.39047619047619	193.0095238095238	196.09523809523807
412377540	1441069128	31.258834651341	122.5187122230247	11.385714285714286	193.21428571428572	196.14285714285714
412377540	1441069129	31.258783955159203	122.51869546732867	11.380952380952381	193.41904761904763	196.19047619047618
412377540	1441069130	31.25873330115791	122.5186786328687	11.376190476190477	193.62380952380954	196.23809523809524
412377540	1441069131	31.258682688634096	122.51866172139778	11.371428571428572	193.82857142857142	196.2857142857143
412377540	1441069132	31.258632116884666	122.51864473466878	11.366666666666667	194.03333333333333	196.33333333333331
412377540	1441069133	31.258581585206613	122.51862767443468	11.361904761904762	194.23809523809527	196.38095238095238
412377540	1441069134	31.258531092896874	122.5186105424484	11.357142857142858	194.44285714285715	196.42857142857144
412377540	1441069135	31.25848063925241	122.5185933404628	11.352380952380953	194.64761904761906	196.47619047619048
412377540	1441069136	31.258430223570155	122.51857607023085	11.347619047619048	194.85238095238097	196.52380952380952
412377540	1441069137	31.258379845147076	122.51855873350543	11.342857142857143	195.05714285714288	196.57142857142856
412377540	1441069138	31.25832950328013	122.51854133203948	11.338095238095239	195.26190476190476	196.61904761904762
412377540	1441069139	31.258279197266262	122.51852386758588	11.333333333333334	195.46666666666667	196.66666666666669
412377540	1441069140	31.25822892640243	122.51850634189755	11.32857142857143	195.6714285714286	196.71428571428572
412377540	1441069141	31.258178689985613	122.51848875672735	11.323809523809524	195.8761904761905	196.76190476190476
412377540	1441069142	31.258128487312742	122.51847111382823	11.31904761904762	196.0809523809524	196.80952380952382
412377540	1441069143	31.25807831768079	122.51845341495303	11.314285714285715	196.2857142857143	196.85714285714286
412377540	1441069144	31.258028180386695	122.51843566185468	11.30952380952381	196.49047619047622	196.90476190476193
412377540	1441069145	31.25797807472746	122.51841785628605	11.304761904761905	196.6952380952381	196.95238095238096
412377540	1441069146	31.257928000000003	122.5184	11.3	196.9	197.0
412377540	1441069147	31.257877953301875	122.51838210119614	11.3	196.9666666666667	197.0
412377540	1441069148	31.257827922932872	122.51836419386088	11.3	197.03333333333336	197.0
412377540	1441069149	31.25777789499337	122.51834631842722	11.3	197.1	197.0
412377540	1441069150	31.257727855583767	122.51832851532816	11.3	197.16666666666669	197.0
412377540	1441069151	31.2576777908045	122.51831082499658	11.3	197.23333333333335	197.0
412377540	1441069152	31.25762768675603	122.51829328786526	11.3	197.3	197.0
412377540	1441069153	31.257577529538782	122.51827594436698	11.3	197.36666666666667	197.0
412377540	1441069154	31.257527305253273	122.51825883493434	11.3	197.43333333333334	197.0
412377540	1441069155	31.257476999999994	122.518242	11.3	197.5	197.0
412377540	1441069156	31.25742660344313	122.51822546735319	11.3	197.33	197.3
412377540	1441069157	31.257376119501455	122.51820921421023	11.3	197.16	197.6
412377540	1441069158	31.25732555565736	122.51819320514431	11.3	196.99	197.9
412377540	1441069159	31.25727491939326	122.51817740472866	11.3	196.82	198.20000000000002
412377540	1441069160	31.257224218191507	122.51816177753656	11.3	196.65	198.50000000000003
412377540	1441069161	31.257173459534474	122.5181462881414	11.3	196.48000000000002	198.8
412377540	1441069162	31.257122650904495	122.5181309011166	11.3	196.31	199.1
412377540	1441069163	31.257071799783876	122.5181155810357	11.3	196.14000000000001	199.4
412377540	1441069164	31.257020913654948	122.51810029247228	11.3	195.97	199.7
412377540	1441069165	31.256970000000006	122.518085	11.3	195.8	200.0
412377540	1441069166	31.256919067305684	122.51806967212605	11.3	195.75	200.4
412377540	1441069167	31.256868128076174	122.51805429309158	11.3	195.70000000000002	200.8
412377540	1441069168	31.25681719582006	122.51803885107125	11.3	195.65	201.20000000000002
412377540	1441069169	31.256766284045867	122.51802333423979	11.3	195.60000000000002	201.6
412377540	1441069170	31.256715406262174	122.51800773077181	11.3	195.55	202.0
412377540	1441069171	31.25666457597751	122.51799202884207	11.3	195.5	202.4
412377540	1441069172	31.256613806700443	122.51797621662526	11.3	195.45000000000002	202.8
412377540	1441069173	31.25656311193948	122.51796028229612	11.3	195.4	203.20000000000002
412377540	1441069174	31.256512505203162	122.51794421402944	11.3	195.35000000000002	203.6
412377540	1441069175	31.256462000000003	122.51792799999998	11.3	195.3	204.0
412377540	1441069176	31.256411609334382	122.51791161614125	11.290000000000001	195.57000000000002	204.4
412377540	1441069177	31.25636134419409	122.51789498942173	11.280000000000001	195.84	204.8
412377540	1441069178	31.256311215062627	122.51787803456885	11.27	196.11	205.20000000000002
412377540	1441069179	31.25626123242355	122.51786066631014	11.26	196.38	205.60000000000002
412377540	1441069180	31.256211406760357	122.51784279937334	11.25	196.65	206.0
412377540	1441069181	31.256161748556426	122.51782434848634	11.24	196.92000000000002	206.4
412377540	1441069182	31.256112268295155	122.5178052283772	11.23	197.19	206.8
412377540	1441069183	31.25606297645982	122.51778535377412	11.219999999999999	197.46	207.20000000000002
412377540	1441069184	31.256013883533722	122.51776463940556	11.209999999999999	197.73	207.60000000000002
412377540	1441069185	31.255965	122.517743	11.2	198.0	208.0
412377540	1441069186	31.25591633762796	122.51772038392954	11.2	198.6	208.14285714285717
412377540	1441069187	31.255867913331684	122.51769687413982	11.2	199.2	208.28571428571428
412377540	1441069188	31.255819745311467	122.51767258721962	11.2	199.79999999999998	208.42857142857144
412377540	1441069189	31.255771851767694	122.5176476397574	11.2	200.4	208.57142857142858
412377540	1441069190	31.25572425090082	122.51762214834147	11.2	201.0	208.71428571428572
412377540	1441069191	31.255676960911373	122.51759622955976	11.2	201.6	208.85714285714286
412377540	1441069192	31.255629999999986	122.51756999999999	11.2	202.2	209.0
412377540	1441069193	31.2555833690906	122.51754356688762	11.149999999999999	202.7	209.0
412377540	1441069194	31.255537	122.51751699999998	11.1	203.2	209.0
412377540	1441069195	31.255490816133456	122.51749035033042	11.1	203.52499999999998	209.0
412377540	1441069196	31.25544477635707	122.51746363118467	11.1	203.85	209.0
412377540	1441069197	31.255398848402134	122.51743684644657	11.1	204.17499999999998	209.0
412377540	1441069198	31.255352999999992	122.51741	11.1	204.5	209.0
412377540	1441069199	31.255307204076228	122.51738309452132	11.094117647058823	204.6764705882353	209.05882352941177
412377540	1441069200	31.255261454333716	122.51735612785689	11.088235294117647	204.85294117647058	209.11764705882354
412377540	1441069201	31.25521574966958	122.51732909664547	11.08235294117647	205.02941176470588	209.1764705882353
412377540	1441069202	31.255170088980986	122.51730199752586	11.076470588235294	205.2058823529412	209.23529411764707
412377540	1441069203	31.25512447116507	122.51727482713693	11.070588235294117	205.38235294117646	209.29411764705884
412377540	1441069204	31.25507889511898	122.51724758211745	11.064705882352941	205.55882352941177	209.35294117647058
412377540	1441069205	31.255033359739862	122.5172202591063	11.058823529411764	205.73529411764704	209.41176470588238
412377540	1441069206	31.254987863924814	122.51719285474229	11.052941176470588	205.91176470588235	209.47058823529414
412377540	1441069207	31.25494240657102	122.51716536566425	11.047058823529412	206.08823529411765	209.52941176470588
412377540	1441069208	31.254896986575588	122.51713778851106	11.041176470588235	206.26470588235293	209.58823529411765
412377540	1441069209	31.254851602835647	122.51711011992163	11.035294117647059	206.44117647058823	209.64705882352942
412377540	1441069210	31.254806254248304	122.51708235653473	11.029411764705882	206.61764705882354	209.7058823529412
412377540	1441069211	31.254760939710728	122.51705449498931	11.023529411764706	206.7941176470588	209.76470588235296
412377540	1441069212	31.254715658119974	122.51702653192424	11.01764705882353	206.97058823529412	209.82352941176472
412377540	1441069213	31.254670408373197	122.51699846397838	11.011764705882353	207.14705882352942	209.8823529411765
412377540	1441069214	31.254625189367506	122.51697028779067	11.005882352941176	207.3235294117647	209.94117647058823
412377540	1441069215	31.254579999999997	122.516942	11.0	207.5	210.00000000000003
412377540	1441069216	31.254534839673983	122.51691359800081	11.0	207.64999999999998	210.00000000000003
412377540	1441069217	31.25448970981767	122.51688508220954	11.0	207.8	210.00000000000003
412377540	1441069218	31.25444461236538	122.51685645379816	11.0	207.95	210.00000000000003
412377540	1441069219	31.254399549251495	122.51682771393867	11.0	208.1	210.00000000000003
412377540	1441069220	31.254354522410406	122.51679886380298	11.0	208.25	210.00000000000003
412377540	1441069221	31.254309533776485	122.51676990456305	11.0	208.39999999999998	210.00000000000003
412377540	1441069222	31.254264585284112	122.51674083739086	11.0	208.55	210.00000000000003
412377540	1441069223	31.254219678867642	122.51671166345832	11.0	208.7	210.00000000000003
412377540	1441069224	31.25417481646147	122.5166823839374	11.0	208.85000000000002	210.00000000000003
412377540	1441069225	31.254129999999996	122.516653	11.0	209.0	210.00000000000003
412377540	1441069226	31.254085229629634	122.51662351714256	11.0	209.09	210.00000000000003
412377540	1441069227	31.25404049834525	122.51659395815932	11.0	209.17999999999998	210.00000000000003
412377540	1441069228	31.253995797353728	122.51656435016898	11.0	209.27	210.00000000000003
412377540	1441069229	31.253951117862034	122.51653472029021	11.0	209.36	210.00000000000003
412377540	1441069230	31.253906451077118	122.5165050956416	11.0	209.45	210.00000000000003
412377540	1441069231	31.253861788205985	122.51647550334175	11.0	209.54	210.00000000000003
412377540	1441069232	31.253817120455654	122.5164459705092	11.0	209.63	210.00000000000003
412377540	1441069233	31.25377243903316	122.51641652426243	11.0	209.72	210.00000000000003
412377540	1441069234	31.253727735145585	122.51638719171987	11.0	209.81	210.00000000000003
412377540	1441069235	31.25368299999999	122.51635799999998	11.0	209.9	210.00000000000003
412377540	1441069236	31.253638225911743	122.51632897050875	11.005263157894737	209.78421052631577	210.10526315789474
412377540	1441069237	31.25359340962911	122.5163001018027	11.010526315789473	209.66842105263157	210.21052631578948
412377540	1441069238	31.253548549008578	122.516271386726	11.01578947368421	209.55263157894734	210.31578947368422
412377540	1441069239	31.253503641906644	122.51624281812288	11.021052631578947	209.43684210526317	210.42105263157896
412377540	1441069240	31.25345868617977	122.5162143888375	11.026315789473685	209.32105263157894	210.5263157894737
412377540	1441069241	31.253413679684446	122.51618609171409	11.031578947368422	209.20526315789473	210.6315789473684
412377540	1441069242	31.253368620277136	122.5161579195969	11.036842105263158	209.0894736842105	210.73684210526315
412377540	1441069243	31.25332350581431	122.5161298653302	11.042105263157895	208.9736842105263	210.8421052631579
412377540	1441069244	31.253278334152416	122.51610192175825	11.047368421052632	208.85789473684207	210.94736842105263
412377540	1441069245	31.25323310314788	122.51607408172531	11.052631578947368	208.7421052631579	211.0526315789474
412377540	1441069246	31.253187810657185	122.51604633807568	11.057894736842105	208.62631578947367	211.1578947368421
412377540	1441069247	31.253142454536718	122.51601868365371	11.063157894736841	208.51052631578946	211.26315789473685
412377540	1441069248	31.25309703264296	122.51599111130373	11.068421052631578	208.39473684210526	211.3684210526316
412377540	1441069249	31.253051542832303	122.51596361387006	11.073684210526315	208.27894736842103	211.47368421052633
412377540	1441069250	31.25300598296117	122.51593618419709	11.078947368421053	208.16315789473683	211.57894736842107
412377540	1441069251	31.252960350885978	122.51590881512921	11.08421052631579	208.04736842105262	211.68421052631578
412377540	1441069252	31.25291464446311	122.51588149951078	11.089473684210526	207.93157894736842	211.78947368421052
412377540	1441069253	31.252868861548983	122.51585423018624	11.094736842105263	207.8157894736842	211.89473684210526
412377540	1441069254	31.252823	122.515827	11.1	207.7	212.0
412377540	1441069255	31.252777061349626	122.51579979893131	11.095238095238095	207.76190476190476	212.33333333333331
412377540	1441069256	31.252731061839786	122.51577260549854	11.09047619047619	207.82380952380953	212.66666666666666
412377540	1441069257	31.25268502138949	122.51574539535491	11.085714285714285	207.88571428571427	213.0
412377540	1441069258	31.2526389599177	122.51571814415361	11.08095238095238	207.947619047619	213.33333333333334
412377540	1441069259	31.252592897343376	122.5156908275479	11.076190476190476	208.00952380952378	213.66666666666666
412377540	1441069260	31.252546853585464	122.51566342119108	11.071428571428571	208.07142857142856	214.0
412377540	1441069261	31.252500848562864	122.5156359007364	11.066666666666666	208.13333333333333	214.33333333333331
412377540	1441069262	31.252454902194504	122.51560824183721	11.061904761904762	208.19523809523807	214.66666666666669
412377540	1441069263	31.252409034399243	122.51558042014686	11.057142857142857	208.25714285714284	215.0
412377540	1441069264	31.25236326509595	122.51555241131872	11.052380952380952	208.3190476190476	215.33333333333334
412377540	1441069265	31.252317614203445	122.51552419100618	11.047619047619047	208.38095238095238	215.66666666666666
412377540	1441069266	31.25227210164055	122.51549573486264	11.042857142857143	208.44285714285715	216.0
412377540	1441069267	31.252226747326056	122.51546701854154	11.038095238095238	208.50476190476192	216.33333333333334
412377540	1441069268	31.252181571178742	122.51543801769637	11.033333333333333	208.56666666666666	216.66666666666669
412377540	1441069269	31.252136593117346	122.51540870798058	11.028571428571428	208.62857142857143	217.0
412377540	1441069270	31.25209183306058	122.51537906504767	11.023809523809524	208.69047619047618	217.33333333333334
412377540	1441069271	31.252047310927164	122.51534906455119	11.019047619047619	208.75238095238095	217.66666666666669
412377540	1441069272	31.252003046635764	122.51531868214461	11.014285714285714	208.81428571428572	218.0
412377540	1441069273	31.251959060105015	122.5152878934815	11.00952380952381	208.87619047619046	218.33333333333334
412377540	1441069274	31.251915371253578	122.51525667421546	11.004761904761905	208.93809523809523	218.66666666666669
412377540	1441069275	31.251872	122.51522500000002	11.0	209.0	219.00000000000003
412377540	1441069276	31.25182896112543	122.51519285660936	10.99	209.47	219.10000000000002
412377540	1441069277	31.25178624886122	122.51516027030009	10.98	209.94	219.20000000000002
412377540	1441069278	31.251743852301303	122.51512727744934	10.97	210.41	219.3
412377540	1441069279	31.25170176053966	122.51509391443417	10.96	210.88	219.4
412377540	1441069280	31.25165996267028	122.51506021763164	10.95	211.35	219.5
412377540	1441069281	31.2516184477872	122.51502622341866	10.94	211.82	219.6
412377540	1441069282	31.251577204984514	122.5149919681722	10.93	212.29	219.7
412377540	1441069283	31.251536223356304	122.51495748826906	10.92	212.76	219.8
412377540	1441069284	31.251495491996746	122.51492282008608	10.91	213.23	219.9
412377540	1441069285	31.251455	122.514888	10.9	213.7	220.0
412377540	1441069286	31.25141473261456	122.5148530599402	10.9	214.03	220.0
412377540	1441069287	31.25137465970607	122.51481801404655	10.9	214.35999999999999	220.0
412377540	1441069288	31.25133474729443	122.51478287201172	10.9	214.69	220.0
412377540	1441069289	31.251294961399584	122.51474764352832	10.9	215.02	220.0
412377540	1441069290	31.251255268041447	122.51471233828903	10.9	215.35	220.0
412377540	1441069291	31.251215633239976	122.51467696598654	10.9	215.68	220.0
412377540	1441069292	31.251176023015145	122.51464153631362	10.9	216.01	220.0
412377540	1441069293	31.251136403386866	122.51460605896301	10.9	216.34	220.0
412377540	1441069294	31.25109674037516	122.51457054362753	10.9	216.67000000000002	220.0
412377540	1441069295	31.251056999999996	122.51453500000001	10.9	217.0	220.0
412377540	1441069296	31.251017155415695	122.51449943763322	10.9	217.04000000000002	220.0
412377540	1441069297	31.25097720831399	122.51446386551964	10.9	217.08	220.0
412377540	1441069298	31.250937167520895	122.51442829251158	10.9	217.12	220.0
412377540	1441069299	31.250897041862466	122.51439272746136	10.9	217.16	220.0
412377540	1441069300	31.250856840164754	122.51435717922125	10.9	217.20000000000002	220.0
412377540	1441069301	31.250816571253846	122.51432165664347	10.9	217.24000000000004	220.0
412377540	1441069302	31.250776243955833	122.51428616858027	10.9	217.28000000000003	220.0
412377540	1441069303	31.250735867096775	122.51425072388389	10.9	217.32000000000002	220.0
412377540	1441069304	31.250695449502796	122.5142153314064	10.9	217.36	220.0
412377540	1441069305	31.25065499999999	122.51418	10.9	217.4	220.0
412377540	1441069306	31.250614528820705	122.51414473271961	10.9	217.38888888888889	220.0
412377540	1441069307	31.250574051822007	122.51410950943144	10.9	217.3777777777778	220.0
412377540	1441069308	31.250533586267196	122.51407430420456	10.9	217.3666666666667	220.0
412377540	1441069309	31.250493149419512	122.51403909110803	10.9	217.35555555555558	220.0
412377540	1441069310	31.2504527585422	122.51400384421098	10.9	217.34444444444446	220.0
412377540	1441069311	31.25041243089844	122.5139685375825	10.9	217.33333333333334	220.0
412377540	1441069312	31.25037218375138	122.51393314529174	10.9	217.32222222222225	220.0
412377540	1441069313	31.250332034364206	122.51389764140787	10.9	217.31111111111113	220.0
412377540	1441069314	31.250291999999995	122.51386200000002	10.9	217.3	220.0
412377540	1441069315	31.250252094089337	122.51382620042672	10.9	217.39032258064518	220.0
412377540	1441069316	31.250212314732895	122.5137902432038	10.9	217.48064516129034	220.0
412377540	1441069317	31.250172656198792	122.51375413413628	10.9	217.5709677419355	220.0
412377540	1441069318	31.25013311275521	122.51371787902931	10.9	217.66129032258067	220.0
412377540	1441069319	31.25009367867029	122.51368148368796	10.9	217.75161290322583	220.0
412377540	1441069320	31.250054348212196	122.51364495391732	10.9	217.841935483871	220.0
412377540	1441069321	31.250015115649127	122.51360829552252	10.9	217.93225806451616	220.0
412377540	1441069322	31.24997597524924	122.51357151430858	10.9	218.0225806451613	220.0
412377540	1441069323	31.24993692128072	122.51353461608063	10.9	218.11290322580646	220.0
412377540	1441069324	31.24989794801177	122.51349760664375	10.9	218.20322580645163	220.0
412377540	1441069325	31.249859049710604	122.51346049180304	10.9	218.2935483870968	220.0
412377540	1441069326	31.24982022064538	122.51342327736354	10.9	218.38387096774193	220.0
412377540	1441069327	31.24978145508435	122.51338596913037	10.9	218.4741935483871	220.0
412377540	1441069328	31.249742747295723	122.51334857290858	10.9	218.56451612903226	220.0
412377540	1441069329	31.24970409154772	122.51331109450327	10.9	218.65483870967742	220.0
412377540	1441069330	31.249665482108558	122.51327353971949	10.9	218.74516129032259	220.0
412377540	1441069331	31.249626913246495	122.51323591436238	10.9	218.83548387096775	220.0
412377540	1441069332	31.249588379229756	122.51319822423693	10.9	218.9258064516129	220.0
412377540	1441069333	31.249549874326583	122.5131604751483	10.9	219.01612903225808	220.0
412377540	1441069334	31.249511392805267	122.5131226729015	10.9	219.10645161290324	220.0
412377540	1441069335	31.249472928934054	122.51308482330161	10.9	219.1967741935484	220.0
412377540	1441069336	31.2494344769812	122.51304693215376	10.9	219.28709677419357	220.0
412377540	1441069337	31.249396031215	122.51300900526296	10.9	219.37741935483874	220.0
412377540	1441069338	31.249357585903724	122.51297104843431	10.9	219.46774193548387	220.0
412377540	1441069339	31.24931913531567	122.5129330674729	10.9	219.55806451612904	220.0
412377540	1441069340	31.249280673719138	122.51289506818378	10.9	219.6483870967742	220.0
412377540	1441069341	31.24924219538242	122.51285705637201	10.9	219.73870967741934	220.0
412377540	1441069342	31.24920369457382	122.51281903784266	10.9	219.8290322580645	220.0
412377540	1441069343	31.24916516556167	122.51278101840084	10.9	219.91935483870967	220.0
412377540	1441069344	31.249126602614282	122.5127430038516	10.9	220.00967741935483	220.0
412377540	1441069345	31.24908800000001	122.512705	10.9	220.1	220.0
412377540	1441069346	31.249049351455945	122.51266701382414	10.9	220.08	220.0
412377540	1441069347	31.249010648594332	122.51262905699427	10.9	220.06	220.0
412377540	1441069348	31.24897188249628	122.51259114235364	10.9	220.04	220.0
412377540	1441069349	31.2489330442428	122.51255328274549	10.9	220.02	220.0
412377540	1441069350	31.248894124915	122.51251549101308	10.9	220.0	220.0
412377540	1441069351	31.248855115593962	122.51247777999963	10.9	219.98000000000002	220.0
412377540	1441069352	31.248816007360812	122.51244016254837	10.9	219.96	220.0
412377540	1441069353	31.248776791296677	122.51240265150255	10.9	219.94	220.0
412377540	1441069354	31.248737458482683	122.51236525970536	10.9	219.92000000000002	220.0
412377540	1441069355	31.248698	122.51232800000001	10.9	219.9	220.0
412377540	1441069356	31.248658410388543	122.51229088173618	10.91	219.79000000000002	220.0
412377540	1441069357	31.248618698023222	122.51225390028961	10.92	219.68	220.0
412377540	1441069358	31.24857887473771	122.51221704754242	10.93	219.57	220.0
412377540	1441069359	31.248538952365674	122.51218031537691	10.94	219.46	220.0
412377540	1441069360	31.248498942740763	122.51214369567518	10.95	219.35	220.0
412377540	1441069361	31.248458857696612	122.51210718031946	10.96	219.24	220.0
412377540	1441069362	31.24841870906683	122.51207076119191	10.97	219.13	220.0
412377540	1441069363	31.248378508685068	122.51203443017472	10.98	219.02	220.0
412377540	1441069364	31.248338268384913	122.51199817915001	10.99	218.91	220.0
412377540	1441069365	31.248298	122.51196200000001	11.0	218.8	220.0
412377540	1441069366	31.2482577136173	122.51192588284749	11.0	218.73333333333332	220.0
412377540	1441069367	31.248217412337503	122.51188981077782	11.0	218.66666666666666	220.0
412377540	1441069368	31.248177097514695	122.511853765117	11.0	218.6	220.0
412377540	1441069369	31.248136770502914	122.51181772719113	11.0	218.53333333333333	220.0
412377540	1441069370	31.248096432656208	122.51178167832629	11.0	218.46666666666667	220.0
412377540	1441069371	31.24805608532858	122.51174559984858	11.0	218.4	220.0
412377540	1441069372	31.248015729874016	122.51170947308418	11.0	218.33333333333334	220.0
412377540	1441069373	31.24797536764652	122.51167327935924	11.0	218.26666666666665	220.0
412377540	1441069374	31.24793499999999	122.511637	11.0	218.2	220.0
412377540	1441069375	31.247894627918516	122.51160062040559	11.004761904761905	218.2	220.0
412377540	1441069376	31.247854250906617	122.5115641422669	11.00952380952381	218.2	220.0
412377540	1441069377	31.247813868098895	122.51152757134771	11.014285714285714	218.2	220.0
412377540	1441069378	31.24777347863001	122.51149091341179	11.019047619047619	218.2	220.0
412377540	1441069379	31.2477330816346	122.5114541742229	11.023809523809524	218.2	220.0
412377540	1441069380	31.247692676247347	122.51141735954485	11.028571428571428	218.2	220.0
412377540	1441069381	31.247652261602862	122.51138047514134	11.033333333333333	218.2	220.0
412377540	1441069382	31.247611836835866	122.51134352677609	11.038095238095238	218.2	220.0
412377540	1441069383	31.247571401081014	122.51130652021291	11.042857142857143	218.2	220.0
412377540	1441069384	31.247530953472985	122.51126946121546	11.047619047619047	218.2	220.0
412377540	1441069385	31.24749049314646	122.51123235554749	11.052380952380952	218.2	220.0
412377540	1441069386	31.247450019236144	122.51119520897268	11.057142857142857	218.2	220.0
412377540	1441069387	31.24740953087672	122.51115802725475	11.061904761904762	218.2	220.0
412377540	1441069388	31.24736902720289	122.51112081615739	11.066666666666666	218.2	220.0
412377540	1441069389	31.24732850734941	122.5110835814443	11.071428571428571	218.2	220.0
412377540	1441069390	31.24728797045096	122.5110463288791	11.076190476190476	218.2	220.0
412377540	1441069391	31.247247415642285	122.5110090642255	11.08095238095238	218.2	220.0
412377540	1441069392	31.24720684205811	122.51097179324717	11.085714285714285	218.2	220.0
412377540	1441069393	31.247166248833164	122.5109345217077	11.09047619047619	218.2	220.0
412377540	1441069394	31.247125635102208	122.51089725537078	11.095238095238095	218.2	220.0
412377540	1441069395	31.247085	122.51086000000001	11.1	218.2	220.0
412377540	1441069396	31.24704434389651	122.51082275943334	11.1	218.2	220.0
412377540	1441069397	31.247003672102643	122.51078552980597	11.1	218.2	220.0
412377540	1441069398	31.246962991164526	122.51074830532747	11.1	218.2	220.0
412377540	1441069399	31.246922307628314	122.51071108020727	11.1	218.2	220.0
412377540	1441069400	31.246881628040068	122.51067384865499	11.1	218.2	220.0
412377540	1441069401	31.246840958945935	122.5106366048801	11.1	218.2	220.0
412377540	1441069402	31.246800306891984	122.51059934309215	11.1	218.2	220.0
412377540	1441069403	31.24675967842434	122.51056205750064	11.1	218.2	220.0
412377540	1441069404	31.246719080089072	122.5105247423151	11.1	218.2	220.0
412377540	1441069405	31.24667851843228	122.51048739174503	11.1	218.2	220.0
412377540	1441069406	31.24663800000001	122.51045	11.1	218.2	220.0
412377540	1441069407	31.246597529433007	122.51041256288855	11.1	218.23684210526315	220.0
412377540	1441069408	31.246557103750618	122.51037508261531	11.1	218.2736842105263	220.0
412377540	1441069409	31.246516718066875	122.510337562984	11.1	218.31052631578947	220.0
412377540	1441069410	31.24647636749581	122.51030000779829	11.1	218.34736842105264	220.0
412377540	1441069411	31.24643604715143	122.51026242086189	11.1	218.38421052631577	220.0
412377540	1441069412	31.246395752147798	122.5102248059785	11.1	218.42105263157893	220.0
412377540	1441069413	31.2463554775989	122.51018716695178	11.1	218.4578947368421	220.0
412377540	1441069414	31.246315218618847	122.51014950758548	11.1	218.49473684210525	220.0
412377540	1441069415	31.246274970321632	122.51011183168323	11.1	218.53157894736842	220.0
412377540	1441069416	31.24623472782134	122.51007414304881	11.1	218.5684210526316	220.0
412377540	1441069417	31.24619448623199	122.51003644548584	11.1	218.60526315789477	220.0
412377540	1441069418	31.246154240667675	122.50999874279807	11.1	218.6421052631579	220.0
412377540	1441069419	31.24611398624244	122.50996103878919	11.1	218.67894736842106	220.0
412377540	1441069420	31.24607371807036	122.5099233372629	11.1	218.71578947368423	220.0
412377540	1441069421	31.246033431265502	122.50988564202292	11.1	218.7526315789474	220.0
412377540	1441069422	31.24599312094197	122.50984795687292	11.1	218.78947368421055	220.0
412377540	1441069423	31.245952782213806	122.50981028561664	11.1	218.8263157894737	220.0
412377540	1441069424	31.24591241019511	122.50977263205776	11.1	218.86315789473687	220.0
412377540	1441069425	31.24587199999999	122.509735	11.1	218.90000000000003	220.0
412377540	1441069426	31.245831547827414	122.50969739243588	11.103333333333333	218.87333333333333	220.0
412377540	1441069427	31.245791054215914	122.50965980911302	11.106666666666666	218.84666666666666	220.0
412377540	1441069428	31.24575052078894	122.50962224896791	11.11	218.82000000000002	220.0
412377540	1441069429	31.24570994916992	122.50958471093696	11.113333333333333	218.79333333333335	220.0
412377540	1441069430	31.24566934098229	122.50954719395666	11.116666666666667	218.76666666666668	220.0
412377540	1441069431	31.245628697849458	122.50950969696345	11.12	218.74	220.0
412377540	1441069432	31.245588021394873	122.50947221889375	11.123333333333333	218.71333333333337	220.0
412377540	1441069433	31.245547313241957	122.50943475868401	11.126666666666667	218.6866666666667	220.0
412377540	1441069434	31.24550657501414	122.50939731527068	11.129999999999999	218.66000000000003	220.0
412377540	1441069435	31.245465808334835	122.50935988759022	11.133333333333333	218.63333333333333	220.0
412377540	1441069436	31.24542501482747	122.50932247457906	11.136666666666667	218.60666666666668	220.0
412377540	1441069437	31.245384196115463	122.50928507517364	11.139999999999999	218.58	220.0
412377540	1441069438	31.245343353822243	122.50924768831041	11.143333333333333	218.55333333333334	220.0
412377540	1441069439	31.24530248957123	122.50921031292582	11.146666666666667	218.52666666666667	220.0
412377540	1441069440	31.245261604985835	122.5091729479563	11.149999999999999	218.5	220.0
412377540	1441069441	31.245220701689465	122.50913559233828	11.153333333333332	218.47333333333336	220.0
412377540	1441069442	31.245179781305566	122.50909824500823	11.156666666666666	218.4466666666667	220.0
412377540	1441069443	31.24513884545753	122.50906090490257	11.16	218.42	220.0
412377540	1441069444	31.245097895768772	122.50902357095772	11.163333333333332	218.39333333333332	220.0
412377540	1441069445	31.245056933862706	122.50898624211015	11.166666666666666	218.36666666666667	220.0
412377540	1441069446	31.24501596136274	122.5089489172963	11.17	218.34	220.0
412377540	1441069447	31.244974979892284	122.50891159545256	11.173333333333332	218.31333333333333	220.0
412377540	1441069448	31.244933991074763	122.50887427551544	11.176666666666666	218.28666666666666	220.0
412377540	1441069449	31.244892996533565	122.50883695642128	11.18	218.26000000000002	220.0
412377540	1441069450	31.244851997892116	122.5087996371066	11.183333333333334	218.23333333333335	220.0
412377540	1441069451	31.24481099677379	122.50876231650778	11.186666666666666	218.20666666666668	220.0
412377540	1441069452	31.24476999480203	122.5087249935613	11.19	218.17999999999998	220.0
412377540	1441069453	31.2447289936002	122.50868766720355	11.193333333333333	218.15333333333334	220.0
412377540	1441069454	31.244687994791725	122.50865033637098	11.196666666666665	218.12666666666667	220.0
412377540	1441069455	31.244647	122.508613	11.2	218.1	220.0
412377540	1441069456	31.244606011008685	122.50857565429963	11.2	218.13636363636363	220.0909090909091
412377540	1441069457	31.24456503024256	122.50853828456913	11.2	218.17272727272726	220.1818181818182
412377540	1441069458	31.244524060286604	122.5085008733803	11.2	218.2090909090909	220.27272727272728
412377540	1441069459	31.244483103725827	122.50846340330504	11.2	218.24545454545455	220.36363636363637
412377540	1441069460	31.2444421631452	122.50842585691524	11.2	218.28181818181818	220.45454545454544
412377540	1441069461	31.24440124112965	122.50838821678279	11.2	218.3181818181818	220.54545454545456
412377540	1441069462	31.244360340264123	122.50835046547965	11.2	218.35454545454544	220.63636363636363
412377540	1441069463	31.244319463133515	122.50831258557778	11.2	218.3909090909091	220.72727272727272
412377540	1441069464	31.244278612322706	122.50827455964921	11.2	218.42727272727274	220.8181818181818
412377540	1441069465	31.244237790416598	122.50823637026593	11.2	218.46363636363634	220.9090909090909
412377540	1441069466	31.244197000000003	122.508198	11.2	218.5	221.0
412377540	1441069467	31.24415624726131	122.50815944290886	11.2	218.57999999999998	220.9
412377540	1441069468	31.24411555280318	122.50812073899156	11.2	218.66000000000003	220.8
412377540	1441069469	31.24407494083182	122.50808193973242	11.2	218.74	220.7
412377540	1441069470	31.244034435553562	122.50804309661554	11.2	218.82	220.6
412377540	1441069471	31.243994061174764	122.50800426112502	11.2	218.90000000000003	220.5
412377540	1441069472	31.24395384190186	122.50796548474473	11.2	218.98000000000002	220.4
412377540	1441069473	31.243913801941353	122.50792681895851	11.2	219.06	220.3
412377540	1441069474	31.243873965499784	122.50788831524997	11.2	219.14000000000001	220.2
412377540	1441069475	31.243834356783776	122.50785002510268	11.2	219.22000000000003	220.1
412377540	1441069476	31.243794999999995	122.50781200000002	11.2	219.3	220.0
412377540	1441069477	31.24375588626882	122.50777425411947	11.2	219.33333333333334	220.0
412377540	1441069478	31.243716874365088	122.50773665241525	11.2	219.3666666666667	220.0
412377540	1441069479	31.243677789977102	122.50769902253619	11.2	219.4	220.0
412377540	1441069480	31.243638458793015	122.50766119213179	11.2	219.43333333333334	220.0
412377540	1441069481	31.243598706500684	122.50762298885203	11.2	219.4666666666667	220.0
412377540	1441069482	31.24355835878784	122.5075842403475	11.2	219.5	220.0
412377540	1441069483	31.243517241341976	122.50754477426935	11.2	219.53333333333333	220.0
412377540	1441069484	31.243475179850353	122.50750441826936	11.2	219.5666666666667	220.0
412377540	1441069485	31.243432000000006	122.507463	11.2	219.6	220.0
412377540	1441069486	31.243387610751245	122.50742043079617	11.21111111111111	219.57777777777778	220.0
412377540	1441069487	31.24334225415841	122.50737695671988	11.222222222222221	219.55555555555557	220.0
412377540	1441069488	31.24329625554972	122.50733290751396	11.233333333333333	219.53333333333333	220.0
412377540	1441069489	31.243249940253808	122.50728861292004	11.244444444444444	219.51111111111112	220.0
412377540	1441069490	31.243203633599784	122.50724440267845	11.255555555555556	219.4888888888889	220.0
412377540	1441069491	31.243157660917195	122.50720060652836	11.266666666666667	219.4666666666667	220.0
412377540	1441069492	31.243112347536023	122.50715755420765	11.277777777777779	219.44444444444446	220.0
412377540	1441069493	31.243068018786676	122.507115575453	11.28888888888889	219.42222222222225	220.0
412377540	1441069494	31.243024999999992	122.507075	11.3	219.4	220.0
412377540	1441069495	31.242983526014093	122.50703606465729	11.3	219.3666666666667	220.0
412377540	1441069496	31.24294346969485	122.50699863452977	11.3	219.33333333333334	220.0
412377540	1441069497	31.242904613414872	122.50696248179715	11.3	219.3	220.0
412377540	1441069498	31.24286673954641	122.50692737863997	11.3	219.26666666666668	220.0
412377540	1441069499	31.24282963046145	122.50689309723955	11.3	219.23333333333335	220.0
412377540	1441069500	31.242793068531732	122.50685940977789	11.3	219.20000000000002	220.0
412377540	1441069501	31.24275683612874	122.50682608843772	11.3	219.16666666666669	220.0
412377540	1441069502	31.242720715623722	122.50679290540239	11.3	219.13333333333335	220.0
412377540	1441069503	31.242684489387667	122.50675963285596	11.3	219.10000000000002	220.0
412377540	1441069504	31.24264793979138	122.50672604298308	11.3	219.0666666666667	220.0
412377540	1441069505	31.242610849205388	122.50669190796908	11.3	219.03333333333333	220.0
412377540	1441069506	31.242572999999993	122.506657	11.3	219.00000000000003	220.0
412377540	1441069507	31.242534233104433	122.50662114962185	11.3	218.9888888888889	220.0
412377540	1441069508	31.24249462368461	122.50658442081816	11.3	218.9777777777778	220.0
412377540	1441069509	31.242454305465714	122.50654693593144	11.3	218.9666666666667	220.0
412377540	1441069510	31.242413412173082	122.50650881730388	11.3	218.95555555555558	220.0
412377540	1441069511	31.242372077532192	122.50647018727719	11.3	218.94444444444446	220.0
412377540	1441069512	31.24233043526862	122.50643116819276	11.3	218.93333333333334	220.0
412377540	1441069513	31.24228861910811	122.50639188239151	11.3	218.92222222222225	220.0
412377540	1441069514	31.242246762776563	122.5063524522139	11.3	218.91111111111113	220.0
412377540	1441069515	31.242205000000006	122.50631300000002	11.3	218.90000000000003	220.0
412377540	1441069516	31.242163436683594	122.50627362588033	11.3	218.8909090909091	220.0
412377540	1441069517	31.242122067448435	122.50623434114851	11.3	218.8818181818182	220.0
412377540	1441069518	31.242080859094646	122.50619513488918	11.3	218.8727272727273	220.0
412377540	1441069519	31.24203977842231	122.50615599618703	11.3	218.86363636363637	220.0
412377540	1441069520	31.24199879223145	122.50611691412675	11.3	218.85454545454547	220.0
412377540	1441069521	31.241957867322167	122.50607787779322	11.3	218.84545454545454	220.0
412377540	1441069522	31.241916970494472	122.50603887627128	11.3	218.83636363636364	220.0
412377540	1441069523	31.24187606854841	122.50599989864592	11.3	218.82727272727274	220.0
412377540	1441069524	31.24183512828397	122.50596093400216	11.3	218.8181818181818	220.0
412377540	1441069525	31.24179411650118	122.50592197142512	11.3	218.8090909090909	220.0
412377540	1441069526	31.241753000000003	122.505883	11.3	218.8	220.0
412377540	1441069527	31.24171175880891	122.5058440164142	11.3	218.79	220.0
412377540	1441069528	31.24167042587049	122.50580504776389	11.3	218.78	220.0
412377540	1441069529	31.24162904735582	122.50576612874734	11.3	218.77	220.0
412377540	1441069530	31.24158766943606	122.50572729406262	11.3	218.76000000000002	220.0
412377540	1441069531	31.241546338282404	122.50568857840774	11.3	218.74999999999997	220.0
412377540	1441069532	31.241505100066085	122.5056500164805	11.3	218.73999999999998	220.0
412377540	1441069533	31.24146400095833	122.50561164297861	11.3	218.73	220.0
412377540	1441069534	31.241423087130507	122.50557349259961	11.3	218.71999999999997	220.0
412377540	1441069535	31.241382404753924	122.505535600041	11.3	218.70999999999998	220.0
412377540	1441069536	31.241342	122.505498	11.3	218.7	220.0
412377540	1441069537	31.24130188273221	122.50546069221076	11.3	218.7	220.11111111111111
412377540	1441069538	31.24126191758237	122.50542353655513	11.3	218.7	220.22222222222223
412377540	1441069539	31.241221932874165	122.5053863579524	11.3	218.7	220.33333333333334
412377540	1441069540	31.24118175693107	122.50534898132248	11.3	218.7	220.44444444444446
412377540	1441069541	31.24114121807639	122.50531123158575	11.3	218.7	220.55555555555554
412377540	1441069542	31.241100144633183	122.50527293366322	11.3	218.7	220.66666666666666
412377540	1441069543	31.24105836492433	122.5052339124765	11.3	218.7	220.77777777777777
412377540	1441069544	31.24101570727246	122.50519399294781	11.3	218.7	220.88888888888889
412377540	1441069545	31.240972	122.505153	11.3	218.7	221.0
412377540	1441069546	31.240927153630935	122.50511084103704	11.311111111111112	218.75555555555553	220.88888888888889
412377540	1441069547	31.24088140749664	122.50506775338468	11.322222222222223	218.8111111111111	220.77777777777777
412377540	1441069548	31.240835083130637	122.50502405684811	11.333333333333334	218.86666666666665	220.66666666666666
412377540	1441069549	31.240788502066856	122.50498007123133	11.344444444444445	218.92222222222222	220.55555555555554
412377540	1441069550	31.240741985839716	122.50493611633715	11.355555555555556	218.9777777777778	220.44444444444446
412377540	1441069551	31.240695855984008	122.50489251196711	11.366666666666667	219.03333333333333	220.33333333333334
412377540	1441069552	31.240650434034972	122.50484957792165	11.377777777777778	219.0888888888889	220.22222222222223
412377540	1441069553	31.240606041528306	122.5048076339999	11.38888888888889	219.14444444444445	220.11111111111111
412377540	1441069554	31.24056299999999	122.504767	11.4	219.20000000000002	220.0
412377540	1441069555	31.24052154017803	122.50472790545717	11.4	219.225	220.0
412377540	1441069556	31.24048152955644	122.50469021885891	11.4	219.25	220.0
412377540	1441069557	31.240442744820555	122.5046537184316	11.4	219.275	220.0
412377540	1441069558	31.240404962655386	122.5046181824024	11.4	219.3	220.0
412377540	1441069559	31.2403679597457	122.50458338899931	11.4	219.325	220.0
412377540	1441069560	31.240331512776017	122.50454911645093	11.4	219.35	220.0
412377540	1441069561	31.24029539843059	122.50451514298665	11.4	219.37500000000003	220.0
412377540	1441069562	31.240259393393437	122.50448124683646	11.4	219.4	220.0
412377540	1441069563	31.240223274348356	122.50444720623105	11.4	219.425	220.0
412377540	1441069564	31.24018681797892	122.5044127994017	11.4	219.45000000000002	220.0
412377540	1441069565	31.24014980096845	122.50437780458049	11.4	219.47500000000002	220.0
412377540	1441069566	31.240112000000007	122.50434200000001	11.4	219.5	220.0
412377540	1441069567	31.24007325119968	122.50430522599511	11.4	219.4888888888889	220.0
412377540	1441069568	31.240033628466513	122.50426757130654	11.4	219.4777777777778	220.0
412377540	1441069569	31.239993265142942	122.5042291867761	11.4	219.4666666666667	220.0
412377540	1441069570	31.239952294571534	122.50419022324522	11.4	219.45555555555558	220.0
412377540	1441069571	31.239910850095058	122.50415083155478	11.4	219.44444444444446	220.0
412377540	1441069572	31.23986906505646	122.50411116254529	11.4	219.43333333333334	220.0
412377540	1441069573	31.23982707279885	122.50407136705675	11.4	219.42222222222225	220.0
412377540	1441069574	31.239785006665546	122.50403159592865	11.4	219.41111111111113	220.0
412377540	1441069575	31.239742999999997	122.503992	11.4	219.4	220.0
412377540	1441069576	31.239701159859028	122.50395269769179	11.4	219.35454545454547	220.0
412377540	1441069577	31.239659488151986	122.50391367775451	11.4	219.30909090909094	220.0
412377540	1441069578	31.239617960501317	122.50387489652121	11.4	219.26363636363638	220.0
412377540	1441069579	31.23957655252939	122.50383631032503	11.4	219.21818181818182	220.0
412377540	1441069580	31.239535239858526	122.50379787549925	11.4	219.1727272727273	220.0
412377540	1441069581	31.239493998111037	122.5037595483772	11.4	219.12727272727275	220.0
412377540	1441069582	31.23945280290912	122.50372128529244	11.4	219.08181818181822	220.0
412377540	1441069583	31.23941162987495	122.50368304257854	11.4	219.03636363636366	220.0
412377540	1441069584	31.23937045463068	122.50364477656926	11.4	218.9909090909091	220.0
412377540	1441069585	31.239329252798345	122.50360644359843	11.4	218.94545454545457	220.0
412377540	1441069586	31.239287999999995	122.503568	11.4	218.90000000000003	220.0
412377540	1441069587	31.239246677551858	122.50352941223507	11.4	218.88000000000002	220.0
412377540	1441069588	31.239205289547293	122.50349068727283	11.4	218.86	220.0
412377540	1441069589	31.239163845773923	122.5034518422094	11.4	218.84	220.0
412377540	1441069590	31.239122356019426	122.50341289414091	11.4	218.82	220.0
412377540	1441069591	31.239080830071458	122.50337386016342	11.4	218.8	220.0
412377540	1441069592	31.239039277717747	122.50333475737293	11.4	218.78	220.0
412377540	1441069593	31.238997708745995	122.50329560286548	11.4	218.76000000000002	220.0
412377540	1441069594	31.23895613294394	122.50325641373689	11.4	218.73999999999998	220.0
412377540	1441069595	31.238914560099346	122.50321720708315	11.4	218.71999999999997	220.0
412377540	1441069596	31.238873	122.503178	11.4	218.7	220.0
412377540	1441069597	31.23883146085944	122.50313880555349	11.4	218.72222222222223	220.0
412377540	1441069598	31.23878994459425	122.50309962069026	11.4	218.74444444444444	220.0
412377540	1441069599	31.2387484515467	122.5030604383272	11.4	218.76666666666665	220.0
412377540	1441069600	31.238706982059107	122.50302125138124	11.4	218.7888888888889	220.0
412377540	1441069601	31.238665536473743	122.5029820527693	11.4	218.81111111111113	220.0
412377540	1441069602	31.238624115132875	122.50294283540822	11.4	218.83333333333334	220.0
412377540	1441069603	31.238582718378808	122.50290359221505	11.4	218.85555555555555	220.0
412377540	1441069604	31.238541346553756	122.50286431610664	11.4	218.8777777777778	220.0
412377540	1441069605	31.238500000000002	122.50282500000002	11.4	218.90000000000003	220.0
412377540	1441069606	31.23845867850192	122.50278563890927	11.4	218.93333333333334	220.0
412377540	1441069607	31.23841737961255	122.50274623623729	11.4	218.9666666666667	220.0
412377540	1441069608	31.23837610032705	122.50270679748401	11.4	219.00000000000003	220.0
412377540	1441069609	31.238334837640647	122.50266732814946	11.4	219.03333333333336	220.0
412377540	1441069610	31.238293588548498	122.50262783373363	11.4	219.0666666666667	220.0
412377540	1441069611	31.238252350045823	122.50258831973652	11.4	219.10000000000002	220.0
412377540	1441069612	31.238211119127826	122.50254879165809	11.4	219.13333333333335	220.0
412377540	1441069613	31.238169892789728	122.50250925499832	11.4	219.16666666666669	220.0
412377540	1441069614	31.238128668026757	122.50246971525716	11.4	219.20000000000002	220.0
412377540	1441069615	31.23808744183412	122.50243017793461	11.4	219.23333333333335	220.0
412377540	1441069616	31.238046211207074	122.50239064853065	11.4	219.26666666666668	220.0
412377540	1441069617	31.238004973140843	122.50235113254519	11.4	219.3	220.0
412377540	1441069618	31.23796372463068	122.50231163547821	11.4	219.33333333333334	220.0
412377540	1441069619	31.237922462671854	122.50227216282961	11.4	219.36666666666667	220.0
412377540	1441069620	31.237881184259624	122.50223272009941	11.4	219.4	220.0
412377540	1441069621	31.23783988638924	122.50219331278751	11.4	219.43333333333334	220.0
412377540	1441069622	31.237798566055975	122.50215394639385	11.4	219.46666666666667	220.0
412377540	1441069623	31.23775722025513	122.5021146264183	11.4	219.5	220.0
412377540	1441069624	31.237715845982002	122.50207535836091	11.4	219.53333333333333	220.0
412377540	1441069625	31.23767444023184	122.5020361477215	11.4	219.5666666666667	220.0
412377540	1441069626	31.237633000000002	122.501997	11.4	219.6	220.0
412377540	1441069627	31.23759152229484	122.50195791876314	11.411111111111111	219.57777777777778	220.0
412377540	1441069628	31.237550004177095	122.50191889984484	11.422222222222222	219.55555555555557	220.0
412377540	1441069629	31.2375084427206	122.50187993714582	11.433333333333334	219.53333333333333	220.0
412377540	1441069630	31.237466834999122	122.50184102456683	11.444444444444445	219.51111111111112	220.0
412377540	1441069631	31.23742517808649	122.50180215600867	11.455555555555556	219.4888888888889	220.0
412377540	1441069632	31.237383469056486	122.50176332537211	11.466666666666667	219.4666666666667	220.0
412377540	1441069633	31.23734170498288	122.50172452655791	11.477777777777778	219.44444444444446	220.0
412377540	1441069634	31.23729988293947	122.50168575346694	11.488888888888889	219.42222222222225	220.0
412377540	1441069635	31.237258	122.501647	11.5	219.4	220.0
412377540	1441069636	31.237216055267304	122.50160826039175	11.504761904761905	219.3857142857143	220.04761904761907
412377540	1441069637	31.237174055960427	122.50156953021201	11.50952380952381	219.3714285714286	220.0952380952381
412377540	1441069638	31.237132011327493	122.50153080536441	11.514285714285714	219.35714285714286	220.14285714285717
412377540	1441069639	31.237089930616612	122.5014920817526	11.519047619047619	219.34285714285716	220.19047619047618
412377540	1441069640	31.237047823075898	122.50145335528018	11.523809523809524	219.32857142857145	220.23809523809524
412377540	1441069641	31.237005697953432	122.50141462185074	11.528571428571428	219.31428571428575	220.28571428571428
412377540	1441069642	31.236963564497312	122.50137587736792	11.533333333333333	219.3	220.33333333333334
412377540	1441069643	31.236921431955633	122.50133711773526	11.538095238095238	219.28571428571428	220.38095238095238
412377540	1441069644	31.23687930957648	122.5012983388564	11.542857142857143	219.27142857142857	220.42857142857142
412377540	1441069645	31.23683720660793	122.50125953663492	11.547619047619047	219.25714285714287	220.47619047619048
412377540	1441069646	31.236795132298063	122.50122070697437	11.552380952380952	219.24285714285716	220.52380952380952
412377540	1441069647	31.236753095894954	122.50118184577826	11.557142857142857	219.22857142857146	220.57142857142858
412377540	1441069648	31.23671110664666	122.50114294895025	11.561904761904762	219.21428571428575	220.6190476190476
412377540	1441069649	31.236669173801225	122.50110401239384	11.566666666666666	219.20000000000002	220.66666666666666
412377540	1441069650	31.236627306606756	122.50106503201253	11.571428571428571	219.18571428571428	220.71428571428572
412377540	1441069651	31.236585514311255	122.50102600370992	11.576190476190476	219.17142857142858	220.76190476190476
412377540	1441069652	31.23654380616279	122.50098692338949	11.58095238095238	219.15714285714287	220.80952380952382
412377540	1441069653	31.236502191409397	122.5009477869548	11.585714285714285	219.14285714285717	220.85714285714283
412377540	1441069654	31.23646067929911	122.50090859030931	11.59047619047619	219.12857142857143	220.9047619047619
412377540	1441069655	31.236419279079968	122.50086932935653	11.595238095238095	219.11428571428573	220.95238095238093
412377540	1441069656	31.236378000000006	122.50083	11.6	219.10000000000002	221.0
412377540	1441069657	31.236336846553495	122.50079059912845	11.6	219.15555555555557	220.88888888888889
412377540	1441069658	31.23629580421985	122.50075112757203	11.6	219.2111111111111	220.77777777777777
412377540	1441069659	31.23625485372471	122.50071158714614	11.6	219.26666666666668	220.66666666666666
412377540	1441069660	31.236213975793746	122.50067197966625	11.6	219.32222222222222	220.55555555555554
412377540	1441069661	31.236173151152627	122.50063230694786	11.6	219.3777777777778	220.44444444444446
412377540	1441069662	31.236132360527026	122.50059257080648	11.6	219.43333333333334	220.33333333333334
412377540	1441069663	31.2360915846426	122.50055277305766	11.6	219.4888888888889	220.22222222222223
412377540	1441069664	31.236050804225027	122.50051291551696	11.6	219.54444444444445	220.11111111111111
412377540	1441069665	31.236009999999997	122.500473	11.6	219.6	220.0
412377540	1441069666	31.235969155881044	122.50043302912177	11.6	219.6095238095238	220.0
412377540	1441069667	31.235928268533293	122.50039300869476	11.6	219.61904761904762	220.0
412377540	1441069668	31.235887337809753	122.50035294533083	11.6	219.62857142857143	220.0
412377540	1441069669	31.235846363563425	122.50031284564176	11.6	219.63809523809525	220.0
412377540	1441069670	31.235805345647346	122.50027271623944	11.6	219.64761904761906	220.0
412377540	1441069671	31.23576428391453	122.50023256373565	11.6	219.65714285714287	220.0
412377540	1441069672	31.235723178218038	122.50019239474219	11.6	219.66666666666669	220.0
412377540	1441069673	31.235682028410885	122.50015221587087	11.6	219.67619047619047	220.0
412377540	1441069674	31.235640834346146	122.50011203373342	11.6	219.68571428571428	220.0
412377540	1441069675	31.235599595876888	122.50007185494167	11.6	219.6952380952381	220.0
412377540	1441069676	31.235558312856153	122.5000316861073	11.6	219.70476190476194	220.0
412377540	1441069677	31.235516985137057	122.49999153384213	11.6	219.71428571428572	220.0
412377540	1441069678	31.235475612572657	122.49995140475785	11.6	219.72380952380954	220.0
412377540	1441069679	31.23543419501606	122.49991130546618	11.6	219.73333333333335	220.0
412377540	1441069680	31.23539273232037	122.49987124257886	11.6	219.74285714285716	220.0
412377540	1441069681	31.2353512243387	122.49983122270754	11.6	219.75238095238095	220.0
412377540	1441069682	31.235309670924142	122.49979125246396	11.6	219.76190476190476	220.0
412377540	1441069683	31.23526807192988	122.49975133845975	11.6	219.7714285714286	220.0
412377540	1441069684	31.235226427208996	122.49971148730658	11.6	219.7809523809524	220.0
412377540	1441069685	31.235184736614656	122.49967170561612	11.6	219.7904761904762	220.0
412377540	1441069686	31.235142999999997	122.499632	11.6	219.8	220.0
412377540	1441069687	31.23510121714776	122.49959237448736	11.6	219.74	220.0
412377540	1441069688	31.23505938755898	122.49955282277739	11.6	219.68000000000004	220.0
412377540	1441069689	31.235017510664207	122.49951333598675	11.6	219.62	220.0
412377540	1441069690	31.23497558589403	122.49947390523216	11.6	219.56	220.0
412377540	1441069691	31.234933612679	122.49943452163038	11.6	219.5	220.0
412377540	1441069692	31.23489159044967	122.49939517629814	11.6	219.44000000000003	220.0
412377540	1441069693	31.234849518636587	122.49935586035218	11.6	219.38000000000002	220.0
412377540	1441069694	31.23480739667028	122.49931656490932	11.6	219.32	220.0
412377540	1441069695	31.234765223981242	122.49927728108631	11.6	219.26	220.0
412377540	1441069696	31.23472299999999	122.499238	11.6	219.20000000000002	220.0
412377540	1441069697	31.234680726673037	122.49919871510812	11.6	219.195	220.05
412377540	1441069698	31.234638416010842	122.49915942923205	11.6	219.19	220.1
412377540	1441069699	31.234596082539927	122.4991201475341	11.6	219.185	220.15
412377540	1441069700	31.23455374078677	122.49908087517647	11.6	219.18	220.2
412377540	1441069701	31.234511405277885	122.49904161732138	11.6	219.175	220.25
412377540	1441069702	31.234469090539772	122.49900237913101	11.6	219.17000000000002	220.3
412377540	1441069703	31.23442681109896	122.49896316576746	11.6	219.165	220.35
412377540	1441069704	31.234384581481986	122.49892398239291	11.6	219.16	220.4
412377540	1441069705	31.23434241621536	122.49888483416937	11.6	219.155	220.45
412377540	1441069706	31.23430032982563	122.49884572625892	11.6	219.15	220.5
412377540	1441069707	31.23425833683933	122.49880666382357	11.6	219.145	220.54999999999998
412377540	1441069708	31.234216451783023	122.49876765202528	11.6	219.14000000000001	220.6
412377540	1441069709	31.23417468918325	122.49872869602599	11.6	219.13500000000002	220.64999999999998
412377540	1441069710	31.234133063566578	122.49868980098765	11.6	219.13	220.7
412377540	1441069711	31.23409158945958	122.49865097207208	11.6	219.125	220.75
412377540	1441069712	31.234050281388846	122.49861221444118	11.6	219.12	220.8
412377540	1441069713	31.234009153880912	122.49857353325676	11.6	219.115	220.85
412377540	1441069714	31.233968221462405	122.4985349336806	11.6	219.11	220.9
412377540	1441069715	31.233927498659906	122.49849642087443	11.6	219.10500000000002	220.95
412377540	1441069716	31.233887	122.498458	11.6	219.10000000000002	221.0
412377540	1441069717	31.23384671258089	122.49841964988036	11.6	219.15555555555557	221.0
412377540	1441069718	31.233806513786952	122.49838124398424	11.6	219.2111111111111	221.0
412377540	1441069719	31.233766253574043	122.49834262944218	11.6	219.26666666666668	221.0
412377540	1441069720	31.233725781897775	122.49830365338521	11.6	219.32222222222222	221.0
412377540	1441069721	31.233684948713602	122.49826416294492	11.6	219.3777777777778	221.0
412377540	1441069722	31.233643603976788	122.49822400525335	11.6	219.43333333333334	221.0
412377540	1441069723	31.23360159764237	122.49818302744313	11.6	219.4888888888889	221.0
412377540	1441069724	31.233558779665234	122.49814107664741	11.6	219.54444444444445	221.0
412377540	1441069725	31.23351500000001	122.498098	11.6	219.6	221.0
412377540	1441069726	31.233470184116005	122.49805372361494	11.6	219.7	221.0
412377540	1441069727	31.233424559542332	122.49800848952523	11.6	219.79999999999998	221.0
412377540	1441069728	31.233378429323373	122.49796261874256	11.6	219.9	221.0
412377540	1441069729	31.233332096503904	122.49791643227748	11.6	220.0	221.0
412377540	1441069730	31.23328586412926	122.49787025113929	11.6	220.1	221.0
412377540	1441069731	31.23324003524516	122.4978243963361	11.6	220.2	221.0
412377540	1441069732	31.23319491289776	122.49777918887483	11.6	220.3	221.0
412377540	1441069733	31.233150800133686	122.49773494976127	11.6	220.4	221.0
412377540	1441069734	31.233107999999998	122.497692	11.6	220.5	221.0
412377540	1441069735	31.233066728684914	122.49765057319993	11.6	220.50833333333333	220.91666666666666
412377540	1441069736	31.23302685494006	122.49761055339077	11.6	220.51666666666668	220.83333333333334
412377540	1441069737	31.23298816065757	122.4975717372081	11.6	220.525	220.75
412377540	1441069738	31.232950427729342	122.49753392128841	11.6	220.53333333333333	220.66666666666666
412377540	1441069739	31.232913438046978	122.49749690226885	11.6	220.54166666666669	220.58333333333331
412377540	1441069740	31.23287697350185	122.49746047678731	11.6	220.54999999999998	220.5
412377540	1441069741	31.23284081598508	122.4974244414823	11.6	220.5583333333333	220.41666666666669
412377540	1441069742	31.23280474738756	122.49738859299306	11.6	220.56666666666666	220.33333333333334
412377540	1441069743	31.232768549599957	122.49735272795941	11.6	220.575	220.25
412377540	1441069744	31.23273200451273	122.4973166430218	11.6	220.58333333333331	220.16666666666666
412377540	1441069745	31.23269489401608	122.49728013482142	11.6	220.59166666666667	220.08333333333334
412377540	1441069746	31.232657000000007	122.497243	11.6	220.6	220.0
412377540	1441069747	31.232618160372205	122.49720508575109	11.6	220.52	220.0
412377540	1441069748	31.23257843711216	122.49716644147287	11.6	220.44	220.0
412377540	1441069749	31.23253794821744	122.49712716711436	11.6	220.36	220.0
412377540	1441069750	31.232496811685667	122.4970873626242	11.6	220.28	220.0
412377540	1441069751	31.232455145514585	122.49704712795072	11.6	220.2	220.0
412377540	1441069752	31.23241306770211	122.49700656304195	11.6	220.12	220.0
412377540	1441069753	31.232370696246218	122.49696576784544	11.6	220.04	220.0
412377540	1441069754	31.232328149145047	122.49692484230845	11.6	219.96	220.0
412377540	1441069755	31.232285544396856	122.4968838863778	11.6	219.88000000000002	220.0
412377540	1441069756	31.232243	122.496843	11.6	219.8	220.0
412377540	1441069757	31.23220061251505	122.49680226414668	11.6	219.79000000000002	220.05
412377540	1441069758	31.232158392750865	122.4967616838916	11.6	219.78000000000003	220.1
412377540	1441069759	31.232116330078373	122.49672124533402	11.6	219.77	220.15
412377540	1441069760	31.232074413868435	122.49668093457326	11.6	219.76000000000002	220.2
412377540	1441069761	31.23203263349195	122.49664073770876	11.6	219.75000000000003	220.25
412377540	1441069762	31.231990978319768	122.49660064083989	11.6	219.74	220.3
412377540	1441069763	31.231949437722744	122.49656063006616	11.6	219.73000000000002	220.35
412377540	1441069764	31.231908001071666	122.49652069148706	11.6	219.72000000000003	220.4
412377540	1441069765	31.231866657737356	122.49648081120213	11.6	219.71000000000004	220.45
412377540	1441069766	31.23182539709061	122.49644097531102	11.6	219.70000000000002	220.5
412377540	1441069767	31.231784208502187	122.49640116991336	11.6	219.69	220.54999999999998
412377540	1441069768	31.231743081342852	122.49636138110877	11.6	219.68	220.6
412377540	1441069769	31.231702004983347	122.49632159499704	11.6	219.67	220.64999999999998
412377540	1441069770	31.231660968794376	122.49628179767791	11.6	219.66	220.7
412377540	1441069771	31.23161996214663	122.49624197525121	11.6	219.65	220.75
412377540	1441069772	31.23157897441083	122.49620211381675	11.6	219.64000000000001	220.8
412377540	1441069773	31.231537994957623	122.49616219947444	11.6	219.63	220.85
412377540	1441069774	31.231497013157657	122.49612221832423	11.6	219.62	220.9
412377540	1441069775	31.231456018381582	122.49608215646609	11.6	219.61	220.95
412377540	1441069776	31.231415000000002	122.49604200000002	11.6	219.6	221.0
412377540	1441069777	31.231373950101663	122.49600173908513	11.6	219.65555555555557	221.0
412377540	1441069778	31.23133287164793	122.49596138011674	11.6	219.7111111111111	221.0
412377540	1441069779	31.231291770318272	122.49592093354914	11.6	219.76666666666668	221.0
412377540	1441069780	31.231250651792227	122.49588040983669	11.6	219.82222222222222	221.0
412377540	1441069781	31.231209521749317	122.49583981943366	11.6	219.87777777777777	221.0
412377540	1441069782	31.231168385869076	122.49579917279426	11.6	219.93333333333334	221.0
412377540	1441069783	31.23112724983107	122.49575848037271	11.6	219.98888888888888	221.0
412377540	1441069784	31.231086119314842	122.49571775262325	11.6	220.04444444444445	221.0
412377540	1441069785	31.231044999999995	122.495677	11.6	220.1	221.0
412377540	1441069786	31.231003896893686	122.49563622955148	11.6	220.12	221.0
412377540	1441069787	31.230962812313326	122.49559543470372	11.6	220.14	221.0
412377540	1441069788	31.230921747903896	122.49555460547712	11.6	220.16	221.0
412377540	1441069789	31.230880705310376	122.49551373189207	11.6	220.18	221.0
412377540	1441069790	31.230839686177728	122.49547280396904	11.6	220.2	221.0
412377540	1441069791	31.230798692150877	122.49543181172845	11.6	220.22000000000003	221.0
412377540	1441069792	31.230757724874767	122.49539074519076	11.6	220.24	221.0
412377540	1441069793	31.230716785994318	122.49534959437648	11.6	220.26000000000002	221.0
412377540	1441069794	31.230675877154432	122.49530834930606	11.6	220.28	221.0
412377540	1441069795	31.230634999999996	122.495267	11.6	220.3	221.0
412377540	1441069796	31.23059415624128	122.49522554066823	11.6	220.36363636363637	221.0
412377540	1441069797	31.23055334785003	122.49518398227815	11.6	220.42727272727274	221.0
412377540	1441069798	31.230512576863372	122.49514233998653	11.6	220.4909090909091	221.0
412377540	1441069799	31.230471845318508	122.49510062895008	11.6	220.55454545454546	221.0
412377540	1441069800	31.230431155252596	122.49505886432554	11.6	220.61818181818182	221.0
412377540	1441069801	31.230390508702833	122.49501706126958	11.6	220.6818181818182	221.0
412377540	1441069802	31.23034990770646	122.49497523493883	11.6	220.74545454545455	221.0
412377540	1441069803	31.230309354300722	122.49493340048996	11.6	220.8090909090909	221.0
412377540	1441069804	31.230268850522897	122.49489157307949	11.6	220.87272727272727	221.0
412377540	1441069805	31.230228398410205	122.494849767864	11.6	220.93636363636364	221.0
412377540	1441069806	31.230188	122.49480800000002	11.6	221.0	221.0
412377540	1441069807	31.230147654911832	122.49476628093392	11.6	221.01999999999998	220.9
412377540	1441069808	31.23010735309433	122.49472460727154	11.6	221.04	220.8
412377540	1441069809	31.230067082078342	122.49468297190859	11.6	221.06	220.7
412377540	1441069810	31.230026829394756	122.49464136774081	11.6	221.07999999999998	220.6
412377540	1441069811	31.229986582574394	122.49459978766404	11.6	221.1	220.5
412377540	1441069812	31.2299463291481	122.49455822457408	11.6	221.11999999999998	220.4
412377540	1441069813	31.229906056646698	122.49451667136678	11.6	221.14	220.3
412377540	1441069814	31.229865752601008	122.49447512093805	11.6	221.16	220.2
412377540	1441069815	31.22982540454184	122.4944335661838	11.6	221.17999999999998	220.1
412377540	1441069816	31.229784999999993	122.494392	11.6	221.2	220.0
412377540	1441069817	31.2297445282756	122.49435041849065	11.605	221.135	219.95000000000002
412377540	1441069818	31.229703985746138	122.49430883059188	11.61	221.07	219.9
412377540	1441069819	31.229663370558413	122.49426724844777	11.615	221.005	219.85000000000002
412377540	1441069820	31.229622680859283	122.49422568420238	11.62	220.94	219.8
412377540	1441069821	31.229581914795578	122.49418414999977	11.625	220.87499999999997	219.75000000000003
412377540	1441069822	31.2295410705142	122.49414265798397	11.629999999999999	220.80999999999997	219.7
412377540	1441069823	31.229500146162	122.49410122029906	11.635	220.74499999999998	219.65
412377540	1441069824	31.229459139885897	122.494059849089	11.639999999999999	220.67999999999998	219.6
412377540	1441069825	31.229418049832795	122.49401855649778	11.645	220.61499999999998	219.55
412377540	1441069826	31.229376874149647	122.4939773546694	11.649999999999999	220.54999999999998	219.5
412377540	1441069827	31.22933561098336	122.49393625574774	11.655	220.485	219.45000000000002
412377540	1441069828	31.229294258480937	122.49389527187681	11.66	220.42000000000002	219.4
412377540	1441069829	31.229252814789323	122.49385441520052	11.665	220.35500000000002	219.35000000000002
412377540	1441069830	31.22921127805553	122.49381369786268	11.67	220.29000000000002	219.3
412377540	1441069831	31.229169646426538	122.49377313200723	11.674999999999999	220.22500000000002	219.25
412377540	1441069832	31.22912791804938	122.49373272977803	11.68	220.16	219.20000000000002
412377540	1441069833	31.229086091071096	122.49369250331891	11.684999999999999	220.095	219.15
412377540	1441069834	31.22904416363872	122.49365246477367	11.69	220.03	219.10000000000002
412377540	1441069835	31.229002133899332	122.4936126262861	11.694999999999999	219.965	219.05
412377540	1441069836	31.22896	122.493573	11.7	219.9	219.00000000000003
412377540	1441069837	31.228917761731182	122.49353359131533	11.7	219.77777777777777	219.11111111111111
412377540	1441069838	31.228875425456938	122.49349437865693	11.7	219.65555555555557	219.22222222222223
412377540	1441069839	31.228832999184622	122.4934553337059	11.7	219.53333333333333	219.33333333333334
412377540	1441069840	31.22879049092157	122.49341642814336	11.7	219.4111111111111	219.44444444444446
412377540	1441069841	31.22874790867509	122.49337763365047	11.7	219.28888888888892	219.55555555555557
412377540	1441069842	31.228705260452486	122.49333892190842	11.7	219.16666666666669	219.66666666666669
412377540	1441069843	31.22866255426095	122.49330026459847	11.7	219.04444444444445	219.77777777777777
412377540	1441069844	31.228619798107733	122.4932616334019	11.7	218.92222222222222	219.88888888888889
412377540	1441069845	31.22857700000001	122.49322300000001	11.7	218.8	220.0
412377540	1441069846	31.22853416947189	122.49318433875956	11.7	218.77	220.1
412377540	1441069847	31.228491322165603	122.49314563478903	11.7	218.74	220.2
412377540	1441069848	31.22844847525031	122.49310687588219	11.7	218.71	220.3
412377540	1441069849	31.2284056458952	122.49306804983294	11.7	218.68	220.4
412377540	1441069850	31.228362851269427	122.49302914443506	11.7	218.64999999999998	220.5
412377540	1441069851	31.228320108542125	122.49299014748237	11.7	218.61999999999998	220.6
412377540	1441069852	31.22827743488242	122.49295104676871	11.7	218.59	220.7
412377540	1441069853	31.228234847459436	122.4929118300879	11.7	218.56	220.8
412377540	1441069854	31.22819236344226	122.49287248523373	11.7	218.53	220.9
412377540	1441069855	31.228149999999992	122.49283299999999	11.7	218.5	221.0
412377540	1441069856	31.228107770130762	122.49279336544524	11.7	218.57619047619048	221.0
412377540	1441069857	31.228065670148972	122.49275358568694	11.7	218.65238095238095	221.0
412377540	1441069858	31.22802369219812	122.4927136681074	11.7	218.72857142857143	221.0
412377540	1441069859	31.22798182842169	122.49267362008882	11.7	218.8047619047619	221.0
412377540	1441069860	31.227940070963196	122.4926334490135	11.7	218.88095238095238	221.0
412377540	1441069861	31.227898411966155	122.49259316226365	11.7	218.95714285714286	221.0
412377540	1441069862	31.227856843574077	122.4925527672215	11.7	219.03333333333333	221.0
412377540	1441069863	31.227815357930506	122.49251227126933	11.7	219.1095238095238	221.0
412377540	1441069864	31.227773947178957	122.4924716817894	11.7	219.18571428571428	221.0
412377540	1441069865	31.22773260346301	122.4924310061639	11.7	219.26190476190476	221.0
412377540	1441069866	31.227691318926205	122.4923902517751	11.7	219.33809523809524	221.0
412377540	1441069867	31.2276500857121	122.49234942600526	11.7	219.4142857142857	221.0
412377540	1441069868	31.22760889596428	122.49230853623662	11.7	219.4904761904762	221.0
412377540	1441069869	31.22756774182633	122.49226758985142	11.7	219.56666666666666	221.0
412377540	1441069870	31.22752661544184	122.4922265942319	11.7	219.64285714285714	221.0
412377540	1441069871	31.227485508954423	122.4921855567603	11.7	219.71904761904761	221.0
412377540	1441069872	31.22744441450766	122.4921444848189	11.7	219.7952380952381	221.0
412377540	1441069873	31.227403324245213	122.49210338578992	11.7	219.87142857142857	221.0
412377540	1441069874	31.22736223031069	122.4920622670556	11.7	219.94761904761904	221.0
412377540	1441069875	31.22732112484774	122.49202113599821	11.7	220.02380952380952	221.0
412377540	1441069876	31.22728	122.49198000000001	11.7	220.1	221.0
412377540	1441069877	31.22723884895416	122.49193886645085	11.7	220.10999999999999	220.9
412377540	1441069878	31.227197669069042	122.49189774277117	11.7	220.12	220.8
412377540	1441069879	31.22715645874652	122.49185663638904	11.7	220.13	220.7
412377540	1441069880	31.227115216388466	122.4918155547325	11.7	220.14	220.6
412377540	1441069881	31.227073940396753	122.49177450522957	11.7	220.15	220.5
412377540	1441069882	31.227032629173294	122.49173349530831	11.7	220.16	220.4
412377540	1441069883	31.226991281119968	122.49169253239673	11.7	220.17	220.3
412377540	1441069884	31.226949894638693	122.49165162392282	11.7	220.18	220.2
412377540	1441069885	31.226908468131388	122.49161077731458	11.7	220.19	220.1
412377540	1441069886	31.226867000000002	122.49156999999998	11.7	220.2	220.0
412377540	1441069887	31.226825488968657	122.49152929673487	11.7	220.16	220.0
412377540	1441069888	31.226783935050385	122.49148866158639	11.7	220.12	220.0
412377540	1441069889	31.22674233858043	122.49144808594949	11.7	220.08	220.0
412377540	1441069890	31.226700699894003	122.49140756121926	11.7	220.04	220.0
412377540	1441069891	31.226659019326277	122.49136707879069	11.7	220.0	220.0
412377540	1441069892	31.226617297212492	122.49132663005884	11.7	219.96	220.0
412377540	1441069893	31.226575533887793	122.49128620641878	11.7	219.92000000000002	220.0
412377540	1441069894	31.226533729687368	122.49124579926553	11.7	219.88000000000002	220.0
412377540	1441069895	31.22649188494639	122.49120539999424	11.7	219.84	220.0
412377540	1441069896	31.226449999999986	122.491165	11.7	219.8	220.0
412377540	1441069897	31.22640807616887	122.49112459486487	11.7	219.7666666666667	220.0
412377540	1441069898	31.22636611871585	122.49108419691878	11.7	219.73333333333335	220.0
412377540	1441069899	31.226324133889346	122.4910438226786	11.7	219.70000000000002	220.0
412377540	1441069900	31.226282127937782	122.49100348866112	11.7	219.66666666666669	220.0
412377540	1441069901	31.226240107109582	122.49096321138313	11.7	219.63333333333335	220.0
412377540	1441069902	31.226198077653205	122.49092300736136	11.7	219.6	220.0
412377540	1441069903	31.226156045817152	122.4908828931125	11.7	219.5666666666667	220.0
412377540	1441069904	31.22611401784991	122.49084288515316	11.7	219.53333333333333	220.0
412377540	1441069905	31.226072000000006	122.49080300000001	11.7	219.5	220.0
412377540	1441069906	31.226029997763344	122.49076324763313	11.69	219.45000000000002	220.1
412377540	1441069907	31.225988013625354	122.49072361188676	11.68	219.4	220.2
412377540	1441069908	31.225946049318804	122.49068407005873	11.67	219.35000000000002	220.3
412377540	1441069909	31.22590410657644	122.4906445994469	11.66	219.3	220.4
412377540	1441069910	31.225862187130964	122.4906051773491	11.649999999999999	219.25	220.5
412377540	1441069911	31.225820292715063	122.49056578106332	11.639999999999999	219.20000000000002	220.6
412377540	1441069912	31.225778425061396	122.4905263878875	11.629999999999999	219.15	220.7
412377540	1441069913	31.225736585902613	122.49048697511965	11.62	219.10000000000002	220.8
412377540	1441069914	31.225694776971277	122.49044752005778	11.61	219.05	220.9
412377540	1441069915	31.225652999999998	122.490408	11.6	219.00000000000003	221.0
412377540	1441069916	31.22561125735207	122.49036839601419	11.6	219.08	221.0
412377540	1441069917	31.22556955391378	122.49032870424729	11.6	219.16	221.0
412377540	1441069918	31.225527895202184	122.49028892461605	11.6	219.24000000000004	221.0
412377540	1441069919	31.225486286734313	122.49024905703725	11.6	219.32000000000002	221.0
412377540	1441069920	31.225444734027224	122.49020910142754	11.6	219.4	221.0
412377540	1441069921	31.225403242597956	122.49016905770362	11.6	219.48000000000002	221.0
412377540	1441069922	31.225361817963567	122.49012892578223	11.6	219.56	221.0
412377540	1441069923	31.225320465641065	122.49008870558006	11.6	219.64000000000001	221.0
412377540	1441069924	31.22527919114754	122.49004839701375	11.6	219.72000000000003	221.0
412377540	1441069925	31.225237999999997	122.49000799999999	11.6	219.8	221.0
412377540	1441069926	31.225196894728203	122.48996751838374	11.6	219.83636363636367	220.9090909090909
412377540	1441069927	31.225155865912665	122.48992697172297	11.6	219.87272727272727	220.8181818181818
412377540	1441069928	31.225114901146636	122.48988638350396	11.6	219.90909090909093	220.72727272727272
412377540	1441069929	31.22507398802339	122.48984577721292	11.6	219.94545454545457	220.63636363636363
412377540	1441069930	31.225033114136227	122.48980517633615	11.6	219.98181818181817	220.54545454545456
412377540	1441069931	31.224992267078502	122.48976460435976	11.6	220.01818181818183	220.45454545454544
412377540	1441069932	31.224951434443582	122.48972408477002	11.6	220.05454545454543	220.36363636363637
412377540	1441069933	31.224910603824807	122.48968364105302	11.6	220.0909090909091	220.27272727272728
412377540	1441069934	31.224869762815654	122.48964329669494	11.6	220.12727272727273	220.1818181818182
412377540	1441069935	31.224828899009566	122.48960307518192	11.6	220.16363636363636	220.0909090909091
412377540	1441069936	31.224788	122.48956300000002	11.6	220.2	220.0
412377540	1441069937	31.224747057036197	122.489523086172	11.58	220.18	220.0
412377540	1441069938	31.224706075990294	122.48948331486723	11.56	220.16	220.0
412377540	1441069939	31.224665066390113	122.48944365879177	11.54	220.14	220.0
412377540	1441069940	31.22462403776347	122.48940409065173	11.52	220.12	220.0
412377540	1441069941	31.224582999638105	122.48936458315322	11.5	220.1	220.0
412377540	1441069942	31.224541961541757	122.48932510900238	11.48	220.08	220.0
412377540	1441069943	31.224500933002123	122.4892856409054	11.46	220.06	220.0
412377540	1441069944	31.224459923546878	122.48924615156851	11.44	220.04	220.0
412377540	1441069945	31.224418942703622	122.48920661369796	11.42	220.02	220.0
412377540	1441069946	31.224378	122.48916700000001	11.4	220.0	220.0
412377540	1441069947	31.22433710219683	122.48912729049309	11.4	220.02	220.0
412377540	1441069948	31.224296244988103	122.48908749444404	11.4	220.04	220.0
412377540	1441069949	31.22425542130118	122.48904762843173	11.4	220.06	220.0
412377540	1441069950	31.224214624063332	122.4890077090351	11.4	220.08	220.0
412377540	1441069951	31.224173846201932	122.48896775283302	11.4	220.1	220.0
412377540	1441069952	31.22413308064433	122.48892777640431	11.4	220.12	220.0
412377540	1441069953	31.224092320317926	122.48888779632786	11.4	220.14	220.0
412377540	1441069954	31.22405155815011	122.48884782918245	11.4	220.16	220.0
412377540	1441069955	31.22401078706832	122.48880789154688	11.4	220.18	220.0
412377540	1441069956	31.22397	122.48876800000001	11.4	220.2	220.0
412377540	1441069957	31.223929191203172	122.48872816867123	11.4	220.17777777777775	220.0
412377540	1441069958	31.22388836025809	122.48868840189262	11.4	220.15555555555557	220.0
412377540	1441069959	31.223847508075565	122.48864870154699	11.4	220.13333333333333	220.0
412377540	1441069960	31.223806635566408	122.48860906951711	11.4	220.11111111111111	220.0
412377540	1441069961	31.22376574364147	122.48856950768571	11.4	220.08888888888887	220.0
412377540	1441069962	31.223724833211524	122.48853001793556	11.4	220.06666666666666	220.0
412377540	1441069963	31.223683905187414	122.4884906021494	11.4	220.04444444444445	220.0
412377540	1441069964	31.223642960479967	122.48845126220996	11.4	220.02222222222224	220.0
412377540	1441069965	31.223602	122.488412	11.4	220.0	220.0
412377540	1441069966	31.22356102593025	122.488372815335	11.39	219.99	220.0
412377540	1441069967	31.223520045541107	122.48833369976161	11.38	219.98000000000002	220.0
412377540	1441069968	31.22347906737485	122.4882946427592	11.370000000000001	219.97	220.0
412377540	1441069969	31.223438099973723	122.48825563380719	11.360000000000001	219.96	220.0
412377540	1441069970	31.223397151879986	122.48821666238494	11.350000000000001	219.95000000000002	220.0
412377540	1441069971	31.223356231635872	122.48817771797191	11.34	219.94	220.0
412377540	1441069972	31.2233153477836	122.48813879004747	11.33	219.93	220.0
412377540	1441069973	31.2232745088654	122.48809986809106	11.32	219.92000000000002	220.0
412377540	1441069974	31.223233723423476	122.48806094158209	11.31	219.91	220.0
412377540	1441069975	31.22319299999999	122.488022	11.3	219.9	220.0
412377540	1441069976	31.223152343081065	122.48798303638357	11.3	219.9	220.0
412377540	1441069977	31.22311174092857	122.48794405800906	11.3	219.9	220.0
412377540	1441069978	31.22307117774831	122.48790507571213	11.3	219.9	220.0
412377540	1441069979	31.223030637746124	122.48786610032838	11.3	219.9	220.0
412377540	1441069980	31.222990105127824	122.48782714269349	11.3	219.9	220.0
412377540	1441069981	31.22294956409927	122.48778821364311	11.3	219.9	220.0
412377540	1441069982	31.222908998866334	122.4877493240129	11.3	219.9	220.0
412377540	1441069983	31.22286839363489	122.48771048463854	11.3	219.9	220.0
412377540	1441069984	31.22282773261081	122.48767170635567	11.3	219.9	220.0
412377540	1441069985	31.222787	122.48763299999999	11.3	219.9	220.0
412377540	1441069986	31.222746186244713	122.48759437409595	11.290909090909091	219.85454545454544	220.0
412377540	1441069987	31.22270530673248	122.48755582792298	11.281818181818183	219.80909090909094	220.0
412377540	1441069988	31.22266438308721	122.48751735844922	11.272727272727273	219.76363636363638	220.0
412377540	1441069989	31.222623436932757	122.4874789626428	11.263636363636364	219.71818181818182	220.0
412377540	1441069990	31.222582489893032	122.48744063747182	11.254545454545454	219.6727272727273	220.0
412377540	1441069991	31.22254156359188	122.48740237990438	11.245454545454546	219.62727272727273	220.0
412377540	1441069992	31.222500679653166	122.48736418690845	11.236363636363636	219.58181818181822	220.0
412377540	1441069993	31.22245985970077	122.48732605545209	11.227272727272727	219.53636363636366	220.0
412377540	1441069994	31.22241912535853	122.48728798250326	11.218181818181817	219.4909090909091	220.0
412377540	1441069995	31.222378498250322	122.48724996502993	11.209090909090909	219.44545454545457	220.0
412377540	1441069996	31.222338	122.48721200000001	11.2	219.4	220.0
412377540	1441069997	31.222297647369487	122.48717408181436	11.19	219.42000000000002	220.0
412377540	1441069998	31.222257437673036	122.48713619460565	11.18	219.44000000000003	220.0
412377540	1441069999	31.222217363362958	122.48709831993965	11.17	219.46	220.0
412377540	1441070000	31.22217741689153	122.48706043938205	11.16	219.48000000000002	220.0
412377540	1441070001	31.22213759071101	122.48702253449865	11.149999999999999	219.5	220.0
412377540	1441070002	31.222097877273665	122.48698458685526	11.139999999999999	219.52	220.0
412377540	1441070003	31.22205826903171	122.48694657801775	11.129999999999999	219.54000000000002	220.0
412377540	1441070004	31.222018758437315	122.48690848955208	11.12	219.56	220.0
412377540	1441070005	31.2219793379427	122.48687030302418	11.11	219.58	220.0
412377540	1441070006	31.221939999999996	122.486832	11.1	219.6	220.0
412377540	1441070007	31.22190073756094	122.48679356853866	11.09	219.67	220.0
412377540	1441070008	31.221861545575656	122.48675502267126	11.08	219.74	220.0
412377540	1441070009	31.221822419493837	122.48671638292187	11.07	219.81000000000003	220.0
412377540	1441070010	31.221783354765225	122.48667766981461	11.06	219.88000000000002	220.0
412377540	1441070011	31.22174434683962	122.4866389038735	11.05	219.95000000000002	220.0
412377540	1441070012	31.22170539116678	122.48660010562254	11.04	220.02	220.0
412377540	1441070013	31.22166648319656	122.48656129558577	11.03	220.09	220.0
412377540	1441070014	31.221627618378765	122.48652249428713	11.02	220.16000000000003	220.0
412377540	1441070015	31.221588792163274	122.48648372225055	11.01	220.23000000000002	220.0
412377540	1441070016	31.22154999999999	122.486445	11.0	220.3	220.0
412377540	1441070017	31.22151123781602	122.48640634514221	10.988888888888889	220.32222222222225	220.0
412377540	1441070018	31.221472503447313	122.4863677636157	10.977777777777778	220.34444444444446	220.0
412377540	1441070019	31.221433795207048	122.48632925844183	10.966666666666667	220.36666666666667	220.0
412377540	1441070020	31.22139511140838	122.48629083264191	10.955555555555556	220.38888888888889	220.0
412377540	1441070021	31.221356450364475	122.48625248923736	10.944444444444445	220.41111111111113	220.0
412377540	1441070022	31.221317810388502	122.48621423124953	10.933333333333334	220.43333333333334	220.0
412377540	1441070023	31.221279189793652	122.4861760616998	10.922222222222222	220.45555555555555	220.0
412377540	1441070024	31.22124058689309	122.4861379836095	10.911111111111111	220.47777777777776	220.0
412377540	1441070025	31.221201999999995	122.4861	10.9	220.5	220.0
412377540	1441070026	31.22116342767432	122.48606211266492	10.89	220.45	220.0
412377540	1441070027	31.221124869462994	122.4860243184871	10.88	220.4	220.0
412377540	1441070028	31.221086325159717	122.48598661312155	10.870000000000001	220.35	220.0
412377540	1441070029	31.221047794558178	122.48594899222341	10.86	220.3	220.0
412377540	1441070030	31.221009277452072	122.48591145144778	10.85	220.25	220.0
412377540	1441070031	31.220970773635067	122.48587398644975	10.84	220.2	220.0
412377540	1441070032	31.22093228290083	122.48583659288441	10.83	220.15	220.0
412377540	1441070033	31.22089380504302	122.48579926640689	10.82	220.1	220.0
412377540	1441070034	31.220855339855333	122.48576200267233	10.81	220.05	220.0
412377540	1441070035	31.2208168871314	122.48572479733582	10.8	220.0	220.0
412377540	1441070036	31.220778446664877	122.48568764605257	10.79	219.95000000000002	220.0
412377540	1441070037	31.220740018249423	122.48565054447766	10.78	219.9	220.0
412377540	1441070038	31.220701601678666	122.48561348826628	10.77	219.85000000000002	220.0
412377540	1441070039	31.220663196746244	122.48557647307359	10.76	219.8	220.0
412377540	1441070040	31.220624803245805	122.48553949455479	10.75	219.75000000000003	220.0
412377540	1441070041	31.220586420970967	122.48550254836499	10.74	219.7	220.0
412377540	1441070042	31.220548049715354	122.48546563015942	10.729999999999999	219.65	220.0
412377540	1441070043	31.22050968927258	122.48542873559327	10.719999999999999	219.6	220.0
412377540	1441070044	31.220471339436255	122.4853918603217	10.709999999999999	219.55	220.0
412377540	1441070045	31.220432999999993	122.485355	10.7	219.5	220.0
412377540	1441070046	31.220394671847053	122.48531815042453	10.69047619047619	219.54285714285717	220.04761904761907
412377540	1441070047	31.22035636021933	122.48528130795675	10.68095238095238	219.5857142857143	220.0952380952381
412377540	1441070048	31.22031807144834	122.48524446909929	10.67142857142857	219.62857142857146	220.14285714285717
412377540	1441070049	31.220279811865623	122.48520763035471	10.661904761904761	219.67142857142858	220.19047619047618
412377540	1441070050	31.220241587802697	122.48517078822572	10.652380952380952	219.71428571428572	220.23809523809524
412377540	1441070051	31.220203405591093	122.48513393921488	10.642857142857142	219.75714285714287	220.28571428571428
412377540	1441070052	31.220165271562344	122.48509707982481	10.633333333333333	219.8	220.33333333333334
412377540	1441070053	31.220127192047965	122.48506020655815	10.623809523809523	219.84285714285716	220.38095238095238
412377540	1441070054	31.22008917337942	122.48502331591745	10.614285714285714	219.8857142857143	220.42857142857142
412377540	1441070055	31.22005122188829	122.48498640440538	10.604761904761904	219.92857142857142	220.47619047619048
412377540	1441070056	31.220013343906004	122.4849494685245	10.595238095238095	219.9714285714286	220.52380952380952
412377540	1441070057	31.219975545764132	122.48491250477741	10.585714285714285	220.0142857142857	220.57142857142858
412377540	1441070058	31.21993783379413	122.4848755096667	10.576190476190476	220.05714285714288	220.6190476190476
412377540	1441070059	31.219900214327502	122.48483847969496	10.566666666666666	220.1	220.66666666666666
412377540	1441070060	31.21986269369573	122.48480141136474	10.557142857142857	220.14285714285717	220.71428571428572
412377540	1441070061	31.2198252782303	122.48476430117869	10.547619047619047	220.18571428571428	220.76190476190476
412377540	1441070062	31.21978797426269	122.48472714563928	10.538095238095238	220.22857142857143	220.80952380952382
412377540	1441070063	31.21975078812438	122.48468994124919	10.528571428571428	220.27142857142857	220.85714285714283
412377540	1441070064	31.219713726146864	122.48465268451088	10.519047619047619	220.31428571428572	220.9047619047619
412377540	1441070065	31.219676794661577	122.48461537192696	10.50952380952381	220.35714285714286	220.95238095238093
412377540	1441070066	31.219639999999995	122.484578	10.5	220.4	221.0
412377540	1441070067	31.21960334452197	122.48454056798509	10.5	220.51	221.0
412377540	1441070068	31.219566814700883	122.48450308614767	10.5	220.62	221.0
412377540	1441070069	31.219530393038532	122.48446556750575	10.5	220.73000000000002	221.0
412377540	1441070070	31.219494062036702	122.48442802507732	10.5	220.84	221.0
412377540	1441070071	31.21945780419724	122.48439047188042	10.5	220.95	221.0
412377540	1441070072	31.219421602021967	122.48435292093306	10.5	221.06	221.0
412377540	1441070073	31.21938543801275	122.48431538525331	10.5	221.17000000000002	221.0
412377540	1441070074	31.219349294671414	122.48427787785918	10.5	221.28	221.0
412377540	1441070075	31.219313154499876	122.48424041176872	10.5	221.39000000000001	221.0
412377540	1441070076	31.21927700000001	122.484203	10.5	221.5	221.0
412377540	1441070077	31.219240817214953	122.48416565302054	10.489655172413793	221.48620689655172	221.0
412377540	1441070078	31.219204606352854	122.48412837109578	10.479310344827587	221.47241379310347	221.0
412377540	1441070079	31.219168371163025	122.4840911519406	10.46896551724138	221.45862068965516	221.0
412377540	1441070080	31.219132115394824	122.48405399326994	10.458620689655172	221.4448275862069	221.0
412377540	1441070081	31.219095842797596	122.48401689279869	10.448275862068966	221.4310344827586	221.0
412377540	1441070082	31.219059557120676	122.48397984824169	10.437931034482759	221.41724137931035	221.0
412377540	1441070083	31.219023262113414	122.4839428573139	10.427586206896551	221.40344827586208	221.0
412377540	1441070084	31.21898696152512	122.48390591773018	10.417241379310344	221.3896551724138	221.0
412377540	1441070085	31.218950659105133	122.48386902720542	10.406896551724138	221.37586206896552	221.0
412377540	1441070086	31.218914358602806	122.4838321834545	10.39655172413793	221.36206896551724	221.0
412377540	1441070087	31.218878063767452	122.4837953841923	10.386206896551723	221.34827586206896	221.0
412377540	1441070088	31.218841778348384	122.48375862713372	10.375862068965517	221.3344827586207	221.0
412377540	1441070089	31.21880550609493	122.48372190999363	10.36551724137931	221.3206896551724	221.0
412377540	1441070090	31.21876925075643	122.48368523048691	10.355172413793102	221.30689655172415	221.0
412377540	1441070091	31.21873301608215	122.48364858632844	10.344827586206897	221.29310344827584	221.0
412377540	1441070092	31.218696805821455	122.48361197523309	10.33448275862069	221.2793103448276	221.0
412377540	1441070093	31.21866062372364	122.48357539491572	10.324137931034482	221.2655172413793	221.0
412377540	1441070094	31.218624473538	122.4835388430912	10.313793103448276	221.25172413793103	221.0
412377540	1441070095	31.21858835901385	122.48350231747436	10.303448275862069	221.23793103448276	221.0
412377540	1441070096	31.218552283900507	122.48346581578016	10.293103448275861	221.22413793103448	221.0
412377540	1441070097	31.218516251947253	122.48342933572339	10.282758620689656	221.2103448275862	221.0
412377540	1441070098	31.218480266903388	122.48339287501891	10.272413793103448	221.19655172413795	221.0
412377540	1441070099	31.218444332518242	122.48335643138161	10.26206896551724	221.18275862068964	221.0
412377540	1441070100	31.218408452541052	122.48332000252631	10.251724137931033	221.1689655172414	221.0
412377540	1441070101	31.21837263072115	122.4832835861679	10.241379310344827	221.15517241379308	221.0
412377540	1441070102	31.218336870807804	122.48324718002124	10.23103448275862	221.14137931034483	221.0
412377540	1441070103	31.218301176550305	122.48321078180112	10.220689655172412	221.12758620689655	221.0
412377540	1441070104	31.218265551697947	122.48317438922244	10.210344827586207	221.11379310344827	221.0
412377540	1441070105	31.21823	122.48313800000001	10.2	221.1	221.0
412377540	1441070106	31.218194523829467	122.48310161238474	10.19090909090909	221.13636363636363	220.9090909090909
412377540	1441070107	31.218159120054338	122.48306522677174	10.181818181818182	221.1727272727273	220.8181818181818
412377540	1441070108	31.21812378416629	122.48302884409219	10.172727272727272	221.2090909090909	220.72727272727272
412377540	1441070109	31.218088511656983	122.4829924652772	10.163636363636362	221.24545454545452	220.63636363636363
412377540	1441070110	31.218053298018148	122.482956091258	10.154545454545454	221.28181818181818	220.54545454545456
412377540	1441070111	31.21801813874148	122.4829197229657	10.145454545454545	221.3181818181818	220.45454545454544
412377540	1441070112	31.217983029318685	122.48288336133156	10.136363636363637	221.35454545454547	220.36363636363637
412377540	1441070113	31.21794796524143	122.48284700728672	10.127272727272727	221.3909090909091	220.27272727272728
412377540	1441070114	31.217912942001423	122.48281066176237	10.118181818181817	221.42727272727274	220.1818181818182
412377540	1441070115	31.21787795509038	122.48277432568973	10.10909090909091	221.46363636363637	220.0909090909091
412377540	1441070116	31.217842999999995	122.482738	10.1	221.5	220.0
412377540	1441070117	31.217808073014545	122.48270168810535	10.09	221.53	220.0
412377540	1441070118	31.217773173588686	122.48266540334191	10.08	221.56	220.0
412377540	1441070119	31.217738301969657	122.48262916152673	10.07	221.59	220.0
412377540	1441070120	31.217703458404728	122.48259297847684	10.06	221.62	220.0
412377540	1441070121	31.21766864314116	122.48255687000928	10.05	221.65	220.0
412377540	1441070122	31.217633856426282	122.48252085194099	10.04	221.68000000000004	220.0
412377540	1441070123	31.21759909850737	122.48248494008901	10.03	221.71000000000004	220.0
412377540	1441070124	31.217564369631805	122.48244915027024	10.02	221.74000000000004	220.0
412377540	1441070125	31.21752967004688	122.48241349830161	10.01	221.77	220.0
412377540	1441070126	31.217495000000003	122.482378	10.0	221.8	220.0
412377540	1441070127	31.217460357759993	122.48234266623393	9.99	221.76000000000002	220.0
412377540	1441070128	31.217425733681527	122.48230748807825	9.98	221.72000000000003	220.0
412377540	1441070129	31.21739111614072	122.48227245165954	9.97	221.68000000000004	220.0
412377540	1441070130	31.217356493513677	122.48223754310435	9.96	221.64000000000004	220.0
412377540	1441070131	31.21732185417648	122.4822027485393	9.95	221.6	220.0
412377540	1441070132	31.21728718650519	122.48216805409099	9.94	221.56	220.0
412377540	1441070133	31.217252478875864	122.48213344588619	9.93	221.52	220.0
412377540	1441070134	31.217217719664546	122.48209891005159	9.92	221.48000000000002	220.0
412377540	1441070135	31.21718289724725	122.48206443271391	9.91	221.44000000000003	220.0
412377540	1441070136	31.217147999999995	122.48203	9.9	221.4	220.0
412377540	1441070137	31.217113025023785	122.48199560239254	9.88888888888889	221.3111111111111	220.0
412377540	1441070138	31.217078004319646	122.48196124779787	9.877777777777778	221.22222222222223	220.0
412377540	1441070139	31.217042978613662	122.48192694847805	9.866666666666667	221.13333333333333	220.0
412377540	1441070140	31.217007988631895	122.48189271669514	9.855555555555556	221.04444444444445	220.0
412377540	1441070141	31.216973075100448	122.48185856471108	9.844444444444445	220.95555555555555	220.0
412377540	1441070142	31.216938278745406	122.48182450478777	9.833333333333334	220.86666666666667	220.0
412377540	1441070143	31.216903640292905	122.48179054918701	9.822222222222223	220.77777777777777	220.0
412377540	1441070144	31.21686920046905	122.48175671017054	9.811111111111112	220.6888888888889	220.0
412377540	1441070145	31.216834999999996	122.481723	9.8	220.6	220.0
412377540	1441070146	31.216801066615243	122.4816894224698	9.795	220.67	220.05
412377540	1441070147	31.216767376057724	122.48165594750543	9.790000000000001	220.73999999999998	220.1
412377540	1441070148	31.21673389107366	122.48162253656531	9.785	220.81	220.15
412377540	1441070149	31.21670057440928	122.48158915110791	9.780000000000001	220.88	220.2
412377540	1441070150	31.21666738881074	122.48155575259192	9.775	220.95	220.25
412377540	1441070151	31.216634297024168	122.48152230247597	9.77	221.01999999999998	220.3
412377540	1441070152	31.21660126179562	122.48148876221893	9.765	221.08999999999997	220.35
412377540	1441070153	31.216568245871173	122.48145509327973	9.76	221.16	220.4
412377540	1441070154	31.216535211996824	122.4814212571174	9.755	221.23000000000002	220.45
412377540	1441070155	31.216502122918524	122.48138721519112	9.75	221.3	220.5
412377540	1441070156	31.216468941382203	122.48135292896009	9.745	221.37	220.54999999999998
412377540	1441070157	31.216435630133738	122.48131835988369	9.74	221.44	220.6
412377540	1441070158	31.216402151918974	122.48128346942143	9.735	221.51000000000002	220.64999999999998
412377540	1441070159	31.2163684694837	122.48124821903284	9.73	221.58	220.7
412377540	1441070160	31.216334545573666	122.4812125701776	9.725	221.65	220.75
412377540	1441070161	31.216300342934566	122.48117648431558	9.719999999999999	221.72	220.8
412377540	1441070162	31.216265824312067	122.4811399229067	9.715	221.79	220.85
412377540	1441070163	31.216230952451777	122.48110284741101	9.709999999999999	221.86	220.9
412377540	1441070164	31.216195690099248	122.48106521928867	9.705	221.93	220.95
412377540	1441070165	31.21615999999999	122.481027	9.7	222.0	221.0
412377540	1441070166	31.216123876522435	122.48098819219138	9.69	222.05	221.0
412377540	1441070167	31.216087440526966	122.48094896325284	9.68	222.1	221.0
412377540	1441070168	31.216050844497154	122.48090952175976	9.67	222.15	221.0
412377540	1441070169	31.216014240916838	122.48087007628708	9.66	222.2	221.0
412377540	1441070170	31.215977782270095	122.48083083540907	9.649999999999999	222.25000000000003	221.0
412377540	1441070171	31.215941621041242	122.48079200769942	9.639999999999999	222.3	221.0
412377540	1441070172	31.21590590971489	122.48075380173134	9.629999999999999	222.35000000000002	221.0
412377540	1441070173	31.215870800775832	122.48071642607744	9.62	222.4	221.0
412377540	1441070174	31.215836446709105	122.48068008930977	9.61	222.45000000000002	221.0
412377540	1441070175	31.215803	122.480645	9.6	222.5	221.0
412377540	1441070176	31.21577056010421	122.48061129834856	9.581818181818182	222.37272727272727	221.09090909090907
412377540	1441070177	31.215739014358697	122.48057885107306	9.563636363636363	222.24545454545455	221.1818181818182
412377540	1441070178	31.215708197070462	122.48054745652091	9.545454545454545	222.11818181818182	221.27272727272728
412377540	1441070179	31.215677942546296	122.48051691304008	9.527272727272727	221.9909090909091	221.36363636363635
412377540	1441070180	31.21564808509279	122.48048701897896	9.50909090909091	221.86363636363637	221.45454545454547
412377540	1441070181	31.215618459016326	122.48045757268657	9.49090909090909	221.73636363636362	221.54545454545453
412377540	1441070182	31.215588898623082	122.48042837251226	9.472727272727273	221.6090909090909	221.63636363636365
412377540	1441070183	31.215559238219093	122.4803992168059	9.454545454545455	221.48181818181817	221.72727272727272
412377540	1441070184	31.21552931211019	122.48036990391782	9.436363636363637	221.35454545454544	221.8181818181818
412377540	1441070185	31.21549895460199	122.48034023219877	9.418181818181818	221.22727272727272	221.90909090909093
412377540	1441070186	31.215467999999998	122.48030999999999	9.4	221.1	222.0
412377540	1441070187	31.21543632844847	122.48027905618427	9.39	221.01	222.3
412377540	1441070188	31.215404003447624	122.48024745165874	9.38	220.92	222.6
412377540	1441070189	31.215371134336742	122.48021528784138	9.370000000000001	220.82999999999998	222.9
412377540	1441070190	31.21533783045521	122.48018266614987	9.360000000000001	220.73999999999998	223.20000000000002
412377540	1441070191	31.2153042011425	122.48014968800167	9.350000000000001	220.64999999999998	223.5
412377540	1441070192	31.215270355738188	122.48011645481391	9.34	220.56	223.8
412377540	1441070193	31.215236403581947	122.48008306800345	9.33	220.47	224.1
412377540	1441070194	31.21520245401356	122.48004962898686	9.32	220.37999999999997	224.4
412377540	1441070195	31.21516861637291	122.48001623918039	9.31	220.29	224.7
412377540	1441070196	31.215134999999997	122.479983	9.3	220.2	225.0
412377540	1441070197	31.21510169304038	122.47994998630563	9.28888888888889	220.27777777777777	225.22222222222223
412377540	1441070198	31.215068698861646	122.47991716673403	9.277777777777779	220.35555555555555	225.44444444444443
412377540	1441070199	31.21503599963677	122.47988448336642	9.266666666666667	220.43333333333334	225.66666666666666
412377540	1441070200	31.215003577538724	122.47985187828395	9.255555555555556	220.51111111111112	225.88888888888889
412377540	1441070201	31.214971414740404	122.47981929356801	9.244444444444444	220.58888888888887	226.11111111111111
412377540	1441070202	31.21493949341463	122.47978667130005	9.233333333333333	220.66666666666666	226.33333333333334
412377540	1441070203	31.21490779573417	122.4797539535616	9.222222222222221	220.74444444444444	226.55555555555557
412377540	1441070204	31.214876303871744	122.47972108243434	9.21111111111111	220.82222222222222	226.77777777777777
412377540	1441070205	31.214845000000008	122.479688	9.2	220.9	227.0
412377540	1441070206	31.214813868423246	122.47965466049259	9.19	221.16500000000002	227.05
412377540	1441070207	31.214782901972512	122.47962106675469	9.18	221.42999999999998	227.1
412377540	1441070208	31.21475209561051	122.47958723378109	9.17	221.695	227.15
412377540	1441070209	31.214721444300025	122.47955317656645	9.16	221.96	227.20000000000002
412377540	1441070210	31.21469094300381	122.47951891010557	9.149999999999999	222.225	227.25
412377540	1441070211	31.214660586684648	122.47948444939306	9.139999999999999	222.49	227.3
412377540	1441070212	31.214630370305308	122.47944980942366	9.129999999999999	222.75500000000002	227.35
412377540	1441070213	31.214600288828645	122.47941500519201	9.12	223.01999999999998	227.4
412377540	1441070214	31.21457033721746	122.47938005169277	9.11	223.285	227.45
412377540	1441070215	31.2145405104346	122.4793449639206	9.1	223.54999999999998	227.5
412377540	1441070216	31.214510803442902	122.47930975687014	9.09	223.815	227.55
412377540	1441070217	31.214481211205264	122.47927444553596	9.08	224.08	227.60000000000002
412377540	1441070218	31.214451728684573	122.47923904491272	9.07	224.345	227.65
412377540	1441070219	31.214422350843716	122.47920356999498	9.06	224.60999999999999	227.70000000000002
412377540	1441070220	31.21439307264561	122.47916803577733	9.05	224.875	227.75
412377540	1441070221	31.214363889053228	122.47913245725434	9.04	225.14	227.8
412377540	1441070222	31.214334795029494	122.47909684942056	9.03	225.405	227.85000000000002
412377540	1441070223	31.214305785537388	122.47906122727058	9.02	225.67000000000002	227.90000000000003
412377540	1441070224	31.214276855539882	122.47902560579885	9.01	225.935	227.95000000000002
412377540	1441070225	31.21424800000001	122.47899	9.0	226.2	228.00000000000003
412377540	1441070226	31.214219214286853	122.47895442235662	8.9925	226.2175	228.00000000000003
412377540	1441070227	31.214190495394007	122.47891887530413	8.985	226.23499999999999	228.00000000000003
412377540	1441070228	31.214161840721108	122.47888335876604	8.9775	226.2525	228.00000000000003
412377540	1441070229	31.214133247667846	122.4788478726659	8.97	226.27	228.00000000000003
412377540	1441070230	31.214104713633894	122.47881241692721	8.9625	226.2875	228.00000000000003
412377540	1441070231	31.21407623601889	122.47877699147355	8.955	226.305	228.00000000000003
412377540	1441070232	31.21404781222252	122.47874159622846	8.9475	226.32250000000002	228.00000000000003
412377540	1441070233	31.214019439644435	122.47870623111548	8.94	226.34	228.00000000000003
412377540	1441070234	31.21399111568433	122.47867089605818	8.9325	226.35750000000002	228.00000000000003
412377540	1441070235	31.213962837741843	122.47863559098012	8.925	226.375	228.00000000000003
412377540	1441070236	31.21393460321663	122.47860031580485	8.9175	226.3925	228.00000000000003
412377540	1441070237	31.21390640950838	122.47856507045597	8.91	226.41000000000003	228.00000000000003
412377540	1441070238	31.21387825401676	122.47852985485699	8.9025	226.4275	228.00000000000003
412377540	1441070239	31.21385013414143	122.47849466893155	8.895	226.44500000000002	228.00000000000003
412377540	1441070240	31.213822047282033	122.47845951260318	8.8875	226.4625	228.00000000000003
412377540	1441070241	31.213793990838266	122.47842438579549	8.879999999999999	226.48000000000002	228.00000000000003
412377540	1441070242	31.213765962209774	122.4783892884321	8.8725	226.4975	228.00000000000003
412377540	1441070243	31.21373795879624	122.47835422043653	8.865	226.51500000000001	228.00000000000003
412377540	1441070244	31.213709977997304	122.47831918173243	8.8575	226.5325	228.00000000000003
412377540	1441070245	31.21368201721265	122.47828417224336	8.85	226.55	228.00000000000003
412377540	1441070246	31.213654073841933	122.47824919189296	8.8425	226.56750000000002	228.00000000000003
412377540	1441070247	31.213626145284827	122.47821424060481	8.834999999999999	226.585	228.00000000000003
412377540	1441070248	31.21359822894099	122.47817931830252	8.827499999999999	226.60250000000002	228.00000000000003
412377540	1441070249	31.213570322210078	122.47814442490974	8.82	226.62	228.00000000000003
412377540	1441070250	31.21354242249176	122.47810956035006	8.8125	226.63750000000002	228.00000000000003
412377540	1441070251	31.213514527185712	122.47807472454711	8.805	226.655	228.00000000000003
412377540	1441070252	31.213486633691595	122.47803991742451	8.7975	226.6725	228.00000000000003
412377540	1441070253	31.213458739409056	122.47800513890589	8.79	226.69	228.00000000000003
412377540	1441070254	31.21343084173778	122.4779703889149	8.782499999999999	226.7075	228.00000000000003
412377540	1441070255	31.21340293807741	122.47793566737515	8.774999999999999	226.72500000000002	228.00000000000003
412377540	1441070256	31.213375025827617	122.47790097421029	8.7675	226.7425	228.00000000000003
412377540	1441070257	31.213347102388067	122.47786630934401	8.76	226.76000000000002	228.00000000000003
412377540	1441070258	31.21331916515843	122.47783167269989	8.7525	226.7775	228.00000000000003
412377540	1441070259	31.213291211538344	122.47779706420164	8.745	226.79500000000002	228.00000000000003
412377540	1441070260	31.21326323892751	122.47776248377289	8.737499999999999	226.8125	228.00000000000003
412377540	1441070261	31.21323524472557	122.47772793133731	8.729999999999999	226.83	228.00000000000003
412377540	1441070262	31.213207226332184	122.47769340681857	8.7225	226.8475	228.00000000000003
412377540	1441070263	31.213179181147016	122.47765891014032	8.715	226.865	228.00000000000003
412377540	1441070264	31.21315110656973	122.47762444122623	8.7075	226.8825	228.00000000000003
412377540	1441070265	31.213123000000007	122.47759	8.7	226.9	228.00000000000003
412377540	1441070266	31.213094862234826	122.47755558629153	8.7	226.85000000000002	228.10000000000002
412377540	1441070267	31.21306670766066	122.47752119955564	8.7	226.8	228.20000000000002
412377540	1441070268	31.213038554061317	122.47748683915334	8.7	226.75000000000003	228.3
412377540	1441070269	31.213010419220584	122.47745250444568	8.7	226.70000000000002	228.4
412377540	1441070270	31.21298232092227	122.47741819479364	8.7	226.65	228.5
412377540	1441070271	31.212954276950178	122.47738390955813	8.7	226.6	228.6
412377540	1441070272	31.212926305088097	122.47734964810012	8.7	226.55	228.7
412377540	1441070273	31.212898423119853	122.47731540978052	8.7	226.5	228.8
412377540	1441070274	31.212870648829217	122.4772811939602	8.7	226.45000000000002	228.9
412377540	1441070275	31.212843	122.47724700000002	8.7	226.4	229.0
412377540	1441070276	31.212815490091476	122.47721282613873	8.69	226.46	229.0
412377540	1441070277	31.212788115264846	122.47717866612668	8.68	226.52	229.0
412377540	1441070278	31.2127608673568	122.47714451259213	8.67	226.58	229.0
412377540	1441070279	31.212733738204005	122.4771103581634	8.66	226.64	229.0
412377540	1441070280	31.21270671964311	122.47707619546878	8.649999999999999	226.7	229.0
412377540	1441070281	31.212679803510795	122.47704201713663	8.639999999999999	226.76000000000002	229.0
412377540	1441070282	31.212652981643682	122.47700781579529	8.629999999999999	226.82000000000002	229.0
412377540	1441070283	31.212626245878436	122.47697358407315	8.62	226.88	229.0
412377540	1441070284	31.212599588051656	122.47693931459858	8.61	226.94	229.0
412377540	1441070285	31.212573000000003	122.47690500000002	8.6	227.0	229.0
412377540	1441070286	31.212546474216655	122.4768706350498	8.594999999999999	226.99	229.0
412377540	1441070287	31.212520005821162	122.47683622309602	8.59	226.98	229.0
412377540	1441070288	31.212493590589663	122.47680176963064	8.584999999999999	226.97	229.0
412377540	1441070289	31.21246722429833	122.47676728014565	8.58	226.96	229.0
412377540	1441070290	31.212440902723284	122.47673276013302	8.575	226.95000000000002	229.0
412377540	1441070291	31.21241462164072	122.47669821508477	8.57	226.94	229.0
412377540	1441070292	31.212388376826752	122.47666365049284	8.565	226.93	229.0
412377540	1441070293	31.212362164057584	122.47662907184926	8.56	226.92000000000002	229.0
412377540	1441070294	31.212335979109397	122.47659448464599	8.555	226.91	229.0
412377540	1441070295	31.212309817758364	122.476559894375	8.55	226.9	229.0
412377540	1441070296	31.212283675780647	122.47652530652832	8.545	226.89000000000001	229.0
412377540	1441070297	31.212257548952476	122.47649072659787	8.54	226.88	229.0
412377540	1441070298	31.21223143305003	122.47645616007568	8.535	226.87	229.0
412377540	1441070299	31.21220532384954	122.47642161245375	8.53	226.86	229.0
412377540	1441070300	31.212179217127176	122.476387089224	8.525	226.85000000000002	229.0
412377540	1441070301	31.21215310865919	122.47635259587847	8.52	226.84	229.0
412377540	1441070302	31.212126994221784	122.47631813790912	8.515	226.83	229.0
412377540	1441070303	31.212100869591207	122.47628372080794	8.51	226.82000000000002	229.0
412377540	1441070304	31.21207473054366	122.47624935006691	8.505	226.81	229.0
412377540	1441070305	31.2120485728554	122.476215031178	8.5	226.79999999999998	229.0
412377540	1441070306	31.212022392302686	122.47618076963322	8.495	226.79	229.0
412377540	1441070307	31.21199618466175	122.47614657092454	8.49	226.78	229.0
412377540	1441070308	31.211969945708876	122.47611244054396	8.485	226.76999999999998	229.0
412377540	1441070309	31.21194367122027	122.47607838398343	8.48	226.76	229.0
412377540	1441070310	31.21191735697226	122.47604440673496	8.475	226.75	229.0
412377540	1441070311	31.211890998741094	122.47601051429052	8.47	226.73999999999998	229.0
412377540	1441070312	31.211864592303048	122.47597671214207	8.465	226.73	229.0
412377540	1441070313	31.211838133434423	122.47594300578164	8.46	226.72	229.0
412377540	1441070314	31.211811617911508	122.47590940070118	8.455	226.71	229.0
412377540	1441070315	31.21178504151058	122.47587590239269	8.45	226.7	229.0
412377540	1441070316	31.21175840000794	122.47584251634811	8.445	226.69	229.0
412377540	1441070317	31.211731689179913	122.47580924805946	8.44	226.68	229.0
412377540	1441070318	31.211704904802808	122.47577610301867	8.435	226.67	229.0
412377540	1441070319	31.21167804265293	122.47574308671777	8.43	226.66	229.0
412377540	1441070320	31.211651098506614	122.47571020464869	8.425	226.65	229.0
412377540	1441070321	31.21162406814018	122.47567746230344	8.42	226.64	229.0
412377540	1441070322	31.211596947329955	122.47564486517396	8.415000000000001	226.63	229.0
412377540	1441070323	31.211569731852293	122.47561241875225	8.41	226.62	229.0
412377540	1441070324	31.21154241748352	122.47558012853028	8.405000000000001	226.61	229.0
412377540	1441070325	31.21151499999999	122.47554799999999	8.4	226.6	229.0
412377540	1441070326	31.211487477953415	122.47551603383738	8.39	226.44	229.2
412377540	1441070327	31.211459860996925	122.47548421145457	8.38	226.28	229.39999999999998
412377540	1441070328	31.211432161558992	122.4754525094476	8.370000000000001	226.12	229.60000000000002
412377540	1441070329	31.21140439206808	122.47542090441267	8.360000000000001	225.95999999999998	229.8
412377540	1441070330	31.211376564952598	122.47538937294591	8.350000000000001	225.8	230.0
412377540	1441070331	31.21134869264095	122.47535789164344	8.34	225.64000000000001	230.2
412377540	1441070332	31.211320787561515	122.47532643710143	8.33	225.48	230.39999999999998
412377540	1441070333	31.21129286214266	122.47529498591608	8.32	225.32	230.6
412377540	1441070334	31.211264928812717	122.47526351468353	8.31	225.16	230.79999999999998
412377540	1441070335	31.211236999999997	122.47523200000002	8.3	225.0	230.99999999999997
412377540	1441070336	31.211209089438256	122.4752004221472	8.3	224.93	231.29999999999995
412377540	1441070337	31.211181216083048	122.47516877614873	8.3	224.86	231.6
412377540	1441070338	31.21115340019542	122.47513706071365	8.3	224.79000000000002	231.89999999999998
412377540	1441070339	31.211125662036384	122.475105274551	8.3	224.72000000000003	232.20000000000002
412377540	1441070340	31.211098021866963	122.47507341636985	8.3	224.65000000000003	232.5
412377540	1441070341	31.211070499948203	122.47504148487914	8.3	224.58	232.79999999999998
412377540	1441070342	31.21104311654111	122.47500947878788	8.3	224.51	233.1
412377540	1441070343	31.2110158919067	122.47497739680499	8.3	224.44	233.39999999999998
412377540	1441070344	31.21098884630599	122.47494523763939	8.3	224.37	233.70000000000002
412377540	1441070345	31.210962000000006	122.474913	8.3	224.3	234.0
412377540	1441070346	31.210935369075294	122.47488068338748	8.287500000000001	224.48000000000002	234.12500000000003
412377540	1441070347	31.210908952920494	122.47484829046978	8.275	224.66000000000003	234.24999999999997
412377540	1441070348	31.210882746749796	122.47481582470662	8.262500000000001	224.84	234.375
412377540	1441070349	31.21085674577741	122.47478328955779	8.25	225.02	234.50000000000003
412377540	1441070350	31.2108309452175	122.47475068848301	8.2375	225.20000000000002	234.62499999999997
412377540	1441070351	31.210805340284256	122.47471802494208	8.225000000000001	225.38000000000002	234.75
412377540	1441070352	31.210779926191893	122.47468530239472	8.2125	225.56	234.87500000000003
412377540	1441070353	31.210754698154606	122.47465252430071	8.200000000000001	225.74	235.0
412377540	1441070354	31.21072965138661	122.47461969411981	8.1875	225.92000000000002	235.125
412377540	1441070355	31.21070478110209	122.47458681531177	8.175	226.1	235.24999999999997
412377540	1441070356	31.21068008251527	122.47455389133638	8.1625	226.28000000000003	235.375
412377540	1441070357	31.21065555084036	122.4745209256534	8.15	226.46	235.5
412377540	1441070358	31.210631181291586	122.47448792172258	8.137500000000001	226.64000000000001	235.62499999999997
412377540	1441070359	31.21060696908316	122.47445488300373	8.125	226.82000000000002	235.75
412377540	1441070360	31.210582909429316	122.47442181295659	8.1125	227.0	235.875
412377540	1441070361	31.21055899754427	122.47438871504099	8.1	227.18	235.99999999999997
412377540	1441070362	31.210535228642268	122.47435559271665	8.0875	227.36	236.125
412377540	1441070363	31.21051159793753	122.47432244944342	8.075000000000001	227.54000000000002	236.25
412377540	1441070364	31.21048810064431	122.47428928868104	8.0625	227.72	236.37499999999997
412377540	1441070365	31.21046473197684	122.47425611388933	8.05	227.90000000000003	236.5
412377540	1441070366	31.21044148714937	122.47422292852808	8.0375	228.08	236.625
412377540	1441070367	31.210418361376146	122.47418973605706	8.025	228.26	236.74999999999997
412377540	1441070368	31.21039534987143	122.47415653993609	8.012500000000001	228.44000000000003	236.875
412377540	1441070369	31.210372447849466	122.474123343625	8.0	228.62	237.00000000000003
412377540	1441070370	31.210349650524527	122.47409015058355	7.9875	228.8	237.12499999999997
412377540	1441070371	31.210326953110865	122.47405696427155	7.9750000000000005	228.98000000000002	237.25
412377540	1441070372	31.210304350822742	122.47402378814887	7.9625	229.16	237.37500000000003
412377540	1441070373	31.210281838874437	122.47399062567527	7.95	229.33999999999997	237.49999999999997
412377540	1441070374	31.210259412480237	122.47395748031062	7.9375	229.52	237.625
412377540	1441070375	31.2102370668544	122.47392435551468	7.925	229.70000000000002	237.75000000000003
412377540	1441070376	31.210214797211226	122.47389125474733	7.9125	229.88	237.875
412377540	1441070377	31.210192598764966	122.47385818146839	7.9	230.06	238.0
412377540	1441070378	31.210170466729952	122.47382513913766	7.8875	230.24000000000004	238.12499999999997
412377540	1441070379	31.210148396320438	122.47379213121502	7.875	230.42000000000002	238.25
412377540	1441070380	31.210126382750744	122.4737591611603	7.8625	230.6	238.375
412377540	1441070381	31.210104421235158	122.47372623243332	7.85	230.78	238.49999999999997
412377540	1441070382	31.21008250698799	122.47369334849395	7.8375	230.95999999999998	238.625
412377540	1441070383	31.21006063522353	122.47366051280204	7.825	231.14000000000001	238.75
[truncated: 6,081 more rows]
