# Supplementary material for: Maritime traffic congestion identification and ship trajectory prediction using temporal graph convolutional networks
Source: PLoS One. 2026 Mar 9;21(3):e0342781. doi: 10.1371/journal.pone.0342781 (PMC12970927; doi:10.1371/journal.pone.0342781)
Supplement: S1 File — (ZIP) [file pone.0342781.s001.zip › data/interpolation/shipid_412379520_processed.csv]

shipid	lasttime	lat	lon	sog	cog	hdg
412379520	1441068020	30.900056999999997	122.79755800000001	13.2	347.3	354.0
412379520	1441068021	30.900105905744997	122.7975465676007	13.2	347.32000000000005	354.0
412379520	1441068022	30.900156188865953	122.79753449627843	13.2	347.34000000000003	354.0
412379520	1441068023	30.900207765701445	122.7975218283291	13.2	347.36	354.0
412379520	1441068024	30.900260552590037	122.79750860604862	13.2	347.38	354.0
412379520	1441068025	30.90031446587038	122.79749487173312	13.2	347.40000000000003	354.0
412379520	1441068026	30.900369421881038	122.79748066767876	13.2	347.42	354.0
412379520	1441068027	30.900425336960684	122.79746603618179	13.2	347.44	354.0
412379520	1441068028	30.90048212744794	122.79745101953863	13.2	347.46000000000004	354.0
412379520	1441068029	30.900539709681485	122.7974356600458	13.2	347.48	354.0
412379520	1441068030	30.900598	122.79742	13.2	347.5	354.0
412379520	1441068031	30.900656914742207	122.79740408169803	13.2	347.4727272727273	354.0
412379520	1441068032	30.900716370246812	122.79738794743686	13.2	347.44545454545454	354.0
412379520	1441068033	30.900776282852615	122.7973716395136	13.2	347.41818181818184	354.0
412379520	1441068034	30.900836568898352	122.79735520022555	13.2	347.3909090909091	354.0
412379520	1441068035	30.900897144722848	122.79733867187012	13.2	347.3636363636364	354.0
412379520	1441068036	30.90095792666493	122.79732209674494	13.2	347.3363636363636	354.0
412379520	1441068037	30.90101883106346	122.79730551714773	13.2	347.3090909090909	354.0
412379520	1441068038	30.901079774257315	122.79728897537646	13.2	347.28181818181815	354.0
412379520	1441068039	30.9011406725854	122.79727251372923	13.2	347.25454545454545	354.0
412379520	1441068040	30.901201442386643	122.79725617450424	13.2	347.2272727272727	354.0
412379520	1441068041	30.901262000000003	122.79724	13.2	347.2	354.0
412379520	1441068042	30.901322281427028	122.79722401767123	13.2	347.2	354.0
412379520	1441068043	30.901382301319504	122.79720819559752	13.2	347.2	354.0
412379520	1441068044	30.901442093991758	122.79719248701453	13.2	347.2	354.0
412379520	1441068045	30.901501693758096	122.79717684515775	13.2	347.2	354.0
412379520	1441068046	30.901561134932805	122.79716122326253	13.2	347.2	354.0
412379520	1441068047	30.90162045183013	122.79714557456413	13.2	347.2	354.0
412379520	1441068048	30.901679678764303	122.79712985229763	13.2	347.2	354.0
412379520	1441068049	30.901738850049544	122.79711400969798	13.2	347.2	354.0
412379520	1441068050	30.901798000000003	122.79709799999999	13.2	347.2	354.0
412379520	1441068051	30.901857159883118	122.7970817895939	13.2	347.16363636363633	354.0
412379520	1441068052	30.901916348779313	122.79706539749203	13.2	347.12727272727267	354.0
412379520	1441068053	30.901975582722294	122.79704885586236	13.2	347.0909090909091	354.0
412379520	1441068054	30.90203487774578	122.79703219687289	13.2	347.05454545454546	354.0
412379520	1441068055	30.90209424988351	122.79701545269171	13.2	347.0181818181818	354.0
412379520	1441068056	30.90215371516922	122.79699865548696	13.2	346.9818181818182	354.0
412379520	1441068057	30.902213289636695	122.79698183742688	13.2	346.94545454545454	354.0
412379520	1441068058	30.902272989319687	122.79696503067976	13.2	346.9090909090909	354.0
412379520	1441068059	30.902332830252035	122.79694826741395	13.2	346.8727272727273	354.0
412379520	1441068060	30.902392828467537	122.79693157979787	13.2	346.83636363636367	354.0
412379520	1441068061	30.902452999999998	122.79691500000001	13.2	346.8	354.0
412379520	1441068062	30.902513344437978	122.7968985520388	13.2	346.83333333333337	354.0
412379520	1441068063	30.9025737955887	122.79688222733206	13.2	346.8666666666667	354.0
412379520	1441068064	30.902634270814072	122.7968660091475	13.2	346.9	354.0
412379520	1441068065	30.902694687475982	122.7968498807529	13.2	346.93333333333334	354.0
412379520	1441068066	30.902754962936363	122.79683382541592	13.2	346.9666666666667	354.0
412379520	1441068067	30.902815014557053	122.79681782640436	13.2	347.00000000000006	354.0
412379520	1441068068	30.902874759699976	122.79680186698602	13.2	347.03333333333336	354.0
412379520	1441068069	30.902934115727	122.79678593042863	13.2	347.06666666666666	354.0
412379520	1441068070	30.902993000000002	122.79677	13.2	347.1	354.0
412379520	1441068071	30.90305138175408	122.79675405867923	13.2	347.0636363636364	354.0
412379520	1441068072	30.903109437717294	122.79673808829057	13.2	347.02727272727276	354.0
412379520	1441068073	30.903167396490893	122.79672207036936	13.2	346.9909090909091	354.0
412379520	1441068074	30.90322548667616	122.79670598645066	13.2	346.95454545454544	354.0
412379520	1441068075	30.903283936874285	122.79668981806948	13.2	346.91818181818184	354.0
412379520	1441068076	30.903342975686503	122.79667354676053	13.2	346.88181818181823	354.0
412379520	1441068077	30.903402831714015	122.79665715405831	13.2	346.8454545454546	354.0
412379520	1441068078	30.90346373355797	122.79664062149718	13.2	346.80909090909097	354.0
412379520	1441068079	30.903525909819525	122.79662393061119	13.2	346.7727272727273	354.0
412379520	1441068080	30.90358958909983	122.79660706293426	13.2	346.73636363636365	354.0
412379520	1441068081	30.903654999999993	122.79659	13.2	346.7	354.0
412379520	1441068082	30.903722234289738	122.79657274042904	13.2	346.76250000000005	354.0
412379520	1441068083	30.903790836413368	122.79655535119078	13.2	346.82500000000005	354.0
412379520	1441068084	30.903860213983883	122.79653791634247	13.2	346.8875	354.0
412379520	1441068085	30.903929774614365	122.79652051994202	13.2	346.95	354.0
412379520	1441068086	30.90399892591795	122.79650324604798	13.2	347.0125	354.0
412379520	1441068087	30.904067075507882	122.79648617871956	13.2	347.075	354.0
412379520	1441068088	30.904133630997443	122.79646940201673	13.2	347.1375	354.0
412379520	1441068089	30.90419799999999	122.79645299999999	13.2	347.2	354.0
412379520	1441068090	30.904259749704593	122.79643703300401	13.2	347.17499999999995	354.0
412379520	1441068091	30.90431908560285	122.79642146645774	13.2	347.15	354.0
412379520	1441068092	30.904376372761995	122.79640624206334	13.2	347.125	354.0
412379520	1441068093	30.90443197624915	122.79639130152246	13.2	347.09999999999997	354.0
412379520	1441068094	30.904486261131442	122.79637658653641	13.2	347.075	354.0
412379520	1441068095	30.904539592475935	122.79636203880608	13.2	347.05	354.0
412379520	1441068096	30.904592335349673	122.79634760003202	13.2	347.02500000000003	354.0
412379520	1441068097	30.90464485481962	122.79633321191443	13.2	347.0	354.0
412379520	1441068098	30.904697515952737	122.79631881615315	13.2	346.97499999999997	354.0
412379520	1441068099	30.904750683815944	122.79630435444761	13.2	346.95	354.0
412379520	1441068100	30.90480472347609	122.79628976849698	13.2	346.925	354.0
412379520	1441068101	30.90486	122.796275	13.2	346.9	354.0
412379520	1441068102	30.90491678053457	122.7962600054024	13.2	346.94444444444446	354.0
412379520	1441068103	30.904974940547095	122.79624480013909	13.2	346.9888888888889	354.0
412379520	1441068104	30.905034257584916	122.79622941439237	13.2	347.03333333333336	354.0
412379520	1441068105	30.90509450919547	122.79621387834486	13.2	347.0777777777778	354.0
412379520	1441068106	30.90515547292618	122.7961982221793	13.2	347.1222222222222	354.0
412379520	1441068107	30.905216926324496	122.79618247607871	13.2	347.1666666666667	354.0
412379520	1441068108	30.905278646937898	122.7961666702263	13.2	347.21111111111117	354.0
412379520	1441068109	30.90534041231389	122.79615083480549	13.2	347.2555555555556	354.0
412379520	1441068110	30.905402	122.796135	13.2	347.3	354.0
412379520	1441068111	30.905463231784484	122.79611919262001	13.2	347.3	354.0909090909091
412379520	1441068112	30.90552410641843	122.79610342598113	13.2	347.3	354.1818181818182
412379520	1441068113	30.905584666893674	122.79608771002532	13.2	347.3	354.2727272727273
412379520	1441068114	30.905644956201993	122.79607205469448	13.2	347.3	354.3636363636364
412379520	1441068115	30.905705017335237	122.79605646993056	13.2	347.3	354.45454545454544
412379520	1441068116	30.905764893285216	122.79604096567549	13.2	347.3	354.54545454545456
412379520	1441068117	30.905824627043746	122.7960255518712	13.2	347.3	354.6363636363636
412379520	1441068118	30.90588426160266	122.79601023845959	13.2	347.3	354.72727272727275
412379520	1441068119	30.905943839953785	122.79599503538259	13.2	347.3	354.8181818181818
412379520	1441068120	30.906003405088946	122.79597995258207	13.2	347.3	354.9090909090909
412379520	1441068121	30.906062999999996	122.795965	13.2	347.3	355.0
412379520	1441068122	30.906122659739438	122.79595018081966	13.2	347.33333333333337	355.0
412379520	1441068123	30.906182387602506	122.79593547119022	13.2	347.3666666666667	355.0
412379520	1441068124	30.906242178945124	122.7959208405021	13.2	347.40000000000003	355.0
412379520	1441068125	30.906302029123157	122.79590625814579	13.2	347.4333333333334	355.0
412379520	1441068126	30.906361933492505	122.79589169351156	13.2	347.46666666666664	355.0
412379520	1441068127	30.906421887409024	122.79587711598971	13.2	347.5	355.0
412379520	1441068128	30.906481886228555	122.79586249497044	13.2	347.53333333333336	355.0
412379520	1441068129	30.90654192530694	122.79584779984387	13.2	347.56666666666666	355.0
412379520	1441068130	30.906601999999992	122.795833	13.2	347.6	355.0
412379520	1441068131	30.906662104278137	122.79581807269068	13.2	347.5909090909091	354.9090909090909
412379520	1441068132	30.906722226570224	122.79580302661489	13.2	347.58181818181816	354.8181818181818
412379520	1441068133	30.906782353919706	122.79578787833348	13.2	347.5727272727273	354.72727272727275
412379520	1441068134	30.906842473370048	122.79577264440739	13.2	347.56363636363636	354.6363636363636
412379520	1441068135	30.906902571964746	122.79575734139755	13.2	347.55454545454546	354.54545454545456
412379520	1441068136	30.906962636747274	122.79574198586498	13.2	347.54545454545456	354.45454545454544
412379520	1441068137	30.90702265476113	122.79572659437072	13.2	347.53636363636366	354.3636363636364
412379520	1441068138	30.907082613049802	122.79571118347593	13.2	347.5272727272727	354.2727272727273
412379520	1441068139	30.907142498656828	122.79569576974173	13.2	347.51818181818186	354.1818181818182
412379520	1441068140	30.907202298625723	122.79568036972934	13.2	347.5090909090909	354.0909090909091
412379520	1441068141	30.907262	122.795665	13.2	347.5	354.0
412379520	1441068142	30.9073215997851	122.79564967331835	13.2	347.47777777777776	354.0
412379520	1441068143	30.907381134833894	122.79563438726231	13.2	347.4555555555555	354.0
412379520	1441068144	30.907440651961178	122.79561913561305	13.2	347.4333333333334	354.0
412379520	1441068145	30.907500197981722	122.79560391215168	13.2	347.41111111111115	354.0
412379520	1441068146	30.90755981971029	122.7955887106593	13.2	347.3888888888889	354.0
412379520	1441068147	30.907619563961656	122.79557352491699	13.2	347.3666666666667	354.0
412379520	1441068148	30.907679477550552	122.7955583487057	13.2	347.3444444444445	354.0
412379520	1441068149	30.90773960729176	122.79554317580639	13.2	347.32222222222225	354.0
412379520	1441068150	30.9078	122.79552799999999	13.2	347.3	354.0
412379520	1441068151	30.90786067764808	122.79551281724946	13.2	347.3090909090909	354.0
412379520	1441068152	30.907921562840986	122.79549763224612	13.2	347.31818181818187	354.0
412379520	1441068153	30.907982553341775	122.79548245186353	13.2	347.3272727272727	354.0
412379520	1441068154	30.908043546913504	122.79546728297528	13.2	347.3363636363636	354.0
412379520	1441068155	30.90810444131922	122.7954521324551	13.2	347.3454545454546	354.0
412379520	1441068156	30.908165134322008	122.7954370071767	13.2	347.3545454545454	354.0
412379520	1441068157	30.90822552368494	122.795421914014	13.2	347.3636363636364	354.0
412379520	1441068158	30.908285507171115	122.7954068598409	13.2	347.3727272727273	354.0
412379520	1441068159	30.908344982543614	122.79539185153148	13.2	347.3818181818181	354.0
412379520	1441068160	30.90840384756554	122.79537689595976	13.2	347.3909090909091	354.0
412379520	1441068161	30.908462	122.795362	13.2	347.4	354.0
412379520	1441068162	30.908519372865047	122.79534716675329	13.2	347.38	354.0
412379520	1441068163	30.90857604019852	122.79533238422827	13.2	347.35999999999996	354.0
412379520	1441068164	30.908632111293198	122.79531763666029	13.2	347.34	354.0
412379520	1441068165	30.90868769544181	122.79530290828461	13.2	347.32	354.0
412379520	1441068166	30.90874290193712	122.7952881833364	13.2	347.29999999999995	354.0
412379520	1441068167	30.90879784007185	122.79527344605074	13.2	347.28	354.0
412379520	1441068168	30.90885261913872	122.7952586806626	13.2	347.26	354.0
412379520	1441068169	30.90890734843045	122.79524387140678	13.2	347.23999999999995	354.0
412379520	1441068170	30.908962137239723	122.79522900251807	13.2	347.21999999999997	354.0
412379520	1441068171	30.909017094859248	122.7952140582311	13.2	347.2	354.0
412379520	1441068172	30.909072330581676	122.7951990227804	13.2	347.18	354.0
412379520	1441068173	30.90912795369969	122.79518388040039	13.2	347.15999999999997	354.0
412379520	1441068174	30.909184073505923	122.7951686153254	13.2	347.14	354.0
412379520	1441068175	30.909240799293023	122.79515321178967	13.2	347.12	354.0
412379520	1441068176	30.909298240353618	122.79513765402723	13.2	347.09999999999997	354.0
412379520	1441068177	30.90935650598032	122.79512192627212	13.2	347.08	354.0
412379520	1441068178	30.90941570546572	122.79510601275815	13.2	347.06	354.0
412379520	1441068179	30.90947594810242	122.79508989771911	13.2	347.03999999999996	354.0
412379520	1441068180	30.90953734318299	122.79507356538856	13.2	347.02	354.0
412379520	1441068181	30.909599999999994	122.79505699999999	13.2	347.0	354.0
412379520	1441068182	30.909663964837925	122.7950401957274	13.2	347.03	354.0
412379520	1441068183	30.909729031949105	122.79502318650735	13.2	347.06	354.0
412379520	1441068184	30.909794932577842	122.79500601621731	13.2	347.09	354.0
412379520	1441068185	30.909861397968477	122.79498872873502	13.2	347.12	354.0
412379520	1441068186	30.9099281593654	122.79497136793863	13.2	347.15000000000003	354.0
412379520	1441068187	30.90999494801302	122.79495397770651	13.2	347.18	354.0
412379520	1441068188	30.91006149515579	122.79493660191737	13.2	347.21000000000004	354.0
412379520	1441068189	30.910127532038185	122.79491928445029	13.2	347.24	354.0
412379520	1441068190	30.910192789904745	122.79490206918462	13.2	347.27000000000004	354.0
412379520	1441068191	30.91025699999999	122.794885	13.2	347.3	354.0
412379520	1441068192	30.910319964221213	122.79486811178027	13.2	347.27000000000004	354.0
412379520	1441068193	30.910381767076302	122.79485140342457	13.2	347.24	354.0
412379520	1441068194	30.91044256372581	122.79483486483582	13.2	347.21000000000004	354.0
412379520	1441068195	30.91050250933026	122.79481848591668	13.2	347.18	354.0
412379520	1441068196	30.910561759050218	122.79480225656982	13.2	347.15000000000003	354.0
412379520	1441068197	30.91062046804618	122.79478616669765	13.2	347.12	354.0
412379520	1441068198	30.910678791478656	122.79477020620246	13.2	347.09	354.0
412379520	1441068199	30.91073688450811	122.79475436498645	13.2	347.06	354.0
412379520	1441068200	30.910794902295077	122.79473863295165	13.2	347.03	354.0
412379520	1441068201	30.910852999999992	122.79472300000002	13.2	347.0	354.0
412379520	1441068202	30.910911304947824	122.7947074563337	13.2	347.01	354.0
412379520	1441068203	30.910969833121573	122.79469199335625	13.2	347.02	354.0
412379520	1441068204	30.911028572668723	122.79467660277169	13.2	347.03	354.0
412379520	1441068205	30.911087511736735	122.79466127628388	13.2	347.03999999999996	354.0
412379520	1441068206	30.911146638473134	122.79464600559675	13.2	347.05	354.0
412379520	1441068207	30.911205941025383	122.79463078241422	13.2	347.06	354.0
412379520	1441068208	30.911265407540935	122.79461559844019	13.2	347.07	354.0
412379520	1441068209	30.911325026167297	122.79460044537853	13.2	347.08	354.0
412379520	1441068210	30.911384785051897	122.79458531493314	13.2	347.09	354.0
412379520	1441068211	30.911444672342235	122.79457019880785	13.2	347.09999999999997	354.0
412379520	1441068212	30.91150467618575	122.7945550887065	13.2	347.11	354.0
412379520	1441068213	30.911564784729904	122.79453997633291	13.2	347.12	354.0
412379520	1441068214	30.911624986122177	122.79452485339095	13.2	347.13	354.0
412379520	1441068215	30.91168526850996	122.7945097115844	13.2	347.14	354.0
412379520	1441068216	30.911745620040755	122.79449454261703	13.2	347.15	354.0
412379520	1441068217	30.911806028861996	122.79447933819264	13.2	347.15999999999997	354.0
412379520	1441068218	30.911866483121095	122.794464090015	13.2	347.16999999999996	354.0
412379520	1441068219	30.911926970965503	122.79444878978786	13.2	347.18	354.0
412379520	1441068220	30.91198748054266	122.79443342921493	13.2	347.19	354.0
412379520	1441068221	30.912048	122.79441799999998	13.2	347.2	354.0
412379520	1441068222	30.912108509029444	122.79440249428664	13.2	347.17777777777775	354.0
412379520	1441068223	30.912168953500995	122.79438690597824	13.2	347.1555555555555	354.0
412379520	1441068224	30.912229270829183	122.79437122941812	13.2	347.1333333333333	354.0
412379520	1441068225	30.912289398428495	122.79435545894958	13.2	347.1111111111111	354.0
412379520	1441068226	30.91234927371346	122.79433958891603	13.2	347.08888888888885	354.0
412379520	1441068227	30.912408834098574	122.79432361366086	13.2	347.06666666666666	354.0
412379520	1441068228	30.91246801699838	122.7943075275275	13.2	347.0444444444445	354.0
412379520	1441068229	30.912526759827344	122.79429132485937	13.2	347.02222222222224	354.0
412379520	1441068230	30.912585000000004	122.794275	13.2	347.0	354.0
412379520	1441068231	30.912642725944032	122.79425854650651	13.2	347.01	354.0
412379520	1441068232	30.912700130139864	122.79424195479042	13.2	347.02	354.0
412379520	1441068233	30.912757456081106	122.79422521447667	13.2	347.03	354.0
412379520	1441068234	30.91281494726133	122.79420831519003	13.2	347.03999999999996	354.0
412379520	1441068235	30.912872847174114	122.79419124655507	13.2	347.05000000000007	354.0
412379520	1441068236	30.91293139931298	122.79417399819613	13.2	347.06000000000006	354.0
412379520	1441068237	30.912990847171518	122.79415655973733	13.2	347.07000000000005	354.0
412379520	1441068238	30.913051434243172	122.79413892080261	13.2	347.08000000000004	354.0
412379520	1441068239	30.913113404021534	122.79412107101568	13.2	347.09000000000003	354.0
412379520	1441068240	30.913177000000005	122.794103	13.2	347.1	354.0
412379520	1441068241	30.9132423427027	122.79408471453925	13.2	347.1	354.0
412379520	1441068242	30.9133090607762	122.7940662900588	13.2	347.1	354.0
412379520	1441068243	30.91337665989777	122.79404781914494	13.2	347.1	354.0
412379520	1441068244	30.91344464574471	122.79402939438468	13.2	347.1	354.0
412379520	1441068245	30.913512523994488	122.79401110836565	13.2	347.1	354.0
412379520	1441068246	30.913579800324555	122.79399305367612	13.2	347.1	354.0
412379520	1441068247	30.913645980412454	122.79397532290498	13.2	347.1	354.0
412379520	1441068248	30.913710569935862	122.79395800864177	13.2	347.1	354.0
412379520	1441068249	30.91377307457245	122.79394120347655	13.2	347.1	354.0
412379520	1441068250	30.913833	122.79392499999999	13.2	347.1	354.0
412379520	1441068251	30.91389003929247	122.79390945477468	13.2	347.1	354.0
412379520	1441068252	30.91394463510844	122.79389448024922	13.2	347.1	354.0
412379520	1441068253	30.913997417502568	122.79387995284313	13.2	347.1	354.0
412379520	1441068254	30.914049016529397	122.7938657489751	13.2	347.1	354.0
412379520	1441068255	30.91410006224344	122.79385174506321	13.2	347.1	354.0
412379520	1441068256	30.914151184699072	122.79383781752485	13.2	347.1	354.0
412379520	1441068257	30.91420301395065	122.79382384277679	13.2	347.1	354.0
412379520	1441068258	30.914256180052398	122.79380969723519	13.2	347.1	354.0
412379520	1441068259	30.914311313058484	122.79379525731547	13.2	347.1	354.0
412379520	1441068260	30.914369043023015	122.79378039943238	13.2	347.1	354.0
412379520	1441068261	30.91443000000001	122.793765	13.2	347.1	354.0
412379520	1441068262	30.91449455733486	122.7937489794189	13.2	347.13750000000005	354.0
412379520	1441068263	30.91456206153903	122.7937324340391	13.2	347.175	354.0
412379520	1441068264	30.9146316024156	122.79371550419881	13.2	347.2125	354.0
412379520	1441068265	30.914702269767776	122.79369833023729	13.2	347.25	354.0
412379520	1441068266	30.914773153398812	122.79368105249475	13.2	347.2875	354.0
412379520	1441068267	30.914843343112153	122.79366381131258	13.2	347.325	354.0
412379520	1441068268	30.914911928711327	122.79364674703318	13.2	347.3625	354.0
412379520	1441068269	30.914977999999994	122.79363	13.2	347.4	354.0
412379520	1441068270	30.915040872228772	122.79361367880635	13.2	347.34999999999997	354.0
412379520	1441068271	30.915100762435877	122.79359776504133	13.2	347.29999999999995	354.0
412379520	1441068272	30.915158113106333	122.79358220854242	13.2	347.25	354.0
412379520	1441068273	30.915213366725123	122.79356695914667	13.2	347.2	354.0
412379520	1441068274	30.9152669657772	122.79355196669066	13.2	347.15	354.0
412379520	1441068275	30.915319352747463	122.79353718101059	13.2	347.09999999999997	354.0
412379520	1441068276	30.915370970120744	122.79352255194222	13.2	347.05	354.0
412379520	1441068277	30.91542226038189	122.79350802932088	13.2	347.0	354.0
412379520	1441068278	30.915473666015675	122.79349356298158	13.2	346.95	354.0
412379520	1441068279	30.91552562950682	122.7934791027589	13.2	346.9	354.0
412379520	1441068280	30.91557859334005	122.79346459848712	13.2	346.85	354.0
412379520	1441068281	30.915633000000007	122.79344999999999	13.2	346.8	354.0
412379520	1441068282	30.915689167695444	122.79343526660092	13.2	346.8666666666667	354.0
412379520	1441068283	30.915746917531678	122.7934203954725	13.2	346.93333333333334	354.0
412379520	1441068284	30.915805946338093	122.79340539326736	13.2	347.0	354.0
412379520	1441068285	30.915865950944134	122.79339026663838	13.2	347.06666666666666	354.0
412379520	1441068286	30.915926628179257	122.79337502223859	13.2	347.1333333333333	354.0
412379520	1441068287	30.915987674872905	122.7933596667213	13.2	347.2	354.0
412379520	1441068288	30.91604878785459	122.79334420673993	13.2	347.26666666666665	354.0
412379520	1441068289	30.91610966395378	122.79332864894819	13.2	347.3333333333333	354.0
412379520	1441068290	30.91617	122.793313	13.2	347.4	354.0
412379520	1441068291	30.916229582862716	122.79329726358868	13.2	347.34999999999997	354.0
412379520	1441068292	30.916288559571278	122.79328143156455	13.2	347.29999999999995	354.0
412379520	1441068293	30.916347167194967	122.79326549281706	13.2	347.25	354.0
412379520	1441068294	30.916405642803014	122.79324943623539	13.2	347.2	354.0
412379520	1441068295	30.916464223464693	122.79323325070858	13.2	347.15	354.0
412379520	1441068296	30.91652314624923	122.79321692512549	13.2	347.09999999999997	354.0
412379520	1441068297	30.91658264822584	122.79320044837473	13.2	347.05	354.0
412379520	1441068298	30.916642966463716	122.79318380934477	13.2	347.0	354.0
412379520	1441068299	30.916704338032055	122.79316699692384	13.2	346.95	354.0
412379520	1441068300	30.916766999999986	122.79315000000001	13.2	346.9	354.0
412379520	1441068301	30.916831100689834	122.79313281702255	13.2	346.93	354.0
412379520	1441068302	30.91689643343628	122.79311548468664	13.2	346.96	354.0
412379520	1441068303	30.916962702827238	122.79309804924921	13.2	346.99	354.0
412379520	1441068304	30.91702961345061	122.79308055696758	13.2	347.02	354.0
412379520	1441068305	30.91709686989437	122.79306305409932	13.2	347.05	354.0
412379520	1441068306	30.91716417674649	122.79304558690244	13.2	347.08	354.0
412379520	1441068307	30.91723123859502	122.79302820163522	13.2	347.11	354.0
412379520	1441068308	30.917297760028042	122.79301094455633	13.2	347.14	354.0
412379520	1441068309	30.91736344563364	122.79299386192483	13.2	347.16999999999996	354.0
412379520	1441068310	30.917427999999994	122.79297699999998	13.2	347.2	354.0
412379520	1441068311	30.917491211380366	122.79296039134483	13.2	347.19	354.0
412379520	1441068312	30.917553202688485	122.79294401373565	13.2	347.18	354.0
412379520	1441068313	30.917614180503104	122.79292783125193	13.2	347.16999999999996	354.0
412379520	1441068314	30.917674351403004	122.79291180797283	13.2	347.15999999999997	354.0
412379520	1441068315	30.9177339219669	122.79289590797728	13.2	347.15000000000003	354.0
412379520	1441068316	30.917793098773497	122.79288009534403	13.2	347.14000000000004	354.0
412379520	1441068317	30.917852088401478	122.79286433415152	13.2	347.13000000000005	354.0
412379520	1441068318	30.917911097429474	122.79284858847804	13.2	347.12000000000006	354.0
412379520	1441068319	30.91797033243611	122.79283282240159	13.2	347.11	354.0
412379520	1441068320	30.91803	122.79281699999999	13.2	347.1	354.0
412379520	1441068321	30.918090237346313	122.79280109750911	13.2	347.0888888888889	354.0
412379520	1441068322	30.918150904286655	122.79278513979804	13.2	347.0777777777778	354.0
412379520	1441068323	30.91821179127932	122.79276916389432	13.2	347.06666666666666	354.0
412379520	1441068324	30.918272688782586	122.79275320682574	13.2	347.0555555555556	354.0
412379520	1441068325	30.918333387254773	122.79273730562039	13.2	347.0444444444445	354.0
412379520	1441068326	30.918393677154224	122.7927214973065	13.2	347.03333333333336	354.0
412379520	1441068327	30.91845334893931	122.79270581891264	13.2	347.02222222222224	354.0
412379520	1441068328	30.918512193068434	122.79269030746747	13.2	347.0111111111111	354.0
412379520	1441068329	30.918569999999992	122.79267500000002	13.2	347.0	354.0
412379520	1441068330	30.918626630499972	122.79265992040331	13.2	346.98333333333335	354.0
412379520	1441068331	30.918682226564346	122.79264504002631	13.2	346.96666666666664	354.0
412379520	1441068332	30.918737000496577	122.79263031708162	13.2	346.95	354.0
412379520	1441068333	30.918791164600137	122.7926157097816	13.2	346.93333333333334	354.0
412379520	1441068334	30.918844931178423	122.79260117633838	13.2	346.91666666666663	354.0
412379520	1441068335	30.91889851253482	122.79258667496393	13.2	346.9	354.0
412379520	1441068336	30.918952120972698	122.7925721638699	13.2	346.8833333333333	354.0
412379520	1441068337	30.91900596879538	122.79255760126782	13.2	346.8666666666667	354.0
412379520	1441068338	30.919060268306183	122.79254294536887	13.2	346.85	354.0
412379520	1441068339	30.919115231808384	122.79252815438409	13.2	346.83333333333337	354.0
412379520	1441068340	30.919171071605255	122.7925131865243	13.2	346.81666666666666	354.0
412379520	1441068341	30.919228	122.792498	13.2	346.8	354.0
412379520	1441068342	30.919286154710765	122.79248256730668	13.2	346.8	354.0
412379520	1441068343	30.919345375115608	122.7924669180803	13.2	346.8	354.0
412379520	1441068344	30.919405426007508	122.79245109624227	13.2	346.8	354.0
412379520	1441068345	30.91946607217953	122.79243514571426	13.2	346.8	354.0
412379520	1441068346	30.919527078424743	122.79241911041814	13.2	346.8	354.0
412379520	1441068347	30.919588209536236	122.79240303427605	13.2	346.8	354.0
412379520	1441068348	30.91964923030716	122.79238696121051	13.2	346.8	354.0
412379520	1441068349	30.919709905530684	122.79237093514415	13.2	346.8	354.0
412379520	1441068350	30.91977	122.792355	13.2	346.8	354.0
412379520	1441068351	30.919829354811704	122.79233918446747	13.209090909090909	346.8	354.0
412379520	1441068352	30.919888116275782	122.79232345630076	13.218181818181817	346.8	354.0
412379520	1441068353	30.919946507005605	122.79230776802005	13.227272727272727	346.8	354.0
412379520	1441068354	30.920004749614456	122.79229207214522	13.236363636363636	346.8	354.0
412379520	1441068355	30.920063066715606	122.79227632119586	13.245454545454546	346.8	354.0
412379520	1441068356	30.920121680922303	122.79226046769134	13.254545454545454	346.8	354.0
412379520	1441068357	30.920180814847743	122.79224446415077	13.263636363636364	346.8	354.0
412379520	1441068358	30.920240691105118	122.79222826309297	13.272727272727273	346.8	354.0
412379520	1441068359	30.92030153230756	122.79221181703645	13.281818181818183	346.8	354.0
412379520	1441068360	30.92036356106816	122.79219507849947	13.290909090909091	346.8	354.0
412379520	1441068361	30.920426999999993	122.792178	13.3	346.8	354.0
412379520	1441068362	30.92049197413138	122.79216055578311	13.3	346.77777777777777	354.0
412379520	1441068363	30.920558218151807	122.7921428070036	13.3	346.75555555555553	354.0
412379520	1441068364	30.92062536916606	122.79212483654415	13.3	346.73333333333335	354.0
412379520	1441068365	30.920693064279064	122.79210672728787	13.3	346.7111111111111	354.0
412379520	1441068366	30.920760940595695	122.79208856211842	13.3	346.68888888888887	354.0
412379520	1441068367	30.920828635221024	122.79207042392	13.3	346.6666666666667	354.0
412379520	1441068368	30.920895785260083	122.79205239557723	13.3	346.6444444444445	354.0
412379520	1441068369	30.920962027818	122.79203455997535	13.3	346.62222222222226	354.0
412379520	1441068370	30.921027	122.792017	13.3	346.6	354.0
412379520	1441068371	30.921090441897007	122.79199977674278	13.3	346.6	354.0
412379520	1441068372	30.92115250554288	122.79198286411703	13.3	346.6	354.0
412379520	1441068373	30.921213445957072	122.79196621424131	13.3	346.6	354.0
412379520	1441068374	30.921273518159087	122.79194977923373	13.3	346.6	354.0
412379520	1441068375	30.92133297716831	122.7919335112122	13.3	346.6	354.0
412379520	1441068376	30.92139207800414	122.7919173622943	13.3	346.6	354.0
412379520	1441068377	30.921451075685926	122.79190128459732	13.3	346.6	354.0
412379520	1441068378	30.92151022523297	122.79188523023818	13.3	346.6	354.0
412379520	1441068379	30.921569781664587	122.79186915133363	13.3	346.6	354.0
412379520	1441068380	30.92163	122.79185299999999	13.3	346.6	354.0
412379520	1441068381	30.921691047701678	122.79183674415879	13.3	346.6	354.0
412379520	1441068382	30.92175274200511	122.79182041495278	13.3	346.6	354.0
412379520	1441068383	30.92181481258909	122.79180405933035	13.3	346.6	354.0
412379520	1441068384	30.92187698913239	122.79178772424022	13.3	346.6	354.0
412379520	1441068385	30.921939001313905	122.7917714566314	13.3	346.6	354.0
412379520	1441068386	30.92200057881248	122.79175530345317	13.3	346.6	354.0
412379520	1441068387	30.92206145130705	122.79173931165522	13.3	346.6	354.0
412379520	1441068388	30.922121348476566	122.79172352818743	13.3	346.6	354.0
412379520	1441068389	30.922179999999997	122.791708	13.3	346.6	354.0
412379520	1441068390	30.92223722047476	122.7916927586132	13.3	346.60833333333335	354.0
412379520	1441068391	30.922293164171805	122.79167777382645	13.3	346.6166666666667	354.0
412379520	1441068392	30.922348070280425	122.79166300000868	13.3	346.62500000000006	354.0
412379520	1441068393	30.922402177989902	122.79164839152857	13.3	346.6333333333334	354.0
412379520	1441068394	30.9224557264895	122.79163390275451	13.3	346.6416666666667	354.0
412379520	1441068395	30.922508954968404	122.7916194880547	13.3	346.65000000000003	354.0
412379520	1441068396	30.922562102615828	122.79160510179702	13.3	346.65833333333336	354.0
412379520	1441068397	30.92261540862091	122.79159069834913	13.3	346.6666666666667	354.0
412379520	1441068398	30.92266911217279	122.79157623207846	13.3	346.675	354.0
412379520	1441068399	30.92272345246056	122.79156165735215	13.3	346.68333333333334	354.0
412379520	1441068400	30.92277866867328	122.79154692853712	13.3	346.69166666666666	354.0
412379520	1441068401	30.922835	122.791532	13.3	346.7	354.0
412379520	1441068402	30.922892607950352	122.79151683827983	13.3	346.7111111111111	354.0
412379520	1441068403	30.922951343316488	122.79150145860599	13.3	346.72222222222223	354.0
412379520	1441068404	30.923010979211217	122.79148588838075	13.3	346.73333333333335	354.0
412379520	1441068405	30.92307128874738	122.79147015500651	13.3	346.74444444444447	354.0
412379520	1441068406	30.923132045037804	122.79145428588586	13.3	346.75555555555553	354.0
412379520	1441068407	30.923193021195377	122.79143830842173	13.3	346.76666666666665	354.0
412379520	1441068408	30.92325399033298	122.79142225001712	13.3	346.77777777777777	354.0
412379520	1441068409	30.92331472556355	122.79140613807539	13.3	346.7888888888889	354.0
412379520	1441068410	30.923374999999997	122.79139000000002	13.3	346.8	354.0
412379520	1441068411	30.923434657591766	122.79137385523553	13.3	346.7909090909091	354.0
412379520	1441068412	30.92349382563402	122.79135769138954	13.3	346.7818181818182	354.0
412379520	1441068413	30.923552702258423	122.79134148811025	13.3	346.7727272727273	354.0
412379520	1441068414	30.92361148559657	122.79132522504564	13.3	346.76363636363635	354.0
412379520	1441068415	30.92367037378006	122.79130888184362	13.3	346.75454545454545	354.0
412379520	1441068416	30.923729564940455	122.79129243815177	13.3	346.74545454545455	354.0
412379520	1441068417	30.923789257209318	122.79127587361764	13.3	346.73636363636365	354.0
412379520	1441068418	30.92384964871821	122.79125916788841	13.3	346.7272727272727	354.0
412379520	1441068419	30.92391093759862	122.79124230061116	13.3	346.71818181818185	354.0
412379520	1441068420	30.923973321982054	122.79122525143282	13.3	346.7090909090909	354.0
412379520	1441068421	30.924037	122.79120799999998	13.3	346.7	354.0
412379520	1441068422	30.924102088840936	122.79119053655258	13.3	346.73333333333335	354.0
412379520	1441068423	30.924168381921607	122.79117289370424	13.3	346.76666666666665	354.0
412379520	1441068424	30.924235591715743	122.79115511466229	13.3	346.8	354.0
412379520	1441068425	30.924303430697186	122.79113724263448	13.3	346.83333333333337	354.0
412379520	1441068426	30.924371611339783	122.7911193208288	13.3	346.8666666666667	354.0
412379520	1441068427	30.92443984611742	122.79110139245365	13.3	346.9	354.0
412379520	1441068428	30.924507847504024	122.7910835007177	13.3	346.93333333333334	354.0
412379520	1441068429	30.924575327973535	122.79106568883003	13.3	346.96666666666664	354.0
412379520	1441068430	30.924642000000002	122.79104800000002	13.3	347.0	354.0
412379520	1441068431	30.92470762505721	122.79103047505131	13.3	347.0	353.90000000000003
412379520	1441068432	30.92477216061831	122.79101314526349	13.3	347.0	353.8
412379520	1441068433	30.924835613156198	122.79099603953024	13.3	347.0	353.70000000000005
412379520	1441068434	30.92489798914382	122.7909791867452	13.3	347.0	353.6
412379520	1441068435	30.92495929505413	122.79096261580212	13.3	347.0	353.5
412379520	1441068436	30.925019537360072	122.79094635559476	13.3	347.0	353.4
412379520	1441068437	30.925078722534654	122.79093043501699	13.3	347.0	353.3
412379520	1441068438	30.925136857050827	122.79091488296264	13.3	347.0	353.2
412379520	1441068439	30.92519394738162	122.79089972832566	13.3	347.0	353.1
412379520	1441068440	30.925249999999995	122.790885	13.3	347.0	353.0
412379520	1441068441	30.92530505850298	122.79087070135928	13.3	347.0	352.90000000000003
412379520	1441068442	30.925359314983304	122.79085673369539	13.3	347.0	352.8
412379520	1441068443	30.925412998657688	122.79084297277949	13.3	347.0	352.7
412379520	1441068444	30.92546633874276	122.7908292943823	13.3	347.0	352.6
412379520	1441068445	30.925519564455044	122.79081557427412	13.3	347.0	352.5
412379520	1441068446	30.92557290501106	122.79080168822485	13.3	347.0	352.40000000000003
412379520	1441068447	30.925626589627225	122.79078751200394	13.3	347.0	352.3
412379520	1441068448	30.925680847519928	122.79077292138048	13.3	347.0	352.2
412379520	1441068449	30.925735907905437	122.7907577921231	13.3	347.0	352.09999999999997
412379520	1441068450	30.925792000000005	122.79074200000001	13.3	347.0	352.0
412379520	1441068451	30.925849285655605	122.79072545909048	13.3	346.8727272727273	352.0
412379520	1441068452	30.925907657267658	122.7907082367203	13.3	346.74545454545455	352.0
412379520	1441068453	30.92596693986744	122.7906904385272	13.3	346.6181818181818	352.0
412379520	1441068454	30.926026958486307	122.7906721701491	13.3	346.4909090909091	352.0
412379520	1441068455	30.926087538155674	122.79065353722447	13.3	346.3636363636364	352.0
412379520	1441068456	30.926148503907022	122.7906346453921	13.3	346.23636363636365	352.0
412379520	1441068457	30.92620968077189	122.79061560029119	13.3	346.1090909090909	352.0
412379520	1441068458	30.9262708937819	122.7905965075613	13.3	345.9818181818182	352.0
412379520	1441068459	30.926331967968753	122.79057747284247	13.3	345.8545454545455	352.0
412379520	1441068460	30.92639272836417	122.79055860177507	13.3	345.72727272727275	352.0
412379520	1441068461	30.926453	122.79054	13.3	345.6	352.0
412379520	1441068462	30.926512679813783	122.7905217331956	13.3	345.55555555555554	351.88888888888886
412379520	1441068463	30.92657195236563	122.7905037071892	13.3	345.5111111111112	351.77777777777777
412379520	1441068464	30.926631074121207	122.79048578784483	13.3	345.4666666666667	351.6666666666667
412379520	1441068465	30.926690301546113	122.79046784102599	13.3	345.4222222222222	351.55555555555554
412379520	1441068466	30.926749891105832	122.79044973259565	13.3	345.3777777777778	351.44444444444446
412379520	1441068467	30.926810099265815	122.79043132841626	13.3	345.33333333333337	351.3333333333333
412379520	1441068468	30.926871182491364	122.79041249434974	13.3	345.2888888888889	351.22222222222223
412379520	1441068469	30.926933397247712	122.7903930962574	13.3	345.24444444444447	351.1111111111111
412379520	1441068470	30.926997000000007	122.79037299999999	13.3	345.2	351.0
412379520	1441068471	30.927062133423604	122.79035212230983	13.3	345.11	351.0
412379520	1441068472	30.92712848503533	122.79033058340782	13.3	345.02000000000004	351.0
412379520	1441068473	30.92719562856242	122.79030855438775	13.3	344.93	351.0
412379520	1441068474	30.927263137732254	122.79028620634425	13.3	344.84000000000003	351.0
412379520	1441068475	30.92733058627237	122.79026371037276	13.3	344.75	351.0
412379520	1441068476	30.927397547910413	122.79024123756976	13.3	344.65999999999997	351.0
412379520	1441068477	30.927463596374196	122.79021895903242	13.3	344.57	351.0
412379520	1441068478	30.92752830539165	122.79019704585893	13.3	344.48	351.0
412379520	1441068479	30.92759124869085	122.7901756691482	13.3	344.39	351.0
412379520	1441068480	30.927651999999988	122.790155	13.3	344.3	351.0
412379520	1441068481	30.92771027528684	122.79013515671771	13.3	344.2727272727273	351.0
412379520	1441068482	30.927766359476912	122.79011604641647	13.3	344.24545454545455	351.0
412379520	1441068483	30.927820679735063	122.79009752341375	13.3	344.21818181818185	351.0
412379520	1441068484	30.927873663226077	122.79007944202624	13.3	344.19090909090914	351.0
412379520	1441068485	30.927925737114546	122.79006165656988	13.3	344.1636363636364	351.0
412379520	1441068486	30.92797732856503	122.79004402136003	13.3	344.1363636363637	351.0
412379520	1441068487	30.928028864741997	122.79002639071138	13.3	344.1090909090909	351.0
412379520	1441068488	30.92808077280977	122.79000861893795	13.3	344.0818181818182	351.0
412379520	1441068489	30.928133479932605	122.78999056035319	13.3	344.0545454545455	351.0
412379520	1441068490	30.92818741327467	122.78997206926985	13.3	344.02727272727276	351.0
412379520	1441068491	30.92824299999999	122.78995299999998	13.3	344.0	351.0
412379520	1441068492	30.928300521493107	122.78993325639924	13.3	343.94000000000005	351.0
412379520	1441068493	30.928359676020744	122.78991294050005	13.3	343.88000000000005	351.0
412379520	1441068494	30.928420016070348	122.78989220387976	13.3	343.82	351.0
412379520	1441068495	30.92848109412944	122.78987119811642	13.3	343.76	351.0
412379520	1441068496	30.928542462685684	122.78985007478882	13.3	343.7	351.0
412379520	1441068497	30.92860367422684	122.78982898547657	13.3	343.64	351.0
412379520	1441068498	30.928664281240778	122.78980808176006	13.3	343.58	351.0
412379520	1441068499	30.928723836215525	122.78978751522038	13.3	343.52	351.0
412379520	1441068500	30.928781891639197	122.78976743743951	13.3	343.46	351.0
412379520	1441068501	30.92883799999999	122.78974800000002	13.3	343.4	351.0
412379520	1441068502	30.928891887287005	122.78972929428015	13.3	343.4111111111111	351.0
412379520	1441068503	30.928943973492235	122.78971117083807	13.3	343.4222222222222	351.0
412379520	1441068504	30.928994852108264	122.78969342002608	13.3	343.43333333333334	351.0
412379520	1441068505	30.929045116627595	122.78967583219557	13.3	343.4444444444444	351.0
412379520	1441068506	30.92909536054254	122.78965819769698	13.3	343.4555555555555	351.0
412379520	1441068507	30.92914617734526	122.78964030687992	13.3	343.46666666666664	351.0
412379520	1441068508	30.929198160527836	122.78962195009308	13.3	343.47777777777776	351.0
412379520	1441068509	30.929251903582163	122.78960291768416	13.3	343.4888888888889	351.0
412379520	1441068510	30.92930799999999	122.78958300000001	13.3	343.5	351.0
412379520	1441068511	30.929366868876773	122.78956205085994	13.3	343.43636363636364	351.0
412379520	1441068512	30.92942823172349	122.789540177978	13.3	343.3727272727273	351.0
412379520	1441068513	30.92949163565505	122.78951755254243	13.3	343.3090909090909	351.0
412379520	1441068514	30.929556627786557	122.78949434574233	13.3	343.24545454545455	351.0
412379520	1441068515	30.929622755233183	122.78947072876758	13.3	343.1818181818182	351.0
412379520	1441068516	30.92968956511027	122.78944687280895	13.3	343.1181818181818	351.0
412379520	1441068517	30.929756604533328	122.7894229490582	13.3	343.05454545454546	351.0
412379520	1441068518	30.92982342061796	122.7893991287079	13.3	342.9909090909091	351.0
412379520	1441068519	30.929889560479978	122.78937558295165	13.3	342.92727272727274	351.0
412379520	1441068520	30.929954571235292	122.7893524829839	13.3	342.8636363636364	351.0
412379520	1441068521	30.930017999999993	122.78933000000002	13.3	342.8	351.0
412379520	1441068522	30.930079544859485	122.78930824804304	13.3	342.8444444444445	351.0
412379520	1441068523	30.930139507775973	122.78928711254365	13.3	342.88888888888886	351.0
412379520	1441068524	30.93019834168076	122.78926642177854	13.3	342.93333333333334	351.0
412379520	1441068525	30.930256499505028	122.7892460040236	13.3	342.97777777777776	351.0
412379520	1441068526	30.930314434179788	122.7892256875539	13.3	343.02222222222224	351.0
412379520	1441068527	30.93037259863596	122.78920530064367	13.3	343.0666666666666	351.0
412379520	1441068528	30.930431445804306	122.78918467156633	13.3	343.1111111111111	351.0
412379520	1441068529	30.93049142861549	122.78916362859454	13.3	343.1555555555555	351.0
412379520	1441068530	30.930553000000007	122.78914200000001	13.3	343.2	351.0
412379520	1441068531	30.930616462158127	122.78911967332903	13.3	343.2	351.0
412379520	1441068532	30.930681514369663	122.78909677322896	13.3	343.2	351.0
412379520	1441068533	30.930747705184512	122.78907348362333	13.3	343.2	351.0
412379520	1441068534	30.930814583152625	122.7890499884366	13.3	343.2	351.0
412379520	1441068535	30.930881696824194	122.78902647159411	13.3	343.2	351.0
412379520	1441068536	30.930948594749527	122.78900311702222	13.3	343.2	351.0
412379520	1441068537	30.931014825479075	122.78898010864819	13.3	343.2	351.0
412379520	1441068538	30.931079937563464	122.78895763040026	13.3	343.2	351.0
412379520	1441068539	30.931143479553477	122.78893586620754	13.3	343.2	351.0
412379520	1441068540	30.931205	122.788915	13.3	343.2	351.0
412379520	1441068541	30.93126418330033	122.7888951553458	13.3	343.2454545454545	350.9090909090909
412379520	1441068542	30.931321257237045	122.78887621436287	13.3	343.2909090909091	350.8181818181818
412379520	1441068543	30.931376585438816	122.78885799880588	13.3	343.3363636363636	350.72727272727275
412379520	1441068544	30.931430531534225	122.78884033042866	13.3	343.3818181818181	350.6363636363636
412379520	1441068545	30.93148345915174	122.78882303098435	13.3	343.42727272727274	350.54545454545456
412379520	1441068546	30.93153573191969	122.7888059222254	13.3	343.47272727272724	350.45454545454544
412379520	1441068547	30.9315877134663	122.78878882590355	13.3	343.5181818181818	350.3636363636364
412379520	1441068548	30.931639767419686	122.78877156376998	13.3	343.56363636363636	350.2727272727273
412379520	1441068549	30.931692257407853	122.7887539575751	13.3	343.60909090909087	350.1818181818182
412379520	1441068550	30.931745547058696	122.78873582906873	13.3	343.6545454545455	350.0909090909091
412379520	1441068551	30.93179999999999	122.788717	13.3	343.7	350.0
412379520	1441068552	30.9318558883509	122.7886973431542	13.3	343.65	349.90000000000003
412379520	1441068553	30.931913118196565	122.78867693546383	13.3	343.6	349.8
412379520	1441068554	30.931971504113744	122.78865590489862	13.3	343.55	349.70000000000005
412379520	1441068555	30.932030860679244	122.78863437942879	13.3	343.5	349.6
412379520	1441068556	30.932091002469956	122.78861248702488	13.3	343.44999999999993	349.50000000000006
412379520	1441068557	30.932151744062896	122.78859035565806	13.3	343.4	349.4
412379520	1441068558	30.932212900035136	122.78856811329983	13.3	343.34999999999997	349.3
412379520	1441068559	30.932274284963853	122.78854588792228	13.3	343.29999999999995	349.2
412379520	1441068560	30.93233571342634	122.78852380749798	13.3	343.25	349.1
412379520	1441068561	30.932396999999998	122.788502	13.3	343.2	349.0
412379520	1441068562	30.932457982828883	122.78848056269443	13.3	343.2	349.0
412379520	1441068563	30.932518594323675	122.78845947001803	13.3	343.2	349.0
412379520	1441068564	30.932578790461633	122.7884386657	13.3	343.2	349.0
412379520	1441068565	30.932638527219947	122.7884180934694	13.3	343.2	349.0
412379520	1441068566	30.932697760575813	122.78839769705527	13.3	343.2	349.0
412379520	1441068567	30.932756446506378	122.78837742018648	13.3	343.2	349.0
412379520	1441068568	30.93281454098875	122.78835720659185	13.3	343.2	349.0
412379520	1441068569	30.932871999999993	122.78833700000001	13.3	343.2	349.0
412379520	1441068570	30.932928828176323	122.78831674148681	13.3	343.1166666666666	349.0
412379520	1441068571	30.93298522479051	122.78829636151679	13.3	343.03333333333336	349.0
412379520	1441068572	30.933041437774445	122.78827578790127	13.3	342.95	349.0
412379520	1441068573	30.933097715059954	122.78825494845137	13.3	342.8666666666666	349.0
412379520	1441068574	30.933154304578817	122.78823377097763	13.3	342.7833333333333	349.0
412379520	1441068575	30.933211454262732	122.7882121832903	13.3	342.69999999999993	349.0
412379520	1441068576	30.933269412043344	122.78819011319924	13.3	342.6166666666667	349.0
412379520	1441068577	30.93332842585226	122.78816748851378	13.3	342.5333333333333	349.0
412379520	1441068578	30.933388743620977	122.78814423704293	13.3	342.45	349.0
412379520	1441068579	30.93345061328094	122.78812028659512	13.3	342.3666666666667	349.0
412379520	1441068580	30.93351428276353	122.7880955649783	13.3	342.2833333333333	349.0
412379520	1441068581	30.93358	122.78807	13.3	342.2	349.0
412379520	1441068582	30.93364782501371	122.78804358888844	13.3	342.15	348.875
412379520	1441068583	30.933717066196674	122.78801660655779	13.3	342.09999999999997	348.75000000000006
412379520	1441068584	30.933786844033317	122.78798939734541	13.3	342.05	348.625
412379520	1441068585	30.9338562790084	122.7879623055905	13.3	342.0	348.5
412379520	1441068586	30.933924491607026	122.78793567563439	13.3	341.95	348.375
412379520	1441068587	30.933990602314633	122.7879098518203	13.3	341.9	348.24999999999994
412379520	1441068588	30.934053731616956	122.7878851784933	13.3	341.85	348.125
412379520	1441068589	30.934112999999993	122.78786200000002	13.3	341.8	348.0
412379520	1441068590	30.934167817344864	122.78784054564416	13.3	341.76666666666665	348.0
412379520	1441068591	30.93421875111203	122.78782058455178	13.3	341.7333333333333	348.0
412379520	1441068592	30.93426665815653	122.7878017708029	13.3	341.70000000000005	348.0
412379520	1441068593	30.9343123953332	122.7877837584759	13.3	341.6666666666667	348.0
412379520	1441068594	30.93435681949653	122.7877662016477	13.3	341.6333333333333	348.0
412379520	1441068595	30.934400787500852	122.7877487543939	13.3	341.6	348.0
412379520	1441068596	30.93444515620023	122.78773107078885	13.3	341.56666666666666	348.0
412379520	1441068597	30.93449078244856	122.78771280490552	13.3	341.5333333333333	348.0
412379520	1441068598	30.93453852309947	122.78769361081564	13.3	341.5	348.0
412379520	1441068599	30.93458923500633	122.78767314258938	13.3	341.46666666666664	348.0
412379520	1441068600	30.934643775022263	122.78765105429532	13.3	341.43333333333334	348.0
412379520	1441068601	30.934703	122.787627	13.3	341.4	348.0
412379520	1441068602	30.934767444118698	122.78760076687863	13.311111111111112	341.3444444444444	348.0
412379520	1441068603	30.93483635086444	122.78757267454841	13.322222222222223	341.2888888888889	348.0
412379520	1441068604	30.93490864105032	122.78754317573906	13.333333333333334	341.2333333333333	348.0
412379520	1441068605	30.934983235489916	122.78751272318249	13.344444444444445	341.17777777777775	348.0
412379520	1441068606	30.935059054997186	122.78748176961335	13.355555555555556	341.1222222222222	348.0
412379520	1441068607	30.935135020386607	122.78745076776897	13.366666666666667	341.06666666666666	348.0
412379520	1441068608	30.935210052473167	122.78742017038951	13.377777777777778	341.01111111111106	348.0
412379520	1441068609	30.935283072072334	122.787390430218	13.38888888888889	340.9555555555555	348.0
412379520	1441068610	30.93535299999999	122.787362	13.4	340.9	348.0
412379520	1441068611	30.935419007628255	122.78733522563897	13.4	340.8909090909091	348.0
412379520	1441068612	30.935481268552344	122.78731002566091	13.4	340.8818181818181	348.0
412379520	1441068613	30.935540206923065	122.78728621174619	13.4	340.8727272727273	348.0
412379520	1441068614	30.935596246890995	122.78726359557395	13.4	340.8636363636364	348.0
412379520	1441068615	30.935649812606492	122.78724198882222	13.4	340.8545454545454	348.0
412379520	1441068616	30.935701328219793	122.7872212031681	13.4	340.8454545454546	348.0
412379520	1441068617	30.93575121788095	122.78720105028779	13.4	340.8363636363636	348.0
412379520	1441068618	30.935799905739838	122.78718134185662	13.4	340.8272727272727	348.0
412379520	1441068619	30.935847815946246	122.78716188954918	13.4	340.81818181818187	348.0
412379520	1441068620	30.935895372649803	122.78714250503926	13.4	340.8090909090909	348.0
412379520	1441068621	30.935942999999998	122.787123	13.4	340.8	348.0
412379520	1441068622	30.935991078511275	122.78710321222631	13.4	340.76666666666665	348.0
412379520	1441068623	30.936039814158143	122.78708308400289	13.4	340.73333333333335	348.0
412379520	1441068624	30.936089369280136	122.78706258373663	13.4	340.70000000000005	348.0
412379520	1441068625	30.936139906216773	122.7870416798343	13.4	340.6666666666667	348.0
412379520	1441068626	30.93619158730752	122.78702034070238	13.4	340.6333333333333	348.0
412379520	1441068627	30.936244574891816	122.78699853474713	13.4	340.59999999999997	348.0
412379520	1441068628	30.936299031309094	122.78697623037455	13.4	340.56666666666666	348.0
412379520	1441068629	30.936355118898707	122.78695339599034	13.4	340.53333333333336	348.0
412379520	1441068630	30.936413000000005	122.78693	13.4	340.5	348.0
412379520	1441068631	30.936472764455683	122.78690602993545	13.39090909090909	340.5181818181818	348.0
412379520	1441068632	30.936534212122126	122.78688154983602	13.381818181818183	340.53636363636366	348.0
412379520	1441068633	30.93659707035913	122.7868566428682	13.372727272727273	340.55454545454546	348.0
412379520	1441068634	30.936661066526632	122.78683139219886	13.363636363636363	340.57272727272726	348.0
412379520	1441068635	30.93672592798458	122.78680588099546	13.354545454545455	340.5909090909091	348.0
412379520	1441068636	30.936791382093016	122.78678019242594	13.345454545454546	340.60909090909087	348.0
412379520	1441068637	30.936857156212096	122.78675440965874	13.336363636363638	340.62727272727267	348.0
412379520	1441068638	30.93692297770199	122.7867286158628	13.327272727272728	340.6454545454545	348.0
412379520	1441068639	30.93698857392302	122.7867028942076	13.318181818181818	340.66363636363633	348.0
412379520	1441068640	30.937053672235553	122.78667732786316	13.30909090909091	340.68181818181813	348.0
412379520	1441068641	30.937118	122.78665200000002	13.3	340.7	348.0
412379520	1441068642	30.93718132533175	122.78662698486714	13.3	340.73333333333335	348.1111111111111
412379520	1441068643	30.93724357936566	122.78660232102567	13.3	340.76666666666665	348.22222222222223
412379520	1441068644	30.93730473399138	122.78657803811485	13.3	340.79999999999995	348.3333333333333
412379520	1441068645	30.937364761098667	122.78655416577404	13.3	340.8333333333333	348.4444444444444
412379520	1441068646	30.937423632577243	122.78653073364254	13.3	340.8666666666667	348.5555555555556
412379520	1441068647	30.93748132031689	122.78650777135982	13.3	340.90000000000003	348.6666666666667
412379520	1441068648	30.93753779620736	122.78648530856545	13.3	340.93333333333334	348.7777777777778
412379520	1441068649	30.93759303213847	122.78646337489896	13.3	340.96666666666664	348.8888888888889
412379520	1441068650	30.937647000000005	122.786442	13.3	341.0	349.0
412379520	1441068651	30.937699734105298	122.78642118328182	13.3	341.03636363636366	349.0
412379520	1441068652	30.93775151846165	122.78640080325177	13.3	341.0727272727273	349.0
412379520	1441068653	30.93780269949982	122.78638070819025	13.3	341.10909090909087	349.0
412379520	1441068654	30.937853623650387	122.78636074637699	13.3	341.1454545454545	349.0
412379520	1441068655	30.93790463734387	122.78634076609102	13.3	341.1818181818182	349.0
412379520	1441068656	30.93795608701065	122.78632061561092	13.3	341.21818181818185	349.0
412379520	1441068657	30.93800831908102	122.78630014321449	13.3	341.25454545454545	349.0
412379520	1441068658	30.938061679985136	122.78627919717901	13.3	341.2909090909091	349.0
412379520	1441068659	30.93811651615308	122.78625762578098	13.3	341.3272727272727	349.0
412379520	1441068660	30.938173174014768	122.7862352772963	13.3	341.3636363636363	349.0
412379520	1441068661	30.93823199999999	122.786212	13.3	341.4	349.0
412379520	1441068662	30.938293211374685	122.78618770022783	13.311111111111112	341.38888888888886	349.0
412379520	1441068663	30.93835650874991	122.78616251656089	13.322222222222223	341.37777777777774	349.0
412379520	1441068664	30.93842146357313	122.78613664564259	13.333333333333334	341.3666666666667	349.0
412379520	1441068665	30.93848764729197	122.7861102841171	13.344444444444445	341.35555555555555	349.0
412379520	1441068666	30.938554631354236	122.78608362862964	13.355555555555556	341.34444444444443	349.0
412379520	1441068667	30.938621987207917	122.78605687582646	13.366666666666667	341.3333333333333	349.0
412379520	1441068668	30.93868928630116	122.78603022235477	13.377777777777778	341.32222222222225	349.0
412379520	1441068669	30.93875610008235	122.78600386486283	13.38888888888889	341.31111111111113	349.0
412379520	1441068670	30.938821999999995	122.785978	13.4	341.30000000000007	349.0
412379520	1441068671	30.938886634874375	122.78595278666887	13.39090909090909	341.33636363636367	349.0
412379520	1441068672	30.938949963012178	122.78592823278231	13.381818181818183	341.37272727272733	349.0
412379520	1441068673	30.9390120200916	122.7859043085054	13.372727272727273	341.40909090909093	349.0
412379520	1441068674	30.939072841790804	122.78588098400307	13.363636363636363	341.44545454545454	349.0
412379520	1441068675	30.93913246378795	122.78585822944015	13.354545454545455	341.4818181818182	349.0
412379520	1441068676	30.93919092176117	122.7858360149813	13.345454545454546	341.51818181818186	349.0
412379520	1441068677	30.939248251388516	122.78581431079097	13.336363636363638	341.5545454545455	349.0
412379520	1441068678	30.939304488348064	122.78579308703348	13.327272727272728	341.5909090909091	349.0
412379520	1441068679	30.939359668317817	122.78577231387317	13.318181818181818	341.6272727272727	349.0
412379520	1441068680	30.939413826975805	122.78575196147399	13.30909090909091	341.6636363636364	349.0
412379520	1441068681	30.939467	122.785732	13.3	341.70000000000005	349.0
412379520	1441068682	30.939519268211626	122.7857123817614	13.3	341.70000000000005	349.0
412379520	1441068683	30.939570893005122	122.78569298765395	13.3	341.70000000000005	349.0
412379520	1441068684	30.939622180918107	122.78567368071921	13.3	341.70000000000005	349.0
412379520	1441068685	30.9396734384881	122.78565432399833	13.3	341.70000000000005	349.0
412379520	1441068686	30.939724972252538	122.78563478053177	13.3	341.70000000000005	349.0
412379520	1441068687	30.939777088748773	122.78561491335954	13.3	341.70000000000005	349.0
412379520	1441068688	30.93983009451401	122.78559458552107	13.3	341.70000000000005	349.0
412379520	1441068689	30.93988429608542	122.78557366005514	13.3	341.70000000000005	349.0
412379520	1441068690	30.93994	122.785552	13.3	341.70000000000005	349.0
412379520	1441068691	30.939997443247517	122.78552950514353	13.3	341.71818181818185	349.0
412379520	1441068692	30.94005658462898	122.78550622227473	13.3	341.73636363636365	349.0
412379520	1441068693	30.94011731339826	122.78548223493299	13.3	341.7545454545455	349.0
412379520	1441068694	30.940179518809316	122.78545762665807	13.3	341.7727272727273	349.0
412379520	1441068695	30.940243090116127	122.78543248098991	13.3	341.7909090909091	349.0
412379520	1441068696	30.940307916572767	122.78540688146877	13.3	341.8090909090909	349.0
412379520	1441068697	30.940373887433346	122.78538091163526	13.3	341.8272727272727	349.0
412379520	1441068698	30.940440891952044	122.78535465503022	13.3	341.8454545454545	349.0
412379520	1441068699	30.94050881938315	122.78532819519488	13.3	341.8636363636364	349.0
412379520	1441068700	30.940577558981012	122.78530161567082	13.3	341.8818181818182	349.0
412379520	1441068701	30.940647	122.78527499999998	13.3	341.9	349.0
412379520	1441068702	30.940716958472223	122.78524843993051	13.3	341.85	349.0
412379520	1441068703	30.94078695754016	122.78522206003466	13.3	341.8	349.0
412379520	1441068704	30.94085644712408	122.78519599309149	13.3	341.75	349.0
412379520	1441068705	30.940924877144305	122.78517037188105	13.3	341.70000000000005	349.0
412379520	1441068706	30.940991697521344	122.78514532918436	13.3	341.65000000000003	349.0
412379520	1441068707	30.941056358175818	122.78512099778332	13.3	341.6	349.0
412379520	1441068708	30.941118309028415	122.7850975104607	13.3	341.55	349.0
412379520	1441068709	30.941177	122.785075	13.3	341.50000000000006	349.0
412379520	1441068710	30.941232077891087	122.78505354629047	13.3	341.52500000000003	349.0
412379520	1441068711	30.94128397702058	122.7850330176416	13.3	341.55	349.0
412379520	1441068712	30.941333328586882	122.78501322946697	13.3	341.575	349.0
412379520	1441068713	30.941380763788185	122.78499399717904	13.3	341.6	349.0
412379520	1441068714	30.94142691382259	122.78497513618944	13.3	341.62500000000006	349.0
412379520	1441068715	30.941472409887997	122.78495646190875	13.3	341.65000000000003	349.0
412379520	1441068716	30.94151788318224	122.78493778974682	13.3	341.675	349.0
412379520	1441068717	30.94156396490299	122.78491893511257	13.3	341.70000000000005	349.0
412379520	1441068718	30.941611286247802	122.78489971341406	13.3	341.725	349.0
412379520	1441068719	30.94166047841409	122.78487994005849	13.3	341.75	349.0
412379520	1441068720	30.941712172599114	122.78485943045207	13.3	341.775	349.0
412379520	1441068721	30.941767	122.784838	13.3	341.8	349.0
412379520	1441068722	30.941825387988118	122.78481552551965	13.3	341.74444444444447	349.0
412379520	1441068723	30.94188694863251	122.78479212948129	13.3	341.6888888888889	349.0
412379520	1441068724	30.941951090176772	122.78476799576924	13.3	341.6333333333334	349.0
412379520	1441068725	30.94201722086464	122.78474330826877	13.3	341.5777777777778	349.0
412379520	1441068726	30.94208474894	122.7847182508662	13.3	341.52222222222224	349.0
412379520	1441068727	30.94215308264689	122.78469300744891	13.3	341.4666666666667	349.0
412379520	1441068728	30.94222163022955	122.78466776190547	13.3	341.41111111111115	349.0
412379520	1441068729	30.942289799932396	122.78464269812555	13.3	341.35555555555555	349.0
412379520	1441068730	30.942357000000005	122.78461799999998	13.3	341.30000000000007	349.0
412379520	1441068731	30.94242274539171	122.78459381532235	13.3	341.32727272727277	349.0
412379520	1441068732	30.942486977925586	122.78457014749321	13.3	341.35454545454553	349.0
412379520	1441068733	30.942549746134215	122.78454696381463	13.3	341.38181818181823	349.0
412379520	1441068734	30.942611098550216	122.78452423158852	13.3	341.40909090909093	349.0
412379520	1441068735	30.942671083706134	122.7845019181166	13.3	341.4363636363637	349.0
412379520	1441068736	30.942729750134507	122.78447999070046	13.3	341.4636363636364	349.0
412379520	1441068737	30.94278714636786	122.78445841664146	13.3	341.49090909090916	349.0
412379520	1441068738	30.942843320938646	122.78443716324088	13.3	341.51818181818186	349.0
412379520	1441068739	30.942898322379325	122.78441619779981	13.3	341.54545454545456	349.0
412379520	1441068740	30.942952199222308	122.78439548761925	13.3	341.5727272727273	349.0
412379520	1441068741	30.943005000000003	122.784375	13.3	341.6	349.0
412379520	1441068742	30.943056821541237	122.78435469506694	13.3	341.5888888888889	349.0
412379520	1441068743	30.943107953860597	122.78433450424136	13.3	341.5777777777778	349.0
412379520	1441068744	30.943158735269087	122.78431435176833	13.3	341.56666666666666	349.0
412379520	1441068745	30.943209504077657	122.7842941618925	13.3	341.55555555555554	349.0
412379520	1441068746	30.943260598597178	122.78427385885794	13.3	341.5444444444445	349.0
412379520	1441068747	30.94331235713844	122.78425336690844	13.3	341.53333333333336	349.0
412379520	1441068748	30.94336511801221	122.78423261028719	13.3	341.52222222222224	349.0
412379520	1441068749	30.943419219529197	122.78421151323695	13.3	341.5111111111111	349.0
412379520	1441068750	30.943475000000003	122.78419	13.3	341.50000000000006	349.0
412379520	1441068751	30.943532714224336	122.78416800892836	13.30909090909091	341.50000000000006	349.0
412379520	1441068752	30.94359228295845	122.78414553481498	13.318181818181818	341.50000000000006	349.0
412379520	1441068753	30.94365354344776	122.7841225865631	13.327272727272728	341.50000000000006	349.0
412379520	1441068754	30.943716332937665	122.78409917307609	13.336363636363638	341.50000000000006	349.0
412379520	1441068755	30.943780488673603	122.7840753032575	13.345454545454546	341.50000000000006	349.0
412379520	1441068756	30.94384584790097	122.78405098601098	13.354545454545455	341.50000000000006	349.0
412379520	1441068757	30.943912247865214	122.78402623024041	13.363636363636363	341.50000000000006	349.0
412379520	1441068758	30.94397952581178	122.78400104484976	13.372727272727273	341.50000000000006	349.0
412379520	1441068759	30.944047518986125	122.78397543874321	13.381818181818183	341.50000000000006	349.0
412379520	1441068760	30.9441160646337	122.78394942082514	13.39090909090909	341.50000000000006	349.0
412379520	1441068761	30.944184999999994	122.78392300000002	13.4	341.50000000000006	349.0
412379520	1441068762	30.94425411158381	122.78389622384938	13.387500000000001	341.51250000000005	349.0
412379520	1441068763	30.94432298289736	122.78386929466221	13.375	341.52500000000003	349.0
412379520	1441068764	30.944391146706373	122.78384245340543	13.3625	341.5375	349.0
412379520	1441068765	30.944458135776852	122.78381594104707	13.350000000000001	341.55	349.0
412379520	1441068766	30.944523482874935	122.78378999855646	13.3375	341.56250000000006	349.0
412379520	1441068767	30.944586720767088	122.78376486690397	13.325000000000001	341.575	349.0
412379520	1441068768	30.944647382219838	122.783740787061	13.3125	341.58750000000003	349.0
412379520	1441068769	30.944704999999995	122.783718	13.3	341.6	349.0
412379520	1441068770	30.94475928573216	122.78369666387825	13.308333333333334	341.6	349.0
412379520	1441068771	30.944810666471668	122.78367660558996	13.316666666666666	341.6	349.0
412379520	1441068772	30.94485974813135	122.7836575692123	13.325000000000001	341.6	349.0
412379520	1441068773	30.944907136623808	122.78363929882131	13.333333333333334	341.6	349.0
412379520	1441068774	30.944953437861475	122.78362153849189	13.341666666666667	341.6	349.0
412379520	1441068775	30.944999257756617	122.78360403229802	13.350000000000001	341.6	349.0
412379520	1441068776	30.945045202221316	122.78358652431264	13.358333333333334	341.6	349.0
412379520	1441068777	30.945091877167517	122.78356875860781	13.366666666666667	341.6	349.0
412379520	1441068778	30.945139888506983	122.78355047925464	13.375	341.6	349.0
412379520	1441068779	30.945189842151315	122.78353143032317	13.383333333333333	341.6	349.0
412379520	1441068780	30.945242344011916	122.78351135588235	13.391666666666667	341.6	349.0
412379520	1441068781	30.945298000000005	122.78349	13.4	341.6	349.0
412379520	1441068782	30.94535720914728	122.78346719466663	13.38888888888889	341.62222222222226	349.0
412379520	1441068783	30.945419542968406	122.78344312356865	13.377777777777778	341.6444444444445	349.0
412379520	1441068784	30.94548436609895	122.78341805831748	13.366666666666667	341.6666666666667	349.0
412379520	1441068785	30.94555104317469	122.78339227052584	13.355555555555556	341.6888888888889	349.0
412379520	1441068786	30.94561893883162	122.78336603180766	13.344444444444445	341.7111111111111	349.0
412379520	1441068787	30.945687417705976	122.78333961377837	13.333333333333334	341.73333333333335	349.0
412379520	1441068788	30.945755844434284	122.78331328805484	13.322222222222223	341.75555555555553	349.0
412379520	1441068789	30.945823583653283	122.78328732625543	13.311111111111112	341.77777777777777	349.0
412379520	1441068790	30.94588999999999	122.783262	13.3	341.8	349.0
412379520	1441068791	30.945954601194696	122.78323752002262	13.30909090909091	341.8545454545455	348.90909090909093
412379520	1441068792	30.946017467289902	122.78321385350992	13.318181818181818	341.9090909090909	348.81818181818187
412379520	1441068793	30.946078821421136	122.78319090676104	13.327272727272728	341.96363636363634	348.72727272727275
412379520	1441068794	30.94613888672381	122.78316858607461	13.336363636363638	342.0181818181818	348.6363636363636
412379520	1441068795	30.94619788633324	122.78314679774867	13.345454545454546	342.07272727272726	348.5454545454545
412379520	1441068796	30.94625604338467	122.78312544808088	13.354545454545455	342.1272727272727	348.4545454545455
412379520	1441068797	30.946313581013268	122.78310444336842	13.363636363636363	342.1818181818182	348.3636363636364
412379520	1441068798	30.9463707223541	122.78308368990801	13.372727272727273	342.23636363636365	348.27272727272725
412379520	1441068799	30.94642769054222	122.78306309399595	13.381818181818183	342.2909090909091	348.18181818181813
412379520	1441068800	30.94648470871256	122.78304256192813	13.39090909090909	342.3454545454545	348.09090909090907
412379520	1441068801	30.946541999999994	122.78302200000002	13.4	342.4	348.0
412379520	1441068802	30.946599740784098	122.78300132781723	13.387500000000001	342.425	347.87499999999994
412379520	1441068803	30.94665792042338	122.78298051822739	13.375	342.45	347.75
412379520	1441068804	30.9467164815211	122.78295955738871	13.3625	342.475	347.625
412379520	1441068805	30.94677536668052	122.78293843145937	13.350000000000001	342.49999999999994	347.49999999999994
412379520	1441068806	30.94683451850488	122.78291712659761	13.3375	342.525	347.375
412379520	1441068807	30.94689387959743	122.7828956289616	13.325000000000001	342.55	347.25
412379520	1441068808	30.94695339256139	122.78287392470966	13.3125	342.575	347.125
412379520	1441068809	30.94701299999999	122.782852	13.3	342.6	347.0
412379520	1441068810	30.947072650901365	122.78282984300499	13.30909090909091	342.4818181818182	346.9090909090909
412379520	1441068811	30.947132319793347	122.7828074499533	13.318181818181818	342.3636363636364	346.8181818181818
412379520	1441068812	30.947191987588656	122.78278481908772	13.327272727272728	342.24545454545455	346.7272727272727
412379520	1441068813	30.947251635200054	122.78276194865104	13.336363636363638	342.1272727272727	346.6363636363636
412379520	1441068814	30.94731124354027	122.78273883688603	13.345454545454546	342.00909090909096	346.54545454545456
412379520	1441068815	30.947370793522044	122.78271548203553	13.354545454545455	341.89090909090913	346.45454545454544
412379520	1441068816	30.947430266058113	122.78269188234233	13.363636363636363	341.7727272727273	346.3636363636364
412379520	1441068817	30.947489642061218	122.78266803604932	13.372727272727273	341.6545454545455	346.27272727272725
412379520	1441068818	30.94754890244408	122.78264394139934	13.381818181818183	341.53636363636366	346.1818181818182
412379520	1441068819	30.947608028119426	122.78261959663526	13.39090909090909	341.41818181818184	346.0909090909091
412379520	1441068820	30.947667000000003	122.782595	13.4	341.30000000000007	346.0
412379520	1441068821	30.9477258069376	122.78257015694226	13.39	341.1700000000001	345.90000000000003
412379520	1441068822	30.947784469540466	122.78254510173397	13.38	341.0400000000001	345.8
412379520	1441068823	30.94784301635592	122.78251987585297	13.370000000000001	340.91	345.70000000000005
412379520	1441068824	30.947901475931356	122.78249452077709	13.360000000000001	340.78000000000003	345.6
412379520	1441068825	30.947959876814156	122.78246907798432	13.350000000000001	340.65000000000003	345.5
412379520	1441068826	30.94801824755175	122.78244358895263	13.34	340.52000000000004	345.4
412379520	1441068827	30.948076616691623	122.78241809516018	13.33	340.39000000000004	345.3
412379520	1441068828	30.948135012781258	122.78239263808508	13.32	340.26	345.2
412379520	1441068829	30.9481934643682	122.78236725920559	13.31	340.13	345.1
412379520	1441068830	30.948251999999993	122.782342	13.3	340.0	345.0
412379520	1441068831	30.94831063796499	122.78231689183141	13.3	339.99	344.90000000000003
412379520	1441068832	30.948369355514526	122.782291925602	13.3	339.98	344.8
412379520	1441068833	30.948428119640667	122.78226708209861	13.3	339.97	344.70000000000005
412379520	1441068834	30.948486897335474	122.78224234210815	13.3	339.96000000000004	344.6
412379520	1441068835	30.948545655591	122.78221768641747	13.3	339.95	344.50000000000006
412379520	1441068836	30.94860436139927	122.78219309581341	13.3	339.94	344.4
412379520	1441068837	30.948662981752307	122.78216855108282	13.3	339.92999999999995	344.3
412379520	1441068838	30.948721483642117	122.78214403301253	13.3	339.91999999999996	344.2
412379520	1441068839	30.948779834060684	122.78211952238932	13.3	339.90999999999997	344.1
412379520	1441068840	30.948837999999995	122.78209500000001	13.3	339.9	344.0
412379520	1441068841	30.948895966200755	122.78207044172939	13.3	339.83	343.8
412379520	1441068842	30.94895378839868	122.78204580385425	13.3	339.76	343.6
412379520	1441068843	30.949011540078164	122.78202103774913	13.3	339.69	343.40000000000003
412379520	1441068844	30.94906929472358	122.7819960947885	13.3	339.62	343.20000000000005
412379520	1441068845	30.94912712581925	122.7819709263465	13.3	339.55	343.00000000000006
412379520	1441068846	30.949185106849473	122.7819454837972	13.3	339.48	342.8
412379520	1441068847	30.94924331129848	122.78191971851437	13.3	339.41	342.6
412379520	1441068848	30.94930181265048	122.78189358187167	13.3	339.34000000000003	342.40000000000003
412379520	1441068849	30.949360684389617	122.78186702524249	13.3	339.27000000000004	342.2
412379520	1441068850	30.949419999999993	122.78183999999999	13.3	339.20000000000005	342.0
412379520	1441068851	30.949479785795337	122.7818124838983	13.30909090909091	339.06363636363636	341.9090909090909
412379520	1441068852	30.94953987940807	122.78178456021578	13.318181818181818	338.92727272727274	341.8181818181818
412379520	1441068853	30.949600071300374	122.78175633861241	13.327272727272728	338.7909090909091	341.72727272727275
412379520	1441068854	30.949660151934552	122.78172792874864	13.336363636363638	338.6545454545455	341.6363636363636
412379520	1441068855	30.949719911772974	122.78169944028548	13.345454545454546	338.51818181818186	341.54545454545456
412379520	1441068856	30.94977914127814	122.78167098288444	13.354545454545455	338.3818181818182	341.45454545454544
412379520	1441068857	30.94983763091267	122.78164266620753	13.363636363636363	338.24545454545455	341.3636363636364
412379520	1441068858	30.94989517113925	122.78161459991736	13.372727272727273	338.1090909090909	341.2727272727273
412379520	1441068859	30.9499515524207	122.78158689367694	13.381818181818183	337.9727272727273	341.1818181818182
412379520	1441068860	30.950006565219955	122.78155965714983	13.39090909090909	337.83636363636367	341.0909090909091
412379520	1441068861	30.950060000000004	122.781533	13.4	337.7	341.0
412379520	1441068862	30.950111756512662	122.78150697804817	13.38888888888889	337.5444444444444	340.8888888888889
412379520	1441068863	30.950162171664587	122.78148143174012	13.377777777777778	337.3888888888889	340.77777777777777
412379520	1441068864	30.950211691650974	122.78145614767718	13.366666666666667	337.23333333333335	340.6666666666667
412379520	1441068865	30.950260762666822	122.78143091245967	13.355555555555556	337.0777777777778	340.55555555555554
412379520	1441068866	30.95030983090695	122.78140551268694	13.344444444444445	336.9222222222222	340.44444444444446
412379520	1441068867	30.95035934256599	122.78137973495754	13.333333333333334	336.76666666666665	340.33333333333337
412379520	1441068868	30.95040974383838	122.78135336586902	13.322222222222223	336.6111111111111	340.22222222222223
412379520	1441068869	30.950461480918378	122.781326192018	13.311111111111112	336.4555555555556	340.11111111111114
412379520	1441068870	30.950515000000003	122.78129800000002	13.3	336.3	340.0
412379520	1441068871	30.950570633913507	122.78126862527812	13.3	336.13	339.90000000000003
412379520	1441068872	30.9506282620349	122.781238098789	13.3	335.96000000000004	339.8
412379520	1441068873	30.950687650376643	122.7812065003381	13.3	335.79	339.7
412379520	1441068874	30.950748564951237	122.78117390973127	13.3	335.62000000000006	339.6
412379520	1441068875	30.95081077177132	122.78114040677475	13.3	335.45000000000005	339.5
412379520	1441068876	30.95087403684954	122.7811060712753	13.3	335.28000000000003	339.40000000000003
412379520	1441068877	30.950938126198636	122.78107098304012	13.3	335.11	339.3
412379520	1441068878	30.951002805831454	122.7810352218769	13.3	334.94000000000005	339.2
412379520	1441068879	30.951067841760906	122.78099886759394	13.3	334.77000000000004	339.09999999999997
412379520	1441068880	30.951133	122.780962	13.3	334.6000000000001	339.0
412379520	1441068881	30.95119805160943	122.78092471637854	13.311111111111112	334.4555555555556	339.0
412379520	1441068882	30.951262787840378	122.78088718390948	13.322222222222223	334.31111111111113	339.0
412379520	1441068883	30.951327004991786	122.78084958724772	13.333333333333334	334.16666666666674	339.0
412379520	1441068884	30.951390499362837	122.78081211104882	13.344444444444445	334.0222222222223	339.0
412379520	1441068885	30.95145306725296	122.78077493996928	13.355555555555556	333.8777777777778	339.0
412379520	1441068886	30.95151450496178	122.78073825866628	13.366666666666667	333.73333333333335	339.0
412379520	1441068887	30.951574608789155	122.78070225179782	13.377777777777778	333.58888888888896	339.0
412379520	1441068888	30.951633175035145	122.78066710402263	13.38888888888889	333.4444444444445	339.0
412379520	1441068889	30.951689999999992	122.78063300000001	13.4	333.3	339.0
412379520	1441068890	30.95174495814799	122.78060006398482	13.4	333.2333333333334	338.91666666666663
412379520	1441068891	30.951798236598798	122.78056817861125	13.4	333.1666666666667	338.8333333333333
412379520	1441068892	30.95185010063575	122.78053716610754	13.4	333.1	338.75
412379520	1441068893	30.951900815541975	122.78050684870111	13.4	333.03333333333336	338.66666666666663
412379520	1441068894	30.951950646600416	122.7804770486186	13.4	332.9666666666667	338.5833333333333
412379520	1441068895	30.951999859093803	122.78044758808595	13.4	332.90000000000003	338.5
412379520	1441068896	30.95204871830471	122.78041828932837	13.4	332.83333333333337	338.4166666666667
412379520	1441068897	30.952097489515555	122.78038897457036	13.4	332.7666666666667	338.3333333333333
412379520	1441068898	30.952146438008537	122.78035946603573	13.4	332.70000000000005	338.25
412379520	1441068899	30.952195829065715	122.78032958594764	13.4	332.6333333333334	338.16666666666663
412379520	1441068900	30.952245927968978	122.78029915652849	13.4	332.56666666666666	338.0833333333333
412379520	1441068901	30.952296999999994	122.780268	13.4	332.50000000000006	338.0
412379520	1441068902	30.95234923607745	122.78023598859981	13.4	332.40000000000003	338.0
412379520	1441068903	30.95240252966871	122.78020319463194	13.4	332.30000000000007	338.0
412379520	1441068904	30.95245669987841	122.78016974041753	13.4	332.20000000000005	338.0
412379520	1441068905	30.95251156581132	122.78013574827818	13.4	332.1000000000001	338.0
412379520	1441068906	30.952566946572343	122.78010134053602	13.4	332.0	338.0
412379520	1441068907	30.952622661266478	122.78006663951365	13.4	331.90000000000003	338.0
412379520	1441068908	30.95267852899892	122.7800317675343	13.4	331.8	338.0
412379520	1441068909	30.952734368874943	122.77999684692165	13.4	331.70000000000005	338.0
412379520	1441068910	30.952790000000004	122.779962	13.4	331.6	338.0
412379520	1441068911	30.95284528172838	122.77992732164687	13.4	331.5727272727273	338.0
412379520	1441068912	30.952900234409125	122.77989279695093	13.4	331.54545454545456	338.0
412379520	1441068913	30.952954918639968	122.77985838355333	13.4	331.51818181818186	338.0
412379520	1441068914	30.953009395018572	122.77982403909519	13.4	331.4909090909091	338.0
412379520	1441068915	30.95306372414254	122.77978972121728	13.4	331.4636363636364	338.0
412379520	1441068916	30.953117966609465	122.77975538756036	13.4	331.43636363636364	338.0
412379520	1441068917	30.95317218301688	122.7797209957648	13.4	331.40909090909093	338.0
412379520	1441068918	30.953226433962225	122.77968650347097	13.4	331.3818181818182	338.0
412379520	1441068919	30.953280780042945	122.77965186831898	13.4	331.3545454545455	338.0
412379520	1441068920	30.953335281856425	122.77961704794873	13.4	331.3272727272727	338.0
412379520	1441068921	30.953390000000002	122.77958199999999	13.4	331.3	338.0
412379520	1441068922	30.953444967366234	122.77954670085305	13.4	331.2888888888889	338.1111111111111
412379520	1441068923	30.953500106029036	122.779511201851	13.4	331.27777777777777	338.22222222222223
412379520	1441068924	30.95355531035765	122.77947557307797	13.4	331.26666666666665	338.3333333333333
412379520	1441068925	30.9536104747214	122.7794398846184	13.4	331.25555555555553	338.44444444444446
412379520	1441068926	30.953665493489723	122.77940420655706	13.4	331.24444444444447	338.55555555555554
412379520	1441068927	30.95372026103211	122.77936860897898	13.4	331.23333333333335	338.66666666666663
412379520	1441068928	30.95377467171817	122.7793331619696	13.4	331.22222222222223	338.77777777777777
412379520	1441068929	30.953828619917548	122.77929793561461	13.4	331.2111111111111	338.88888888888886
412379520	1441068930	30.953882000000004	122.77926300000001	13.4	331.2	339.0
412379520	1441068931	30.95393476801965	122.77922839215877	13.4	331.2	339.0
412379520	1441068932	30.953987126767785	122.77919401691044	13.4	331.2	339.0
412379520	1441068933	30.95403934071982	122.77915974602061	13.4	331.2	339.0
412379520	1441068934	30.95409167435109	122.77912545125419	13.4	331.2	339.0
412379520	1441068935	30.954144392136726	122.77909100437552	13.4	331.2	339.0
412379520	1441068936	30.95419775855172	122.77905627714817	13.4	331.2	339.0
412379520	1441068937	30.954252038070944	122.77902114133506	13.4	331.2	339.0
412379520	1441068938	30.95430749516907	122.77898546869848	13.4	331.2	339.0
412379520	1441068939	30.954364394320635	122.77894913099989	13.4	331.2	339.0
412379520	1441068940	30.954423	122.77891200000002	13.4	331.2	339.0
412379520	1441068941	30.954483452013097	122.77887401198133	13.4	331.24444444444447	339.1111111111111
412379520	1441068942	30.954545391492715	122.7788353613161	13.4	331.2888888888889	339.22222222222223
412379520	1441068943	30.954608334903693	122.77879630690029	13.4	331.33333333333337	339.3333333333333
412379520	1441068944	30.95467179871119	122.77875710763128	13.4	331.3777777777778	339.4444444444444
412379520	1441068945	30.954735299380655	122.77871802240797	13.4	331.4222222222222	339.5555555555556
412379520	1441068946	30.954798353377964	122.77867931013068	13.4	331.4666666666667	339.6666666666667
412379520	1441068947	30.954860477169237	122.77864122970122	13.4	331.5111111111112	339.7777777777778
412379520	1441068948	30.954921187220986	122.7786040400228	13.4	331.55555555555554	339.8888888888889
412379520	1441068949	30.954979999999992	122.778568	13.4	331.6	340.0
412379520	1441068950	30.955036564056684	122.77853329652817	13.4	331.65000000000003	340.0
412379520	1441068951	30.95509105627496	122.77849982846115	13.4	331.70000000000005	340.0
412379520	1441068952	30.9551437856219	122.77846742264154	13.4	331.75	340.0
412379520	1441068953	30.95519506106433	122.77843590591097	13.4	331.8	340.0
412379520	1441068954	30.95524519156891	122.77840510511024	13.4	331.85	340.0
412379520	1441068955	30.955294486102087	122.77837484707929	13.4	331.90000000000003	340.0
412379520	1441068956	30.955343253630097	122.77834495865729	13.4	331.95	340.0
412379520	1441068957	30.955391803119067	122.77831526668267	13.4	332.0	340.0
412379520	1441068958	30.95544044353489	122.77828559799305	13.4	332.05	340.0
412379520	1441068959	30.955489483843287	122.7782557794254	13.4	332.1	340.0
412379520	1441068960	30.95553923300987	122.77822563781592	13.4	332.15	340.0
412379520	1441068961	30.95559	122.77819500000001	13.4	332.2	340.0
412379520	1441068962	30.955642020137958	122.77816373210163	13.4	332.22222222222223	340.0
412379520	1441068963	30.955695234184283	122.77813185740165	13.4	332.24444444444447	340.0
412379520	1441068964	30.955749509258588	122.77809943847033	13.4	332.26666666666665	340.0
412379520	1441068965	30.955804712480603	122.77806653787829	13.4	332.2888888888889	340.0
412379520	1441068966	30.95586071097006	122.77803321819647	13.4	332.31111111111113	340.0
412379520	1441068967	30.955917371846798	122.77799954199601	13.4	332.3333333333333	340.0
412379520	1441068968	30.955974562230722	122.77796557184851	13.4	332.3555555555555	340.0
412379520	1441068969	30.956032149241764	122.77793137032576	13.4	332.37777777777774	340.0
412379520	1441068970	30.95609	122.777897	13.4	332.4	340.0
412379520	1441068971	30.956147979550305	122.77786253044488	13.4	332.46363636363634	340.0
412379520	1441068972	30.95620594463695	122.77782805923911	13.4	332.52727272727276	340.0
412379520	1441068973	30.956263749929054	122.77779369096291	13.4	332.59090909090907	340.0
412379520	1441068974	30.95632125009592	122.77775953019706	13.4	332.6545454545454	340.0
412379520	1441068975	30.956378299806932	122.7777256815227	13.4	332.71818181818185	340.0
412379520	1441068976	30.956434753731582	122.77769224952152	13.4	332.7818181818182	340.0
412379520	1441068977	30.956490466539528	122.77765933877556	13.4	332.8454545454546	340.0
412379520	1441068978	30.956545292900447	122.77762705386735	13.4	332.90909090909093	340.0
412379520	1441068979	30.95659908748421	122.77759549937976	13.4	332.9727272727273	340.0
412379520	1441068980	30.956651704960713	122.77756477989608	13.4	333.0363636363637	340.0
412379520	1441068981	30.956703	122.777535	13.4	333.1	340.0
412379520	1441068982	30.95675292102846	122.77750619938898	13.4	333.13000000000005	340.1
412379520	1441068983	30.956801791497814	122.77747815821458	13.4	333.16	340.2
412379520	1441068984	30.956850028615822	122.77745059174089	13.4	333.19000000000005	340.3
412379520	1441068985	30.956898049589963	122.77742321523087	13.4	333.22	340.4
412379520	1441068986	30.956946271627466	122.77739574394644	13.4	333.25	340.5
412379520	1441068987	30.956995111935317	122.7773678931485	13.4	333.28	340.6
412379520	1441068988	30.957044987720224	122.77733937809681	13.4	333.31	340.70000000000005
412379520	1441068989	30.957096316188604	122.77730991405008	13.4	333.34	340.8
412379520	1441068990	30.957149514546593	122.77727921626575	13.4	333.36999999999995	340.90000000000003
412379520	1441068991	30.957205	122.777247	13.4	333.4	341.0
412379520	1441068992	30.95726303731624	122.77721308511775	13.4	333.43333333333334	340.8888888888889
412379520	1441068993	30.957323281510433	122.77717770992388	13.4	333.4666666666667	340.77777777777777
412379520	1441068994	30.95738523515991	122.77714121733459	13.4	333.49999999999994	340.6666666666667
412379520	1441068995	30.95744840084243	122.77710395026754	13.4	333.5333333333333	340.55555555555554
412379520	1441068996	30.95751228113613	122.77706625164207	13.4	333.56666666666666	340.44444444444446
412379520	1441068997	30.957576378619525	122.77702846437907	13.4	333.6	340.33333333333337
412379520	1441068998	30.957640195871637	122.77699093140122	13.4	333.6333333333333	340.22222222222223
412379520	1441068999	30.957703235471854	122.77695399563288	13.4	333.6666666666667	340.11111111111114
412379520	1441069000	30.95776499999998	122.776918	13.4	333.7	340.0
412379520	1441069001	30.95782511395236	122.77688320023512	13.4	333.7	340.0
412379520	1441069002	30.95788368948966	122.77684950329123	13.4	333.7	340.0
412379520	1441069003	30.957940960688575	122.77681672892562	13.4	333.7	340.0
412379520	1441069004	30.957997161625503	122.77678469689467	13.4	333.7	340.0
412379520	1441069005	30.95805252637667	122.77675322695403	13.4	333.7	340.0
412379520	1441069006	30.958107289018084	122.77672213885855	13.4	333.7	340.0
412379520	1441069007	30.958161683625576	122.77669125236235	13.4	333.7	340.0
412379520	1441069008	30.958215944274777	122.77666038721887	13.4	333.7	340.0
412379520	1441069009	30.95827030504117	122.77662936318075	13.4	333.7	340.0
412379520	1441069010	30.958325000000006	122.776598	13.4	333.7	340.0
412379520	1441069011	30.95838021014843	122.77656616170249	13.4	333.6727272727273	340.0
412379520	1441069012	30.95843590417172	122.77653388941206	13.4	333.6454545454545	340.0
412379520	1441069013	30.958491997677285	122.77650126852738	13.4	333.6181818181818	340.0
412379520	1441069014	30.958548406272577	122.77646838444744	13.4	333.59090909090907	340.0
412379520	1441069015	30.958605045565193	122.7764353225715	13.4	333.56363636363636	340.0
412379520	1441069016	30.95866183116278	122.77640216829917	13.4	333.5363636363636	340.0
412379520	1441069017	30.9587186786731	122.77636900703037	13.4	333.5090909090909	340.0
412379520	1441069018	30.95877550370401	122.77633592416534	13.4	333.48181818181814	340.0
412379520	1441069019	30.95883222186342	122.77630300510465	13.4	333.45454545454544	340.0
412379520	1441069020	30.95888874875939	122.77627033524912	13.4	333.4272727272727	340.0
412379520	1441069021	30.95894500000001	122.776238	13.4	333.4	340.0
412379520	1441069022	30.959000918721607	122.77620605165694	13.4	333.38888888888886	340.0
412379520	1441069023	30.959056558172968	122.7761744101124	13.4	333.37777777777774	340.0
412379520	1441069024	30.959111999130826	122.77614296215673	13.4	333.3666666666667	340.0
412379520	1441069025	30.959167322371883	122.77611159457985	13.4	333.35555555555555	340.0
412379520	1441069026	30.959222608672672	122.77608019417136	13.4	333.34444444444443	340.0
412379520	1441069027	30.959277938809617	122.77604864772046	13.4	333.3333333333333	340.0
412379520	1441069028	30.959333393559042	122.77601684201602	13.4	333.32222222222225	340.0
412379520	1441069029	30.959389053697137	122.77598466384649	13.4	333.31111111111113	340.0
412379520	1441069030	30.959445000000002	122.77595199999999	13.4	333.3	340.0
412379520	1441069031	30.959501273270714	122.77591878352146	13.4	333.28000000000003	340.0
412379520	1441069032	30.95955775442096	122.77588513248466	13.4	333.26000000000005	340.0
412379520	1441069033	30.959614284389705	122.77585121122107	13.4	333.24	340.0
412379520	1441069034	30.959670704116107	122.77581718406284	13.4	333.22	340.0
412379520	1441069035	30.95972685453948	122.77578321534264	13.4	333.20000000000005	340.0
412379520	1441069036	30.95978257659932	122.77574946939384	13.4	333.18000000000006	340.0
412379520	1441069037	30.95983771123536	122.77571611055039	13.4	333.16	340.0
412379520	1441069038	30.959892099387442	122.77568330314676	13.4	333.14000000000004	340.0
412379520	1441069039	30.95994558199558	122.77565121151808	13.4	333.12000000000006	340.0
412379520	1441069040	30.959997999999995	122.77562	13.4	333.1	340.0
412379520	1441069041	30.960049268839118	122.77558976774434	13.4	333.1	340.0
412379520	1441069042	30.960099601943764	122.77556035316559	13.4	333.1	340.0
412379520	1441069043	30.960149287242654	122.77553152949321	13.4	333.1	340.0
412379520	1441069044	30.96019861266427	122.77550306995579	13.4	333.1	340.0
412379520	1441069045	30.960247866136914	122.77547474778103	13.4	333.1	340.0
412379520	1441069046	30.960297335588617	122.77544633619596	13.4	333.1	340.0
412379520	1441069047	30.960347308947238	122.77541760842662	13.4	333.1	340.0
412379520	1441069048	30.960398074140393	122.77538833769837	13.4	333.1	340.0
412379520	1441069049	30.9604499190955	122.77535829723564	13.4	333.1	340.0
412379520	1441069050	30.96050313173974	122.77532726026199	13.4	333.1	340.0
412379520	1441069051	30.960558000000006	122.77529499999999	13.4	333.1	340.0
412379520	1441069052	30.960614731110255	122.77526135799597	13.4	333.0777777777778	340.0
412379520	1441069053	30.96067320953348	122.7752264490945	13.4	333.0555555555556	340.0
412379520	1441069054	30.960733239040113	122.77519045646531	13.4	333.03333333333336	340.0
412379520	1441069055	30.96079462340076	122.77515356327882	13.4	333.0111111111111	340.0
412379520	1441069056	30.960857166386234	122.77511595270606	13.4	332.98888888888894	340.0
412379520	1441069057	30.960920671767543	122.77507780791885	13.4	332.9666666666667	340.0
412379520	1441069058	30.96098494331593	122.77503931208973	13.4	332.94444444444446	340.0
412379520	1441069059	30.961049784802857	122.77500064839207	13.4	332.9222222222222	340.0
412379520	1441069060	30.961115000000003	122.774962	13.4	332.9	340.0
412379520	1441069061	30.961180377074143	122.77492353900843	13.4	332.9222222222222	340.0
412379520	1441069062	30.96124564177163	122.77488539319295	13.4	332.94444444444446	340.0
412379520	1441069063	30.961310504233825	122.7748476792499	13.4	332.9666666666667	340.0
412379520	1441069064	30.961374674602233	122.77481051387635	13.4	332.98888888888894	340.0
412379520	1441069065	30.961437863018528	122.77477401377014	13.4	333.0111111111111	340.0
412379520	1441069066	30.961499779624454	122.77473829562986	13.4	333.03333333333336	340.0
412379520	1441069067	30.961560134561978	122.77470347615473	13.4	333.0555555555556	340.0
412379520	1441069068	30.9616186379731	122.77466967204462	13.4	333.0777777777778	340.0
412379520	1441069069	30.961675000000003	122.77463700000001	13.4	333.1	340.0
412379520	1441069070	30.961729054159942	122.77460551670168	13.4	333.07500000000005	340.0
412379520	1441069071	30.961781127470317	122.7745750387495	13.4	333.05000000000007	340.0
412379520	1441069072	30.96183167032329	122.77454532272203	13.4	333.02500000000003	340.0
412379520	1441069073	30.961881133110758	122.77451612519666	13.4	333.00000000000006	340.0
412379520	1441069074	30.96192996622436	122.77448720274965	13.4	332.975	340.0
412379520	1441069075	30.961978620055532	122.77445831195628	13.4	332.95	340.0
412379520	1441069076	30.962027544995443	122.77442920939065	13.4	332.925	340.0
412379520	1441069077	30.962077191435032	122.77439965162597	13.4	332.9	340.0
412379520	1441069078	30.962128009764985	122.77436939523425	13.4	332.87500000000006	340.0
412379520	1441069079	30.962180450375723	122.77433819678642	13.4	332.85	340.0
412379520	1441069080	30.96223496365745	122.77430581285219	13.4	332.82500000000005	340.0
412379520	1441069081	30.962291999999994	122.774272	13.4	332.8	340.0
412379520	1441069082	30.962351812199685	122.77423662447576	13.4125	332.825	340.0
412379520	1441069083	30.962413862679927	122.77419999124066	13.425	332.85	340.0
412379520	1441069084	30.962477416271263	122.7741625149366	13.4375	332.87500000000006	340.0
412379520	1441069085	30.962541737804788	122.77412461020755	13.45	332.9	340.0
412379520	1441069086	30.962606092112043	122.77408669169975	13.4625	332.92499999999995	340.0
412379520	1441069087	30.962669744025167	122.77404917406169	13.475	332.95	340.0
412379520	1441069088	30.96273195837677	122.77401247194412	13.4875	332.975	340.0
412379520	1441069089	30.962791999999993	122.773977	13.5	333.0	340.0
412379520	1441069090	30.962849323961226	122.77394306650478	13.5	332.96363636363634	340.0
412379520	1441069091	30.962904146258396	122.77391055421711	13.5	332.92727272727274	340.0
412379520	1441069092	30.962956873121996	122.77387923951515	13.5	332.89090909090913	340.0
412379520	1441069093	30.96300791078228	122.77384889877587	13.5	332.8545454545455	340.0
412379520	1441069094	30.963057665469215	122.7738193083751	13.5	332.8181818181818	340.0
412379520	1441069095	30.96310654341252	122.77379024468762	13.5	332.7818181818182	340.0
412379520	1441069096	30.96315495084173	122.7737614840873	13.5	332.74545454545455	340.0
412379520	1441069097	30.963203293986126	122.77373280294692	13.5	332.7090909090909	340.0
412379520	1441069098	30.96325197907475	122.77370397763845	13.5	332.6727272727273	340.0
412379520	1441069099	30.963301412336506	122.77367478453282	13.5	332.6363636363637	340.0
412379520	1441069100	30.963351999999993	122.773645	13.5	332.6	340.0
412379520	1441069101	30.963404047554636	122.77361445498161	13.49	332.63	340.0
412379520	1441069102	30.96345745753377	122.77358319870906	13.48	332.66	340.0
412379520	1441069103	30.96351203173181	122.77355133498669	13.47	332.69	340.0
412379520	1441069104	30.963567571943273	122.77351896761932	13.46	332.72	340.0
412379520	1441069105	30.963623879962753	122.77348620041221	13.45	332.75	340.0
412379520	1441069106	30.96368075758498	122.7734531371711	13.44	332.78000000000003	340.0
412379520	1441069107	30.963738006604807	122.77341988170225	13.43	332.81	340.0
412379520	1441069108	30.96379542881717	122.77338653781251	13.42	332.84000000000003	340.0
412379520	1441069109	30.963852826017185	122.77335320930915	13.41	332.87	340.0
412379520	1441069110	30.96391	122.77332	13.4	332.9	340.0
412379520	1441069111	30.963966793703054	122.77328699139301	13.41	332.92	340.0
412379520	1441069112	30.964023214632512	122.77325417579462	13.42	332.94	340.0
412379520	1441069113	30.964079311436592	122.77322152321076	13.43	332.96	340.0
412379520	1441069114	30.964135132763488	122.77318900364725	13.44	332.98	340.0
412379520	1441069115	30.964190727261407	122.77315658710971	13.45	333.00000000000006	340.0
412379520	1441069116	30.964246143578467	122.77312424360365	13.46	333.02000000000004	340.0
412379520	1441069117	30.9643014303628	122.77309194313449	13.47	333.04	340.0
412379520	1441069118	30.96435663626247	122.77305965570746	13.48	333.06000000000006	340.0
412379520	1441069119	30.964411809925533	122.77302735132764	13.49	333.08000000000004	340.0
412379520	1441069120	30.964466999999992	122.77299500000001	13.5	333.1	340.0
412379520	1441069121	30.964522246934056	122.77296257781346	13.5	333.09047619047624	340.0
412379520	1441069122	30.96457755837677	122.77293008519294	13.5	333.08095238095245	340.0
412379520	1441069123	30.96463293377741	122.77289752864742	13.5	333.0714285714286	340.0
412379520	1441069124	30.964688372585254	122.77286491468595	13.5	333.0619047619048	340.0
412379520	1441069125	30.964743874249557	122.77283224981751	13.5	333.052380952381	340.0
412379520	1441069126	30.964799438219636	122.77279954055115	13.5	333.04285714285714	340.0
412379520	1441069127	30.964855063944793	122.77276679339592	13.5	333.03333333333336	340.0
412379520	1441069128	30.964910750874296	122.77273401486092	13.5	333.0238095238095	340.0
412379520	1441069129	30.96496649845749	122.7727012114552	13.5	333.01428571428573	340.0
412379520	1441069130	30.965022306143666	122.77266838968785	13.5	333.00476190476195	340.0
412379520	1441069131	30.96507817338215	122.77263555606807	13.5	332.9952380952381	340.0
412379520	1441069132	30.96513409962229	122.77260271710489	13.5	332.9857142857143	340.0
412379520	1441069133	30.965190084313395	122.7725698793075	13.5	332.9761904761905	340.0
412379520	1441069134	30.965246126904834	122.77253704918506	13.5	332.9666666666667	340.0
412379520	1441069135	30.965302226845925	122.77250423324676	13.5	332.9571428571429	340.0
412379520	1441069136	30.965358383586064	122.77247143800182	13.5	332.947619047619	340.0
412379520	1441069137	30.965414596574572	122.77243866995941	13.5	332.93809523809523	340.0
412379520	1441069138	30.965470865260844	122.77240593562875	13.5	332.92857142857144	340.0
412379520	1441069139	30.965527189094253	122.77237324151912	13.5	332.9190476190476	340.0
412379520	1441069140	30.965583567524174	122.77234059413979	13.5	332.9095238095238	340.0
412379520	1441069141	30.965639999999993	122.77230799999998	13.5	332.9	340.0
412379520	1441069142	30.965696481535616	122.7722754613257	13.488888888888889	332.9222222222222	340.0
412379520	1441069143	30.965752989402795	122.77224296320952	13.477777777777778	332.94444444444446	340.0
412379520	1441069144	30.965809496437792	122.77221048646071	13.466666666666667	332.9666666666667	340.0
412379520	1441069145	30.96586597547686	122.77217801188851	13.455555555555556	332.98888888888894	340.0
412379520	1441069146	30.965922399356206	122.77214552030219	13.444444444444445	333.0111111111111	340.0
412379520	1441069147	30.965978740912	122.77211299251094	13.433333333333334	333.03333333333336	340.0
412379520	1441069148	30.96603497298048	122.772080409324	13.422222222222222	333.0555555555556	340.0
412379520	1441069149	30.966091068397766	122.77204775155064	13.411111111111111	333.0777777777778	340.0
412379520	1441069150	30.966146999999996	122.772015	13.4	333.1	340.0
412379520	1441069151	30.96620275229316	122.77198214237656	13.41	333.12000000000006	340.0
412379520	1441069152	30.966258356462657	122.77194919396567	13.42	333.14000000000004	340.0
412379520	1441069153	30.96631385536369	122.77191617694794	13.43	333.16	340.0
412379520	1441069154	30.96636929185156	122.77188311350393	13.44	333.18000000000006	340.0
412379520	1441069155	30.966424708781563	122.77185002581423	13.45	333.20000000000005	340.0
412379520	1441069156	30.966480149008987	122.77181693605944	13.46	333.22	340.0
412379520	1441069157	30.96653565538919	122.77178386642004	13.47	333.24	340.0
412379520	1441069158	30.966591270777492	122.77175083907666	13.48	333.26000000000005	340.0
412379520	1441069159	30.9666470380293	122.7717178762098	13.49	333.28000000000003	340.0
412379520	1441069160	30.966702999999992	122.77168500000002	13.5	333.3	340.0
412379520	1441069161	30.966759179787573	122.77165222674405	13.49	333.27000000000004	340.0
412379520	1441069162	30.966815521460262	122.7716195492035	13.48	333.24	340.0
412379520	1441069163	30.966871949328866	122.7715869542563	13.47	333.21000000000004	340.0
412379520	1441069164	30.966928387704186	122.77155442878046	13.46	333.18000000000006	340.0
412379520	1441069165	30.966984760897006	122.77152195965401	13.45	333.15	340.0
412379520	1441069166	30.967040993218077	122.77148953375512	13.44	333.12	340.0
412379520	1441069167	30.967097008978165	122.77145713796193	13.43	333.09	340.0
412379520	1441069168	30.967152732488014	122.77142475915278	13.42	333.06	340.0
412379520	1441069169	30.96720808805838	122.771392384206	13.41	333.03	340.0
412379520	1441069170	30.967263	122.77136	13.4	333.0	340.0
412379520	1441069171	30.967317445085254	122.77132758249381	13.411111111111111	332.96666666666664	340.0
412379520	1441069172	30.9673716099333	122.77129506396825	13.422222222222222	332.93333333333334	340.0
412379520	1441069173	30.967425733624914	122.77126236578427	13.433333333333334	332.9	340.0
412379520	1441069174	30.96748005524075	122.7712294093023	13.444444444444445	332.8666666666667	340.0
412379520	1441069175	30.96753481386137	122.7711961158822	13.455555555555556	332.83333333333337	340.0
412379520	1441069176	30.967590248567284	122.77116240688336	13.466666666666667	332.8	340.0
412379520	1441069177	30.96764659843885	122.7711282036646	13.477777777777778	332.76666666666665	340.0
412379520	1441069178	30.96770410255636	122.77109342758425	13.488888888888889	332.73333333333335	340.0
412379520	1441069179	30.967763000000012	122.77105800000001	13.5	332.70000000000005	340.0
412379520	1441069180	30.967823426644795	122.77102188667864	13.5	332.70000000000005	340.0
412379520	1441069181	30.967885105545477	122.77098523102556	13.5	332.70000000000005	340.0
412379520	1441069182	30.96794765655196	122.77094822085678	13.5	332.70000000000005	340.0
412379520	1441069183	30.96801069951436	122.77091104398924	13.5	332.70000000000005	340.0
412379520	1441069184	30.968073854283073	122.7708738882411	13.5	332.70000000000005	340.0
412379520	1441069185	30.96813674070866	122.77083694143154	13.5	332.70000000000005	340.0
412379520	1441069186	30.968198978641983	122.77080039138082	13.5	332.70000000000005	340.0
412379520	1441069187	30.96826018793407	122.77076442591026	13.5	332.70000000000005	340.0
412379520	1441069188	30.96831998843626	122.7707292328422	13.5	332.70000000000005	340.0
412379520	1441069189	30.968377999999994	122.770695	13.5	332.70000000000005	340.0
412379520	1441069190	30.968433955771275	122.77066185764359	13.5	332.6916666666667	340.0
412379520	1441069191	30.968488042073265	122.77062970577614	13.5	332.6833333333334	340.0
412379520	1441069192	30.968540558523255	122.77059838683577	13.5	332.67500000000007	340.0
412379520	1441069193	30.968591804738363	122.77056774325978	13.5	332.6666666666667	340.0
412379520	1441069194	30.968642080335492	122.77053761748472	13.5	332.65833333333336	340.0
412379520	1441069195	30.968691684931425	122.77050785194635	13.5	332.65000000000003	340.0
412379520	1441069196	30.96874091814275	122.7704782890797	13.5	332.6416666666667	340.0
412379520	1441069197	30.968790079585887	122.77044877131912	13.5	332.6333333333334	340.0
412379520	1441069198	30.968839468877157	122.77041914109826	13.5	332.625	340.0
412379520	1441069199	30.968889385632636	122.77038924085011	13.5	332.6166666666667	340.0
412379520	1441069200	30.968940129468308	122.77035891300683	13.5	332.60833333333335	340.0
412379520	1441069201	30.968991999999997	122.77032799999999	13.5	332.6	340.0
412379520	1441069202	30.96904521183275	122.77029638479297	13.5	332.61111111111114	340.0
412379520	1441069203	30.96909963952939	122.77026411247945	13.5	332.62222222222226	340.0
412379520	1441069204	30.969155072642213	122.77023126868605	13.5	332.6333333333334	340.0
412379520	1441069205	30.96921130072361	122.77019793903993	13.5	332.6444444444445	340.0
412379520	1441069206	30.9692681133261	122.7701642091686	13.5	332.65555555555557	340.0
412379520	1441069207	30.969325300002243	122.77013016470013	13.5	332.6666666666667	340.0
412379520	1441069208	30.969382650304734	122.77009589126308	13.5	332.6777777777778	340.0
412379520	1441069209	30.96943995378637	122.77006147448652	13.5	332.6888888888889	340.0
412379520	1441069210	30.969497000000004	122.770027	13.5	332.70000000000005	340.0
412379520	1441069211	30.96955362448457	122.76999254251385	13.5	332.66	340.0
412379520	1441069212	30.96960984672275	122.76995813305969	13.5	332.62	340.0
412379520	1441069213	30.9696657321832	122.76992379174952	13.5	332.58000000000004	340.0
412379520	1441069214	30.969721346334566	122.76988953869517	13.5	332.54	340.0
412379520	1441069215	30.969776754645565	122.76985539400845	13.5	332.50000000000006	340.0
412379520	1441069216	30.969832022584875	122.76982137780115	13.5	332.46000000000004	340.0
412379520	1441069217	30.96988721562123	122.76978751018501	13.5	332.42	340.0
412379520	1441069218	30.969942399223346	122.7697538112717	13.5	332.38000000000005	340.0
412379520	1441069219	30.969997638860036	122.76972030117284	13.5	332.34000000000003	340.0
412379520	1441069220	30.970053	122.769687	13.5	332.30000000000007	340.0
412379520	1441069221	30.97010853241488	122.76965391596104	13.5	332.36	340.0
412379520	1441069222	30.97016422308746	122.76962100964889	13.5	332.42	340.0
412379520	1441069223	30.97022004330328	122.76958822975273	13.5	332.48	340.0
412379520	1441069224	30.970275964347856	122.76955552496162	13.5	332.54	340.0
412379520	1441069225	30.9703319575066	122.76952284396458	13.5	332.6	340.0
412379520	1441069226	30.970387994064914	122.76949013545052	13.5	332.66	340.0
412379520	1441069227	30.97044404530814	122.76945734810832	13.5	332.72	340.0
412379520	1441069228	30.97050008252159	122.76942443062671	13.5	332.78000000000003	340.0
412379520	1441069229	30.970556076990476	122.76939133169441	13.5	332.84000000000003	340.0
412379520	1441069230	30.970611999999992	122.769358	13.5	332.9	340.0
412379520	1441069231	30.97066783058085	122.76932440196305	13.5	332.8666666666667	340.0
412379520	1441069232	30.970723578746075	122.76929057492723	13.5	332.83333333333337	340.0
412379520	1441069233	30.970779262254343	122.76925657396725	13.5	332.8	340.0
412379520	1441069234	30.97083489886436	122.76922245415801	13.5	332.76666666666665	340.0
412379520	1441069235	30.97089050633491	122.76918827057446	13.5	332.73333333333335	340.0
412379520	1441069236	30.97094610242483	122.76915407829165	13.5	332.70000000000005	340.0
412379520	1441069237	30.971001704893002	122.7691199323848	13.5	332.6666666666667	340.0
412379520	1441069238	30.971057331498397	122.76908588792911	13.5	332.6333333333334	340.0
412379520	1441069239	30.971112999999992	122.76905200000002	13.5	332.6	340.0
412379520	1441069240	30.971168725260586	122.76901830982669	13.49	332.65000000000003	340.0
412379520	1441069241	30.971224510557757	122.76898480325336	13.48	332.70000000000005	340.0
412379520	1441069242	30.971280356272807	122.76895145227793	13.47	332.75	340.0
412379520	1441069243	30.971336262786988	122.76891822889817	13.46	332.8	340.0
412379520	1441069244	30.971392230481488	122.76888510511193	13.45	332.85	340.0
412379520	1441069245	30.971448259737556	122.76885205291683	13.44	332.90000000000003	340.0
412379520	1441069246	30.97150435093631	122.76881904431058	13.43	332.95000000000005	340.0
412379520	1441069247	30.971560504458896	122.7687860512907	13.42	333.00000000000006	340.0
412379520	1441069248	30.971616720686438	122.7687530458547	13.41	333.05000000000007	340.0
412379520	1441069249	30.971672999999996	122.76872	13.4	333.1	340.0
412379520	1441069250	30.971729339649155	122.76868689029338	13.4	333.08333333333337	340.08333333333337
412379520	1441069251	30.971785724357638	122.76865371157895	13.4	333.0666666666667	340.1666666666667
412379520	1441069252	30.971842135717697	122.76862046327032	13.4	333.05000000000007	340.25
412379520	1441069253	30.97189855532157	122.76858714478102	13.4	333.03333333333336	340.33333333333337
412379520	1441069254	30.97195496476152	122.76855375552468	13.4	333.0166666666667	340.4166666666667
412379520	1441069255	30.97201134562977	122.7685202949149	13.4	333.00000000000006	340.5
412379520	1441069256	30.9720676795186	122.76848676236531	13.4	332.98333333333335	340.5833333333333
412379520	1441069257	30.972123948020243	122.76845315728961	13.4	332.9666666666667	340.6666666666667
412379520	1441069258	30.972180132726965	122.76841947910151	13.4	332.95	340.75
412379520	1441069259	30.97223621523098	122.76838572721469	13.4	332.93333333333334	340.83333333333337
412379520	1441069260	30.972292177124572	122.76835190104293	13.4	332.91666666666663	340.9166666666667
412379520	1441069261	30.972347999999997	122.768318	13.4	332.9	341.0
412379520	1441069262	30.972403673525207	122.76828402703232	13.411111111111111	332.83333333333337	341.11111111111114
412379520	1441069263	30.972459219671165	122.76824999921708	13.422222222222222	332.76666666666665	341.22222222222223
412379520	1441069264	30.97251466848461	122.76821593716399	13.433333333333334	332.70000000000005	341.3333333333333
412379520	1441069265	30.972570050012216	122.76818186148289	13.444444444444445	332.6333333333334	341.44444444444446
412379520	1441069266	30.972625394300767	122.76814779278355	13.455555555555556	332.56666666666666	341.55555555555554
412379520	1441069267	30.97268073139701	122.7681137516758	13.466666666666667	332.50000000000006	341.6666666666667
412379520	1441069268	30.97273609134777	122.76807975876942	13.477777777777778	332.4333333333334	341.77777777777777
412379520	1441069269	30.972791504199815	122.76804583467421	13.488888888888889	332.3666666666667	341.8888888888889
412379520	1441069270	30.972847000000005	122.768012	13.5	332.30000000000007	342.0
412379520	1441069271	30.972902602664714	122.76797827225101	13.49	332.38000000000005	342.09999999999997
412379520	1441069272	30.97295831158852	122.76794465650921	13.48	332.46000000000004	342.2
412379520	1441069273	30.973014120035526	122.76791115475093	13.47	332.54	342.29999999999995
412379520	1441069274	30.973070021269862	122.76787776895257	13.46	332.62	342.4
412379520	1441069275	30.973126008555617	122.76784450109054	13.45	332.70000000000005	342.49999999999994
412379520	1441069276	30.973182075156913	122.7678113531412	13.44	332.7800000000001	342.6
412379520	1441069277	30.973238214337883	122.76777832708106	13.43	332.86000000000007	342.7
412379520	1441069278	30.973294419362634	122.7677454248865	13.42	332.94000000000005	342.8
412379520	1441069279	30.973350683495294	122.76771264853399	13.41	333.02000000000004	342.9
412379520	1441069280	30.973406999999998	122.76768000000001	13.4	333.1	343.0
412379520	1441069281	30.973463358577227	122.7676474852815	13.4	333.20000000000005	343.09999999999997
412379520	1441069282	30.973519734672983	122.76761512645726	13.4	333.3	343.2
412379520	1441069283	30.973576100169694	122.76758294962664	13.4	333.40000000000003	343.3
412379520	1441069284	30.97363242694976	122.7675509808891	13.4	333.5	343.40000000000003
412379520	1441069285	30.97368868689563	122.76751924634416	13.4	333.6	343.5
412379520	1441069286	30.97374485188982	122.76748777209154	13.4	333.70000000000005	343.6
412379520	1441069287	30.9738008938148	122.76745658423091	13.4	333.80000000000007	343.7
412379520	1441069288	30.973856784553124	122.76742570886215	13.4	333.90000000000003	343.8
412379520	1441069289	30.97391249598733	122.76739517208516	13.4	334.00000000000006	343.90000000000003
412379520	1441069290	30.973968	122.76736500000001	13.4	334.1	344.0
412379520	1441069291	30.97402330473883	122.76733519515567	13.4	334.24444444444447	344.11111111111114
412379520	1441069292	30.974078563411847	122.76730566589653	13.4	334.3888888888889	344.22222222222223
412379520	1441069293	30.97413396549208	122.76727629701537	13.4	334.53333333333336	344.33333333333337
412379520	1441069294	30.974189700452452	122.76724697330454	13.4	334.6777777777778	344.44444444444446
412379520	1441069295	30.97424595776575	122.76721757955582	13.4	334.8222222222222	344.5555555555556
412379520	1441069296	30.974302926904638	122.76718800056048	13.4	334.9666666666667	344.6666666666667
412379520	1441069297	30.974360797341696	122.76715812110932	13.4	335.11111111111114	344.77777777777777
412379520	1441069298	30.974419758549377	122.7671278259926	13.4	335.25555555555553	344.8888888888889
412379520	1441069299	30.97448	122.76709700000002	13.4	335.4	345.0
412379520	1441069300	30.974541634283835	122.7670655709015	13.4	335.5111111111111	345.0
412379520	1441069301	30.974604466463386	122.76703363839015	13.4	335.6222222222222	345.0
412379520	1441069302	30.974668224719398	122.7670013451404	13.4	335.73333333333335	345.0
412379520	1441069303	30.9747326372327	122.76696883382749	13.4	335.84444444444443	345.0
412379520	1441069304	30.974797432184328	122.76693624712736	13.4	335.9555555555556	345.0
412379520	1441069305	30.97486233775545	122.76690372771672	13.4	336.06666666666666	345.0
412379520	1441069306	30.974927082127422	122.76687141827301	13.4	336.17777777777775	345.0
412379520	1441069307	30.974991393481723	122.76683946147446	13.4	336.2888888888889	345.0
412379520	1441069308	30.975055	122.766808	13.4	336.4	345.0
412379520	1441069309	30.97511767942471	122.76677714873243	13.4	336.48333333333335	345.0
412379520	1441069310	30.975179407741	122.76674691136736	13.4	336.5666666666666	345.0
412379520	1441069311	30.975240210494658	122.76671726380349	13.4	336.65	345.0
412379520	1441069312	30.97530011323146	122.76668818193932	13.4	336.73333333333335	345.0
412379520	1441069313	30.975359141497123	122.76665964167323	13.4	336.81666666666666	345.0
412379520	1441069314	30.97541732083734	122.76663161890359	13.4	336.90000000000003	345.0
412379520	1441069315	30.9754746767978	122.7666040895285	13.4	336.9833333333333	345.0
412379520	1441069316	30.975531234924116	122.76657702944605	13.4	337.06666666666666	345.0
412379520	1441069317	30.975587020761935	122.76655041455417	13.4	337.15	345.0
412379520	1441069318	30.975642059856806	122.76652422075074	13.4	337.2333333333333	345.0
412379520	1441069319	30.975696377754318	122.76649842393348	13.4	337.3166666666666	345.0
412379520	1441069320	30.97575	122.76647299999999	13.4	337.4	345.0
412379520	1441069321	30.975802971557783	122.76644791888125	13.4	337.45	345.1
412379520	1441069322	30.97585541506512	122.76642312664153	13.4	337.5	345.2
412379520	1441069323	30.97590747257791	122.76639856337827	13.4	337.54999999999995	345.3
412379520	1441069324	30.975959286151937	122.76637416918858	13.4	337.59999999999997	345.4
412379520	1441069325	30.97601099784292	122.7663498841693	13.4	337.65000000000003	345.5
412379520	1441069326	30.976062749706585	122.76632564841705	13.4	337.7	345.6
412379520	1441069327	30.97611468379856	122.76630140202812	13.4	337.75	345.70000000000005
412379520	1441069328	30.97616694217444	122.7662770850985	13.4	337.8	345.8
412379520	1441069329	30.976219666889754	122.76625263772397	13.4	337.85	345.90000000000003
412379520	1441069330	30.97627300000001	122.766228	13.4	337.9	346.0
412379520	1441069331	30.976327070515612	122.76620311704735	13.4	337.95	346.0
412379520	1441069332	30.976381955266987	122.76617795408907	13.4	338.0	346.0
412379520	1441069333	30.976437718039424	122.7661524813736	13.4	338.05	346.0
412379520	1441069334	30.976494422618288	122.76612666914922	13.4	338.09999999999997	346.0
412379520	1441069335	30.976552132788836	122.76610048766406	13.4	338.15	346.0
412379520	1441069336	30.976610912336348	122.76607390716612	13.4	338.2	346.0
412379520	1441069337	30.97667082504604	122.76604689790322	13.4	338.25	346.0
412379520	1441069338	30.97673193470312	122.76601943012298	13.4	338.29999999999995	346.0
412379520	1441069339	30.97679430509273	122.76599147407282	13.4	338.34999999999997	346.0
412379520	1441069340	30.976858	122.76596300000001	13.4	338.4	346.0
412379520	1441069341	30.97692299900968	122.76593401174104	13.4	338.4222222222222	346.0
412379520	1441069342	30.97698894490527	122.76590464749023	13.4	338.44444444444446	346.0
412379520	1441069343	30.977055396270057	122.7658750790322	13.4	338.46666666666664	346.0
412379520	1441069344	30.977121911687554	122.76584547815261	13.4	338.4888888888889	346.0
412379520	1441069345	30.977188049741414	122.76581601663811	13.4	338.51111111111106	346.0
412379520	1441069346	30.97725336901547	122.76578686627646	13.4	338.5333333333333	346.0
412379520	1441069347	30.977317428093784	122.76575819885629	13.4	338.55555555555554	346.0
412379520	1441069348	30.977379785560505	122.76573018616726	13.4	338.5777777777778	346.0
412379520	1441069349	30.977440000000005	122.765703	13.4	338.6	346.0
412379520	1441069350	30.97749776783034	122.76567676075494	13.4	338.61	345.90000000000003
412379520	1441069351	30.977553336803787	122.76565138326913	13.4	338.62	345.8
412379520	1441069352	30.97760709250603	122.7656267309879	13.4	338.63	345.70000000000005
412379520	1441069353	30.97765942052264	122.76560266735582	13.4	338.64	345.6
412379520	1441069354	30.977710706439055	122.7655790558167	13.4	338.65	345.5
412379520	1441069355	30.97776133584059	122.76555575981362	13.4	338.66	345.4
412379520	1441069356	30.977811694312418	122.76553264278903	13.4	338.67	345.3
412379520	1441069357	30.97786216743964	122.76550956818461	13.4	338.68	345.2
412379520	1441069358	30.97791314080722	122.76548639944147	13.4	338.69	345.1
412379520	1441069359	30.977964999999994	122.765463	13.4	338.7	345.0
412379520	1441069360	30.97801806146179	122.76543925002613	13.4	338.7	345.0
412379520	1441069361	30.97807236507258	122.76541509659008	13.4	338.7	345.0
412379520	1441069362	30.97812788157143	122.76539050348813	13.4	338.7	345.0
412379520	1441069363	30.978184581697317	122.76536543451651	13.4	338.7	345.0
412379520	1441069364	30.978242436189202	122.76533985347136	13.4	338.7	345.0
412379520	1441069365	30.97830141578602	122.76531372414868	13.4	338.7	345.0
412379520	1441069366	30.97836149122667	122.76528701034442	13.4	338.7	345.0
412379520	1441069367	30.978422633250023	122.76525967585441	13.4	338.7	345.0
412379520	1441069368	30.978484812594864	122.7652316844744	13.4	338.7	345.0
412379520	1441069369	30.978547999999996	122.76520300000001	13.4	338.7	345.0
412379520	1441069370	30.97861212396161	122.76517362125871	13.4	338.6727272727273	345.0
412379520	1441069371	30.978676944005862	122.76514368720584	13.4	338.6454545454545	345.0
412379520	1441069372	30.978742177416482	122.76511337182937	13.4	338.6181818181818	345.0
412379520	1441069373	30.97880754147741	122.76508284911814	13.4	338.59090909090907	345.0
412379520	1441069374	30.978872753472736	122.7650522930618	13.4	338.56363636363636	345.0
412379520	1441069375	30.978937530686817	122.76502187765081	13.4	338.5363636363636	345.0
412379520	1441069376	30.97900159040403	122.7649917768765	13.4	338.5090909090909	345.0
412379520	1441069377	30.97906464990907	122.76496216473097	13.4	338.48181818181814	345.0
412379520	1441069378	30.979126426486733	122.76493321520715	13.4	338.45454545454544	345.0
412379520	1441069379	30.97918663742201	122.76490510229873	13.4	338.4272727272727	345.0
412379520	1441069380	30.979245000000006	122.764878	13.4	338.4	345.0
412379520	1441069381	30.97930133173715	122.76485202446678	13.4	338.39	345.0
412379520	1441069382	30.97935585107452	122.76482706049809	13.4	338.38	345.0
412379520	1441069383	30.9794088766842	122.76480293505296	13.4	338.36999999999995	345.0
412379520	1441069384	30.979460727238123	122.76477947508964	13.4	338.35999999999996	345.0
412379520	1441069385	30.979511721408052	122.76475650756569	13.4	338.34999999999997	345.0
412379520	1441069386	30.979562177865624	122.76473385943784	13.4	338.34000000000003	345.0
412379520	1441069387	30.979612415282308	122.76471135766225	13.4	338.33000000000004	345.0
412379520	1441069388	30.979662752329485	122.76468882919436	13.4	338.32000000000005	345.0
412379520	1441069389	30.979713507678348	122.76466610098889	13.4	338.31	345.0
412379520	1441069390	30.979765	122.764643	13.4	338.3	345.0
412379520	1441069391	30.979817482919877	122.76461938715558	13.4	338.285	345.0
412379520	1441069392	30.97987094988136	122.76459525928102	13.4	338.27000000000004	345.0
412379520	1441069393	30.979925329282313	122.76457064717637	13.4	338.255	345.0
412379520	1441069394	30.979980549520665	122.76454558164166	13.4	338.24	345.0
412379520	1441069395	30.980036538994312	122.76452009347712	13.4	338.225	345.0
412379520	1441069396	30.980093226101197	122.76449421348309	13.4	338.21000000000004	345.0
412379520	1441069397	30.98015053923932	122.76446797246001	13.4	338.195	345.0
412379520	1441069398	30.980208406806636	122.76444140120856	13.4	338.18	345.0
412379520	1441069399	30.98026675720119	122.7644145305294	13.4	338.165	345.0
412379520	1441069400	30.980325518821022	122.76438739122351	13.4	338.15	345.0
412379520	1441069401	30.980384620064196	122.76436001409188	13.4	338.135	345.0
412379520	1441069402	30.980443989328826	122.76433242993573	13.4	338.12	345.0
412379520	1441069403	30.980503555013044	122.76430466955642	13.4	338.105	345.0
412379520	1441069404	30.980563245515	122.76427676375546	13.4	338.09	345.0
412379520	1441069405	30.980622989232895	122.7642487433345	13.4	338.075	345.0
412379520	1441069406	30.980682714564928	122.76422063909543	13.4	338.06	345.0
412379520	1441069407	30.98074234990936	122.7641924818402	13.4	338.045	345.0
412379520	1441069408	30.980801823664475	122.76416430237099	13.4	338.03	345.0
412379520	1441069409	30.980861064228566	122.7641361314901	13.4	338.01500000000004	345.0
412379520	1441069410	30.98092	122.76410800000001	13.4	338.0	345.0
412379520	1441069411	30.980978580101382	122.76407993366688	13.4	337.96666666666664	344.8888888888889
412379520	1441069412	30.981036836552487	122.7640519381109	13.4	337.93333333333334	344.77777777777777
412379520	1441069413	30.981094822097333	122.76402401391577	13.4	337.9	344.6666666666667
412379520	1441069414	30.98115258947994	122.76399616166505	13.4	337.8666666666667	344.5555555555556
412379520	1441069415	30.98121019144433	122.76396838194235	13.4	337.83333333333337	344.44444444444446
412379520	1441069416	30.981267680734504	122.76394067533107	13.4	337.8	344.33333333333337
412379520	1441069417	30.9813251100945	122.7639130424147	13.4	337.76666666666665	344.22222222222223
412379520	1441069418	30.98138253226832	122.76388548377658	13.4	337.73333333333335	344.11111111111114
412379520	1441069419	30.98144	122.76385800000001	13.4	337.7	344.0
412379520	1441069420	30.981497555246833	122.7638305892603	13.4	337.7	344.0
412379520	1441069421	30.981555196819464	122.76380324010108	13.4	337.7	344.0
412379520	1441069422	30.981612912741856	122.76377593865801	13.4	337.7	344.0
412379520	1441069423	30.981670691037902	122.7637486710667	13.4	337.7	344.0
412379520	1441069424	30.98172851973154	122.7637214234628	13.4	337.7	344.0
412379520	1441069425	30.98178638684669	122.76369418198192	13.4	337.7	344.0
412379520	1441069426	30.981844280407223	122.76366693275966	13.4	337.7	344.0
412379520	1441069427	30.981902188437047	122.76363966193153	13.4	337.7	344.0
412379520	1441069428	30.98196009896001	122.76361235563314	13.4	337.7	344.0
412379520	1441069429	30.98201799999999	122.763585	13.4	337.7	344.0
412379520	1441069430	30.982075880904063	122.7635575841551	13.4	337.675	344.0
412379520	1441069431	30.982133736312097	122.76353010917136	13.4	337.65000000000003	344.0
412379520	1441069432	30.982191562187257	122.76350257910919	13.4	337.625	344.0
412379520	1441069433	30.982249354492623	122.7634749980291	13.4	337.6	344.0
412379520	1441069434	30.982307109191368	122.7634473699915	13.4	337.575	344.0
412379520	1441069435	30.982364822246574	122.76341969905687	13.4	337.55	344.0
412379520	1441069436	30.982422489621424	122.76339198928572	13.4	337.525	344.0
412379520	1441069437	30.982480107279027	122.76336424473854	13.4	337.5	344.0
412379520	1441069438	30.982537671182545	122.76333646947583	13.4	337.475	344.0
412379520	1441069439	30.98259517729511	122.76330866755812	13.4	337.45	344.0
412379520	1441069440	30.982652621579877	122.763280843046	13.4	337.425	344.0
412379520	1441069441	30.982710000000004	122.763253	13.4	337.4	344.0
412379520	1441069442	30.982767311569667	122.76322514213976	13.4	337.3666666666666	344.0
412379520	1441069443	30.982824567507247	122.76319727182106	13.4	337.3333333333333	344.0
412379520	1441069444	30.98288178208211	122.7631693910588	13.4	337.3	344.0
412379520	1441069445	30.982938969563644	122.76314150186776	13.4	337.2666666666667	344.0
412379520	1441069446	30.98299614422123	122.76311360626282	13.4	337.23333333333335	344.0
412379520	1441069447	30.98305332032426	122.76308570625879	13.4	337.20000000000005	344.0
412379520	1441069448	30.983110512142147	122.76305780387044	13.4	337.1666666666667	344.0
412379520	1441069449	30.983167733944274	122.76302990111257	13.4	337.1333333333334	344.0
412379520	1441069450	30.98322500000001	122.76300200000001	13.4	337.1	344.0
412379520	1441069451	30.98328232134499	122.76297410202484	13.4	337.1	344.0
412379520	1441069452	30.983339696079746	122.76294620658882	13.4	337.1	344.0
412379520	1441069453	30.983397119071032	122.762918312571	13.4	337.1	344.0
412379520	1441069454	30.983454585185605	122.76289041885047	13.4	337.1	344.0
412379520	1441069455	30.98351208929022	122.76286252430634	13.4	337.1	344.0
412379520	1441069456	30.983569626251594	122.76283462781768	13.4	337.1	344.0
412379520	1441069457	30.98362719093652	122.76280672826361	13.4	337.1	344.0
412379520	1441069458	30.98368477821173	122.76277882452324	13.4	337.1	344.0
412379520	1441069459	30.983742382943976	122.76275091547568	13.4	337.1	344.0
412379520	1441069460	30.983800000000006	122.76272300000001	13.4	337.1	344.0
412379520	1441069461	30.98385762352751	122.76269507673024	13.4	337.11000000000007	344.0
412379520	1441069462	30.983915244797984	122.76266714332	13.4	337.12000000000006	344.0
412379520	1441069463	30.98397285436384	122.76263919717775	13.4	337.13000000000005	344.0
412379520	1441069464	30.984030442777538	122.76261123571197	13.4	337.14000000000004	344.0
412379520	1441069465	30.98408800059148	122.76258325633118	13.4	337.15000000000003	344.0
412379520	1441069466	30.98414551835813	122.76255525644392	13.4	337.15999999999997	344.0
412379520	1441069467	30.984202986629874	122.76252723345863	13.4	337.17	344.0
412379520	1441069468	30.98426039595916	122.76249918478388	13.4	337.18	344.0
412379520	1441069469	30.984317736898397	122.76247110782815	13.4	337.19	344.0
412379520	1441069470	30.984375000000004	122.76244300000002	13.4	337.2	344.0
412379520	1441069471	30.98443217951137	122.76241486115968	13.4	337.18888888888887	344.11111111111114
412379520	1441069472	30.984489284459723	122.76238670097428	13.4	337.17777777777775	344.22222222222223
412379520	1441069473	30.984546327567266	122.76235853156265	13.4	337.1666666666667	344.33333333333337
412379520	1441069474	30.984603321556193	122.76233036504371	13.4	337.15555555555557	344.44444444444446
412379520	1441069475	30.984660279148745	122.76230221353627	13.4	337.14444444444445	344.5555555555556
412379520	1441069476	30.984717213067164	122.76227408915928	13.4	337.1333333333333	344.6666666666667
412379520	1441069477	30.984774136033675	122.76224600403162	13.4	337.12222222222226	344.77777777777777
412379520	1441069478	30.984831060770535	122.7622179702722	13.4	337.11111111111114	344.8888888888889
412379520	1441069479	30.984888	122.76219	13.4	337.1	345.0
412379520	1441069480	30.984944964996863	122.7621621030926	13.4	337.1181818181819	345.0
412379520	1441069481	30.985001961245967	122.76213428046249	13.4	337.1363636363637	345.0
412379520	1441069482	30.985058992784655	122.76210653078074	13.4	337.15454545454554	345.0
412379520	1441069483	30.985116063650246	122.76207885271849	13.4	337.17272727272734	345.0
412379520	1441069484	30.985173177880124	122.76205124494682	13.4	337.19090909090914	345.0
412379520	1441069485	30.9852303395116	122.76202370613686	13.4	337.20909090909095	345.0
412379520	1441069486	30.98528755258203	122.76199623495964	13.4	337.22727272727275	345.0
412379520	1441069487	30.985344821128756	122.76196883008629	13.4	337.24545454545455	345.0
412379520	1441069488	30.985402149189095	122.76194149018784	13.4	337.2636363636364	345.0
412379520	1441069489	30.985459540800402	122.76191421393541	13.4	337.2818181818182	345.0
412379520	1441069490	30.985517	122.761887	13.4	337.3	345.0
412379520	1441069491	30.985574528821715	122.7618598437623	13.4	337.3454545454546	345.0
412379520	1441069492	30.985632121285242	122.76183272744126	13.4	337.39090909090913	345.0
412379520	1441069493	30.985689769406743	122.76180562996545	13.4	337.4363636363637	345.0
412379520	1441069494	30.98574746520236	122.7617785302634	13.4	337.4818181818182	345.0
412379520	1441069495	30.985805200688233	122.76175140726356	13.4	337.52727272727276	345.0
412379520	1441069496	30.985862967880486	122.76172423989435	13.4	337.5727272727273	345.0
412379520	1441069497	30.98592075879521	122.76169700708418	13.4	337.6181818181818	345.0
412379520	1441069498	30.985978565448477	122.76166968776137	13.4	337.6636363636364	345.0
412379520	1441069499	30.986036379856323	122.76164226085426	13.4	337.7090909090909	345.0
412379520	1441069500	30.98609419403482	122.76161470529105	13.4	337.75454545454545	345.0
412379520	1441069501	30.986152000000008	122.76158700000002	13.4	337.8	345.0
412379520	1441069502	30.986209791733895	122.76155913428269	13.4	337.7888888888889	345.0
412379520	1441069503	30.98626757108291	122.76153113893426	13.4	337.77777777777777	345.0
412379520	1441069504	30.98632534185947	122.7615030551233	13.4	337.76666666666665	345.0
412379520	1441069505	30.986383107876105	122.76147492401859	13.4	337.75555555555553	345.0
412379520	1441069506	30.98644087294533	122.7614467867889	13.4	337.74444444444447	345.0
412379520	1441069507	30.986498640879695	122.76141868460313	13.4	337.73333333333335	345.0
412379520	1441069508	30.986556415491833	122.76139065863033	13.4	337.72222222222223	345.0
412379520	1441069509	30.986614200594378	122.76136275003954	13.4	337.7111111111111	345.0
412379520	1441069510	30.986672000000002	122.761335	13.4	337.7	345.0
412379520	1441069511	30.986729815901903	122.76130743940384	13.4	337.73	345.0
412379520	1441069512	30.986787644015205	122.76128005803453	13.4	337.76	345.0
412379520	1441069513	30.9868454784355	122.76125283539845	13.4	337.79	345.0
412379520	1441069514	30.986903313258395	122.76122575100192	13.4	337.82	345.0
412379520	1441069515	30.986961142579414	122.76119878435115	13.4	337.85	345.0
412379520	1441069516	30.987018960494115	122.7611719149524	13.4	337.88	345.0
412379520	1441069517	30.987076761098017	122.76114512231179	13.4	337.91	345.0
412379520	1441069518	30.987134538486643	122.76111838593546	13.4	337.94	345.0
412379520	1441069519	30.987192286755473	122.76109168532952	13.4	337.96999999999997	345.0
412379520	1441069520	30.987249999999996	122.76106500000002	13.4	338.0	345.0
412379520	1441069521	30.98730767640855	122.76103831197469	13.4	338.01	345.0
412379520	1441069522	30.98736533054106	122.7610116133685	13.4	338.02	345.0
412379520	1441069523	30.987422981050344	122.76098489881808	13.4	338.03	345.0
412379520	1441069524	30.98748064658921	122.7609581629601	13.4	338.03999999999996	345.0
412379520	1441069525	30.987538345810442	122.7609314004311	13.4	338.05	345.0
412379520	1441069526	30.987596097366858	122.76090460586771	13.4	338.06000000000006	345.0
412379520	1441069527	30.98765391991123	122.76087777390642	13.4	338.07000000000005	345.0
412379520	1441069528	30.987711832096366	122.76085089918372	13.4	338.08000000000004	345.0
412379520	1441069529	30.987769852575035	122.76082397633611	13.4	338.09000000000003	345.0
412379520	1441069530	30.987827999999993	122.760797	13.4	338.1	345.0
412379520	1441069531	30.98788627914596	122.76076997040707	13.4	338.1333333333334	345.0
412379520	1441069532	30.987944639275284	122.76074291017022	13.4	338.1666666666667	345.0
412379520	1441069533	30.98800301577226	122.76071584749778	13.4	338.20000000000005	345.0
412379520	1441069534	30.988061344021265	122.76068881059823	13.4	338.23333333333335	345.0
412379520	1441069535	30.988119559406638	122.76066182768017	13.4	338.26666666666665	345.0
412379520	1441069536	30.988177597312767	122.76063492695236	13.4	338.29999999999995	345.0
412379520	1441069537	30.988235393124075	122.76060813662369	13.4	338.3333333333333	345.0
412379520	1441069538	30.98829288222499	122.76058148490317	13.4	338.3666666666666	345.0
412379520	1441069539	30.98835	122.76055500000001	13.4	338.4	345.0
412379520	1441069540	30.988406721421914	122.76052869303581	13.4	338.4	345.0
412379520	1441069541	30.98846317981681	122.76050250678153	13.4	338.4	345.0
412379520	1441069542	30.98851954809903	122.76047636692009	13.4	338.4	345.0
412379520	1441069543	30.988575999182878	122.76045019913404	13.4	338.4	345.0
412379520	1441069544	30.988632705982557	122.76042392910558	13.4	338.4	345.0
412379520	1441069545	30.988689841412192	122.76039748251655	13.4	338.4	345.0
412379520	1441069546	30.98874757838588	122.76037078504841	13.4	338.4	345.0
412379520	1441069547	30.988806089817615	122.76034376238219	13.4	338.4	345.0
412379520	1441069548	30.988865548621323	122.76031634019861	13.4	338.4	345.0
412379520	1441069549	30.98892612771086	122.76028844417793	13.4	338.4	345.0
412379520	1441069550	30.988988000000006	122.76026	13.4	338.4	345.0
412379520	1441069551	30.989051244512495	122.76023097228492	13.39	338.4	345.0
412379520	1441069552	30.9891155647124	122.76020148141545	13.38	338.4	345.0
412379520	1441069553	30.98918057017391	122.76017168671581	13.370000000000001	338.4	345.0
412379520	1441069554	30.989245870471446	122.76014174751113	13.360000000000001	338.4	345.0
412379520	1441069555	30.989311075179558	122.76011182312747	13.350000000000001	338.4	345.0
412379520	1441069556	30.989375793872977	122.76008207289179	13.34	338.4	345.0
412379520	1441069557	30.989439636126594	122.76005265613199	13.33	338.4	345.0
412379520	1441069558	30.989502211515465	122.76002373217685	13.32	338.4	345.0
412379520	1441069559	30.98956312961481	122.75999546035604	13.31	338.4	345.0
412379520	1441069560	30.989621999999994	122.759968	13.3	338.4	345.0
412379520	1441069561	30.98967856306038	122.7599414593603	13.31	338.34999999999997	345.0
412379520	1441069562	30.98973308244078	122.75991574237011	13.32	338.29999999999995	345.0
412379520	1441069563	30.989785952599735	122.75989070188221	13.33	338.25	345.0
412379520	1441069564	30.989837567995608	122.75986619074853	13.34	338.2	345.0
412379520	1441069565	30.989888323086696	122.75984206182025	13.350000000000001	338.15	345.0
412379520	1441069566	30.989938612331095	122.75981816794783	13.360000000000001	338.09999999999997	345.0
412379520	1441069567	30.98998883018681	122.75979436198094	13.370000000000001	338.05	345.0
412379520	1441069568	30.990039371111745	122.75977049676858	13.38	338.0	345.0
412379520	1441069569	30.990090629563593	122.75974642515908	13.39	337.95	345.0
412379520	1441069570	30.990143	122.759722	13.4	337.9	345.0
412379520	1441069571	30.99019678023431	122.75969710520864	13.4	337.92	344.90000000000003
412379520	1441069572	30.990251881503116	122.759671748984	13.4	337.94	344.8
412379520	1441069573	30.990308118398904	122.7596459705957	13.4	337.96	344.70000000000005
412379520	1441069574	30.990365305514178	122.75961980931358	13.4	337.98	344.6
412379520	1441069575	30.990423257441474	122.7595933044078	13.4	338.00000000000006	344.50000000000006
412379520	1441069576	30.990481788773376	122.75956649514882	13.4	338.02000000000004	344.4
412379520	1441069577	30.990540714102504	122.75953942080737	13.4	338.04	344.3
412379520	1441069578	30.990599848021507	122.75951212065445	13.4	338.06000000000006	344.2
412379520	1441069579	30.990659005123103	122.75948463396146	13.4	338.08000000000004	344.1
412379520	1441069580	30.990718000000008	122.75945699999998	13.4	338.1	344.0
412379520	1441069581	30.99077668400817	122.75942925484154	13.4	338.08000000000004	344.0
412379520	1441069582	30.990835055556232	122.75940142175584	13.4	338.06000000000006	344.0
412379520	1441069583	30.990893149816046	122.7593735208121	13.4	338.04	344.0
412379520	1441069584	30.99095100195942	122.75934557207961	13.4	338.02000000000004	344.0
412379520	1441069585	30.991008647158235	122.7593175956276	13.4	338.00000000000006	344.0
412379520	1441069586	30.99106612058436	122.75928961152542	13.4	337.98	344.0
412379520	1441069587	30.991123457409685	122.75926163984224	13.4	337.96	344.0
412379520	1441069588	30.991180692806108	122.75923370064744	13.4	337.94	344.0
412379520	1441069589	30.991237861945564	122.75920581401026	13.4	337.92	344.0
412379520	1441069590	30.991294999999994	122.759178	13.4	337.9	344.0
412379520	1441069591	30.991352137732644	122.75915027341638	13.4	337.86	344.0
412379520	1441069592	30.991409288272013	122.75912262798062	13.4	337.82	344.0
412379520	1441069593	30.991466460337875	122.75909505214429	13.4	337.78000000000003	344.0
412379520	1441069594	30.991523662650003	122.75906753435896	13.4	337.74	344.0
412379520	1441069595	30.99158090392814	122.75904006307614	13.4	337.7	344.0
412379520	1441069596	30.991638192892054	122.75901262674732	13.4	337.66	344.0
412379520	1441069597	30.991695538261467	122.7589852138239	13.4	337.62	344.0
412379520	1441069598	30.99175294875613	122.75895781275732	13.4	337.58000000000004	344.0
412379520	1441069599	30.991810433095743	122.75893041199892	13.4	337.54	344.0
412379520	1441069600	30.991867999999993	122.75890300000002	13.4	337.5	344.0
412379520	1441069601	30.991925653060203	122.75887556449085	13.4	337.48	344.1
412379520	1441069602	30.991983375353882	122.7588480903174	13.4	337.46000000000004	344.2
412379520	1441069603	30.992041144830186	122.75882056160455	13.4	337.44000000000005	344.3
412379520	1441069604	30.99209893943818	122.75879296247717	13.4	337.42	344.4
412379520	1441069605	30.99215673712696	122.75876527706015	13.4	337.40000000000003	344.50000000000006
412379520	1441069606	30.992214515845603	122.75873748947835	13.4	337.38000000000005	344.6
412379520	1441069607	30.99227225354319	122.75870958385661	13.4	337.36	344.70000000000005
412379520	1441069608	30.992329928168772	122.75868154431974	13.4	337.34000000000003	344.8
412379520	1441069609	30.99238751767136	122.75865335499262	13.4	337.32000000000005	344.90000000000003
412379520	1441069610	30.992445000000004	122.75862500000001	13.4	337.3	345.0
412379520	1441069611	30.99250235992145	122.75859647276734	13.4	337.2545454545455	345.0
412379520	1441069612	30.992559609473496	122.75856780392245	13.4	337.20909090909095	345.0
412379520	1441069613	30.992616767511706	122.75853903339386	13.4	337.1636363636364	345.0
412379520	1441069614	30.992673852891695	122.75851020111023	13.4	337.1181818181819	345.0
412379520	1441069615	30.992730884469122	122.75848134700017	13.4	337.07272727272726	345.0
412379520	1441069616	30.99278788109963	122.75845251099243	13.4	337.02727272727276	345.0
412379520	1441069617	30.992844861638964	122.75842373301587	13.4	336.9818181818182	345.0
412379520	1441069618	30.992901844942867	122.75839505299935	13.4	336.93636363636364	345.0
412379520	1441069619	30.992958849867133	122.75836651087184	13.4	336.89090909090913	345.0
412379520	1441069620	30.99301589526755	122.75833814656234	13.4	336.8454545454546	345.0
412379520	1441069621	30.993072999999995	122.75831000000001	13.4	336.8	345.0
412379520	1441069622	30.99313017918408	122.75828209730346	13.4	336.8666666666667	345.11111111111114
412379520	1441069623	30.993187432994283	122.75825440934946	13.4	336.93333333333334	345.22222222222223
412379520	1441069624	30.993244757868812	122.75822689320401	13.4	337.0	345.33333333333337
412379520	1441069625	30.993302150245793	122.75819950593309	13.4	337.06666666666666	345.44444444444446
412379520	1441069626	30.993359606563327	122.75817220460269	13.4	337.1333333333333	345.55555555555554
412379520	1441069627	30.9934171232595	122.75814494627852	13.4	337.2	345.6666666666667
412379520	1441069628	30.99347469677235	122.7581176880263	13.4	337.26666666666665	345.77777777777777
412379520	1441069629	30.993532323539853	122.75809038691163	13.4	337.3333333333333	345.8888888888889
412379520	1441069630	30.993589999999998	122.75806299999999	13.4	337.4	346.0
412379520	1441069631	30.99364772187665	122.75803549739034	13.4	337.45	346.1
412379520	1441069632	30.993705482037477	122.75800790131574	13.4	337.5	346.2
412379520	1441069633	30.99376327263614	122.75798024704284	13.4	337.54999999999995	346.3
412379520	1441069634	30.99382108582634	122.7579525698384	13.4	337.59999999999997	346.4
412379520	1441069635	30.993878913761773	122.75792490496926	13.4	337.65000000000003	346.5
412379520	1441069636	30.99393674859622	122.75789728770242	13.4	337.7	346.6
412379520	1441069637	30.993994582483435	122.75786975330487	13.4	337.75	346.7
412379520	1441069638	30.99405240757724	122.7578423370438	13.4	337.8	346.8
412379520	1441069639	30.994110216031466	122.7578150741864	13.4	337.85	346.9
412379520	1441069640	30.994168	122.757788	13.4	337.9	347.0
412379520	1441069641	30.99422575586991	122.75776114235816	13.39	338.0	347.09999999999997
412379520	1441069642	30.99428349696095	122.75773449955904	13.38	338.09999999999997	347.2
412379520	1441069643	30.994341240826067	122.75770806250678	13.370000000000001	338.2	347.29999999999995
412379520	1441069644	30.994399005018167	122.7576818221056	13.360000000000001	338.29999999999995	347.4
412379520	1441069645	30.99445680709018	122.75765576925963	13.350000000000001	338.40000000000003	347.49999999999994
412379520	1441069646	30.994514664594984	122.75762989487299	13.34	338.5	347.6
412379520	1441069647	30.994572595085494	122.75760418984969	13.33	338.6	347.7
412379520	1441069648	30.994630616114577	122.7575786450938	13.32	338.7	347.8
412379520	1441069649	30.99468874523513	122.75755325150925	13.31	338.8	347.9
412379520	1441069650	30.994746999999997	122.757528	13.3	338.9	348.0
412379520	1441069651	30.99480539264235	122.75750288217202	13.3	339.0	348.0
412379520	1441069652	30.99486391411645	122.7574778924397	13.3	339.09999999999997	348.0
412379520	1441069653	30.994922550056877	122.75745302591946	13.3	339.2	348.0
412379520	1441069654	30.9949812860982	122.7574282777278	13.3	339.29999999999995	348.0
412379520	1441069655	30.995040107874967	122.75740364298117	13.3	339.4	348.0
412379520	1441069656	30.995099001021742	122.75737911679605	13.3	339.5	348.0
412379520	1441069657	30.995157951173084	122.75735469428888	13.3	339.6	348.0
412379520	1441069658	30.995216943963555	122.75733037057617	13.3	339.7	348.0
412379520	1441069659	30.995275965027666	122.75730614077439	13.3	339.79999999999995	348.0
412379520	1441069660	30.995335	122.75728200000002	13.3	339.9	348.0
412379520	1441069661	30.995394029560806	122.75725794695511	13.3	339.96999999999997	348.0
412379520	1441069662	30.995453014573222	122.7572339946841	13.3	340.03999999999996	348.0
412379520	1441069663	30.995511910946142	122.757210159817	13.3	340.11	348.0
412379520	1441069664	30.995570674588468	122.75718645898401	13.3	340.18	348.0
412379520	1441069665	30.995629261409103	122.7571629088153	13.3	340.25	348.0
412379520	1441069666	30.995687627316993	122.75713952594121	13.3	340.32	348.0
412379520	1441069667	30.99574572822107	122.7571163269921	13.3	340.39	348.0
412379520	1441069668	30.995803520030275	122.7570933285985	13.3	340.46000000000004	348.0
412379520	1441069669	30.995860958653598	122.75707054739092	13.3	340.53000000000003	348.0
412379520	1441069670	30.995918000000003	122.757048	13.3	340.6	348.0
412379520	1441069671	30.99597464233424	122.75702568640224	13.3	340.6272727272727	348.0
412379520	1441069672	30.996031053344154	122.7570035399571	13.3	340.6545454545455	348.0
412379520	1441069673	30.99608744307328	122.75698147736952	13.3	340.6818181818182	348.0
412379520	1441069674	30.99614402156507	122.75695941534404	13.3	340.7090909090909	348.0
412379520	1441069675	30.996200998862953	122.75693727058477	13.3	340.73636363636365	348.0
412379520	1441069676	30.99625858501025	122.75691495979547	13.3	340.76363636363635	348.0
412379520	1441069677	30.996316990050236	122.75689239967944	13.3	340.7909090909091	348.0
412379520	1441069678	30.996376424026113	122.75686950693961	13.3	340.8181818181818	348.0
412379520	1441069679	30.996437096981015	122.7568461982785	13.3	340.8454545454545	348.0
412379520	1441069680	30.996499218957982	122.7568223903981	13.3	340.8727272727273	348.0
412379520	1441069681	30.99656299999999	122.756798	13.3	340.9	348.0
412379520	1441069682	30.996628522845562	122.75677299278831	13.3	340.99999999999994	348.0
412379520	1441069683	30.996695361015618	122.7567475304793	13.3	341.09999999999997	348.0
412379520	1441069684	30.996762960726883	122.75672182379324	13.3	341.2	348.0
412379520	1441069685	30.99683076819625	122.75669608345159	13.3	341.3	348.0
412379520	1441069686	30.996898229640856	122.75667052017698	13.3	341.4	348.0
412379520	1441069687	30.99696479127799	122.75664534469334	13.3	341.50000000000006	348.0
412379520	1441069688	30.99702989932515	122.75662076772564	13.3	341.6	348.0
412379520	1441069689	30.997093	122.756597	13.3	341.70000000000005	348.0
412379520	1441069690	30.997153685095807	122.75657419421748	13.3	341.7090909090909	348.0
412379520	1441069691	30.99721212870758	122.75655227097519	13.3	341.71818181818185	348.0
412379520	1441069692	30.997268650505678	122.75653109284352	13.3	341.72727272727275	348.0
412379520	1441069693	30.997323570160276	122.75651052239208	13.3	341.73636363636365	348.0
412379520	1441069694	30.997377207341493	122.75649042218994	13.3	341.74545454545455	348.0
412379520	1441069695	30.99742988171931	122.75647065480543	13.3	341.7545454545455	348.0
412379520	1441069696	30.99748191296359	122.75645108280636	13.3	341.76363636363635	348.0
412379520	1441069697	30.99753362074417	122.75643156875992	13.3	341.7727272727273	348.0
412379520	1441069698	30.997585324730714	122.75641197523278	13.3	341.7818181818182	348.0
412379520	1441069699	30.997637344592835	122.75639216479095	13.3	341.7909090909091	348.0
412379520	1441069700	30.99769	122.756372	13.3	341.8	348.0
412379520	1441069701	30.997743546638695	122.7563513722197	13.3	341.785	348.0
412379520	1441069702	30.99779798426352	122.75633028798896	13.3	341.77000000000004	348.0
412379520	1441069703	30.997853248646205	122.75630878264157	13.3	341.755	348.0
412379520	1441069704	30.99790927555847	122.75628689151151	13.3	341.74	348.0
412379520	1441069705	30.997966000772053	122.7562646499328	13.3	341.725	348.0
412379520	1441069706	30.9980233600587	122.75624209323966	13.3	341.71000000000004	348.0
412379520	1441069707	30.99808128919025	122.75621925676639	13.3	341.695	348.0
412379520	1441069708	30.998139723938475	122.75619617584745	13.3	341.68	348.0
412379520	1441069709	30.99819860007527	122.75617288581745	13.3	341.665	348.0
412379520	1441069710	30.99825785337246	122.75614942201112	13.3	341.65000000000003	348.0
412379520	1441069711	30.998317419601978	122.75612581976335	13.3	341.635	348.0
412379520	1441069712	30.99837723453573	122.75610211440922	13.3	341.62	348.0
412379520	1441069713	30.998437233945722	122.75607834128384	13.3	341.6050000000001	348.0
412379520	1441069714	30.998497353603884	122.75605453572257	13.3	341.59000000000003	348.0
412379520	1441069715	30.99855752928227	122.75603073306094	13.3	341.575	348.0
412379520	1441069716	30.998617696752913	122.75600696863458	13.3	341.56	348.0
412379520	1441069717	30.998677791787884	122.75598327777925	13.3	341.5450000000001	348.0
412379520	1441069718	30.998737750159297	122.755959695831	13.3	341.53000000000003	348.0
412379520	1441069719	30.99879750763929	122.75593625812581	13.3	341.515	348.0
412379520	1441069720	30.998856999999997	122.75591300000002	13.3	341.50000000000006	348.0
412379520	1441069721	30.998916180978963	122.75588994363717	13.3	341.5111111111111	348.0
412379520	1441069722	30.998975076174933	122.75586705860947	13.3	341.52222222222224	348.0
412379520	1441069723	30.999033729151968	122.75584430133624	13.3	341.53333333333336	348.0
412379520	1441069724	30.999092183474115	122.75582162823653	13.3	341.5444444444445	348.0
412379520	1441069725	30.999150482705346	122.75579899572938	13.3	341.55555555555554	348.0
412379520	1441069726	30.999208670409654	122.75577636023353	13.3	341.56666666666666	348.0
412379520	1441069727	30.99926679015093	122.75575367816771	13.3	341.5777777777778	348.0
412379520	1441069728	30.99932488549309	122.7557309059504	13.3	341.5888888888889	348.0
412379520	1441069729	30.999383	122.755708	13.3	341.6	348.0
412379520	1441069730	30.99944116945229	122.75568492773753	13.3	341.55	348.0
412379520	1441069731	30.99949939849794	122.75566170059523	13.3	341.50000000000006	348.0
412379520	1441069732	30.99955768400169	122.75563834100808	13.3	341.45000000000005	348.0
412379520	1441069733	30.999616022828363	122.75561487141128	13.3	341.40000000000003	348.0
412379520	1441069734	30.99967441184275	122.75559131423992	13.3	341.34999999999997	348.0
412379520	1441069735	30.99973284790968	122.75556769192924	13.3	341.3	348.0
412379520	1441069736	30.999791327894012	122.75554402691455	13.3	341.25	348.0
412379520	1441069737	30.999849848660574	122.75552034163118	13.3	341.2	348.0
412379520	1441069738	30.99990840707428	122.7554966585145	13.3	341.15	348.0
412379520	1441069739	30.999967	122.75547299999998	13.3	341.1	348.0
412379520	1441069740	31.00002562449603	122.75544938436613	13.3	341.08333333333337	348.0
412379520	1441069741	31.00008427839404	122.75542581326337	13.3	341.06666666666666	348.0
412379520	1441069742	31.000142959719145	122.75540228418514	13.3	341.05	348.0
412379520	1441069743	31.00020166649641	122.75537879462492	13.3	341.0333333333333	348.0
412379520	1441069744	31.000260396750885	122.75535534207606	13.3	341.01666666666665	348.0
412379520	1441069745	31.000319148507664	122.755331924032	13.3	340.99999999999994	348.0
412379520	1441069746	31.000377919791784	122.75530853798621	13.3	340.9833333333333	348.0
412379520	1441069747	31.000436708628346	122.75528518143204	13.3	340.96666666666664	348.0
412379520	1441069748	31.000495513042377	122.75526185186295	13.3	340.95	348.0
412379520	1441069749	31.000554331058964	122.7552385467723	13.3	340.93333333333334	348.0
412379520	1441069750	31.00061316070316	122.75521526365351	13.3	340.91666666666663	348.0
412379520	1441069751	31.000672000000005	122.755192	13.3	340.9	348.0
412379520	1441069752	31.000730847437985	122.75516875181066	13.3	340.94444444444446	347.88888888888886
412379520	1441069753	31.000789703359214	122.75514550910664	13.3	340.9888888888889	347.77777777777777
412379520	1441069754	31.000848568569168	122.75512226041452	13.3	341.0333333333333	347.66666666666663
412379520	1441069755	31.000907443873373	122.75509899426096	13.3	341.0777777777778	347.55555555555554
412379520	1441069756	31.00096633007732	122.7550756991725	13.3	341.12222222222226	347.44444444444446
412379520	1441069757	31.001025227986485	122.75505236367566	13.3	341.1666666666667	347.3333333333333
412379520	1441069758	31.001084138406345	122.75502897629698	13.3	341.2111111111111	347.22222222222223
412379520	1441069759	31.001143062142365	122.75500552556296	13.3	341.2555555555556	347.1111111111111
412379520	1441069760	31.001201999999992	122.754982	13.3	341.30000000000007	347.0
412379520	1441069761	31.001260950452235	122.75495839302995	13.3	341.27000000000004	347.0
412379520	1441069762	31.00131990264218	122.75493471765617	13.3	341.24000000000007	347.0
412379520	1441069763	31.00137884338048	122.75491099177745	13.3	341.21000000000004	347.0
412379520	1441069764	31.00143775947779	122.75488723329268	13.3	341.18000000000006	347.0
412379520	1441069765	31.001496637744793	122.75486346010074	13.3	341.15	347.0
412379520	1441069766	31.0015554649922	122.75483969010065	13.3	341.12	347.0
412379520	1441069767	31.001614228030697	122.7548159411914	13.3	341.09000000000003	347.0
412379520	1441069768	31.001672913671012	122.75479223127209	13.3	341.06	347.0
412379520	1441069769	31.001731508723854	122.75476857824191	13.3	341.03000000000003	347.0
412379520	1441069770	31.001790000000003	122.75474500000001	13.3	341.0	347.0
412379520	1441069771	31.0018483810068	122.75472150717694	13.3	340.96000000000004	347.0
412379520	1441069772	31.00190667203799	122.75469808132819	13.3	340.92	347.0
412379520	1441069773	31.001964900083895	122.75467469674048	13.3	340.88	347.0
412379520	1441069774	31.002023092134813	122.75465132770046	13.3	340.84000000000003	347.0
412379520	1441069775	31.00208127518102	122.75462794849459	13.3	340.8	347.0
412379520	1441069776	31.002139476212808	122.75460453340933	13.3	340.76000000000005	347.0
412379520	1441069777	31.002197722220373	122.75458105673104	13.3	340.72	347.0
412379520	1441069778	31.00225604019397	122.75455749274596	13.3	340.68	347.0
412379520	1441069779	31.002314457123784	122.75453381574025	13.3	340.64000000000004	347.0
412379520	1441069780	31.002373	122.75451	13.3	340.6	347.0
412379520	1441069781	31.002431679342468	122.75448603054849	13.3	340.5888888888889	347.0
412379520	1441069782	31.002490439789785	122.75446193535824	13.3	340.5777777777778	347.0
412379520	1441069783	31.002549209510278	122.7544377531392	13.3	340.56666666666666	347.0
412379520	1441069784	31.002607916672304	122.75441352260154	13.3	340.55555555555554	347.0
412379520	1441069785	31.002666489444245	122.75438928245552	13.3	340.5444444444445	347.0
412379520	1441069786	31.002724855994515	122.75436507141166	13.3	340.53333333333336	347.0
412379520	1441069787	31.002782944491564	122.75434092818054	13.3	340.52222222222224	347.0
412379520	1441069788	31.0028406831039	122.75431689147301	13.3	340.5111111111111	347.0
412379520	1441069789	31.002898000000002	122.754293	13.3	340.5	347.0
412379520	1441069790	31.00295486917682	122.7542692738832	13.3	340.51	347.0
412379520	1441069791	31.003011447944726	122.75424565888619	13.3	340.52	347.0
412379520	1441069792	31.003067939442456	122.75422208218278	13.3	340.53	347.0
412379520	1441069793	31.003124546808635	122.75419847094645	13.3	340.53999999999996	347.0
412379520	1441069794	31.00318147318188	122.75417475235017	13.3	340.55	347.0
412379520	1441069795	31.0032389217007	122.75415085356667	13.3	340.56000000000006	347.0
412379520	1441069796	31.003297095503555	122.75412670176823	13.3	340.57000000000005	347.0
412379520	1441069797	31.003356197728863	122.7541022241267	13.3	340.58000000000004	347.0
412379520	1441069798	31.003416431514914	122.75407734781362	13.3	340.59000000000003	347.0
412379520	1441069799	31.003478000000005	122.75405200000002	13.3	340.6	347.0
412379520	1441069800	31.00354101282788	122.75402614224708	13.3	340.5909090909091	347.0
412379520	1441069801	31.00360520566476	122.75399987367825	13.3	340.5818181818182	347.0
412379520	1441069802	31.003670220682462	122.75397332780807	13.3	340.57272727272726	347.0
412379520	1441069803	31.003735700053003	122.75394663815194	13.3	340.5636363636364	347.0
412379520	1441069804	31.003801285948484	122.75391993822592	13.3	340.55454545454546	347.0
412379520	1441069805	31.00386662054116	122.7538933615469	13.3	340.54545454545456	347.0
412379520	1441069806	31.00393134600342	122.75386704163252	13.3	340.53636363636366	347.0
412379520	1441069807	31.003995104507748	122.7538411120012	13.3	340.52727272727276	347.0
412379520	1441069808	31.004057538226768	122.75381570617199	13.3	340.5181818181818	347.0
412379520	1441069809	31.00411828933324	122.75379095766478	13.3	340.5090909090909	347.0
412379520	1441069810	31.004176999999995	122.75376700000001	13.3	340.5	347.0
412379520	1441069811	31.0042334422395	122.75374391640469	13.3	340.49	347.0
412379520	1441069812	31.004287907422274	122.75372158892955	13.3	340.48	347.0
412379520	1441069813	31.004340816758177	122.75369984933053	13.3	340.46999999999997	347.0
412379520	1441069814	31.00439259145699	122.75367852936273	13.3	340.46	347.0
412379520	1441069815	31.004443652728312	122.75365746078045	13.3	340.45	347.0
412379520	1441069816	31.00449442178164	122.7536364753372	13.3	340.44	347.0
412379520	1441069817	31.0045453198263	122.75361540478583	13.3	340.43	347.0
412379520	1441069818	31.004596768071544	122.75359408087841	13.3	340.42	347.0
412379520	1441069819	31.004649187726436	122.75357233536629	13.3	340.40999999999997	347.0
412379520	1441069820	31.004703000000003	122.75355000000002	13.3	340.4	347.0
412379520	1441069821	31.00475852721799	122.75352694694573	13.3	340.4	347.0
412379520	1441069822	31.004815696174038	122.75350321003471	13.3	340.4	347.0
412379520	1441069823	31.00487433477879	122.75347886351489	13.3	340.4	347.0
412379520	1441069824	31.004934270942947	122.7534539816344	13.3	340.4	347.0
412379520	1441069825	31.00499533257727	122.75342863864176	13.3	340.4	347.0
412379520	1441069826	31.005057347592555	122.75340290878583	13.3	340.4	347.0
412379520	1441069827	31.005120143899678	122.7533768663158	13.3	340.4	347.0
412379520	1441069828	31.00518354940959	122.75335058548123	13.3	340.4	347.0
412379520	1441069829	31.005247392033283	122.75332414053203	13.3	340.4	347.0
412379520	1441069830	31.005311499681838	122.75329760571856	13.3	340.4	347.0
412379520	1441069831	31.005375700266438	122.75327105529153	13.3	340.4	347.0
412379520	1441069832	31.005439821698246	122.75324456350201	13.3	340.4	347.0
412379520	1441069833	31.00550369188858	122.75321820460152	13.3	340.4	347.0
412379520	1441069834	31.005567138748788	122.75319205284194	13.3	340.4	347.0
412379520	1441069835	31.005629990190286	122.75316618247557	13.3	340.4	347.0
412379520	1441069836	31.00569207412457	122.75314066775499	13.3	340.4	347.0
412379520	1441069837	31.005753218463205	122.75311558293326	13.3	340.4	347.0
412379520	1441069838	31.005813251117782	122.7530910022637	13.3	340.4	347.0
412379520	1441069839	31.005872	122.75306700000002	13.3	340.4	347.0
412379520	1441069840	31.005929343999682	122.75304362827072	13.3	340.42	347.0
412379520	1441069841	31.005985365919006	122.75302085070246	13.3	340.44	347.0
412379520	1441069842	31.00604019953822	122.75299860879612	13.3	340.46	347.0
412379520	1441069843	31.006093978637562	122.7529768440523	13.3	340.48	347.0
412379520	1441069844	31.006146836997104	122.75295549797131	13.3	340.5	347.0
412379520	1441069845	31.006198908396996	122.75293451205312	13.3	340.52000000000004	347.0
412379520	1441069846	31.006250326617252	122.75291382779754	13.3	340.54	347.0
412379520	1441069847	31.006301225437873	122.75289338670405	13.3	340.56000000000006	347.0
412379520	1441069848	31.006351738638823	122.75287313027184	13.3	340.58000000000004	347.0
412379520	1441069849	31.00640200000001	122.752853	13.3	340.6	347.0
412379520	1441069850	31.006452149676516	122.75283293501158	13.3	340.5909090909091	347.0
412379520	1441069851	31.0065023533244	122.75281286492668	13.3	340.5818181818182	347.0
412379520	1441069852	31.00655278297488	122.75279271698943	13.3	340.57272727272726	347.0
412379520	1441069853	31.006603610659102	122.75277241844367	13.3	340.5636363636364	347.0
412379520	1441069854	31.006655008408188	122.75275189653291	13.3	340.55454545454546	347.0
412379520	1441069855	31.006707148253202	122.75273107850035	13.3	340.54545454545456	347.0
412379520	1441069856	31.006760202225124	122.7527098915889	13.3	340.53636363636366	347.0
412379520	1441069857	31.006814342354915	122.75268826304115	13.3	340.52727272727276	347.0
412379520	1441069858	31.006869740673462	122.75266612009925	13.3	340.5181818181818	347.0
412379520	1441069859	31.00692656921157	122.75264339000505	13.3	340.5090909090909	347.0
412379520	1441069860	31.006984999999993	122.75262000000001	13.3	340.5	347.0
412379520	1441069861	31.007045131674964	122.75259590711705	13.3	340.4909090909091	347.0
412379520	1441069862	31.00710676929492	122.75257118755658	13.3	340.48181818181814	347.0
412379520	1441069863	31.00716964452393	122.7525459473113	13.3	340.4727272727273	347.0
412379520	1441069864	31.007233489026152	122.75252029237444	13.3	340.46363636363634	347.0
412379520	1441069865	31.00729803446581	122.75249432873973	13.3	340.45454545454544	347.0
412379520	1441069866	31.00736301250724	122.75246816240153	13.3	340.44545454545454	347.0
412379520	1441069867	31.0074281548149	122.75244189935472	13.3	340.43636363636364	347.0
412379520	1441069868	31.007493193053325	122.7524156455948	13.3	340.4272727272727	347.0
412379520	1441069869	31.00755785888714	122.75238950711784	13.3	340.41818181818184	347.0
412379520	1441069870	31.007621883981084	122.7523635899205	13.3	340.4090909090909	347.0
412379520	1441069871	31.007685	122.75233800000001	13.3	340.4	347.0
412379520	1441069872	31.007747000528564	122.752312820161	13.3	340.4111111111111	347.0
412379520	1441069873	31.007807926830452	122.75228804043583	13.3	340.4222222222222	347.0
412379520	1441069874	31.007867882089087	122.75226362766352	13.3	340.43333333333334	347.0
412379520	1441069875	31.00792696948788	122.75223954868291	13.3	340.44444444444446	347.0
412379520	1441069876	31.007985292210147	122.75221577033261	13.3	340.4555555555555	347.0
412379520	1441069877	31.008042953439226	122.75219225945104	13.3	340.46666666666664	347.0
412379520	1441069878	31.008100056358398	122.75216898287643	13.3	340.47777777777776	347.0
412379520	1441069879	31.00815670415091	122.75214590744679	13.3	340.4888888888889	347.0
412379520	1441069880	31.008212999999994	122.752123	13.3	340.5	347.0
412379520	1441069881	31.00826906278699	122.75210021650501	13.3	340.51	347.0
412379520	1441069882	31.008325074185674	122.75207746945577	13.3	340.52	347.0
412379520	1441069883	31.008381231567895	122.75205466047714	13.3	340.53	347.0
412379520	1441069884	31.008437732305396	122.75203169119352	13.3	340.53999999999996	347.0
412379520	1441069885	31.00849477376989	122.75200846322893	13.3	340.55	347.0
412379520	1441069886	31.008552553332947	122.75198487820693	13.3	340.56000000000006	347.0
412379520	1441069887	31.00861126836611	122.75196083775063	13.3	340.57000000000005	347.0
412379520	1441069888	31.00867111624079	122.75193624348267	13.3	340.58000000000004	347.0
412379520	1441069889	31.00873229432833	122.75191099702526	13.3	340.59000000000003	347.0
412379520	1441069890	31.008795000000006	122.751885	13.3	340.6	347.0
412379520	1441069891	31.00885931724059	122.75185821024346	13.3	340.5777777777778	347.0
412379520	1441069892	31.00892487648978	122.751830810454	13.3	340.55555555555554	347.0
412379520	1441069893	31.008991194801077	122.75180303954633	13.3	340.53333333333336	347.0
412379520	1441069894	31.009057789228255	122.75177513643652	13.3	340.5111111111111	347.0
412379520	1441069895	31.009124176825313	122.75174734004176	13.3	340.48888888888894	347.0
412379520	1441069896	31.00918987464646	122.75171988928052	13.3	340.4666666666667	347.0
412379520	1441069897	31.009254399746133	122.7516930230724	13.3	340.44444444444446	347.0
412379520	1441069898	31.009317269179032	122.75166698033827	13.3	340.4222222222222	347.0
412379520	1441069899	31.009377999999995	122.751642	13.3	340.4	347.0
412379520	1441069900	31.009436252827477	122.75161825078929	13.3	340.46999999999997	346.9
412379520	1441069901	31.00949226253345	122.75159562067331	13.3	340.53999999999996	346.8
412379520	1441069902	31.009546407553124	122.75157392742719	13.3	340.60999999999996	346.7
412379520	1441069903	31.009599066321535	122.75155298882517	13.3	340.68	346.6
412379520	1441069904	31.009650617273586	122.75153262264072	13.3	340.75	346.5
412379520	1441069905	31.009701438844022	122.7515126466465	13.3	340.82	346.4
412379520	1441069906	31.009751909467468	122.75149287861446	13.3	340.89000000000004	346.3
412379520	1441069907	31.009802407578388	122.7514731363158	13.3	340.96000000000004	346.2
412379520	1441069908	31.00985331161117	122.75145323752105	13.3	341.03000000000003	346.1
412379520	1441069909	31.009904999999993	122.75143300000002	13.3	341.1	346.0
412379520	1441069910	31.00995778613629	122.75141226863441	13.3	341.0909090909091	345.9090909090909
412379520	1441069911	31.01001172324025	122.75139099675576	13.3	341.08181818181816	345.8181818181818
412379520	1441069912	31.0100667994894	122.75136916480811	13.3	341.0727272727273	345.72727272727275
412379520	1441069913	31.010123003061203	122.75134675323537	13.3	341.06363636363636	345.6363636363636
412379520	1441069914	31.010180322133078	122.75132374248147	13.3	341.05454545454546	345.54545454545456
412379520	1441069915	31.010238744882482	122.75130011299017	13.3	341.04545454545456	345.45454545454544
412379520	1441069916	31.010298259486763	122.75127584520519	13.3	341.03636363636366	345.3636363636364
412379520	1441069917	31.010358854123318	122.75125091957014	13.3	341.0272727272727	345.2727272727273
412379520	1441069918	31.010420516969507	122.75122531652866	13.3	341.01818181818186	345.1818181818182
412379520	1441069919	31.010483236202635	122.75119901652413	13.3	341.0090909090909	345.0909090909091
412379520	1441069920	31.010547	122.751172	13.3	341.0	345.0
412379520	1441069921	31.010611742050788	122.75114428127553	13.3	340.86	344.8
412379520	1441069922	31.01067717809198	122.7511160101741	13.3	340.72	344.59999999999997
412379520	1441069923	31.01074296937261	122.75108737039584	13.3	340.58000000000004	344.4
412379520	1441069924	31.01080877714194	122.75105854564183	13.3	340.44000000000005	344.2
412379520	1441069925	31.010874262649374	122.75102971961402	13.3	340.3	344.0
412379520	1441069926	31.010939087144493	122.75100107601531	13.3	340.16	343.8
412379520	1441069927	31.01100291187708	122.75097279854947	13.3	340.02000000000004	343.6
412379520	1441069928	31.011065398097085	122.75094507092118	13.3	339.88000000000005	343.40000000000003
412379520	1441069929	31.01112620705463	122.75091807683593	13.3	339.74	343.2
412379520	1441069930	31.011185	122.750892	13.3	339.6	343.0
412379520	1441069931	31.01124155265979	122.75086696002474	13.3	339.49000000000007	342.9
412379520	1441069932	31.01129609866533	122.7508428201391	13.3	339.38000000000005	342.8
412379520	1441069933	31.011348986123917	122.7508193794755	13.3	339.27000000000004	342.7
412379520	1441069934	31.011400563142725	122.7507964371655	13.3	339.16	342.6
412379520	1441069935	31.01145117782872	122.75077379233991	13.3	339.05	342.49999999999994
412379520	1441069936	31.011501178288754	122.75075124412864	13.3	338.94000000000005	342.4
412379520	1441069937	31.011550912629456	122.75072859166093	13.3	338.83000000000004	342.29999999999995
412379520	1441069938	31.011600728957358	122.75070563406527	13.3	338.72	342.2
412379520	1441069939	31.01165097537881	122.7506821704693	13.3	338.61	342.09999999999997
412379520	1441069940	31.011702	122.750658	13.3	338.5	342.0
412379520	1441069941	31.011754094296432	122.75063295855855	13.3	338.39000000000004	342.0
412379520	1441069942	31.011807323221504	122.750607029146	13.3	338.28000000000003	342.0
412379520	1441069943	31.01186169509813	122.75058023153831	13.3	338.16999999999996	342.0
412379520	1441069944	31.011917218249174	122.75055258551143	13.3	338.06	342.0
412379520	1441069945	31.011973900997518	122.7505241108414	13.3	337.95	342.0
412379520	1441069946	31.01203175166607	122.7504948273041	13.3	337.84	342.0
412379520	1441069947	31.012090778577704	122.75046475467542	13.3	337.73	342.0
412379520	1441069948	31.0121509900553	122.75043391273128	13.3	337.61999999999995	342.0
412379520	1441069949	31.012212394421763	122.75040232124753	13.3	337.51	342.0
412379520	1441069950	31.012275	122.75037	13.3	337.4	342.0
412379520	1441069951	31.012338745321273	122.75033700781432	13.3	337.3	341.8888888888889
412379520	1441069952	31.012403289750583	122.75030355971559	13.3	337.2	341.77777777777777
412379520	1441069953	31.012468222861536	122.75026990977977	13.3	337.1	341.6666666666667
412379520	1441069954	31.01253313422803	122.75023631208416	13.3	337.0	341.55555555555554
412379520	1441069955	31.012597613424255	122.75020302070723	13.3	336.9	341.44444444444446
412379520	1441069956	31.012661250024706	122.75017028972877	13.3	336.79999999999995	341.3333333333333
412379520	1441069957	31.01272363360409	122.75013837322977	13.3	336.7	341.22222222222223
412379520	1441069958	31.012784353737434	122.75010752529246	13.3	336.59999999999997	341.11111111111114
412379520	1441069959	31.012842999999993	122.750078	13.3	336.5	341.0
412379520	1441069960	31.01289929055334	122.75004996790247	13.3	336.4727272727273	340.9090909090909
412379520	1441069961	31.012953457903475	122.75002326541343	13.3	336.44545454545454	340.81818181818187
412379520	1441069962	31.013005863142325	122.74999764541124	13.3	336.41818181818184	340.72727272727275
412379520	1441069963	31.01305686736153	122.74997286077323	13.3	336.39090909090913	340.6363636363636
412379520	1441069964	31.013106831652536	122.74994866437568	13.3	336.3636363636364	340.54545454545456
412379520	1441069965	31.013156117106536	122.74992480909401	13.3	336.3363636363636	340.45454545454544
412379520	1441069966	31.013205084814555	122.74990104780268	13.3	336.30909090909086	340.36363636363643
412379520	1441069967	31.01325409586741	122.74987713337534	13.3	336.28181818181815	340.2727272727273
412379520	1441069968	31.013303511355684	122.74985281868467	13.3	336.25454545454545	340.1818181818182
412379520	1441069969	31.013353692369815	122.74982785660258	13.3	336.2272727272727	340.0909090909091
412379520	1441069970	31.013404999999988	122.749802	13.3	336.2	340.0
412379520	1441069971	31.013457702856197	122.74977506188009	13.3	336.11	339.8
412379520	1441069972	31.01351169962834	122.74974709577837	13.3	336.02000000000004	339.6
412379520	1441069973	31.013566796526437	122.74971821536388	13.3	335.93	339.40000000000003
412379520	1441069974	31.013622799760572	122.7496885343061	13.3	335.84000000000003	339.20000000000005
412379520	1441069975	31.013679515540915	122.74965816627494	13.3	335.75000000000006	339.0
412379520	1441069976	31.013736750077776	122.74962722494075	13.3	335.65999999999997	338.8
412379520	1441069977	31.01379430958154	122.74959582397449	13.3	335.57	338.6
412379520	1441069978	31.013852000262734	122.74956407704757	13.3	335.48	338.40000000000003
412379520	1441069979	31.01390962833196	122.7495320978319	13.3	335.39	338.2
412379520	1441069980	31.013967000000005	122.74950000000001	13.3	335.3	338.0
412379520	1441069981	31.0140239622424	122.7494678772356	13.30909090909091	335.1363636363637	337.9090909090909
412379520	1441069982	31.014080525093586	122.7494357432658	13.318181818181818	334.97272727272724	337.8181818181818
412379520	1441069983	31.014136739352654	122.74940359182838	13.327272727272728	334.8090909090909	337.7272727272727
412379520	1441069984	31.014192655818718	122.74937141666099	13.336363636363638	334.6454545454546	337.6363636363636
412379520	1441069985	31.01424832529089	122.74933921150127	13.345454545454546	334.4818181818182	337.54545454545456
412379520	1441069986	31.01430379856822	122.74930697008679	13.354545454545455	334.3181818181818	337.45454545454544
412379520	1441069987	31.014359126449822	122.74927468615493	13.363636363636363	334.1545454545454	337.3636363636364
412379520	1441069988	31.014414359734744	122.74924235344308	13.372727272727273	333.9909090909091	337.27272727272725
412379520	1441069989	31.01446954922205	122.74920996568854	13.381818181818183	333.82727272727277	337.1818181818182
412379520	1441069990	31.014524745710784	122.74917751662846	13.39090909090909	333.6636363636364	337.0909090909091
412379520	1441069991	31.014580000000006	122.749145	13.4	333.5	337.0
412379520	1441069992	31.014635348798933	122.74911240504585	13.38888888888889	333.3666666666667	336.8888888888889
412379520	1441069993	31.01469077245767	122.74907970303136	13.377777777777778	333.23333333333335	336.77777777777777
412379520	1441069994	31.01474623723646	122.7490468607275	13.366666666666667	333.1	336.6666666666667
412379520	1441069995	31.014801709395517	122.74901384490525	13.355555555555556	332.9666666666667	336.55555555555554
412379520	1441069996	31.014857155195017	122.74898062233558	13.344444444444445	332.83333333333337	336.44444444444446
412379520	1441069997	31.014912540895118	122.74894715978934	13.333333333333334	332.70000000000005	336.33333333333337
412379520	1441069998	31.01496783275594	122.74891342403745	13.322222222222223	332.5666666666667	336.22222222222223
412379520	1441069999	31.015022997037555	122.74887938185073	13.311111111111112	332.4333333333334	336.11111111111114
412379520	1441070000	31.015077999999995	122.74884500000002	13.3	332.30000000000007	336.0
412379520	1441070001	31.01513281723086	122.74881026199728	13.3	332.15555555555557	335.8888888888889
412379520	1441070002	31.015187461627868	122.74877521831932	13.3	332.0111111111111	335.77777777777777
412379520	1441070003	31.01524195541641	122.74873993618421	13.3	331.86666666666673	335.6666666666667
412379520	1441070004	31.01529632082194	122.7487044828101	13.3	331.7222222222223	335.5555555555556
412379520	1441070005	31.015350580069967	122.74866892541533	13.3	331.5777777777778	335.44444444444446
412379520	1441070006	31.015404755386086	122.74863333121831	13.3	331.43333333333334	335.33333333333337
412379520	1441070007	31.015458868995957	122.74859776743764	13.3	331.28888888888895	335.22222222222223
412379520	1441070008	31.01551294312532	122.74856230129193	13.3	331.1444444444445	335.11111111111114
412379520	1441070009	31.015566999999994	122.748527	13.3	331.0	335.0
412379520	1441070010	31.015621058206953	122.74849190914986	13.3	330.9545454545455	335.0
412379520	1441070011	31.01567512177757	122.74845698780616	13.3	330.90909090909093	335.0
412379520	1441070012	31.015729191104224	122.74842217340243	13.3	330.8636363636364	335.0
412379520	1441070013	31.015783266579263	122.74838740337222	13.3	330.81818181818187	335.0
412379520	1441070014	31.015837348594914	122.74835261514882	13.3	330.77272727272725	335.0
412379520	1441070015	31.01589143754341	122.74831774616541	13.3	330.72727272727275	335.0
412379520	1441070016	31.015945533816836	122.74828273385504	13.3	330.6818181818182	335.0
412379520	1441070017	31.01599963780727	122.74824751565062	13.3	330.6363636363636	335.0
412379520	1441070018	31.016053749906668	122.74821202898494	13.3	330.5909090909091	335.0
[truncated: 6,473 more rows]
