# Supplementary material for: Maritime traffic congestion identification and ship trajectory prediction using temporal graph convolutional networks
Source: PLoS One. 2026 Mar 9;21(3):e0342781. doi: 10.1371/journal.pone.0342781 (PMC12970927; doi:10.1371/journal.pone.0342781)
Supplement: S1 File — (ZIP) [file pone.0342781.s001.zip › data/interpolation/shipid_412379810_processed.csv]

shipid	lasttime	lat	lon	sog	cog	hdg
412379810	1441065754	31.105362000000007	122.30021499999998	11.6	113.7	110.0
412379810	1441065755	31.1053403912794	122.30027220054062	11.60909090909091	113.80000000000001	110.0
412379810	1441065756	31.10531858207455	122.30032933006756	11.618181818181817	113.9	110.0
412379810	1441065757	31.10529658282522	122.3003863988826	11.627272727272727	114.00000000000001	110.0
412379810	1441065758	31.1052744039712	122.30044341728762	11.636363636363637	114.10000000000001	110.0
412379810	1441065759	31.105252055952263	122.30050039558448	11.645454545454545	114.2	110.0
412379810	1441065760	31.105229549208158	122.30055734407502	11.654545454545454	114.3	110.0
412379810	1441065761	31.10520689417861	122.30061427306117	11.663636363636362	114.4	110.0
412379810	1441065762	31.10518410130334	122.3006711928448	11.672727272727272	114.5	110.0
412379810	1441065763	31.105161181022027	122.30072811372786	11.681818181818182	114.6	110.0
412379810	1441065764	31.10513814377437	122.30078504601227	11.69090909090909	114.70000000000002	110.0
412379810	1441065765	31.105115	122.300842	11.7	114.80000000000001	110.0
412379810	1441065766	31.105091760138585	122.30089898599302	11.7	114.86	110.0
412379810	1441065767	31.10506843462971	122.30095601429328	11.7	114.92	110.0
412379810	1441065768	31.105045033913033	122.30101309520279	11.7	114.98	110.0
412379810	1441065769	31.105021568428104	122.3010702390236	11.7	115.03999999999999	110.0
412379810	1441065770	31.104998048614483	122.30112745605773	11.7	115.10000000000002	110.0
412379810	1441065771	31.104974484911754	122.3011847566072	11.7	115.16000000000001	110.0
412379810	1441065772	31.104950887759443	122.30124215097406	11.7	115.22000000000001	110.0
412379810	1441065773	31.104927267597052	122.30129964946043	11.7	115.28	110.0
412379810	1441065774	31.104903634864073	122.30135726236838	11.7	115.34	110.0
412379810	1441065775	31.10488	122.30141499999999	11.7	115.39999999999999	110.0
412379810	1441065776	31.104856371657117	122.3014728701172	11.7	115.37241379310345	109.96551724137932
412379810	1441065777	31.104832751338954	122.30153087032075	11.7	115.34482758620689	109.93103448275862
412379810	1441065778	31.104809138761947	122.30158899567134	11.7	115.31724137931035	109.89655172413794
412379810	1441065779	31.104785533642453	122.3016472412295	11.7	115.28965517241379	109.86206896551724
412379810	1441065780	31.104761935696907	122.3017056020559	11.7	115.26206896551723	109.82758620689656
412379810	1441065781	31.104738344641717	122.3017640732111	11.7	115.23448275862069	109.79310344827587
412379810	1441065782	31.10471476019331	122.30182264975575	11.7	115.20689655172413	109.75862068965517
412379810	1441065783	31.104691182068116	122.30188132675043	11.7	115.17931034482757	109.72413793103449
412379810	1441065784	31.10466760998257	122.30194009925579	11.7	115.15172413793103	109.6896551724138
412379810	1441065785	31.104644043653142	122.30199896233248	11.7	115.12413793103447	109.65517241379311
412379810	1441065786	31.10462048279628	122.30205791104108	11.7	115.09655172413792	109.62068965517241
412379810	1441065787	31.104596927128455	122.30211694044226	11.7	115.06896551724137	109.58620689655173
412379810	1441065788	31.104573376366126	122.30217604559661	11.7	115.04137931034481	109.55172413793105
412379810	1441065789	31.104549830225814	122.30223522156486	11.7	115.01379310344826	109.51724137931035
412379810	1441065790	31.10452628842399	122.30229446340759	11.7	114.98620689655174	109.48275862068967
412379810	1441065791	31.104502750677163	122.30235376618546	11.7	114.95862068965518	109.44827586206897
412379810	1441065792	31.104479216701872	122.30241312495916	11.7	114.93103448275863	109.41379310344828
412379810	1441065793	31.104455686214603	122.3024725347893	11.7	114.90344827586208	109.37931034482759
412379810	1441065794	31.10443215893191	122.30253199073658	11.7	114.87586206896552	109.34482758620689
412379810	1441065795	31.104408634570337	122.30259148786163	11.7	114.84827586206897	109.3103448275862
412379810	1441065796	31.10438511284642	122.30265102122516	11.7	114.82068965517242	109.27586206896551
412379810	1441065797	31.104361593476717	122.30271058588785	11.7	114.79310344827586	109.24137931034483
412379810	1441065798	31.10433807617781	122.30277017691033	11.7	114.76551724137931	109.20689655172413
412379810	1441065799	31.104314560666275	122.30282978935334	11.7	114.73793103448276	109.17241379310344
412379810	1441065800	31.104291046658695	122.30288941827752	11.7	114.71034482758621	109.13793103448276
412379810	1441065801	31.104267533871663	122.30294905874358	11.7	114.68275862068965	109.10344827586206
412379810	1441065802	31.104244022021792	122.30300870581222	11.7	114.6551724137931	109.06896551724138
412379810	1441065803	31.104220510825694	122.30306835454411	11.7	114.62758620689655	109.03448275862068
412379810	1441065804	31.104197	122.303128	11.7	114.6	109.0
412379810	1441065805	31.104173491887327	122.30318763110668	11.7	114.62105263157893	109.05263157894737
412379810	1441065806	31.104149999334396	122.30324721225543	11.7	114.6421052631579	109.10526315789474
412379810	1441065807	31.104126537813997	122.30330670170373	11.7	114.66315789473683	109.1578947368421
412379810	1441065808	31.104103122798993	122.30336605770911	11.7	114.6842105263158	109.21052631578947
412379810	1441065809	31.104079769762333	122.30342523852917	11.7	114.70526315789473	109.26315789473685
412379810	1441065810	31.104056494177005	122.30348420242166	11.7	114.72631578947369	109.31578947368422
412379810	1441065811	31.104033311516133	122.30354290764429	11.7	114.74736842105263	109.36842105263159
412379810	1441065812	31.104010237252883	122.30360131245496	11.7	114.76842105263157	109.42105263157895
412379810	1441065813	31.103987286860505	122.30365937511158	11.7	114.78947368421053	109.47368421052632
412379810	1441065814	31.10396447581233	122.30371705387215	11.7	114.81052631578946	109.52631578947368
412379810	1441065815	31.103941819581706	122.30377430699475	11.7	114.83157894736843	109.57894736842105
412379810	1441065816	31.10391933364215	122.3038310927375	11.7	114.85263157894737	109.63157894736842
412379810	1441065817	31.103897033467184	122.30388736935866	11.7	114.8736842105263	109.68421052631578
412379810	1441065818	31.103874934530392	122.30394309511647	11.7	114.89473684210526	109.73684210526315
412379810	1441065819	31.10385305230546	122.30399822826928	11.7	114.9157894736842	109.78947368421053
412379810	1441065820	31.10383140226613	122.30405272707553	11.7	114.93684210526317	109.8421052631579
412379810	1441065821	31.103809999886202	122.30410654979372	11.7	114.95789473684209	109.89473684210527
412379810	1441065822	31.103788860639508	122.30415965468234	11.7	114.97894736842106	109.94736842105263
412379810	1441065823	31.103767999999988	122.30421200000002	11.7	115.0	110.0
412379810	1441065824	31.103747414902315	122.30426358989479	11.7	115.0	110.0
412379810	1441065825	31.103727028123842	122.30431461207223	11.7	115.0	110.0
412379810	1441065826	31.10370674390224	122.30436530012692	11.7	115.0	110.0
412379810	1441065827	31.10368646647485	122.304415887653	11.7	115.0	110.0
412379810	1441065828	31.10366610007863	122.30446660824427	11.7	115.0	110.0
412379810	1441065829	31.10364554895013	122.30451769549413	11.7	115.0	110.0
412379810	1441065830	31.10362471732556	122.3045693829955	11.7	115.0	110.0
412379810	1441065831	31.103603509440685	122.304621904341	11.7	115.0	110.0
412379810	1441065832	31.103581829530942	122.30467549312277	11.7	115.0	110.0
412379810	1441065833	31.1035595818313	122.30473038293245	11.7	115.0	110.0
412379810	1441065834	31.10353667057629	122.30478680736131	11.7	115.0	110.0
412379810	1441065835	31.103512999999985	122.304845	11.7	115.0	110.0
412379810	1441065836	31.10348851275298	122.30490509862847	11.7	115.03333333333332	110.0
412379810	1441065837	31.103463305153703	122.30496685778542	11.7	115.06666666666666	110.0
412379810	1441065838	31.103437511938157	122.3050299361998	11.7	115.1	110.0
412379810	1441065839	31.103411267842926	122.30509399260123	11.7	115.13333333333334	110.0
412379810	1441065840	31.103384707605272	122.30515868572	11.7	115.16666666666666	110.0
412379810	1441065841	31.10335796596317	122.30522367428712	11.7	115.2	110.0
412379810	1441065842	31.103331177655235	122.30528861703439	11.7	115.23333333333333	110.0
412379810	1441065843	31.103304477420828	122.30535317269427	11.7	115.26666666666668	110.0
412379810	1441065844	31.103277999999996	122.30541699999999	11.7	115.3	110.0
412379810	1441065845	31.103251852915587	122.30547982543028	11.7	115.395	110.05
412379810	1441065846	31.10322603481942	122.30554164644344	11.7	115.49	110.1
412379810	1441065847	31.10320051714529	122.30560252824239	11.7	115.58500000000001	110.15
412379810	1441065848	31.103175271326933	122.30566253602991	11.7	115.68	110.2
412379810	1441065849	31.103150268797886	122.30572173500869	11.7	115.775	110.25
412379810	1441065850	31.103125480991572	122.30578019038117	11.7	115.87000000000002	110.30000000000001
412379810	1441065851	31.10310087934126	122.30583796734973	11.7	115.96500000000002	110.35000000000001
412379810	1441065852	31.10307643528011	122.30589513111656	11.7	116.06	110.4
412379810	1441065853	31.103052120241138	122.30595174688375	11.7	116.155	110.45
412379810	1441065854	31.10302790565725	122.30600787985317	11.7	116.25	110.5
412379810	1441065855	31.103003762961194	122.30606359522665	11.7	116.34500000000001	110.55000000000001
412379810	1441065856	31.102979663585653	122.3061189582058	11.7	116.44000000000001	110.60000000000001
412379810	1441065857	31.102955578963165	122.3061740339922	11.7	116.535	110.65
412379810	1441065858	31.102931480526152	122.30622888778721	11.7	116.63000000000002	110.7
412379810	1441065859	31.102907339706903	122.30628358479211	11.7	116.72500000000002	110.75
412379810	1441065860	31.102883127937613	122.30633819020804	11.7	116.82000000000001	110.8
412379810	1441065861	31.102858816650368	122.30639276923596	11.7	116.915	110.85
412379810	1441065862	31.102834377277134	122.30644738707682	11.7	117.01	110.89999999999999
412379810	1441065863	31.10280978124976	122.30650210893128	11.7	117.10500000000002	110.95
412379810	1441065864	31.102785	122.306557	11.7	117.20000000000002	111.0
412379810	1441065865	31.10276001167063	122.30661211137092	11.7	117.25263157894739	110.89473684210527
412379810	1441065866	31.102734821249037	122.30666743768188	11.7	117.30526315789474	110.78947368421053
412379810	1441065867	31.10270944043374	122.30672295945817	11.7	117.35789473684213	110.6842105263158
412379810	1441065868	31.10268388092337	122.30677865722515	11.7	117.41052631578948	110.57894736842105
412379810	1441065869	31.102658154416517	122.3068345115082	11.7	117.46315789473687	110.47368421052632
412379810	1441065870	31.102632272611828	122.30689050283281	11.7	117.51578947368422	110.36842105263159
412379810	1441065871	31.102606247208012	122.30694661172447	11.7	117.56842105263159	110.26315789473685
412379810	1441065872	31.102580089903803	122.3070028187087	11.7	117.62105263157895	110.15789473684211
412379810	1441065873	31.102553812397918	122.3070591043111	11.7	117.67368421052633	110.05263157894737
412379810	1441065874	31.10252742638919	122.30711544905735	11.7	117.72631578947369	109.94736842105263
412379810	1441065875	31.10250094357643	122.30717183347306	11.7	117.77894736842106	109.8421052631579
412379810	1441065876	31.102474375658492	122.30722823808406	11.7	117.83157894736841	109.73684210526315
412379810	1441065877	31.102447734334294	122.30728464341608	11.7	117.8842105263158	109.63157894736842
412379810	1441065878	31.102421031302757	122.30734102999494	11.7	117.93684210526315	109.52631578947368
412379810	1441065879	31.102394278262842	122.30739737834658	11.7	117.98947368421054	109.42105263157895
412379810	1441065880	31.102367486913554	122.30745366899689	11.7	118.0421052631579	109.31578947368422
412379810	1441065881	31.102340668953918	122.30750988247186	11.7	118.09473684210526	109.21052631578947
412379810	1441065882	31.102313836083034	122.30756599929755	11.7	118.14736842105262	109.10526315789474
412379810	1441065883	31.102286999999997	122.30762199999998	11.7	118.2	109.0
412379810	1441065884	31.102260170738994	122.30767787140033	11.7	118.25714285714287	108.85714285714285
412379810	1441065885	31.102233351674325	122.30773362549976	11.7	118.3142857142857	108.71428571428572
412379810	1441065886	31.10220654451539	122.30778928059442	11.7	118.37142857142857	108.57142857142857
412379810	1441065887	31.10217975097148	122.30784485498043	11.7	118.42857142857143	108.42857142857143
412379810	1441065888	31.102152972751885	122.30790036695389	11.7	118.4857142857143	108.28571428571428
412379810	1441065889	31.102126211565874	122.30795583481098	11.7	118.54285714285713	108.14285714285715
412379810	1441065890	31.102099469122642	122.30801127684772	11.7	118.60000000000001	108.0
412379810	1441065891	31.102072747131402	122.3080667113602	11.7	118.65714285714287	107.85714285714285
412379810	1441065892	31.102046047301304	122.30812215664449	11.7	118.71428571428571	107.71428571428571
412379810	1441065893	31.102019371341488	122.30817763099662	11.7	118.77142857142857	107.57142857142857
412379810	1441065894	31.101992720961036	122.30823315271265	11.7	118.82857142857144	107.42857142857143
412379810	1441065895	31.101966097869	122.30828874008851	11.7	118.8857142857143	107.28571428571428
412379810	1441065896	31.101939503774457	122.30834441142028	11.7	118.94285714285714	107.14285714285715
412379810	1441065897	31.101912940386367	122.30840018500389	11.7	119.0	107.0
412379810	1441065898	31.10188640941371	122.30845607913531	11.7	119.05714285714286	106.85714285714285
412379810	1441065899	31.10185991256542	122.3085121121105	11.7	119.1142857142857	106.71428571428571
412379810	1441065900	31.101833451550412	122.30856830222538	11.7	119.17142857142856	106.57142857142857
412379810	1441065901	31.101807028077538	122.30862466777589	11.7	119.22857142857143	106.42857142857143
412379810	1441065902	31.10178064385566	122.30868122705789	11.7	119.2857142857143	106.28571428571428
412379810	1441065903	31.101754300593544	122.3087379983673	11.7	119.34285714285714	106.14285714285714
412379810	1441065904	31.101728000000005	122.30879499999999	11.7	119.4	106.0
412379810	1441065905	31.101701748711168	122.30885223730469	11.684999999999999	119.19000000000001	105.9
412379810	1441065906	31.101675573072914	122.30890966384165	11.67	118.98	105.8
412379810	1441065907	31.101649504358615	122.3089672202241	11.655	118.77	105.7
412379810	1441065908	31.101623573841742	122.30902484706553	11.639999999999999	118.56	105.6
412379810	1441065909	31.101597812795887	122.30908248497943	11.625	118.35000000000002	105.5
412379810	1441065910	31.101572252494776	122.30914007457949	11.61	118.14	105.39999999999999
412379810	1441065911	31.101546924212176	122.30919755647949	11.594999999999999	117.92999999999999	105.3
412379810	1441065912	31.10152185922204	122.30925487129346	11.58	117.72	105.19999999999999
412379810	1441065913	31.10149708879838	122.30931195963544	11.565	117.51000000000002	105.10000000000001
412379810	1441065914	31.101472644215328	122.30936876211962	11.55	117.30000000000001	105.00000000000001
412379810	1441065915	31.101448556747123	122.30942521936043	11.535	117.08999999999999	104.9
412379810	1441065916	31.10142485766809	122.30948127197227	11.52	116.88000000000001	104.80000000000001
412379810	1441065917	31.10140157825268	122.30953686056975	11.505	116.67000000000002	104.7
412379810	1441065918	31.101378749775463	122.30959192576762	11.49	116.46000000000001	104.60000000000001
412379810	1441065919	31.10135640351103	122.30964640818065	11.475	116.25	104.5
412379810	1441065920	31.10133457073416	122.30970024842385	11.46	116.04	104.4
412379810	1441065921	31.101313282719673	122.30975338711217	11.445	115.83000000000003	104.3
412379810	1441065922	31.10129257074246	122.30980576486083	11.43	115.62	104.2
412379810	1441065923	31.101272466077546	122.30985732228498	11.415000000000001	115.41	104.1
412379810	1441065924	31.101252999999993	122.309908	11.4	115.2	104.0
412379810	1441065925	31.1012341714431	122.30995780229291	11.4	115.03000000000002	104.0
412379810	1441065926	31.101215849972483	122.3100069881374	11.4	114.86	104.0
412379810	1441065927	31.101197872811422	122.31005588017821	11.4	114.69000000000001	104.0
412379810	1441065928	31.101180077182683	122.31010480105952	11.4	114.52	104.0
412379810	1441065929	31.101162300308552	122.31015407342495	11.4	114.35000000000001	104.0
412379810	1441065930	31.101144379410773	122.31020401991759	11.4	114.18	104.0
412379810	1441065931	31.101126151710606	122.31025496317986	11.4	114.01	104.0
412379810	1441065932	31.101107454428767	122.31030722585362	11.4	113.84	104.0
412379810	1441065933	31.1010881247854	122.31036113058015	11.4	113.67	104.0
412379810	1441065934	31.10106799999999	122.310417	11.4	113.5	104.0
412379810	1441065935	31.101046969092906	122.31047504087967	11.4	113.48888888888888	104.0
412379810	1441065936	31.101025128289912	122.31053499649218	11.4	113.47777777777779	104.0
412379810	1441065937	31.10100262561873	122.3105964942377	11.4	113.46666666666667	104.0
412379810	1441065938	31.10097960910779	122.31065916151708	11.4	113.45555555555556	104.0
412379810	1441065939	31.10095622678614	122.31072262573177	11.4	113.44444444444444	104.0
412379810	1441065940	31.100932626683594	122.31078651428406	11.4	113.43333333333334	104.0
412379810	1441065941	31.100908956830732	122.31085045457691	11.4	113.42222222222223	104.0
412379810	1441065942	31.100885365258844	122.31091407401405	11.4	113.41111111111113	104.0
412379810	1441065943	31.100862	122.310977	11.4	113.4	104.0
412379810	1441065944	31.10083898131311	122.31103893392755	11.395	113.385	104.0
412379810	1441065945	31.100816318362146	122.31109987314059	11.39	113.37	104.0
412379810	1441065946	31.100793992537106	122.31115988897048	11.385	113.355	104.0
412379810	1441065947	31.10077198522784	122.3112190527485	11.38	113.34000000000002	104.0
412379810	1441065948	31.100750277824034	122.31127743580579	11.375	113.325	104.0
412379810	1441065949	31.10072885171527	122.31133510947336	11.370000000000001	113.31	104.0
412379810	1441065950	31.100707688290946	122.31139214508211	11.365	113.295	104.0
412379810	1441065951	31.100686768940335	122.31144861396282	11.360000000000001	113.28	104.0
412379810	1441065952	31.100666075052565	122.31150458744618	11.355	113.265	104.0
412379810	1441065953	31.100645588016643	122.31156013686268	11.350000000000001	113.25	104.0
412379810	1441065954	31.10062528922146	122.31161533354283	11.345	113.235	104.0
412379810	1441065955	31.10060516005574	122.31167024881697	11.34	113.22	104.0
412379810	1441065956	31.100585181908137	122.31172495401529	11.335	113.20500000000001	104.0
412379810	1441065957	31.10056533616713	122.31177952046797	11.33	113.19000000000001	104.0
412379810	1441065958	31.10054560422109	122.31183401950501	11.325000000000001	113.17500000000001	104.0
412379810	1441065959	31.10052596745826	122.31188852245637	11.32	113.16	104.0
412379810	1441065960	31.100506407266792	122.31194310065183	11.315000000000001	113.145	104.0
412379810	1441065961	31.10048690503469	122.3119978254212	11.31	113.13	104.0
412379810	1441065962	31.100467442149853	122.31205276809408	11.305000000000001	113.115	104.0
412379810	1441065963	31.100447999999997	122.312108	11.3	113.1	104.0
412379810	1441065964	31.100428556079663	122.31216357140113	11.3	113.10909090909091	104.0
412379810	1441065965	31.10040907231077	122.31221944829058	11.3	113.11818181818182	104.0
412379810	1441065966	31.100389506722177	122.31227557559407	11.3	113.12727272727274	104.0
412379810	1441065967	31.100369817342862	122.31233189823735	11.3	113.13636363636364	104.0
412379810	1441065968	31.10034996220188	122.312388361146	11.3	113.14545454545456	104.0
412379810	1441065969	31.100329899328376	122.31244490924564	11.3	113.15454545454546	104.0
412379810	1441065970	31.100309586751585	122.31250148746177	11.3	113.16363636363636	104.0
412379810	1441065971	31.100288982500885	122.31255804071989	11.3	113.17272727272727	104.0
412379810	1441065972	31.100268044605667	122.3126145139454	11.3	113.18181818181819	104.0
412379810	1441065973	31.10024673109551	122.31267085206368	11.3	113.1909090909091	104.0
412379810	1441065974	31.100225	122.312727	11.3	113.2	104.0
412379810	1441065975	31.100202826860514	122.3127829187767	11.3	113.41000000000001	103.70000000000002
412379810	1441065976	31.10018025726491	122.31283863380429	11.3	113.62	103.4
412379810	1441065977	31.100157354312664	122.31289418659047	11.3	113.83000000000001	103.1
412379810	1441065978	31.100134181103144	122.31294961864293	11.3	114.04	102.80000000000001
412379810	1441065979	31.100110800735678	122.31300497146964	11.3	114.25	102.50000000000001
412379810	1441065980	31.10008727630948	122.31306028657855	11.3	114.46000000000001	102.2
412379810	1441065981	31.10006367092373	122.31311560547776	11.3	114.66999999999999	101.89999999999999
412379810	1441065982	31.10004004767757	122.31317096967551	11.3	114.88000000000001	101.60000000000001
412379810	1441065983	31.10001646967001	122.31322642068012	11.3	115.09000000000002	101.30000000000001
412379810	1441065984	31.099993000000005	122.313282	11.3	115.3	101.0
412379810	1441065985	31.09996969282242	122.31333774027905	11.286206896551725	115.04827586206896	100.79310344827587
412379810	1441065986	31.099946566515893	122.31339363870273	11.27241379310345	114.79655172413794	100.58620689655173
412379810	1441065987	31.099923630514997	122.31344968359191	11.258620689655173	114.5448275862069	100.37931034482759
412379810	1441065988	31.099900894254382	122.31350586326741	11.244827586206897	114.29310344827587	100.17241379310344
412379810	1441065989	31.099878367168646	122.3135621660502	11.231034482758622	114.04137931034482	99.96551724137932
412379810	1441065990	31.09985605869247	122.31361858026123	11.217241379310346	113.78965517241379	99.75862068965517
412379810	1441065991	31.09983397826052	122.3136750942215	11.203448275862069	113.53793103448275	99.55172413793105
412379810	1441065992	31.099812135307495	122.31373169625196	11.189655172413794	113.28620689655172	99.34482758620689
412379810	1441065993	31.099790539268124	122.31378837467376	11.175862068965518	113.0344827586207	99.13793103448276
412379810	1441065994	31.099769199577132	122.31384511780793	11.162068965517243	112.78275862068966	98.93103448275863
412379810	1441065995	31.099748125669276	122.31390191397563	11.148275862068965	112.53103448275863	98.72413793103449
412379810	1441065996	31.099727326979355	122.313958751498	11.13448275862069	112.27931034482759	98.51724137931035
412379810	1441065997	31.09970681294217	122.31401561869623	11.120689655172415	112.02758620689656	98.3103448275862
412379810	1441065998	31.099686592992548	122.31407250389155	11.10689655172414	111.77586206896552	98.10344827586208
412379810	1441065999	31.099666676565317	122.3141293954052	11.093103448275862	111.52413793103449	97.89655172413794
412379810	1441066000	31.09964707309536	122.31418628155852	11.079310344827586	111.27241379310344	97.6896551724138
412379810	1441066001	31.09962779201756	122.31424315067275	11.065517241379311	111.02068965517242	97.48275862068965
412379810	1441066002	31.099608842766823	122.31429999106932	11.051724137931036	110.76896551724138	97.27586206896552
412379810	1441066003	31.099590234778084	122.31435679106954	11.037931034482758	110.51724137931035	97.06896551724138
412379810	1441066004	31.09957197748629	122.31441353899488	11.024137931034483	110.26551724137931	96.86206896551725
412379810	1441066005	31.099554080326406	122.31447022316677	11.010344827586207	110.01379310344828	96.65517241379311
412379810	1441066006	31.099536552733436	122.31452683190665	10.996551724137932	109.76206896551724	96.44827586206897
412379810	1441066007	31.09951940414241	122.3145833535361	10.982758620689655	109.51034482758621	96.24137931034484
412379810	1441066008	31.099502643988327	122.31463977637655	10.96896551724138	109.25862068965517	96.0344827586207
412379810	1441066009	31.099486281706266	122.3146960887496	10.955172413793104	109.00689655172414	95.82758620689656
412379810	1441066010	31.099470326731286	122.31475227897687	10.941379310344828	108.7551724137931	95.62068965517241
412379810	1441066011	31.0994547884985	122.31480833537992	10.927586206896553	108.50344827586207	95.41379310344828
412379810	1441066012	31.09943967644303	122.31486424628042	10.913793103448276	108.25172413793103	95.20689655172414
412379810	1441066013	31.099424999999997	122.31492000000001	10.9	108.0	95.0
412379810	1441066014	31.09941075933459	122.31497559053743	10.89	107.74000000000001	94.9
412379810	1441066015	31.09939691753208	122.31503103459944	10.88	107.48	94.80000000000001
412379810	1441066016	31.09938342840773	122.31508635456977	10.870000000000001	107.22	94.70000000000002
412379810	1441066017	31.09937024577678	122.31514157283196	10.860000000000001	106.96	94.60000000000001
412379810	1441066018	31.099357323454424	122.3151967117695	10.850000000000001	106.7	94.5
412379810	1441066019	31.09934461525579	122.31525179376574	10.84	106.44000000000001	94.4
412379810	1441066020	31.09933207499599	122.31530684120385	10.83	106.18	94.30000000000001
412379810	1441066021	31.099319656490078	122.31536187646695	10.82	105.92	94.2
412379810	1441066022	31.099307313553076	122.31541692193807	10.81	105.66000000000001	94.1
412379810	1441066023	31.09929499999999	122.31547200000001	10.8	105.4	94.0
412379810	1441066024	31.09928267243966	122.31552713422933	10.790909090909091	105.3909090909091	93.9090909090909
412379810	1441066025	31.099270298656606	122.31558235297756	10.781818181818183	105.38181818181819	93.81818181818183
412379810	1441066026	31.099257849229193	122.31563768578995	10.772727272727273	105.37272727272727	93.72727272727273
412379810	1441066027	31.09924529473572	122.31569316221166	10.763636363636364	105.36363636363636	93.63636363636364
412379810	1441066028	31.099232605754498	122.31574881178776	10.754545454545454	105.35454545454546	93.54545454545455
412379810	1441066029	31.0992197528637	122.31580466406325	10.745454545454546	105.34545454545456	93.45454545454545
412379810	1441066030	31.099206706641507	122.31586074858302	10.736363636363636	105.33636363636364	93.36363636363637
412379810	1441066031	31.09919343766601	122.31591709489192	10.727272727272727	105.32727272727273	93.27272727272728
412379810	1441066032	31.09917991651527	122.31597373253462	10.718181818181817	105.31818181818183	93.18181818181819
412379810	1441066033	31.099166113767286	122.31603069105581	10.709090909090909	105.30909090909091	93.0909090909091
412379810	1441066034	31.099152	122.31608800000001	10.7	105.3	93.0
412379810	1441066035	31.099137570507743	122.31614564904905	10.7	105.38	92.8
412379810	1441066036	31.099122919450835	122.31620346843431	10.7	105.46000000000001	92.60000000000001
412379810	1441066037	31.09910816570636	122.31626124852492	10.7	105.54	92.4
412379810	1441066038	31.09909342815184	122.3163187796904	10.7	105.61999999999999	92.2
412379810	1441066039	31.09907882566513	122.31637585230071	10.7	105.69999999999999	92.0
412379810	1441066040	31.09906447712448	122.31643225672617	10.7	105.78	91.8
412379810	1441066041	31.09905050140852	122.31648778333754	10.7	105.86	91.60000000000001
412379810	1441066042	31.099037017396192	122.31654222250594	10.7	105.93999999999998	91.4
412379810	1441066043	31.099024143966805	122.31659536460283	10.7	106.02	91.2
412379810	1441066044	31.09901199999999	122.316647	10.7	106.1	91.0
412379810	1441066045	31.099000660541517	122.31669702670236	10.69	105.88	90.8
412379810	1441066046	31.0989900253006	122.31674577324605	10.68	105.66	90.6
412379810	1441066047	31.098979950151712	122.31679367579954	10.67	105.44	90.4
412379810	1441066048	31.098970290968623	122.31684117053081	10.66	105.22	90.2
412379810	1441066049	31.098960903624448	122.31688869360734	10.649999999999999	105.00000000000001	90.0
412379810	1441066050	31.09895164399166	122.31693668119618	10.639999999999999	104.78000000000002	89.8
412379810	1441066051	31.09894236794207	122.31698556946395	10.629999999999999	104.56000000000002	89.6
412379810	1441066052	31.098932931346777	122.31703579457681	10.62	104.34000000000002	89.4
412379810	1441066053	31.098923190076217	122.31708779270043	10.61	104.12000000000002	89.2
412379810	1441066054	31.09891299999999	122.31714199999999	10.6	103.90000000000002	89.0
412379810	1441066055	31.098902264570576	122.31719870964172	10.6	103.71111111111112	88.66666666666667
412379810	1441066056	31.098891077574706	122.31725764279786	10.6	103.52222222222223	88.33333333333334
412379810	1441066057	31.09887958038339	122.31731837764274	10.6	103.33333333333334	88.0
412379810	1441066058	31.09886791436826	122.31738049235106	10.6	103.14444444444445	87.66666666666667
412379810	1441066059	31.09885622090179	122.31744356509815	10.6	102.95555555555556	87.33333333333334
412379810	1441066060	31.098844641357218	122.31750717405988	10.6	102.76666666666667	87.00000000000001
412379810	1441066061	31.098833317108646	122.31757089741268	10.6	102.57777777777778	86.66666666666667
412379810	1441066062	31.098822389530977	122.31763431333354	10.6	102.38888888888889	86.33333333333334
412379810	1441066063	31.09881199999999	122.317697	10.6	102.2	86.0
412379810	1441066064	31.09880226177738	122.31775861809217	10.584999999999999	101.805	85.9
412379810	1441066065	31.098793175665886	122.31781915829845	10.57	101.41	85.80000000000001
412379810	1441066066	31.098784714353283	122.31787869380923	10.555	101.015	85.70000000000002
412379810	1441066067	31.098776850527152	122.31793729781474	10.54	100.62	85.60000000000001
412379810	1441066068	31.098769556874952	122.31799504350506	10.525	100.225	85.5
412379810	1441066069	31.098762806083993	122.31805200407022	10.51	99.83	85.4
412379810	1441066070	31.098756570841417	122.31810825270009	10.495	99.435	85.30000000000001
412379810	1441066071	31.098750823834237	122.31816386258441	10.48	99.03999999999999	85.2
412379810	1441066072	31.098745537749323	122.31821890691286	10.465	98.645	85.1
412379810	1441066073	31.09874068527341	122.31827345887505	10.45	98.25	85.0
412379810	1441066074	31.09873623909311	122.31832759166045	10.435	97.855	84.9
412379810	1441066075	31.098732171894895	122.31838137845845	10.42	97.46000000000001	84.80000000000001
412379810	1441066076	31.098728456365095	122.31843489245841	10.405000000000001	97.06500000000001	84.7
412379810	1441066077	31.098725065189967	122.31848820684957	10.39	96.67	84.60000000000001
412379810	1441066078	31.098721971055568	122.31854139482104	10.375	96.275	84.50000000000001
412379810	1441066079	31.098719146647944	122.31859452956199	10.360000000000001	95.88000000000001	84.4
412379810	1441066080	31.09871656465288	122.31864768426142	10.345	95.485	84.3
412379810	1441066081	31.098714197756163	122.31870093210831	10.33	95.09	84.2
412379810	1441066082	31.098712018643365	122.31875434629157	10.315000000000001	94.695	84.10000000000001
412379810	1441066083	31.09871	122.31880800000002	10.3	94.3	84.0
412379810	1441066084	31.098708116334187	122.31886195295029	10.290909090909091	94.0909090909091	84.0
412379810	1441066085	31.098706349445013	122.31891621097043	10.281818181818183	93.88181818181818	84.0
412379810	1441066086	31.098704682954345	122.31897076641627	10.272727272727273	93.67272727272727	84.0
412379810	1441066087	31.098703100484006	122.31902561164368	10.263636363636364	93.46363636363637	84.0
412379810	1441066088	31.0987015856559	122.31908073900841	10.254545454545454	93.25454545454545	84.0
412379810	1441066089	31.098700122091902	122.3191361408662	10.245454545454546	93.04545454545455	84.0
412379810	1441066090	31.098698693413887	122.3191918095728	10.236363636363636	92.83636363636363	84.0
412379810	1441066091	31.098697283243776	122.31924773748386	10.227272727272727	92.62727272727273	84.0
412379810	1441066092	31.09869587520348	122.31930391695502	10.218181818181817	92.41818181818182	84.0
412379810	1441066093	31.098694452914906	122.31936034034189	10.209090909090909	92.20909090909092	84.0
412379810	1441066094	31.098693000000008	122.31941700000002	10.2	92.0	84.0
412379810	1441066095	31.098691504897385	122.31947386037521	10.2	91.97	84.0
412379810	1441066096	31.098689975312347	122.31953077427433	10.2	91.94000000000001	84.0
412379810	1441066097	31.09868842376716	122.31958756659462	10.2	91.91000000000001	84.0
412379810	1441066098	31.098686862784387	122.31964406223327	10.2	91.88000000000001	84.0
412379810	1441066099	31.09868530488692	122.31970008608755	10.2	91.85000000000001	84.0
412379810	1441066100	31.0986837625979	122.31975546305476	10.2	91.82000000000001	84.0
412379810	1441066101	31.09868224844082	122.31981001803223	10.2	91.79	84.0
412379810	1441066102	31.098680774939403	122.31986357591732	10.2	91.76	84.0
412379810	1441066103	31.098679354617698	122.31991596160745	10.2	91.73	84.0
412379810	1441066104	31.098677999999996	122.31996699999999	10.2	91.7	84.0
412379810	1441066105	31.098676720788053	122.32001661423244	10.209999999999999	91.65	84.0
412379810	1441066106	31.098675515392717	122.32006512040229	10.219999999999999	91.60000000000001	84.0
412379810	1441066107	31.098674379401533	122.32011293284701	10.23	91.55000000000001	84.0
412379810	1441066108	31.098673308401377	122.32016046590404	10.24	91.50000000000001	84.0
412379810	1441066109	31.09867229797854	122.32020813391077	10.25	91.45000000000002	84.0
412379810	1441066110	31.098671343718703	122.32025635120468	10.26	91.4	84.0
412379810	1441066111	31.09867044120686	122.32030553212317	10.27	91.35000000000001	84.0
412379810	1441066112	31.098669586027466	122.32035609100365	10.280000000000001	91.30000000000001	84.0
412379810	1441066113	31.098668773764185	122.32040844218345	10.290000000000001	91.25	84.0
412379810	1441066114	31.098668	122.320463	10.3	91.2	84.0
412379810	1441066115	31.098667261634276	122.32052003244682	10.3	91.17777777777778	84.0
412379810	1441066116	31.09866656083489	122.32057922214203	10.3	91.15555555555557	84.0
412379810	1441066117	31.09866590108754	122.3206401053598	10.3	91.13333333333333	84.0
412379810	1441066118	31.098665285878695	122.32070221837446	10.3	91.11111111111111	84.0
412379810	1441066119	31.098664718695694	122.32076509746025	10.3	91.08888888888889	84.0
412379810	1441066120	31.098664203026747	122.32082827889143	10.3	91.06666666666668	84.0
412379810	1441066121	31.09866374236099	122.32089129894226	10.3	91.04444444444444	84.0
412379810	1441066122	31.09866334018843	122.320953693887	10.3	91.02222222222223	84.0
412379810	1441066123	31.09866299999999	122.32101499999999	10.3	91.0	84.0
412379810	1441066124	31.09866272451207	122.32107486539971	10.3	90.93	84.0
412379810	1441066125	31.098662513339935	122.32113338558185	10.3	90.86	84.0
412379810	1441066126	31.098662365323186	122.32119076788635	10.3	90.79	84.0
412379810	1441066127	31.09866227930099	122.3212472196532	10.3	90.72	84.0
412379810	1441066128	31.098662254112142	122.32130294822225	10.3	90.64999999999999	84.0
412379810	1441066129	31.098662288595033	122.32135816093357	10.3	90.58	84.0
412379810	1441066130	31.09866238158777	122.32141306512703	10.3	90.50999999999999	84.0
412379810	1441066131	31.098662531927996	122.32146786814263	10.3	90.44	84.0
412379810	1441066132	31.098662738453065	122.3215227773203	10.3	90.36999999999999	84.0
412379810	1441066133	31.09866299999999	122.321578	10.3	90.3	84.0
412379810	1441066134	31.098663314019635	122.32163369343755	10.3	90.27	84.0
412379810	1441066135	31.09866367241973	122.32168981455192	10.3	90.24	84.0
412379810	1441066136	31.098664065722335	122.32174627017787	10.3	90.21	84.0
412379810	1441066137	31.098664484449706	122.32180296715019	10.3	90.18	84.0
412379810	1441066138	31.098664919124246	122.32185981230356	10.3	90.14999999999999	84.0
412379810	1441066139	31.098665360268523	122.32191671247271	10.3	90.11999999999999	84.0
412379810	1441066140	31.098665798405246	122.3219735744923	10.3	90.08999999999999	84.0
412379810	1441066141	31.098666224057347	122.32203030519698	10.3	90.06	84.0
412379810	1441066142	31.09866662774785	122.32208681142136	10.3	90.03	84.0
412379810	1441066143	31.098667000000003	122.322143	10.3	90.0	84.0
412379810	1441066144	31.098667334055538	122.32219879812646	10.304545454545455	89.97727272727272	84.04545454545455
412379810	1441066145	31.09866763402983	122.32225421443017	10.30909090909091	89.95454545454545	84.0909090909091
412379810	1441066146	31.09866790675659	122.3223092778995	10.313636363636364	89.93181818181819	84.13636363636364
412379810	1441066147	31.098668159069494	122.32236401752296	10.318181818181818	89.9090909090909	84.18181818181819
412379810	1441066148	31.09866839780212	122.32241846228888	10.322727272727274	89.88636363636364	84.22727272727273
412379810	1441066149	31.09866862978803	122.32247264118583	10.327272727272728	89.86363636363636	84.27272727272728
412379810	1441066150	31.098668861860734	122.32252658320222	10.331818181818182	89.8409090909091	84.31818181818181
412379810	1441066151	31.0986691008537	122.32258031732655	10.336363636363638	89.81818181818183	84.36363636363637
412379810	1441066152	31.09866935360029	122.3226338725474	10.340909090909092	89.79545454545455	84.40909090909092
412379810	1441066153	31.098669626933887	122.32268727785319	10.345454545454546	89.77272727272728	84.45454545454545
412379810	1441066154	31.098669927687812	122.32274056223257	10.350000000000001	89.75	84.50000000000001
412379810	1441066155	31.098670262695318	122.32279375467402	10.354545454545455	89.72727272727272	84.54545454545455
412379810	1441066156	31.098670638789596	122.3228468841662	10.35909090909091	89.70454545454547	84.5909090909091
412379810	1441066157	31.09867106280383	122.32289997969762	10.363636363636363	89.68181818181819	84.63636363636364
412379810	1441066158	31.09867154157113	122.32295307025694	10.368181818181819	89.6590909090909	84.68181818181819
412379810	1441066159	31.098672081924576	122.32300618483278	10.372727272727273	89.63636363636364	84.72727272727273
412379810	1441066160	31.09867269069718	122.3230593524138	10.377272727272727	89.61363636363636	84.77272727272727
412379810	1441066161	31.09867337472191	122.32311260198861	10.381818181818183	89.59090909090911	84.81818181818183
412379810	1441066162	31.098674140831708	122.32316596254594	10.386363636363637	89.56818181818183	84.86363636363637
412379810	1441066163	31.098674995859454	122.32321946307447	10.39090909090909	89.54545454545455	84.9090909090909
412379810	1441066164	31.098675946637943	122.32327313256292	10.395454545454546	89.52272727272728	84.95454545454547
412379810	1441066165	31.098677	122.323327	10.4	89.5	85.0
412379810	1441066166	31.098678156984285	122.3233811101526	10.411111111111111	89.44444444444446	85.0
412379810	1441066167	31.09867939545318	122.32343557090002	10.422222222222222	89.3888888888889	85.0
412379810	1441066168	31.098680687474822	122.32349050589964	10.433333333333334	89.33333333333334	85.0
412379810	1441066169	31.09868200511714	122.3235460388088	10.444444444444445	89.27777777777779	85.0
412379810	1441066170	31.098683320447826	122.32360229328474	10.455555555555556	89.22222222222221	85.0
412379810	1441066171	31.09868460553433	122.3236593929847	10.466666666666667	89.16666666666666	85.0
412379810	1441066172	31.098685832443916	122.32371746156585	10.477777777777778	89.11111111111111	85.0
412379810	1441066173	31.098686973243556	122.32377662268527	10.488888888888889	89.05555555555556	85.0
412379810	1441066174	31.098688000000003	122.32383700000001	10.5	89.0	85.0
412379810	1441066175	31.098688890952634	122.32389864785563	10.5	89.05555555555556	85.11111111111111
412379810	1441066176	31.098689649032504	122.32396134335201	10.5	89.11111111111111	85.22222222222223
412379810	1441066177	31.098690283344077	122.32402479427763	10.5	89.16666666666666	85.33333333333333
412379810	1441066178	31.098690802992362	122.32408870842099	10.5	89.22222222222221	85.44444444444444
412379810	1441066179	31.09869121708294	122.3241527935705	10.5	89.27777777777779	85.55555555555557
412379810	1441066180	31.098691534721954	122.32421675751468	10.5	89.33333333333334	85.66666666666667
412379810	1441066181	31.098691765016174	122.32428030804196	10.5	89.3888888888889	85.77777777777779
412379810	1441066182	31.098691917072895	122.32434315294091	10.5	89.44444444444446	85.8888888888889
412379810	1441066183	31.098692	122.32440500000001	10.5	89.5	86.0
412379810	1441066184	31.098692019874974	122.32446563470492	10.51	89.59	86.1
412379810	1441066185	31.098691970651817	122.32452515332979	10.52	89.68	86.2
412379810	1441066186	31.098691843253327	122.32458372984593	10.53	89.77000000000001	86.3
412379810	1441066187	31.098691628601955	122.32464153822461	10.54	89.86000000000001	86.4
412379810	1441066188	31.09869131761981	122.32469875243713	10.55	89.95	86.5
412379810	1441066189	31.09869090122873	122.32475554645468	10.56	90.04	86.6
412379810	1441066190	31.09869037035017	122.32481209424856	10.57	90.13000000000002	86.7
412379810	1441066191	31.098689715905316	122.32486856978991	10.58	90.22000000000001	86.8
412379810	1441066192	31.098688928815072	122.32492514705002	10.59	90.31	86.9
412379810	1441066193	31.098687999999996	122.324982	10.6	90.40000000000002	87.0
412379810	1441066194	31.09868692446087	122.32503925664494	10.6	90.52000000000002	87.0
412379810	1441066195	31.098685713520467	122.3250968611254	10.6	90.64000000000001	87.0
412379810	1441066196	31.098684382582203	122.32515471161592	10.6	90.76	87.0
412379810	1441066197	31.09868294704968	122.32521270629113	10.6	90.88000000000001	87.0
412379810	1441066198	31.098681422326692	122.32527074332552	10.6	91.00000000000001	87.0
412379810	1441066199	31.098679823817196	122.32532872089381	10.6	91.12	87.0
412379810	1441066200	31.098678166925346	122.32538653717064	10.6	91.24	87.0
412379810	1441066201	31.098676467055487	122.32544409033078	10.6	91.36	87.0
412379810	1441066202	31.098674739612143	122.32550127854896	10.6	91.48	87.0
412379810	1441066203	31.098673	122.32555799999999	10.6	91.60000000000001	87.0
412379810	1441066204	31.098671260822606	122.3256141788086	10.604545454545454	91.65454545454546	87.0
412379810	1441066205	31.09866952347821	122.32566984289905	10.60909090909091	91.7090909090909	87.0
412379810	1441066206	31.0986677865637	122.32572504614546	10.613636363636363	91.76363636363637	87.0
412379810	1441066207	31.09866604867581	122.32577984242192	10.618181818181817	91.81818181818183	87.0
412379810	1441066208	31.098664308411223	122.32583428560255	10.622727272727273	91.87272727272727	87.0
412379810	1441066209	31.098662564366503	122.32588842956149	10.627272727272727	91.92727272727272	87.0
412379810	1441066210	31.098660815138125	122.3259423281728	10.631818181818181	91.98181818181818	87.0
412379810	1441066211	31.09865905932247	122.32599603531058	10.636363636363637	92.03636363636363	87.0
412379810	1441066212	31.098657295515824	122.32604960484893	10.64090909090909	92.0909090909091	87.0
412379810	1441066213	31.098655522314402	122.32610309066193	10.645454545454545	92.14545454545456	87.0
412379810	1441066214	31.09865373831433	122.32615654662365	10.649999999999999	92.2	87.0
412379810	1441066215	31.098651942111616	122.32621002660821	10.654545454545454	92.25454545454545	87.0
412379810	1441066216	31.0986501323022	122.32626358448962	10.659090909090908	92.30909090909091	87.0
412379810	1441066217	31.09864830748192	122.32631727414197	10.663636363636362	92.36363636363637	87.0
412379810	1441066218	31.09864646624653	122.3263711494393	10.668181818181818	92.41818181818182	87.0
412379810	1441066219	31.098644607191712	122.32642526425569	10.672727272727272	92.47272727272728	87.0
412379810	1441066220	31.098642728913013	122.32647967246515	10.677272727272726	92.52727272727273	87.0
412379810	1441066221	31.098640830005944	122.32653442794175	10.681818181818182	92.58181818181818	87.0
412379810	1441066222	31.098638909065855	122.32658958455951	10.686363636363636	92.63636363636364	87.0
412379810	1441066223	31.09863696468807	122.32664519619246	10.69090909090909	92.6909090909091	87.0
412379810	1441066224	31.098634995467744	122.32670131671463	10.695454545454545	92.74545454545455	87.0
412379810	1441066225	31.098632999999996	122.326758	10.7	92.8	87.0
412379810	1441066226	31.098630977587167	122.3268152792855	10.7	92.8	87.10000000000001
412379810	1441066227	31.09862893036099	122.32687310525954	10.7	92.8	87.19999999999999
412379810	1441066228	31.098626861160657	122.32693140797343	10.7	92.8	87.29999999999998
412379810	1441066229	31.098624772825474	122.32699011747854	10.7	92.8	87.39999999999999
412379810	1441066230	31.098622668194885	122.32704916382619	10.7	92.8	87.5
412379810	1441066231	31.098620550108457	122.3271084770677	10.7	92.8	87.6
412379810	1441066232	31.09861842140588	122.32716798725447	10.7	92.8	87.69999999999999
412379810	1441066233	31.098616284926948	122.32722762443784	10.7	92.8	87.8
412379810	1441066234	31.09861414351163	122.32728731866922	10.7	92.8	87.9
412379810	1441066235	31.098611999999996	122.32734700000002	10.7	92.8	88.0
412379810	1441066236	31.09860985647287	122.32740661057159	10.703999999999999	92.81	88.0
412379810	1441066237	31.09860771197373	122.32746614088516	10.708	92.82000000000001	88.0
412379810	1441066238	31.09860556478666	122.32752559353207	10.712	92.83	88.0
412379810	1441066239	31.098603413195722	122.3275849711035	10.716	92.84	88.0
412379810	1441066240	31.098601255485022	122.32764427619074	10.719999999999999	92.85	88.0
412379810	1441066241	31.098599089938638	122.32770351138495	10.724	92.86	88.0
412379810	1441066242	31.09859691484065	122.3277626792774	10.728	92.87	88.0
412379810	1441066243	31.09859472847511	122.32782178245931	10.732	92.88	88.0
412379810	1441066244	31.098592529126083	122.32788082352188	10.735999999999999	92.89	88.0
412379810	1441066245	31.098590315077626	122.32793980505637	10.74	92.89999999999999	88.0
412379810	1441066246	31.098588084613798	122.32799872965394	10.744	92.91	88.0
412379810	1441066247	31.098585836018646	122.32805759990582	10.748	92.92	88.0
412379810	1441066248	31.09858356757623	122.32811641840323	10.751999999999999	92.93	88.0
412379810	1441066249	31.09858127757055	122.32817518773734	10.756	92.94000000000001	88.0
412379810	1441066250	31.098578964285675	122.32823391049934	10.76	92.95	88.0
412379810	1441066251	31.098576626005606	122.32829258928044	10.764	92.96000000000001	88.0
412379810	1441066252	31.0985742610144	122.32835122667181	10.767999999999999	92.97	88.0
412379810	1441066253	31.098571867596036	122.32840982526464	10.772	92.98	88.0
412379810	1441066254	31.098569444034553	122.32846838765012	10.776	92.99000000000001	88.0
412379810	1441066255	31.09856698861397	122.32852691641938	10.78	93.0	88.0
412379810	1441066256	31.09856449961826	122.32858541416361	10.783999999999999	93.01	88.0
412379810	1441066257	31.09856197533146	122.328643883474	10.788	93.02	88.0
412379810	1441066258	31.098559414037535	122.32870232694167	10.792	93.03	88.0
412379810	1441066259	31.09855681402048	122.3287607471578	10.796	93.04	88.0
412379810	1441066260	31.0985541735643	122.3288191467135	10.799999999999999	93.05	88.0
412379810	1441066261	31.09855149095296	122.32887752819997	10.804	93.06	88.0
412379810	1441066262	31.098548764470436	122.3289358942083	10.808	93.07	88.0
412379810	1441066263	31.098545992400712	122.32899424732966	10.812	93.08	88.0
412379810	1441066264	31.09854317302772	122.3290525901552	10.816	93.09	88.0
412379810	1441066265	31.09854030463547	122.32911092527601	10.82	93.1	88.0
412379810	1441066266	31.098537385507885	122.32916925528322	10.824	93.11	88.0
412379810	1441066267	31.098534413928924	122.32922758276797	10.828	93.11999999999999	88.0
412379810	1441066268	31.098531388182543	122.32928591032136	10.832	93.13	88.0
412379810	1441066269	31.098528306552694	122.32934424053448	10.836	93.14	88.0
412379810	1441066270	31.098525167323277	122.32940257599847	10.84	93.14999999999999	88.0
412379810	1441066271	31.098521968778257	122.32946091930445	10.844	93.16	88.0
412379810	1441066272	31.098518709201564	122.32951927304347	10.848	93.16999999999999	88.0
412379810	1441066273	31.098515386877093	122.32957763980664	10.852	93.18	88.0
412379810	1441066274	31.0985120000888	122.32963602218504	10.856	93.19	88.0
412379810	1441066275	31.09850854712057	122.32969442276978	10.86	93.2	88.0
412379810	1441066276	31.098505026256316	122.32975284415191	10.864	93.21000000000001	88.0
412379810	1441066277	31.09850143577996	122.32981128892251	10.868	93.22	88.0
412379810	1441066278	31.098497773975385	122.32986975967268	10.872	93.23	88.0
412379810	1441066279	31.0984940391265	122.32992825899345	10.876	93.24	88.0
412379810	1441066280	31.09849022951718	122.32998678947591	10.88	93.25	88.0
412379810	1441066281	31.09848634343132	122.33004535371106	10.884	93.26	88.0
412379810	1441066282	31.0984823791528	122.33010395429004	10.888	93.27	88.0
412379810	1441066283	31.098478334965492	122.3301625938038	10.892	93.28	88.0
412379810	1441066284	31.09847420915327	122.33022127484347	10.896	93.28999999999999	88.0
412379810	1441066285	31.09847	122.33028000000002	10.9	93.3	88.0
412379810	1441066286	31.098465709842376	122.33033877161647	10.9	93.36	88.0
412379810	1441066287	31.09846135722849	122.33039759104363	10.9	93.42	88.0
412379810	1441066288	31.09845696475921	122.33045645938441	10.9	93.48	88.0
412379810	1441066289	31.098452555035486	122.3305153777416	10.9	93.54	88.0
412379810	1441066290	31.09844815065819	122.33057434721826	10.9	93.60000000000001	88.0
412379810	1441066291	31.098443774228254	122.3306333689173	10.9	93.66	88.0
412379810	1441066292	31.098439448346557	122.33069244394189	10.9	93.72000000000001	88.0
412379810	1441066293	31.098435195614023	122.33075157339505	10.9	93.78	88.0
412379810	1441066294	31.098431038631535	122.33081075838	10.9	93.84000000000002	88.0
412379810	1441066295	31.098426999999994	122.33087	10.9	93.9	88.0
412379810	1441066296	31.098423098606634	122.33092929125787	10.9	93.8888888888889	87.88888888888889
412379810	1441066297	31.098419338483904	122.3309885927549	10.9	93.8777777777778	87.77777777777777
412379810	1441066298	31.098415719950726	122.33104785699187	10.9	93.86666666666667	87.66666666666667
412379810	1441066299	31.098412243326024	122.33110703646963	10.9	93.85555555555555	87.55555555555556
412379810	1441066300	31.09840890892888	122.33116608368906	10.9	93.84444444444446	87.44444444444443
412379810	1441066301	31.09840571707844	122.33122495115094	10.9	93.83333333333334	87.33333333333333
412379810	1441066302	31.09840266809393	122.33128359135617	10.9	93.82222222222222	87.22222222222221
412379810	1441066303	31.098399762294644	122.33134195680556	10.9	93.81111111111112	87.1111111111111
412379810	1441066304	31.09839699999999	122.33140000000002	10.9	93.80000000000001	87.0
412379810	1441066305	31.09839437918947	122.33145771118227	10.9	93.73	87.0
412379810	1441066306	31.0983918884826	122.33151523156269	10.9	93.66	87.0
412379810	1441066307	31.09838951415861	122.33157274009353	10.9	93.59	87.0
412379810	1441066308	31.098387242496443	122.33163041572698	10.9	93.52	87.0
412379810	1441066309	31.09838505977468	122.33168843741521	10.9	93.45	87.0
412379810	1441066310	31.09838295227162	122.33174698411027	10.9	93.38000000000001	87.0
412379810	1441066311	31.098380906265188	122.33180623476429	10.9	93.31	87.0
412379810	1441066312	31.098378908033	122.33186636832927	10.9	93.24	87.0
412379810	1441066313	31.098376943852294	122.33192756375719	10.9	93.16999999999999	87.0
412379810	1441066314	31.098374999999987	122.33199	10.9	93.1	87.0
412379810	1441066315	31.098373068025797	122.3320537774226	10.9	93.0111111111111	87.0
412379810	1441066316	31.098371160572135	122.33211868204184	10.9	92.92222222222222	87.0
412379810	1441066317	31.098369295555123	122.33218442128758	10.9	92.83333333333333	87.0
412379810	1441066318	31.098367490891498	122.33225070258979	10.9	92.74444444444444	87.0
412379810	1441066319	31.098365764498507	122.33231723337845	10.9	92.65555555555555	87.0
412379810	1441066320	31.09836413429407	122.33238372108363	10.9	92.56666666666666	87.0
412379810	1441066321	31.09836261819668	122.3324498731355	10.9	92.47777777777777	87.0
412379810	1441066322	31.098361234125434	122.33251539696421	10.9	92.38888888888889	87.0
412379810	1441066323	31.098360000000003	122.33258	10.9	92.3	87.0
412379810	1441066324	31.09835892689243	122.33264344865175	10.9	92.26	87.0
412379810	1441066325	31.098357998482115	122.33270574524282	10.9	92.22	87.0
412379810	1441066326	31.098357191600112	122.3327669510751	10.9	92.18	87.0
412379810	1441066327	31.098356483077364	122.3328271274504	10.9	92.14	87.0
412379810	1441066328	31.098355849744657	122.33288633567051	10.9	92.1	87.0
412379810	1441066329	31.09835526843264	122.33294463703707	10.9	92.06	87.0
412379810	1441066330	31.098354715971837	122.33300209285176	10.9	92.02	87.0
412379810	1441066331	31.09835416919264	122.33305876441612	10.9	91.98	87.0
412379810	1441066332	31.098353604925308	122.3331147130317	10.9	91.94000000000001	87.0
412379810	1441066333	31.098353	122.33317	10.9	91.9	87.0
412379810	1441066334	31.098352335797916	122.3332246946381	10.9	91.9	87.0
412379810	1441066335	31.098351611904956	122.333278898326	10.9	91.9	87.0
412379810	1441066336	31.098350832458003	122.3333327204594	10.9	91.9	87.0
412379810	1441066337	31.098350001593733	122.33338627043396	10.9	91.9	87.0
412379810	1441066338	31.098349123448674	122.33343965764544	10.9	91.9	87.0
412379810	1441066339	31.098348202159166	122.33349299148952	10.9	91.9	87.0
412379810	1441066340	31.09834724186134	122.33354638136191	10.9	91.9	87.0
412379810	1441066341	31.098346246691168	122.3335999366584	10.9	91.9	87.0
412379810	1441066342	31.098345220784445	122.33365376677467	10.9	91.9	87.0
412379810	1441066343	31.098344168276753	122.33370798110654	10.9	91.9	87.0
412379810	1441066344	31.098343093303537	122.33376268904973	10.9	91.9	87.0
412379810	1441066345	31.098342000000002	122.33381800000001	10.9	91.9	87.0
412379810	1441066346	31.098340891590784	122.33387399507268	10.894736842105264	91.85789473684211	87.0
412379810	1441066347	31.098339767658807	122.33393064226112	10.889473684210527	91.81578947368422	87.0
412379810	1441066348	31.09833862687671	122.3339878812783	10.88421052631579	91.77368421052633	87.0
412379810	1441066349	31.098337467917194	122.33404565183716	10.878947368421054	91.73157894736842	87.0
412379810	1441066350	31.09833628945304	122.33410389365056	10.873684210526315	91.68947368421053	87.0
412379810	1441066351	31.098335090157207	122.33416254643147	10.868421052631579	91.64736842105265	87.0
412379810	1441066352	31.098333868702692	122.33422154989282	10.863157894736842	91.60526315789474	87.0
412379810	1441066353	31.09833262376263	122.33428084374746	10.857894736842105	91.56315789473685	87.0
412379810	1441066354	31.09833135401025	122.33434036770836	10.852631578947369	91.52105263157894	87.0
412379810	1441066355	31.098330058118897	122.33440006148844	10.847368421052632	91.47894736842106	87.0
412379810	1441066356	31.098328734762028	122.33445986480055	10.842105263157896	91.43684210526315	87.0
412379810	1441066357	31.098327382613203	122.33451971735765	10.836842105263159	91.39473684210526	87.0
412379810	1441066358	31.09832600034611	122.3345795588726	10.831578947368422	91.35263157894737	87.0
412379810	1441066359	31.09832458663454	122.33463932905832	10.826315789473686	91.31052631578947	87.0
412379810	1441066360	31.0983231401524	122.33469896762773	10.821052631578947	91.26842105263158	87.0
412379810	1441066361	31.098321659573692	122.33475841429369	10.81578947368421	91.22631578947367	87.0
412379810	1441066362	31.098320143572543	122.33481760876914	10.810526315789474	91.18421052631578	87.0
412379810	1441066363	31.098318590823204	122.33487649076693	10.805263157894737	91.14210526315789	87.0
412379810	1441066364	31.098317000000005	122.334935	10.8	91.1	87.0
412379810	1441066365	31.09831537307139	122.3349931128541	10.8	91.08	87.0
412379810	1441066366	31.09831372518187	122.3350509524065	10.8	91.06	87.0
412379810	1441066367	31.09831207476966	122.33510867840745	10.8	91.03999999999999	87.0
412379810	1441066368	31.098310440272712	122.33516645060722	10.8	91.02	87.0
412379810	1441066369	31.098308840128666	122.33522442875606	10.8	91.0	87.0
412379810	1441066370	31.098307292774923	122.33528277260436	10.8	90.98	87.0
412379810	1441066371	31.098305816648555	122.33534164190245	10.8	90.96000000000001	87.0
412379810	1441066372	31.098304430186342	122.33540119640078	10.8	90.94	87.0
412379810	1441066373	31.098303151824766	122.33546159584978	10.8	90.92	87.0
412379810	1441066374	31.098302000000004	122.33552300000001	10.8	90.9	87.0
412379810	1441066375	31.09830098665059	122.33558550415681	10.8	90.85000000000001	87.10000000000001
412379810	1441066376	31.098300097725883	122.3356489458449	10.8	90.80000000000001	87.19999999999999
412379810	1441066377	31.098299312678304	122.33571309814371	10.8	90.75	87.29999999999998
412379810	1441066378	31.098298610960654	122.33577773413269	10.8	90.7	87.39999999999999
412379810	1441066379	31.09829797202626	122.33584262689122	10.8	90.65	87.5
412379810	1441066380	31.098297375328862	122.33590754949853	10.8	90.60000000000001	87.6
412379810	1441066381	31.098296800322654	122.33597227503391	10.8	90.55000000000001	87.69999999999999
412379810	1441066382	31.0982962264623	122.33603657657652	10.8	90.5	87.8
412379810	1441066383	31.098295633202905	122.33610022720553	10.8	90.45	87.9
412379810	1441066384	31.098295	122.33616299999998	10.8	90.40000000000002	88.0
412379810	1441066385	31.098294310268507	122.33622472152227	10.78888888888889	90.34444444444446	88.1111111111111
412379810	1441066386	31.098293563259254	122.33628543226813	10.777777777777779	90.2888888888889	88.22222222222221
412379810	1441066387	31.098292762181835	122.33634522621678	10.766666666666667	90.23333333333335	88.33333333333333
412379810	1441066388	31.098291910245663	122.33640419734729	10.755555555555556	90.17777777777779	88.44444444444444
412379810	1441066389	31.098291010659956	122.33646243963892	10.744444444444444	90.12222222222222	88.55555555555556
412379810	1441066390	31.098290066633766	122.33652004707082	10.733333333333333	90.06666666666668	88.66666666666667
412379810	1441066391	31.098289081375945	122.33657711362214	10.722222222222221	90.01111111111112	88.77777777777777
412379810	1441066392	31.098288058095182	122.33663373327214	10.71111111111111	89.95555555555556	88.88888888888889
412379810	1441066393	31.098287	122.33669000000002	10.7	89.9	89.0
412379810	1441066394	31.098285908757898	122.33674599662865	10.7	90.02727272727273	89.04545454545455
412379810	1441066395	31.098284779872873	122.33680176135563	10.7	90.15454545454546	89.0909090909091
412379810	1441066396	31.098283607308048	122.33685732122224	10.7	90.28181818181818	89.13636363636364
412379810	1441066397	31.098282385026476	122.33691270326975	10.7	90.4090909090909	89.18181818181817
412379810	1441066398	31.098281106991166	122.33696793453937	10.7	90.53636363636363	89.22727272727273
412379810	1441066399	31.09827976716509	122.33702304207236	10.7	90.66363636363637	89.27272727272727
412379810	1441066400	31.098278359511138	122.3370780529099	10.7	90.7909090909091	89.31818181818181
412379810	1441066401	31.098276877992205	122.33713299409321	10.7	90.91818181818184	89.36363636363637
412379810	1441066402	31.09827531657112	122.33718789266348	10.7	91.04545454545456	89.4090909090909
412379810	1441066403	31.09827366921064	122.33724277566182	10.7	91.17272727272729	89.45454545454545
412379810	1441066404	31.0982719298735	122.33729767012949	10.7	91.30000000000001	89.5
412379810	1441066405	31.098270092522398	122.33735260310753	10.7	91.42727272727274	89.54545454545455
412379810	1441066406	31.09826815111995	122.33740760163714	10.7	91.55454545454546	89.5909090909091
412379810	1441066407	31.098266099628763	122.33746269275935	10.7	91.68181818181819	89.63636363636363
412379810	1441066408	31.098263932011367	122.33751790351533	10.7	91.80909090909091	89.68181818181819
412379810	1441066409	31.098261642230284	122.33757326094612	10.7	91.93636363636364	89.72727272727272
412379810	1441066410	31.09825922424795	122.33762879209277	10.7	92.06363636363638	89.77272727272727
412379810	1441066411	31.098256672026782	122.33768452399633	10.7	92.1909090909091	89.81818181818183
412379810	1441066412	31.098253979529108	122.33774048369786	10.7	92.31818181818183	89.86363636363636
412379810	1441066413	31.098251140717267	122.3377966982383	10.7	92.44545454545455	89.9090909090909
412379810	1441066414	31.09824814955349	122.3378531946587	10.7	92.57272727272728	89.95454545454545
412379810	1441066415	31.098244999999995	122.33791000000001	10.7	92.7	90.0
412379810	1441066416	31.098241690778522	122.33796712126025	10.7	92.75555555555556	90.11111111111111
412379810	1441066417	31.09823823964909	122.33802448526582	10.7	92.81111111111112	90.22222222222221
412379810	1441066418	31.09823466913143	122.33808199880026	10.7	92.86666666666667	90.33333333333333
412379810	1441066419	31.098231001745496	122.33813956864722	10.7	92.92222222222223	90.44444444444444
412379810	1441066420	31.09822726001133	122.33819710159032	10.7	92.97777777777779	90.55555555555556
412379810	1441066421	31.098223466449216	122.33825450441331	10.7	93.03333333333335	90.66666666666667
412379810	1441066422	31.09821964357952	122.3383116839	10.7	93.08888888888889	90.77777777777779
412379810	1441066423	31.09821581392288	122.33836854683425	10.7	93.14444444444445	90.88888888888889
412379810	1441066424	31.098212000000004	122.338425	10.7	93.2	91.0
412379810	1441066425	31.098208217651177	122.33848099669441	10.7	93.28	91.0
412379810	1441066426	31.098204455994175	122.33853667626721	10.7	93.36000000000001	91.0
412379810	1441066427	31.0982006974659	122.33859222458123	10.7	93.44	91.0
412379810	1441066428	31.09819692450283	122.33864782749933	10.7	93.52000000000001	91.0
412379810	1441066429	31.098193119541246	122.33870367088413	10.7	93.60000000000001	91.0
412379810	1441066430	31.098189265016998	122.33875994059837	10.7	93.67999999999999	91.0
412379810	1441066431	31.09818534336571	122.3388168225046	10.7	93.76	91.0
412379810	1441066432	31.098181337022567	122.3388745024653	10.7	93.84	91.0
412379810	1441066433	31.0981772284225	122.33893316634298	10.7	93.92000000000002	91.0
412379810	1441066434	31.098172999999996	122.33899300000002	10.7	94.0	91.0
412379810	1441066435	31.09816864092804	122.3390541157345	10.7	94.03	91.0
412379810	1441066436	31.09816416733473	122.3391163315879	10.7	94.06	91.0
412379810	1441066437	31.098159602087375	122.33917939203756	10.7	94.09	91.0
412379810	1441066438	31.09815496805377	122.33924304156098	10.7	94.12	91.0
412379810	1441066439	31.098150288102186	122.33930702463569	10.7	94.14999999999999	91.0
412379810	1441066440	31.098145585101417	122.33937108573933	10.7	94.18	91.0
412379810	1441066441	31.09814088192076	122.33943496934965	10.7	94.21000000000001	91.0
412379810	1441066442	31.098136201430012	122.33949841994459	10.7	94.24000000000001	91.0
412379810	1441066443	31.098131566499497	122.33956118200199	10.7	94.27	91.0
412379810	1441066444	31.098127000000005	122.339623	10.7	94.3	91.0
412379810	1441066445	31.098122518280658	122.33968367778823	10.7	94.35555555555555	91.0
412379810	1441066446	31.09811811160218	122.33974325670219	10.7	94.41111111111111	91.0
412379810	1441066447	31.098113763702997	122.33980183744887	10.7	94.46666666666667	91.0
412379810	1441066448	31.09810945832136	122.33985952073525	10.7	94.52222222222223	91.0
412379810	1441066449	31.09810517919526	122.33991640726809	10.7	94.57777777777777	91.0
412379810	1441066450	31.098100910062534	122.33997259775427	10.7	94.63333333333333	91.0
412379810	1441066451	31.098096634660823	122.34002819290055	10.7	94.68888888888888	91.0
412379810	1441066452	31.09809233672755	122.34008329341357	10.7	94.74444444444444	91.0
412379810	1441066453	31.098088000000004	122.34013800000001	10.7	94.8	91.0
412379810	1441066454	31.09808360878617	122.34019240618478	10.7	94.88333333333333	91.0
412379810	1441066455	31.09807914967743	122.34024657676613	10.7	94.96666666666665	91.0
412379810	1441066456	31.09807460983598	122.34030056936055	10.7	95.05	91.0
412379810	1441066457	31.098069976423847	122.34035444158442	10.7	95.13333333333333	91.0
412379810	1441066458	31.098065236603034	122.34040825105424	10.7	95.21666666666665	91.0
412379810	1441066459	31.098060377535436	122.34046205538638	10.7	95.3	91.0
412379810	1441066460	31.09805538638282	122.34051591219715	10.7	95.38333333333334	91.0
412379810	1441066461	31.098050250306866	122.34056987910289	10.7	95.46666666666667	91.0
412379810	1441066462	31.09804495646916	122.34062401371985	10.7	95.55	91.0
412379810	1441066463	31.098039492031198	122.34067837366422	10.7	95.63333333333333	91.0
412379810	1441066464	31.09803384415439	122.34073301655224	10.7	95.71666666666667	91.0
412379810	1441066465	31.098028	122.340788	10.7	95.8	91.0
412379810	1441066466	31.098021955790564	122.34084336538278	10.7	95.85999999999999	90.89999999999999
412379810	1441066467	31.09801574399391	122.34089908911247	10.7	95.92	90.8
412379810	1441066468	31.098009406139234	122.34095513136022	10.7	95.97999999999999	90.7
412379810	1441066469	31.098002983755805	122.34101145229732	10.7	96.04	90.6
412379810	1441066470	31.09799651837298	122.3410680120951	10.7	96.10000000000001	90.5
412379810	1441066471	31.097990051520185	122.34112477092508	10.7	96.16	90.4
412379810	1441066472	31.097983624726897	122.34118168895881	10.7	96.22000000000001	90.30000000000001
412379810	1441066473	31.09797727952267	122.34123872636799	10.7	96.28	90.2
412379810	1441066474	31.09797105743714	122.3412958433244	10.7	96.34000000000002	90.1
412379810	1441066475	31.097965	122.341353	10.7	96.4	90.0
412379810	1441066476	31.097959138117357	122.34141015982354	10.688888888888888	96.38888888888889	90.0
412379810	1441066477	31.097953460200536	122.34146729925088	10.677777777777777	96.3777777777778	90.0
412379810	1441066478	31.097947944037323	122.3415243979946	10.666666666666666	96.36666666666667	90.0
412379810	1441066479	31.09794256741542	122.34158143576728	10.655555555555555	96.35555555555555	90.0
412379810	1441066480	31.097937308122663	122.34163839228138	10.644444444444444	96.34444444444445	90.0
412379810	1441066481	31.09793214394687	122.34169524724933	10.633333333333333	96.33333333333334	90.0
412379810	1441066482	31.097927052675885	122.34175198038353	10.622222222222222	96.32222222222222	90.0
412379810	1441066483	31.097922012097616	122.34180857139631	10.61111111111111	96.31111111111112	90.0
412379810	1441066484	31.097917000000002	122.341865	10.6	96.3	90.0
412379810	1441066485	31.097911997612282	122.34192127201656	10.6	96.24000000000001	90.0
412379810	1441066486	31.09790699992871	122.34197749770719	10.6	96.17999999999999	90.0
412379810	1441066487	31.097902005384665	122.34203381344278	10.6	96.12	90.0
412379810	1441066488	31.09789701241521	122.34209035559418	10.6	96.06	90.0
412379810	1441066489	31.09789201945524	122.34214726053223	10.6	96.00000000000001	90.0
412379810	1441066490	31.097887024939336	122.34220466462774	10.6	95.94	90.0
412379810	1441066491	31.09788202730187	122.34226270425155	10.6	95.88000000000001	90.0
412379810	1441066492	31.097877024976988	122.34232151577439	10.6	95.82000000000001	90.0
412379810	1441066493	31.09787201639849	122.34238123556696	10.6	95.75999999999999	90.0
412379810	1441066494	31.097866999999994	122.342442	10.6	95.7	90.0
412379810	1441066495	31.097861975153403	122.34250388334308	10.6	95.69	90.1
412379810	1441066496	31.097856944985104	122.34256671146125	10.6	95.68	90.2
412379810	1441066497	31.09785191356048	122.3426302481185	10.6	95.67	90.30000000000001
412379810	1441066498	31.097846884945373	122.34269425707888	10.6	95.66000000000001	90.4
412379810	1441066499	31.097841863206096	122.34275850210649	10.6	95.65	90.5
412379810	1441066500	31.097836852409365	122.34282274696547	10.6	95.63999999999999	90.6
412379810	1441066501	31.097831856622456	122.34288675542004	10.6	95.63	90.7
412379810	1441066502	31.097826879913075	122.34295029123444	10.6	95.61999999999999	90.8
412379810	1441066503	31.09782192634938	122.34301311817298	10.6	95.61	90.89999999999999
412379810	1441066504	31.097816999999992	122.343075	10.6	95.6	91.0
412379810	1441066505	31.09781210142388	122.34313575887833	10.6	95.62222222222222	91.0
412379810	1441066506	31.097807217139703	122.34319545056461	10.6	95.64444444444443	91.0
412379810	1441066507	31.097802330155847	122.34325418921375	10.6	95.66666666666667	91.0
412379810	1441066508	31.09779742348044	122.3433120889807	10.6	95.68888888888888	91.0
412379810	1441066509	31.09779248012141	122.34336926402027	10.6	95.71111111111111	91.0
412379810	1441066510	31.097787483086464	122.3434258284873	10.6	95.73333333333332	91.0
412379810	1441066511	31.097782415383083	122.34348189653647	10.6	95.75555555555556	91.0
412379810	1441066512	31.09777726001857	122.34353758232253	10.6	95.77777777777777	91.0
412379810	1441066513	31.097771999999992	122.34359300000001	10.6	95.8	91.0
412379810	1441066514	31.097766623273436	122.34364824800163	10.6	95.82727272727273	91.0
412379810	1441066515	31.0977611375416	122.34370336187263	10.6	95.85454545454544	91.0
412379810	1441066516	31.097755555446327	122.3437583614363	10.6	95.88181818181818	91.0
412379810	1441066517	31.097749889629448	122.34381326651604	10.6	95.9090909090909	91.0
412379810	1441066518	31.09774415273275	122.34386809693527	10.6	95.93636363636364	91.0
412379810	1441066519	31.09773835739797	122.3439228725174	10.6	95.96363636363637	91.0
412379810	1441066520	31.097732516266824	122.34397761308588	10.6	95.99090909090908	91.0
412379810	1441066521	31.09772664198099	122.34403233846419	10.6	96.01818181818182	91.0
412379810	1441066522	31.097720747182112	122.34408706847584	10.6	96.04545454545455	91.0
412379810	1441066523	31.097714844511838	122.34414182294434	10.6	96.07272727272726	91.0
412379810	1441066524	31.09770894661171	122.34419662169327	10.6	96.10000000000001	91.0
412379810	1441066525	31.097703066123287	122.34425148454619	10.6	96.12727272727274	91.0
412379810	1441066526	31.09769721568811	122.3443064313267	10.6	96.15454545454546	91.0
412379810	1441066527	31.09769140794763	122.34436148185843	10.6	96.18181818181819	91.0
412379810	1441066528	31.09768565554333	122.34441665596503	10.6	96.20909090909092	91.0
412379810	1441066529	31.09767997111658	122.3444719734702	10.6	96.23636363636363	91.0
412379810	1441066530	31.09767436730878	122.34452745419762	10.6	96.26363636363637	91.0
412379810	1441066531	31.09766885676129	122.34458311797103	10.6	96.2909090909091	91.0
412379810	1441066532	31.0976634521154	122.34463898461415	10.6	96.31818181818183	91.0
412379810	1441066533	31.097658166012412	122.34469507395082	10.6	96.34545454545456	91.0
412379810	1441066534	31.097653011093527	122.34475140580481	10.6	96.37272727272727	91.0
412379810	1441066535	31.097648	122.344808	10.6	96.4	91.0
412379810	1441066536	31.097643139257556	122.34486486206113	10.6	96.3777777777778	91.0
412379810	1441066537	31.097638410930518	122.34492194031661	10.6	96.35555555555557	91.0
412379810	1441066538	31.09763379096781	122.34497916879572	10.6	96.33333333333334	91.0
412379810	1441066539	31.09762925531856	122.3450364815277	10.6	96.31111111111112	91.0
412379810	1441066540	31.097624779931923	122.3450938125417	10.6	96.2888888888889	91.0
412379810	1441066541	31.09762034075726	122.34515109586687	10.6	96.26666666666668	91.0
412379810	1441066542	31.097615913743986	122.3452082655323	10.6	96.24444444444445	91.0
412379810	1441066543	31.09761147484169	122.34526525556701	10.6	96.22222222222223	91.0
412379810	1441066544	31.097607000000004	122.345322	10.6	96.2	91.0
412379810	1441066545	31.097602470184917	122.34537846343763	10.6	96.21000000000001	91.0
412379810	1441066546	31.097597886427213	122.34543473279578	10.6	96.22000000000001	91.0
412379810	1441066547	31.097593254773617	122.34549092556784	10.6	96.23	91.0
412379810	1441066548	31.09758858127074	122.34554715924713	10.6	96.24000000000001	91.0
412379810	1441066549	31.097583871964922	122.34560355132696	10.6	96.25	91.0
412379810	1441066550	31.097579132902332	122.34566021930063	10.6	96.26	91.0
412379810	1441066551	31.097574370128914	122.34571728066146	10.6	96.27000000000001	91.0
412379810	1441066552	31.09756958969041	122.34577485290279	10.6	96.28	91.0
412379810	1441066553	31.09756479763233	122.34583305351788	10.6	96.29	91.0
412379810	1441066554	31.09756	122.34589200000002	10.6	96.3	91.0
412379810	1441066555	31.097555200143383	122.34595176383078	10.6	96.3	91.0
412379810	1441066556	31.09755039063208	122.34601223244483	10.6	96.3	91.0
412379810	1441066557	31.097545561340834	122.34607324726507	10.6	96.3	91.0
412379810	1441066558	31.09754070214467	122.3461346497144	10.6	96.3	91.0
412379810	1441066559	31.097535802918923	122.34619628121578	10.6	96.3	91.0
412379810	1441066560	31.09753085353925	122.3462579831921	10.6	96.3	91.0
412379810	1441066561	31.097525843881552	122.34631959706627	10.6	96.3	91.0
412379810	1441066562	31.097520763822086	122.34638096426121	10.6	96.3	91.0
412379810	1441066563	31.097515603237404	122.34644192619989	10.6	96.3	91.0
412379810	1441066564	31.097510352004335	122.34650232430516	10.6	96.3	91.0
412379810	1441066565	31.097505	122.34656200000002	10.6	96.3	91.0
412379810	1441066566	31.097499542294262	122.34662084476686	10.6	96.28750000000001	91.0
412379810	1441066567	31.09749399472687	122.34667895032612	10.6	96.275	91.0
412379810	1441066568	31.097488378329793	122.34673645845771	10.6	96.2625	91.0
412379810	1441066569	31.097482714134756	122.3467935109416	10.6	96.25	91.0
412379810	1441066570	31.09747702317318	122.34685024955776	10.6	96.23750000000001	91.0
412379810	1441066571	31.09747132647627	122.34690681608619	10.6	96.22500000000001	91.0
412379810	1441066572	31.09746564507497	122.34696335230694	10.6	96.2125	91.0
412379810	1441066573	31.09746	122.34702	10.6	96.2	91.0
412379810	1441066574	31.097454408892514	122.34707686948242	10.6	96.185	91.0
412379810	1441066575	31.09744887583646	122.34713394521899	10.6	96.17000000000002	91.0
412379810	1441066576	31.097443401526526	122.34719118021145	10.6	96.15500000000002	91.0
412379810	1441066577	31.097437986657564	122.34724852746162	10.6	96.14000000000001	91.0
412379810	1441066578	31.097432631924395	122.34730593997129	10.6	96.125	91.0
412379810	1441066579	31.09742733802204	122.3473633707422	10.6	96.11	91.0
412379810	1441066580	31.097422105645517	122.34742077277625	10.6	96.095	91.0
412379810	1441066581	31.097416935489964	122.34747809907518	10.6	96.08	91.0
412379810	1441066582	31.097411828250603	122.34753530264082	10.6	96.065	91.0
412379810	1441066583	31.097406784622724	122.34759233647507	10.6	96.05000000000001	91.0
412379810	1441066584	31.097401805301715	122.34764915357971	10.6	96.03500000000001	91.0
412379810	1441066585	31.09739689098306	122.34770570695666	10.6	96.02000000000001	91.0
412379810	1441066586	31.097392042362266	122.34776194960776	10.6	96.00500000000001	91.0
412379810	1441066587	31.097387260135008	122.34781783453487	10.6	95.99000000000001	91.0
412379810	1441066588	31.09738254499696	122.34787331473989	10.6	95.97500000000001	91.0
412379810	1441066589	31.097377897643906	122.3479283432247	10.6	95.96	91.0
412379810	1441066590	31.097373318771723	122.3479828729912	10.6	95.945	91.0
412379810	1441066591	31.097368809076332	122.34803685704132	10.6	95.92999999999999	91.0
412379810	1441066592	31.097364369253718	122.34809024837692	10.6	95.915	91.0
412379810	1441066593	31.09736	122.34814299999998	10.6	95.9	91.0
412379810	1441066594	31.09735569916026	122.34819509826676	10.59090909090909	95.88181818181818	91.0
412379810	1441066595	31.097351453175452	122.34824666295096	10.581818181818182	95.86363636363637	91.0
412379810	1441066596	31.09734724563524	122.34829784718065	10.572727272727272	95.84545454545454	91.0
412379810	1441066597	31.09734306012908	122.3483488040838	10.563636363636363	95.82727272727273	91.0
412379810	1441066598	31.09733888024614	122.3483996867883	10.554545454545455	95.80909090909091	91.0
412379810	1441066599	31.097334689575373	122.34845064842203	10.545454545454545	95.7909090909091	91.0
412379810	1441066600	31.097330471705483	122.34850184211277	10.536363636363637	95.77272727272728	91.0
412379810	1441066601	31.097326210224924	122.3485534209883	10.527272727272727	95.75454545454545	91.0
412379810	1441066602	31.09732188872189	122.34860553817627	10.518181818181818	95.73636363636363	91.0
412379810	1441066603	31.097317490784366	122.34865834680433	10.50909090909091	95.71818181818182	91.0
412379810	1441066604	31.097312999999996	122.34871200000002	10.5	95.7	91.0
412379810	1441066605	31.097308403581383	122.34876660021963	10.5	95.73	91.0
412379810	1441066606	31.09730370324143	122.3488220472344	10.5	95.75999999999999	91.0
412379810	1441066607	31.097298904318414	122.34887819014455	10.5	95.79	91.0
412379810	1441066608	31.097294012150858	122.34893487805012	10.5	95.82000000000001	91.0
412379810	1441066609	31.09728903207752	122.3489919600513	10.5	95.85000000000001	91.0
412379810	1441066610	31.097283969437445	122.3490492852483	10.5	95.88000000000001	91.0
412379810	1441066611	31.097278829569955	122.34910670274137	10.5	95.91	91.0
412379810	1441066612	31.09727361781461	122.34916406163077	10.5	95.94000000000001	91.0
412379810	1441066613	31.09726833951126	122.34922121101687	10.5	95.97000000000001	91.0
412379810	1441066614	31.097262999999998	122.349278	10.5	96.00000000000001	91.0
412379810	1441066615	31.097257605558223	122.34933433723359	10.5	96.03636363636363	90.9090909090909
412379810	1441066616	31.097252166211398	122.34939036958315	10.5	96.07272727272728	90.81818181818183
412379810	1441066617	31.097246692921686	122.34944630346725	10.5	96.10909090909091	90.72727272727273
412379810	1441066618	31.097241196650902	122.34950234530433	10.5	96.14545454545456	90.63636363636363
412379810	1441066619	31.097235688360485	122.34955870151295	10.5	96.18181818181819	90.54545454545455
412379810	1441066620	31.09723017901153	122.34961557851153	10.5	96.21818181818183	90.45454545454545
412379810	1441066621	31.097224679564746	122.34967318271855	10.5	96.25454545454546	90.36363636363637
412379810	1441066622	31.097219200980454	122.34973172055248	10.5	96.29090909090911	90.27272727272728
412379810	1441066623	31.097213754218625	122.34979139843173	10.5	96.32727272727273	90.18181818181817
412379810	1441066624	31.097208350238766	122.34985242277477	10.5	96.36363636363637	90.0909090909091
412379810	1441066625	31.097203	122.349915	10.5	96.4	90.0
412379810	1441066626	31.09719771163305	122.34997923634656	10.5	96.36250000000001	90.0
412379810	1441066627	31.09719248195691	122.35004483733661	10.5	96.32500000000002	90.0
412379810	1441066628	31.097187304963317	122.35011140831315	10.5	96.28750000000001	90.0
412379810	1441066629	31.097182174644782	122.35017855461913	10.5	96.25	90.0
412379810	1441066630	31.097177084994605	122.35024588159767	10.5	96.2125	90.0
412379810	1441066631	31.097172030006973	122.35031299459187	10.5	96.175	90.0
412379810	1441066632	31.097167003676848	122.3503794989449	10.5	96.1375	90.0
412379810	1441066633	31.097161999999994	122.35044500000001	10.5	96.10000000000001	90.0
412379810	1441066634	31.09715701391823	122.35050918140578	10.5	96.055	90.05
412379810	1441066635	31.097152044154793	122.35057204003233	10.5	96.01	90.1
412379810	1441066636	31.097147090378055	122.35063365105512	10.5	95.965	90.15
412379810	1441066637	31.09714215225619	122.35069408964955	10.5	95.92	90.2
412379810	1441066638	31.09713722945722	122.35075343099106	10.5	95.875	90.25
412379810	1441066639	31.097132321648992	122.35081175025503	10.5	95.83000000000001	90.30000000000001
412379810	1441066640	31.0971274284992	122.35086912261687	10.5	95.78500000000001	90.35000000000001
412379810	1441066641	31.09712254967533	122.3509256232519	10.5	95.74	90.4
412379810	1441066642	31.097117684844825	122.35098132733552	10.5	95.69500000000001	90.45
412379810	1441066643	31.097112833674867	122.35103631004309	10.5	95.65	90.5
412379810	1441066644	31.097107995832552	122.35109064654988	10.5	95.605	90.55
412379810	1441066645	31.097103170984834	122.35114441203126	10.5	95.56000000000002	90.6
412379810	1441066646	31.09709835879854	122.35119768166251	10.5	95.515	90.64999999999999
412379810	1441066647	31.097093558940347	122.35125053061891	10.5	95.47	90.7
412379810	1441066648	31.09708877107683	122.35130303407576	10.5	95.42500000000001	90.75
412379810	1441066649	31.0970839948744	122.35135526720828	10.5	95.38000000000001	90.8
412379810	1441066650	31.09707922999937	122.35140730519174	10.5	95.33500000000001	90.85
412379810	1441066651	31.097074476117935	122.35145922320137	10.5	95.29	90.89999999999999
412379810	1441066652	31.09706973289617	122.35151109641238	10.5	95.245	90.95
412379810	1441066653	31.09706499999999	122.351563	10.5	95.2	91.0
412379810	1441066654	31.0970602759502	122.3516149982871	10.5	95.25454545454546	91.0
412379810	1441066655	31.097055554687433	122.35166711218734	10.5	95.30909090909091	91.0
412379810	1441066656	31.09705082900724	122.35171935176213	10.5	95.36363636363636	91.0
412379810	1441066657	31.097046091705142	122.35177172707277	10.5	95.41818181818182	91.0
412379810	1441066658	31.09704133557671	122.35182424818058	10.5	95.47272727272727	91.0
412379810	1441066659	31.097036553417407	122.35187692514688	10.5	95.52727272727273	91.0
412379810	1441066660	31.097031738022782	122.35192976803293	10.5	95.58181818181819	91.0
412379810	1441066661	31.09702688218826	122.35198278690004	10.5	95.63636363636364	91.0
412379810	1441066662	31.097021978709346	122.35203599180944	10.5	95.69090909090909	91.0
412379810	1441066663	31.097017020381443	122.35208939282236	10.5	95.74545454545455	91.0
412379810	1441066664	31.097011999999996	122.352143	10.5	95.8	91.0
412379810	1441066665	31.09700691149657	122.35219682489445	10.5	95.84761904761903	91.0
412379810	1441066666	31.097001753347364	122.35225088502119	10.5	95.89523809523808	91.0
412379810	1441066667	31.096996525164688	122.3523051993866	10.5	95.94285714285715	91.0
412379810	1441066668	31.096991226560863	122.35235978699704	10.5	95.99047619047619	91.0
412379810	1441066669	31.096985857148148	122.35241466685889	10.5	96.03809523809524	91.0
412379810	1441066670	31.09698041653874	122.35246985797846	10.5	96.08571428571427	91.0
412379810	1441066671	31.096974904344865	122.35252537936212	10.5	96.13333333333333	91.0
412379810	1441066672	31.096969320178665	122.3525812500162	10.5	96.18095238095238	91.0
412379810	1441066673	31.09696366365225	122.35263748894704	10.5	96.22857142857143	91.0
412379810	1441066674	31.09695793437774	122.35269411516097	10.5	96.27619047619048	91.0
412379810	1441066675	31.09695213196714	122.35275114766428	10.5	96.32380952380952	91.0
412379810	1441066676	31.096946256032467	122.35280860546335	10.5	96.37142857142857	91.0
412379810	1441066677	31.09694030618572	122.3528665075644	10.5	96.4190476190476	91.0
412379810	1441066678	31.096934282038816	122.35292487297377	10.5	96.46666666666667	91.0
412379810	1441066679	31.096928183203655	122.35298372069778	10.5	96.5142857142857	91.0
412379810	1441066680	31.096922009292072	122.35304306974267	10.5	96.56190476190476	91.0
412379810	1441066681	31.09691575991588	122.35310293911472	10.5	96.60952380952381	91.0
412379810	1441066682	31.09690943468689	122.35316334782023	10.5	96.65714285714284	91.0
412379810	1441066683	31.09690303321679	122.35322431486544	10.5	96.70476190476191	91.0
412379810	1441066684	31.096896555117276	122.35328585925663	10.5	96.75238095238095	91.0
412379810	1441066685	31.09688999999999	122.35334800000001	10.5	96.8	91.0
412379810	1441066686	31.096883371890875	122.35341072314208	10.5	96.8125	90.875
412379810	1441066687	31.09687669247324	122.35347388289037	10.5	96.82499999999999	90.75
412379810	1441066688	31.096869987845068	122.35353730049276	10.5	96.83749999999999	90.625
412379810	1441066689	31.096863284104693	122.35360079719726	10.5	96.85000000000001	90.5
412379810	1441066690	31.096856607350787	122.35366419425195	10.5	96.86250000000001	90.375
412379810	1441066691	31.09684998368238	122.35372731290508	10.5	96.875	90.25
412379810	1441066692	31.096843439198867	122.35378997440495	10.5	96.8875	90.125
412379810	1441066693	31.096836999999987	122.35385200000002	10.5	96.9	90.0
412379810	1441066694	31.096830686870803	122.35391324422699	10.495	96.87	90.05
412379810	1441066695	31.09682449933663	122.35397369477536	10.49	96.84	90.1
412379810	1441066696	31.096818431607822	122.35403337262277	10.485	96.81	90.15
412379810	1441066697	31.09681247789465	122.35409229874679	10.48	96.78	90.2
412379810	1441066698	31.096806632407304	122.35415049412507	10.475	96.75	90.25
412379810	1441066699	31.096800889355993	122.35420797973514	10.47	96.72	90.30000000000001
412379810	1441066700	31.096795242950783	122.35426477655454	10.465	96.69	90.35000000000001
412379810	1441066701	31.096789687401778	122.3543209055608	10.46	96.66000000000001	90.4
412379810	1441066702	31.096784216918987	122.35437638773142	10.455	96.63000000000001	90.45
412379810	1441066703	31.096778825712384	122.35443124404385	10.45	96.6	90.5
412379810	1441066704	31.096773507991898	122.35448549547559	10.445	96.57	90.55
412379810	1441066705	31.096768257967437	122.35453916300405	10.44	96.54	90.6
412379810	1441066706	31.09676306984879	122.35459226760665	10.435	96.51	90.64999999999999
412379810	1441066707	31.0967579378458	122.35464483026078	10.43	96.48	90.7
412379810	1441066708	31.09675285616821	122.35469687194384	10.425	96.45	90.75
412379810	1441066709	31.096747819025737	122.35474841363319	10.42	96.42	90.8
412379810	1441066710	31.096742820628055	122.35479947630614	10.415000000000001	96.39	90.85
412379810	1441066711	31.096737855184816	122.35485008094007	10.41	96.36	90.89999999999999
412379810	1441066712	31.09673291690562	122.35490024851227	10.405000000000001	96.33	90.95
412379810	1441066713	31.096727999999995	122.35495	10.4	96.3	91.0
412379810	1441066714	31.096723095921305	122.35499937681315	10.4	96.34545454545454	91.0
412379810	1441066715	31.09671818509802	122.35504850209179	10.4	96.3909090909091	91.0
412379810	1441066716	31.09671324520221	122.3550975194085	10.4	96.43636363636364	91.0
412379810	1441066717	31.096708253905714	122.35514657233581	10.4	96.48181818181818	91.0
412379810	1441066718	31.096703188880156	122.35519580444617	10.4	96.52727272727272	91.0
412379810	1441066719	31.096698027796993	122.35524535931197	10.4	96.57272727272728	91.0
412379810	1441066720	31.096692748327367	122.35529538050548	10.4	96.61818181818182	91.0
412379810	1441066721	31.096687328142256	122.35534601159894	10.4	96.66363636363636	91.0
412379810	1441066722	31.09668174491238	122.35539739616449	10.4	96.7090909090909	91.0
412379810	1441066723	31.096675976308205	122.35544967777419	10.4	96.75454545454545	91.0
412379810	1441066724	31.09666999999999	122.355503	10.4	96.8	91.0
412379810	1441066725	31.096663801797536	122.3555574521037	10.4	96.89090909090909	91.0
412379810	1441066726	31.09665740006988	122.35561290610664	10.4	96.98181818181817	91.0
412379810	1441066727	31.096650821326197	122.35566917972014	10.4	97.07272727272728	91.0
412379810	1441066728	31.096644092075937	122.3557260906556	10.4	97.16363636363637	91.0
412379810	1441066729	31.09663723882884	122.35578345662454	10.4	97.25454545454545	91.0
412379810	1441066730	31.096630288094982	122.35584109533859	10.4	97.34545454545454	91.0
412379810	1441066731	31.096623266384785	122.3558988245095	10.4	97.43636363636362	91.0
412379810	1441066732	31.096616200208967	122.35595646184908	10.4	97.52727272727272	91.0
412379810	1441066733	31.096609116078593	122.35601382506927	10.4	97.61818181818182	91.0
412379810	1441066734	31.096602040505037	122.3560707318822	10.4	97.7090909090909	91.0
412379810	1441066735	31.096594999999997	122.356127	10.4	97.8	91.0
412379810	1441066736	31.096588013719266	122.35618251468534	10.39	97.81	90.89999999999999
412379810	1441066737	31.09658107139363	122.35623743140245	10.38	97.82	90.8
412379810	1441066738	31.09657415539733	122.35629197316575	10.370000000000001	97.83	90.7
412379810	1441066739	31.096567248104225	122.35634636298971	10.360000000000001	97.83999999999999	90.6
412379810	1441066740	31.096560331887776	122.35640082388858	10.350000000000001	97.85	90.5
412379810	1441066741	31.09655338912107	122.35645557887658	10.34	97.86000000000001	90.4
412379810	1441066742	31.096546402176827	122.35651085096775	10.33	97.87	90.30000000000001
412379810	1441066743	31.09653935342735	122.35656686317614	10.32	97.88000000000001	90.2
412379810	1441066744	31.096532225244573	122.35662383851563	10.31	97.89	90.1
412379810	1441066745	31.096524999999986	122.356682	10.3	97.9	90.0
412379810	1441066746	31.09651767063421	122.35674148323133	10.3	97.875	90.0
412379810	1441066747	31.096510272365812	122.35680207416509	10.3	97.85000000000001	90.0
412379810	1441066748	31.09650285098337	122.35686347134533	10.3	97.825	90.0
412379810	1441066749	31.096495452276002	122.35692537331636	10.3	97.8	90.0
412379810	1441066750	31.096488122033403	122.35698747862256	10.3	97.775	90.0
412379810	1441066751	31.096480906045873	122.35704948580864	10.3	97.75	90.0
412379810	1441066752	31.096473850104267	122.35711109341945	10.3	97.72500000000001	90.0
412379810	1441066753	31.096466999999986	122.357172	10.3	97.7	90.0
412379810	1441066754	31.0964603904322	122.35723196451124	10.3	97.665	90.0
412379810	1441066755	31.09645401172868	122.35729098757683	10.3	97.63000000000001	90.0
412379810	1441066756	31.09644784312429	122.35734913023603	10.3	97.595	90.0
412379810	1441066757	31.096441863853745	122.35740645352806	10.3	97.56	90.0
412379810	1441066758	31.09643605315162	122.35746301849207	10.3	97.525	90.0
412379810	1441066759	31.096430390252387	122.35751888616709	10.3	97.49000000000001	90.0
412379810	1441066760	31.09642485439038	122.35757411759215	10.3	97.45500000000001	90.0
412379810	1441066761	31.09641942479985	122.35762877380617	10.3	97.42	90.0
412379810	1441066762	31.096414080714915	122.35768291584799	10.3	97.385	90.0
412379810	1441066763	31.096408801369538	122.35773660475644	10.3	97.35	90.0
412379810	1441066764	31.096403565997676	122.35778990157027	10.3	97.315	90.0
412379810	1441066765	31.096398353833095	122.35784286732815	10.3	97.28	90.0
412379810	1441066766	31.09639314410948	122.35789556306871	10.3	97.24499999999999	90.0
412379810	1441066767	31.096387916060433	122.35794804983048	10.3	97.21	90.0
412379810	1441066768	31.09638264891943	122.35800038865203	10.3	97.175	90.0
412379810	1441066769	31.096377321919842	122.35805264057178	10.3	97.14	90.0
412379810	1441066770	31.096371914294973	122.35810486662815	10.3	97.105	90.0
412379810	1441066771	31.096366405278015	122.35815712785946	10.3	97.07	90.0
412379810	1441066772	31.09636077410202	122.358209485304	10.3	97.035	90.0
412379810	1441066773	31.09635499999999	122.358262	10.3	97.0	90.0
412379810	1441066774	31.096349068882276	122.35831472735285	10.3	97.03636363636365	90.0909090909091
412379810	1441066775	31.096342993368868	122.35836770023703	10.3	97.07272727272728	90.18181818181817
412379810	1441066776	31.096336792757167	122.35842094589425	10.3	97.10909090909091	90.27272727272728
412379810	1441066777	31.09633048634458	122.35847449156627	10.3	97.14545454545454	90.36363636363637
412379810	1441066778	31.096324093428418	122.35852836449487	10.3	97.18181818181819	90.45454545454545
412379810	1441066779	31.09631763330592	122.3585825919219	10.3	97.21818181818182	90.54545454545455
412379810	1441066780	31.096311125274365	122.35863720108922	10.3	97.25454545454546	90.63636363636363
412379810	1441066781	31.09630458863087	122.35869221923873	10.3	97.2909090909091	90.72727272727273
412379810	1441066782	31.09629804267263	122.35874767361237	10.3	97.32727272727274	90.81818181818183
412379810	1441066783	31.096291506696655	122.35880359145213	10.3	97.36363636363636	90.9090909090909
412379810	1441066784	31.096285000000005	122.35886000000002	10.3	97.4	91.0
412379810	1441066785	31.096278538090797	122.35891688443039	10.290000000000001	97.44000000000001	91.0
412379810	1441066786	31.096272121321682	122.35897406164685	10.280000000000001	97.48	91.0
412379810	1441066787	31.09626574625691	122.3590313064853	10.27	97.52	91.0
412379810	1441066788	31.096259409461062	122.3590883937818	10.26	97.56	91.0
412379810	1441066789	31.096253107499127	122.35914509837234	10.25	97.60000000000001	91.0
412379810	1441066790	31.09624683693649	122.35920119509304	10.24	97.64000000000001	91.0
412379810	1441066791	31.096240594338934	122.35925645877992	10.23	97.68	91.0
412379810	1441066792	31.09623437627261	122.35931066426927	10.219999999999999	97.72	91.0
412379810	1441066793	31.09622817930402	122.35936358639721	10.209999999999999	97.76	91.0
412379810	1441066794	31.096221999999997	122.359415	10.2	97.8	91.0
412379810	1441066795	31.09621583326622	122.35946478240074	10.2	97.81818181818181	90.9090909090909
412379810	1441066796	31.09620966736241	122.3595132208696	10.2	97.83636363636363	90.81818181818183
412379810	1441066797	31.096203488886246	122.35956070516346	10.2	97.85454545454544	90.72727272727273
412379810	1441066798	31.096197284434812	122.35960762503906	10.2	97.87272727272727	90.63636363636363
412379810	1441066799	31.096191040604598	122.35965437025308	10.2	97.89090909090909	90.54545454545455
412379810	1441066800	31.096184743991547	122.35970133056198	10.2	97.9090909090909	90.45454545454545
412379810	1441066801	31.096178381191	122.35974889572223	10.2	97.92727272727272	90.36363636363637
412379810	1441066802	31.096171938797713	122.35979745549004	10.2	97.94545454545455	90.27272727272728
412379810	1441066803	31.096165403405895	122.35984739962163	10.2	97.96363636363637	90.18181818181817
412379810	1441066804	31.09615876160905	122.35989911787298	10.2	97.98181818181817	90.0909090909091
412379810	1441066805	31.096152	122.35995300000002	10.2	98.0	90.0
412379810	1441066806	31.09614511105952	122.36000930152555	10.2	97.9625	90.0
412379810	1441066807	31.096138110822803	122.36006774104082	10.2	97.925	90.0
412379810	1441066808	31.09613102121428	122.36012790290425	10.2	97.8875	90.0
412379810	1441066809	31.096123864159054	122.36018937147442	10.2	97.85	90.0
412379810	1441066810	31.096116661582965	122.36025173111008	10.2	97.8125	90.0
412379810	1441066811	31.09610943541268	122.36031456617015	10.2	97.775	90.0
412379810	1441066812	31.096102207575598	122.3603774610137	10.2	97.7375	90.0
412379810	1441066813	31.096095	122.36044000000001	10.2	97.7	90.0
412379810	1441066814	31.096087830779517	122.36050184068276	10.2	97.74193548387098	90.03225806451613
412379810	1441066815	31.096080702666658	122.36056293339296	10.2	97.78387096774193	90.06451612903226
412379810	1441066816	31.09607361457853	122.360623301656	10.2	97.8258064516129	90.09677419354838
412379810	1441066817	31.09606656543218	122.36068296899717	10.2	97.86774193548386	90.12903225806451
412379810	1441066818	31.096059554144595	122.36074195894177	10.2	97.90967741935484	90.16129032258065
412379810	1441066819	31.09605257963272	122.36080029501512	10.2	97.95161290322582	90.19354838709677
412379810	1441066820	31.09604564081343	122.36085800074252	10.2	97.99354838709678	90.22580645161291
412379810	1441066821	31.096038736603578	122.36091509964922	10.2	98.03548387096775	90.25806451612902
412379810	1441066822	31.096031865919908	122.36097161526051	10.2	98.07741935483871	90.29032258064517
412379810	1441066823	31.09602502767922	122.36102757110163	10.2	98.11935483870968	90.32258064516128
412379810	1441066824	31.096018220798125	122.36108299069785	10.2	98.16129032258064	90.35483870967742
412379810	1441066825	31.096011444193312	122.36113789757442	10.2	98.20322580645161	90.38709677419355
412379810	1441066826	31.09600469678136	122.36119231525659	10.2	98.24516129032259	90.41935483870968
412379810	1441066827	31.095997977478774	122.36124626726951	10.2	98.28709677419354	90.45161290322581
412379810	1441066828	31.095991285202114	122.36129977713846	10.2	98.32903225806452	90.48387096774194
412379810	1441066829	31.09598461886781	122.36135286838862	10.2	98.37096774193549	90.51612903225806
412379810	1441066830	31.09597797739228	122.36140556454518	10.2	98.41290322580646	90.54838709677419
412379810	1441066831	31.095971359691877	122.36145788913336	10.2	98.45483870967742	90.58064516129032
412379810	1441066832	31.09596476468295	122.36150986567831	10.2	98.49677419354839	90.61290322580645
412379810	1441066833	31.09595819128178	122.36156151770521	10.2	98.53870967741936	90.64516129032258
412379810	1441066834	31.095951638404618	122.36161286873921	10.2	98.58064516129032	90.67741935483872
412379810	1441066835	31.095945104967683	122.36166394230548	10.2	98.62258064516129	90.70967741935483
412379810	1441066836	31.095938589887115	122.36171476192918	10.2	98.66451612903225	90.74193548387098
412379810	1441066837	31.095932092079064	122.3617653511354	10.2	98.70645161290322	90.77419354838709
412379810	1441066838	31.095925610459616	122.36181573344932	10.2	98.7483870967742	90.80645161290323
412379810	1441066839	31.095919143944826	122.36186593239601	10.2	98.79032258064517	90.83870967741936
412379810	1441066840	31.095912691450703	122.3619159715006	10.2	98.83225806451614	90.87096774193549
412379810	1441066841	31.095906251893247	122.3619658742882	10.2	98.8741935483871	90.90322580645162
412379810	1441066842	31.09589982418838	122.36201566428393	10.2	98.91612903225807	90.93548387096774
412379810	1441066843	31.095893407252007	122.36206536501284	10.2	98.95806451612903	90.96774193548387
412379810	1441066844	31.09588700000001	122.36211500000002	10.2	99.0	91.0
412379810	1441066845	31.095880599958786	122.36216459173818	10.2	99.01818181818182	90.9090909090909
412379810	1441066846	31.09587419909712	122.36221415859065	10.2	99.03636363636363	90.81818181818183
412379810	1441066847	31.09586778799431	122.36226371788833	10.2	99.05454545454545	90.72727272727273
412379810	1441066848	31.095861357229655	122.36231328696209	10.2	99.07272727272728	90.63636363636363
412379810	1441066849	31.095854897382413	122.36236288314286	10.2	99.0909090909091	90.54545454545455
412379810	1441066850	31.095848399031805	122.36241252376145	10.2	99.10909090909091	90.45454545454545
412379810	1441066851	31.095841852757083	122.36246222614872	10.2	99.12727272727273	90.36363636363637
412379810	1441066852	31.09583524913739	122.36251200763543	10.2	99.14545454545454	90.27272727272728
412379810	1441066853	31.095828578751902	122.3625618855524	10.2	99.16363636363637	90.18181818181817
412379810	1441066854	31.095821832179737	122.36261187723034	10.2	99.18181818181817	90.0909090909091
412379810	1441066855	31.095815	122.36266200000001	10.2	99.2	90.0
412379810	1441066856	31.095808075894645	122.36271228994164	10.19	99.16	90.0
412379810	1441066857	31.09580106595719	122.36276285813342	10.18	99.12	90.0
412379810	1441066858	31.095793979383824	122.36281383440316	10.17	99.08	90.0
412379810	1441066859	31.095786825370528	122.36286534857854	10.16	99.03999999999999	90.0
412379810	1441066860	31.095779613113084	122.3629175304873	10.149999999999999	99.0	90.0
412379810	1441066861	31.095772351807042	122.36297050995707	10.139999999999999	98.96000000000001	90.0
412379810	1441066862	31.095765050647753	122.3630244168156	10.129999999999999	98.92	90.0
412379810	1441066863	31.09575771883029	122.3630793808905	10.12	98.88	90.0
412379810	1441066864	31.095750365549502	122.36313553200942	10.11	98.84	90.0
412379810	1441066865	31.095743	122.363193	10.1	98.8	90.0
412379810	1441066866	31.095735631889138	122.36325184099718	10.1	98.69999999999999	90.0
412379810	1441066867	31.095728272976523	122.36331181636542	10.1	98.6	90.0
412379810	1441066868	31.09572093553528	122.36337261377655	10.1	98.5	90.0
412379810	1441066869	31.095713631839146	122.3634339209026	10.1	98.4	90.0
412379810	1441066870	31.095706374162354	122.36349542541568	10.1	98.3	90.0
412379810	1441066871	31.09569917477981	122.36355681498802	10.1	98.2	90.0
412379810	1441066872	31.095692045967006	122.36361777729196	10.1	98.10000000000001	90.0
412379810	1441066873	31.095684999999992	122.36367799999998	10.1	98.0	90.0
412379810	1441066874	31.09567804598243	122.36373723539032	10.094999999999999	97.995	90.05
412379810	1441066875	31.095671180326345	122.36379549416394	10.09	97.99	90.1
412379810	1441066876	31.095664396270625	122.36385285162747	10.084999999999999	97.985	90.15
412379810	1441066877	31.095657687054036	122.36390938308749	10.08	97.98	90.2
412379810	1441066878	31.095651045915197	122.36396516385052	10.075	97.975	90.25
412379810	1441066879	31.095644466092548	122.36402026922313	10.07	97.97	90.30000000000001
412379810	1441066880	31.095637940824435	122.3640747745117	10.065	97.965	90.35000000000001
412379810	1441066881	31.095631463349026	122.36412875502275	10.06	97.96	90.4
412379810	1441066882	31.095625026904404	122.36418228606261	10.055	97.955	90.45
412379810	1441066883	31.095618624728463	122.36423544293766	10.05	97.95	90.5
412379810	1441066884	31.095612250059023	122.36428830095424	10.045	97.94500000000001	90.55
412379810	1441066885	31.095605896133737	122.36434093541864	10.04	97.94	90.6
412379810	1441066886	31.095599556190127	122.36439342163715	10.035	97.935	90.64999999999999
412379810	1441066887	31.09559322346564	122.36444583491595	10.03	97.93	90.7
412379810	1441066888	31.095586891197563	122.36449825056124	10.025	97.925	90.75
412379810	1441066889	31.095580552623073	122.36455074387922	10.02	97.92	90.8
412379810	1441066890	31.095574200979197	122.364603390176	10.015	97.915	90.85
412379810	1441066891	31.095567829502887	122.3646562647577	10.01	97.91000000000001	90.89999999999999
412379810	1441066892	31.095561431430923	122.36470944293035	10.005	97.905	90.95
412379810	1441066893	31.095554999999994	122.364763	10.0	97.9	91.0
412379810	1441066894	31.095548529860363	122.36481697695824	10.0	97.95454545454545	91.0
412379810	1441066895	31.09554202131726	122.36487127753891	10.0	98.00909090909092	91.0
412379810	1441066896	31.095535476089765	122.3649257711615	10.0	98.06363636363638	91.0
412379810	1441066897	31.095528895897257	122.3649803272455	10.0	98.11818181818182	91.0
412379810	1441066898	31.09552228245928	122.36503481521049	10.0	98.17272727272727	91.0
412379810	1441066899	31.095515637495623	122.36508910447604	10.0	98.22727272727273	91.0
412379810	1441066900	31.095508962726317	122.36514306446175	10.0	98.28181818181818	91.0
412379810	1441066901	31.09550225987156	122.3651965645873	10.0	98.33636363636363	91.0
412379810	1441066902	31.09549553065179	122.36524947427237	10.0	98.3909090909091	91.0
412379810	1441066903	31.095488776787654	122.36530166293667	10.0	98.44545454545455	91.0
412379810	1441066904	31.09548200000001	122.365353	10.0	98.5	91.0
412379810	1441066905	31.095475202434738	122.36540340059507	10.0	98.52727272727273	90.9090909090909
412379810	1441066906	31.095468387937274	122.36545296270637	10.0	98.55454545454546	90.81818181818183
412379810	1441066907	31.09546156077769	122.36550183003133	10.0	98.58181818181819	90.72727272727273
412379810	1441066908	31.09545472522583	122.36555014626728	10.0	98.60909090909091	90.63636363636363
412379810	1441066909	31.095447885551305	122.36559805511158	10.0	98.63636363636364	90.54545454545455
412379810	1441066910	31.09544104602354	122.36564570026152	10.0	98.66363636363636	90.45454545454545
412379810	1441066911	31.095434210911712	122.36569322541442	10.0	98.69090909090909	90.36363636363637
412379810	1441066912	31.095427384484776	122.36574077426751	10.0	98.71818181818182	90.27272727272728
412379810	1441066913	31.09542057101152	122.365788490518	10.0	98.74545454545455	90.18181818181817
412379810	1441066914	31.09541377476049	122.36583651786313	10.0	98.77272727272727	90.0909090909091
412379810	1441066915	31.095406999999994	122.365885	10.0	98.8	90.0
412379810	1441066916	31.095400247624887	122.36593406717756	10.0	98.78	90.1
412379810	1441066917	31.095393505036597	122.36598379585156	10.0	98.76	90.2
412379810	1441066918	31.09538675626324	122.36603424902945	10.0	98.74000000000001	90.30000000000001
412379810	1441066919	31.095379985332734	122.36608548971864	10.0	98.72	90.4
412379810	1441066920	31.09537317627291	122.36613758092652	10.0	98.69999999999999	90.5
412379810	1441066921	31.09536631311149	122.36619058566039	10.0	98.67999999999999	90.6
412379810	1441066922	31.095359379876115	122.36624456692749	10.0	98.66	90.7
412379810	1441066923	31.09535236059419	122.36629958773504	10.0	98.64	90.8
412379810	1441066924	31.095345239293085	122.36635571109018	10.0	98.62	90.89999999999999
412379810	1441066925	31.095338	122.36641299999998	10.0	98.6	91.0
412379810	1441066926	31.095330634708237	122.36647145139314	10.0	98.5875	91.0
412379810	1441066927	31.09532316727631	122.36653079788495	10.0	98.575	91.0
412379810	1441066928	31.095315629529477	122.3665907060126	10.0	98.5625	91.0
412379810	1441066929	31.095308053293632	122.36665084231338	10.0	98.55	91.0
412379810	1441066930	31.095300470395326	122.36671087332473	10.0	98.53750000000001	91.0
412379810	1441066931	31.095292912661662	122.3667704655844	10.0	98.525	91.0
412379810	1441066932	31.095285411920436	122.36682928563015	10.0	98.5125	91.0
412379810	1441066933	31.095277999999997	122.366887	10.0	98.5	91.0
412379810	1441066934	31.095270700138702	122.36694336124765	10.0	98.54545454545455	91.0
412379810	1441066935	31.095263501212997	122.36699846598893	10.0	98.59090909090911	91.0
412379810	1441066936	31.09525638350846	122.36705249685508	10.0	98.63636363636364	91.0
412379810	1441066937	31.095249327310384	122.36710563647726	10.0	98.68181818181819	91.0
412379810	1441066938	31.09524231290367	122.36715806748657	10.0	98.72727272727272	91.0
412379810	1441066939	31.095235320572947	122.36720997251396	10.0	98.77272727272728	91.0
412379810	1441066940	31.095228330602538	122.36726153419035	10.0	98.81818181818183	91.0
412379810	1441066941	31.095221323276466	122.36731293514646	10.0	98.86363636363636	91.0
412379810	1441066942	31.095214278878444	122.36736435801306	10.0	98.9090909090909	91.0
412379810	1441066943	31.0952071776919	122.36741598542075	10.0	98.95454545454545	91.0
412379810	1441066944	31.095199999999995	122.36746800000002	10.0	99.0	91.0
412379810	1441066945	31.09519273060585	122.3675205381701	10.0	99.05555555555556	91.0
412379810	1441066946	31.095185372393573	122.36757355150546	10.0	99.11111111111111	91.0
412379810	1441066947	31.095177932767715	122.36762694536932	10.0	99.16666666666667	91.0
412379810	1441066948	31.095170419132916	122.36768062512503	10.0	99.22222222222221	91.0
412379810	1441066949	31.095162838894048	122.36773449613594	10.0	99.27777777777779	91.0
412379810	1441066950	31.095155199456098	122.36778846376541	10.0	99.33333333333334	91.0
412379810	1441066951	31.095147508224205	122.36784243337692	10.0	99.3888888888889	91.0
412379810	1441066952	31.095139772603687	122.36789631033395	10.0	99.44444444444446	91.0
412379810	1441066953	31.095132	122.36795000000001	10.0	99.5	91.0
412379810	1441066954	31.095124194679475	122.36800343692045	10.0	99.54545454545455	91.0
412379810	1441066955	31.0951163483512	122.3680566723676	10.0	99.59090909090911	91.0
412379810	1441066956	31.095108449584853	122.36810978679554	10.0	99.63636363636364	91.0
412379810	1441066957	31.095100486949963	122.3681628606583	10.0	99.68181818181819	91.0
412379810	1441066958	31.095092449015947	122.36821597440988	10.0	99.72727272727273	91.0
412379810	1441066959	31.09508432435209	122.36826920850416	10.0	99.77272727272728	91.0
412379810	1441066960	31.0950761015275	122.36832264339502	10.0	99.81818181818183	91.0
412379810	1441066961	31.09506776911119	122.3683763595363	10.0	99.86363636363636	91.0
412379810	1441066962	31.09505931567206	122.36843043738176	10.0	99.9090909090909	91.0
412379810	1441066963	31.095050729778787	122.3684849573851	10.0	99.95454545454545	91.0
412379810	1441066964	31.095042	122.36854	10.0	100.0	91.0
412379810	1441066965	31.095033122630447	122.3685955988104	10.0	100.10000000000001	90.89999999999999
412379810	1441066966	31.095024124870193	122.36865159992183	10.0	100.2	90.8
412379810	1441066967	31.09501504164595	122.36870780257023	10.0	100.3	90.7
412379810	1441066968	31.095005907884747	122.36876400599175	10.0	100.4	90.6
412379810	1441066969	31.094996758513993	122.36882000942272	10.0	100.50000000000001	90.5
412379810	1441066970	31.094987628461435	122.36887561209959	10.0	100.60000000000001	90.4
412379810	1441066971	31.094978552655157	122.36893061325893	10.0	100.69999999999999	90.30000000000001
412379810	1441066972	31.094969566023597	122.36898481213748	10.0	100.8	90.2
412379810	1441066973	31.09496070349553	122.36903800797216	10.0	100.9	90.1
412379810	1441066974	31.094951999999996	122.36909000000001	10.0	101.0	90.0
412379810	1441066975	31.094943483143073	122.36914066105484	10.0	100.96363636363637	89.81818181818183
412379810	1441066976	31.09493515123763	122.36919015835714	10.0	100.92727272727272	89.63636363636363
412379810	1441066977	31.094926995272854	122.36923873272404	10.0	100.8909090909091	89.45454545454545
412379810	1441066978	31.094919006237575	122.36928662497245	10.0	100.85454545454546	89.27272727272727
412379810	1441066979	31.094911175120224	122.36933407591928	10.0	100.81818181818183	89.0909090909091
412379810	1441066980	31.094903492908863	122.36938132638132	10.0	100.78181818181818	88.9090909090909
412379810	1441066981	31.094895950591262	122.36942861717519	10.0	100.74545454545455	88.72727272727272
412379810	1441066982	31.094888539154738	122.36947618911752	10.0	100.7090909090909	88.54545454545455
412379810	1441066983	31.09488124958632	122.36952428302483	10.0	100.67272727272727	88.36363636363636
412379810	1441066984	31.094874072872656	122.36957313971354	10.0	100.63636363636363	88.18181818181817
412379810	1441066985	31.094867	122.369623	10.0	100.60000000000001	88.0
412379810	1441066986	31.09486002306855	122.36967404662865	9.989473684210527	100.38947368421053	88.0
412379810	1441066987	31.09485313863552	122.36972623005653	9.978947368421053	100.17894736842105	88.0
412379810	1441066988	31.09484634437255	122.36977944266887	9.968421052631578	99.96842105263158	88.0
412379810	1441066989	31.094839637951402	122.36983357685094	9.957894736842105	99.7578947368421	88.0
412379810	1441066990	31.094833017044028	122.36988852498801	9.947368421052632	99.54736842105264	88.0
412379810	1441066991	31.094826479322535	122.36994417946542	9.936842105263159	99.33684210526316	88.0
412379810	1441066992	31.09482002245922	122.37000043266848	9.926315789473685	99.12631578947368	88.0
412379810	1441066993	31.094813644126518	122.3700571769826	9.91578947368421	98.91578947368421	88.0
412379810	1441066994	31.09480734199708	122.3701143047931	9.905263157894737	98.70526315789473	88.0
412379810	1441066995	31.094801113743756	122.37017170848543	9.894736842105264	98.49473684210527	88.0
412379810	1441066996	31.094794957039547	122.37022928044505	9.88421052631579	98.28421052631579	88.0
412379810	1441066997	31.09478886955768	122.37028691305731	9.873684210526315	98.07368421052631	88.0
412379810	1441066998	31.09478284897155	122.37034449870775	9.863157894736842	97.86315789473683	88.0
412379810	1441066999	31.094776892954737	122.37040192978183	9.852631578947369	97.65263157894736	88.0
412379810	1441067000	31.094770999181076	122.37045909866507	9.842105263157896	97.4421052631579	88.0
412379810	1441067001	31.094765165324514	122.37051589774295	9.831578947368422	97.23157894736842	88.0
412379810	1441067002	31.094759389059217	122.37057221940104	9.821052631578947	97.02105263157894	88.0
412379810	1441067003	31.09475366805954	122.37062795602488	9.810526315789474	96.81052631578946	88.0
412379810	1441067004	31.094748000000003	122.370683	9.8	96.6	88.0
412379810	1441067005	31.094742383946137	122.37073726775839	9.8	96.61111111111111	88.0
412379810	1441067006	31.094736824526837	122.37079077191736	9.8	96.62222222222222	88.0
412379810	1441067007	31.094731327761718	122.37084354914067	9.8	96.63333333333333	88.0
412379810	1441067008	31.09472589967036	122.370895636092	9.8	96.64444444444445	88.0
412379810	1441067009	31.094720546272242	122.37094706943515	9.8	96.65555555555555	88.0
412379810	1441067010	31.09471527358683	122.37099788583376	9.8	96.66666666666667	88.0
412379810	1441067011	31.09471008763345	122.37104812195162	9.8	96.67777777777778	88.0
412379810	1441067012	31.094704994431442	122.37109781445245	9.8	96.68888888888888	88.0
412379810	1441067013	31.094700000000003	122.37114700000001	9.8	96.7	88.0
412379810	1441067014	31.09469510748691	122.3711957216065	9.8	96.71666666666667	88.0
412379810	1441067015	31.09469030855415	122.3712440476782	9.8	96.73333333333333	88.0
412379810	1441067016	31.094685591992285	122.37129205296979	9.8	96.75	88.0
412379810	1441067017	31.09468094659164	122.37133981223599	9.8	96.76666666666668	88.0
412379810	1441067018	31.094676361142497	122.3713874002314	9.8	96.78333333333333	88.0
412379810	1441067019	31.09467182443502	122.37143489171066	9.8	96.80000000000001	88.0
412379810	1441067020	31.094667325259277	122.37148236142829	9.8	96.81666666666668	88.0
412379810	1441067021	31.09466285240517	122.37152988413887	9.8	96.83333333333333	88.0
412379810	1441067022	31.09465839466252	122.3715775345969	9.8	96.85000000000001	88.0
412379810	1441067023	31.094653940821072	122.3716253875568	9.8	96.86666666666667	88.0
412379810	1441067024	31.094649479670398	122.37167351777305	9.8	96.88333333333334	88.0
412379810	1441067025	31.094645000000003	122.371722	9.8	96.9	88.0
412379810	1441067026	31.094640490880952	122.37177091336326	9.8	96.85000000000001	87.9
412379810	1441067027	31.094635942511015	122.37182035447314	9.8	96.80000000000001	87.8
412379810	1441067028	31.09463134536949	122.37187042431113	9.8	96.75	87.69999999999999
412379810	1441067029	31.094626689935517	122.37192122385865	9.8	96.7	87.6
412379810	1441067030	31.094621966688084	122.37197285409711	9.8	96.65	87.5
412379810	1441067031	31.094617166105976	122.37202541600789	9.8	96.60000000000001	87.39999999999999
412379810	1441067032	31.094612278667803	122.37207901057232	9.8	96.55000000000001	87.29999999999998
412379810	1441067033	31.09460729485195	122.37213373877164	9.8	96.5	87.19999999999999
412379810	1441067034	31.094602205136702	122.37218970158716	9.8	96.45	87.10000000000001
412379810	1441067035	31.094597000000004	122.372247	9.8	96.4	87.0
412379810	1441067036	31.09459167956584	122.37230565181443	9.8	96.3375	87.0
412379810	1441067037	31.0945862825429	122.37236534212717	9.8	96.275	87.0
412379810	1441067038	31.09458085728667	122.37242567285814	9.8	96.2125	87.0
412379810	1441067039	31.094575452153364	122.37248624592756	9.8	96.15	87.0
412379810	1441067040	31.094570115499952	122.37254666325579	9.8	96.0875	87.0
412379810	1441067041	31.094564895684176	122.3726065267634	9.8	96.025	87.0
412379810	1441067042	31.094559841064473	122.37266543837114	9.8	95.96249999999999	87.0
412379810	1441067043	31.094555000000003	122.372723	9.8	95.9	87.0
412379810	1441067044	31.09455040487668	122.37277892478099	9.8	95.88000000000001	87.10000000000001
412379810	1441067045	31.094546024184815	122.37283337068504	9.8	95.86	87.19999999999999
412379810	1441067046	31.094541810440393	122.37288660689286	9.8	95.84	87.29999999999998
412379810	1441067047	31.09453771615885	122.37293890258496	9.8	95.82000000000001	87.39999999999999
412379810	1441067048	31.094533693855222	122.37299052694176	9.8	95.8	87.5
412379810	1441067049	31.094529696044056	122.37304174914354	9.8	95.78	87.6
412379810	1441067050	31.094525675239474	122.37309283837033	9.8	95.75999999999999	87.69999999999999
412379810	1441067051	31.09452158395517	122.37314406380214	9.8	95.74	87.8
412379810	1441067052	31.094517374704402	122.37319569461883	9.8	95.72	87.9
412379810	1441067053	31.094513000000003	122.37324800000002	9.8	95.7	88.0
412379810	1441067054	31.094508424843465	122.3733011643275	9.8	95.75454545454545	88.0
412379810	1441067055	31.094503664192498	122.3733550327919	9.8	95.80909090909091	88.0
412379810	1441067056	31.094498745494306	122.37340936578617	9.8	95.86363636363637	88.0
412379810	1441067057	31.094493696196448	122.37346392370328	9.8	95.91818181818182	88.0
412379810	1441067058	31.09448854374685	122.3735184669364	9.8	95.97272727272727	88.0
412379810	1441067059	31.09448331559392	122.37357275587877	9.8	96.02727272727273	88.0
412379810	1441067060	31.094478039186427	122.3736265509237	9.8	96.08181818181818	88.0
412379810	1441067061	31.094472741973547	122.3736796124647	9.8	96.13636363636363	88.0
412379810	1441067062	31.094467451404828	122.37373170089526	9.8	96.1909090909091	88.0
412379810	1441067063	31.094462194930227	122.3737825766091	9.8	96.24545454545455	88.0
412379810	1441067064	31.09445699999999	122.37383199999998	9.8	96.3	88.0
412379810	1441067065	31.0944518864593	122.37387982759215	9.8	96.32222222222222	88.0
412379810	1441067066	31.094446843731493	122.37392630043138	9.8	96.34444444444443	88.0
412379810	1441067067	31.094441853634	122.37397175569372	9.8	96.36666666666667	88.0
412379810	1441067068	31.09443689798375	122.37401653055512	9.8	96.38888888888889	88.0
412379810	1441067069	31.094431958597188	122.37406096219148	9.8	96.41111111111111	88.0
412379810	1441067070	31.09442701729027	122.37410538777851	9.8	96.43333333333334	88.0
412379810	1441067071	31.094422055878482	122.3741501444919	9.8	96.45555555555556	88.0
412379810	1441067072	31.09441705617687	122.37419556950724	9.8	96.47777777777779	88.0
412379810	1441067073	31.09441199999999	122.374242	9.8	96.5	88.0
412379810	1441067074	31.0944068718811	122.37428969656858	9.8	96.525	88.0
412379810	1441067075	31.094401667230226	122.37433861350355	9.8	96.55	88.0
412379810	1441067076	31.094396384176658	122.37438862851846	9.8	96.575	88.0
412379810	1441067077	31.09439102084992	122.3744396193269	9.8	96.6	88.0
412379810	1441067078	31.09438557537967	122.37449146364256	9.8	96.625	88.0
412379810	1441067079	31.09438004589572	122.37454403917899	9.8	96.64999999999999	88.0
412379810	1441067080	31.094374430528138	122.37459722364987	9.8	96.675	88.0
412379810	1441067081	31.094368727407105	122.37465089476888	9.8	96.7	88.0
412379810	1441067082	31.094362934663053	122.37470493024968	9.8	96.725	88.0
412379810	1441067083	31.09435705042661	122.37475920780598	9.8	96.75	88.0
412379810	1441067084	31.09435107282858	122.37481360515152	9.8	96.77499999999999	88.0
412379810	1441067085	31.094344999999997	122.374868	9.8	96.8	88.0
412379810	1441067086	31.094338834449186	122.37492229515705	9.8	96.82	87.9
412379810	1441067087	31.094332596192913	122.37497649379547	9.8	96.83999999999999	87.8
412379810	1441067088	31.09432630962509	122.37503062417984	9.8	96.86	87.69999999999999
412379810	1441067089	31.094319999139465	122.37508471457497	9.8	96.88	87.6
412379810	1441067090	31.094313689129834	122.37513879324554	9.8	96.9	87.5
412379810	1441067091	31.09430740398993	122.37519288845637	9.8	96.92	87.39999999999999
412379810	1441067092	31.094301168113397	122.3752470284723	9.8	96.94	87.29999999999998
412379810	1441067093	31.094295005893844	122.37530124155826	9.8	96.96	87.19999999999999
412379810	1441067094	31.09428894172486	122.37535555597916	9.8	96.98	87.10000000000001
412379810	1441067095	31.094283	122.37541000000002	9.8	97.0	87.0
412379810	1441067096	31.094277200003734	122.37546459376242	9.8	96.93888888888888	87.05555555555556
412379810	1441067097	31.09427154058462	122.37551932491401	9.8	96.87777777777777	87.1111111111111
412379810	1441067098	31.09426601548229	122.37557417297903	9.8	96.81666666666666	87.16666666666666
412379810	1441067099	31.094260618436373	122.3756291174817	9.8	96.75555555555556	87.22222222222221
412379810	1441067100	31.094255343186536	122.37568413794621	9.8	96.69444444444444	87.27777777777777
412379810	1441067101	31.09425018347252	122.3757392138967	9.8	96.63333333333333	87.33333333333333
412379810	1441067102	31.09424513303405	122.37579432485741	9.8	96.57222222222222	87.38888888888889
412379810	1441067103	31.094240185610914	122.37584945035245	9.8	96.5111111111111	87.44444444444443
412379810	1441067104	31.094235334942944	122.375904569906	9.8	96.45	87.5
412379810	1441067105	31.094230574769973	122.37595966304217	9.8	96.38888888888889	87.55555555555556
412379810	1441067106	31.09422589883189	122.37601470928513	9.8	96.32777777777778	87.61111111111111
412379810	1441067107	31.094221300868615	122.37606968815898	9.8	96.26666666666667	87.66666666666667
412379810	1441067108	31.094216774620108	122.37612457918783	9.8	96.20555555555555	87.72222222222223
412379810	1441067109	31.09421231382636	122.37617936189578	9.8	96.14444444444445	87.77777777777777
412379810	1441067110	31.094207912227414	122.37623401580689	9.8	96.08333333333333	87.83333333333333
412379810	1441067111	31.09420356356329	122.37628852044526	9.8	96.02222222222223	87.88888888888889
412379810	1441067112	31.09419926157411	122.37634285533495	9.8	95.96111111111111	87.94444444444444
412379810	1441067113	31.094194999999996	122.376397	9.8	95.9	88.0
412379810	1441067114	31.094190771078672	122.37645094359605	9.8	95.84545454545454	88.0909090909091
412379810	1441067115	31.094186561038143	122.3765047138051	9.8	95.7909090909091	88.18181818181817
412379810	1441067116	31.09418235460395	122.37655834794077	9.8	95.73636363636363	88.27272727272727
412379810	1441067117	31.094178136501537	122.37661188331656	9.8	95.68181818181817	88.36363636363636
412379810	1441067118	31.094173891456297	122.376665357246	9.8	95.62727272727273	88.45454545454545
412379810	1441067119	31.09416960419358	122.37671880704254	9.8	95.57272727272728	88.54545454545455
412379810	1441067120	31.094165259438647	122.37677227001959	9.8	95.51818181818182	88.63636363636363
412379810	1441067121	31.094160841916704	122.37682578349052	9.8	95.46363636363637	88.72727272727272
412379810	1441067122	31.094156336352903	122.37687938476871	9.8	95.4090909090909	88.81818181818181
412379810	1441067123	31.09415172747232	122.37693311116746	9.8	95.35454545454546	88.9090909090909
412379810	1441067124	31.094146999999985	122.37698699999999	9.8	95.3	89.0
412379810	1441067125	31.09414214333053	122.37704105776238	9.8	95.4	89.0
412379810	1441067126	31.09413716553746	122.37709516768209	9.8	95.5	89.0
412379810	1441067127	31.094132079364147	122.37714918216942	9.8	95.60000000000001	89.0
412379810	1441067128	31.094126897554233	122.3772029536348	9.8	95.7	89.0
412379810	1441067129	31.09412163285161	122.37725633448866	9.8	95.80000000000001	89.0
412379810	1441067130	31.094116298000387	122.37730917714151	9.8	95.9	89.0
412379810	1441067131	31.094110905744945	122.37736133400394	9.8	96.00000000000001	89.0
412379810	1441067132	31.094105468829877	122.37741265748654	9.8	96.10000000000001	89.0
412379810	1441067133	31.094100000000005	122.37746300000002	9.8	96.2	89.0
412379810	1441067134	31.09409450822507	122.37751227074213	9.8	96.36666666666667	89.0
412379810	1441067135	31.094088987373738	122.37756060605868	9.8	96.53333333333333	89.0
412379810	1441067136	31.09408342753913	122.37760819908245	9.8	96.7	89.0
412379810	1441067137	31.09407781881406	122.37765524294615	9.8	96.86666666666667	89.0
412379810	1441067138	31.09407215129104	122.37770193078245	9.8	97.03333333333333	89.0
412379810	1441067139	31.09406641506232	122.37774845572395	9.8	97.2	89.0
412379810	1441067140	31.094060600219855	122.37779501090317	9.8	97.36666666666667	89.0
412379810	1441067141	31.094054696855313	122.37784178945263	9.8	97.53333333333335	89.0
412379810	1441067142	31.094048695060106	122.37788898450474	9.8	97.7	89.0
412379810	1441067143	31.09404258492532	122.37793678919179	9.8	97.86666666666667	89.0
412379810	1441067144	31.09403635654179	122.37798539664615	9.8	98.03333333333333	89.0
412379810	1441067145	31.094029999999993	122.37803499999998	9.8	98.2	89.0
412379810	1441067146	31.094023510127737	122.37808574380348	9.8	98.18333333333334	88.88888888888889
412379810	1441067147	31.094016900702982	122.3781375782789	9.8	98.16666666666666	88.77777777777777
412379810	1441067148	31.09401019024136	122.37819040506663	9.8	98.15	88.66666666666667
412379810	1441067149	31.094003397258653	122.37824412580707	9.8	98.13333333333333	88.55555555555556
412379810	1441067150	31.09399654027078	122.37829864214069	9.8	98.11666666666666	88.44444444444444
412379810	1441067151	31.093989637793847	122.37835385570808	9.8	98.10000000000001	88.33333333333333
412379810	1441067152	31.093982708344058	122.3784096681498	9.8	98.08333333333333	88.22222222222221
412379810	1441067153	31.093975770437833	122.37846598110657	9.8	98.06666666666666	88.1111111111111
412379810	1441067154	31.093968842591703	122.37852269621912	9.8	98.05000000000001	88.0
412379810	1441067155	31.093961943322437	122.37857971512825	9.8	98.03333333333333	87.88888888888889
412379810	1441067156	31.093955091146906	122.37863693947489	9.8	98.01666666666667	87.77777777777777
412379810	1441067157	31.093948304582213	122.37869427089996	9.8	98.0	87.66666666666667
412379810	1441067158	31.0939416021456	122.37875161104449	9.8	97.98333333333333	87.55555555555556
412379810	1441067159	31.093935002354506	122.37880886154959	9.8	97.96666666666667	87.44444444444443
412379810	1441067160	31.093928523726536	122.37886592405644	9.8	97.95	87.33333333333333
412379810	1441067161	31.093922184779462	122.37892270020625	9.8	97.93333333333334	87.22222222222221
412379810	1441067162	31.09391600403124	122.3789790916403	9.8	97.91666666666667	87.1111111111111
412379810	1441067163	31.09391	122.379035	9.8	97.9	87.0
412379810	1441067164	31.093904186395424	122.37909035054274	9.795238095238096	97.81904761904762	87.0
412379810	1441067165	31.093898557692885	122.37914516299004	9.790476190476191	97.73809523809524	87.0
412379810	1441067166	31.093893103559108	122.37919948067938	9.785714285714286	97.65714285714286	87.0
412379810	1441067167	31.09388781366069	122.37925334694818	9.780952380952382	97.57619047619048	87.0
412379810	1441067168	31.09388267766417	122.37930680513391	9.776190476190477	97.4952380952381	87.0
412379810	1441067169	31.093877685236066	122.37935989857388	9.771428571428572	97.41428571428573	87.0
412379810	1441067170	31.09387282604275	122.37941267060543	9.766666666666667	97.33333333333334	87.0
412379810	1441067171	31.093868089750536	122.37946516456591	9.761904761904763	97.25238095238096	87.0
412379810	1441067172	31.09386346602569	122.37951742379256	9.757142857142858	97.17142857142858	87.0
412379810	1441067173	31.0938589445344	122.37956949162263	9.752380952380953	97.0904761904762	87.0
412379810	1441067174	31.09385451494274	122.37962141139334	9.747619047619047	97.00952380952381	87.0
412379810	1441067175	31.093850166916788	122.37967322644185	9.742857142857142	96.92857142857143	87.0
412379810	1441067176	31.093845890122463	122.37972498010532	9.738095238095237	96.84761904761905	87.0
412379810	1441067177	31.09384167422569	122.37977671572085	9.733333333333333	96.76666666666668	87.0
412379810	1441067178	31.0938375088923	122.37982847662559	9.728571428571428	96.6857142857143	87.0
412379810	1441067179	31.09383338378802	122.37988030615654	9.723809523809523	96.60476190476192	87.0
412379810	1441067180	31.093829288578547	122.37993224765074	9.719047619047618	96.52380952380953	87.0
412379810	1441067181	31.093825212929495	122.37998434444525	9.714285714285714	96.44285714285715	87.0
412379810	1441067182	31.093821146506432	122.38003663987698	9.709523809523809	96.36190476190477	87.0
412379810	1441067183	31.093817078974798	122.38008917728294	9.704761904761904	96.28095238095239	87.0
412379810	1441067184	31.093813	122.38014199999999	9.7	96.2	87.0
412379810	1441067185	31.09380890326777	122.38019511378751	9.7	96.14444444444446	87.0
412379810	1441067186	31.093804798545474	122.38024837409446	9.7	96.0888888888889	87.0
412379810	1441067187	31.09380069962114	122.38030159879233	9.7	96.03333333333335	87.0
412379810	1441067188	31.09379662028311	122.38035460575271	9.7	95.97777777777779	87.0
412379810	1441067189	31.09379257432003	122.3804072128472	9.7	95.92222222222222	87.0
412379810	1441067190	31.09378857552082	122.38045923794742	9.7	95.86666666666666	87.0
412379810	1441067191	31.093784637674688	122.38051049892512	9.7	95.81111111111112	87.0
412379810	1441067192	31.093780774571165	122.38056081365204	9.7	95.75555555555556	87.0
412379810	1441067193	31.093777	122.38061000000002	9.7	95.7	87.0
412379810	1441067194	31.093773321020937	122.38065795805853	9.7	95.68333333333334	87.0
412379810	1441067195	31.093769717772584	122.38070491678769	9.7	95.66666666666667	87.0
412379810	1441067196	31.093766163662934	122.38075118736512	9.7	95.65	87.0
412379810	1441067197	31.093762632099434	122.38079708096839	9.7	95.63333333333333	87.0
412379810	1441067198	31.093759096489087	122.38084290877492	9.7	95.61666666666667	87.0
412379810	1441067199	31.093755530238496	122.38088898196213	9.7	95.60000000000001	87.0
412379810	1441067200	31.093751906753802	122.38093561170726	9.7	95.58333333333333	87.0
412379810	1441067201	31.093748199440654	122.38098310918751	9.7	95.56666666666668	87.0
412379810	1441067202	31.09374438170426	122.38103178557998	9.7	95.55	87.0
412379810	1441067203	31.093740426949353	122.38108195206163	9.7	95.53333333333333	87.0
412379810	1441067204	31.093736308580045	122.38113391980939	9.7	95.51666666666667	87.0
412379810	1441067205	31.093731999999992	122.38118799999998	9.7	95.5	87.0
412379810	1441067206	31.093727485369524	122.38124436507825	9.7	95.5	87.125
412379810	1441067207	31.093722791878363	122.38130263256183	9.7	95.5	87.24999999999999
412379810	1441067208	31.093717957474325	122.38136228123662	9.7	95.5	87.375
412379810	1441067209	31.09371302010612	122.38142278988879	9.7	95.5	87.5
412379810	1441067210	31.09370801772343	122.38148363730464	9.7	95.5	87.625
412379810	1441067211	31.093702988276924	122.38154430227065	9.7	95.5	87.75
412379810	1441067212	31.093697969718242	122.38160426357348	9.7	95.5	87.87499999999999
412379810	1441067213	31.093693	122.381663	9.7	95.5	88.0
412379810	1441067214	31.093688107736927	122.38172011200807	9.7	95.55	88.0
412379810	1441067215	31.09368328418914	122.38177568673875	9.7	95.60000000000001	88.0
412379810	1441067216	31.093678511277677	122.38182993300386	9.7	95.65	88.0
412379810	1441067217	31.093673770923125	122.38188305961513	9.7	95.7	88.0
412379810	1441067218	31.093669045045736	122.38193527538425	9.7	95.75	88.0
412379810	1441067219	31.093664315565395	122.38198678912275	9.7	95.80000000000001	88.0
412379810	1441067220	31.093659564401626	122.38203780964221	9.7	95.85000000000001	88.0
412379810	1441067221	31.093654773473617	122.382088545754	9.7	95.9	88.0
412379810	1441067222	31.093649924700234	122.38213920626951	9.7	95.95000000000002	88.0
412379810	1441067223	31.093645	122.38219000000001	9.7	96.00000000000001	88.0
412379810	1441067224	31.09363998569209	122.38224109155412	9.7	96.07000000000001	88.0
412379810	1441067225	31.093634885699416	122.38229246873003	9.7	96.14000000000001	88.0
412379810	1441067226	31.093629708345954	122.38234407512333	9.7	96.21000000000001	88.0
412379810	1441067227	31.09362446195572	122.38239585432966	9.7	96.28	88.0
412379810	1441067228	31.093619154852853	122.38244774994465	9.7	96.35000000000001	88.0
412379810	1441067229	31.093613795361573	122.38249970556403	9.7	96.42	88.0
412379810	1441067230	31.093608391806207	122.38255166478349	9.7	96.49000000000001	88.0
412379810	1441067231	31.093602952511134	122.38260357119877	9.7	96.56	88.0
412379810	1441067232	31.093597485800878	122.3826553684057	9.7	96.63000000000001	88.0
412379810	1441067233	31.09359200000001	122.38270699999998	9.7	96.7	88.0
412379810	1441067234	31.093586501346778	122.38275842844642	9.7	96.73636363636363	88.0
412379810	1441067235	31.093580987733777	122.38280969168528	9.7	96.77272727272728	88.0
412379810	1441067236	31.093575454967077	122.38286084652573	9.7	96.80909090909091	88.0
412379810	1441067237	31.09356989885266	122.38291194977694	9.7	96.84545454545454	88.0
412379810	1441067238	31.09356431519645	122.382963058248	9.7	96.88181818181818	88.0
412379810	1441067239	31.09355869980423	122.38301422874801	9.7	96.91818181818181	88.0
412379810	1441067240	31.09355304848172	122.3830655180861	9.7	96.95454545454545	88.0
412379810	1441067241	31.093547357034552	122.38311698307133	9.7	96.99090909090908	88.0
412379810	1441067242	31.09354162126828	122.38316868051271	9.7	97.02727272727272	88.0
412379810	1441067243	31.093535836988302	122.38322066721926	9.7	97.06363636363636	88.0
412379810	1441067244	31.093529999999994	122.38327300000002	9.7	97.1	88.0
412379810	1441067245	31.093524111042548	122.38332570007837	9.7	97.1	87.88888888888889
412379810	1441067246	31.09351819059101	122.38337864633557	9.7	97.1	87.77777777777777
412379810	1441067247	31.093512264054542	122.38343168206741	9.7	97.1	87.66666666666667
412379810	1441067248	31.093506356842628	122.38348465056971	9.7	97.1	87.55555555555556
412379810	1441067249	31.093500494364946	122.38353739513846	9.7	97.1	87.44444444444443
412379810	1441067250	31.0934947020315	122.3835897590697	9.7	97.1	87.33333333333333
412379810	1441067251	31.09348900525252	122.38364158565955	9.7	97.1	87.22222222222221
412379810	1441067252	31.093483429438436	122.3836927182042	9.7	97.1	87.1111111111111
412379810	1441067253	31.093478000000005	122.38374299999998	9.7	97.1	87.0
412379810	1441067254	31.093472733370454	122.3837923304874	9.7	97.07499999999999	87.0
412379810	1441067255	31.093467610072352	122.38384083368342	9.7	97.05	87.0
412379810	1441067256	31.09346260165028	122.38388868974911	9.7	97.02499999999999	87.0
412379810	1441067257	31.0934576796486	122.38393607884538	9.7	97.0	87.0
412379810	1441067258	31.093452815611364	122.38398318113309	9.7	96.975	87.0
412379810	1441067259	31.09344798108236	122.38403017677302	9.7	96.95	87.0
412379810	1441067260	31.093443147605115	122.38407724592581	9.7	96.92499999999998	87.0
412379810	1441067261	31.093438286722897	122.38412456875204	9.7	96.89999999999999	87.0
412379810	1441067262	31.093433369978676	122.38417232541225	9.7	96.87499999999999	87.0
412379810	1441067263	31.093428368915216	122.38422069606678	9.7	96.85	87.0
412379810	1441067264	31.093423255074942	122.38426986087596	9.7	96.82499999999999	87.0
412379810	1441067265	31.093417999999996	122.38432	9.7	96.8	87.0
412379810	1441067266	31.093412583151373	122.3843712456747	9.7	96.78333333333333	87.0
412379810	1441067267	31.093407015666344	122.38442353843834	9.7	96.76666666666667	87.0
412379810	1441067268	31.09340131660142	122.384476770905	9.7	96.75	87.0
412379810	1441067269	31.093395505013316	122.38453083568872	9.7	96.73333333333332	87.0
412379810	1441067270	31.09338959995884	122.38458562540372	9.7	96.71666666666667	87.0
412379810	1441067271	31.093383620495022	122.38464103266416	9.7	96.7	87.0
412379810	1441067272	31.09337758567902	122.38469695008435	9.7	96.68333333333332	87.0
412379810	1441067273	31.093371514568222	122.38475327027858	9.7	96.66666666666667	87.0
412379810	1441067274	31.093365426220164	122.38480988586133	9.7	96.64999999999999	87.0
412379810	1441067275	31.093359339692572	122.38486668944704	9.7	96.63333333333333	87.0
412379810	1441067276	31.093353274043398	122.38492357365025	9.7	96.61666666666667	87.0
412379810	1441067277	31.093347248330733	122.38498043108561	9.7	96.6	87.0
412379810	1441067278	31.09334128161291	122.38503715436781	9.7	96.58333333333333	87.0
412379810	1441067279	31.093335392948397	122.38509363611158	9.7	96.56666666666668	87.0
412379810	1441067280	31.09332960139589	122.38514976893177	9.7	96.55	87.0
412379810	1441067281	31.09332392601425	122.38520544544326	9.7	96.53333333333333	87.0
412379810	1441067282	31.093318385862542	122.38526055826101	9.7	96.51666666666667	87.0
412379810	1441067283	31.093312999999995	122.38531500000002	9.7	96.5	87.0
412379810	1441067284	31.093307780665683	122.38536869639202	9.7	96.48	87.0
412379810	1441067285	31.093302712817554	122.38542170563532	9.7	96.46000000000001	87.0
412379810	1441067286	31.093297774593072	122.38547411904479	9.7	96.44000000000001	87.0
412379810	1441067287	31.09329294412957	122.38552602793523	9.7	96.42	87.0
412379810	1441067288	31.09328819956422	122.38557752362145	9.7	96.4	87.0
412379810	1441067289	31.093283519034024	122.38562869741804	9.7	96.38	87.0
412379810	1441067290	31.093278880675843	122.38567964063968	9.7	96.36	87.0
412379810	1441067291	31.093274262626434	122.3857304446009	9.7	96.34	87.0
412379810	1441067292	31.09326964302233	122.3857812006162	9.7	96.32000000000001	87.0
412379810	1441067293	31.093264999999995	122.38583200000001	9.7	96.3	87.0
412379810	1441067294	31.093260318361292	122.38588292146605	9.69090909090909	96.26363636363637	87.0
412379810	1441067295	31.09325560957038	122.3859339933254	9.681818181818182	96.22727272727273	87.0
412379810	1441067296	31.093250891756995	122.38598523128856	9.672727272727272	96.1909090909091	87.0
412379810	1441067297	31.093246183050855	122.38603665106602	9.663636363636362	96.15454545454546	87.0
412379810	1441067298	31.09324150158162	122.38608826836838	9.654545454545454	96.11818181818182	87.0
412379810	1441067299	31.09323686547895	122.38614009890617	9.645454545454545	96.08181818181818	87.0
412379810	1441067300	31.09323229287246	122.38619215839002	9.636363636363637	96.04545454545455	87.0
412379810	1441067301	31.09322780189175	122.38624446253061	9.627272727272727	96.0090909090909	87.0
412379810	1441067302	31.09322341066643	122.38629702703864	9.618181818181817	95.97272727272727	87.0
412379810	1441067303	31.093219137326003	122.38634986762484	9.60909090909091	95.93636363636364	87.0
412379810	1441067304	31.093215000000004	122.386403	9.6	95.9	87.0
412379810	1441067305	31.0932110101291	122.38645640569912	9.6	95.84444444444445	87.0
412379810	1441067306	31.093207152398737	122.38650992955401	9.6	95.78888888888889	87.0
412379810	1441067307	31.093203404805823	122.38656338222066	9.6	95.73333333333333	87.0
412379810	1441067308	31.093199745347555	122.38661657435505	9.6	95.67777777777778	87.0
412379810	1441067309	31.093196152021477	122.38666931661312	9.6	95.62222222222222	87.0
412379810	1441067310	31.093192602825408	122.38672141965078	9.6	95.56666666666668	87.0
412379810	1441067311	31.093189075757476	122.3867726941239	9.6	95.51111111111112	87.0
412379810	1441067312	31.093185548816113	122.38682295068838	9.6	95.45555555555556	87.0
412379810	1441067313	31.093182	122.386872	9.6	95.4	87.0
412379810	1441067314	31.093178405746002	122.38691973517717	9.6	95.51666666666668	86.91666666666666
412379810	1441067315	31.09317473624264	122.38696637918864	9.6	95.63333333333334	86.83333333333333
412379810	1441067316	31.093170960115952	122.38701223746557	9.6	95.75	86.75
412379810	1441067317	31.093167045991486	122.38705761543902	9.6	95.86666666666666	86.66666666666667
412379810	1441067318	31.093162962494404	122.38710281854006	9.6	95.98333333333333	86.58333333333333
412379810	1441067319	31.09315867824938	122.38714815219956	9.6	96.10000000000001	86.5
412379810	1441067320	31.093154161880694	122.38719392184832	9.6	96.21666666666667	86.41666666666667
412379810	1441067321	31.093149382012175	122.387240432917	9.6	96.33333333333334	86.33333333333334
412379810	1441067322	31.093144307267206	122.38728799083617	9.6	96.45	86.25
412379810	1441067323	31.093138906268667	122.38733690103625	9.6	96.56666666666666	86.16666666666667
412379810	1441067324	31.093133147638973	122.3873874689475	9.6	96.68333333333332	86.08333333333334
412379810	1441067325	31.093126999999985	122.38744	9.6	96.8	86.0
412379810	1441067326	31.093120457267553	122.38749467350429	9.6	96.91250000000001	85.875
412379810	1441067327	31.093113614535625	122.38755116429319	9.6	97.02499999999999	85.75000000000001
412379810	1441067328	31.09310659219331	122.3876090210804	9.6	97.1375	85.625
412379810	1441067329	31.093099510630474	122.38766779258006	9.6	97.25	85.5
412379810	1441067330	31.093092490237805	122.38772702750673	9.6	97.3625	85.37500000000001
412379810	1441067331	31.093085651406813	122.38778627457526	9.6	97.47500000000001	85.25
412379810	1441067332	31.093079114529814	122.38784508250112	9.6	97.58749999999999	85.12500000000001
412379810	1441067333	31.093072999999993	122.387903	9.6	97.7	85.0
412379810	1441067334	31.093067402360226	122.38795966774022	9.59	97.45500000000001	84.95
412379810	1441067335	31.093062312749588	122.38801509419882	9.58	97.21000000000001	84.9
412379810	1441067336	31.093057696455887	122.38806937980505	9.57	96.965	84.85000000000001
412379810	1441067337	31.093053518766805	122.3881226249878	9.56	96.72	84.80000000000001
412379810	1441067338	31.09304974496976	122.38817493017604	9.55	96.47500000000001	84.75000000000001
412379810	1441067339	31.09304634035205	122.38822639579851	9.54	96.23	84.7
412379810	1441067340	31.093043270200713	122.38827712228391	9.53	95.98500000000001	84.65
412379810	1441067341	31.093040499802704	122.38832721006078	9.52	95.74	84.60000000000001
412379810	1441067342	31.093037994444725	122.38837675955762	9.51	95.495	84.55000000000001
412379810	1441067343	31.0930357194134	122.38842587120278	9.5	95.25	84.50000000000001
412379810	1441067344	31.093033639995088	122.38847464542458	9.49	95.00500000000001	84.45
412379810	1441067345	31.093031721476088	122.38852318265124	9.48	94.76	84.4
412379810	1441067346	31.0930299291425	122.38857158331089	9.47	94.515	84.35000000000001
412379810	1441067347	31.093028228280293	122.38861994783163	9.46	94.27	84.3
412379810	1441067348	31.093026584175238	122.38866837664138	9.45	94.025	84.25
412379810	1441067349	31.093024962113038	122.38871697016809	9.44	93.78	84.2
412379810	1441067350	31.093023327379125	122.38876582883957	9.43	93.53500000000001	84.15
412379810	1441067351	31.093021645258897	122.38881505308363	9.42	93.28999999999999	84.10000000000001
412379810	1441067352	31.093019881037492	122.3888647433279	9.41	93.045	84.05
412379810	1441067353	31.093018	122.38891500000001	9.4	92.8	84.0
412379810	1441067354	31.09301597669472	122.38896588451178	9.4	92.7909090909091	84.0
412379810	1441067355	31.09301382272399	122.38901730221208	9.4	92.78181818181818	84.0
412379810	1441067356	31.093011558953794	122.38906911943415	9.4	92.77272727272728	84.0
412379810	1441067357	31.09300920625033	122.38912120251132	9.4	92.76363636363638	84.0
412379810	1441067358	31.09300678547999	122.38917341777686	9.4	92.75454545454546	84.0
412379810	1441067359	31.09300431750942	122.3892256315642	9.4	92.74545454545455	84.0
412379810	1441067360	31.09300182320545	122.38927771020676	9.4	92.73636363636363	84.0
412379810	1441067361	31.092999323435137	122.38932952003803	9.4	92.72727272727273	84.0
412379810	1441067362	31.092996839065776	122.38938092739158	9.4	92.71818181818183	84.0
412379810	1441067363	31.09299439096483	122.38943179860101	9.4	92.70909090909092	84.0
412379810	1441067364	31.09299199999999	122.389482	9.4	92.7	84.0
412379810	1441067365	31.092989683049943	122.38953143735861	9.4	92.66190476190476	84.0
412379810	1441067366	31.092987441036517	122.38958017419218	9.4	92.62380952380953	84.0
412379810	1441067367	31.092985270892182	122.38962831345249	9.4	92.58571428571429	84.0
412379810	1441067368	31.092983169549257	122.38967595809127	9.4	92.54761904761905	84.0
412379810	1441067369	31.092981133939894	122.38972321106017	9.4	92.50952380952381	84.0
412379810	1441067370	31.0929791609961	122.3897701753109	9.4	92.47142857142858	84.0
412379810	1441067371	31.092977247649713	122.38981695379512	9.4	92.43333333333334	84.0
412379810	1441067372	31.09297539083244	122.3898636494645	9.4	92.3952380952381	84.0
412379810	1441067373	31.092973587475804	122.38991036527065	9.4	92.35714285714286	84.0
412379810	1441067374	31.092971834511225	122.38995720416526	9.4	92.31904761904762	84.0
412379810	1441067375	31.092970128869943	122.3900042690999	9.4	92.2809523809524	84.0
412379810	1441067376	31.092968467483054	122.39005166302623	9.4	92.24285714285716	84.0
412379810	1441067377	31.092966847281502	122.39009948889581	9.4	92.20476190476192	84.0
412379810	1441067378	31.092965265196035	122.3901478496603	9.4	92.16666666666669	84.0
412379810	1441067379	31.092963718157332	122.39019684827122	9.4	92.12857142857145	84.0
412379810	1441067380	31.092962203095826	122.39024658768017	9.4	92.0904761904762	84.0
412379810	1441067381	31.0929607169418	122.3902971708387	9.4	92.05238095238096	84.0
412379810	1441067382	31.092959256625377	122.39034870069842	9.4	92.01428571428572	84.0
412379810	1441067383	31.092957819076492	122.39040128021084	9.4	91.97619047619048	84.0
412379810	1441067384	31.092956401224825	122.39045501232754	9.4	91.93809523809524	84.0
412379810	1441067385	31.092955	122.39051	9.4	91.9	84.0
412379810	1441067386	31.09295361424462	122.39056626716501	9.4	91.87500000000001	84.0
412379810	1441067387	31.092952250454793	122.39062352170006	9.4	91.85000000000001	84.0
412379810	1441067388	31.09295091704057	122.390681392468	9.4	91.82500000000002	84.0
412379810	1441067389	31.092949622412604	122.3907395083316	9.4	91.80000000000001	84.0
412379810	1441067390	31.092948374982228	122.39079749815373	9.4	91.775	84.0
412379810	1441067391	31.092947183161463	122.39085499079722	9.4	91.75	84.0
412379810	1441067392	31.092946055362937	122.390911615125	9.4	91.72500000000001	84.0
412379810	1441067393	31.092944999999997	122.390967	9.4	91.7	84.0
412379810	1441067394	31.092944022205195	122.39102087125644	9.39	91.64000000000001	84.10000000000001
412379810	1441067395	31.092943113986127	122.3910733426139	9.38	91.58	84.2
412379810	1441067396	31.092942264068757	122.39112462476311	9.370000000000001	91.52000000000001	84.3
412379810	1441067397	31.092941461178654	122.3911749283949	9.360000000000001	91.46	84.4
412379810	1441067398	31.092940694041047	122.39122446420002	9.350000000000001	91.4	84.50000000000001
412379810	1441067399	31.092939951380835	122.3912734428692	9.34	91.34	84.60000000000001
412379810	1441067400	31.092939221922535	122.3913220750931	9.33	91.28	84.7
412379810	1441067401	31.09293849439041	122.39137057156246	9.32	91.22	84.80000000000001
412379810	1441067402	31.092937757508373	122.39141914296788	9.31	91.16	84.9
412379810	1441067403	31.092937	122.391468	9.3	91.1	85.0
412379810	1441067404	31.09293621277898	122.3915173077177	9.3	91.11999999999999	85.0
412379810	1441067405	31.092935395520506	122.391567048653	9.3	91.13999999999999	85.0
412379810	1441067406	31.09293455009019	122.39161715970612	9.3	91.16	85.0
412379810	1441067407	31.092933678353766	122.39166757777733	9.3	91.17999999999999	85.0
412379810	1441067408	31.092932782177034	122.3917182397669	9.3	91.2	85.0
412379810	1441067409	31.09293186342596	122.39176908257512	9.3	91.22	85.0
412379810	1441067410	31.09293092396654	122.39182004310226	9.3	91.24	85.0
412379810	1441067411	31.092929965664922	122.3918710582486	9.3	91.25999999999999	85.0
412379810	1441067412	31.092928990387286	122.3919220649144	9.3	91.28	85.0
412379810	1441067413	31.092927999999993	122.39197299999998	9.3	91.3	85.0
412379810	1441067414	31.092926995135553	122.39202381354228	9.3	91.32727272727273	85.0
412379810	1441067415	31.092925971491038	122.39207450812484	9.3	91.35454545454544	85.0
412379810	1441067416	31.0929249235296	122.39212509946775	9.3	91.38181818181818	85.0
412379810	1441067417	31.092923845714388	122.39217560329122	9.3	91.4090909090909	85.0
412379810	1441067418	31.092922732508487	122.39222603531537	9.3	91.43636363636364	85.0
412379810	1441067419	31.092921578374998	122.39227641126028	9.3	91.46363636363637	85.0
412379810	1441067420	31.092920377777006	122.3923267468461	9.3	91.49090909090908	85.0
412379810	1441067421	31.0929191251775	122.3923770577929	9.3	91.51818181818182	85.0
412379810	1441067422	31.092917815039502	122.39242735982076	9.3	91.54545454545455	85.0
412379810	1441067423	31.092916441826006	122.39247766864979	9.3	91.57272727272726	85.0
412379810	1441067424	31.092914999999998	122.39252799999998	9.3	91.60000000000001	85.0
412379810	1441067425	31.09291348643447	122.39257836558087	9.3	91.64	85.0
412379810	1441067426	31.09291190764287	122.39262876105954	9.3	91.67999999999999	85.0
412379810	1441067427	31.09291027254876	122.39267917809254	9.3	91.72000000000001	85.0
412379810	1441067428	31.092908590075687	122.39272960833647	9.3	91.76	85.0
412379810	1441067429	31.09290686914722	122.39278004344793	9.3	91.8	85.0
412379810	1441067430	31.092905118686964	122.39283047508351	9.3	91.84	85.0
412379810	1441067431	31.092903347618485	122.39288089489983	9.3	91.88	85.0
412379810	1441067432	31.09290156486541	122.39293129455356	9.3	91.92	85.0
412379810	1441067433	31.09289977935137	122.3929816657014	9.3	91.96000000000001	85.0
412379810	1441067434	31.092898	122.393032	9.3	92.0	85.0
412379810	1441067435	31.092896235409594	122.39308229125598	9.3	91.96315789473684	84.94736842105264
412379810	1441067436	31.092894492876972	122.39313254187557	9.3	91.92631578947369	84.89473684210527
412379810	1441067437	31.092892779373646	122.39318275641492	9.3	91.88947368421053	84.8421052631579
412379810	1441067438	31.09289110187106	122.39323293943018	9.3	91.85263157894737	84.78947368421053
412379810	1441067439	31.09288946734069	122.3932830954775	9.3	91.8157894736842	84.73684210526315
412379810	1441067440	31.092887882753967	122.39333322911314	9.3	91.77894736842106	84.6842105263158
412379810	1441067441	31.092886355082378	122.39338334489321	9.3	91.7421052631579	84.63157894736842
412379810	1441067442	31.09288489129733	122.39343344737398	9.3	91.70526315789473	84.57894736842105
412379810	1441067443	31.092883498370284	122.39348354111169	9.3	91.66842105263157	84.52631578947368
412379810	1441067444	31.092882183272668	122.39353363066255	9.3	91.63157894736842	84.47368421052632
412379810	1441067445	31.09288095297587	122.3935837205828	9.3	91.59473684210526	84.42105263157896
412379810	1441067446	31.092879814451326	122.39363381542876	9.3	91.5578947368421	84.36842105263159
412379810	1441067447	31.092878774670446	122.39368391975673	9.3	91.52105263157894	84.31578947368422
412379810	1441067448	31.092877840604626	122.39373403812294	9.3	91.48421052631579	84.26315789473685
412379810	1441067449	31.092877019225273	122.39378417508378	9.3	91.44736842105263	84.21052631578947
412379810	1441067450	31.092876317503762	122.39383433519555	9.3	91.41052631578947	84.15789473684211
412379810	1441067451	31.092875742411447	122.39388452301459	9.3	91.3736842105263	84.10526315789474
412379810	1441067452	31.09287530091974	122.39393474309729	9.3	91.33684210526316	84.05263157894737
412379810	1441067453	31.092874999999992	122.393985	9.3	91.3	84.0
412379810	1441067454	31.092874842895956	122.39403529560508	9.3	91.15454545454544	84.0
412379810	1441067455	31.092874817940935	122.39408562109863	9.3	91.00909090909092	84.0
412379810	1441067456	31.092874909740647	122.39413596499271	9.3	90.86363636363636	84.0
412379810	1441067457	31.092875102900805	122.39418631579937	9.3	90.71818181818182	84.0
412379810	1441067458	31.09287538202719	122.39423666203055	9.3	90.57272727272726	84.0
412379810	1441067459	31.09287573172555	122.39428699219823	9.3	90.42727272727274	84.0
412379810	1441067460	31.092876136601653	122.39433729481433	9.3	90.28181818181818	84.0
412379810	1441067461	31.092876581261326	122.39438755839072	9.3	90.13636363636364	84.0
412379810	1441067462	31.092877050310392	122.39443777143924	9.3	89.99090909090908	84.0
412379810	1441067463	31.092877528354663	122.39448792247174	9.3	89.84545454545456	84.0
412379810	1441067464	31.092878	122.394538	9.3	89.7	84.0
412379810	1441067465	31.092878450652226	122.39458799460094	9.3	89.68888888888888	84.11111111111111
412379810	1441067466	31.092878868917087	122.39463790511208	9.3	89.67777777777779	84.22222222222223
412379810	1441067467	31.092879244200205	122.39468773243615	9.3	89.66666666666667	84.33333333333333
412379810	1441067468	31.092879565907293	122.39473747747581	9.3	89.65555555555555	84.44444444444444
412379810	1441067469	31.09287982344397	122.39478714113372	9.3	89.64444444444445	84.55555555555557
412379810	1441067470	31.092880006215918	122.39483672431248	9.3	89.63333333333334	84.66666666666667
412379810	1441067471	31.0928801036288	122.39488622791474	9.3	89.62222222222222	84.77777777777779
412379810	1441067472	31.09288010508827	122.39493565284306	9.3	89.61111111111111	84.8888888888889
412379810	1441067473	31.09288	122.394985	9.3	89.6	85.0
412379810	1441067474	31.092879780938777	122.3950342770921	9.3	89.72727272727272	85.0
412379810	1441067475	31.092879453156	122.39508351904153	9.3	89.85454545454544	85.0
412379810	1441067476	31.09287902507215	122.39513276757454	9.3	89.98181818181818	85.0
412379810	1441067477	31.092878505107674	122.3951820644174	9.3	90.10909090909091	85.0
412379810	1441067478	31.09287790168289	122.39523145129635	9.3	90.23636363636363	85.0
412379810	1441067479	31.092877223218103	122.39528096993764	9.3	90.36363636363637	85.0
412379810	1441067480	31.092876478133565	122.39533066206758	9.3	90.4909090909091	85.0
412379810	1441067481	31.092875674849413	122.39538056941247	9.3	90.61818181818182	85.0
412379810	1441067482	31.09287482178575	122.39543073369859	9.3	90.74545454545455	85.0
412379810	1441067483	31.09287392736262	122.39548119665234	9.3	90.87272727272727	85.0
412379810	1441067484	31.092872999999994	122.39553200000002	9.3	91.0	85.0
412379810	1441067485	31.092872046350568	122.39558314953308	9.3	91.06	85.0
412379810	1441067486	31.092871065998466	122.39563450730316	9.3	91.12	85.0
412379810	1441067487	31.092870056760788	122.39568589942695	9.3	91.18	85.0
412379810	1441067488	31.092869016455	122.39573715202116	9.3	91.24	85.0
412379810	1441067489	31.092867942898796	122.39578809120249	9.3	91.3	85.0
412379810	1441067490	31.09286683391015	122.39583854308762	9.3	91.36	85.0
412379810	1441067491	31.092865687307324	122.39588833379322	9.3	91.42	85.0
412379810	1441067492	31.092864500908814	122.39593728943606	9.3	91.47999999999999	85.0
412379810	1441067493	31.09286327253337	122.39598523613274	9.3	91.54	85.0
412379810	1441067494	31.092862	122.396032	9.3	91.60000000000001	85.0
412379810	1441067495	31.09286068303343	122.39607749234976	9.3	91.61818181818182	85.0
412379810	1441067496	31.092859328980357	122.39612196527476	9.3	91.63636363636363	85.0
412379810	1441067497	31.092857947092565	122.39616575606293	9.3	91.65454545454546	85.0
412379810	1441067498	31.092856546621363	122.39620920200225	9.3	91.67272727272727	85.0
412379810	1441067499	31.0928551368176	122.3962526403807	9.3	91.6909090909091	85.0
412379810	1441067500	31.092853726931665	122.39629640848625	9.3	91.7090909090909	85.0
412379810	1441067501	31.092852326213492	122.39634084360686	9.3	91.72727272727273	85.0
412379810	1441067502	31.09285094391255	122.39638628303054	9.3	91.74545454545455	85.0
412379810	1441067503	31.092849589277776	122.39643306404528	9.3	91.76363636363637	85.0
412379810	1441067504	31.092848271557642	122.3964815239391	9.3	91.78181818181818	85.0
412379810	1441067505	31.092847	122.396532	9.3	91.8	85.0
412379810	1441067506	31.0928457807288	122.39658469110766	9.3	91.7625	85.0
412379810	1441067507	31.092844607374534	122.3966392425085	9.3	91.725	85.0
412379810	1441067508	31.09284347044503	122.39669516104054	9.3	91.6875	85.0
412379810	1441067509	31.092842360448895	122.39675195354187	9.3	91.65	85.0
412379810	1441067510	31.09284126789556	122.39680912685047	9.3	91.6125	85.0
412379810	1441067511	31.09284018329537	122.39686618780435	9.3	91.575	85.0
412379810	1441067512	31.092839097159494	122.39692264324155	9.3	91.5375	85.0
412379810	1441067513	31.092838	122.396978	9.3	91.5	85.0
412379810	1441067514	31.092836884215327	122.39703187884169	9.3	91.53636363636363	85.0
412379810	1441067515	31.092835749746584	122.39708435622435	9.3	91.57272727272726	85.0
412379810	1441067516	31.09283459842023	122.39713562252976	9.3	91.60909090909091	85.0
412379810	1441067517	31.09283343206231	122.39718586813962	9.3	91.64545454545454	85.0
412379810	1441067518	31.092832252498628	122.39723528343566	9.3	91.68181818181819	85.0
412379810	1441067519	31.092831061554623	122.3972840587997	9.3	91.71818181818182	85.0
412379810	1441067520	31.092829861055453	122.39733238461342	9.3	91.75454545454546	85.0
412379810	1441067521	31.092828652825958	122.39738045125854	9.3	91.7909090909091	85.0
412379810	1441067522	31.092827438690765	122.39742844911687	9.3	91.82727272727273	85.0
412379810	1441067523	31.0928262204741	122.39747656857011	9.3	91.86363636363636	85.0
412379810	1441067524	31.092825	122.397525	9.3	91.9	85.0
412379810	1441067525	31.09282377742543	122.39757388394631	9.3	91.92222222222223	85.0
412379810	1441067526	31.092822546240072	122.3976231615809	9.3	91.94444444444444	85.0
412379810	1441067527	31.09282129826702	122.39767272423357	9.3	91.96666666666667	85.0
412379810	1441067528	31.092820025329523	122.3977224632342	9.3	91.98888888888888	85.0
412379810	1441067529	31.09281871925095	122.39777226991262	9.3	92.01111111111112	85.0
412379810	1441067530	31.0928173718549	122.39782203559861	9.3	92.03333333333333	85.0
412379810	1441067531	31.092815974965088	122.397871651622	9.3	92.05555555555556	85.0
412379810	1441067532	31.092814520405422	122.39792100931253	9.3	92.07777777777778	85.0
412379810	1441067533	31.092813000000003	122.39797000000002	9.3	92.1	85.0
412379810	1441067534	31.092811411890587	122.39801856340208	9.3	92.07272727272726	84.9090909090909
412379810	1441067535	31.092809779489254	122.39806683278805	9.3	92.04545454545455	84.81818181818183
412379810	1441067536	31.092808132525395	122.39811498981517	9.3	92.01818181818182	84.72727272727273
412379810	1441067537	31.09280650072814	122.3981632161407	9.3	91.99090909090908	84.63636363636364
412379810	1441067538	31.092804913826328	122.39821169342201	9.3	91.96363636363635	84.54545454545455
412379810	1441067539	31.092803401548537	122.39826060331653	9.3	91.93636363636364	84.45454545454545
412379810	1441067540	31.092801993623063	122.39831012748165	9.3	91.9090909090909	84.36363636363637
412379810	1441067541	31.092800719777898	122.39836044757496	9.3	91.88181818181819	84.27272727272728
412379810	1441067542	31.092799609740798	122.39841174525401	9.3	91.85454545454546	84.18181818181819
412379810	1441067543	31.092798693239132	122.39846420217644	9.3	91.82727272727273	84.0909090909091
412379810	1441067544	31.09279800000001	122.39851799999998	9.3	91.8	84.0
412379810	1441067545	31.092797546426816	122.39857321819527	9.3	91.71111111111111	84.11111111111111
412379810	1441067546	31.09279729562954	122.39862952748399	9.3	91.62222222222222	84.22222222222223
412379810	1441067547	31.09279719739545	122.39868649640066	9.3	91.53333333333333	84.33333333333333
412379810	1441067548	31.09279720151258	122.39874369347957	9.3	91.44444444444444	84.44444444444444
412379810	1441067549	31.09279725776971	122.39880068725495	9.3	91.35555555555557	84.55555555555557
412379810	1441067550	31.092797315956368	122.39885704626079	9.3	91.26666666666667	84.66666666666667
412379810	1441067551	31.09279732586287	122.39891233903107	9.3	91.17777777777778	84.77777777777779
412379810	1441067552	31.092797237280184	122.3989661340996	9.3	91.08888888888889	84.8888888888889
412379810	1441067553	31.092797000000004	122.399018	9.3	91.0	85.0
412379810	1441067554	31.092796573411636	122.39906763963377	9.3	91.05	85.0
412379810	1441067555	31.09279595529266	122.39911529337368	9.3	91.1	85.0
412379810	1441067556	31.092795153017036	122.3991613359604	9.3	91.15	85.0
412379810	1441067557	31.09279417395819	122.39920614213464	9.3	91.2	85.0
412379810	1441067558	31.09279302548899	122.39925008663717	9.3	91.25	85.0
412379810	1441067559	31.0927917149817	122.39929354420867	9.3	91.3	85.0
412379810	1441067560	31.092790249808132	122.39933688958999	9.3	91.35	85.0
412379810	1441067561	31.092788637339552	122.39938049752179	9.3	91.4	85.0
412379810	1441067562	31.092786884946758	122.39942474274487	9.3	91.45	85.0
412379810	1441067563	31.092785	122.39946999999998	9.3	91.5	85.0
412379810	1441067564	31.092782991653525	122.39951656003102	9.3	91.5909090909091	85.0
412379810	1441067565	31.092780876199484	122.39956437759452	9.3	91.68181818181817	85.0
412379810	1441067566	31.092778671714655	122.39961332345024	9.3	91.77272727272727	85.0
412379810	1441067567	31.09277639627598	122.39966326835797	9.3	91.86363636363636	85.0
412379810	1441067568	31.092774067960573	122.39971408307753	9.3	91.95454545454545	85.0
412379810	1441067569	31.09277170484574	122.39976563836883	9.3	92.04545454545455	85.0
412379810	1441067570	31.09276932500902	122.39981780499176	9.3	92.13636363636363	85.0
412379810	1441067571	31.092766946528055	122.3998704537063	9.3	92.22727272727272	85.0
412379810	1441067572	31.092764587480797	122.39992345527246	9.3	92.31818181818181	85.0
412379810	1441067573	31.09276226594532	122.39997668045034	9.3	92.4090909090909	85.0
412379810	1441067574	31.09275999999999	122.40003000000002	9.3	92.5	85.0
412379810	1441067575	31.092757804289278	122.40008329982776	9.3	92.45263157894738	84.94736842105264
412379810	1441067576	31.092755679721662	122.40013652642406	9.3	92.40526315789474	84.89473684210527
412379810	1441067577	31.092753623771646	122.40018964142557	9.3	92.3578947368421	84.8421052631579
412379810	1441067578	31.09275163391381	122.40024260646884	9.3	92.31052631578947	84.78947368421053
412379810	1441067579	31.092749707622794	122.40029538319044	9.3	92.26315789473684	84.73684210526315
412379810	1441067580	31.092747842373264	122.40034793322702	9.3	92.21578947368421	84.6842105263158
412379810	1441067581	31.09274603564001	122.40040021821514	9.3	92.16842105263157	84.63157894736842
412379810	1441067582	31.092744284897815	122.40045219979133	9.3	92.12105263157895	84.57894736842105
412379810	1441067583	31.092742587621583	122.40050383959222	9.3	92.07368421052632	84.52631578947368
412379810	1441067584	31.092740941286248	122.40055509925432	9.3	92.02631578947368	84.47368421052632
412379810	1441067585	31.092739343366766	122.40060594041424	9.3	91.97894736842105	84.42105263157896
412379810	1441067586	31.092737791338234	122.40065632470849	9.3	91.93157894736842	84.36842105263159
412379810	1441067587	31.092736282675734	122.40070621377369	9.3	91.88421052631578	84.31578947368422
412379810	1441067588	31.092734814854435	122.40075556924631	9.3	91.83684210526316	84.26315789473685
412379810	1441067589	31.09273338534954	122.40080435276295	9.3	91.78947368421052	84.21052631578947
412379810	1441067590	31.092731991636313	122.40085252596009	9.3	91.7421052631579	84.15789473684211
412379810	1441067591	31.092730631190072	122.4009000504743	9.3	91.69473684210527	84.10526315789474
412379810	1441067592	31.09272930148616	122.40094688794211	9.3	91.64736842105263	84.05263157894737
412379810	1441067593	31.09272799999999	122.400993	9.3	91.60000000000001	84.0
412379810	1441067594	31.092726723822793	122.40103839238267	9.3	91.58333333333334	84.0
412379810	1441067595	31.092725468508675	122.40108324721737	9.3	91.56666666666666	84.0
412379810	1441067596	31.092724229227315	122.40112779072943	9.3	91.55000000000001	84.0
412379810	1441067597	31.092723001148013	122.40117224914424	9.3	91.53333333333333	84.0
412379810	1441067598	31.092721779439774	122.40121684868717	9.3	91.51666666666667	84.0
412379810	1441067599	31.092720559271278	122.40126181558352	9.3	91.50000000000001	84.0
412379810	1441067600	31.09271933581089	122.40130737605861	9.3	91.48333333333333	84.0
412379810	1441067601	31.092718104226677	122.40135375633771	9.3	91.46666666666667	84.0
412379810	1441067602	31.092716859686305	122.40140118264617	9.3	91.45	84.0
412379810	1441067603	31.09271559735716	122.40144988120919	9.3	91.43333333333334	84.0
412379810	1441067604	31.092714312406198	122.40150007825204	9.3	91.41666666666666	84.0
412379810	1441067605	31.092712999999996	122.401552	9.3	91.4	84.0
412379810	1441067606	31.09271165646328	122.40160577084748	9.3	91.44444444444444	84.0
412379810	1441067607	31.092710282755082	122.40166110786592	9.3	91.4888888888889	84.0
412379810	1441067608	31.09270888099349	122.40171762629596	9.3	91.53333333333333	84.0
412379810	1441067609	31.092707453297262	122.40177494137835	9.3	91.57777777777778	84.0
412379810	1441067610	31.092706001785825	122.4018326683537	9.3	91.62222222222222	84.0
412379810	1441067611	31.092704528579244	122.40189042246284	9.3	91.66666666666667	84.0
412379810	1441067612	31.09270303579834	122.4019478189464	9.3	91.71111111111111	84.0
412379810	1441067613	31.092701525564536	122.4020044730452	9.3	91.75555555555556	84.0
412379810	1441067614	31.092699999999997	122.40205999999999	9.3	91.8	84.0
412379810	1441067615	31.092698462694912	122.40211411719716	9.3	91.76666666666667	84.0
412379810	1441067616	31.092696923109433	122.40216695060562	9.3	91.73333333333333	84.0
412379810	1441067617	31.09269539217079	122.4022187283398	9.3	91.69999999999999	84.0
412379810	1441067618	31.092693880805843	122.4022696785143	9.3	91.66666666666666	84.0
412379810	1441067619	31.092692399941043	122.40232002924361	9.3	91.63333333333334	84.0
412379810	1441067620	31.09269096050249	122.40237000864225	9.3	91.60000000000001	84.0
412379810	1441067621	31.092689573415942	122.4024198448248	9.3	91.56666666666666	84.0
412379810	1441067622	31.092688249606756	122.40246976590588	9.3	91.53333333333333	84.0
412379810	1441067623	31.092686999999994	122.40252000000001	9.3	91.5	84.0
412379810	1441067624	31.092685832307588	122.40257072527842	9.3	91.42727272727272	84.0909090909091
412379810	1441067625	31.09268474139034	122.40262192013874	9.3	91.35454545454544	84.18181818181819
412379810	1441067626	31.092683718896435	122.4026735130351	9.3	91.28181818181818	84.27272727272728
412379810	1441067627	31.092682756474098	122.40272543242168	9.3	91.20909090909092	84.36363636363637
412379810	1441067628	31.09268184577172	122.40277760675265	9.3	91.13636363636364	84.45454545454545
412379810	1441067629	31.092680978437787	122.40282996448207	9.3	91.06363636363636	84.54545454545455
412379810	1441067630	31.092680146120916	122.40288243406413	9.3	90.99090909090908	84.63636363636364
412379810	1441067631	31.092679340469793	122.40293494395287	9.3	90.91818181818182	84.72727272727273
412379810	1441067632	31.09267855313329	122.40298742260241	9.3	90.84545454545456	84.81818181818183
412379810	1441067633	31.09267777576034	122.40303979846678	9.3	90.77272727272728	84.9090909090909
412379810	1441067634	31.092676999999995	122.403092	9.3	90.7	85.0
412379810	1441067635	31.092676220007558	122.40314397196914	9.31	90.7	85.0
412379810	1441067636	31.09267543996271	122.40319572439314	9.32	90.7	85.0
412379810	1441067637	31.09267466655123	122.40324728360396	9.33	90.7	85.0
412379810	1441067638	31.092673906458813	122.40329867593363	9.34	90.7	85.0
412379810	1441067639	31.09267316637118	122.40334992771412	9.350000000000001	90.7	85.0
412379810	1441067640	31.09267245297391	122.40340106527744	9.360000000000001	90.7	85.0
412379810	1441067641	31.09267177295263	122.40345211495563	9.370000000000001	90.7	85.0
412379810	1441067642	31.092671132992887	122.40350310308077	9.38	90.7	85.0
412379810	1441067643	31.09267053978019	122.40355405598487	9.39	90.7	85.0
412379810	1441067644	31.09267	122.403605	9.4	90.7	85.0
412379810	1441067645	31.09266951258804	122.40365595810998	9.4	90.77777777777779	85.0
412379810	1441067646	31.092669045481234	122.4037069399054	9.4	90.85555555555555	85.0
412379810	1441067647	31.092668558866755	122.40375795162844	9.4	90.93333333333334	85.0
412379810	1441067648	31.092668012931775	122.40380899952126	9.4	91.01111111111112	85.0
412379810	1441067649	31.0926673678635	122.40386008982586	9.4	91.08888888888889	85.0
412379810	1441067650	31.09266658384901	122.40391122878421	9.4	91.16666666666667	85.0
412379810	1441067651	31.092665621075515	122.40396242263817	9.4	91.24444444444445	85.0
412379810	1441067652	31.092664439730132	122.40401367762955	9.4	91.32222222222222	85.0
412379810	1441067653	31.092663	122.40406500000002	9.4	91.4	85.0
412379810	1441067654	31.092661278057843	122.40411639164991	9.4	91.47272727272727	85.0
412379810	1441067655	31.092659314019013	122.40416783711439	9.4	91.54545454545455	85.0
412379810	1441067656	31.092657163984562	122.40421931658743	9.4	91.61818181818182	85.0
412379810	1441067657	31.092654884055527	122.40427081026321	9.4	91.6909090909091	85.0
412379810	1441067658	31.092652530333012	122.40432229833588	9.4	91.76363636363637	85.0
412379810	1441067659	31.092650158918133	122.40437376099985	9.4	91.83636363636363	85.0
412379810	1441067660	31.092647825912046	122.40442517844959	9.4	91.9090909090909	85.0
412379810	1441067661	31.09264558741595	122.40447653087969	9.4	91.98181818181818	85.0
412379810	1441067662	31.09264349953108	122.40452779848488	9.4	92.05454545454546	85.0
412379810	1441067663	31.092641618358662	122.40457896145998	9.4	92.12727272727273	85.0
412379810	1441067664	31.092640000000006	122.40463000000001	9.4	92.2	85.0
412379810	1441067665	31.09263868294296	122.40468090011565	9.4	92.13000000000001	85.0
412379810	1441067666	31.092637635221635	122.40473167108021	9.4	92.06	85.0
412379810	1441067667	31.092636807256554	122.40478232798259	9.4	91.99000000000001	85.0
412379810	1441067668	31.092636149468294	122.40483288591152	9.4	91.92	85.0
412379810	1441067669	31.092635612277398	122.40488335995565	9.4	91.85	85.0
412379810	1441067670	31.09263514610435	122.40493376520355	9.4	91.78	85.0
412379810	1441067671	31.092634701369647	122.40498411674363	9.4	91.71	85.0
412379810	1441067672	31.092634228493733	122.40503442966428	9.4	91.64	85.0
412379810	1441067673	31.092633677897048	122.40508471905369	9.4	91.57	85.0
412379810	1441067674	31.092633	122.40513499999999	9.4	91.5	85.0
412379810	1441067675	31.09263215895441	122.40518528534416	9.4	91.47777777777777	85.0
412379810	1441067676	31.092631173837912	122.40523557893884	9.4	91.45555555555556	85.0
412379810	1441067677	31.09263007745961	122.40528588238968	9.4	91.43333333333332	85.0
412379810	1441067678	31.092628902628565	122.40533619730245	9.4	91.41111111111111	85.0
412379810	1441067679	31.09262768215386	122.40538652528289	9.4	91.38888888888889	85.0
412379810	1441067680	31.092626448844573	122.40543686793693	9.4	91.36666666666666	85.0
412379810	1441067681	31.09262523550978	122.40548722687042	9.4	91.34444444444443	85.0
412379810	1441067682	31.092624074958568	122.40553760368944	9.4	91.32222222222221	85.0
412379810	1441067683	31.092622999999996	122.40558800000001	9.4	91.3	85.0
412379810	1441067684	31.092622035022448	122.4056384203345	9.4	91.30909090909091	85.0
412379810	1441067685	31.09262117073151	122.40568888093016	9.4	91.31818181818181	85.0
412379810	1441067686	31.092620389412012	122.40573940095044	9.4	91.32727272727273	85.0
412379810	1441067687	31.092619673348768	122.40578999955875	9.4	91.33636363636364	85.0
412379810	1441067688	31.09261900482658	122.40584069591846	9.4	91.34545454545454	85.0
412379810	1441067689	31.09261836613023	122.4058915091929	9.4	91.35454545454544	85.0
412379810	1441067690	31.092617739544405	122.40594245854535	9.4	91.36363636363636	85.0
412379810	1441067691	31.092617107353828	122.40599356313909	9.4	91.37272727272727	85.0
412379810	1441067692	31.092616451843142	122.40604484213732	9.4	91.38181818181818	85.0
412379810	1441067693	31.092615755296997	122.40609631470326	9.4	91.39090909090909	85.0
412379810	1441067694	31.092614999999995	122.406148	9.4	91.4	85.0
412379810	1441067695	31.09261417276717	122.40619990466314	9.4	91.41052631578947	85.0
412379810	1441067696	31.092613278535346	122.40625198521793	9.4	91.42105263157895	85.0
412379810	1441067697	31.092612326771935	122.4063041856622	9.4	91.43157894736842	85.0
412379810	1441067698	31.092611326944418	122.4063564499937	9.4	91.4421052631579	85.0
412379810	1441067699	31.09261028852035	122.40640872221024	9.4	91.45263157894738	85.0
412379810	1441067700	31.092609220967425	122.4064609463097	9.4	91.46315789473685	85.0
412379810	1441067701	31.092608133753348	122.4065130662899	9.4	91.47368421052632	85.0
412379810	1441067702	31.092607036346006	122.40656502614877	9.4	91.48421052631579	85.0
412379810	1441067703	31.092605938213318	122.40661676988412	9.4	91.49473684210527	85.0
412379810	1441067704	31.092604848823306	122.40666824149395	9.4	91.50526315789473	85.0
412379810	1441067705	31.09260377764408	122.40671938497617	9.4	91.51578947368422	85.0
412379810	1441067706	31.092602734143846	122.40677014432873	9.4	91.52631578947368	85.0
412379810	1441067707	31.0926017277909	122.40682046354968	9.4	91.53684210526315	85.0
412379810	1441067708	31.09260076805357	122.40687028663694	9.4	91.54736842105264	85.0
412379810	1441067709	31.092599864400334	122.4069195575886	9.4	91.5578947368421	85.0
412379810	1441067710	31.092599026299723	122.40696822040263	9.4	91.56842105263158	85.0
412379810	1441067711	31.092598263220324	122.40701621907719	9.4	91.57894736842105	85.0
412379810	1441067712	31.092597584630838	122.40706349761028	9.4	91.58947368421053	85.0
412379810	1441067713	31.092597	122.40711000000002	9.4	91.60000000000001	85.0
412379810	1441067714	31.092596513727415	122.40715571821629	9.4	91.525	85.0
412379810	1441067715	31.092596109935748	122.40720083611603	9.4	91.45	85.0
412379810	1441067716	31.092595767678148	122.40724558552797	9.4	91.375	85.0
412379810	1441067717	31.092595466007435	122.40729019828076	9.4	91.30000000000001	85.0
412379810	1441067718	31.09259518397612	122.40733490620299	9.4	91.225	85.0
412379810	1441067719	31.09259490063635	122.4073799411233	9.4	91.15	85.0
412379810	1441067720	31.092594595039998	122.40742553487019	9.4	91.075	85.0
412379810	1441067721	31.092594246238583	122.40747191927218	9.4	91.0	85.0
412379810	1441067722	31.09259383328326	122.40751932615777	9.4	90.92500000000001	85.0
412379810	1441067723	31.09259333522486	122.40756798735534	9.4	90.85000000000001	85.0
412379810	1441067724	31.092592731113744	122.4076181346933	9.4	90.775	85.0
412379810	1441067725	31.092592	122.40767	9.4	90.7	85.0
412379810	1441067726	31.092591126079736	122.40772371174562	9.4	90.77777777777779	85.0
412379810	1441067727	31.09259011413528	122.40777898496816	9.4	90.85555555555555	85.0
412379810	1441067728	31.092588974096046	122.40783543134762	9.4	90.93333333333334	85.0
412379810	1441067729	31.09258771589205	122.40789266256394	9.4	91.01111111111112	85.0
412379810	1441067730	31.092586349454034	122.40795029029714	9.4	91.08888888888889	85.0
412379810	1441067731	31.09258488471338	122.40800792622727	9.4	91.16666666666667	85.0
412379810	1441067732	31.092583331602192	122.40806518203436	9.4	91.24444444444445	85.0
412379810	1441067733	31.09258170005324	122.40812166939854	9.4	91.32222222222222	85.0
412379810	1441067734	31.092579999999998	122.40817699999998	9.4	91.4	85.0
412379810	1441067735	31.09257824102549	122.40823088586409	9.4	91.46666666666667	85.0
412379810	1441067736	31.092576431308856	122.40828344039723	9.4	91.53333333333333	85.0
412379810	1441067737	31.092574578677873	122.40833487735107	9.4	91.60000000000001	85.0
412379810	1441067738	31.092572690959905	122.4083854104772	9.4	91.66666666666667	85.0
412379810	1441067739	31.092570775982015	122.40843525352727	9.4	91.73333333333333	85.0
412379810	1441067740	31.092568841570884	122.40848462025292	9.4	91.8	85.0
412379810	1441067741	31.092566895552878	122.40853372440583	9.4	91.86666666666667	85.0
412379810	1441067742	31.092564945754013	122.40858277973761	9.4	91.93333333333334	85.0
412379810	1441067743	31.092562999999995	122.40863200000001	9.4	92.0	85.0
412379810	1441067744	31.092561065288486	122.4086815595447	9.4	92.01818181818183	85.0
412379810	1441067745	31.092559145306108	122.40873147512379	9.4	92.03636363636363	85.0
412379810	1441067746	31.092557242911674	122.40878172408954	9.4	92.05454545454546	85.0
412379810	1441067747	31.09255536096415	122.40883228379408	9.4	92.07272727272728	85.0
412379810	1441067748	31.092553502322442	122.40888313158968	9.4	92.0909090909091	85.0
412379810	1441067749	31.09255166984557	122.40893424482854	9.4	92.10909090909091	85.0
412379810	1441067750	31.092549866392506	122.40898560086289	9.4	92.12727272727273	85.0
412379810	1441067751	31.092548094822327	122.40903717704497	9.4	92.14545454545456	85.0
412379810	1441067752	31.0925463579941	122.40908895072701	9.4	92.16363636363637	85.0
[truncated: 6,531 more rows]
