# Supplementary material for: Maritime traffic congestion identification and ship trajectory prediction using temporal graph convolutional networks
Source: PLoS One. 2026 Mar 9;21(3):e0342781. doi: 10.1371/journal.pone.0342781 (PMC12970927; doi:10.1371/journal.pone.0342781)
Supplement: S1 File — (ZIP) [file pone.0342781.s001.zip › data/interpolation/shipid_412379820_processed.csv]

shipid	lasttime	lat	lon	sog	cog	hdg
412379820	1441065668	31.201362999999994	122.48050500000001	0.3	202.2	9.0
412379820	1441065669	31.201361349348836	122.4805004733717	0.3005586592178771	201.68435754189943	9.083798882681565
412379820	1441065670	31.201359701312654	122.48049601788512	0.3011173184357542	201.16871508379887	9.167597765363128
412379820	1441065671	31.201358055897657	122.48049163325823	0.3016759776536313	200.65307262569831	9.251396648044693
412379820	1441065672	31.201356413110002	122.48048731920898	0.30223463687150837	200.13743016759776	9.335195530726258
412379820	1441065673	31.201354772955863	122.48048307545534	0.3027932960893855	199.6217877094972	9.41899441340782
412379820	1441065674	31.201353135441458	122.48047890171526	0.30335195530726256	199.10614525139664	9.502793296089385
412379820	1441065675	31.20135150057294	122.48047479770676	0.3039106145251397	198.59050279329608	9.58659217877095
412379820	1441065676	31.201349868356505	122.48047076314772	0.30446927374301674	198.07486033519552	9.670391061452515
412379820	1441065677	31.201348238798328	122.4804667977562	0.30502793296089387	197.55921787709497	9.754189944134078
412379820	1441065678	31.20134661190459	122.48046290125008	0.30558659217877093	197.0435754189944	9.837988826815643
412379820	1441065679	31.201344987681495	122.48045907334735	0.30614525139664805	196.52793296089385	9.921787709497208
412379820	1441065680	31.201343366135188	122.48045531376603	0.3067039106145251	196.0122905027933	10.005586592178771
412379820	1441065681	31.20134174727188	122.480451622224	0.30726256983240224	195.49664804469273	10.089385474860336
412379820	1441065682	31.20134013109773	122.48044799843927	0.3078212290502793	194.98100558659218	10.1731843575419
412379820	1441065683	31.20133851761895	122.48044444212978	0.30837988826815643	194.46536312849162	10.256983240223462
412379820	1441065684	31.2013369068417	122.48044095301354	0.3089385474860335	193.94972067039106	10.340782122905027
412379820	1441065685	31.201335298772158	122.48043753080849	0.3094972067039106	193.4340782122905	10.424581005586592
412379820	1441065686	31.201333693416508	122.48043417523259	0.3100558659217877	192.91843575418994	10.508379888268156
412379820	1441065687	31.201332090780937	122.48043088600379	0.3106145251396648	192.40279329608938	10.59217877094972
412379820	1441065688	31.201330490871623	122.48042766284009	0.3111731843575419	191.88715083798883	10.675977653631286
412379820	1441065689	31.201328893694743	122.48042450545941	0.311731843575419	191.37150837988827	10.75977653631285
412379820	1441065690	31.201327299256505	122.48042141357976	0.31229050279329607	190.85586592178768	10.843575418994414
412379820	1441065691	31.20132570756303	122.48041838691907	0.3128491620111732	190.34022346368715	10.927374301675977
412379820	1441065692	31.201324118620548	122.48041542519536	0.31340782122905025	189.82458100558657	11.011173184357542
412379820	1441065693	31.20132253243522	122.48041252812652	0.3139664804469274	189.30893854748604	11.094972067039105
412379820	1441065694	31.20132094901324	122.48040969543058	0.31452513966480444	188.79329608938545	11.17877094972067
412379820	1441065695	31.201319368360775	122.48040692682545	0.31508379888268156	188.27765363128492	11.262569832402235
412379820	1441065696	31.201317790484	122.48040422202914	0.31564245810055863	187.76201117318433	11.3463687150838
412379820	1441065697	31.20131621538912	122.48040158075959	0.31620111731843575	187.2463687150838	11.430167597765363
412379820	1441065698	31.20131464308227	122.48039900273476	0.3167597765363128	186.73072625698322	11.513966480446928
412379820	1441065699	31.201313073569672	122.48039648767265	0.31731843575418994	186.2150837988827	11.597765363128492
412379820	1441065700	31.201311506857493	122.48039403529117	0.317877094972067	185.6994413407821	11.681564245810055
412379820	1441065701	31.201309942951905	122.48039164530834	0.31843575418994413	185.18379888268157	11.76536312849162
412379820	1441065702	31.201308381859086	122.4803893174421	0.3189944134078212	184.66815642458099	11.849162011173185
412379820	1441065703	31.201306823585224	122.48038705141043	0.3195530726256983	184.15251396648046	11.932960893854748
412379820	1441065704	31.201305268136498	122.48038484693126	0.32011173184357544	183.63687150837987	12.016759776536313
412379820	1441065705	31.201303715519074	122.48038270372261	0.3206703910614525	183.12122905027934	12.100558659217878
412379820	1441065706	31.20130216573915	122.48038062150239	0.3212290502793296	182.60558659217875	12.184357541899441
412379820	1441065707	31.201300618802872	122.4803785999886	0.3217877094972067	182.08994413407822	12.268156424581006
412379820	1441065708	31.20129907471645	122.48037663889919	0.3223463687150838	181.57430167597764	12.351955307262571
412379820	1441065709	31.201297533486045	122.48037473795213	0.3229050279329609	181.0586592178771	12.435754189944134
412379820	1441065710	31.201295995117857	122.48037289686542	0.323463687150838	180.54301675977652	12.519553072625698
412379820	1441065711	31.201294459618047	122.48037111535695	0.3240223463687151	180.02737430167596	12.603351955307263
412379820	1441065712	31.201292926992803	122.48036939314476	0.3245810055865922	179.5117318435754	12.687150837988826
412379820	1441065713	31.201291397248262	122.48036772994675	0.32513966480446926	178.99608938547487	12.77094972067039
412379820	1441065714	31.20128987039066	122.48036612548094	0.3256983240223464	178.4804469273743	12.854748603351956
412379820	1441065715	31.201288346426146	122.48036457946526	0.32625698324022345	177.96480446927373	12.93854748603352
412379820	1441065716	31.201286825360896	122.4803630916177	0.3268156424581006	177.4491620111732	13.022346368715086
412379820	1441065717	31.201285307201086	122.48036166165623	0.32737430167597764	176.9335195530726	13.106145251396649
412379820	1441065718	31.201283791952914	122.48036028929879	0.32793296089385476	176.41787709497208	13.189944134078212
412379820	1441065719	31.201282279622536	122.48035897426334	0.32849162011173183	175.9022346368715	13.273743016759775
412379820	1441065720	31.201280770216133	122.48035771626789	0.32905027932960895	175.38659217877097	13.35754189944134
412379820	1441065721	31.201279263739895	122.48035651503037	0.329608938547486	174.87094972067038	13.441340782122905
412379820	1441065722	31.201277760199975	122.48035537026874	0.33016759776536314	174.35530726256985	13.52513966480447
412379820	1441065723	31.201276259602587	122.48035428170101	0.3307262569832402	173.83966480446927	13.608938547486034
412379820	1441065724	31.20127476195386	122.4803532490451	0.33128491620111733	173.32402234636874	13.692737430167599
412379820	1441065725	31.201273267260014	122.480352272019	0.3318435754189944	172.80837988826815	13.776536312849162
412379820	1441065726	31.201271775527204	122.48035135034067	0.3324022346368715	172.29273743016762	13.860335195530727
412379820	1441065727	31.2012702867616	122.48035048372807	0.3329608938547486	171.77709497206703	13.94413407821229
412379820	1441065728	31.201268800969416	122.48034967189916	0.3335195530726257	171.26145251396647	14.027932960893855
412379820	1441065729	31.201267318156777	122.48034891457195	0.3340782122905028	170.74581005586592	14.11173184357542
412379820	1441065730	31.201265838329892	122.48034821146436	0.3346368715083799	170.2301675977654	14.195530726256983
412379820	1441065731	31.20126436149492	122.48034756229437	0.33519553072625696	169.7145251396648	14.279329608938548
412379820	1441065732	31.201262887658057	122.48034696677993	0.3357541899441341	169.19888268156424	14.363128491620111
412379820	1441065733	31.201261416825474	122.48034642463905	0.33631284916201115	168.68324022346368	14.446927374301676
412379820	1441065734	31.201259949003322	122.48034593558965	0.3368715083798883	168.16759776536315	14.530726256983241
412379820	1441065735	31.20125848419781	122.48034549934971	0.33743016759776534	167.65195530726257	14.614525139664806
412379820	1441065736	31.201257022415106	122.4803451156372	0.33798882681564246	167.136312849162	14.69832402234637
412379820	1441065737	31.201255563661366	122.48034478417011	0.3385474860335196	166.62067039106145	14.782122905027931
412379820	1441065738	31.201254107942813	122.48034450466638	0.33910614525139665	166.1050279329609	14.865921787709496
412379820	1441065739	31.20125265526556	122.48034427684398	0.3396648044692737	165.58938547486034	14.949720670391061
412379820	1441065740	31.201251205635813	122.48034410042085	0.34022346368715084	165.07374301675978	15.033519553072626
412379820	1441065741	31.201249759059756	122.480343975115	0.34078212290502796	164.55810055865922	15.117318435754191
412379820	1441065742	31.201248315543566	122.48034390064439	0.34134078212290503	164.04245810055866	15.201117318435756
412379820	1441065743	31.201246875093403	122.48034387672696	0.3418994413407821	163.5268156424581	15.284916201117321
412379820	1441065744	31.201245437715432	122.48034390308071	0.3424581005586592	163.01117318435755	15.368715083798882
412379820	1441065745	31.201244003415873	122.4803439794236	0.34301675977653634	162.495530726257	15.452513966480447
412379820	1441065746	31.20124257220085	122.48034410547355	0.3435754189944134	161.97988826815643	15.53631284916201
412379820	1441065747	31.201241144076583	122.48034428094857	0.34413407821229053	161.46424581005587	15.620111731843576
412379820	1441065748	31.201239719049205	122.48034450556665	0.3446927374301676	160.9486033519553	15.70391061452514
412379820	1441065749	31.201238297124913	122.4803447790457	0.3452513966480447	160.43296089385473	15.787709497206706
412379820	1441065750	31.20123687830989	122.48034510110371	0.3458100558659218	159.9173184357542	15.87150837988827
412379820	1441065751	31.201235462610303	122.48034547145866	0.3463687150837989	159.40167597765364	15.955307262569832
412379820	1441065752	31.201234050032326	122.4803458898285	0.346927374301676	158.88603351955308	16.039106145251395
412379820	1441065753	31.201232640582134	122.4803463559312	0.3474860335195531	158.3703910614525	16.122905027932962
412379820	1441065754	31.2012312342659	122.48034686948473	0.34804469273743016	157.85474860335196	16.206703910614525
412379820	1441065755	31.201229831089794	122.48034743020708	0.3486033519553073	157.3391061452514	16.290502793296092
412379820	1441065756	31.201228431060006	122.48034803781617	0.34916201117318435	156.82346368715085	16.37430167597765
412379820	1441065757	31.201227034182715	122.48034869202999	0.34972067039106147	156.30782122905026	16.458100558659222
412379820	1441065758	31.201225640464074	122.48034939256652	0.35027932960893854	155.79217877094973	16.54189944134078
412379820	1441065759	31.201224249910258	122.4803501391437	0.35083798882681566	155.27653631284915	16.625698324022345
412379820	1441065760	31.201222862527466	122.4803509314795	0.3513966480446927	154.76089385474862	16.70949720670391
412379820	1441065761	31.20122147832185	122.48035176929193	0.35195530726256985	154.24525139664803	16.793296089385475
412379820	1441065762	31.201220097299593	122.48035265229892	0.3525139664804469	153.7296089385475	16.87709497206704
412379820	1441065763	31.201218719466855	122.48035358021842	0.35307262569832404	153.2139664804469	16.9608938547486
412379820	1441065764	31.20121734482985	122.48035455276843	0.3536312849162011	152.69832402234638	17.04469273743017
412379820	1441065765	31.20121597339471	122.4803555696669	0.3541899441340782	152.1826815642458	17.12849162011173
412379820	1441065766	31.201214605167642	122.48035663063183	0.3547486033519553	151.66703910614527	17.212290502793298
412379820	1441065767	31.201213240154786	122.48035773538113	0.3553072625698324	151.15139664804468	17.29608938547486
412379820	1441065768	31.201211878362347	122.48035888363283	0.3558659217877095	150.63575418994415	17.379888268156424
412379820	1441065769	31.20121051979648	122.48036007510484	0.3564245810055866	150.12011173184356	17.46368715083799
412379820	1441065770	31.201209164463368	122.48036130951516	0.35698324022346367	149.604469273743	17.54748603351955
412379820	1441065771	31.20120781236918	122.48036258658173	0.3575418994413408	149.08882681564245	17.63128491620112
412379820	1441065772	31.201206463520105	122.48036390602255	0.35810055865921786	148.57318435754192	17.71508379888268
412379820	1441065773	31.20120511792229	122.4803652675556	0.358659217877095	148.05754189944133	17.798882681564248
412379820	1441065774	31.201203775581927	122.48036667089879	0.3592178770949721	147.54189944134077	17.88268156424581
412379820	1441065775	31.20120243650521	122.48036811577012	0.35977653631284917	147.02625698324022	17.966480446927374
412379820	1441065776	31.201201100698285	122.48036960188756	0.36033519553072624	146.5106145251397	18.05027932960894
412379820	1441065777	31.201199768167328	122.48037112896908	0.36089385474860336	145.99497206703913	18.134078212290504
412379820	1441065778	31.201198438918514	122.48037269673264	0.3614525139664805	145.47932960893854	18.217877094972067
412379820	1441065779	31.201197112958017	122.4803743048962	0.36201117318435755	144.963687150838	18.30167597765363
412379820	1441065780	31.20119579029202	122.48037595317776	0.3625698324022346	144.44804469273745	18.385474860335197
412379820	1441065781	31.20119447092669	122.48037764129525	0.36312849162011174	143.9324022346369	18.46927374301676
412379820	1441065782	31.201193154868214	122.48037936896662	0.36368715083798886	143.4167597765363	18.553072625698324
412379820	1441065783	31.201191842122746	122.48038113590991	0.3642458100558659	142.90111731843578	18.63687150837989
412379820	1441065784	31.201190532696476	122.48038294184303	0.364804469273743	142.38547486033522	18.720670391061454
412379820	1441065785	31.201189226595567	122.48038478648395	0.3653631284916201	141.86983240223466	18.804469273743017
412379820	1441065786	31.201187923826193	122.48038666955067	0.36592178770949724	141.35418994413408	18.88826815642458
412379820	1441065787	31.201186624394524	122.48038859076114	0.3664804469273743	140.83854748603352	18.972067039106147
412379820	1441065788	31.201185328306757	122.48039054983333	0.3670391061452514	140.32290502793296	19.05586592178771
412379820	1441065789	31.20118403556904	122.48039254648518	0.3675977653631285	139.80726256983243	19.139664804469273
412379820	1441065790	31.201182746187566	122.4803945804347	0.3681564245810056	139.29162011173185	19.22346368715084
412379820	1441065791	31.201181460168502	122.48039665139984	0.3687150837988827	138.7759776536313	19.307262569832403
412379820	1441065792	31.201180177518005	122.48039875909856	0.3692737430167598	138.26033519553073	19.391061452513966
412379820	1441065793	31.201178898242272	122.48040090324885	0.36983240223463687	137.7446927374302	19.474860335195533
412379820	1441065794	31.20117762234746	122.48040308356865	0.370391061452514	137.2290502793296	19.558659217877096
412379820	1441065795	31.201176349839756	122.48040529977594	0.37094972067039106	136.71340782122905	19.64245810055866
412379820	1441065796	31.20117508072535	122.48040755158868	0.3715083798882682	136.1977653631285	19.726256983240223
412379820	1441065797	31.20117381501035	122.48040983872487	0.37206703910614525	135.68212290502797	19.81005586592179
412379820	1441065798	31.201172552701006	122.48041216090245	0.37262569832402237	135.16648044692738	19.893854748603353
412379820	1441065799	31.20117129380345	122.48041451783939	0.37318435754189944	134.65083798882682	19.977653631284916
412379820	1441065800	31.201170038323866	122.48041690925365	0.37374301675977656	134.13519553072626	20.061452513966483
412379820	1441065801	31.20116878626844	122.48041933486321	0.3743016759776536	133.61955307262573	20.145251396648042
412379820	1441065802	31.20116753764331	122.48042179438605	0.37486033519553075	133.10391061452515	20.229050279329613
412379820	1441065803	31.20116629245469	122.48042428754012	0.3754189944134078	132.5882681564246	20.312849162011172
412379820	1441065804	31.201165050708727	122.4804268140434	0.37597765363128494	132.07262569832403	20.39664804469274
412379820	1441065805	31.201163812411618	122.48042937361383	0.376536312849162	131.5569832402235	20.480446927374302
412379820	1441065806	31.201162577569516	122.4804319659694	0.3770949720670391	131.04134078212292	20.564245810055866
412379820	1441065807	31.20116134618859	122.48043459082811	0.37765363128491625	130.52569832402236	20.648044692737432
412379820	1441065808	31.201160118275045	122.48043724790786	0.3782122905027933	130.01005586592177	20.731843575418992
412379820	1441065809	31.201158893835014	122.48043993692667	0.3787709497206704	129.49441340782124	20.815642458100562
412379820	1441065810	31.2011576728747	122.48044265760248	0.3793296089385475	128.97877094972068	20.899441340782122
412379820	1441065811	31.201156455400277	122.48044540965327	0.3798882681564246	128.46312849162013	20.98324022346369
412379820	1441065812	31.201155241417897	122.48044819279704	0.3804469273743017	127.94748603351955	21.067039106145252
412379820	1441065813	31.201154030933747	122.4804510067517	0.38100558659217876	127.43184357541901	21.150837988826815
412379820	1441065814	31.20115282395402	122.48045385123523	0.3815642458100559	126.91620111731847	21.234636871508382
412379820	1441065815	31.201151620484843	122.48045672596564	0.382122905027933	126.4005586592179	21.31843575418994
412379820	1441065816	31.201150420532436	122.48045963066083	0.38268156424581007	125.88491620111732	21.402234636871512
412379820	1441065817	31.201149224102938	122.48046256503886	0.38324022346368714	125.36927374301678	21.48603351955307
412379820	1441065818	31.201148031202543	122.48046552881762	0.38379888268156426	124.85363128491623	21.56983240223464
412379820	1441065819	31.20114684183744	122.48046852171512	0.3843575418994414	124.33798882681566	21.6536312849162
412379820	1441065820	31.201145656013757	122.48047154344931	0.38491620111731845	123.82234636871509	21.73743016759777
412379820	1441065821	31.201144473737692	122.48047459373814	0.3854748603351955	123.30670391061454	21.82122905027933
412379820	1441065822	31.201143295015438	122.48047767229964	0.38603351955307263	122.791061452514	21.905027932960895
412379820	1441065823	31.201142119853138	122.48048077885171	0.38659217877094976	122.27541899441343	21.98882681564246
412379820	1441065824	31.20114094825698	122.48048391311235	0.3871508379888268	121.75977653631286	22.07262569832402
412379820	1441065825	31.201139780233152	122.48048707479956	0.38770949720670395	121.24413407821231	22.156424581005588
412379820	1441065826	31.201138615787784	122.48049026363124	0.388268156424581	120.72849162011177	22.24022346368715
412379820	1441065827	31.2011374549271	122.4804934793254	0.38882681564245813	120.2128491620112	22.324022346368718
412379820	1441065828	31.201136297657243	122.48049672160002	0.3893854748603352	119.69720670391062	22.40782122905028
412379820	1441065829	31.2011351439844	122.48049999017303	0.3899441340782123	119.18156424581005	22.491620111731844
412379820	1441065830	31.201133993914745	122.48050328476243	0.3905027932960894	118.66592178770951	22.57541899441341
412379820	1441065831	31.201132847454428	122.48050660508618	0.3910614525139665	118.15027932960896	22.65921787709497
412379820	1441065832	31.201131704609644	122.48050995086223	0.3916201117318436	117.63463687150839	22.743016759776538
412379820	1441065833	31.201130565386585	122.48051332180859	0.3921787709497207	117.11899441340782	22.8268156424581
412379820	1441065834	31.201129429791393	122.4805167176432	0.39273743016759777	116.60335195530728	22.910614525139664
412379820	1441065835	31.20112829783025	122.48052013808402	0.3932960893854749	116.08770949720673	22.99441340782123
412379820	1441065836	31.201127169509338	122.48052358284903	0.39385474860335196	115.57206703910616	23.078212290502794
412379820	1441065837	31.201126044834822	122.48052705165621	0.3944134078212291	115.05642458100559	23.16201117318436
412379820	1441065838	31.201124923812888	122.48053054422354	0.39497206703910615	114.54078212290504	23.245810055865924
412379820	1441065839	31.2011238064497	122.48053406026894	0.39553072625698327	114.02513966480448	23.329608938547487
412379820	1441065840	31.20112269275144	122.48053759951041	0.39608938547486033	113.50949720670393	23.41340782122905
412379820	1441065841	31.201121582724255	122.48054116166593	0.39664804469273746	112.99385474860337	23.497206703910617
412379820	1441065842	31.201120476374353	122.48054474645343	0.3972067039106145	112.47821229050281	23.581005586592177
412379820	1441065843	31.201119373707893	122.48054835359093	0.39776536312849164	111.96256983240225	23.664804469273744
412379820	1441065844	31.20111827473105	122.48055198279636	0.39832402234636877	111.4469273743017	23.748603351955307
412379820	1441065845	31.20111717945001	122.4805556337877	0.39888268156424583	110.93128491620114	23.832402234636874
412379820	1441065846	31.201116087870925	122.48055930628293	0.3994413407821229	110.41564245810058	23.916201117318437
412379820	1441065847	31.201115	122.480563	0.4	109.90000000000002	24.000000000000004
412379820	1441065848	31.201113915843358	122.48056671465689	0.4005681818181818	109.86420454545456	23.926136363636363
412379820	1441065849	31.20111283540723	122.48057044997157	0.4011363636363637	109.8284090909091	23.85227272727273
412379820	1441065850	31.20111175869776	122.48057420566201	0.4017045454545455	109.79261363636364	23.77840909090909
412379820	1441065851	31.20111068572112	122.48057798144616	0.4022727272727273	109.75681818181819	23.704545454545457
412379820	1441065852	31.201109616483492	122.48058177704202	0.40284090909090914	109.72102272727274	23.63068181818182
412379820	1441065853	31.20110855099106	122.48058559216754	0.40340909090909094	109.68522727272727	23.556818181818183
412379820	1441065854	31.201107489249974	122.48058942654067	0.40397727272727274	109.64943181818182	23.482954545454547
412379820	1441065855	31.201106431266435	122.48059327987944	0.40454545454545454	109.61363636363637	23.409090909090914
412379820	1441065856	31.201105377046602	122.48059715190175	0.4051136363636364	109.57784090909092	23.335227272727273
412379820	1441065857	31.201104326596646	122.4806010423256	0.4056818181818182	109.54204545454546	23.26136363636364
412379820	1441065858	31.20110327992276	122.48060495086897	0.40625	109.50625000000001	23.1875
412379820	1441065859	31.201102237031087	122.48060887724984	0.40681818181818186	109.47045454545456	23.113636363636367
412379820	1441065860	31.201101197927827	122.48061282118613	0.40738636363636366	109.4346590909091	23.03977272727273
412379820	1441065861	31.201100162619145	122.48061678239583	0.40795454545454546	109.39886363636364	22.96590909090909
412379820	1441065862	31.20109913111123	122.48062076059693	0.4085227272727273	109.36306818181819	22.892045454545457
412379820	1441065863	31.201098103410242	122.48062475550736	0.4090909090909091	109.32727272727274	22.81818181818182
412379820	1441065864	31.201097079522338	122.48062876684514	0.4096590909090909	109.29147727272728	22.744318181818183
412379820	1441065865	31.201096059453747	122.48063279432822	0.4102272727272728	109.25568181818183	22.670454545454547
412379820	1441065866	31.201095043210593	122.48063683767455	0.4107954545454546	109.21988636363638	22.59659090909091
412379820	1441065867	31.20109403079906	122.48064089660211	0.4113636363636364	109.18409090909091	22.522727272727273
412379820	1441065868	31.201093022225336	122.48064497082889	0.4119318181818182	109.14829545454546	22.44886363636364
412379820	1441065869	31.2010920174956	122.4806490600728	0.41250000000000003	109.11250000000001	22.375
412379820	1441065870	31.201091016616	122.48065316405189	0.41306818181818183	109.07670454545455	22.301136363636367
412379820	1441065871	31.201090019592733	122.48065728248406	0.41363636363636364	109.0409090909091	22.22727272727273
412379820	1441065872	31.201089026431966	122.48066141508733	0.4142045454545455	109.00511363636365	22.15340909090909
412379820	1441065873	31.201088037139872	122.48066556157964	0.4147727272727273	108.9693181818182	22.079545454545457
412379820	1441065874	31.20108705172264	122.48066972167896	0.4153409090909091	108.93352272727273	22.00568181818182
412379820	1441065875	31.201086070186427	122.48067389510328	0.41590909090909095	108.89772727272727	21.931818181818183
412379820	1441065876	31.20108509253742	122.48067808157055	0.41647727272727275	108.86193181818183	21.857954545454547
412379820	1441065877	31.20108411878179	122.48068228079875	0.41704545454545455	108.82613636363637	21.78409090909091
412379820	1441065878	31.2010831489257	122.48068649250584	0.41761363636363635	108.79034090909092	21.710227272727273
412379820	1441065879	31.201082182975348	122.48069071640978	0.4181818181818182	108.75454545454546	21.63636363636364
412379820	1441065880	31.201081220936885	122.48069495222859	0.41875	108.71875	21.5625
412379820	1441065881	31.201080262816504	122.48069919968016	0.4193181818181818	108.68295454545455	21.488636363636367
412379820	1441065882	31.201079308620383	122.48070345848255	0.41988636363636367	108.6471590909091	21.41477272727273
412379820	1441065883	31.20107835835468	122.48070772835365	0.42045454545454547	108.61136363636365	21.340909090909093
412379820	1441065884	31.201077412025576	122.48071200901146	0.42102272727272727	108.57556818181818	21.267045454545457
412379820	1441065885	31.201076469639265	122.48071630017398	0.4215909090909091	108.53977272727273	21.19318181818182
412379820	1441065886	31.201075531201894	122.48072060155913	0.42215909090909093	108.50397727272728	21.119318181818183
412379820	1441065887	31.201074596719636	122.4807249128849	0.42272727272727273	108.46818181818182	21.045454545454547
412379820	1441065888	31.201073666198717	122.48072923386925	0.4232954545454546	108.43238636363637	20.97159090909091
412379820	1441065889	31.20107273964525	122.4807335642302	0.4238636363636364	108.39659090909092	20.897727272727273
412379820	1441065890	31.201071817065433	122.48073790368566	0.4244318181818182	108.36079545454547	20.823863636363637
412379820	1441065891	31.20107089846546	122.48074225195361	0.42500000000000004	108.325	20.75
412379820	1441065892	31.20106998385149	122.48074660875204	0.42556818181818185	108.28920454545454	20.676136363636367
412379820	1441065893	31.201069073229686	122.4807509737989	0.42613636363636365	108.2534090909091	20.602272727272727
412379820	1441065894	31.201068166606262	122.48075534681219	0.42670454545454545	108.21761363636364	20.528409090909093
412379820	1441065895	31.201067263987344	122.4807597275098	0.4272727272727273	108.18181818181819	20.454545454545457
412379820	1441065896	31.20106636537914	122.48076411560982	0.4278409090909091	108.14602272727274	20.38068181818182
412379820	1441065897	31.201065470787828	122.48076851083013	0.4284090909090909	108.11022727272727	20.306818181818183
412379820	1441065898	31.201064580219573	122.48077291288875	0.42897727272727276	108.07443181818182	20.232954545454547
412379820	1441065899	31.201063693680545	122.48077732150361	0.42954545454545456	108.03863636363637	20.15909090909091
412379820	1441065900	31.20106281117693	122.4807817363927	0.43011363636363636	108.00284090909092	20.085227272727277
412379820	1441065901	31.2010619327149	122.480786157274	0.4306818181818182	107.96704545454546	20.011363636363637
412379820	1441065902	31.20106105830063	122.48079058386543	0.43125	107.93125	19.9375
412379820	1441065903	31.201060187940296	122.48079501588502	0.4318181818181818	107.89545454545456	19.863636363636367
412379820	1441065904	31.201059321640074	122.48079945305072	0.4323863636363636	107.85965909090909	19.789772727272727
412379820	1441065905	31.201058459406152	122.48080389508048	0.4329545454545455	107.82386363636364	19.715909090909093
412379820	1441065906	31.201057601244685	122.48080834169231	0.4335227272727273	107.78806818181819	19.642045454545457
412379820	1441065907	31.20105674716186	122.48081279260414	0.4340909090909091	107.75227272727274	19.56818181818182
412379820	1441065908	31.20105589716385	122.48081724753396	0.43465909090909094	107.71647727272727	19.494318181818183
412379820	1441065909	31.201055051256844	122.48082170619973	0.43522727272727274	107.68068181818181	19.420454545454543
412379820	1441065910	31.201054209447	122.48082616831942	0.43579545454545454	107.64488636363637	19.34659090909091
412379820	1441065911	31.20105337174051	122.48083063361103	0.4363636363636364	107.60909090909091	19.272727272727277
412379820	1441065912	31.20105253814353	122.4808351017925	0.4369318181818182	107.57329545454546	19.198863636363637
412379820	1441065913	31.201051708662245	122.4808395725818	0.4375	107.53750000000001	19.125
412379820	1441065914	31.201050883302855	122.48084404569691	0.43806818181818186	107.50170454545454	19.051136363636367
412379820	1441065915	31.201050062071513	122.48084852085576	0.43863636363636366	107.4659090909091	18.977272727272727
412379820	1441065916	31.20104924497439	122.4808529977764	0.43920454545454546	107.43011363636364	18.903409090909093
412379820	1441065917	31.201048432017664	122.48085747617674	0.4397727272727273	107.39431818181819	18.829545454545453
412379820	1441065918	31.20104762320752	122.48086195577476	0.4403409090909091	107.35852272727273	18.75568181818182
412379820	1441065919	31.201046818550136	122.48086643628845	0.4409090909090909	107.32272727272726	18.681818181818183
412379820	1441065920	31.201046018051695	122.48087091743572	0.4414772727272727	107.28693181818183	18.607954545454547
412379820	1441065921	31.201045221718346	122.48087539893464	0.4420454545454546	107.25113636363636	18.53409090909091
412379820	1441065922	31.201044429556287	122.48087988050311	0.4426136363636364	107.21534090909091	18.460227272727277
412379820	1441065923	31.201043641571697	122.48088436185911	0.4431818181818182	107.17954545454546	18.386363636363637
412379820	1441065924	31.201042857770762	122.4808888427206	0.44375000000000003	107.14375	18.3125
412379820	1441065925	31.201042078159627	122.48089332280557	0.44431818181818183	107.10795454545455	18.238636363636363
412379820	1441065926	31.20104130274449	122.480897801832	0.44488636363636364	107.07215909090908	18.16477272727273
412379820	1441065927	31.2010405315315	122.48090227951785	0.44545454545454544	107.03636363636365	18.090909090909093
412379820	1441065928	31.20103976452688	122.48090675558107	0.4460227272727273	107.00056818181818	18.017045454545453
412379820	1441065929	31.20103900173677	122.48091122973966	0.4465909090909091	106.96477272727273	17.94318181818182
412379820	1441065930	31.201038243167392	122.48091570171155	0.4471590909090909	106.92897727272728	17.869318181818183
412379820	1441065931	31.201037488824866	122.48092017121476	0.44772727272727275	106.89318181818182	17.795454545454547
412379820	1441065932	31.201036738715406	122.48092463796723	0.44829545454545455	106.85738636363637	17.72159090909091
412379820	1441065933	31.20103599284517	122.48092910168694	0.44886363636363635	106.8215909090909	17.647727272727273
412379820	1441065934	31.201035251220343	122.48093356209186	0.4494318181818182	106.78579545454546	17.573863636363637
412379820	1441065935	31.201034513847112	122.48093801889993	0.45	106.75	17.5
412379820	1441065936	31.201033780731635	122.48094247182918	0.4505681818181818	106.71420454545454	17.426136363636363
412379820	1441065937	31.201033051880103	122.48094692059752	0.45113636363636367	106.6784090909091	17.35227272727273
412379820	1441065938	31.201032327298684	122.48095136492296	0.45170454545454547	106.64261363636363	17.278409090909093
412379820	1441065939	31.201031606993574	122.48095580452348	0.45227272727272727	106.60681818181818	17.204545454545453
412379820	1441065940	31.201030890970916	122.48096023911697	0.4528409090909091	106.57102272727273	17.13068181818182
412379820	1441065941	31.201030179236916	122.48096466842152	0.45340909090909093	106.53522727272727	17.056818181818183
412379820	1441065942	31.201029471797746	122.480969092155	0.45397727272727273	106.49943181818182	16.982954545454547
412379820	1441065943	31.201028768659572	122.48097351003543	0.4545454545454546	106.46363636363635	16.90909090909091
412379820	1441065944	31.201028069828595	122.48097792178076	0.4551136363636364	106.42784090909092	16.835227272727273
412379820	1441065945	31.201027375310968	122.48098232710896	0.4556818181818182	106.39204545454545	16.761363636363637
412379820	1441065946	31.201026685112883	122.48098672573802	0.45625	106.35625	16.6875
412379820	1441065947	31.201025999240514	122.48099111738591	0.45681818181818185	106.32045454545455	16.613636363636363
412379820	1441065948	31.20102531770003	122.48099550177056	0.45738636363636365	106.28465909090909	16.53977272727273
412379820	1441065949	31.201024640497625	122.48099987861	0.45795454545454545	106.24886363636364	16.46590909090909
412379820	1441065950	31.20102396763946	122.48100424762215	0.4585227272727273	106.21306818181817	16.392045454545453
412379820	1441065951	31.201023299131727	122.48100860852503	0.4590909090909091	106.17727272727274	16.31818181818182
412379820	1441065952	31.201022634980593	122.48101296103655	0.4596590909090909	106.14147727272727	16.244318181818183
412379820	1441065953	31.201021975192234	122.48101730487471	0.4602272727272727	106.10568181818181	16.170454545454547
412379820	1441065954	31.201021319772845	122.48102163975749	0.46079545454545456	106.06988636363637	16.09659090909091
412379820	1441065955	31.201020668728592	122.48102596540284	0.46136363636363636	106.0340909090909	16.022727272727273
412379820	1441065956	31.201020022065652	122.48103028152877	0.46193181818181817	105.99829545454546	15.948863636363637
412379820	1441065957	31.201019379790203	122.4810345878532	0.4625	105.9625	15.874999999999998
412379820	1441065958	31.201018741908428	122.48103888409412	0.4630681818181818	105.92670454545454	15.801136363636363
412379820	1441065959	31.201018108426506	122.48104316996952	0.4636363636363636	105.89090909090909	15.727272727272728
412379820	1441065960	31.2010174793506	122.48104744519733	0.4642045454545455	105.85511363636363	15.653409090909092
412379820	1441065961	31.201016854686902	122.48105170949555	0.4647727272727273	105.81931818181819	15.579545454545453
412379820	1441065962	31.20101623444159	122.48105596258215	0.4653409090909091	105.78352272727273	15.505681818181818
412379820	1441065963	31.20101561862085	122.48106020417508	0.46590909090909094	105.74772727272726	15.431818181818183
412379820	1441065964	31.201015007230826	122.48106443399233	0.46647727272727274	105.71193181818182	15.357954545454547
412379820	1441065965	31.201014400277746	122.48106865175187	0.46704545454545454	105.67613636363636	15.284090909090908
412379820	1441065966	31.201013797767732	122.48107285717168	0.4676136363636364	105.64034090909091	15.210227272727273
412379820	1441065967	31.201013199707027	122.4810770499697	0.4681818181818182	105.60454545454544	15.136363636363638
412379820	1441065968	31.20101260610175	122.48108122986389	0.46875	105.56875	15.062500000000002
412379820	1441065969	31.201012016958114	122.48108539657227	0.46931818181818186	105.53295454545454	14.988636363636363
412379820	1441065970	31.20101143228228	122.4810895498128	0.46988636363636366	105.49715909090908	14.914772727272728
412379820	1441065971	31.201010852080444	122.4810936893034	0.47045454545454546	105.46136363636364	14.840909090909092
412379820	1441065972	31.20101027635877	122.48109781476211	0.47102272727272726	105.42556818181818	14.767045454545453
412379820	1441065973	31.20100970512344	122.48110192590686	0.4715909090909091	105.38977272727273	14.693181818181818
412379820	1441065974	31.20100913838063	122.48110602245562	0.4721590909090909	105.35397727272728	14.619318181818183
412379820	1441065975	31.20100857613653	122.48111010412637	0.4727272727272727	105.31818181818181	14.545454545454547
412379820	1441065976	31.201008018397303	122.48111417063708	0.4732954545454545	105.28238636363636	14.471590909090908
412379820	1441065977	31.201007465169138	122.48111822170571	0.4738636363636364	105.2465909090909	14.397727272727273
412379820	1441065978	31.201006916458216	122.48112225705025	0.4744318181818182	105.21079545454546	14.323863636363637
412379820	1441065979	31.201006372270715	122.48112627638864	0.475	105.175	14.250000000000002
412379820	1441065980	31.20100583261279	122.48113027943889	0.47556818181818183	105.13920454545453	14.176136363636365
412379820	1441065981	31.201005297490653	122.48113426591894	0.47613636363636364	105.1034090909091	14.102272727272728
412379820	1441065982	31.201004766910472	122.48113823554678	0.47670454545454544	105.06761363636363	14.02840909090909
412379820	1441065983	31.201004240878426	122.48114218804038	0.4772727272727273	105.03181818181818	13.954545454545455
412379820	1441065984	31.201003719400678	122.48114612311768	0.4778409090909091	104.99602272727272	13.880681818181818
412379820	1441065985	31.201003202483427	122.48115004049669	0.4784090909090909	104.96022727272727	13.806818181818182
412379820	1441065986	31.201002690132835	122.48115393989535	0.47897727272727275	104.92443181818182	13.732954545454545
412379820	1441065987	31.201002182355083	122.48115782103163	0.47954545454545455	104.88863636363635	13.65909090909091
412379820	1441065988	31.201001679156388	122.48116168362354	0.48011363636363635	104.85284090909092	13.585227272727273
412379820	1441065989	31.201001180542878	122.48116552738901	0.4806818181818182	104.81704545454545	13.511363636363637
412379820	1441065990	31.201000686520754	122.48116935204601	0.48125	104.78125	13.4375
412379820	1441065991	31.201000197096192	122.48117315731254	0.4818181818181818	104.74545454545455	13.363636363636365
412379820	1441065992	31.200999712275372	122.48117694290656	0.48238636363636367	104.70965909090908	13.289772727272728
412379820	1441065993	31.200999232064472	122.48118070854603	0.48295454545454547	104.67386363636363	13.215909090909092
412379820	1441065994	31.200998756469673	122.48118445394893	0.48352272727272727	104.63806818181817	13.142045454545455
412379820	1441065995	31.20099828549716	122.48118817883321	0.4840909090909091	104.60227272727273	13.068181818181818
412379820	1441065996	31.200997819153116	122.48119188291689	0.48465909090909093	104.56647727272727	12.994318181818182
412379820	1441065997	31.200997357443683	122.48119556591786	0.48522727272727273	104.5306818181818	12.920454545454545
412379820	1441065998	31.200996900375088	122.48119922755416	0.48579545454545453	104.49488636363637	12.846590909090908
412379820	1441065999	31.200996447953482	122.48120286754376	0.48636363636363633	104.4590909090909	12.772727272727273
412379820	1441066000	31.200996000185043	122.48120648560457	0.4869318181818182	104.42329545454545	12.698863636363637
412379820	1441066001	31.200995557075974	122.48121008145463	0.4875	104.38749999999999	12.625
412379820	1441066002	31.200995118632434	122.48121365481187	0.4880681818181818	104.35170454545454	12.551136363636363
412379820	1441066003	31.200994684860593	122.48121720539423	0.48863636363636365	104.31590909090909	12.477272727272728
412379820	1441066004	31.200994255766656	122.48122073291978	0.48920454545454545	104.28011363636362	12.403409090909092
412379820	1441066005	31.200993831356797	122.4812242371064	0.48977272727272725	104.24431818181819	12.329545454545455
412379820	1441066006	31.200993411637185	122.4812277176721	0.4903409090909091	104.20852272727272	12.255681818181818
412379820	1441066007	31.200992996614	122.48123117433482	0.4909090909090909	104.17272727272727	12.181818181818183
412379820	1441066008	31.200992586293417	122.48123460681256	0.4914772727272727	104.13693181818182	12.107954545454545
412379820	1441066009	31.20099218068164	122.48123801482329	0.49204545454545456	104.10113636363636	12.034090909090908
412379820	1441066010	31.200991779784815	122.48124139808498	0.49261363636363636	104.0653409090909	11.960227272727272
412379820	1441066011	31.200991383609143	122.48124475631558	0.49318181818181817	104.02954545454544	11.886363636363637
412379820	1441066012	31.20099099216081	122.48124808923308	0.49375	103.99374999999999	11.8125
412379820	1441066013	31.200990605445977	122.48125139655542	0.4943181818181818	103.95795454545454	11.738636363636363
412379820	1441066014	31.200990223470832	122.48125467800064	0.4948863636363636	103.92215909090908	11.664772727272727
412379820	1441066015	31.200989846241544	122.48125793328661	0.4954545454545455	103.88636363636364	11.590909090909092
412379820	1441066016	31.200989473764302	122.4812611621314	0.4960227272727273	103.85056818181818	11.517045454545455
412379820	1441066017	31.200989106045295	122.48126436425292	0.4965909090909091	103.81477272727273	11.443181818181818
412379820	1441066018	31.200988743090686	122.48126753936914	0.49715909090909094	103.77897727272726	11.369318181818182
412379820	1441066019	31.200988384906662	122.48127068719808	0.49772727272727274	103.74318181818181	11.295454545454547
412379820	1441066020	31.200988031499406	122.48127380745763	0.49829545454545454	103.70738636363636	11.221590909090908
412379820	1441066021	31.20098768287509	122.48127689986583	0.49886363636363634	103.6715909090909	11.147727272727272
412379820	1441066022	31.200987339039894	122.48127996414063	0.4994318181818182	103.63579545454546	11.073863636363637
412379820	1441066023	31.200986999999998	122.481283	0.5	103.6	11.0
412379820	1441066024	31.20098666575836	122.48128600721873	0.4983783783783784	102.76324324324322	10.935135135135136
412379820	1441066025	31.200986336305057	122.48128898579883	0.49675675675675673	101.92648648648648	10.87027027027027
412379820	1441066026	31.20098601162691	122.48129193579913	0.49513513513513513	101.08972972972971	10.805405405405406
412379820	1441066027	31.200985691710773	122.48129485727853	0.4935135135135135	100.25297297297297	10.740540540540541
412379820	1441066028	31.20098537654348	122.48129775029585	0.49189189189189186	99.4162162162162	10.675675675675675
412379820	1441066029	31.20098506611187	122.48130061490994	0.49027027027027026	98.57945945945946	10.610810810810811
412379820	1441066030	31.2009847604028	122.48130345117963	0.48864864864864865	97.74270270270269	10.545945945945947
412379820	1441066031	31.200984459403088	122.48130625916374	0.48702702702702705	96.90594594594594	10.481081081081081
412379820	1441066032	31.200984163099598	122.48130903892118	0.4854054054054054	96.06918918918917	10.416216216216217
412379820	1441066033	31.200983871479153	122.48131179051079	0.4837837837837838	95.23243243243243	10.35135135135135
412379820	1441066034	31.20098358452861	122.48131451399135	0.4821621621621622	94.39567567567566	10.286486486486487
412379820	1441066035	31.200983302234803	122.48131720942175	0.4805405405405405	93.55891891891892	10.22162162162162
412379820	1441066036	31.20098302458455	122.48131987686085	0.4789189189189189	92.72216216216215	10.156756756756756
412379820	1441066037	31.200982751564748	122.48132251636746	0.4772972972972973	91.88540540540541	10.091891891891892
412379820	1441066038	31.20098248316218	122.48132512800042	0.4756756756756757	91.04864864864864	10.027027027027026
412379820	1441066039	31.200982219363716	122.48132771181862	0.47405405405405404	90.2118918918919	9.962162162162162
412379820	1441066040	31.200981960156213	122.48133026788088	0.47243243243243244	89.37513513513512	9.897297297297298
412379820	1441066041	31.20098170552647	122.48133279624602	0.47081081081081083	88.53837837837838	9.832432432432432
412379820	1441066042	31.20098145546135	122.48133529697292	0.46918918918918917	87.70162162162161	9.767567567567568
412379820	1441066043	31.200981209947695	122.4813377701204	0.46756756756756757	86.86486486486487	9.702702702702704
412379820	1441066044	31.20098096897234	122.48134021574735	0.46594594594594596	86.0281081081081	9.63783783783784
412379820	1441066045	31.20098073252213	122.48134263391256	0.46432432432432436	85.19135135135136	9.572972972972973
412379820	1441066046	31.20098050058392	122.48134502467491	0.4627027027027027	84.35459459459459	9.50810810810811
412379820	1441066047	31.20098027314453	122.48134738809324	0.4610810810810811	83.51783783783785	9.443243243243245
412379820	1441066048	31.2009800501908	122.48134972422638	0.4594594594594595	82.68108108108108	9.378378378378379
412379820	1441066049	31.200979831709596	122.48135203313318	0.4578378378378378	81.84432432432432	9.313513513513515
412379820	1441066050	31.20097961768772	122.48135431487249	0.4562162162162162	81.00756756756756	9.24864864864865
412379820	1441066051	31.20097940811203	122.48135656950316	0.4545945945945946	80.1708108108108	9.183783783783786
412379820	1441066052	31.20097920296939	122.48135879708401	0.45297297297297295	79.33405405405405	9.11891891891892
412379820	1441066053	31.200979002246612	122.48136099767392	0.45135135135135135	78.4972972972973	9.054054054054056
412379820	1441066054	31.200978805930554	122.48136317133171	0.44972972972972974	77.66054054054054	8.989189189189192
412379820	1441066055	31.200978614008033	122.48136531811622	0.4481081081081081	76.82378378378378	8.924324324324326
412379820	1441066056	31.20097842646592	122.48136743808632	0.4464864864864865	75.98702702702703	8.859459459459462
412379820	1441066057	31.200978243291033	122.48136953130086	0.4448648648648649	75.15027027027027	8.794594594594598
412379820	1441066058	31.200978064470224	122.48137159781865	0.44324324324324327	74.31351351351351	8.729729729729732
412379820	1441066059	31.20097788999032	122.48137363769854	0.4416216216216216	73.47675675675676	8.664864864864867
412379820	1441066060	31.200977719838175	122.4813756509994	0.44	72.64	8.600000000000003
412379820	1441066061	31.200977554000637	122.48137763778006	0.4383783783783784	71.80324324324323	8.535135135135137
412379820	1441066062	31.20097739246454	122.48137959809937	0.43675675675675674	70.96648648648649	8.470270270270273
412379820	1441066063	31.200977235216694	122.48138153201617	0.43513513513513513	70.12972972972973	8.405405405405409
412379820	1441066064	31.200977082243988	122.48138343958931	0.4335135135135135	69.29297297297298	8.340540540540543
412379820	1441066065	31.200976933533227	122.4813853208776	0.4318918918918919	68.4562162162162	8.275675675675679
412379820	1441066066	31.200976789071277	122.48138717593997	0.43027027027027026	67.61945945945946	8.210810810810813
412379820	1441066067	31.200976648844954	122.48138900483517	0.42864864864864866	66.78270270270271	8.145945945945948
412379820	1441066068	31.200976512841113	122.4813908076221	0.42702702702702705	65.94594594594595	8.081081081081082
412379820	1441066069	31.200976381046598	122.4813925843596	0.4254054054054054	65.10918918918918	8.016216216216218
412379820	1441066070	31.200976253448243	122.48139433510647	0.4237837837837838	64.27243243243244	7.951351351351355
412379820	1441066071	31.200976130032874	122.48139605992161	0.4221621621621622	63.43567567567568	7.886486486486491
412379820	1441066072	31.200976010787357	122.48139775886385	0.4205405405405406	62.59891891891892	7.821621621621625
412379820	1441066073	31.200975895698523	122.48139943199202	0.4189189189189189	61.762162162162156	7.756756756756761
412379820	1441066074	31.200975784753197	122.48140107936497	0.4172972972972973	60.92540540540541	7.6918918918918955
412379820	1441066075	31.200975677938246	122.48140270104156	0.41567567567567565	60.08864864864866	7.62702702702703
412379820	1441066076	31.20097557524048	122.48140429708062	0.41405405405405404	59.251891891891894	7.562162162162165
412379820	1441066077	31.20097547664678	122.481405867541	0.41243243243243244	58.41513513513513	7.497297297297301
412379820	1441066078	31.200975382143955	122.48140741248152	0.41081081081081083	57.57837837837838	7.432432432432435
412379820	1441066079	31.200975291718834	122.48140893196106	0.40918918918918923	56.741621621621626	7.367567567567571
412379820	1441066080	31.200975205358294	122.48141042603845	0.40756756756756757	55.90486486486487	7.302702702702707
412379820	1441066081	31.200975123049158	122.48141189477255	0.40594594594594596	55.06810810810811	7.237837837837841
412379820	1441066082	31.200975044778254	122.48141333822217	0.4043243243243243	54.23135135135136	7.1729729729729765
412379820	1441066083	31.200974970532435	122.48141475644618	0.4027027027027027	53.3945945945946	7.1081081081081114
412379820	1441066084	31.200974900298537	122.48141614950345	0.4010810810810811	52.557837837837845	7.043243243243247
412379820	1441066085	31.20097483406341	122.48141751745275	0.3994594594594595	51.72108108108109	6.978378378378382
412379820	1441066086	31.200974771813883	122.48141886035299	0.3978378378378378	50.88432432432433	6.913513513513518
412379820	1441066087	31.200974713536798	122.481420178263	0.3962162162162162	50.047567567567576	6.848648648648653
412379820	1441066088	31.200974659218986	122.4814214712416	0.3945945945945946	49.21081081081082	6.783783783783788
412379820	1441066089	31.200974608847307	122.48142273934766	0.39297297297297296	48.374054054054064	6.718918918918924
412379820	1441066090	31.200974562408593	122.48142398264002	0.39135135135135135	47.53729729729731	6.6540540540540585
412379820	1441066091	31.20097451988968	122.48142520117752	0.38972972972972975	46.70054054054055	6.589189189189193
412379820	1441066092	31.200974481277413	122.48142639501901	0.38810810810810814	45.863783783783795	6.524324324324328
412379820	1441066093	31.200974446558632	122.48142756422334	0.3864864864864865	45.02702702702703	6.459459459459463
412379820	1441066094	31.20097441572017	122.48142870884932	0.3848648648648649	44.190270270270275	6.394594594594599
412379820	1441066095	31.200974388748875	122.48142982895584	0.3832432432432432	43.35351351351352	6.329729729729734
412379820	1441066096	31.20097436563157	122.48143092460172	0.3816216216216216	42.51675675675676	6.26486486486487
412379820	1441066097	31.200974346355117	122.48143199584581	0.38	41.68	6.200000000000005
412379820	1441066098	31.200974330906348	122.48143304274697	0.3783783783783784	40.84324324324325	6.1351351351351395
412379820	1441066099	31.20097431927211	122.481434065364	0.3767567567567568	40.00648648648649	6.070270270270275
412379820	1441066100	31.200974311439218	122.48143506375578	0.37513513513513513	39.16972972972974	6.00540540540541
412379820	1441066101	31.20097430739454	122.48143603798115	0.37351351351351353	38.332972972972975	5.940540540540545
412379820	1441066102	31.20097430712489	122.48143698809898	0.37189189189189187	37.496216216216226	5.875675675675681
412379820	1441066103	31.200974310617127	122.48143791416805	0.37027027027027026	36.65945945945946	5.810810810810816
412379820	1441066104	31.200974317858083	122.48143881624725	0.36864864864864866	35.82270270270271	5.745945945945952
412379820	1441066105	31.20097432883461	122.48143969439542	0.36702702702702705	34.98594594594595	5.681081081081087
412379820	1441066106	31.200974343533545	122.48144054867139	0.36540540540540545	34.1491891891892	5.6162162162162215
412379820	1441066107	31.200974361941686	122.48144137913404	0.3637837837837838	33.31243243243244	5.551351351351357
412379820	1441066108	31.200974384045942	122.48144218584217	0.3621621621621622	32.47567567567569	5.486486486486492
412379820	1441066109	31.200974409833105	122.48144296885465	0.3605405405405405	31.638918918918925	5.421621621621627
412379820	1441066110	31.20097443929003	122.4814437282303	0.3589189189189189	30.802162162162176	5.356756756756762
412379820	1441066111	31.200974472403566	122.48144446402799	0.3572972972972973	29.965405405405413	5.291891891891897
412379820	1441066112	31.200974509160524	122.48144517630656	0.3556756756756757	29.128648648648664	5.227027027027033
412379820	1441066113	31.200974549547755	122.48144586512487	0.3540540540540541	28.2918918918919	5.162162162162168
412379820	1441066114	31.20097459355213	122.48144653054172	0.35243243243243244	27.455135135135148	5.097297297297303
412379820	1441066115	31.20097464116044	122.48144717261599	0.3508108108108108	26.618378378378388	5.032432432432438
412379820	1441066116	31.20097469235955	122.48144779140652	0.3491891891891892	25.781621621621635	4.967567567567573
412379820	1441066117	31.20097474713631	122.48144838697215	0.34756756756756757	24.944864864864872	4.902702702702709
412379820	1441066118	31.20097480547755	122.48144895937172	0.34594594594594597	24.108108108108123	4.837837837837844
412379820	1441066119	31.200974867370082	122.48144950866407	0.34432432432432436	23.27135135135136	4.77297297297298
412379820	1441066120	31.20097493280079	122.48145003490806	0.3427027027027027	22.43459459459461	4.708108108108115
412379820	1441066121	31.20097500175648	122.48145053816252	0.3410810810810811	21.597837837837847	4.6432432432432496
412379820	1441066122	31.200975074224026	122.4814510184863	0.33945945945945943	20.761081081081098	4.578378378378385
412379820	1441066123	31.20097515019022	122.48145147593826	0.33783783783783783	19.924324324324335	4.51351351351352
412379820	1441066124	31.20097522964196	122.4814519105772	0.3362162162162162	19.087567567567586	4.448648648648655
412379820	1441066125	31.200975312566023	122.48145232246202	0.3345945945945946	18.250810810810822	4.38378378378379
412379820	1441066126	31.200975398949296	122.48145271165153	0.332972972972973	17.414054054054073	4.318918918918925
412379820	1441066127	31.200975488778592	122.48145307820458	0.33135135135135135	16.57729729729731	4.254054054054061
412379820	1441066128	31.20097558204077	122.48145342218002	0.32972972972972975	15.74054054054056	4.189189189189196
412379820	1441066129	31.200975678722653	122.48145374363669	0.3281081081081081	14.903783783783796	4.124324324324331
412379820	1441066130	31.20097577881108	122.48145404263344	0.3264864864864865	14.067027027027047	4.059459459459466
412379820	1441066131	31.200975882292905	122.4814543192291	0.3248648648648649	13.230270270270283	3.9945945945946013
412379820	1441066132	31.200975989154962	122.48145457348255	0.3232432432432433	12.393513513513533	3.929729729729737
412379820	1441066133	31.200976099384068	122.48145480545259	0.32162162162162167	11.556756756756771	3.864864864864872
412379820	1441066134	31.200976212967113	122.48145501519808	0.32	10.72000000000002	3.800000000000007
412379820	1441066135	31.2009763298909	122.48145520277788	0.3183783783783784	9.883243243243257	3.7351351351351427
412379820	1441066136	31.200976450142253	122.48145536825082	0.31675675675675674	9.046486486486508	3.6702702702702785
412379820	1441066137	31.20097657370805	122.48145551167575	0.31513513513513514	8.209729729729744	3.6054054054054125
412379820	1441066138	31.200976700575108	122.48145563311148	0.31351351351351353	7.3729729729729945	3.540540540540548
412379820	1441066139	31.20097683073026	122.48145573261692	0.3118918918918919	6.536216216216231	3.4756756756756837
412379820	1441066140	31.200976964160372	122.48145581025085	0.3102702702702703	5.699459459459481	3.4108108108108177
412379820	1441066141	31.200977100852267	122.48145586607218	0.30864864864864866	4.862702702702719	3.3459459459459535
412379820	1441066142	31.20097724079278	122.4814559001397	0.307027027027027	4.025945945945969	3.2810810810810893
412379820	1441066143	31.200977383968752	122.48145591251227	0.3054054054054054	3.189189189189206	3.2162162162162233
412379820	1441066144	31.200977530367023	122.48145590324872	0.3037837837837838	2.3524324324324555	3.151351351351359
412379820	1441066145	31.200977679974443	122.48145587240795	0.3021621621621622	1.5156756756756928	3.086486486486495
412379820	1441066146	31.200977832777834	122.48145582004874	0.3005405405405406	0.6789189189189427	3.0216216216216303
412379820	1441066147	31.20097798876406	122.48145574622995	0.2989189189189189	359.8421621621622	2.9567567567567647
412379820	1441066148	31.20097814791992	122.48145565101045	0.2972972972972973	359.00540540540544	2.8918918918919
412379820	1441066149	31.200978310232287	122.48145553444908	0.29567567567567565	358.1686486486487	2.827027027027036
412379820	1441066150	31.200978475688007	122.48145539660466	0.29405405405405405	357.3318918918919	2.76216216216217
412379820	1441066151	31.200978644273885	122.48145523753603	0.29243243243243244	356.4951351351352	2.6972972972973057
412379820	1441066152	31.200978815976786	122.48145505730206	0.29081081081081084	355.6583783783784	2.6324324324324415
412379820	1441066153	31.200978990783543	122.48145485596157	0.28918918918918923	354.82162162162166	2.5675675675675755
412379820	1441066154	31.200979168680973	122.48145463357345	0.2875675675675676	353.9848648648649	2.5027027027027113
412379820	1441066155	31.200979349655967	122.48145439019652	0.28594594594594597	353.14810810810815	2.4378378378378467
412379820	1441066156	31.200979533695318	122.4814541258896	0.2843243243243243	352.3113513513514	2.372972972972981
412379820	1441066157	31.200979720785867	122.48145384071155	0.2827027027027027	351.47459459459463	2.3081081081081165
412379820	1441066158	31.20097991091447	122.4814535347212	0.2810810810810811	350.6378378378379	2.2432432432432523
412379820	1441066159	31.200980104067973	122.48145320797745	0.2794594594594595	349.8010810810811	2.178378378378388
412379820	1441066160	31.200980300233198	122.48145286053908	0.2778378378378379	348.96432432432437	2.113513513513522
412379820	1441066161	31.200980499396984	122.48145249246495	0.2762162162162162	348.1275675675676	2.048648648648658
412379820	1441066162	31.200980701546193	122.48145210381392	0.27459459459459457	347.29081081081085	1.9837837837837935
412379820	1441066163	31.20098090666764	122.48145169464485	0.27297297297297296	346.45405405405404	1.9189189189189275
412379820	1441066164	31.20098111474817	122.48145126501655	0.27135135135135136	345.61729729729734	1.8540540540540633
412379820	1441066165	31.20098132577461	122.48145081498785	0.26972972972972975	344.7805405405406	1.789189189189199
412379820	1441066166	31.200981539733824	122.48145034461766	0.26810810810810815	343.94378378378383	1.7243243243243331
412379820	1441066167	31.20098175661264	122.48144985396475	0.2664864864864865	343.107027027027	1.6594594594594687
412379820	1441066168	31.200981976397895	122.481449343088	0.2648648648648649	342.2702702702703	1.5945945945946045
412379820	1441066169	31.20098219907642	122.48144881204628	0.2632432432432432	341.43351351351356	1.52972972972974
412379820	1441066170	31.200982424635082	122.4814482608984	0.2616216216216216	340.5967567567568	1.4648648648648743
412379820	1441066171	31.200982653060688	122.48144768970319	0.26	339.76	1.40000000000001
412379820	1441066172	31.200982884340096	122.48144709851955	0.2583783783783784	338.9232432432433	1.3351351351351457
412379820	1441066173	31.200983118460147	122.48144648740627	0.2567567567567568	338.08648648648654	1.2702702702702797
412379820	1441066174	31.200983355407654	122.48144585642221	0.25513513513513514	337.2497297297298	1.2054054054054153
412379820	1441066175	31.200983595169486	122.48144520562622	0.25351351351351353	336.41297297297297	1.140540540540551
412379820	1441066176	31.20098383773247	122.48144453507716	0.2518918918918919	335.5762162162162	1.0756756756756851
412379820	1441066177	31.200984083083444	122.48144384483383	0.25027027027027027	334.7394594594595	1.010810810810821
412379820	1441066178	31.200984331209227	122.4814431349551	0.24864864864864866	333.90270270270275	0.9459459459459566
412379820	1441066179	31.200984582096705	122.48144240549985	0.24702702702702706	333.06594594594594	0.8810810810810906
412379820	1441066180	31.20098483573268	122.48144165652685	0.2454054054054054	332.2291891891892	0.8162162162162263
412379820	1441066181	31.20098509210399	122.481440888095	0.2437837837837838	331.3924324324325	0.751351351351362
412379820	1441066182	31.20098535119751	122.48144010026313	0.2421621621621622	330.55567567567573	0.6864864864864977
412379820	1441066183	31.200985613000046	122.48143929309008	0.24054054054054053	329.7189189189189	0.6216216216216318
412379820	1441066184	31.200985877498447	122.4814384666347	0.23891891891891892	328.88216216216216	0.5567567567567675
412379820	1441066185	31.200986144679543	122.48143762095582	0.23729729729729732	328.04540540540546	0.4918918918919032
412379820	1441066186	31.20098641453018	122.48143675611229	0.2356756756756757	327.2086486486487	0.4270270270270373
412379820	1441066187	31.200986687037215	122.48143587216296	0.23405405405405405	326.3718918918919	0.362162162162173
412379820	1441066188	31.200986962187443	122.4814349691667	0.23243243243243245	325.53513513513514	0.2972972972973087
412379820	1441066189	31.200987239967738	122.48143404718229	0.23081081081081084	324.6983783783784	0.23243243243244277
412379820	1441066190	31.200987520364944	122.48143310626863	0.22918918918918918	323.8616216216217	0.16756756756757846
412379820	1441066191	31.200987803365866	122.48143214648455	0.22756756756756757	323.02486486486487	0.10270270270271416
412379820	1441066192	31.200988088957374	122.48143116788889	0.22594594594594597	322.1881081081081	0.03783783783784984
412379820	1441066193	31.20098837712629	122.48143017054048	0.22432432432432436	321.35135135135135	359.97297297297297
412379820	1441066194	31.200988667859463	122.48142915449819	0.2227027027027027	320.51459459459466	359.90810810810814
412379820	1441066195	31.20098896114373	122.48142811982082	0.2210810810810811	319.67783783783784	359.84324324324325
412379820	1441066196	31.20098925696591	122.48142706656726	0.2194594594594595	318.8410810810811	359.77837837837836
412379820	1441066197	31.200989555312873	122.48142599479637	0.21783783783783783	318.00432432432433	359.71351351351353
412379820	1441066198	31.200989856171432	122.48142490456692	0.21621621621621623	317.16756756756763	359.64864864864865
412379820	1441066199	31.200990159528445	122.48142379593784	0.21459459459459462	316.3308108108108	359.5837837837838
412379820	1441066200	31.200990465370737	122.48142266896791	0.21297297297297296	315.49405405405406	359.5189189189189
412379820	1441066201	31.20099077368515	122.481421523716	0.21135135135135136	314.6572972972973	359.45405405405404
412379820	1441066202	31.200991084458522	122.48142036024095	0.20972972972972975	313.8205405405406	359.3891891891892
412379820	1441066203	31.20099139767773	122.48141917860161	0.20810810810810815	312.9837837837838	359.3243243243243
412379820	1441066204	31.200991713329543	122.48141797885681	0.2064864864864865	312.14702702702704	359.2594594594595
412379820	1441066205	31.20099203140083	122.4814167610654	0.20486486486486488	311.3102702702703	359.1945945945946
412379820	1441066206	31.20099235187846	122.48141552528625	0.20324324324324328	310.4735135135136	359.1297297297297
412379820	1441066207	31.20099267474924	122.48141427157816	0.20162162162162162	309.63675675675677	359.0648648648649
412379820	1441066208	31.200993	122.481413	0.2	308.8	359.0
412379820	1441066209	31.200993327617105	122.48141171062075	0.20114285714285715	308.66457142857143	359.02857142857147
412379820	1441066210	31.200993657584966	122.48141040354984	0.2022857142857143	308.5291428571429	359.0571428571429
412379820	1441066211	31.200993989887493	122.48140907890688	0.20342857142857143	308.39371428571434	359.0857142857143
412379820	1441066212	31.200994324508596	122.48140773681145	0.20457142857142857	308.25828571428576	359.1142857142857
412379820	1441066213	31.200994661432183	122.48140637738317	0.20571428571428574	308.1228571428572	359.14285714285717
412379820	1441066214	31.20099500064218	122.4814050007416	0.20685714285714288	307.9874285714286	359.1714285714286
412379820	1441066215	31.200995342122486	122.48140360700633	0.20800000000000002	307.85200000000003	359.2
412379820	1441066216	31.20099568585701	122.48140219629695	0.20914285714285716	307.71657142857146	359.22857142857146
412379820	1441066217	31.20099603182969	122.48140076873307	0.2102857142857143	307.5811428571429	359.25714285714287
412379820	1441066218	31.200996380024442	122.48139932443426	0.21142857142857144	307.4457142857143	359.2857142857143
412379820	1441066219	31.20099673042514	122.4813978635201	0.21257142857142858	307.3102857142857	359.31428571428575
412379820	1441066220	31.200997083015743	122.48139638611022	0.21371428571428572	307.17485714285715	359.34285714285716
412379820	1441066221	31.20099743778014	122.48139489232416	0.21485714285714286	307.03942857142863	359.37142857142857
412379820	1441066222	31.20099779470225	122.48139338228155	0.21600000000000003	306.90400000000005	359.40000000000003
412379820	1441066223	31.20099815376599	122.48139185610196	0.21714285714285717	306.7685714285715	359.42857142857144
412379820	1441066224	31.200998514955277	122.48139031390498	0.2182857142857143	306.6331428571429	359.45714285714286
412379820	1441066225	31.200998878254016	122.4813887558102	0.21942857142857145	306.4977142857143	359.4857142857143
412379820	1441066226	31.20099924364611	122.4813871819372	0.22057142857142858	306.36228571428575	359.51428571428573
412379820	1441066227	31.200999611115517	122.48138559240559	0.22171428571428572	306.22685714285717	359.54285714285714
412379820	1441066228	31.200999980646092	122.48138398733495	0.22285714285714286	306.0914285714286	359.57142857142856
412379820	1441066229	31.201000352221797	122.48138236684485	0.224	305.956	359.6
412379820	1441066230	31.201000725826518	122.48138073105493	0.22514285714285714	305.82057142857144	359.62857142857143
412379820	1441066231	31.20100110144418	122.48137908008471	0.2262857142857143	305.68514285714286	359.65714285714284
412379820	1441066232	31.20100147905869	122.48137741405385	0.22742857142857145	305.54971428571434	359.6857142857143
412379820	1441066233	31.201001858653974	122.48137573308188	0.2285714285714286	305.41428571428577	359.7142857142857
412379820	1441066234	31.201002240213935	122.48137403728845	0.22971428571428573	305.2788571428572	359.74285714285713
412379820	1441066235	31.201002623722484	122.48137232679308	0.23085714285714287	305.1434285714286	359.7714285714286
412379820	1441066236	31.201003009163543	122.48137060171541	0.232	305.00800000000004	359.8
412379820	1441066237	31.201003396521028	122.48136886217502	0.23314285714285715	304.87257142857146	359.8285714285714
412379820	1441066238	31.201003785778855	122.4813671082915	0.2342857142857143	304.7371428571429	359.8571428571429
412379820	1441066239	31.20100417692093	122.48136534018441	0.23542857142857143	304.6017142857143	359.8857142857143
412379820	1441066240	31.201004569931158	122.48136355797337	0.2365714285714286	304.46628571428573	359.9142857142857
412379820	1441066241	31.201004964793466	122.48136176177799	0.2377142857142857	304.33085714285716	359.9428571428572
412379820	1441066242	31.20100536149178	122.4813599517178	0.23885714285714288	304.1954285714286	359.9714285714286
412379820	1441066243	31.201005760009988	122.48135812791243	0.24000000000000002	304.06000000000006	9.14409470920761e-15
412379820	1441066244	31.20100616033201	122.48135629048147	0.24114285714285716	303.9245714285715	0.028571428571437615
412379820	1441066245	31.201006562441773	122.48135443954449	0.2422857142857143	303.7891428571429	0.057142857142866085
412379820	1441066246	31.201006966323167	122.48135257522107	0.24342857142857144	303.65371428571433	0.08571428571429456
412379820	1441066247	31.201007371960145	122.48135069763083	0.24457142857142858	303.51828571428575	0.11428571428572303
412379820	1441066248	31.201007779336575	122.48134880689337	0.24571428571428572	303.3828571428572	0.1428571428571517
412379820	1441066249	31.20100818843641	122.48134690312824	0.24685714285714289	303.2474285714286	0.17142857142858017
412379820	1441066250	31.20100859924354	122.48134498645507	0.248	303.112	0.20000000000000864
412379820	1441066251	31.20100901174189	122.48134305699341	0.24914285714285717	302.97657142857145	0.2285714285714371
412379820	1441066252	31.201009425915373	122.48134111486286	0.2502857142857143	302.84114285714287	0.25714285714286556
412379820	1441066253	31.20100984174788	122.48133916018303	0.25142857142857145	302.7057142857143	0.285714285714294
412379820	1441066254	31.201010259223384	122.4813371930735	0.25257142857142856	302.5702857142858	0.3142857142857227
412379820	1441066255	31.20101067832575	122.48133521365384	0.2537142857142857	302.43485714285714	0.3428571428571512
412379820	1441066256	31.20101109903887	122.48133322204365	0.2548571428571429	302.2994285714286	0.37142857142857966
412379820	1441066257	31.20101152134672	122.48133121836251	0.256	302.16400000000004	0.4000000000000081
412379820	1441066258	31.201011945233176	122.48132920273007	0.2571428571428572	302.02857142857147	0.4285714285714366
412379820	1441066259	31.201012370682147	122.48132717526583	0.2582857142857143	301.8931428571429	0.45714285714286523
412379820	1441066260	31.20101279767758	122.48132513608945	0.25942857142857145	301.7577142857143	0.4857142857142937
412379820	1441066261	31.201013226203354	122.4813230853205	0.26057142857142856	301.62228571428574	0.5142857142857222
412379820	1441066262	31.2010136562434	122.48132102307854	0.26171428571428573	301.48685714285716	0.5428571428571507
412379820	1441066263	31.20101408778163	122.48131894948318	0.2628571428571429	301.3514285714286	0.5714285714285792
412379820	1441066264	31.201014520801962	122.48131686465402	0.264	301.216	0.6000000000000076
412379820	1441066265	31.2010149552883	122.48131476871062	0.2651428571428571	301.08057142857143	0.6285714285714362
412379820	1441066266	31.201015391224573	122.4813126617726	0.2662857142857143	300.94514285714286	0.6571428571428647
412379820	1441066267	31.201015828594677	122.48131054395957	0.26742857142857146	300.80971428571434	0.6857142857142932
412379820	1441066268	31.20101626738254	122.48130841539104	0.26857142857142857	300.67428571428576	0.7142857142857216
412379820	1441066269	31.201016707572062	122.48130627618669	0.26971428571428574	300.5388571428572	0.7428571428571501
412379820	1441066270	31.20101714914717	122.48130412646603	0.2708571428571429	300.4034285714286	0.7714285714285788
412379820	1441066271	31.20101759209178	122.48130196634871	0.272	300.26800000000003	0.800000000000007
412379820	1441066272	31.2010180363898	122.4812997959543	0.27314285714285713	300.13257142857145	0.8285714285714357
412379820	1441066273	31.201018482025127	122.48129761540237	0.2742857142857143	299.9971428571429	0.8571428571428644
412379820	1441066274	31.201018928981707	122.48129542481254	0.27542857142857147	299.8617142857143	0.8857142857142927
412379820	1441066275	31.201019377243416	122.48129322430438	0.2765714285714286	299.7262857142857	0.9142857142857214
412379820	1441066276	31.20101982679422	122.4812910139975	0.27771428571428575	299.5908571428572	0.9428571428571496
412379820	1441066277	31.201020277617996	122.48128879401145	0.27885714285714286	299.45542857142857	0.9714285714285783
412379820	1441066278	31.201020729698655	122.48128656446585	0.28	299.32000000000005	1.0000000000000069
412379820	1441066279	31.20102118302013	122.48128432548029	0.28114285714285714	299.1845714285715	1.0285714285714354
412379820	1441066280	31.201021637566317	122.48128207717434	0.2822857142857143	299.0491428571429	1.0571428571428638
412379820	1441066281	31.201022093321154	122.48127981966762	0.2834285714285715	298.9137142857143	1.0857142857142923
412379820	1441066282	31.201022550268537	122.4812775530797	0.2845714285714286	298.77828571428574	1.1142857142857208
412379820	1441066283	31.201023008392376	122.48127527753019	0.2857142857142857	298.64285714285717	1.1428571428571495
412379820	1441066284	31.201023467676595	122.48127299313863	0.28685714285714287	298.5074285714286	1.1714285714285777
412379820	1441066285	31.20102392810511	122.48127070002464	0.28800000000000003	298.372	1.2000000000000064
412379820	1441066286	31.20102438966183	122.48126839830782	0.28914285714285715	298.23657142857144	1.2285714285714346
412379820	1441066287	31.20102485233067	122.48126608810776	0.2902857142857143	298.1011428571429	1.2571428571428633
412379820	1441066288	31.201025316095553	122.48126376954403	0.2914285714285715	297.96571428571434	1.285714285714292
412379820	1441066289	31.20102578094037	122.48126144273623	0.2925714285714286	297.83028571428576	1.3142857142857203
412379820	1441066290	31.20102624684905	122.48125910780394	0.2937142857142857	297.6948571428572	1.342857142857149
412379820	1441066291	31.20102671380552	122.48125676486679	0.2948571428571429	297.5594285714286	1.3714285714285772
412379820	1441066292	31.201027181793656	122.48125441404429	0.29600000000000004	297.42400000000004	1.400000000000006
412379820	1441066293	31.201027650797418	122.48125205545611	0.29714285714285715	297.28857142857146	1.4285714285714342
412379820	1441066294	31.201028120800697	122.48124968922178	0.2982857142857143	297.1531428571429	1.4571428571428628
412379820	1441066295	31.20102859178742	122.48124731546096	0.29942857142857143	297.0177142857143	1.4857142857142915
412379820	1441066296	31.20102906374147	122.48124493429317	0.3005714285714286	296.88228571428573	1.5142857142857198
412379820	1441066297	31.201029536646782	122.48124254583803	0.3017142857142857	296.74685714285715	1.5428571428571485
412379820	1441066298	31.201030010487283	122.48124015021514	0.3028571428571429	296.61142857142863	1.5714285714285767
412379820	1441066299	31.20103048524686	122.48123774754406	0.30400000000000005	296.476	1.6000000000000054
412379820	1441066300	31.20103096090945	122.48123533794438	0.30514285714285716	296.3405714285715	1.628571428571434
412379820	1441066301	31.201031437458955	122.48123292153572	0.3062857142857143	296.2051428571429	1.6571428571428624
412379820	1441066302	31.2010319148793	122.48123049843767	0.30742857142857144	296.0697142857143	1.685714285714291
412379820	1441066303	31.201032393154392	122.48122806876978	0.3085714285714286	295.93428571428575	1.7142857142857193
412379820	1441066304	31.20103287226813	122.48122563265166	0.3097142857142857	295.7988571428572	1.742857142857148
412379820	1441066305	31.201033352204455	122.48122319020291	0.3108571428571429	295.6634285714286	1.7714285714285767
412379820	1441066306	31.201033832947278	122.48122074154313	0.312	295.528	1.800000000000005
412379820	1441066307	31.20103431448047	122.48121828679189	0.31314285714285717	295.39257142857144	1.8285714285714336
412379820	1441066308	31.201034796788008	122.48121582606876	0.3142857142857143	295.25714285714287	1.8571428571428619
412379820	1441066309	31.201035279853777	122.48121335949337	0.31542857142857145	295.12171428571435	1.8857142857142906
412379820	1441066310	31.20103576366169	122.48121088718528	0.3165714285714286	294.9862857142857	1.9142857142857193
412379820	1441066311	31.201036248195667	122.48120840926408	0.3177142857142857	294.8508571428572	1.9428571428571475
412379820	1441066312	31.20103673343961	122.48120592584941	0.3188571428571429	294.7154285714286	1.9714285714285762
412379820	1441066313	31.201037219377458	122.4812034370608	0.32	294.58000000000004	2.0000000000000044
412379820	1441066314	31.201037705993087	122.48120094301785	0.3211428571428572	294.44457142857146	2.028571428571433
412379820	1441066315	31.20103819327046	122.48119844384017	0.3222857142857143	294.3091428571429	2.057142857142862
412379820	1441066316	31.20103868119344	122.48119593964734	0.32342857142857145	294.1737142857143	2.08571428571429
412379820	1441066317	31.20103916974598	122.48119343055893	0.3245714285714286	294.03828571428573	2.1142857142857188
412379820	1441066318	31.201039658911988	122.48119091669457	0.32571428571428573	293.90285714285716	2.142857142857147
412379820	1441066319	31.201040148675368	122.48118839817383	0.32685714285714285	293.7674285714286	2.1714285714285757
412379820	1441066320	31.201040639020015	122.48118587511628	0.328	293.63200000000006	2.2000000000000037
412379820	1441066321	31.201041129929894	122.48118334764156	0.3291428571428572	293.49657142857143	2.2285714285714326
412379820	1441066322	31.201041621388875	122.4811808158692	0.3302857142857143	293.3611428571429	2.257142857142861
412379820	1441066323	31.201042113380893	122.48117827991882	0.33142857142857146	293.22571428571433	2.2857142857142896
412379820	1441066324	31.201042605889864	122.48117573991003	0.33257142857142863	293.09028571428576	2.314285714285718
412379820	1441066325	31.2010430988997	122.48117319596237	0.33371428571428574	292.9548571428572	2.3428571428571465
412379820	1441066326	31.201043592394303	122.48117064819544	0.33485714285714285	292.8194285714286	2.371428571428575
412379820	1441066327	31.201044086357594	122.4811680967289	0.336	292.684	2.400000000000004
412379820	1441066328	31.201044580773488	122.48116554168224	0.3371428571428572	292.54857142857145	2.428571428571432
412379820	1441066329	31.201045075625917	122.48116298317512	0.3382857142857143	292.4131428571429	2.457142857142861
412379820	1441066330	31.201045570898767	122.4811604213271	0.3394285714285714	292.2777142857143	2.485714285714289
412379820	1441066331	31.201046066575955	122.48115785625777	0.3405714285714286	292.1422857142857	2.514285714285718
412379820	1441066332	31.201046562641427	122.48115528808673	0.34171428571428575	292.00685714285714	2.5428571428571463
412379820	1441066333	31.201047059079073	122.48115271693355	0.34285714285714286	291.8714285714286	2.5714285714285747
412379820	1441066334	31.201047555872805	122.48115014291785	0.34400000000000003	291.73600000000005	2.6000000000000028
412379820	1441066335	31.20104805300655	122.48114756615921	0.3451428571428572	291.60057142857147	2.628571428571432
412379820	1441066336	31.20104855046421	122.4811449867772	0.3462857142857143	291.4651428571429	2.65714285714286
412379820	1441066337	31.20104904822971	122.48114240489143	0.3474285714285714	291.3297142857143	2.6857142857142886
412379820	1441066338	31.201049546286946	122.4811398206215	0.3485714285714286	291.19428571428574	2.7142857142857175
412379820	1441066339	31.201050044619866	122.48113723408694	0.34971428571428576	291.05885714285716	2.742857142857146
412379820	1441066340	31.20105054321235	122.48113464540741	0.35085714285714287	290.9234285714286	2.771428571428574
412379820	1441066341	31.201051042048327	122.48113205470247	0.35200000000000004	290.788	2.8000000000000025
412379820	1441066342	31.201051541111728	122.48112946209172	0.3531428571428572	290.6525714285715	2.8285714285714314
412379820	1441066343	31.20105204038643	122.48112686769474	0.3542857142857143	290.51714285714286	2.85714285714286
412379820	1441066344	31.201052539856384	122.4811242716311	0.3554285714285714	290.38171428571434	2.885714285714288
412379820	1441066345	31.20105303950548	122.48112167402044	0.3565714285714286	290.24628571428576	2.914285714285717
412379820	1441066346	31.20105353931766	122.48111907498233	0.35771428571428576	290.1108571428572	2.9428571428571453
412379820	1441066347	31.201054039276798	122.48111647463631	0.3588571428571429	289.9754285714286	2.9714285714285738
412379820	1441066348	31.201054539366847	122.48111387310205	0.36	289.84000000000003	3.0000000000000027
412379820	1441066349	31.20105503957171	122.48111127049908	0.36114285714285715	289.70457142857146	3.0285714285714307
412379820	1441066350	31.201055539875288	122.48110866694702	0.3622857142857143	289.5691428571429	3.057142857142859
412379820	1441066351	31.201056040261506	122.48110606256544	0.36342857142857143	289.4337142857143	3.0857142857142876
412379820	1441066352	31.201056540714273	122.48110345747396	0.3645714285714286	289.2982857142857	3.1142857142857165
412379820	1441066353	31.20105704121752	122.48110085179212	0.36571428571428577	289.1628571428572	3.1428571428571446
412379820	1441066354	31.20105754175515	122.48109824563956	0.3668571428571429	289.0274285714286	3.171428571428573
412379820	1441066355	31.20105804231106	122.48109563913587	0.368	288.89200000000005	3.200000000000002
412379820	1441066356	31.20105854286921	122.48109303240061	0.36914285714285716	288.7565714285715	3.2285714285714304
412379820	1441066357	31.201059043413473	122.48109042555336	0.37028571428571433	288.6211428571429	3.2571428571428584
412379820	1441066358	31.201059543927784	122.48108781871372	0.37142857142857144	288.4857142857143	3.285714285714288
412379820	1441066359	31.201060044396044	122.48108521200133	0.3725714285714286	288.35028571428575	3.314285714285716
412379820	1441066360	31.201060544802186	122.4810826055357	0.3737142857142858	288.21485714285717	3.3428571428571443
412379820	1441066361	31.201061045130103	122.48107999943649	0.3748571428571429	288.0794285714286	3.3714285714285723
412379820	1441066362	31.20106154536373	122.48107739382323	0.376	287.944	3.4000000000000017
412379820	1441066363	31.201062045486964	122.48107478881556	0.37714285714285717	287.80857142857144	3.4285714285714297
412379820	1441066364	31.201062545483747	122.48107218453303	0.37828571428571434	287.6731428571429	3.457142857142858
412379820	1441066365	31.20106304533796	122.48106958109527	0.37942857142857145	287.5377142857143	3.485714285714287
412379820	1441066366	31.201063545033524	122.48106697862185	0.38057142857142856	287.40228571428577	3.5142857142857156
412379820	1441066367	31.201064044554382	122.48106437723236	0.38171428571428573	287.26685714285713	3.5428571428571436
412379820	1441066368	31.20106454388443	122.48106177704636	0.3828571428571429	287.1314285714286	3.571428571428573
412379820	1441066369	31.20106504300758	122.48105917818349	0.384	286.99600000000004	3.600000000000001
412379820	1441066370	31.201065541907745	122.48105658076332	0.3851428571428572	286.86057142857146	3.6285714285714294
412379820	1441066371	31.20106604056885	122.48105398490543	0.38628571428571434	286.7251428571429	3.6571428571428575
412379820	1441066372	31.201066538974803	122.4810513907294	0.38742857142857146	286.5897142857143	3.685714285714287
412379820	1441066373	31.201067037109517	122.48104879835489	0.38857142857142857	286.45428571428573	3.714285714285715
412379820	1441066374	31.201067534956906	122.48104620790139	0.38971428571428574	286.31885714285715	3.7428571428571433
412379820	1441066375	31.201068032500896	122.48104361948856	0.3908571428571429	286.1834285714286	3.7714285714285722
412379820	1441066376	31.201068529725408	122.48104103323597	0.392	286.048	3.8000000000000007
412379820	1441066377	31.201069026614316	122.4810384492632	0.3931428571428571	285.9125714285715	3.8285714285714287
412379820	1441066378	31.20106952315158	122.48103586768983	0.39428571428571435	285.77714285714285	3.857142857142857
412379820	1441066379	31.201070019321094	122.48103328863549	0.39542857142857146	285.64171428571433	3.885714285714286
412379820	1441066380	31.201070515106778	122.48103071221975	0.3965714285714286	285.50628571428575	3.9142857142857146
412379820	1441066381	31.20107101049255	122.4810281385622	0.39771428571428574	285.3708571428572	3.9428571428571426
412379820	1441066382	31.201071505462323	122.48102556778241	0.3988571428571429	285.2354285714286	3.971428571428572
412379820	1441066383	31.201071999999996	122.481023	0.4	285.1	4.0
412379820	1441066384	31.201072494086404	122.48102043533011	0.3983333333333334	284.98388888888894	4.038888888888889
412379820	1441066385	31.201072987689955	122.48101787387021	0.39666666666666667	284.8677777777778	4.0777777777777775
412379820	1441066386	31.201073480775946	122.48101531571334	0.395	284.75166666666667	4.116666666666666
412379820	1441066387	31.20107397330972	122.48101276095254	0.39333333333333337	284.6355555555556	4.155555555555556
412379820	1441066388	31.201074465256553	122.48101020968083	0.39166666666666666	284.5194444444445	4.194444444444445
412379820	1441066389	31.20107495658179	122.48100766199124	0.39	284.40333333333336	4.233333333333333
412379820	1441066390	31.20107544725072	122.48100511797679	0.38833333333333336	284.2872222222222	4.272222222222222
412379820	1441066391	31.201075937228666	122.48100257773056	0.3866666666666667	284.17111111111114	4.311111111111111
412379820	1441066392	31.201076426480924	122.48100004134555	0.385	284.05500000000006	4.35
412379820	1441066393	31.201076914972827	122.48099750891481	0.38333333333333336	283.9388888888889	4.388888888888888
412379820	1441066394	31.201077402669682	122.48099498053138	0.3816666666666667	283.8227777777778	4.427777777777778
412379820	1441066395	31.20107788953679	122.48099245628828	0.38	283.7066666666667	4.466666666666667
412379820	1441066396	31.201078375539478	122.48098993627852	0.37833333333333335	283.59055555555557	4.5055555555555555
412379820	1441066397	31.201078860643047	122.48098742059517	0.3766666666666667	283.4744444444445	4.544444444444444
412379820	1441066398	31.20107934481281	122.48098490933126	0.375	283.35833333333335	4.583333333333333
412379820	1441066399	31.201079828014084	122.48098240257981	0.37333333333333335	283.24222222222227	4.622222222222222
412379820	1441066400	31.201080310212177	122.48097990043388	0.3716666666666667	283.12611111111113	4.661111111111111
412379820	1441066401	31.20108079137239	122.48097740298647	0.37	283.01000000000005	4.7
412379820	1441066402	31.201081271460072	122.48097491033063	0.36833333333333335	282.8938888888889	4.738888888888889
412379820	1441066403	31.201081750440498	122.48097242255938	0.3666666666666667	282.7777777777778	4.777777777777778
412379820	1441066404	31.201082228278985	122.48096993976577	0.365	282.6616666666667	4.816666666666666
412379820	1441066405	31.20108270494086	122.48096746204284	0.36333333333333334	282.54555555555555	4.855555555555555
412379820	1441066406	31.201083180391425	122.48096498948362	0.3616666666666667	282.42944444444447	4.894444444444444
412379820	1441066407	31.201083654595998	122.48096252218113	0.36	282.3133333333334	4.933333333333333
412379820	1441066408	31.2010841275199	122.48096006022843	0.35833333333333334	282.19722222222225	4.972222222222222
412379820	1441066409	31.201084599128418	122.48095760371852	0.3566666666666667	282.0811111111111	5.011111111111111
412379820	1441066410	31.201085069386874	122.48095515274446	0.355	281.96500000000003	5.05
412379820	1441066411	31.20108553826059	122.4809527073993	0.35333333333333333	281.8488888888889	5.088888888888889
412379820	1441066412	31.201086005714863	122.48095026777602	0.3516666666666667	281.7327777777778	5.127777777777777
412379820	1441066413	31.20108647171503	122.48094783396766	0.35000000000000003	281.6166666666667	5.166666666666667
412379820	1441066414	31.20108693622637	122.48094540606733	0.34833333333333333	281.5005555555556	5.205555555555556
412379820	1441066415	31.201087399214213	122.480942984168	0.3466666666666667	281.38444444444445	5.2444444444444445
412379820	1441066416	31.201087860643877	122.4809405683627	0.34500000000000003	281.2683333333334	5.283333333333333
412379820	1441066417	31.20108832048066	122.48093815874446	0.3433333333333333	281.15222222222224	5.322222222222222
412379820	1441066418	31.201088778689893	122.48093575540639	0.3416666666666667	281.03611111111115	5.361111111111111
412379820	1441066419	31.201089235236857	122.48093335844143	0.34	280.92	5.3999999999999995
412379820	1441066420	31.201089690086906	122.48093096794265	0.3383333333333334	280.8038888888889	5.438888888888888
412379820	1441066421	31.201090143205317	122.48092858400311	0.33666666666666667	280.6877777777778	5.477777777777778
412379820	1441066422	31.201090594557414	122.48092620671581	0.335	280.5716666666667	5.516666666666667
412379820	1441066423	31.201091044108512	122.4809238361738	0.33333333333333337	280.4555555555556	5.555555555555555
412379820	1441066424	31.201091491823924	122.48092147247011	0.33166666666666667	280.33944444444444	5.594444444444444
412379820	1441066425	31.201091937668963	122.48091911569777	0.33	280.22333333333336	5.633333333333333
412379820	1441066426	31.201092381608934	122.48091676594983	0.32833333333333337	280.1072222222223	5.6722222222222225
412379820	1441066427	31.201092823609155	122.4809144233193	0.32666666666666666	279.99111111111114	5.711111111111111
412379820	1441066428	31.201093263634935	122.48091208789921	0.325	279.875	5.75
412379820	1441066429	31.20109370165158	122.48090975978265	0.32333333333333336	279.7588888888889	5.788888888888889
412379820	1441066430	31.201094137624413	122.48090743906259	0.32166666666666666	279.64277777777784	5.8277777777777775
412379820	1441066431	31.201094571518748	122.48090512583208	0.32	279.5266666666667	5.866666666666666
412379820	1441066432	31.201095003299894	122.48090282018418	0.31833333333333336	279.41055555555556	5.905555555555555
412379820	1441066433	31.20109543293316	122.4809005222119	0.31666666666666665	279.2944444444445	5.944444444444444
412379820	1441066434	31.201095860383848	122.48089823200829	0.315	279.17833333333334	5.9833333333333325
412379820	1441066435	31.20109628561729	122.48089594966638	0.31333333333333335	279.06222222222226	6.022222222222221
412379820	1441066436	31.2010967085988	122.48089367527918	0.31166666666666665	278.9461111111111	6.061111111111111
412379820	1441066437	31.201097129293668	122.48089140893974	0.31	278.83000000000004	6.1
412379820	1441066438	31.201097547667214	122.48088915074113	0.30833333333333335	278.7138888888889	6.138888888888888
412379820	1441066439	31.201097963684767	122.48088690077633	0.30666666666666664	278.5977777777778	6.177777777777778
412379820	1441066440	31.20109837731162	122.48088465913841	0.305	278.4816666666667	6.216666666666667
412379820	1441066441	31.2010987885131	122.48088242592036	0.30333333333333334	278.3655555555556	6.2555555555555555
412379820	1441066442	31.201099197254504	122.48088020121529	0.30166666666666664	278.24944444444446	6.294444444444444
412379820	1441066443	31.201099603501156	122.48087798511615	0.3	278.1333333333333	6.333333333333333
412379820	1441066444	31.20110000721835	122.48087577771604	0.29833333333333334	278.01722222222224	6.372222222222222
412379820	1441066445	31.201100408371445	122.48087357910795	0.29666666666666663	277.90111111111116	6.4111111111111105
412379820	1441066446	31.20110080692569	122.48087138938493	0.295	277.785	6.449999999999999
412379820	1441066447	31.20110120284645	122.48086920864003	0.29333333333333333	277.6688888888889	6.488888888888888
412379820	1441066448	31.201101596098994	122.48086703696627	0.2916666666666667	277.5527777777778	6.527777777777777
412379820	1441066449	31.201101986648666	122.48086487445666	0.29000000000000004	277.43666666666667	6.566666666666666
412379820	1441066450	31.201102374460767	122.4808627212043	0.28833333333333333	277.3205555555556	6.605555555555555
412379820	1441066451	31.201102759500625	122.48086057730215	0.2866666666666667	277.20444444444445	6.644444444444444
412379820	1441066452	31.201103141733523	122.48085844284331	0.28500000000000003	277.08833333333337	6.683333333333333
412379820	1441066453	31.201103521124793	122.48085631792075	0.2833333333333333	276.97222222222223	6.722222222222222
412379820	1441066454	31.201103897639744	122.48085420262755	0.2816666666666667	276.85611111111115	6.761111111111111
412379820	1441066455	31.201104271243683	122.48085209705671	0.28	276.74	6.8
412379820	1441066456	31.201104641901924	122.48085000130132	0.2783333333333333	276.6238888888889	6.838888888888889
412379820	1441066457	31.20110500957979	122.48084791545435	0.27666666666666667	276.5077777777778	6.877777777777777
412379820	1441066458	31.201105374242573	122.48084583960888	0.275	276.39166666666665	6.916666666666666
412379820	1441066459	31.201105735855617	122.48084377385793	0.2733333333333333	276.27555555555557	6.955555555555555
412379820	1441066460	31.201106094384198	122.48084171829451	0.27166666666666667	276.1594444444445	6.994444444444444
412379820	1441066461	31.201106449793652	122.4808396730117	0.27	276.04333333333335	7.033333333333332
412379820	1441066462	31.201106802049267	122.48083763810249	0.2683333333333333	275.9272222222222	7.072222222222221
412379820	1441066463	31.201107151116396	122.48083561365995	0.26666666666666666	275.81111111111113	7.111111111111111
412379820	1441066464	31.201107496960326	122.4808335997771	0.265	275.69500000000005	7.1499999999999995
412379820	1441066465	31.201107839546363	122.48083159654696	0.2633333333333333	275.5788888888889	7.188888888888887
412379820	1441066466	31.20110817883984	122.48082960406258	0.26166666666666666	275.4627777777778	7.227777777777778
412379820	1441066467	31.201108514806048	122.480827622417	0.26	275.3466666666667	7.266666666666667
412379820	1441066468	31.201108847410303	122.48082565170323	0.2583333333333333	275.2305555555556	7.305555555555555
412379820	1441066469	31.201109176617933	122.48082369201434	0.25666666666666665	275.1144444444445	7.344444444444444
412379820	1441066470	31.201109502394235	122.48082174344334	0.255	274.99833333333333	7.383333333333333
412379820	1441066471	31.20110982470453	122.48081980608326	0.2533333333333333	274.88222222222225	7.422222222222222
412379820	1441066472	31.201110143514132	122.48081788002716	0.25166666666666665	274.7661111111111	7.46111111111111
412379820	1441066473	31.20111045878833	122.48081596536804	0.25	274.65000000000003	7.499999999999999
412379820	1441066474	31.201110770492473	122.48081406219896	0.24833333333333332	274.5338888888889	7.538888888888888
412379820	1441066475	31.201111078591858	122.48081217061294	0.24666666666666665	274.4177777777778	7.577777777777777
412379820	1441066476	31.201111383051785	122.48081029070302	0.245	274.3016666666667	7.616666666666665
412379820	1441066477	31.201111683837585	122.48080842256223	0.24333333333333332	274.1855555555556	7.655555555555556
412379820	1441066478	31.20111198091456	122.48080656628363	0.24166666666666667	274.06944444444446	7.694444444444443
412379820	1441066479	31.201112274248022	122.48080472196023	0.24	273.9533333333334	7.733333333333333
412379820	1441066480	31.201112563803278	122.48080288968504	0.2383333333333333	273.83722222222224	7.77222222222222
412379820	1441066481	31.201112849545673	122.48080106955115	0.23666666666666666	273.7211111111111	7.811111111111111
412379820	1441066482	31.20111313144046	122.48079926165155	0.235	273.605	7.85
412379820	1441066483	31.20111340945302	122.48079746607931	0.23333333333333334	273.48888888888894	7.888888888888888
412379820	1441066484	31.201113683548602	122.48079568292741	0.23166666666666666	273.3727777777778	7.927777777777777
412379820	1441066485	31.20111395369257	122.48079391228896	0.22999999999999998	273.25666666666666	7.966666666666666
412379820	1441066486	31.201114219850197	122.48079215425692	0.22833333333333333	273.1405555555556	8.005555555555555
412379820	1441066487	31.20111448198683	122.48079040892438	0.22666666666666666	273.02444444444444	8.044444444444444
412379820	1441066488	31.20111474006775	122.48078867638434	0.22499999999999998	272.90833333333336	8.083333333333334
412379820	1441066489	31.20111499405828	122.48078695672984	0.22333333333333333	272.7922222222222	8.122222222222222
412379820	1441066490	31.201115243923756	122.48078525005396	0.22166666666666665	272.67611111111114	8.161111111111111
412379820	1441066491	31.20111548962944	122.48078355644965	0.21999999999999997	272.56	8.2
412379820	1441066492	31.201115731140714	122.48078187601	0.21833333333333332	272.4438888888889	8.238888888888889
412379820	1441066493	31.201115968422833	122.48078020882804	0.21666666666666665	272.3277777777778	8.277777777777777
412379820	1441066494	31.201116201441128	122.4807785549968	0.215	272.2116666666667	8.316666666666666
412379820	1441066495	31.2011164301609	122.48077691460932	0.21333333333333332	272.09555555555556	8.355555555555556
412379820	1441066496	31.20111665454749	122.48077528775862	0.21166666666666664	271.9794444444444	8.394444444444444
412379820	1441066497	31.201116874566175	122.48077367453773	0.21	271.86333333333334	8.433333333333334
412379820	1441066498	31.2011170901823	122.48077207503971	0.20833333333333331	271.74722222222226	8.472222222222221
412379820	1441066499	31.20111730136117	122.48077048935758	0.20666666666666667	271.6311111111111	8.511111111111111
412379820	1441066500	31.201117508068073	122.48076891758436	0.205	271.515	8.549999999999999
412379820	1441066501	31.201117710268356	122.48076735981309	0.2033333333333333	271.3988888888889	8.58888888888889
412379820	1441066502	31.201117907927298	122.48076581613684	0.20166666666666666	271.2827777777778	8.627777777777776
412379820	1441066503	31.201118101010238	122.4807642866486	0.19999999999999998	271.1666666666667	8.666666666666668
412379820	1441066504	31.20111828948247	122.48076277144142	0.1983333333333333	271.05055555555555	8.705555555555554
412379820	1441066505	31.20111847330932	122.48076127060835	0.19666666666666666	270.93444444444447	8.744444444444445
412379820	1441066506	31.201118652456106	122.48075978424241	0.19499999999999998	270.8183333333334	8.783333333333331
412379820	1441066507	31.201118826888106	122.4807583124366	0.1933333333333333	270.70222222222225	8.822222222222223
412379820	1441066508	31.20111899657067	122.48075685528403	0.19166666666666665	270.5861111111111	8.86111111111111
412379820	1441066509	31.201119161469105	122.48075541287767	0.18999999999999997	270.47	8.9
412379820	1441066510	31.201119321548692	122.48075398531059	0.18833333333333332	270.3538888888889	8.938888888888888
412379820	1441066511	31.201119476774785	122.4807525726758	0.18666666666666665	270.2377777777778	8.977777777777778
412379820	1441066512	31.20111962711268	122.48075117506636	0.18499999999999997	270.12166666666667	9.016666666666666
412379820	1441066513	31.20111977252769	122.48074979257527	0.18333333333333332	270.0055555555556	9.055555555555555
412379820	1441066514	31.2011199129851	122.4807484252956	0.18166666666666664	269.88944444444445	9.094444444444443
412379820	1441066515	31.20112004845026	122.48074707332037	0.18	269.7733333333333	9.133333333333333
412379820	1441066516	31.201120178888473	122.4807457367426	0.17833333333333332	269.65722222222223	9.172222222222222
412379820	1441066517	31.201120304265043	122.48074441565535	0.17666666666666664	269.54111111111115	9.21111111111111
412379820	1441066518	31.201120424545298	122.48074311015162	0.175	269.425	9.25
412379820	1441066519	31.20112053969453	122.48074182032448	0.1733333333333333	269.3088888888889	9.288888888888888
412379820	1441066520	31.201120649678064	122.48074054626694	0.17166666666666663	269.1927777777778	9.327777777777778
412379820	1441066521	31.201120754461208	122.48073928807209	0.16999999999999998	269.0766666666667	9.366666666666665
412379820	1441066522	31.201120854009282	122.48073804583287	0.1683333333333333	268.9605555555556	9.405555555555555
412379820	1441066523	31.20112094828759	122.48073681964237	0.16666666666666663	268.84444444444443	9.444444444444445
412379820	1441066524	31.201121037261444	122.48073560959362	0.16499999999999998	268.72833333333335	9.483333333333333
412379820	1441066525	31.201121120896165	122.48073441577965	0.1633333333333333	268.6122222222222	9.522222222222222
412379820	1441066526	31.20112119915705	122.48073323829351	0.16166666666666665	268.49611111111113	9.56111111111111
412379820	1441066527	31.20112127200943	122.4807320772282	0.15999999999999998	268.38	9.6
412379820	1441066528	31.201121339418602	122.48073093267679	0.1583333333333333	268.2638888888889	9.638888888888888
412379820	1441066529	31.201121401349887	122.48072980473229	0.15666666666666665	268.1477777777778	9.677777777777779
412379820	1441066530	31.201121457768608	122.48072869348775	0.15499999999999997	268.03166666666664	9.716666666666665
412379820	1441066531	31.201121508640046	122.48072759903619	0.15333333333333332	267.91555555555556	9.755555555555556
412379820	1441066532	31.20112155392955	122.48072652147066	0.15166666666666664	267.7994444444445	9.794444444444443
412379820	1441066533	31.201121593602394	122.48072546088416	0.14999999999999997	267.68333333333334	9.833333333333334
412379820	1441066534	31.201121627623923	122.48072441736977	0.14833333333333332	267.5672222222222	9.87222222222222
412379820	1441066535	31.201121655959433	122.48072339102049	0.1466666666666666	267.4511111111111	9.911111111111111
412379820	1441066536	31.201121678574246	122.4807223819294	0.14499999999999996	267.33500000000004	9.95
412379820	1441066537	31.201121695433674	122.48072139018947	0.1433333333333333	267.2188888888889	9.988888888888889
412379820	1441066538	31.201121706503017	122.48072041589377	0.14166666666666666	267.10277777777776	10.027777777777777
412379820	1441066539	31.20112171174759	122.48071945913534	0.13999999999999996	266.9866666666667	10.066666666666666
412379820	1441066540	31.20112171113272	122.48071852000722	0.1383333333333333	266.8705555555556	10.105555555555554
412379820	1441066541	31.20112170462371	122.4807175986024	0.13666666666666666	266.75444444444446	10.144444444444444
412379820	1441066542	31.20112169218586	122.48071669501397	0.13499999999999995	266.6383333333333	10.183333333333334
412379820	1441066543	31.201121673784503	122.4807158093349	0.1333333333333333	266.52222222222224	10.222222222222221
412379820	1441066544	31.201121649384948	122.48071494165829	0.13166666666666665	266.4061111111111	10.261111111111111
412379820	1441066545	31.20112161895249	122.48071409207715	0.12999999999999995	266.29	10.299999999999999
412379820	1441066546	31.201121582452444	122.48071326068448	0.1283333333333333	266.1738888888889	10.338888888888889
412379820	1441066547	31.201121539850163	122.48071244757338	0.12666666666666665	266.0577777777778	10.377777777777776
412379820	1441066548	31.201121491110904	122.48071165283682	0.12499999999999994	265.94166666666666	10.416666666666666
412379820	1441066549	31.20112143620001	122.4807108765679	0.1233333333333333	265.8255555555556	10.455555555555556
412379820	1441066550	31.201121375082792	122.48071011885956	0.12166666666666665	265.70944444444444	10.494444444444444
412379820	1441066551	31.201121307724556	122.48070937980494	0.12	265.59333333333336	10.533333333333333
412379820	1441066552	31.20112123409061	122.48070865949698	0.11833333333333329	265.4772222222222	10.572222222222221
412379820	1441066553	31.201121154146275	122.4807079580288	0.11666666666666664	265.36111111111114	10.61111111111111
412379820	1441066554	31.201121067856846	122.48070727549337	0.11499999999999999	265.245	10.649999999999999
412379820	1441066555	31.20112097518767	122.48070661198376	0.11333333333333329	265.1288888888889	10.68888888888889
412379820	1441066556	31.201120876104017	122.48070596759298	0.11166666666666664	265.0127777777778	10.727777777777776
412379820	1441066557	31.20112077057124	122.4807053424141	0.10999999999999999	264.89666666666665	10.766666666666667
412379820	1441066558	31.201120658554615	122.4807047365401	0.10833333333333328	264.78055555555557	10.805555555555554
412379820	1441066559	31.201120540019485	122.48070415006407	0.10666666666666663	264.6644444444444	10.844444444444445
412379820	1441066560	31.201120414931143	122.480703583079	0.10499999999999998	264.54833333333335	10.883333333333331
412379820	1441066561	31.20112028325492	122.48070303567793	0.10333333333333328	264.4322222222222	10.922222222222222
412379820	1441066562	31.20112014495609	122.48070250795391	0.10166666666666663	264.3161111111111	10.96111111111111
412379820	1441066563	31.201119999999996	122.480702	0.09999999999999998	264.2	11.0
412379820	1441066564	31.20111984836665	122.48070151187383	0.10054347826086957	263.4483695652174	11.03804347826087
412379820	1441066565	31.20111969009487	122.48070104349173	0.10108695652173913	262.6967391304348	11.076086956521738
412379820	1441066566	31.201119525238184	122.48070059473466	0.1016304347826087	261.94510869565215	11.114130434782608
412379820	1441066567	31.201119353850082	122.48070016548353	0.10217391304347827	261.1934782608696	11.152173913043478
412379820	1441066568	31.20111917598412	122.48069975561931	0.10271739130434783	260.441847826087	11.190217391304346
412379820	1441066569	31.201118991693793	122.48069936502299	0.10326086956521739	259.6902173913044	11.228260869565217
412379820	1441066570	31.20111880103265	122.48069899357544	0.10380434782608697	258.93858695652176	11.266304347826086
412379820	1441066571	31.201118604054187	122.48069864115766	0.10434782608695653	258.18695652173915	11.304347826086957
412379820	1441066572	31.201118400811946	122.48069830765063	0.10489130434782609	257.43532608695654	11.342391304347824
412379820	1441066573	31.201118191359413	122.48069799293522	0.10543478260869565	256.6836956521739	11.380434782608695
412379820	1441066574	31.201117975750133	122.48069769689245	0.10597826086956522	255.9320652173913	11.418478260869565
412379820	1441066575	31.201117754037654	122.48069741940326	0.10652173913043479	255.1804347826087	11.456521739130435
412379820	1441066576	31.20111752627545	122.48069716034856	0.10706521739130435	254.4288043478261	11.494565217391303
412379820	1441066577	31.201117292517065	122.48069691960931	0.10760869565217392	253.67717391304348	11.532608695652174
412379820	1441066578	31.20111705281602	122.48069669706652	0.10815217391304348	252.92554347826086	11.570652173913043
412379820	1441066579	31.20111680722582	122.48069649260104	0.10869565217391305	252.17391304347825	11.608695652173912
412379820	1441066580	31.201116555800002	122.4806963060939	0.10923913043478262	251.42228260869567	11.646739130434781
412379820	1441066581	31.20111629859208	122.48069613742604	0.10978260869565218	250.67065217391306	11.684782608695652
412379820	1441066582	31.20111603565558	122.48069598647837	0.11032608695652174	249.91902173913044	11.722826086956522
412379820	1441066583	31.201115767044023	122.48069585313188	0.1108695652173913	249.16739130434783	11.76086956521739
412379820	1441066584	31.20111549281093	122.48069573726748	0.11141304347826088	248.41576086956522	11.79891304347826
412379820	1441066585	31.201115213009807	122.48069563876615	0.11195652173913044	247.6641304347826	11.83695652173913
412379820	1441066586	31.201114927694192	122.48069555750887	0.1125	246.9125	11.875
412379820	1441066587	31.20111463691759	122.48069549337652	0.11304347826086958	246.1608695652174	11.91304347826087
412379820	1441066588	31.201114340733557	122.48069544625008	0.11358695652173914	245.4092391304348	11.951086956521738
412379820	1441066589	31.201114039195563	122.4806954160105	0.1141304347826087	244.6576086956522	11.98913043478261
412379820	1441066590	31.20111373235718	122.48069540253876	0.11467391304347826	243.90597826086957	12.027173913043477
412379820	1441066591	31.201113420271867	122.48069540571576	0.11521739130434783	243.15434782608696	12.065217391304348
412379820	1441066592	31.20111310299321	122.48069542542248	0.11576086956521739	242.40271739130435	12.103260869565217
412379820	1441066593	31.201112780574697	122.48069546153987	0.11630434782608697	241.65108695652174	12.141304347826088
412379820	1441066594	31.20111245306985	122.48069551394887	0.11684782608695653	240.89945652173915	12.179347826086955
412379820	1441066595	31.201112120532198	122.48069558253042	0.11739130434782609	240.1478260869565	12.217391304347826
412379820	1441066596	31.20111178301525	122.4806956671655	0.11793478260869567	239.3961956521739	12.255434782608695
412379820	1441066597	31.201111440572525	122.48069576773503	0.11847826086956523	238.64456521739132	12.293478260869566
412379820	1441066598	31.201111093257563	122.48069588411997	0.11902173913043479	237.89293478260868	12.331521739130434
412379820	1441066599	31.201110741123877	122.48069601620128	0.11956521739130435	237.1413043478261	12.369565217391305
412379820	1441066600	31.20111038422498	122.4806961638599	0.12010869565217391	236.3896739130435	12.407608695652174
412379820	1441066601	31.201110022614397	122.48069632697678	0.12065217391304348	235.63804347826087	12.445652173913043
412379820	1441066602	31.20110965634564	122.48069650543287	0.12119565217391305	234.88641304347829	12.483695652173912
412379820	1441066603	31.20110928547226	122.48069669910912	0.12173913043478261	234.13478260869564	12.521739130434783
412379820	1441066604	31.201108910047733	122.4806969078865	0.12228260869565218	233.38315217391306	12.559782608695652
412379820	1441066605	31.201108530125616	122.48069713164593	0.12282608695652175	232.63152173913045	12.59782608695652
412379820	1441066606	31.201108145759413	122.48069737026837	0.12336956521739131	231.8798913043478	12.63586956521739
412379820	1441066607	31.20110775700265	122.48069762363477	0.12391304347826088	231.12826086956522	12.673913043478262
412379820	1441066608	31.201107363908843	122.48069789162606	0.12445652173913044	230.3766304347826	12.71195652173913
412379820	1441066609	31.201106966531512	122.48069817412323	0.125	229.625	12.749999999999998
412379820	1441066610	31.201106564924185	122.48069847100723	0.12554347826086956	228.8733695652174	12.78804347826087
412379820	1441066611	31.20110615914039	122.48069878215895	0.12608695652173912	228.1217391304348	12.82608695652174
412379820	1441066612	31.201105749233626	122.4806991074594	0.12663043478260871	227.37010869565216	12.86413043478261
412379820	1441066613	31.201105335257438	122.48069944678952	0.12717391304347828	226.61847826086958	12.902173913043477
412379820	1441066614	31.20110491726532	122.48069980003024	0.12771739130434784	225.86684782608697	12.940217391304348
412379820	1441066615	31.201104495310798	122.48070016706251	0.1282608695652174	225.11521739130433	12.978260869565219
412379820	1441066616	31.201104069447414	122.4807005477673	0.12880434782608696	224.36358695652174	13.016304347826086
412379820	1441066617	31.201103639728675	122.48070094202555	0.12934782608695652	223.61195652173913	13.054347826086955
412379820	1441066618	31.2011032062081	122.4807013497182	0.1298913043478261	222.86032608695652	13.092391304347826
412379820	1441066619	31.20110276893921	122.48070177072623	0.13043478260869565	222.1086956521739	13.130434782608695
412379820	1441066620	31.20110232797553	122.48070220493057	0.1309782608695652	221.35706521739132	13.168478260869565
412379820	1441066621	31.201101883370573	122.48070265221214	0.1315217391304348	220.60543478260868	13.206521739130434
412379820	1441066622	31.201101435177875	122.48070311245195	0.13206521739130436	219.8538043478261	13.244565217391305
412379820	1441066623	31.20110098345093	122.48070358553088	0.13260869565217392	219.1021739130435	13.282608695652174
412379820	1441066624	31.201100528243288	122.48070407132994	0.1331521739130435	218.35054347826087	13.320652173913043
412379820	1441066625	31.201100069608447	122.48070456973007	0.13369565217391305	217.59891304347826	13.358695652173912
412379820	1441066626	31.201099607599946	122.48070508061218	0.1342391304347826	216.84728260869565	13.396739130434783
412379820	1441066627	31.201099142271293	122.48070560385726	0.13478260869565217	216.09565217391304	13.43478260869565
412379820	1441066628	31.201098673676025	122.48070613934627	0.13532608695652174	215.34402173913043	13.472826086956522
412379820	1441066629	31.201098201867634	122.48070668696012	0.1358695652173913	214.59239130434784	13.51086956521739
412379820	1441066630	31.201097726899658	122.48070724657977	0.1364130434782609	213.8407608695652	13.548913043478262
412379820	1441066631	31.20109724882562	122.48070781808617	0.13695652173913045	213.08913043478262	13.586956521739129
412379820	1441066632	31.201096767699042	122.48070840136032	0.1375	212.3375	13.625
412379820	1441066633	31.201096283573428	122.48070899628307	0.13804347826086957	211.5858695652174	13.66304347826087
412379820	1441066634	31.201095796502322	122.48070960273546	0.13858695652173914	210.83423913043478	13.70108695652174
412379820	1441066635	31.20109530653923	122.48071022059841	0.1391304347826087	210.0826086956522	13.739130434782608
412379820	1441066636	31.201094813737676	122.48071084975287	0.13967391304347826	209.33097826086956	13.777173913043478
412379820	1441066637	31.20109431815119	122.48071149007977	0.14021739130434785	208.57934782608697	13.815217391304348
412379820	1441066638	31.20109381983326	122.48071214146006	0.14076086956521738	207.82771739130436	13.853260869565217
412379820	1441066639	31.201093318837437	122.48071280377475	0.14130434782608697	207.07608695652175	13.891304347826086
412379820	1441066640	31.201092815217237	122.48071347690473	0.14184782608695654	206.32445652173914	13.929347826086955
412379820	1441066641	31.201092309026176	122.48071416073094	0.1423913043478261	205.57282608695652	13.967391304347826
412379820	1441066642	31.20109180031779	122.48071485513438	0.14293478260869566	204.8211956521739	14.005434782608695
412379820	1441066643	31.201091289145577	122.48071555999596	0.14347826086956522	204.0695652173913	14.043478260869565
412379820	1441066644	31.20109077556306	122.48071627519666	0.14402173913043478	203.31793478260872	14.081521739130434
412379820	1441066645	31.201090259623783	122.4807170006174	0.14456521739130435	202.56630434782608	14.119565217391305
412379820	1441066646	31.20108974138123	122.48071773613916	0.14510869565217394	201.8146739130435	14.157608695652174
412379820	1441066647	31.20108922088895	122.48071848164288	0.14565217391304347	201.06304347826088	14.195652173913043
412379820	1441066648	31.201088698200454	122.48071923700947	0.14619565217391306	200.31141304347827	14.233695652173912
412379820	1441066649	31.20108817336927	122.48072000211994	0.14673913043478262	199.55978260869566	14.271739130434781
412379820	1441066650	31.201087646448908	122.48072077685522	0.14728260869565218	198.80815217391304	14.309782608695652
412379820	1441066651	31.201087117492893	122.48072156109625	0.14782608695652175	198.05652173913043	14.34782608695652
412379820	1441066652	31.201086586554744	122.480722354724	0.1483695652173913	197.30489130434782	14.38586956521739
412379820	1441066653	31.201086053687984	122.48072315761938	0.14891304347826087	196.55326086956524	14.42391304347826
412379820	1441066654	31.201085518946137	122.48072396966336	0.14945652173913043	195.8016304347826	14.46195652173913
412379820	1441066655	31.201084982382724	122.48072479073691	0.15000000000000002	195.05	14.500000000000002
412379820	1441066656	31.20108444405125	122.48072562072097	0.15054347826086956	194.2983695652174	14.53804347826087
412379820	1441066657	31.20108390400526	122.48072645949648	0.15108695652173915	193.5467391304348	14.576086956521738
412379820	1441066658	31.201083362298263	122.48072730694437	0.1516304347826087	192.79510869565217	14.61413043478261
412379820	1441066659	31.201082818983764	122.48072816294564	0.15217391304347827	192.0434782608696	14.652173913043477
412379820	1441066660	31.201082274115308	122.48072902738122	0.15271739130434783	191.29184782608695	14.690217391304348
412379820	1441066661	31.201081727746406	122.48072990013203	0.1532608695652174	190.54021739130437	14.728260869565217
412379820	1441066662	31.20108117993056	122.48073078107905	0.15380434782608696	189.78858695652175	14.766304347826088
412379820	1441066663	31.20108063072133	122.48073167010324	0.15434782608695652	189.03695652173914	14.804347826086959
412379820	1441066664	31.20108008017222	122.48073256708551	0.1548913043478261	188.28532608695653	14.842391304347824
412379820	1441066665	31.20107952833672	122.48073347190685	0.15543478260869564	187.53369565217392	14.880434782608695
412379820	1441066666	31.20107897526839	122.48073438444818	0.15597826086956523	186.7820652173913	14.918478260869566
412379820	1441066667	31.20107842102075	122.48073530459047	0.1565217391304348	186.0304347826087	14.956521739130434
412379820	1441066668	31.201077865647306	122.48073623221467	0.15706521739130436	185.2788043478261	14.994565217391303
412379820	1441066669	31.20107730920156	122.48073716720171	0.15760869565217392	184.52717391304347	15.032608695652174
412379820	1441066670	31.20107675173708	122.48073810943256	0.15815217391304348	183.7755434782609	15.070652173913041
412379820	1441066671	31.20107619330733	122.48073905878819	0.15869565217391304	183.02391304347827	15.108695652173912
412379820	1441066672	31.20107563396589	122.48074001514948	0.1592391304347826	182.27228260869566	15.146739130434781
412379820	1441066673	31.201075073766244	122.48074097839744	0.1597826086956522	181.52065217391305	15.184782608695652
412379820	1441066674	31.20107451276191	122.480741948413	0.16032608695652173	180.76902173913044	15.222826086956523
412379820	1441066675	31.201073951006432	122.48074292507712	0.16086956521739132	180.01739130434783	15.26086956521739
412379820	1441066676	31.201073388553322	122.48074390827075	0.16141304347826088	179.2657608695652	15.29891304347826
412379820	1441066677	31.20107282545608	122.48074489787484	0.16195652173913044	178.51413043478263	15.33695652173913
412379820	1441066678	31.201072261768253	122.4807458937703	0.1625	177.7625	15.374999999999998
412379820	1441066679	31.20107169754334	122.48074689583815	0.16304347826086957	177.0108695652174	15.413043478260867
412379820	1441066680	31.201071132834883	122.48074790395928	0.16358695652173916	176.2592391304348	15.451086956521738
412379820	1441066681	31.201070567696384	122.48074891801467	0.1641304347826087	175.50760869565218	15.48913043478261
412379820	1441066682	31.201070002181396	122.48074993788525	0.16467391304347828	174.75597826086957	15.527173913043478
412379820	1441066683	31.201069436343392	122.480750963452	0.16521739130434782	174.00434782608698	15.565217391304346
412379820	1441066684	31.20106887023593	122.48075199459583	0.1657608695652174	173.25271739130434	15.603260869565217
412379820	1441066685	31.201068303912514	122.48075303119775	0.16630434782608697	172.50108695652176	15.641304347826088
412379820	1441066686	31.201067737426673	122.48075407313866	0.16684782608695653	171.74945652173915	15.679347826086955
412379820	1441066687	31.201067170831926	122.48075512029952	0.1673913043478261	170.99782608695654	15.717391304347824
412379820	1441066688	31.20106660418179	122.48075617256127	0.16793478260869565	170.24619565217392	15.755434782608695
412379820	1441066689	31.201066037529774	122.48075722980488	0.16847826086956524	169.4945652173913	15.793478260869566
412379820	1441066690	31.201065470929425	122.48075829191129	0.16902173913043478	168.7429347826087	15.831521739130435
412379820	1441066691	31.20106490443424	122.48075935876146	0.16956521739130437	167.9913043478261	15.869565217391303
412379820	1441066692	31.201064338097748	122.48076043023634	0.1701086956521739	167.2396739130435	15.907608695652174
412379820	1441066693	31.20106377197349	122.48076150621688	0.1706521739130435	166.48804347826086	15.945652173913045
412379820	1441066694	31.201063206114952	122.48076258658402	0.17119565217391305	165.73641304347828	15.98369565217391
412379820	1441066695	31.201062640575664	122.48076367121871	0.17173913043478262	164.98478260869567	16.02173913043478
412379820	1441066696	31.201062075409176	122.48076476000189	0.17228260869565218	164.23315217391306	16.059782608695652
412379820	1441066697	31.201061510668985	122.48076585281456	0.17282608695652174	163.48152173913044	16.097826086956523
412379820	1441066698	31.201060946408617	122.4807669495376	0.17336956521739133	162.72989130434786	16.135869565217394
412379820	1441066699	31.201060382681572	122.480768050052	0.17391304347826086	161.97826086956522	16.17391304347826
412379820	1441066700	31.201059819541403	122.48076915423871	0.17445652173913045	161.2266304347826	16.21195652173913
412379820	1441066701	31.20105925704161	122.48077026197868	0.175	160.47500000000002	16.25
412379820	1441066702	31.20105869523571	122.48077137315286	0.17554347826086958	159.72336956521738	16.288043478260867
412379820	1441066703	31.201058134177245	122.48077248764217	0.17608695652173914	158.9717391304348	16.32608695652174
412379820	1441066704	31.201057573919723	122.48077360532761	0.1766304347826087	158.2201086956522	16.36413043478261
412379820	1441066705	31.201057014516667	122.4807747260901	0.17717391304347826	157.46847826086957	16.40217391304348
412379820	1441066706	31.20105645602159	122.4807758498106	0.17771739130434783	156.71684782608696	16.440217391304348
412379820	1441066707	31.20105589848802	122.48077697637004	0.17826086956521742	155.96521739130438	16.478260869565215
412379820	1441066708	31.20105534196949	122.48077810564939	0.17880434782608695	155.21358695652174	16.516304347826086
412379820	1441066709	31.201054786519496	122.48077923752959	0.17934782608695654	154.46195652173915	16.554347826086957
412379820	1441066710	31.201054232191566	122.48078037189161	0.17989130434782608	153.71032608695654	16.592391304347824
412379820	1441066711	31.20105367903924	122.48078150861639	0.18043478260869567	152.95869565217393	16.630434782608695
412379820	1441066712	31.201053127116015	122.48078264758486	0.18097826086956523	152.20706521739132	16.668478260869566
412379820	1441066713	31.201052576475426	122.48078378867801	0.1815217391304348	151.4554347826087	16.706521739130434
412379820	1441066714	31.201052027170988	122.48078493177674	0.18206521739130435	150.7038043478261	16.7445652173913
412379820	1441066715	31.201051479256215	122.48078607676204	0.1826086956521739	149.95217391304348	16.782608695652172
412379820	1441066716	31.201050932784657	122.48078722351485	0.1831521739130435	149.2005434782609	16.820652173913043
412379820	1441066717	31.2010503878098	122.4807883719161	0.18369565217391304	148.44891304347826	16.858695652173914
412379820	1441066718	31.20104984438519	122.48078952184679	0.18423913043478263	147.69728260869567	16.89673913043478
412379820	1441066719	31.20104930256431	122.48079067318781	0.18478260869565216	146.94565217391306	16.934782608695652
412379820	1441066720	31.201048762400728	122.48079182582015	0.18532608695652175	146.19402173913045	16.972826086956523
412379820	1441066721	31.201048223947932	122.48079297962475	0.1858695652173913	145.44239130434784	17.01086956521739
412379820	1441066722	31.201047687259475	122.48079413448255	0.18641304347826088	144.69076086956525	17.048913043478258
412379820	1441066723	31.201047152388835	122.48079529027453	0.18695652173913044	143.9391304347826	17.08695652173913
412379820	1441066724	31.20104661938958	122.48079644688158	0.1875	143.1875	17.125
412379820	1441066725	31.20104608831518	122.48079760418472	0.1880434782608696	142.43586956521742	17.16304347826087
412379820	1441066726	31.2010455592192	122.48079876206486	0.18858695652173912	141.68423913043478	17.20108695652174
412379820	1441066727	31.201045032155136	122.48079992040296	0.18913043478260871	140.9326086956522	17.23913043478261
412379820	1441066728	31.201044507176523	122.48080107907997	0.18967391304347825	140.18097826086958	17.27717391304348
412379820	1441066729	31.201043984336867	122.48080223797685	0.19021739130434784	139.42934782608697	17.315217391304344
412379820	1441066730	31.201043463689704	122.48080339697454	0.1907608695652174	138.67771739130436	17.353260869565215
412379820	1441066731	31.20104294528856	122.48080455595398	0.19130434782608696	137.92608695652177	17.391304347826086
412379820	1441066732	31.20104242918692	122.48080571479612	0.19184782608695652	137.17445652173913	17.429347826086957
412379820	1441066733	31.201041915438335	122.48080687338194	0.1923913043478261	136.42282608695655	17.467391304347828
412379820	1441066734	31.201041404096323	122.48080803159237	0.19293478260869568	135.67119565217394	17.505434782608695
412379820	1441066735	31.2010408952144	122.48080918930835	0.1934782608695652	134.91956521739132	17.543478260869566
412379820	1441066736	31.20104038884609	122.48081034641086	0.1940217391304348	134.1679347826087	17.581521739130434
412379820	1441066737	31.20103988504491	122.48081150278082	0.19456521739130433	133.4163043478261	17.6195652173913
412379820	1441066738	31.20103938386438	122.48081265829919	0.19510869565217392	132.6646739130435	17.657608695652172
412379820	1441066739	31.20103888535803	122.48081381284695	0.1956521739130435	131.91304347826087	17.695652173913043
412379820	1441066740	31.201038389579377	122.480814966305	0.19619565217391305	131.1614130434783	17.733695652173914
412379820	1441066741	31.201037896581937	122.48081611855432	0.1967391304347826	130.40978260869565	17.771739130434785
412379820	1441066742	31.201037406419232	122.48081726947586	0.19728260869565217	129.65815217391304	17.809782608695652
412379820	1441066743	31.20103691914478	122.48081841895056	0.19782608695652176	128.90652173913045	17.847826086956523
412379820	1441066744	31.20103643481212	122.48081956685937	0.1983695652173913	128.15489130434784	17.88586956521739
412379820	1441066745	31.20103595347476	122.48082071308326	0.1989130434782609	127.40326086956526	17.923913043478258
412379820	1441066746	31.2010354751862	122.48082185750314	0.19945652173913042	126.65163043478265	17.96195652173913
412379820	1441066747	31.201035	122.48082300000002	0.2	125.9	18.0
412379820	1441066748	31.20103452795915	122.48082414047433	0.19972144846796658	125.76545961002785	17.98050139275766
412379820	1441066749	31.20103405906466	122.48082527890472	0.19944289693593314	125.63091922005572	17.961002785515323
412379820	1441066750	31.201033593307013	122.48082641528933	0.19916434540389974	125.49637883008356	17.941504178272982
412379820	1441066751	31.201033130676688	122.48082754962634	0.1988857938718663	125.36183844011146	17.92200557103064
412379820	1441066752	31.2010326711642	122.4808286819139	0.19860724233983287	125.2272980501393	17.9025069637883
412379820	1441066753	31.201032214760005	122.48082981215018	0.19832869080779944	125.09275766016711	17.88300835654596
412379820	1441066754	31.20103176145463	122.48083094033332	0.19805013927576604	124.95821727019501	17.86350974930362
412379820	1441066755	31.201031311238534	122.48083206646147	0.1977715877437326	124.82367688022285	17.84401114206128
412379820	1441066756	31.201030864102226	122.4808331905328	0.19749303621169917	124.68913649025072	17.824512534818943
412379820	1441066757	31.201030420036183	122.48083431254548	0.19721448467966574	124.55459610027856	17.805013927576603
412379820	1441066758	31.201029979030903	122.48083543249766	0.19693593314763233	124.4200557103064	17.78551532033426
412379820	1441066759	31.20102954107687	122.4808365503875	0.1966573816155989	124.28551532033427	17.766016713091922
412379820	1441066760	31.201029106164583	122.48083766621315	0.19637883008356546	124.15097493036211	17.74651810584958
412379820	1441066761	31.20102867428452	122.48083877997276	0.19610027855153203	124.01643454039001	17.72701949860724
412379820	1441066762	31.20102824542718	122.48083989166452	0.19582172701949863	123.88189415041782	17.707520891364904
412379820	1441066763	31.201027819583054	122.48084100128654	0.1955431754874652	123.74735376044566	17.688022284122564
412379820	1441066764	31.20102739674262	122.48084210883701	0.19526462395543176	123.61281337047356	17.668523676880223
412379820	1441066765	31.201026976896376	122.4808432143141	0.19498607242339833	123.4782729805014	17.649025069637883
412379820	1441066766	31.201026560034826	122.48084431771596	0.19470752089136492	123.34373259052927	17.629526462395543
412379820	1441066767	31.20102614614844	122.48084541904072	0.1944289693593315	123.20919220055711	17.610027855153202
412379820	1441066768	31.201025735227702	122.48084651828658	0.19415041782729806	123.07465181058495	17.59052924791086
412379820	1441066769	31.201025327263118	122.48084761545167	0.19387186629526462	122.94011142061282	17.571030640668525
412379820	1441066770	31.201024922245164	122.48084871053412	0.19359331476323122	122.80557103064066	17.551532033426184
412379820	1441066771	31.201024520164346	122.48084980353217	0.19331476323119778	122.67103064066856	17.532033426183844
412379820	1441066772	31.20102412101115	122.4808508944439	0.19303621169916435	122.53649025069637	17.512534818941504
412379820	1441066773	31.201023724776054	122.48085198326751	0.19275766016713092	122.40194986072422	17.493036211699163
412379820	1441066774	31.20102333144956	122.48085307000113	0.1924791086350975	122.26740947075211	17.473537604456823
412379820	1441066775	31.201022941022153	122.48085415464298	0.19220055710306408	122.13286908077993	17.454038997214486
412379820	1441066776	31.201022553484332	122.48085523719112	0.19192200557103065	121.99832869080782	17.434540389972145
412379820	1441066777	31.201022168826565	122.4808563176438	0.1916434540389972	121.86378830083567	17.415041782729805
412379820	1441066778	31.201021787039352	122.48085739599912	0.1913649025069638	121.7292479108635	17.395543175487465
412379820	1441066779	31.20102140811319	122.48085847225526	0.19108635097493037	121.59470752089138	17.376044568245124
412379820	1441066780	31.20102103203857	122.48085954641039	0.19080779944289694	121.46016713091922	17.356545961002784
412379820	1441066781	31.201020658805973	122.48086061846266	0.1905292479108635	121.32562674094711	17.337047353760443
412379820	1441066782	31.201020288405893	122.48086168841019	0.1902506963788301	121.19108635097493	17.317548746518106
412379820	1441066783	31.201019920828823	122.48086275625118	0.18997214484679667	121.05654596100277	17.298050139275766
412379820	1441066784	31.201019556065237	122.48086382198379	0.18969359331476324	120.92200557103067	17.278551532033426
412379820	1441066785	31.20101919410564	122.48086488560617	0.1894150417827298	120.78746518105848	17.25905292479109
412379820	1441066786	31.201018834940516	122.48086594711644	0.1891364902506964	120.65292479108638	17.23955431754875
412379820	1441066787	31.201018478560364	122.48086700651282	0.18885793871866297	120.51838440111422	17.220055710306404
412379820	1441066788	31.201018124955663	122.48086806379344	0.18857938718662953	120.38384401114206	17.200557103064067
412379820	1441066789	31.201017774116917	122.48086911895645	0.1883008356545961	120.24930362116993	17.181058495821727
412379820	1441066790	31.201017426034593	122.48087017200001	0.1880222841225627	120.11476323119777	17.161559888579387
412379820	1441066791	31.201017080699195	122.4808712229223	0.18774373259052926	119.98022284122564	17.14206128133705
412379820	1441066792	31.201016738101202	122.48087227172145	0.18746518105849583	119.84568245125348	17.12256267409471
412379820	1441066793	31.201016398231136	122.48087331839564	0.1871866295264624	119.71114206128132	17.10306406685237
412379820	1441066794	31.201016061079446	122.480874362943	0.186908077994429	119.57660167130922	17.083565459610025
412379820	1441066795	31.201015726636644	122.48087540536173	0.18662952646239556	119.44206128133703	17.064066852367688
412379820	1441066796	31.201015394893215	122.48087644564995	0.18635097493036212	119.30752089136493	17.044568245125348
412379820	1441066797	31.20101506583965	122.48087748380583	0.1860724233983287	119.17298050139277	17.025069637883007
412379820	1441066798	31.201014739466434	122.48087851982754	0.18579387186629528	119.03844011142058	17.00557103064067
412379820	1441066799	31.201014415764064	122.48087955371322	0.18551532033426185	118.90389972144848	16.98607242339833
412379820	1441066800	31.201014094723025	122.48088058546104	0.18523676880222842	118.76935933147632	16.96657381615599
412379820	1441066801	31.20101377633381	122.48088161506917	0.18495821727019499	118.6348189415042	16.94707520891365
412379820	1441066802	31.20101346058691	122.48088264253575	0.18467966573816158	118.50027855153203	16.92757660167131
412379820	1441066803	31.201013147472803	122.48088366785892	0.18440111420612815	118.36573816155988	16.908077994428968
412379820	1441066804	31.20101283698199	122.48088469103688	0.18412256267409471	118.23119777158774	16.888579387186628
412379820	1441066805	31.201012529104947	122.48088571206775	0.18384401114206128	118.09665738161559	16.86908077994429
412379820	1441066806	31.201012223832205	122.48088673094972	0.18356545961002788	117.96211699164348	16.84958217270195
412379820	1441066807	31.2010119211542	122.48088774768091	0.18328690807799444	117.82757660167132	16.83008356545961
412379820	1441066808	31.201011621061458	122.48088876225954	0.183008356545961	117.69303621169914	16.81058495821727
412379820	1441066809	31.201011323544446	122.4808897746837	0.18272980501392758	117.55849582172704	16.79108635097493
412379820	1441066810	31.201011028593673	122.48089078495158	0.18245125348189417	117.42395543175488	16.77158774373259
412379820	1441066811	31.20101073619962	122.48089179306133	0.18217270194986074	117.28941504178275	16.75208913649025
412379820	1441066812	31.201010446352775	122.48089279901114	0.1818941504178273	117.15487465181059	16.73259052924791
412379820	1441066813	31.201010159043623	122.4808938027991	0.18161559888579387	117.02033426183843	16.71309192200557
412379820	1441066814	31.20100987426266	122.48089480442346	0.18133704735376047	116.8857938718663	16.693593314763234
412379820	1441066815	31.201009592000382	122.48089580388229	0.18105849582172703	116.75125348189414	16.67409470752089
412379820	1441066816	31.201009312247272	122.48089680117381	0.1807799442896936	116.61671309192204	16.65459610027855
412379820	1441066817	31.20100903499383	122.48089779629613	0.18050139275766017	116.48217270194988	16.63509749303621
412379820	1441066818	31.20100876023053	122.48089878924745	0.18022284122562676	116.34763231197769	16.615598885793872
412379820	1441066819	31.20100848794787	122.48089978002591	0.17994428969359333	116.21309192200559	16.596100278551532
412379820	1441066820	31.201008218136337	122.48090076862965	0.1796657381615599	116.07855153203343	16.57660167130919
412379820	1441066821	31.2010079507864	122.48090175505685	0.17938718662952646	115.9440111420613	16.557103064066855
412379820	1441066822	31.2010076858886	122.48090273930568	0.17910863509749306	115.80947075208914	16.537604456824514
412379820	1441066823	31.201007423433396	122.48090372137428	0.17883008356545962	115.67493036211698	16.51810584958217
412379820	1441066824	31.20100716341127	122.48090470126081	0.1785515320334262	115.54038997214485	16.498607242339833
412379820	1441066825	31.201006905812733	122.48090567896342	0.17827298050139276	115.40584958217269	16.479108635097493
412379820	1441066826	31.201006650628248	122.48090665448028	0.17799442896935935	115.27130919220059	16.459610027855152
412379820	1441066827	31.201006397848328	122.48090762780953	0.17771587743732592	115.1367688022284	16.440111420612812
412379820	1441066828	31.201006147463442	122.48090859894936	0.1774373259052925	115.00222841225624	16.420612813370475
412379820	1441066829	31.20100589946411	122.48090956789791	0.17715877437325905	114.86768802228414	16.401114206128135
412379820	1441066830	31.201005653840802	122.48091053465333	0.17688022284122565	114.73314763231198	16.38161559888579
412379820	1441066831	31.201005410584003	122.48091149921379	0.17660167130919222	114.59860724233985	16.362116991643454
412379820	1441066832	31.20100516968422	122.48091246157745	0.17632311977715878	114.4640668523677	16.342618384401113
412379820	1441066833	31.201004931131912	122.48091342174246	0.17604456824512535	114.32952646239553	16.323119777158773
412379820	1441066834	31.20100469491761	122.48091437970695	0.17576601671309194	114.1949860724234	16.303621169916436
412379820	1441066835	31.201004461031765	122.48091533546915	0.1754874651810585	114.06044568245125	16.284122562674096
412379820	1441066836	31.201004229464903	122.48091628902715	0.17520891364902508	113.92590529247914	16.264623955431755
412379820	1441066837	31.201004000207487	122.48091724037916	0.17493036211699164	113.79136490250696	16.245125348189415
412379820	1441066838	31.20100377325002	122.48091818952328	0.17465181058495824	113.6568245125348	16.225626740947074
412379820	1441066839	31.20100354858298	122.48091913645774	0.1743732590529248	113.5222841225627	16.206128133704734
412379820	1441066840	31.201003326196876	122.48092008118061	0.17409470752089137	113.38774373259051	16.186629526462397
412379820	1441066841	31.20100310608217	122.48092102369014	0.17381615598885794	113.2532033426184	16.167130919220057
412379820	1441066842	31.20100288822939	122.48092196398444	0.17353760445682453	113.11866295264625	16.147632311977716
412379820	1441066843	31.201002672628977	122.48092290206166	0.1732590529247911	112.98412256267409	16.12813370473538
412379820	1441066844	31.201002459271457	122.48092383791997	0.17298050139275767	112.84958217270196	16.108635097493035
412379820	1441066845	31.201002248147333	122.48092477155754	0.17270194986072424	112.7150417827298	16.089136490250695
412379820	1441066846	31.201002039247044	122.48092570297248	0.1724233983286908	112.5805013927577	16.069637883008355
412379820	1441066847	31.201001832561115	122.48092663216305	0.1721448467966574	112.44596100278551	16.050139275766018
412379820	1441066848	31.20100162808003	122.48092755912728	0.17186629526462396	112.31142061281341	16.030640668523677
412379820	1441066849	31.201001425794292	122.48092848386342	0.17158774373259053	112.17688022284125	16.011142061281337
412379820	1441066850	31.20100122569435	122.4809294063696	0.17130919220055713	112.04233983286906	15.991643454038998
412379820	1441066851	31.201001027770733	122.48093032664399	0.1710306406685237	111.90779944289696	15.972144846796658
412379820	1441066852	31.20100083201391	122.48093124468471	0.17075208913649026	111.7732590529248	15.952646239554317
412379820	1441066853	31.201000638414385	122.48093216048993	0.17047353760445683	111.63871866295264	15.933147632311975
412379820	1441066854	31.201000446962645	122.48093307405786	0.1701949860724234	111.50417827298051	15.913649025069638
412379820	1441066855	31.20100025764918	122.48093398538659	0.16991643454039	111.36963788300835	15.894150417827298
412379820	1441066856	31.20100007046446	122.48093489447433	0.16963788300835655	111.23509749303622	15.874651810584957
412379820	1441066857	31.200999885399	122.48093580131919	0.16935933147632312	111.10055710306406	15.855153203342619
412379820	1441066858	31.20099970244328	122.48093670591938	0.16908077994428972	110.96601671309196	15.835654596100278
412379820	1441066859	31.200999521587793	122.48093760827302	0.16880222841225628	110.8314763231198	15.816155988857938
412379820	1441066860	31.200999342823017	122.48093850837827	0.16852367688022285	110.69693593314761	15.7966573816156
412379820	1441066861	31.20099916613946	122.4809394062333	0.16824512534818942	110.56239554317551	15.777158774373259
412379820	1441066862	31.200998991527612	122.48094030183628	0.16796657381615598	110.42785515320335	15.757660167130918
412379820	1441066863	31.20099881897793	122.48094119518534	0.16768802228412258	110.29331476323117	15.73816155988858
412379820	1441066864	31.20099864848094	122.48094208627865	0.16740947075208915	110.15877437325906	15.71866295264624
412379820	1441066865	31.20099848002713	122.48094297511437	0.1671309192200557	110.0242339832869	15.699164345403899
412379820	1441066866	31.200998313606956	122.48094386169066	0.1668523676880223	109.88969359331477	15.679665738161562
412379820	1441066867	31.200998149210943	122.48094474600568	0.16657381615598887	109.75515320334262	15.66016713091922
412379820	1441066868	31.200997986829567	122.48094562805758	0.16629526462395544	109.62061281337051	15.64066852367688
412379820	1441066869	31.200997826453314	122.48094650784452	0.166016713091922	109.48607242339833	15.621169916434539
412379820	1441066870	31.2009976680727	122.48094738536467	0.16573816155988857	109.35153203342617	15.601671309192202
412379820	1441066871	31.200997511678157	122.48094826061615	0.16545961002785517	109.21699164345407	15.58217270194986
412379820	1441066872	31.200997357260235	122.48094913359716	0.16518105849582174	109.0824512534819	15.56267409470752
412379820	1441066873	31.2009972048094	122.48095000430587	0.1649025069637883	108.94791086350972	15.543175487465183
412379820	1441066874	31.200997054316144	122.48095087274037	0.1646239554317549	108.81337047353762	15.52367688022284
412379820	1441066875	31.200996905770957	122.4809517388989	0.16434540389972147	108.67883008356546	15.5041782729805
412379820	1441066876	31.20099675916432	122.48095260277952	0.16406685236768803	108.54428969359333	15.48467966573816
412379820	1441066877	31.20099661448672	122.48095346438049	0.1637883008356546	108.40974930362117	15.465181058495823
412379820	1441066878	31.200996471728676	122.48095432369993	0.16350974930362117	108.27520891364907	15.44568245125348
412379820	1441066879	31.20099633088065	122.48095518073596	0.16323119777158776	108.14066852367688	15.42618384401114
412379820	1441066880	31.200996191933136	122.48095603548677	0.16295264623955433	108.00612813370472	15.406685236768803
412379820	1441066881	31.20099605487663	122.48095688795054	0.1626740947075209	107.87158774373262	15.387186629526463
412379820	1441066882	31.20099591970162	122.4809577381254	0.1623955431754875	107.73704735376046	15.36768802228412
412379820	1441066883	31.200995786398604	122.4809585860095	0.16211699164345406	107.60250696378827	15.348189415041784
412379820	1441066884	31.200995654958053	122.48095943160104	0.16183844011142062	107.46796657381617	15.328690807799443
412379820	1441066885	31.200995525370463	122.48096027489814	0.1615598885793872	107.33342618384401	15.309192200557103
412379820	1441066886	31.200995397626333	122.48096111589895	0.16128133704735376	107.19888579387188	15.289693593314764
412379820	1441066887	31.20099527171615	122.48096195460165	0.16100278551532035	107.06434540389972	15.270194986072424
412379820	1441066888	31.200995147630405	122.48096279100439	0.16072423398328692	106.92980501392762	15.250696378830083
412379820	1441066889	31.20099502535957	122.48096362510533	0.16044568245125349	106.79526462395543	15.231197771587745
412379820	1441066890	31.200994904894173	122.48096445690264	0.16016713091922008	106.66072423398327	15.211699164345404
412379820	1441066891	31.200994786224662	122.48096528639448	0.15988857938718665	106.52618384401117	15.192200557103064
412379820	1441066892	31.200994669341537	122.48096611357897	0.1596100278551532	106.39164345403898	15.172701949860725
412379820	1441066893	31.200994554235308	122.4809669384543	0.15933147632311978	106.25710306406683	15.153203342618385
412379820	1441066894	31.200994440896448	122.48096776101865	0.15905292479108635	106.12256267409472	15.133704735376044
412379820	1441066895	31.200994329315463	122.4809685812701	0.15877437325905294	105.98802228412256	15.114206128133704
412379820	1441066896	31.200994219482812	122.4809693992069	0.1584958217270195	105.85348189415043	15.094707520891365
412379820	1441066897	31.200994111389015	122.48097021482714	0.15821727019498608	105.71894150417828	15.075208913649025
412379820	1441066898	31.20099400502455	122.48097102812902	0.15793871866295267	105.58440111420614	15.055710306406684
412379820	1441066899	31.2009939003799	122.48097183911067	0.15766016713091924	105.44986072423399	15.036211699164346
412379820	1441066900	31.20099379744556	122.48097264777026	0.1573816155988858	105.31532033426183	15.016713091922005
412379820	1441066901	31.200993696212034	122.48097345410595	0.15710306406685237	105.18077994428972	14.997214484679665
412379820	1441066902	31.20099359666979	122.4809742581159	0.15682451253481894	105.04623955431754	14.977715877437324
412379820	1441066903	31.200993498809332	122.48097505979824	0.15654596100278553	104.91169916434544	14.958217270194986
412379820	1441066904	31.200993402621137	122.48097585915117	0.1562674094707521	104.77715877437328	14.938718662952645
412379820	1441066905	31.200993308095715	122.48097665617284	0.15598885793871867	104.64261838440109	14.919220055710305
412379820	1441066906	31.20099321522353	122.4809774508614	0.15571030640668526	104.50807799442899	14.899721448467968
412379820	1441066907	31.2009931239951	122.48097824321496	0.15543175487465183	104.37353760445683	14.880222841225626
412379820	1441066908	31.200993034400888	122.48097903323178	0.1551532033426184	104.2389972144847	14.860724233983285
412379820	1441066909	31.200992946431402	122.48097982090994	0.15487465181058496	104.10445682451254	14.841225626740949
412379820	1441066910	31.200992860077122	122.48098060624761	0.15459610027855153	103.96991643454038	14.821727019498606
412379820	1441066911	31.200992775328537	122.48098138924296	0.15431754874651812	103.83537604456825	14.802228412256266
412379820	1441066912	31.20099269217616	122.48098216989415	0.1540389972144847	103.70083565459612	14.782729805013929
412379820	1441066913	31.20099261061045	122.48098294819933	0.15376044568245126	103.56629526462399	14.763231197771589
412379820	1441066914	31.200992530621896	122.48098372415666	0.15348189415041785	103.4317548746518	14.743732590529246
412379820	1441066915	31.20099245220103	122.4809844977643	0.15320334261838442	103.29721448467967	14.72423398328691
412379820	1441066916	31.200992375338284	122.48098526902041	0.152924791086351	103.16267409470754	14.70473537604457
412379820	1441066917	31.200992300024183	122.48098603792315	0.15264623955431755	103.02813370473535	14.685236768802229
412379820	1441066918	31.20099222624923	122.48098680447066	0.15236768802228412	102.89359331476328	14.665738161559887
412379820	1441066919	31.200992154003885	122.48098756866113	0.15208913649025071	102.75905292479109	14.64623955431755
412379820	1441066920	31.200992083278624	122.48098833049269	0.15181058495821728	102.6245125348189	14.62674094707521
412379820	1441066921	31.200992014063985	122.4809890899635	0.15153203342618385	102.48997214484683	14.607242339832867
412379820	1441066922	31.20099194635043	122.48098984707174	0.15125348189415044	102.35543175487464	14.58774373259053
412379820	1441066923	31.20099188012845	122.48099060181553	0.150974930362117	102.22089136490251	14.56824512534819
412379820	1441066924	31.200991815388537	122.48099135419307	0.15069637883008358	102.08635097493038	14.54874651810585
412379820	1441066925	31.200991752121176	122.4809921042025	0.15041782729805014	101.9518105849582	14.52924791086351
412379820	1441066926	31.20099169031688	122.48099285184198	0.1501392757660167	101.81727019498607	14.50974930362117
412379820	1441066927	31.200991629966097	122.48099359710965	0.1498607242339833	101.68272980501393	14.49025069637883
412379820	1441066928	31.200991571059355	122.48099434000369	0.14958217270194987	101.5481894150418	14.47075208913649
412379820	1441066929	31.20099151358711	122.48099508052226	0.14930362116991644	101.41364902506967	14.45125348189415
412379820	1441066930	31.200991457539903	122.48099581866349	0.14902506963788303	101.27910863509749	14.43175487465181
412379820	1441066931	31.200991402908162	122.48099655442557	0.1487465181058496	101.14456824512536	14.41225626740947
412379820	1441066932	31.200991349682408	122.48099728780663	0.14846796657381617	101.01002785515323	14.392757660167131
412379820	1441066933	31.20099129785315	122.48099801880485	0.14818941504178273	100.8754874651811	14.37325905292479
412379820	1441066934	31.200991247410833	122.48099874741841	0.1479108635097493	100.74094707520891	14.35376044568245
412379820	1441066935	31.200991198345978	122.4809994736454	0.1476323119777159	100.60640668523678	14.334261838440112
412379820	1441066936	31.20099115064907	122.48100019748402	0.14735376044568246	100.47186629526465	14.314763231197771
412379820	1441066937	31.200991104310596	122.48100091893245	0.14707520891364903	100.33732590529246	14.29526462395543
412379820	1441066938	31.200991059321048	122.48100163798881	0.14679665738161563	100.20278551532039	14.275766016713092
412379820	1441066939	31.200991015670915	122.48100235465127	0.1465181058495822	100.0682451253482	14.256267409470752
412379820	1441066940	31.200990973350674	122.48100306891797	0.14623955431754876	99.93370473537601	14.236768802228411
412379820	1441066941	31.200990932350834	122.48100378078713	0.14596100278551533	99.79916434540394	14.217270194986073
412379820	1441066942	31.200990892661878	122.48100449025682	0.1456824512534819	99.66462395543175	14.197771587743732
412379820	1441066943	31.200990854274288	122.48100519732527	0.14540389972144846	99.53008356545962	14.178272980501392
412379820	1441066944	31.200990817178575	122.4810059019906	0.14512534818941505	99.39554317548749	14.158774373259053
412379820	1441066945	31.2009907813652	122.481006604251	0.14484679665738162	99.2610027855153	14.139275766016715
412379820	1441066946	31.20099074682468	122.48100730410457	0.1445682451253482	99.12646239554317	14.119777158774372
412379820	1441066947	31.200990713547476	122.48100800154953	0.14428969359331478	98.99192200557104	14.100278551532032
412379820	1441066948	31.200990681524118	122.481008696584	0.14401114206128135	98.85738161559891	14.080779944289695
412379820	1441066949	31.200990650745045	122.48100938920616	0.14373259052924792	98.72284122562672	14.061281337047355
412379820	1441066950	31.200990621200777	122.48101007941416	0.14345403899721448	98.5883008356546	14.041782729805012
412379820	1441066951	31.20099059288182	122.48101076720614	0.14317548746518105	98.45376044568246	14.022284122562674
412379820	1441066952	31.20099056577862	122.48101145258028	0.14289693593314765	98.31922005571028	14.002785515320335
412379820	1441066953	31.20099053988169	122.48101213553475	0.1426183844011142	98.1846796657382	13.983286908077993
412379820	1441066954	31.200990515181534	122.48101281606769	0.14233983286908078	98.05013927576601	13.963788300835654
412379820	1441066955	31.200990491668637	122.48101349417723	0.14206128133704737	97.91559888579388	13.944289693593316
412379820	1441066956	31.200990469333465	122.48101416986157	0.14178272980501394	97.78105849582175	13.924791086350975
412379820	1441066957	31.20099044816653	122.48101484311887	0.1415041782729805	97.64651810584957	13.905292479108635
412379820	1441066958	31.20099042815831	122.48101551394724	0.14122562674094707	97.51197771587749	13.885793871866296
412379820	1441066959	31.200990409299312	122.4810161823449	0.14094707520891364	97.3774373259053	13.866295264623956
412379820	1441066960	31.20099039157999	122.48101684830998	0.14066852367688024	97.24289693593312	13.846796657381615
412379820	1441066961	31.200990374990873	122.4810175118406	0.1403899721448468	97.10835654596104	13.827298050139275
412379820	1441066962	31.20099035952243	122.481018172935	0.14011142061281337	96.97381615598886	13.807799442896936
412379820	1441066963	31.20099034516515	122.48101883159126	0.13983286908077996	96.83927576601673	13.788300835654596
412379820	1441066964	31.200990331909527	122.48101948780757	0.13955431754874653	96.7047353760446	13.768802228412255
412379820	1441066965	31.20099031974605	122.4810201415821	0.1392757660167131	96.57019498607241	13.749303621169917
412379820	1441066966	31.200990308665233	122.481020792913	0.13899721448467967	96.43565459610028	13.729805013927576
412379820	1441066967	31.200990298657526	122.48102144179842	0.13871866295264623	96.30111420612815	13.710306406685238
412379820	1441066968	31.200990289713445	122.48102208823651	0.13844011142061283	96.16657381615602	13.690807799442897
412379820	1441066969	31.20099028182346	122.48102273222545	0.1381615598885794	96.03203342618383	13.671309192200557
412379820	1441066970	31.20099027497809	122.48102337376338	0.13788300835654596	95.8974930362117	13.651810584958218
412379820	1441066971	31.200990269167793	122.4810240128485	0.13760445682451256	95.76295264623957	13.632311977715878
412379820	1441066972	31.200990264383076	122.48102464947888	0.13732590529247912	95.62841225626738	13.612813370473537
412379820	1441066973	31.200990260614418	122.48102528365276	0.1370473537604457	95.49387186629531	13.593314763231197
412379820	1441066974	31.20099025785233	122.48102591536826	0.13676880222841226	95.35933147632312	13.573816155988858
412379820	1441066975	31.200990256087284	122.48102654462356	0.13649025069637882	95.22479108635093	13.554317548746518
412379820	1441066976	31.200990255309765	122.48102717141681	0.13621169916434542	95.09025069637886	13.534818941504177
412379820	1441066977	31.20099025551027	122.48102779574616	0.13593314763231198	94.95571030640667	13.515320334261839
412379820	1441066978	31.2009902566793	122.48102841760976	0.13565459610027858	94.82116991643454	13.495821727019498
412379820	1441066979	31.200990258807334	122.48102903700577	0.13537604456824515	94.68662952646241	13.476323119777158
412379820	1441066980	31.200990261884858	122.48102965393238	0.1350974930362117	94.55208913649022	13.45682451253482
412379820	1441066981	31.200990265902377	122.48103026838771	0.13481894150417828	94.4175487465181	13.43732590529248
412379820	1441066982	31.200990270850358	122.48103088036994	0.13454038997214485	94.28300835654596	13.417827298050138
412379820	1441066983	31.200990276719295	122.48103148987722	0.13426183844011141	94.14846796657383	13.398328690807798
412379820	1441066984	31.2009902834997	122.48103209690771	0.133983286908078	94.0139275766017	13.378830083565461
412379820	1441066985	31.200990291182055	122.48103270145958	0.13370473537604458	93.87938718662951	13.35933147632312
412379820	1441066986	31.200990299756835	122.48103330353095	0.13342618384401117	93.74484679665738	13.339832869080778
412379820	1441066987	31.20099030921454	122.48103390312004	0.13314763231197774	93.61030640668525	13.32033426183844
412379820	1441066988	31.200990319545667	122.48103450022492	0.1328690807799443	93.47576601671312	13.300835654596101
412379820	1441066989	31.200990330740687	122.48103509484385	0.13259052924791087	93.34122562674094	13.281337047353759
412379820	1441066990	31.200990342790096	122.48103568697489	0.13231197771587744	93.2066852367688	13.26183844011142
412379820	1441066991	31.200990355684382	122.48103627661627	0.132033426183844	93.07214484679668	13.242339832869082
412379820	1441066992	31.200990369414054	122.48103686376612	0.1317548746518106	92.93760445682449	13.222841225626741
412379820	1441066993	31.20099038396958	122.48103744842261	0.13147632311977717	92.80306406685241	13.2033426183844
412379820	1441066994	31.20099039934147	122.48103803058387	0.13119777158774376	92.66852367688023	13.183844011142062
412379820	1441066995	31.20099041552019	122.48103861024809	0.13091922005571033	92.53398328690804	13.164345403899722
412379820	1441066996	31.200990432496237	122.48103918741342	0.1306406685236769	92.39944289693597	13.144846796657381
412379820	1441066997	31.20099045026011	122.481039762078	0.13036211699164346	92.26490250696378	13.125348189415043
412379820	1441066998	31.200990468802306	122.48104033423999	0.13008356545961003	92.13036211699165	13.105849582172702
412379820	1441066999	31.200990488113284	122.4810409038976	0.1298050139275766	91.99582172701952	13.086350974930362
412379820	1441067000	31.20099050818355	122.48104147104891	0.1295264623955432	91.86128133704733	13.066852367688021
412379820	1441067001	31.200990529003622	122.48104203569213	0.12924791086350976	91.7267409470752	13.047353760445683
412379820	1441067002	31.200990550563954	122.48104259782536	0.12896935933147635	91.59220055710307	13.027855153203342
412379820	1441067003	31.20099057285504	122.48104315744686	0.12869080779944292	91.45766016713094	13.008356545961004
412379820	1441067004	31.200990595867374	122.4810437145547	0.12841225626740949	91.32311977715875	12.988857938718663
412379820	1441067005	31.200990619591455	122.48104426914706	0.12813370473537605	91.18857938718662	12.969359331476323
412379820	1441067006	31.200990644017757	122.48104482122211	0.12785515320334262	91.05403899721449	12.949860724233984
412379820	1441067007	31.200990669136775	122.48104537077802	0.1275766016713092	90.91949860724236	12.930362116991644
412379820	1441067008	31.20099069493902	122.48104591781292	0.12729805013927575	90.78495821727023	12.910863509749303
412379820	1441067009	31.200990721414936	122.48104646232495	0.12701949860724235	90.65041782729804	12.891364902506963
412379820	1441067010	31.200990748555068	122.48104700431233	0.12674094707520892	90.51587743732591	12.871866295264624
412379820	1441067011	31.200990776349858	122.48104754377319	0.1264623955431755	90.38133704735378	12.852367688022284
412379820	1441067012	31.200990804789825	122.48104808070565	0.12618384401114208	90.2467966573816	12.832869080779943
412379820	1441067013	31.200990833865443	122.48104861510791	0.12590529247910864	90.11225626740952	12.813370473537605
412379820	1441067014	31.200990863567224	122.48104914697812	0.1256267409470752	89.97771587743733	12.793871866295264
412379820	1441067015	31.200990893885628	122.48104967631444	0.12534818941504178	89.84317548746515	12.774373259052924
412379820	1441067016	31.20099092481116	122.48105020311502	0.12506963788300834	89.70863509749307	12.754874651810585
412379820	1441067017	31.200990956334305	122.48105072737802	0.12479108635097494	89.57409470752089	12.735376044568246
412379820	1441067018	31.200990988445565	122.4810512491016	0.1245125348189415	89.43955431754875	12.715877437325904
412379820	1441067019	31.200991021135415	122.48105176828392	0.12423398328690809	89.30501392757662	12.696378830083566
412379820	1441067020	31.200991054394354	122.48105228492315	0.12395543175487465	89.17047353760444	12.676880222841227
412379820	1441067021	31.200991088212874	122.48105279901739	0.12367688022284123	89.0359331476323	12.657381615598885
412379820	1441067022	31.200991122581446	122.48105331056489	0.1233983286908078	88.90139275766018	12.637883008356544
412379820	1441067023	31.200991157490584	122.48105381956373	0.12311977715877438	88.76685236768805	12.618384401114207
412379820	1441067024	31.20099119293077	122.4810543260121	0.12284122562674095	88.63231197771586	12.598885793871867
412379820	1441067025	31.20099122889249	122.48105482990817	0.12256267409470753	88.49777158774378	12.579387186629525
412379820	1441067026	31.200991265366227	122.48105533125008	0.1222841225626741	88.3632311977716	12.559888579387186
412379820	1441067027	31.200991302342473	122.48105583003596	0.12200557103064068	88.22869080779941	12.540389972144848
412379820	1441067028	31.20099133981174	122.48105632626404	0.12172701949860724	88.09415041782734	12.520891364902507
412379820	1441067029	31.200991377764502	122.4810568199324	0.12144846796657383	87.95961002785515	12.501392757660167
412379820	1441067030	31.20099141619124	122.48105731103927	0.12116991643454039	87.82506963788302	12.481894150417828
412379820	1441067031	31.20099145508244	122.48105779958274	0.12089136490250697	87.69052924791089	12.462395543175488
412379820	1441067032	31.200991494428617	122.48105828556103	0.12061281337047354	87.5559888579387	12.442896935933147
412379820	1441067033	31.200991534220243	122.48105876897225	0.12033426183844012	87.42144846796657	12.423398328690809
412379820	1441067034	31.200991574447816	122.48105924981458	0.12005571030640669	87.28690807799444	12.403899721448468
412379820	1441067035	31.200991615101827	122.48105972808617	0.11977715877437327	87.15236768802231	12.384401114206128
412379820	1441067036	31.200991656172754	122.48106020378519	0.11949860724233984	87.01782729805018	12.364902506963787
412379820	1441067037	31.200991697651087	122.4810606769098	0.11922005571030642	86.88328690807799	12.345403899721449
412379820	1441067038	31.200991739527332	122.48106114745813	0.11894150417827298	86.74874651810586	12.325905292479108
412379820	1441067039	31.200991781791956	122.48106161542836	0.11866295264623956	86.61420612813373	12.306406685236768
412379820	1441067040	31.200991824435466	122.48106208081865	0.11838440111420613	86.47966573816154	12.286908077994429
412379820	1441067041	31.20099186744835	122.48106254362716	0.11810584958217271	86.34512534818941	12.267409470752089
412379820	1441067042	31.200991910821106	122.48106300385203	0.11782729805013928	86.21058495821728	12.24791086350975
412379820	1441067043	31.200991954544197	122.48106346149143	0.11754874651810586	86.07604456824515	12.22841225626741
412379820	1441067044	31.200991998608142	122.48106391654349	0.11727019498607243	85.94150417827296	12.20891364902507
412379820	1441067045	31.200992043003406	122.48106436900643	0.11699164345403901	85.80696378830089	12.18941504178273
412379820	1441067046	31.20099208772049	122.48106481887835	0.11671309192200557	85.6724233983287	12.16991643454039
412379820	1441067047	31.200992132749885	122.48106526615744	0.11643454038997215	85.53788300835652	12.15041782729805
412379820	1441067048	31.200992178082085	122.48106571084183	0.11615598885793872	85.40334261838444	12.13091922005571
412379820	1441067049	31.200992223707566	122.48106615292973	0.1158774373259053	85.26880222841226	12.11142061281337
412379820	1441067050	31.200992269616844	122.48106659241923	0.11559888579387187	85.13426183844007	12.09192200557103
412379820	1441067051	31.200992315800377	122.48106702930855	0.11532033426183845	84.999721448468	12.07242339832869
412379820	1441067052	31.20099236224867	122.4810674635958	0.11504178272980502	84.8651810584958	12.052924791086351
412379820	1441067053	31.200992408952214	122.48106789527915	0.1147632311977716	84.73064066852368	12.033426183844012
412379820	1441067054	31.20099245590149	122.4810683243568	0.11448467966573816	84.59610027855155	12.01392757660167
412379820	1441067055	31.200992503087008	122.48106875082684	0.11420612813370475	84.46155988857942	11.994428969359332
412379820	1441067056	31.200992550499244	122.48106917468745	0.11392757660167131	84.32701949860723	11.974930362116993
412379820	1441067057	31.20099259812868	122.48106959593683	0.1136490250696379	84.1924791086351	11.95543175487465
412379820	1441067058	31.200992645965798	122.48107001457309	0.11337047353760446	84.05793871866297	11.93593314763231
412379820	1441067059	31.20099269400112	122.48107043059443	0.11309192200557104	83.92339832869084	11.916434540389973
412379820	1441067060	31.20099274222512	122.48107084399896	0.11281337047353761	83.78885793871865	11.896935933147633
412379820	1441067061	31.20099279062829	122.48107125478488	0.11253481894150419	83.65431754874652	11.87743732590529
412379820	1441067062	31.200992839201106	122.48107166295028	0.11225626740947076	83.51977715877439	11.857938718662952
412379820	1441067063	31.200992887934074	122.4810720684934	0.11197771587743734	83.38523676880226	11.838440111420613
412379820	1441067064	31.200992936817677	122.48107247141238	0.1116991643454039	83.25069637883007	11.818941504178273
412379820	1441067065	31.200992985842397	122.48107287170534	0.11142061281337048	83.116155988858	11.799442896935933
412379820	1441067066	31.200993034998742	122.48107326937047	0.11114206128133705	82.98161559888581	11.779944289693594
412379820	1441067067	31.2009930842772	122.48107366440593	0.11086350974930363	82.84707520891362	11.760445682451254
412379820	1441067068	31.200993133668256	122.48107405680983	0.1105849582172702	82.71253481894155	11.740947075208913
412379820	1441067069	31.20099318316238	122.4810744465804	0.11030640668523678	82.57799442896936	11.721448467966574
412379820	1441067070	31.200993232750093	122.48107483371574	0.11002785515320335	82.44345403899717	11.701949860724234
412379820	1441067071	31.20099328242186	122.48107521821403	0.10974930362116993	82.3089136490251	11.682451253481894
412379820	1441067072	31.20099333216818	122.48107560007344	0.1094707520891365	82.17437325905291	11.662952646239555
412379820	1441067073	31.200993381979544	122.48107597929211	0.10919220055710308	82.03983286908078	11.643454038997215
412379820	1441067074	31.200993431846452	122.48107635586821	0.10891364902506964	81.90529247910865	11.623955431754874
412379820	1441067075	31.200993481759376	122.4810767297999	0.10863509749303622	81.77075208913652	11.604456824512534
412379820	1441067076	31.20099353170882	122.4810771010853	0.10835654596100279	81.63621169916433	11.584958217270195
412379820	1441067077	31.20099358168526	122.4810774697226	0.10807799442896937	81.5016713091922	11.565459610027855
412379820	1441067078	31.200993631679204	122.48107783570998	0.10779944289693594	81.36713091922007	11.545961002785516
412379820	1441067079	31.200993681681112	122.48107819904556	0.10752089136490252	81.23259052924789	11.526462395543176
412379820	1441067080	31.20099373168151	122.48107855972752	0.10724233983286909	81.09805013927576	11.506963788300835
412379820	1441067081	31.20099378167086	122.48107891775399	0.10696378830083567	80.96350974930363	11.487465181058496
412379820	1441067082	31.200993831639664	122.48107927312317	0.10668523676880223	80.82896935933144	11.467966573816156
412379820	1441067083	31.20099388157842	122.4810796258332	0.10640668523676881	80.69442896935936	11.448467966573816
412379820	1441067084	31.200993931477587	122.4810799758822	0.10612813370473538	80.55988857938718	11.428969359331475
412379820	1441067085	31.200993981327695	122.48108032326839	0.10584958217270196	80.42534818941505	11.409470752089138
412379820	1441067086	31.2009940311192	122.48108066798987	0.10557103064066853	80.29080779944292	11.389972144846796
412379820	1441067087	31.200994080842612	122.48108101004485	0.10529247910863511	80.15626740947073	11.370473537604456
412379820	1441067088	31.20099413048841	122.48108134943148	0.10501392757660168	80.02172701949866	11.350974930362117
412379820	1441067089	31.200994180047097	122.48108168614787	0.10473537604456826	79.88718662952647	11.331476323119777
412379820	1441067090	31.20099422950915	122.48108202019222	0.10445682451253482	79.75264623955428	11.311977715877436
412379820	1441067091	31.20099427886507	122.48108235156268	0.1041782729805014	79.61810584958221	11.292479108635098
412379820	1441067092	31.20099432810532	122.48108268025742	0.10389972144846797	79.48356545961002	11.272980501392759
412379820	1441067093	31.200994377220432	122.48108300627457	0.10362116991643455	79.34902506963789	11.253481894150417
412379820	1441067094	31.200994426200864	122.4810833296123	0.10334261838440112	79.21448467966576	11.233983286908078
412379820	1441067095	31.200994475037113	122.48108365026877	0.1030640668523677	79.07994428969363	11.21448467966574
412379820	1441067096	31.200994523719668	122.48108396824213	0.10278551532033427	78.94540389972144	11.194986072423399
412379820	1441067097	31.200994572239036	122.48108428353058	0.10250696378830085	78.81086350974931	11.175487465181057
412379820	1441067098	31.200994620585668	122.4810845961322	0.10222841225626741	78.67632311977718	11.15598885793872
412379820	1441067099	31.200994668750106	122.48108490604523	0.101949860724234	78.54178272980499	11.13649025069638
412379820	1441067100	31.200994716722793	122.48108521326778	0.10167130919220056	78.40724233983286	11.116991643454037
412379820	1441067101	31.20099476449424	122.481085517798	0.10139275766016714	78.27270194986073	11.097493036211699
412379820	1441067102	31.20099481205494	122.48108581963409	0.10111420612813371	78.13816155988854	11.07799442896936
412379820	1441067103	31.200994859395372	122.48108611877416	0.10083565459610029	78.00362116991647	11.05849582172702
412379820	1441067104	31.200994906506033	122.48108641521641	0.10055710306406686	77.86908077994428	11.038997214484679
412379820	1441067105	31.200994953377414	122.48108670895898	0.10027855153203344	77.73454038997215	11.01949860724234
412379820	1441067106	31.200995000000002	122.48108700000002	0.1	77.60000000000002	11.0
412379820	1441067107	31.2009950463692	122.48108728833378	0.10056179775280899	76.7275280898877	11.0
412379820	1441067108	31.200995092500108	122.48108757393894	0.10112359550561799	75.85505617977532	11.0
412379820	1441067109	31.200995138412768	122.48108785679023	0.10168539325842697	74.98258426966294	11.0
412379820	1441067110	31.200995184127166	122.48108813686237	0.10224719101123596	74.11011235955056	11.0
412379820	1441067111	31.200995229663334	122.48108841413014	0.10280898876404496	73.23764044943823	11.0
412379820	1441067112	31.200995275041286	122.48108868856828	0.10337078651685394	72.36516853932585	11.0
412379820	1441067113	31.20099532028103	122.48108896015154	0.10393258426966293	71.49269662921353	11.0
412379820	1441067114	31.20099536540261	122.48108922885461	0.10449438202247191	70.62022471910115	11.0
412379820	1441067115	31.200995410426025	122.48108949465232	0.10505617977528091	69.74775280898882	11.0
412379820	1441067116	31.200995455371295	122.48108975751937	0.10561797752808989	68.87528089887638	11.0
412379820	1441067117	31.200995500258436	122.4810900174305	0.10617977528089888	68.00280898876406	11.0
412379820	1441067118	31.20099554510748	122.48109027436047	0.10674157303370788	67.13033707865168	11.0
412379820	1441067119	31.200995589938426	122.48109052828406	0.10730337078651686	66.25786516853935	11.0
412379820	1441067120	31.20099563477131	122.48109077917593	0.10786516853932585	65.38539325842697	11.0
412379820	1441067121	31.200995679626125	122.48109102701088	0.10842696629213484	64.51292134831465	11.0
412379820	1441067122	31.200995724522915	122.48109127176367	0.10898876404494383	63.64044943820227	11.0
412379820	1441067123	31.20099576948168	122.48109151340901	0.10955056179775281	62.76797752808994	11.0
412379820	1441067124	31.20099581452245	122.48109175192168	0.11011235955056181	61.895505617977506	11.0
412379820	1441067125	31.20099585966523	122.48109198727639	0.1106741573033708	61.02303370786518	11.0
412379820	1441067126	31.200995904930046	122.4810922194479	0.11123595505617978	60.1505617977528	11.0
412379820	1441067127	31.20099595033693	122.48109244841096	0.11179775280898877	59.278089887640476	11.0
412379820	1441067128	31.200995995905874	122.48109267414033	0.11235955056179776	58.405617977528095	11.0
412379820	1441067129	31.200996041656897	122.48109289661072	0.11292134831460675	57.53314606741577	11.0
412379820	1441067130	31.20099608761004	122.48109311579691	0.11348314606741573	56.66067415730339	11.0
412379820	1441067131	31.200996133785313	122.48109333167362	0.11404494382022473	55.78820224719101	11.0
412379820	1441067132	31.200996180202715	122.48109354421561	0.11460674157303372	54.91573033707863	11.0
412379820	1441067133	31.200996226882275	122.48109375339762	0.1151685393258427	54.043258426966304	11.0
412379820	1441067134	31.200996273844023	122.48109395919441	0.11573033707865168	53.17078651685392	11.0
412379820	1441067135	31.20099632110797	122.48109416158069	0.11629213483146068	52.2983146067416	11.0
412379820	1441067136	31.20099636869411	122.48109436053126	0.11685393258426967	51.42584269662922	11.0
412379820	1441067137	31.200996416622505	122.48109455602079	0.11741573033707867	50.55337078651689	11.0
412379820	1441067138	31.20099646491314	122.4810947480241	0.11797752808988765	49.68089887640451	11.0
412379820	1441067139	31.20099651358604	122.48109493651592	0.11853932584269664	48.80842696629213	11.0
412379820	1441067140	31.200996562661228	122.48109512147094	0.11910112359550562	47.93595505617975	11.0
412379820	1441067141	31.20099661215872	122.48109530286399	0.11966292134831462	47.063483146067426	11.0
412379820	1441067142	31.200996662098525	122.48109548066977	0.1202247191011236	46.191011235955045	11.0
412379820	1441067143	31.20099671250068	122.481095654863	0.12078651685393259	45.31853932584272	11.0
412379820	1441067144	31.200996763385177	122.48109582541846	0.12134831460674159	44.44606741573034	11.0
412379820	1441067145	31.20099681477206	122.4810959923109	0.12191011235955057	43.573595505618016	11.0
412379820	1441067146	31.200996866681336	122.48109615551505	0.12247191011235956	42.701123595505635	11.0
412379820	1441067147	31.200996919133015	122.48109631500567	0.12303370786516854	41.828651685393254	11.0
412379820	1441067148	31.200996972147117	122.48109647075748	0.12359550561797754	40.95617977528087	11.0
412379820	1441067149	31.200997025743675	122.48109662274526	0.12415730337078652	40.08370786516855	11.0
412379820	1441067150	31.20099707994269	122.48109677094374	0.12471910112359552	39.21123595505617	11.0
412379820	1441067151	31.200997134764197	122.48109691532765	0.1252808988764045	38.338764044943844	11.0
412379820	1441067152	31.20099719022819	122.48109705587174	0.1258426966292135	37.46629213483146	11.0
412379820	1441067153	31.200997246354707	122.48109719255078	0.12640449438202248	36.59382022471914	11.0
412379820	1441067154	31.200997303163753	122.4810973253395	0.12696629213483146	35.72134831460676	11.0
412379820	1441067155	31.200997360675363	122.48109745421264	0.12752808988764047	34.848876404494376	11.0
412379820	1441067156	31.200997418909527	122.48109757914496	0.12808988764044946	33.976404494381995	11.0
412379820	1441067157	31.20099747788629	122.4810977001112	0.12865168539325844	33.10393258426967	11.0
412379820	1441067158	31.200997537625657	122.48109781708611	0.12921348314606743	32.23146067415729	11.0
412379820	1441067159	31.200997598147648	122.4810979300444	0.1297752808988764	31.358988764044966	11.0
412379820	1441067160	31.20099765947228	122.48109803896085	0.1303370786516854	30.486516853932585	11.0
412379820	1441067161	31.200997721619576	122.48109814381021	0.13089887640449438	29.61404494382026	11.0
412379820	1441067162	31.20099778460955	122.48109824456724	0.1314606741573034	28.74157303370788	11.0
412379820	1441067163	31.200997848462194	122.48109834120663	0.13202247191011238	27.8691011235955	11.0
412379820	1441067164	31.200997913197583	122.48109843370317	0.13258426966292136	26.996629213483118	11.0
412379820	1441067165	31.20099797883568	122.48109852203157	0.13314606741573035	26.124157303370794	11.0
412379820	1441067166	31.20099804539655	122.48109860616663	0.13370786516853933	25.251685393258413	11.0
412379820	1441067167	31.20099811290017	122.48109868608303	0.13426966292134832	24.37921348314609	11.0
412379820	1441067168	31.20099818136657	122.48109876175558	0.1348314606741573	23.506741573033707	11.0
412379820	1441067169	31.20099825081579	122.48109883315898	0.1353932584269663	22.634269662921383	11.0
412379820	1441067170	31.200998321267818	122.481098900268	0.1359550561797753	21.761797752809002	11.0
412379820	1441067171	31.200998392742694	122.48109896305736	0.13651685393258428	20.88932584269662	11.0
412379820	1441067172	31.200998465260408	122.48109902150183	0.13707865168539327	20.01685393258424	11.0
412379820	1441067173	31.200998538841006	122.48109907557617	0.13764044943820225	19.144382022471916	11.0
412379820	1441067174	31.200998613504495	122.48109912525506	0.13820224719101123	18.271910112359592	11.0
412379820	1441067175	31.20099868927089	122.48109917051333	0.13876404494382022	17.39943820224721	11.0
412379820	1441067176	31.200998766160225	122.48109921132566	0.13932584269662923	16.52696629213483	11.0
412379820	1441067177	31.200998844192487	122.48109924766682	0.13988764044943822	15.654494382022506	11.0
412379820	1441067178	31.200998923387733	122.48109927951158	0.1404494382022472	14.782022471910125	11.0
412379820	1441067179	31.20099900376593	122.48109930683464	0.14101123595505619	13.909550561797744	11.0
412379820	1441067180	31.200999085347142	122.48109932961076	0.14157303370786517	13.037078651685363	11.0
412379820	1441067181	31.200999168151377	122.48109934781473	0.14213483146067418	12.164606741573039	11.0
412379820	1441067182	31.200999252198635	122.48109936142122	0.14269662921348314	11.292134831460714	11.0
412379820	1441067183	31.20099933750895	122.48109937040505	0.14325842696629215	10.419662921348333	11.0
412379820	1441067184	31.200999424102328	122.48109937474091	0.14382022471910114	9.547191011235952	11.0
412379820	1441067185	31.200999511998802	122.48109937440353	0.14438202247191012	8.674719101123628	11.0
412379820	1441067186	31.200999601218374	122.48109936936775	0.1449438202247191	7.802247191011247	11.0
412379820	1441067187	31.20099969178108	122.48109935960822	0.1455056179775281	6.929775280898866	11.0
412379820	1441067188	31.200999783706923	122.48109934509974	0.1460674157303371	6.057303370786485	11.0
412379820	1441067189	31.200999877015917	122.48109932581703	0.1466292134831461	5.184831460674161	11.0
412379820	1441067190	31.20099997172809	122.48109930173483	0.14719101123595507	4.312359550561837	11.0
412379820	1441067191	31.20100006786346	122.48109927282792	0.14775280898876406	3.439887640449456	11.0
412379820	1441067192	31.201000165442046	122.48109923907101	0.14831460674157304	2.567415730337075	11.0
412379820	1441067193	31.201000264483863	122.48109920043888	0.14887640449438203	1.6949438202247507	11.0
412379820	1441067194	31.201000365008927	122.48109915690624	0.149438202247191	0.8224719101123696	11.0
412379820	1441067195	31.20100046703725	122.48109910844786	0.15000000000000002	359.95	11.0
412379820	1441067196	31.20100057058886	122.48109905503847	0.150561797752809	359.0775280898876	11.0
412379820	1441067197	31.20100067568377	122.48109899665282	0.151123595505618	358.2050561797753	11.0
412379820	1441067198	31.201000782341993	122.48109893326566	0.15168539325842698	357.33258426966296	11.0
412379820	1441067199	31.201000890583565	122.48109886485176	0.15224719101123596	356.4601123595506	11.0
412379820	1441067200	31.20100100042849	122.48109879138582	0.15280898876404495	355.5876404494382	11.0
412379820	1441067201	31.20100111189678	122.48109871284258	0.15337078651685393	354.7151685393259	11.0
412379820	1441067202	31.20100122500847	122.48109862919685	0.15393258426966294	353.8426966292135	11.0
412379820	1441067203	31.20100133978357	122.48109854042332	0.15449438202247193	352.9702247191011	11.0
412379820	1441067204	31.20100145624208	122.48109844649676	0.1550561797752809	352.09775280898873	11.0
412379820	1441067205	31.201001574404035	122.48109834739189	0.1556179775280899	351.2252808988764	11.0
412379820	1441067206	31.201001694289467	122.4810982430835	0.15617977528089888	350.3528089887641	11.0
412379820	1441067207	31.201001815918367	122.48109813354631	0.1567415730337079	349.4803370786517	11.0
412379820	1441067208	31.20100193931077	122.48109801875502	0.15730337078651685	348.6078651685393	11.0
412379820	1441067209	31.20100206448668	122.48109789868445	0.15786516853932586	347.73539325842694	11.0
412379820	1441067210	31.201002191466134	122.48109777330933	0.15842696629213485	346.8629213483146	11.0
412379820	1441067211	31.201002320269133	122.48109764260438	0.15898876404494383	345.99044943820223	11.0
412379820	1441067212	31.201002450915702	122.48109750654434	0.15955056179775282	345.11797752808985	11.0
412379820	1441067213	31.20100258342586	122.48109736510402	0.1601123595505618	344.2455056179775	11.0
412379820	1441067214	31.201002717819613	122.48109721825806	0.1606741573033708	343.3730337078652	11.0
412379820	1441067215	31.201002854117004	122.4810970659813	0.16123595505617977	342.5005617977528	11.0
412379820	1441067216	31.201002992338022	122.48109690824846	0.16179775280898878	341.6280898876405	11.0
412379820	1441067217	31.201003132502706	122.48109674503425	0.16235955056179777	340.75561797752806	11.0
412379820	1441067218	31.201003274631052	122.48109657631343	0.16292134831460675	339.88314606741574	11.0
412379820	1441067219	31.201003418743106	122.48109640206079	0.16348314606741574	339.01067415730336	11.0
412379820	1441067220	31.201003564858855	122.48109622225103	0.16404494382022472	338.13820224719103	11.0
412379820	1441067221	31.201003712998343	122.48109603685889	0.16460674157303373	337.26573033707865	11.0
412379820	1441067222	31.20100386318157	122.48109584585914	0.1651685393258427	336.3932584269663	11.0
412379820	1441067223	31.201004015428577	122.48109564922655	0.1657303370786517	335.52078651685395	11.0
412379820	1441067224	31.20100416975935	122.48109544693578	0.1662921348314607	334.6483146067416	11.0
412379820	1441067225	31.20100432619395	122.48109523896169	0.16685393258426967	333.7758426966292	11.0
412379820	1441067226	31.20100448475234	122.48109502527892	0.16741573033707868	332.90337078651686	11.0
412379820	1441067227	31.201004645454567	122.4810948058623	0.16797752808988764	332.0308988764045	11.0
412379820	1441067228	31.20100480832065	122.4810945806865	0.16853932584269665	331.15842696629215	11.0
412379820	1441067229	31.20100497337062	122.48109434972633	0.1691011235955056	330.2859550561798	11.0
412379820	1441067230	31.20100514062445	122.48109411295647	0.16966292134831462	329.41348314606745	11.0
412379820	1441067231	31.201005310102207	122.48109387035176	0.1702247191011236	328.54101123595507	11.0
412379820	1441067232	31.201005481823888	122.48109362188684	0.1707865168539326	327.6685393258427	11.0
412379820	1441067233	31.201005655809503	122.48109336753652	0.1713483146067416	326.7960674157303	11.0
412379820	1441067234	31.201005832079087	122.48109310727554	0.17191011235955056	325.923595505618	11.0
412379820	1441067235	31.201006010652645	122.48109284107863	0.17247191011235957	325.0511235955056	11.0
412379820	1441067236	31.2010061915502	122.48109256892056	0.17303370786516856	324.1786516853933	11.0
412379820	1441067237	31.201006374791774	122.48109229077603	0.17359550561797754	323.3061797752809	11.0
412379820	1441067238	31.201006560397374	122.4810920066198	0.17415730337078653	322.43370786516857	11.0
412379820	1441067239	31.20100674838702	122.48109171642666	0.1747191011235955	321.56123595505625	11.0
412379820	1441067240	31.201006938780733	122.48109142017132	0.17528089887640452	320.6887640449438	11.0
412379820	1441067241	31.201007131598523	122.48109111782854	0.17584269662921348	319.81629213483143	11.0
412379820	1441067242	31.201007326860427	122.48109080937303	0.1764044943820225	318.9438202247191	11.0
412379820	1441067243	31.20100752458645	122.48109049477958	0.17696629213483148	318.0713483146068	11.0
412379820	1441067244	31.201007724796618	122.48109017402291	0.17752808988764046	317.1988764044944	11.0
412379820	1441067245	31.201007927510926	122.48108984707775	0.17808988764044945	316.326404494382	11.0
412379820	1441067246	31.201008132749404	122.4810895139189	0.17865168539325843	315.4539325842697	11.0
412379820	1441067247	31.201008340532095	122.48108917452105	0.17921348314606744	314.58146067415737	11.0
412379820	1441067248	31.20100855087898	122.48108882885897	0.1797752808988764	313.70898876404493	11.0
412379820	1441067249	31.20100876381009	122.48108847690742	0.1803370786516854	312.83651685393255	11.0
412379820	1441067250	31.20100897934546	122.48108811864114	0.1808988764044944	311.9640449438202	11.0
412379820	1441067251	31.20100919750508	122.48108775403485	0.18146067415730338	311.0915730337079	11.0
412379820	1441067252	31.20100941830898	122.48108738306333	0.18202247191011237	310.2191011235955	11.0
412379820	1441067253	31.201009641777176	122.48108700570127	0.18258426966292135	309.34662921348314	11.0
412379820	1441067254	31.201009867929706	122.48108662192345	0.18314606741573036	308.4741573033708	11.0
412379820	1441067255	31.201010096786554	122.48108623170467	0.18370786516853932	307.60168539325844	11.0
412379820	1441067256	31.20101032836774	122.48108583501957	0.18426966292134833	306.72921348314605	11.0
412379820	1441067257	31.20101056269332	122.48108543184297	0.18483146067415732	305.8567415730337	11.0
412379820	1441067258	31.201010799783276	122.48108502214959	0.1853932584269663	304.98426966292135	11.0
412379820	1441067259	31.201011039657633	122.48108460591419	0.1859550561797753	304.111797752809	11.0
412379820	1441067260	31.201011282336427	122.4810841831115	0.18651685393258427	303.23932584269664	11.0
412379820	1441067261	31.20101152783964	122.48108375371626	0.18707865168539328	302.36685393258426	11.0
412379820	1441067262	31.201011776187332	122.48108331770324	0.18764044943820227	301.49438202247194	11.0
412379820	1441067263	31.20101202739947	122.48108287504718	0.18820224719101125	300.62191011235956	11.0
412379820	1441067264	31.20101228149613	122.4810824257228	0.18876404494382024	299.7494382022472	11.0
412379820	1441067265	31.201012538497295	122.48108196970487	0.18932584269662922	298.8769662921348	11.0
412379820	1441067266	31.20101279842298	122.48108150696814	0.18988764044943823	298.0044943820225	11.0
412379820	1441067267	31.20101306129321	122.48108103748733	0.1904494382022472	297.13202247191015	11.0
412379820	1441067268	31.201013327128017	122.4810805612372	0.1910112359550562	296.25955056179777	11.0
412379820	1441067269	31.201013595947398	122.48108007819249	0.1915730337078652	295.3870786516854	11.0
412379820	1441067270	31.201013867771366	122.48107958832797	0.19213483146067417	294.51460674157306	11.0
412379820	1441067271	31.201014142619965	122.48107909161835	0.19269662921348316	293.6421348314607	11.0
412379820	1441067272	31.201014420513197	122.4810785880384	0.19325842696629214	292.7696629213483	11.0
412379820	1441067273	31.201014701471088	122.48107807756287	0.19382022471910115	291.8971910112359	11.0
412379820	1441067274	31.20101498551365	122.48107756016647	0.1943820224719101	291.0247191011236	11.0
412379820	1441067275	31.201015272660893	122.48107703582399	0.19494382022471912	290.15224719101127	11.0
412379820	1441067276	31.20101556293284	122.48107650451014	0.1955056179775281	289.2797752808989	11.0
412379820	1441067277	31.201015856349517	122.48107596619968	0.1960674157303371	288.4073033707865	11.0
412379820	1441067278	31.201016152930936	122.48107542086734	0.19662921348314608	287.5348314606742	11.0
412379820	1441067279	31.20101645269712	122.48107486848792	0.19719101123595506	286.6623595505618	11.0
412379820	1441067280	31.20101675566807	122.48107430903609	0.19775280898876407	285.7898876404494	11.0
412379820	1441067281	31.201017061863812	122.48107374248666	0.19831460674157303	284.91741573033704	11.0
412379820	1441067282	31.201017371304378	122.48107316881433	0.19887640449438204	284.0449438202247	11.0
412379820	1441067283	31.20101768400976	122.48107258799385	0.19943820224719103	283.1724719101124	11.0
412379820	1441067284	31.201018000000012	122.481072	0.2	282.3	11.0
412379820	1441067285	31.20101831928396	122.48107140482256	0.19944134078212292	282.38603351955305	11.005586592178771
412379820	1441067286	31.20101864182592	122.48107080251155	0.19888268156424582	282.47206703910615	11.01117318435754
412379820	1441067287	31.201018967578992	122.48107019313211	0.19832402234636873	282.55810055865925	11.016759776536313
412379820	1441067288	31.201019296496327	122.48106957674926	0.19776536312849163	282.6441340782123	11.022346368715084
412379820	1441067289	31.20101962853103	122.48106895342815	0.19720670391061454	282.73016759776533	11.027932960893855
412379820	1441067290	31.201019963636252	122.48106832323386	0.19664804469273744	282.8162011173184	11.033519553072626
412379820	1441067291	31.20102030176512	122.48106768623146	0.19608938547486035	282.9022346368715	11.039106145251395
412379820	1441067292	31.20102064287076	122.48106704248603	0.19553072625698326	282.98826815642457	11.044692737430166
412379820	1441067293	31.201020986906304	122.4810663920627	0.19497206703910616	283.07430167597767	11.050279329608939
412379820	1441067294	31.201021333824883	122.48106573502658	0.19441340782122907	283.1603351955307	11.05586592178771
412379820	1441067295	31.201021683579604	122.48106507144269	0.19385474860335197	283.2463687150838	11.06145251396648
412379820	1441067296	31.20102203612362	122.48106440137617	0.19329608938547488	283.33240223463685	11.06703910614525
412379820	1441067297	31.201022391410078	122.48106372489212	0.19273743016759778	283.41843575418994	11.072625698324021
412379820	1441067298	31.20102274939206	122.48106304205561	0.1921787709497207	283.50446927374304	11.078212290502794
412379820	1441067299	31.20102311002273	122.48106235293172	0.1916201117318436	283.5905027932961	11.083798882681565
412379820	1441067300	31.201023473255205	122.48106165758554	0.1910614525139665	283.6765363128491	11.089385474860334
412379820	1441067301	31.20102383904262	122.4810609560822	0.1905027932960894	283.7625698324022	11.094972067039105
412379820	1441067302	31.20102420733809	122.48106024848677	0.1899441340782123	283.8486033519553	11.100558659217876
412379820	1441067303	31.20102457809477	122.48105953486431	0.18938547486033522	283.93463687150836	11.106145251396649
412379820	1441067304	31.20102495126576	122.48105881527998	0.18882681564245812	284.02067039106146	11.11173184357542
412379820	1441067305	31.20102532680422	122.48105808979881	0.188268156424581	284.10670391061456	11.11731843575419
412379820	1441067306	31.20102570466325	122.48105735848594	0.18770949720670393	284.1927374301676	11.12290502793296
412379820	1441067307	31.20102608479601	122.48105662140641	0.1871508379888268	284.27877094972064	11.128491620111731
412379820	1441067308	31.201026467155607	122.48105587862534	0.18659217877094972	284.36480446927374	11.134078212290502
412379820	1441067309	31.201026851695175	122.48105513020782	0.18603351955307262	284.45083798882683	11.139664804469275
412379820	1441067310	31.201027238367836	122.48105437621895	0.18547486033519553	284.5368715083799	11.145251396648044
412379820	1441067311	31.201027627126738	122.48105361672381	0.18491620111731844	284.622905027933	11.150837988826815
412379820	1441067312	31.201028017924994	122.48105285178748	0.18435754189944134	284.70893854748607	11.156424581005586
412379820	1441067313	31.20102841071575	122.48105208147507	0.18379888268156425	284.7949720670391	11.162011173184357
412379820	1441067314	31.20102880545213	122.48105130585168	0.18324022346368715	284.88100558659215	11.167597765363128
412379820	1441067315	31.201029202087252	122.48105052498238	0.18268156424581006	284.96703910614525	11.1731843575419
412379820	1441067316	31.20102960057424	122.48104973893226	0.18212290502793296	285.05307262569835	11.17877094972067
412379820	1441067317	31.201030000866258	122.48104894776642	0.18156424581005587	285.1391061452514	11.184357541899441
412379820	1441067318	31.201030402916388	122.48104815154998	0.18100558659217877	285.2251396648045	11.189944134078212
412379820	1441067319	31.2010308066778	122.48104735034798	0.18044692737430168	285.3111731843576	11.195530726256983
412379820	1441067320	31.201031212103622	122.48104654422553	0.17988826815642459	285.39720670391057	11.201117318435754
412379820	1441067321	31.201031619146956	122.48104573324775	0.1793296089385475	285.48324022346367	11.206703910614525
412379820	1441067322	31.201032027760952	122.4810449174797	0.1787709497206704	285.56927374301677	11.212290502793296
412379820	1441067323	31.20103243789872	122.48104409698645	0.1782122905027933	285.65530726256986	11.217877094972067
412379820	1441067324	31.201032849513425	122.48104327183314	0.1776536312849162	285.7413407821229	11.223463687150836
412379820	1441067325	31.20103326255814	122.48104244208487	0.1770949720670391	285.827374301676	11.22905027932961
412379820	1441067326	31.20103367698605	122.48104160780667	0.17653631284916202	285.91340782122904	11.23463687150838
412379820	1441067327	31.201034092750266	122.4810407690637	0.17597765363128492	285.9994413407821	11.240223463687151
412379820	1441067328	31.201034509803907	122.481039925921	0.17541899441340783	286.0854748603352	11.245810055865922
412379820	1441067329	31.20103492810011	122.48103907844364	0.17486033519553074	286.1715083798883	11.251396648044691
412379820	1441067330	31.201035347592004	122.48103822669681	0.17430167597765364	286.2575418994414	11.256983240223462
412379820	1441067331	31.201035768232718	122.4810373707455	0.17374301675977655	286.3435754189944	11.262569832402235
412379820	1441067332	31.20103618997539	122.48103651065486	0.17318435754189945	286.42960893854746	11.268156424581006
412379820	1441067333	31.201036612773134	122.48103564648996	0.17262569832402236	286.51564245810056	11.273743016759777
412379820	1441067334	31.2010370365791	122.48103477831592	0.17206703910614526	286.6016759776536	11.279329608938546
412379820	1441067335	31.20103746134639	122.4810339061978	0.17150837988826817	286.6877094972067	11.284916201117317
412379820	1441067336	31.20103788702815	122.48103303020066	0.17094972067039108	286.7737430167598	11.29050279329609
412379820	1441067337	31.20103831357752	122.48103215038968	0.17039106145251398	286.8597765363129	11.296089385474861
412379820	1441067338	31.20103874094761	122.48103126682989	0.1698324022346369	286.94581005586593	11.301675977653632
412379820	1441067339	31.201039169091555	122.48103037958637	0.1692737430167598	287.031843575419	11.307262569832401
412379820	1441067340	31.201039597962485	122.48102948872425	0.1687150837988827	287.1178770949721	11.312849162011172
412379820	1441067341	31.201040027513525	122.48102859430861	0.1681564245810056	287.2039106145251	11.318435754189945
412379820	1441067342	31.201040457697832	122.48102769640454	0.1675977653631285	287.2899441340782	11.324022346368716
412379820	1441067343	31.2010408884685	122.48102679507713	0.16703910614525141	287.3759776536313	11.329608938547485
412379820	1441067344	31.20104131977866	122.48102589039146	0.1664804469273743	287.4620111731844	11.335195530726256
412379820	1441067345	31.201041751581464	122.48102498241265	0.16592178770949723	287.5480446927374	11.340782122905027
412379820	1441067346	31.201042183830026	122.48102407120577	0.1653631284916201	287.6340782122905	11.346368715083798
412379820	1441067347	31.201042616477498	122.48102315683592	0.16480446927374304	287.7201117318436	11.351955307262571
412379820	1441067348	31.201043049476983	122.48102223936817	0.16424581005586592	287.80614525139663	11.35754189944134
412379820	1441067349	31.201043482781614	122.48102131886766	0.16368715083798885	287.8921787709497	11.363128491620111
412379820	1441067350	31.201043916344528	122.48102039539944	0.16312849162011173	287.9782122905028	11.368715083798882
412379820	1441067351	31.201044350118867	122.48101946902861	0.16256983240223466	288.06424581005587	11.374301675977653
412379820	1441067352	31.201044784057732	122.48101853982025	0.16201117318435754	288.1502793296089	11.379888268156426
412379820	1441067353	31.20104521811427	122.48101760783949	0.16145251396648047	288.236312849162	11.385474860335195
412379820	1441067354	31.2010456522416	122.48101667315139	0.16089385474860335	288.3223463687151	11.391061452513966
412379820	1441067355	31.20104608639288	122.48101573582103	0.16033519553072625	288.40837988826814	11.396648044692737
412379820	1441067356	31.201046520521203	122.48101479591354	0.15977653631284916	288.49441340782124	11.402234636871508
412379820	1441067357	31.201046954579716	122.48101385349399	0.15921787709497207	288.58044692737434	11.40782122905028
412379820	1441067358	31.201047388521545	122.48101290862748	0.15865921787709497	288.6664804469274	11.41340782122905
412379820	1441067359	31.201047822299824	122.48101196137908	0.15810055865921788	288.7525139664804	11.418994413407821
412379820	1441067360	31.201048255867676	122.48101101181389	0.15754189944134078	288.8385474860335	11.424581005586592
412379820	1441067361	31.20104868917824	122.48101005999703	0.1569832402234637	288.9245810055866	11.430167597765363
412379820	1441067362	31.201049122184635	122.48100910599358	0.1564245810055866	289.01061452513966	11.435754189944134
412379820	1441067363	31.201049554839997	122.48100814986861	0.1558659217877095	289.09664804469276	11.441340782122905
412379820	1441067364	31.20104998709745	122.4810071916872	0.1553072625698324	289.1826815642458	11.446927374301676
412379820	1441067365	31.20105041891012	122.48100623151451	0.1547486033519553	289.2687150837989	11.452513966480447
412379820	1441067366	31.201050850231155	122.48100526941555	0.15418994413407822	289.35474860335194	11.458100558659218
412379820	1441067367	31.201051281013672	122.48100430545544	0.15363128491620112	289.44078212290503	11.46368715083799
412379820	1441067368	31.201051711210805	122.48100333969933	0.15307262569832403	289.52681564245813	11.46927374301676
412379820	1441067369	31.201052140775687	122.48100237221223	0.15251396648044693	289.6128491620112	11.474860335195531
412379820	1441067370	31.201052569661417	122.48100140305925	0.15195530726256984	289.69888268156427	11.480446927374302
412379820	1441067371	31.20105299782117	122.48100043230552	0.15139664804469274	289.7849162011173	11.486033519553073
412379820	1441067372	31.201053425208052	122.48099946001611	0.15083798882681565	289.8709497206704	11.491620111731844
412379820	1441067373	31.20105385177518	122.4809984862561	0.15027932960893856	289.95698324022345	11.497206703910614
412379820	1441067374	31.201054277475713	122.48099751109056	0.14972067039106146	290.04301675977655	11.502793296089386
412379820	1441067375	31.20105470226276	122.48099653458466	0.14916201117318437	290.12905027932965	11.508379888268157
412379820	1441067376	31.20105512608945	122.48099555680344	0.14860335195530727	290.2150837988827	11.513966480446928
412379820	1441067377	31.20105554890893	122.48099457781196	0.14804469273743018	290.30111731843573	11.519553072625698
412379820	1441067378	31.201055970674314	122.48099359767535	0.14748603351955308	290.3871508379888	11.525139664804469
412379820	1441067379	31.20105639133874	122.48099261645872	0.146927374301676	290.4731843575419	11.530726256983241
412379820	1441067380	31.20105681085532	122.48099163422712	0.1463687150837989	290.55921787709497	11.536312849162012
412379820	1441067381	31.20105722917721	122.48099065104569	0.1458100558659218	290.64525139664806	11.541899441340783
412379820	1441067382	31.20105764625752	122.48098966697947	0.1452513966480447	290.73128491620116	11.547486033519553
412379820	1441067383	31.201058062049395	122.4809886820936	0.1446927374301676	290.81731843575415	11.553072625698324
412379820	1441067384	31.201058476505953	122.48098769645311	0.14413407821229052	290.90335195530724	11.558659217877095
412379820	1441067385	31.201058889580317	122.48098671012315	0.14357541899441342	290.98938547486034	11.564245810055867
412379820	1441067386	31.20105930122564	122.48098572316879	0.14301675977653633	291.0754189944134	11.569832402234638
412379820	1441067387	31.20105971139502	122.48098473565511	0.1424581005586592	291.1614525139665	11.575418994413408
412379820	1441067388	31.20106012004162	122.48098374764722	0.14189944134078214	291.2474860335196	11.581005586592179
412379820	1441067389	31.201060527118543	122.4809827592102	0.14134078212290502	291.3335195530727	11.58659217877095
412379820	1441067390	31.20106093257894	122.48098177040917	0.14078212290502795	291.41955307262566	11.592178770949722
412379820	1441067391	31.20106133637593	122.48098078130919	0.14022346368715083	291.50558659217876	11.597765363128493
412379820	1441067392	31.201061738462627	122.48097979197536	0.13966480446927376	291.59162011173186	11.603351955307263
412379820	1441067393	31.201062138792185	122.48097880247276	0.13910614525139664	291.6776536312849	11.608938547486034
412379820	1441067394	31.201062537317725	122.48097781286651	0.13854748603351957	291.763687150838	11.614525139664805
412379820	1441067395	31.201062933992368	122.48097682322165	0.13798882681564245	291.8497206703911	11.620111731843577
412379820	1441067396	31.201063328769266	122.48097583360334	0.13743016759776538	291.93575418994413	11.625698324022347
412379820	1441067397	31.20106372160153	122.48097484407664	0.13687150837988826	292.0217877094972	11.631284916201118
412379820	1441067398	31.201064112442292	122.48097385470663	0.1363128491620112	292.1078212290503	11.636871508379889
412379820	1441067399	31.201064501244687	122.4809728655584	0.13575418994413407	292.19385474860337	11.64245810055866
412379820	1441067400	31.201064887961845	122.48097187669708	0.135195530726257	292.2798882681564	11.64804469273743
412379820	1441067401	31.20106527254688	122.48097088818771	0.13463687150837989	292.3659217877095	11.653631284916202
412379820	1441067402	31.20106565495294	122.48096990009543	0.1340782122905028	292.4519553072626	11.659217877094973
412379820	1441067403	31.201066035133156	122.48096891248531	0.1335195530726257	292.53798882681565	11.664804469273744
412379820	1441067404	31.201066413040632	122.48096792542243	0.1329608938547486	292.6240223463687	11.670391061452515
412379820	1441067405	31.20106678862853	122.48096693897189	0.1324022346368715	292.7100558659218	11.675977653631286
412379820	1441067406	31.201067161849963	122.48096595319879	0.1318435754189944	292.7960893854749	11.681564245810055
412379820	1441067407	31.201067532658055	122.48096496816821	0.13128491620111732	292.8821229050279	11.687150837988828
412379820	1441067408	31.201067901005953	122.48096398394526	0.13072625698324022	292.968156424581	11.692737430167599
412379820	1441067409	31.201068266846768	122.480963000595	0.13016759776536313	293.05418994413407	11.69832402234637
412379820	1441067410	31.20106863013364	122.48096201818255	0.12960893854748604	293.14022346368716	11.70391061452514
412379820	1441067411	31.201068990819692	122.48096103677301	0.12905027932960894	293.2262569832402	11.70949720670391
412379820	1441067412	31.201069348858073	122.48096005643143	0.12849162011173185	293.3122905027933	11.715083798882683
412379820	1441067413	31.201069704201903	122.48095907722295	0.12793296089385475	293.3983240223464	11.720670391061454
412379820	1441067414	31.201070056804287	122.48095809921263	0.12737430167597766	293.48435754189944	11.726256983240225
412379820	1441067415	31.20107040661839	122.48095712246555	0.12681564245810056	293.57039106145254	11.731843575418996
412379820	1441067416	31.201070753597318	122.48095614704684	0.12625698324022347	293.6564245810056	11.737430167597765
412379820	1441067417	31.20107109769422	122.48095517302158	0.12569832402234637	293.7424581005587	11.743016759776538
412379820	1441067418	31.2010714388622	122.48095420045486	0.12513966480446928	293.8284916201117	11.748603351955309
412379820	1441067419	31.201071777054402	122.48095322941175	0.12458100558659219	293.9145251396648	11.75418994413408
412379820	1441067420	31.201072112223965	122.48095225995736	0.12402234636871509	294.0005586592179	11.75977653631285
412379820	1441067421	31.201072444323994	122.48095129215677	0.123463687150838	294.08659217877096	11.76536312849162
412379820	1441067422	31.20107277330766	122.48095032607513	0.1229050279329609	294.172625698324	11.770949720670393
412379820	1441067423	31.20107309912805	122.48094936177743	0.1223463687150838	294.2586592178771	11.776536312849164
412379820	1441067424	31.20107342173831	122.48094839932884	0.1217877094972067	294.3446927374302	11.782122905027935
412379820	1441067425	31.201073741091573	122.48094743879443	0.1212290502793296	294.43072625698323	11.787709497206704
412379820	1441067426	31.20107405714098	122.4809464802393	0.12067039106145251	294.51675977653633	11.793296089385475
412379820	1441067427	31.201074369839628	122.48094552372852	0.12011173184357542	294.60279329608943	11.798882681564246
412379820	1441067428	31.20107467914067	122.48094456932718	0.11955307262569832	294.6888268156424	11.804469273743019
412379820	1441067429	31.201074984997234	122.48094361710041	0.11899441340782123	294.7748603351955	11.81005586592179
412379820	1441067430	31.201075287362443	122.48094266711328	0.11843575418994413	294.8608938547486	11.815642458100559
412379820	1441067431	31.201075586189436	122.48094171943086	0.11787709497206704	294.9469273743017	11.82122905027933
412379820	1441067432	31.201075881431336	122.48094077411828	0.11731843575418995	295.03296089385475	11.8268156424581
412379820	1441067433	31.20107617304127	122.48093983124058	0.11675977653631285	295.11899441340785	11.832402234636872
412379820	1441067434	31.201076460972363	122.48093889086292	0.11620111731843576	295.20502793296095	11.837988826815645
412379820	1441067435	31.201076745177765	122.48093795305032	0.11564245810055866	295.29106145251393	11.843575418994414
412379820	1441067436	31.20107702561059	122.48093701786793	0.11508379888268157	295.377094972067	11.849162011173185
412379820	1441067437	31.20107730222397	122.48093608538082	0.11452513966480447	295.4631284916201	11.854748603351956
412379820	1441067438	31.20107757497104	122.48093515565408	0.11396648044692738	295.5491620111732	11.860335195530727
412379820	1441067439	31.201077843804924	122.48093422875282	0.11340782122905028	295.63519553072626	11.8659217877095
412379820	1441067440	31.20107810867875	122.4809333047421	0.11284916201117319	295.72122905027936	11.871508379888269
412379820	1441067441	31.20107836954565	122.48093238368702	0.1122905027932961	295.8072625698324	11.87709497206704
412379820	1441067442	31.201078626358765	122.48093146565267	0.111731843575419	295.89329608938544	11.88268156424581
412379820	1441067443	31.2010788790712	122.48093055070416	0.11117318435754191	295.97932960893854	11.888268156424582
412379820	1441067444	31.20107912763611	122.48092963890659	0.1106145251396648	296.06536312849164	11.893854748603353
412379820	1441067445	31.20107937200661	122.48092873032502	0.1100558659217877	296.15139664804474	11.899441340782124
412379820	1441067446	31.20107961213583	122.48092782502455	0.10949720670391061	296.2374301675978	11.905027932960895
412379820	1441067447	31.201079847976906	122.48092692307029	0.10893854748603352	296.3234636871508	11.910614525139666
412379820	1441067448	31.201080079482974	122.48092602452734	0.10837988826815642	296.4094972067039	11.916201117318437
412379820	1441067449	31.20108030660714	122.48092512946074	0.10782122905027933	296.49553072625696	11.921787709497208
412379820	1441067450	31.201080529302555	122.48092423793562	0.10726256983240223	296.58156424581006	11.927374301675979
412379820	1441067451	31.201080747522333	122.48092335001706	0.10670391061452514	296.66759776536315	11.93296089385475
412379820	1441067452	31.201080961219642	122.48092246577016	0.10614525139664804	296.7536312849162	11.93854748603352
412379820	1441067453	31.201081170347543	122.48092158526005	0.10558659217877095	296.8396648044693	11.944134078212292
412379820	1441067454	31.201081374859225	122.48092070855172	0.10502793296089385	296.92569832402233	11.949720670391061
412379820	1441067455	31.201081574707807	122.48091983571037	0.10446927374301676	297.01173184357543	11.955307262569832
412379820	1441067456	31.201081769846397	122.48091896680103	0.10391061452513967	297.0977653631285	11.960893854748605
412379820	1441067457	31.201081960228134	122.48091810188879	0.10335195530726257	297.1837988826816	11.966480446927376
412379820	1441067458	31.20108214580615	122.48091724103877	0.10279329608938548	297.26983240223467	11.972067039106147
412379820	1441067459	31.20108232653359	122.48091638431603	0.10223463687150838	297.3558659217877	11.977653631284916
412379820	1441067460	31.20108250236356	122.48091553178571	0.10167597765363129	297.44189944134075	11.983240223463687
412379820	1441067461	31.2010826732492	122.48091468351286	0.1011173184357542	297.52793296089385	11.98882681564246
412379820	1441067462	31.20108283914363	122.4809138395626	0.1005586592178771	297.61396648044695	11.99441340782123
412379820	1441067463	31.201083	122.48091300000002	0.1	297.7	12.000000000000002
412379820	1441067464	31.201083155785835	122.48091216487549	0.1	297.72	12.016216216216216
412379820	1441067465	31.201083306526268	122.4809113341807	0.1	297.74	12.032432432432435
412379820	1441067466	31.201083452260825	122.48091050789265	0.1	297.76	12.04864864864865
412379820	1441067467	31.201083593029075	122.48090968598831	0.1	297.78000000000003	12.064864864864866
412379820	1441067468	31.201083728870547	122.48090886844467	0.1	297.8	12.081081081081082
412379820	1441067469	31.201083859824784	122.4809080552387	0.1	297.82	12.097297297297299
412379820	1441067470	31.201083985931337	122.48090724634739	0.1	297.84	12.113513513513514
412379820	1441067471	31.201084107229708	122.4809064417477	0.1	297.86	12.129729729729732
412379820	1441067472	31.20108422375948	122.4809056414167	0.1	297.88	12.145945945945947
412379820	1441067473	31.201084335560182	122.48090484533125	0.1	297.9	12.162162162162163
412379820	1441067474	31.201084442671355	122.48090405346844	0.1	297.92	12.17837837837838
412379820	1441067475	31.201084545132534	122.48090326580518	0.1	297.94	12.194594594594596
412379820	1441067476	31.201084642983272	122.48090248231848	0.1	297.96	12.21081081081081
412379820	1441067477	31.201084736263102	122.48090170298535	0.1	297.98	12.22702702702703
412379820	1441067478	31.201084825011552	122.48090092778274	0.1	298.0	12.243243243243244
412379820	1441067479	31.201084909268197	122.48090015668764	0.1	298.02	12.25945945945946
412379820	1441067480	31.20108498907255	122.48089938967703	0.1	298.03999999999996	12.275675675675677
412379820	1441067481	31.20108506446416	122.48089862672792	0.1	298.06	12.291891891891893
412379820	1441067482	31.20108513548256	122.48089786781728	0.1	298.08	12.308108108108108
412379820	1441067483	31.20108520216731	122.48089711292205	0.1	298.09999999999997	12.324324324324326
412379820	1441067484	31.201085264557925	122.48089636201928	0.1	298.12	12.340540540540541
412379820	1441067485	31.201085322693984	122.48089561508591	0.1	298.14	12.356756756756758
412379820	1441067486	31.201085376614984	122.48089487209894	0.1	298.15999999999997	12.372972972972974
412379820	1441067487	31.201085426360507	122.48089413303536	0.1	298.18	12.38918918918919
412379820	1441067488	31.201085471970067	122.48089339787214	0.1	298.20000000000005	12.405405405405405
412379820	1441067489	31.201085513483203	122.48089266658627	0.1	298.22	12.421621621621624
412379820	1441067490	31.201085550939467	122.48089193915472	0.1	298.24	12.437837837837838
412379820	1441067491	31.201085584378415	122.48089121555451	0.1	298.26000000000005	12.454054054054055
412379820	1441067492	31.201085613839563	122.48089049576257	0.1	298.28000000000003	12.470270270270271
412379820	1441067493	31.20108563936248	122.48088977975596	0.1	298.3	12.486486486486488
412379820	1441067494	31.20108566098666	122.48088906751157	0.1	298.32	12.502702702702702
412379820	1441067495	31.20108567875168	122.48088835900644	0.1	298.34000000000003	12.51891891891892
412379820	1441067496	31.201085692697085	122.48088765421757	0.1	298.36	12.535135135135135
412379820	1441067497	31.20108570286239	122.4808869531219	0.1	298.38	12.551351351351352
412379820	1441067498	31.201085709287156	122.4808862556964	0.1	298.40000000000003	12.567567567567568
412379820	1441067499	31.201085712010926	122.48088556191811	0.1	298.42	12.583783783783785
412379820	1441067500	31.201085711073222	122.48088487176398	0.1	298.44	12.6
412379820	1441067501	31.2010857065136	122.48088418521102	0.1	298.46000000000004	12.616216216216218
412379820	1441067502	31.201085698371614	122.4808835022362	0.1	298.48	12.632432432432433
412379820	1441067503	31.20108568668677	122.48088282281645	0.1	298.5	12.64864864864865
412379820	1441067504	31.201085671498642	122.48088214692885	0.1	298.52	12.664864864864866
412379820	1441067505	31.201085652846757	122.48088147455032	0.1	298.54	12.681081081081082
412379820	1441067506	31.201085630770642	122.48088080565785	0.1	298.56	12.697297297297297
412379820	1441067507	31.201085605309856	122.48088014022845	0.1	298.58	12.713513513513513
412379820	1441067508	31.201085576503946	122.48087947823907	0.1	298.6	12.72972972972973
412379820	1441067509	31.20108554439243	122.4808788196667	0.1	298.62	12.745945945945946
412379820	1441067510	31.201085509014874	122.48087816448835	0.1	298.64	12.762162162162161
412379820	1441067511	31.201085470410803	122.48087751268099	0.1	298.66	12.77837837837838
412379820	1441067512	31.20108542861977	122.48087686422159	0.1	298.68	12.794594594594594
412379820	1441067513	31.201085383681306	122.48087621908714	0.1	298.7	12.81081081081081
412379820	1441067514	31.201085335634943	122.48087557725461	0.1	298.71999999999997	12.827027027027027
412379820	1441067515	31.20108528452025	122.48087493870104	0.1	298.74	12.843243243243244
412379820	1441067516	31.201085230376737	122.48087430340333	0.1	298.76	12.859459459459458
412379820	1441067517	31.201085173243982	122.48087367133854	0.1	298.78	12.875675675675677
412379820	1441067518	31.20108511316149	122.4808730424836	0.1	298.8	12.891891891891891
412379820	1441067519	31.201085050168807	122.48087241681552	0.1	298.82	12.908108108108108
412379820	1441067520	31.201084984305503	122.48087179431127	0.1	298.84	12.924324324324324
412379820	1441067521	31.20108491561109	122.48087117494786	0.1	298.86	12.94054054054054
412379820	1441067522	31.20108484412512	122.48087055870224	0.1	298.88	12.956756756756757
412379820	1441067523	31.20108476988713	122.48086994555142	0.1	298.9	12.972972972972974
412379820	1441067524	31.20108469293667	122.48086933547235	0.1	298.91999999999996	12.98918918918919
412379820	1441067525	31.20108461331327	122.48086872844205	0.1	298.94	13.005405405405405
412379820	1441067526	31.201084531056477	122.48086812443748	0.1	298.96	13.021621621621621
412379820	1441067527	31.201084446205837	122.48086752343562	0.1	298.97999999999996	13.037837837837838
412379820	1441067528	31.201084358800866	122.48086692541348	0.1	299.0	13.054054054054054
412379820	1441067529	31.20108426888114	122.48086633034804	0.1	299.02	13.07027027027027
412379820	1441067530	31.20108417648618	122.48086573821625	0.1	299.03999999999996	13.086486486486487
412379820	1441067531	31.201084081655537	122.48086514899512	0.1	299.06	13.102702702702702
412379820	1441067532	31.201083984428745	122.48086456266165	0.1	299.08	13.11891891891892
412379820	1441067533	31.20108388484534	122.48086397919278	0.1	299.1	13.135135135135135
412379820	1441067534	31.201083782944877	122.48086339856553	0.1	299.12	13.151351351351352
412379820	1441067535	31.20108367876688	122.48086282075685	0.1	299.14000000000004	13.167567567567568
412379820	1441067536	31.201083572350893	122.48086224574377	0.1	299.16	13.183783783783785
412379820	1441067537	31.201083463736488	122.4808616735032	0.1	299.18	13.2
412379820	1441067538	31.201083352963163	122.48086110401222	0.1	299.20000000000005	13.216216216216218
412379820	1441067539	31.20108324007048	122.48086053724772	0.1	299.22	13.232432432432432
412379820	1441067540	31.201083125097977	122.48085997318675	0.1	299.24	13.248648648648649
412379820	1441067541	31.201083008085206	122.48085941180626	0.1	299.26	13.264864864864865
412379820	1441067542	31.20108288907168	122.48085885308326	0.1	299.28000000000003	13.281081081081082
412379820	1441067543	31.20108276809698	122.4808582969947	0.1	299.3	13.297297297297296
412379820	1441067544	31.201082645200614	122.4808577435176	0.1	299.32	13.313513513513515
412379820	1441067545	31.20108252042213	122.48085719262889	0.1	299.34000000000003	13.32972972972973
412379820	1441067546	31.201082393801073	122.48085664430562	0.1	299.36	13.345945945945946
412379820	1441067547	31.201082265377	122.48085609852473	0.1	299.38	13.362162162162162
412379820	1441067548	31.201082135189427	122.4808555552632	0.1	299.4	13.378378378378379
412379820	1441067549	31.201082003277882	122.48085501449802	0.1	299.42	13.394594594594594
412379820	1441067550	31.201081869681953	122.48085447620622	0.1	299.44	13.410810810810812
412379820	1441067551	31.20108173444116	122.48085394036471	0.1	299.46	13.427027027027027
412379820	1441067552	31.201081597595035	122.48085340695053	0.1	299.48	13.443243243243243
412379820	1441067553	31.201081459183122	122.48085287594061	0.1	299.5	13.45945945945946
412379820	1441067554	31.20108131924497	122.480852347312	0.1	299.52	13.475675675675676
412379820	1441067555	31.20108117782009	122.48085182104161	0.1	299.54	13.49189189189189
412379820	1441067556	31.201081034948075	122.4808512971065	0.1	299.56	13.50810810810811
412379820	1441067557	31.201080890668432	122.4808507754836	0.1	299.58	13.524324324324324
412379820	1441067558	31.201080745020707	122.4808502561499	0.1	299.59999999999997	13.54054054054054
412379820	1441067559	31.201080598044424	122.4808497390824	0.1	299.62	13.556756756756757
412379820	1441067560	31.201080449779184	122.48084922425808	0.1	299.64	13.572972972972973
412379820	1441067561	31.201080300264458	122.4808487116539	0.1	299.65999999999997	13.589189189189188
412379820	1441067562	31.201080149539816	122.48084820124686	0.1	299.68	13.605405405405406
412379820	1441067563	31.2010799976448	122.48084769301397	0.1	299.7	13.621621621621621
412379820	1441067564	31.201079844618963	122.48084718693217	0.1	299.71999999999997	13.637837837837838
412379820	1441067565	31.201079690501814	122.48084668297845	0.1	299.74	13.654054054054054
412379820	1441067566	31.201079535332934	122.48084618112982	0.1	299.76	13.67027027027027
412379820	1441067567	31.201079379151814	122.48084568136325	0.1	299.78	13.686486486486485
412379820	1441067568	31.201079221998064	122.48084518365573	0.1	299.79999999999995	13.702702702702704
412379820	1441067569	31.20107906391116	122.48084468798423	0.1	299.82	13.718918918918918
412379820	1441067570	31.201078904930668	122.48084419432573	0.1	299.84	13.735135135135135
412379820	1441067571	31.201078745096147	122.48084370265724	0.1	299.85999999999996	13.751351351351351
412379820	1441067572	31.2010785844471	122.4808432129557	0.1	299.88	13.767567567567568
412379820	1441067573	31.201078423023084	122.48084272519813	0.1	299.9	13.783783783783782
412379820	1441067574	31.201078260863657	122.48084223936151	0.1	299.91999999999996	13.8
412379820	1441067575	31.201078098008352	122.48084175542282	0.1	299.94	13.816216216216215
412379820	1441067576	31.201077934496706	122.48084127335903	0.1	299.96	13.832432432432432
412379820	1441067577	31.20107777036824	122.48084079314714	0.1	299.97999999999996	13.848648648648648
412379820	1441067578	31.201077605662533	122.48084031476411	0.1	299.99999999999994	13.864864864864865
412379820	1441067579	31.2010774404191	122.48083983818697	0.1	300.02000000000004	13.88108108108108
412379820	1441067580	31.201077274677502	122.48083936339265	0.1	300.04	13.897297297297298
412379820	1441067581	31.201077108477246	122.48083889035816	0.1	300.06	13.913513513513513
412379820	1441067582	31.20107694185791	122.48083841906046	0.1	300.08000000000004	13.92972972972973
412379820	1441067583	31.201076774859015	122.48083794947658	0.1	300.1	13.945945945945946
412379820	1441067584	31.2010766075201	122.48083748158348	0.1	300.12	13.962162162162162
412379820	1441067585	31.20107643988073	122.48083701535812	0.1	300.14	13.978378378378377
412379820	1441067586	31.201076271980412	122.48083655077752	0.1	300.16	13.994594594594595
412379820	1441067587	31.201076103858714	122.48083608781864	0.1	300.18	14.01081081081081
412379820	1441067588	31.201075935555167	122.48083562645847	0.1	300.2	14.027027027027026
412379820	1441067589	31.20107576710931	122.480835166674	0.1	300.22	14.043243243243243
412379820	1441067590	31.201075598560678	122.4808347084422	0.1	300.24	14.05945945945946
412379820	1441067591	31.201075429948826	122.48083425174006	0.1	300.26	14.075675675675674
412379820	1441067592	31.201075261313292	122.48083379654457	0.1	300.28000000000003	14.091891891891892
412379820	1441067593	31.20107509269361	122.4808333428327	0.1	300.3	14.108108108108107
412379820	1441067594	31.201074924129333	122.48083289058144	0.1	300.32	14.124324324324323
412379820	1441067595	31.20107475565998	122.48083243976778	0.1	300.34	14.14054054054054
412379820	1441067596	31.20107458732511	122.48083199036869	0.1	300.36	14.156756756756756
412379820	1441067597	31.20107441916426	122.48083154236117	0.1	300.38	14.172972972972973
412379820	1441067598	31.20107425121698	122.4808310957222	0.1	300.4	14.18918918918919
412379820	1441067599	31.20107408352281	122.48083065042874	0.1	300.42	14.205405405405406
412379820	1441067600	31.201073916121256	122.48083020645781	0.1	300.44	14.22162162162162
412379820	1441067601	31.201073749051904	122.48082976378635	0.1	300.46	14.237837837837837
412379820	1441067602	31.201073582354276	122.48082932239139	0.1	300.47999999999996	14.254054054054054
412379820	1441067603	31.201073416067924	122.48082888224987	0.1	300.5	14.27027027027027
412379820	1441067604	31.201073250232366	122.48082844333882	0.1	300.52	14.286486486486487
412379820	1441067605	31.201073084887152	122.48082800563519	0.1	300.53999999999996	14.302702702702703
412379820	1441067606	31.201072920071844	122.48082756911596	0.1	300.56	14.318918918918918
412379820	1441067607	31.20107275582596	122.48082713375813	0.1	300.58	14.335135135135136
412379820	1441067608	31.201072592189036	122.48082669953868	0.1	300.59999999999997	14.351351351351349
412379820	1441067609	31.20107242920063	122.48082626643458	0.1	300.62	14.367567567567567
412379820	1441067610	31.201072266900287	122.48082583442284	0.1	300.64	14.383783783783784
412379820	1441067611	31.201072105327523	122.48082540348042	0.1	300.65999999999997	14.399999999999999
412379820	1441067612	31.201071944521903	122.48082497358432	0.1	300.67999999999995	14.416216216216215
412379820	1441067613	31.201071784522963	122.48082454471151	0.1	300.7	14.432432432432433
412379820	1441067614	31.20107162537024	122.48082411683899	0.1	300.71999999999997	14.448648648648646
412379820	1441067615	31.20107146710327	122.48082368994372	0.1	300.73999999999995	14.464864864864865
412379820	1441067616	31.2010713097616	122.4808232640027	0.1	300.76	14.481081081081081
412379820	1441067617	31.201071153384778	122.4808228389929	0.1	300.78	14.497297297297296
412379820	1441067618	31.20107099801234	122.4808224148913	0.1	300.79999999999995	14.513513513513512
412379820	1441067619	31.20107084368382	122.48082199167492	0.1	300.82	14.52972972972973
412379820	1441067620	31.201070690438772	122.48082156932071	0.1	300.84	14.545945945945943
412379820	1441067621	31.201070538316717	122.48082114780567	0.1	300.85999999999996	14.562162162162162
412379820	1441067622	31.20107038735719	122.48082072710679	0.1	300.87999999999994	14.578378378378378
412379820	1441067623	31.201070237599776	122.480820307201	0.1	300.9	14.594594594594593
412379820	1441067624	31.20107008908399	122.48081988806534	0.1	300.91999999999996	14.61081081081081
412379820	1441067625	31.201069941849365	122.48081946967677	0.1	300.94	14.627027027027028
412379820	1441067626	31.201069795935446	122.4808190520123	0.1	300.96000000000004	14.64324324324324
412379820	1441067627	31.201069651381786	122.48081863504888	0.1	300.98	14.659459459459459
412379820	1441067628	31.20106950822791	122.4808182187635	0.1	301.0	14.675675675675675
412379820	1441067629	31.201069366513376	122.48081780313315	0.1	301.02	14.69189189189189
412379820	1441067630	31.20106922627772	122.48081738813481	0.1	301.04	14.708108108108107
412379820	1441067631	31.20106908756047	122.48081697374548	0.1	301.06	14.724324324324325
412379820	1441067632	31.201068950401172	122.48081655994213	0.1	301.08	14.740540540540538
412379820	1441067633	31.201068814839374	122.48081614670173	0.1	301.1	14.756756756756756
412379820	1441067634	31.201068680914613	122.48081573400127	0.1	301.12	14.772972972972973
412379820	1441067635	31.20106854866645	122.48081532181776	0.1	301.14	14.789189189189187
412379820	1441067636	31.201068418134387	122.48081491012815	0.1	301.16	14.805405405405404
412379820	1441067637	31.20106828935799	122.48081449890944	0.1	301.18	14.821621621621622
412379820	1441067638	31.201068162376792	122.48081408813862	0.1	301.2	14.837837837837835
412379820	1441067639	31.20106803723035	122.48081367779264	0.1	301.21999999999997	14.854054054054053
412379820	1441067640	31.201067913958177	122.4808132678485	0.1	301.24	14.87027027027027
412379820	1441067641	31.201067792599833	122.48081285828323	0.1	301.26	14.886486486486485
412379820	1441067642	31.20106767319487	122.48081244907372	0.1	301.28	14.902702702702701
412379820	1441067643	31.201067555782792	122.48081204019707	0.1	301.3	14.91891891891892
412379820	1441067644	31.201067440403175	122.48081163163016	0.1	301.32	14.935135135135132
412379820	1441067645	31.20106732709554	122.48081122335002	0.1	301.34	14.95135135135135
412379820	1441067646	31.20106721589945	122.48081081533363	0.1	301.35999999999996	14.967567567567567
412379820	1441067647	31.201067106854413	122.48081040755797	0.1	301.38	14.983783783783782
412379820	1441067648	31.201066999999995	122.48081	0.1	301.4	14.999999999999998
412379820	1441067649	31.20106689536779	122.48080959264034	0.1	301.31005586592175	15.01117318435754
412379820	1441067650	31.201066792957633	122.48080918547384	0.1	301.22011173184353	15.022346368715082
412379820	1441067651	31.201066692761383	122.48080877849902	0.1	301.1301675977653	15.033519553072626
412379820	1441067652	31.20106659477095	122.48080837171433	0.1	301.0402234636871	15.044692737430168
412379820	1441067653	31.2010664989782	122.48080796511827	0.1	300.9502793296089	15.055865921787708
412379820	1441067654	31.201066405375045	122.48080755870932	0.1	300.86033519553075	15.06703910614525
412379820	1441067655	31.201066313953337	122.48080715248594	0.1	300.77039106145253	15.078212290502792
412379820	1441067656	31.201066224704984	122.48080674644666	0.1	300.6804469273743	15.089385474860332
412379820	1441067657	31.201066137621872	122.48080634058992	0.1	300.5905027932961	15.100558659217878
412379820	1441067658	31.201066052695865	122.48080593491422	0.1	300.50055865921786	15.111731843575418
412379820	1441067659	31.201065969918883	122.48080552941802	0.1	300.41061452513964	15.12290502793296
412379820	1441067660	31.201065889282784	122.48080512409985	0.1	300.3206703910614	15.1340782122905
412379820	1441067661	31.201065810779454	122.48080471895817	0.1	300.23072625698325	15.145251396648042
412379820	1441067662	31.201065734400792	122.48080431399141	0.1	300.140782122905	15.156424581005586
412379820	1441067663	31.20106566013866	122.48080390919813	0.1	300.0508379888268	15.167597765363128
412379820	1441067664	31.20106558798497	122.48080350457677	0.1	299.9608938547486	15.17877094972067
412379820	1441067665	31.201065517931593	122.48080310012583	0.1	299.87094972067035	15.18994413407821
412379820	1441067666	31.20106544997041	122.48080269584376	0.1	299.78100558659213	15.201117318435752
[truncated: 8,822 more rows]
