# Supplementary material for: Maritime traffic congestion identification and ship trajectory prediction using temporal graph convolutional networks
Source: PLoS One. 2026 Mar 9;21(3):e0342781. doi: 10.1371/journal.pone.0342781 (PMC12970927; doi:10.1371/journal.pone.0342781)
Supplement: S1 File — (ZIP) [file pone.0342781.s001.zip › data/interpolation/shipid_412379830_processed.csv]

shipid	lasttime	lat	lon	sog	cog	hdg
412379830	1441066406	31.105164999999996	122.301227	4.8	122.0	110.0
412379830	1441066407	31.10517862743291	122.30124851756243	4.8	122.1	110.0
412379830	1441066408	31.1051890088069	122.30127015467565	4.8	122.19999999999997	110.0
412379830	1441066409	31.10519630131712	122.30129189987781	4.8	122.3	110.0
412379830	1441066410	31.105200662158758	122.30131374170719	4.8	122.39999999999999	110.0
412379830	1441066411	31.105202248527007	122.30133566870212	4.8	122.49999999999999	110.0
412379830	1441066412	31.105201217617076	122.30135766940114	4.8	122.60000000000001	110.0
412379830	1441066413	31.10519772662418	122.30137973234282	4.8	122.7	110.0
412379830	1441066414	31.1051919327435	122.30140184606593	4.8	122.8	110.0
412379830	1441066415	31.1051839931703	122.3014239991094	4.8	122.89999999999999	110.0
412379830	1441066416	31.105174065099778	122.3014461800122	4.8	122.99999999999999	110.0
412379830	1441066417	31.10516230572719	122.30146837731358	4.8	123.10000000000001	110.0
412379830	1441066418	31.10514887224777	122.3014905795528	4.8	123.19999999999999	110.0
412379830	1441066419	31.10513392185678	122.30151277526936	4.8	123.29999999999998	110.0
412379830	1441066420	31.10511761174949	122.30153495300291	4.8	123.4	110.0
412379830	1441066421	31.105100099121206	122.30155710129324	4.8	123.5	110.0
412379830	1441066422	31.105081541167156	122.30157920868028	4.8	123.6	110.0
412379830	1441066423	31.105062095082715	122.30160126370411	4.8	123.69999999999999	110.0
412379830	1441066424	31.10504191806314	122.30162325490505	4.8	123.79999999999998	110.0
412379830	1441066425	31.105021167303796	122.30164517082349	4.8	123.9	110.0
412379830	1441066426	31.104999999999993	122.301667	4.8	124.0	110.0
412379830	1441066427	31.104978573347093	122.30168873097537	4.81	124.1	110.0
412379830	1441066428	31.104957044540456	122.30171035229044	4.82	124.2	110.0
412379830	1441066429	31.104935570775464	122.30173185248631	4.83	124.3	110.0
412379830	1441066430	31.104914309247476	122.30175322010416	4.84	124.39999999999999	110.0
412379830	1441066431	31.10489341715191	122.30177444368542	4.85	124.49999999999999	110.0
412379830	1441066432	31.10487305168418	122.3017955117715	4.86	124.60000000000001	110.0
412379830	1441066433	31.10485337003969	122.30181641290415	4.87	124.7	110.0
412379830	1441066434	31.10483452941387	122.30183713562512	4.88	124.8	110.0
412379830	1441066435	31.10481668700215	122.30185766847637	4.890000000000001	124.90000000000002	110.0
412379830	1441066436	31.104800000000004	122.301878	4.9	125.00000000000001	110.0
412379830	1441066437	31.104784574770502	122.30189812769224	4.909090909090909	125.00000000000001	110.0
412379830	1441066438	31.104770314347206	122.30191808486565	4.918181818181819	125.00000000000001	110.0
412379830	1441066439	31.1047570709313	122.30193791378674	4.927272727272728	125.00000000000001	110.0
412379830	1441066440	31.1047446967239	122.30195765672185	4.9363636363636365	125.00000000000001	110.0
412379830	1441066441	31.10473304392614	122.30197735593713	4.945454545454545	125.00000000000001	110.0
412379830	1441066442	31.10472196473908	122.30199705369859	4.954545454545455	125.00000000000001	110.0
412379830	1441066443	31.104711311363772	122.30201679227213	4.963636363636364	125.00000000000001	110.0
412379830	1441066444	31.104700936001223	122.30203661392352	4.972727272727273	125.00000000000001	110.0
412379830	1441066445	31.104690690852443	122.30205656091836	4.9818181818181815	125.00000000000001	110.0
412379830	1441066446	31.104680428118385	122.30207667552207	4.990909090909091	125.00000000000001	110.0
412379830	1441066447	31.10467	122.302097	5.0	125.00000000000001	110.0
412379830	1441066448	31.104659285829822	122.30211756830673	5.0	124.93103448275865	109.96551724137932
412379830	1441066449	31.104648273467163	122.30213838115435	5.0	124.86206896551725	109.93103448275862
412379830	1441066450	31.104636977902977	122.30215943094439	5.0	124.79310344827587	109.89655172413794
412379830	1441066451	31.10462541412825	122.30218071007839	5.0	124.72413793103449	109.86206896551724
412379830	1441066452	31.104613597133927	122.30220221095787	5.0	124.65517241379311	109.82758620689656
412379830	1441066453	31.10460154191099	122.3022239259844	5.0	124.58620689655174	109.79310344827587
412379830	1441066454	31.10458926345041	122.30224584755958	5.0	124.51724137931035	109.75862068965517
412379830	1441066455	31.104576776743183	122.30226796808493	5.0	124.44827586206898	109.72413793103449
412379830	1441066456	31.104564096780308	122.3022902799621	5.0	124.37931034482759	109.6896551724138
412379830	1441066457	31.10455123855275	122.30231277559267	5.0	124.31034482758622	109.65517241379311
412379830	1441066458	31.10453821705152	122.3023354473783	5.0	124.24137931034483	109.62068965517241
412379830	1441066459	31.104525047267632	122.30235828772065	5.0	124.17241379310346	109.58620689655173
412379830	1441066460	31.104511744192056	122.30238128902133	5.0	124.10344827586209	109.55172413793105
412379830	1441066461	31.104498322815846	122.30240444368208	5.0	124.0344827586207	109.51724137931035
412379830	1441066462	31.10448479813001	122.30242774410459	5.0	123.96551724137933	109.48275862068967
412379830	1441066463	31.104471185125547	122.30245118269055	5.0	123.89655172413794	109.44827586206897
412379830	1441066464	31.10445749879351	122.30247475184171	5.0	123.82758620689656	109.41379310344828
412379830	1441066465	31.104443754124926	122.30249844395985	5.0	123.75862068965519	109.37931034482759
412379830	1441066466	31.104429966110832	122.30252225144672	5.0	123.6896551724138	109.34482758620689
412379830	1441066467	31.10441614974229	122.3025461667041	5.0	123.62068965517243	109.3103448275862
412379830	1441066468	31.10440232001032	122.30257018213386	5.0	123.55172413793103	109.27586206896551
412379830	1441066469	31.104388491906008	122.30259429013776	5.0	123.48275862068967	109.24137931034483
412379830	1441066470	31.104374680420413	122.3026184831177	5.0	123.41379310344827	109.20689655172413
412379830	1441066471	31.10436090054458	122.30264275347552	5.0	123.3448275862069	109.17241379310344
412379830	1441066472	31.104347167269612	122.30266709361312	5.0	123.27586206896554	109.13793103448276
412379830	1441066473	31.104333495586584	122.30269149593245	5.0	123.20689655172414	109.10344827586206
412379830	1441066474	31.104319900486576	122.3027159528354	5.0	123.13793103448278	109.06896551724138
412379830	1441066475	31.10430639696067	122.30274045672391	5.0	123.06896551724138	109.03448275862068
412379830	1441066476	31.104292999999995	122.302765	5.0	123.00000000000001	109.0
412379830	1441066477	31.10427972340609	122.30278956413807	4.99	123.10000000000001	109.0
412379830	1441066478	31.104266576222354	122.30281408690253	4.98	123.19999999999999	109.0
412379830	1441066479	31.104253566302738	122.30283849513017	4.97	123.30000000000001	109.0
412379830	1441066480	31.104240701501165	122.30286271565801	4.96	123.4	109.0
412379830	1441066481	31.10422798967168	122.30288667532288	4.95	123.5	109.0
412379830	1441066482	31.104215438668355	122.30291030096186	4.94	123.6	109.0
412379830	1441066483	31.10420305634533	122.30293351941195	4.930000000000001	123.69999999999999	109.0
412379830	1441066484	31.104190850556765	122.30295625751026	4.92	123.80000000000001	109.0
412379830	1441066485	31.104178829156904	122.30297844209389	4.91	123.9	109.0
412379830	1441066486	31.104167000000007	122.30300000000001	4.9	124.0	109.0
412379830	1441066487	31.1041553643186	122.3030208904838	4.9	124.0	109.0
412379830	1441066488	31.104143896858027	122.30304120247241	4.9	124.0	109.0
412379830	1441066489	31.104132565741796	122.303061057311	4.9	124.0	109.0
412379830	1441066490	31.10412133909329	122.30308057634448	4.9	124.0	109.0
412379830	1441066491	31.104110185035832	122.30309988091784	4.9	124.0	109.0
412379830	1441066492	31.104099071692684	122.3031190923759	4.9	124.0	109.0
412379830	1441066493	31.104087967187006	122.30313833206338	4.9	124.0	109.0
412379830	1441066494	31.104076839641923	122.30315772132498	4.9	124.0	109.0
412379830	1441066495	31.104065657180435	122.30317738150531	4.9	124.0	109.0
412379830	1441066496	31.104054387925505	122.30319743394885	4.9	124.0	109.0
412379830	1441066497	31.104043	122.303218	4.9	124.0	109.0
412379830	1441066498	31.104031462945805	122.30323916939847	4.91	124.0	109.10000000000001
412379830	1441066499	31.104019751981298	122.30326090546514	4.92	124.0	109.2
412379830	1441066500	31.10400784374393	122.30328313991619	4.930000000000001	124.0	109.3
412379830	1441066501	31.10399571487123	122.30330580446787	4.94	124.0	109.4
412379830	1441066502	31.103983342000756	122.30332883083638	4.95	124.0	109.50000000000001
412379830	1441066503	31.103970701770127	122.30335215073798	4.96	124.0	109.60000000000001
412379830	1441066504	31.103957770817004	122.30337569588892	4.97	124.0	109.69999999999999
412379830	1441066505	31.103944525779095	122.30339939800538	4.98	124.0	109.8
412379830	1441066506	31.103930943294152	122.30342318880365	4.99	124.0	109.9
412379830	1441066507	31.103917	122.30344700000002	5.0	124.0	110.0
412379830	1441066508	31.103902684602204	122.30347077510032	5.0	123.93103448275863	110.0
412379830	1441066509	31.103888034077414	122.30349450476876	5.0	123.86206896551724	110.0
412379830	1441066510	31.103873097469975	122.30351819145916	5.0	123.79310344827586	110.0
412379830	1441066511	31.10385792382428	122.30354183762542	5.0	123.72413793103448	110.0
412379830	1441066512	31.10384256218466	122.30356544572146	5.0	123.6551724137931	110.0
412379830	1441066513	31.103827061595517	122.30358901820124	5.0	123.58620689655173	110.0
412379830	1441066514	31.10381147110119	122.3036125575188	5.0	123.51724137931033	110.0
412379830	1441066515	31.103795839746038	122.30363606612819	5.0	123.44827586206897	110.0
412379830	1441066516	31.10378021657442	122.30365954648353	5.0	123.37931034482757	110.0
412379830	1441066517	31.103764650630737	122.30368300103903	5.0	123.3103448275862	110.0
412379830	1441066518	31.10374919095931	122.30370643224883	5.0	123.24137931034481	110.0
412379830	1441066519	31.103733886604523	122.30372984256724	5.0	123.17241379310344	110.0
412379830	1441066520	31.10371878661073	122.30375323444856	5.0	123.10344827586208	110.0
412379830	1441066521	31.103703940022292	122.30377661034714	5.0	123.03448275862068	110.0
412379830	1441066522	31.103689395883553	122.30379997271737	5.0	122.96551724137932	110.0
412379830	1441066523	31.10367520323889	122.30382332401369	5.0	122.89655172413792	110.0
412379830	1441066524	31.10366141113264	122.30384666669062	5.0	122.82758620689654	110.0
412379830	1441066525	31.103648068609186	122.30387000320268	5.0	122.75862068965517	110.0
412379830	1441066526	31.103635224712875	122.30389333600446	5.0	122.68965517241378	110.0
412379830	1441066527	31.103622928488047	122.30391666755058	5.0	122.62068965517241	110.0
412379830	1441066528	31.10361122897907	122.30394000029577	5.0	122.55172413793102	110.0
412379830	1441066529	31.103600175230298	122.30396333669471	5.0	122.48275862068965	110.0
412379830	1441066530	31.103589816286075	122.30398667920223	5.0	122.41379310344826	110.0
412379830	1441066531	31.10358020119076	122.30401003027306	5.0	122.34482758620689	110.0
412379830	1441066532	31.103571378988704	122.30403339236217	5.0	122.27586206896552	110.0
412379830	1441066533	31.103563398724248	122.30405676792442	5.0	122.20689655172413	110.0
412379830	1441066534	31.103556309441746	122.3040801594148	5.0	122.13793103448276	110.0
412379830	1441066535	31.10355016018554	122.30410356928832	5.0	122.06896551724137	110.0
412379830	1441066536	31.103544999999997	122.30412700000001	5.0	122.0	110.0
412379830	1441066537	31.1035408077527	122.30415044547398	5.011111111111111	121.88888888888889	110.0
412379830	1441066538	31.103537281604407	122.30417386550998	5.022222222222222	121.77777777777777	110.0
412379830	1441066539	31.103534049539135	122.30419721137642	5.033333333333333	121.66666666666666	110.0
412379830	1441066540	31.103530739540922	122.30422043434135	5.044444444444444	121.55555555555556	110.0
412379830	1441066541	31.103526979593894	122.30424348567242	5.055555555555555	121.44444444444444	110.0
412379830	1441066542	31.10352239768212	122.30426631663698	5.066666666666666	121.33333333333333	110.0
412379830	1441066543	31.103516621789773	122.30428887850206	5.0777777777777775	121.22222222222223	110.0
412379830	1441066544	31.103509279900994	122.30431112253427	5.088888888888889	121.11111111111111	110.0
412379830	1441066545	31.103499999999997	122.30433300000001	5.1	121.0	110.0
412379830	1441066546	31.103488523460772	122.30435447999032	5.091666666666667	121.08333333333336	110.0
412379830	1441066547	31.1034750452164	122.3043756028962	5.083333333333333	121.16666666666667	110.0
412379830	1441066548	31.103459873589724	122.30439642693379	5.074999999999999	121.24999999999999	110.0
412379830	1441066549	31.103443316903594	122.30441701031967	5.066666666666666	121.33333333333333	110.0
412379830	1441066550	31.103425683480744	122.30443741127051	5.058333333333334	121.41666666666669	110.0
412379830	1441066551	31.103407281643936	122.30445768800331	5.05	121.5	110.0
412379830	1441066552	31.1033884197159	122.30447789873523	5.041666666666666	121.58333333333331	110.0
412379830	1441066553	31.103369406019294	122.30449810168376	5.033333333333333	121.66666666666666	110.0
412379830	1441066554	31.10335054887679	122.30451835506649	5.025	121.75000000000001	110.0
412379830	1441066555	31.10333215661101	122.30453871710135	5.016666666666667	121.83333333333333	110.0
412379830	1441066556	31.103314537544552	122.3045592460064	5.008333333333333	121.91666666666664	110.0
412379830	1441066557	31.103297999999988	122.30457999999999	5.0	122.0	110.0
412379830	1441066558	31.103282767360636	122.30460102957282	4.99	122.0	110.0
412379830	1441066559	31.103268723252963	122.30462235430431	4.98	122.0	110.0
412379830	1441066560	31.10325566636424	122.30464398604587	4.97	122.0	110.0
412379830	1441066561	31.10324339538171	122.30466593664875	4.96	122.0	110.0
412379830	1441066562	31.103231708992585	122.30468821796399	4.95	122.0	110.0
412379830	1441066563	31.103220405884084	122.30471084184249	4.94	122.0	110.0
412379830	1441066564	31.10320928474341	122.30473382013494	4.930000000000001	122.0	110.0
412379830	1441066565	31.10319814425772	122.30475716469185	4.92	122.0	110.0
412379830	1441066566	31.103186783114204	122.3047808873635	4.91	122.0	110.0
412379830	1441066567	31.103174999999997	122.30480499999999	4.9	122.0	110.0
412379830	1441066568	31.103162643332432	122.30482949865228	4.9222222222222225	122.0	110.0
412379830	1441066569	31.10314976044967	122.30485431617575	4.944444444444445	122.0	110.0
412379830	1441066570	31.10313644842012	122.30487936962687	4.966666666666667	122.0	110.0
412379830	1441066571	31.10312280431227	122.30490457606237	4.988888888888889	122.0	110.0
412379830	1441066572	31.103108925194654	122.3049298525391	5.011111111111111	122.0	110.0
412379830	1441066573	31.103094908135912	122.30495511611402	5.033333333333333	122.0	110.0
412379830	1441066574	31.103080850204698	122.30498028384424	5.055555555555555	122.0	110.0
412379830	1441066575	31.103066848469794	122.30500527278708	5.0777777777777775	122.0	110.0
412379830	1441066576	31.103053	122.30502999999999	5.1	122.0	110.0
412379830	1441066577	31.103039383401413	122.30505439955931	5.09	121.95	110.0
412379830	1441066578	31.103026003429	122.3050784736167	5.08	121.9	110.0
412379830	1441066579	31.103012846374952	122.30510224134265	5.069999999999999	121.85000000000001	110.0
412379830	1441066580	31.102999898531404	122.30512572190753	5.06	121.80000000000001	110.0
412379830	1441066581	31.102987146190497	122.30514893448172	5.05	121.75000000000001	110.0
412379830	1441066582	31.102974575644332	122.3051718982356	5.04	121.69999999999999	110.0
412379830	1441066583	31.102962173185038	122.30519463233952	5.03	121.64999999999999	110.0
412379830	1441066584	31.102949925104703	122.30521715596376	5.02	121.6	110.0
412379830	1441066585	31.102937817695402	122.3052394882786	5.01	121.55	110.0
412379830	1441066586	31.102925837249177	122.30526164845433	5.0	121.5	110.0
412379830	1441066587	31.102913970058108	122.30528365566117	4.99	121.45	110.0
412379830	1441066588	31.10290220241418	122.3053055290693	4.98	121.4	110.0
412379830	1441066589	31.102890520609446	122.30532728784897	4.97	121.35000000000001	110.0
412379830	1441066590	31.102878910935903	122.3053489511703	4.96	121.30000000000001	110.0
412379830	1441066591	31.102867359685526	122.30537053820345	4.95	121.24999999999999	110.0
412379830	1441066592	31.1028558531503	122.30539206811855	4.94	121.19999999999999	110.0
412379830	1441066593	31.10284437762219	122.30541356008565	4.930000000000001	121.14999999999999	110.0
412379830	1441066594	31.102832919393155	122.30543503327493	4.92	121.1	110.0
412379830	1441066595	31.102821464755113	122.30545650685634	4.91	121.05	110.0
412379830	1441066596	31.102809999999998	122.30547800000001	4.9	121.0	110.0
412379830	1441066597	31.102798513619703	122.30549952800752	4.895238095238096	121.04761904761907	109.95238095238096
412379830	1441066598	31.10278700290595	122.30552109070705	4.890476190476191	121.0952380952381	109.90476190476191
412379830	1441066599	31.102775467350494	122.30554268405837	4.885714285714286	121.14285714285715	109.85714285714285
412379830	1441066600	31.10276390644504	122.30556430402127	4.880952380952381	121.19047619047619	109.80952380952381
412379830	1441066601	31.102752319681326	122.30558594655554	4.876190476190477	121.23809523809524	109.76190476190476
412379830	1441066602	31.102740706551074	122.30560760762096	4.871428571428572	121.28571428571428	109.71428571428572
412379830	1441066603	31.10272906654604	122.30562928317732	4.866666666666667	121.33333333333333	109.66666666666667
412379830	1441066604	31.102717399157957	122.30565096918443	4.861904761904762	121.3809523809524	109.61904761904762
412379830	1441066605	31.102705703878538	122.30567266160205	4.857142857142858	121.42857142857143	109.57142857142857
412379830	1441066606	31.102693980199554	122.30569435638998	4.852380952380953	121.47619047619048	109.52380952380952
412379830	1441066607	31.102682227612732	122.305716049508	4.847619047619047	121.52380952380952	109.47619047619048
412379830	1441066608	31.102670445609842	122.30573773691593	4.8428571428571425	121.57142857142857	109.42857142857143
412379830	1441066609	31.102658633682616	122.30575941457357	4.838095238095238	121.6190476190476	109.3809523809524
412379830	1441066610	31.102646791322822	122.3057810784407	4.833333333333333	121.66666666666666	109.33333333333333
412379830	1441066611	31.102634918022193	122.30580272447715	4.828571428571428	121.71428571428572	109.28571428571429
412379830	1441066612	31.10262301327252	122.30582434864269	4.8238095238095235	121.76190476190476	109.23809523809524
412379830	1441066613	31.102611076565548	122.30584594689711	4.819047619047619	121.80952380952381	109.19047619047619
412379830	1441066614	31.102599107393033	122.30586751520026	4.814285714285714	121.85714285714285	109.14285714285715
412379830	1441066615	31.10258710524677	122.30588904951193	4.809523809523809	121.9047619047619	109.09523809523809
412379830	1441066616	31.10257506961849	122.3059105457919	4.804761904761905	121.95238095238093	109.04761904761905
412379830	1441066617	31.102562999999993	122.305932	4.8	122.0	109.0
412379830	1441066618	31.102550893560522	122.30595341775678	4.81	122.1	109.10000000000001
412379830	1441066619	31.102538738179188	122.30597484332566	4.82	122.2	109.2
412379830	1441066620	31.10252651941255	122.30599633063076	4.83	122.3	109.3
412379830	1441066621	31.102514222817106	122.30601793359624	4.84	122.39999999999999	109.4
412379830	1441066622	31.102501833949365	122.30603970614608	4.85	122.50000000000001	109.50000000000001
412379830	1441066623	31.10248933836574	122.30606170220433	4.86	122.60000000000001	109.60000000000001
412379830	1441066624	31.102476721622654	122.30608397569493	4.87	122.7	109.69999999999999
412379830	1441066625	31.10246396927646	122.30610658054184	4.88	122.8	109.8
412379830	1441066626	31.10245106688348	122.30612957066893	4.890000000000001	122.90000000000002	109.9
412379830	1441066627	31.102437999999996	122.30615300000001	4.9	123.00000000000001	110.0
412379830	1441066628	31.102424757456905	122.3061768984183	4.9	123.11111111111111	109.88888888888889
412379830	1441066629	31.102411341183778	122.30620119964458	4.9	123.22222222222223	109.77777777777779
412379830	1441066630	31.102397756384903	122.3062258133591	4.9	123.33333333333334	109.66666666666667
412379830	1441066631	31.102384008264657	122.30625064924219	4.9	123.44444444444444	109.55555555555556
412379830	1441066632	31.102370102027457	122.30627561697415	4.9	123.55555555555556	109.44444444444444
412379830	1441066633	31.102356042877766	122.30630062623544	4.9	123.66666666666667	109.33333333333333
412379830	1441066634	31.102341836020198	122.30632558670649	4.9	123.77777777777777	109.22222222222221
412379830	1441066635	31.102327486659366	122.3063504080678	4.9	123.88888888888889	109.11111111111111
412379830	1441066636	31.102312999999985	122.30637500000002	4.9	124.0	109.0
412379830	1441066637	31.10229838869066	122.30639928936286	4.9	124.0	109.0
412379830	1441066638	31.102283695155283	122.30642327173263	4.9	124.0	109.0
412379830	1441066639	31.102268969261537	122.30644695986479	4.9	124.0	109.0
412379830	1441066640	31.102254260877135	122.30647036651487	4.9	124.0	109.0
412379830	1441066641	31.102239619869763	122.30649350443842	4.9	124.0	109.0
412379830	1441066642	31.102225096107073	122.30651638639102	4.9	124.0	109.0
412379830	1441066643	31.10221073945678	122.30653902512832	4.9	124.0	109.0
412379830	1441066644	31.102196599786495	122.306561433406	4.9	124.0	109.0
412379830	1441066645	31.102182726963896	122.30658362397975	4.9	124.0	109.0
412379830	1441066646	31.102169170856587	122.30660560960533	4.9	124.0	109.0
412379830	1441066647	31.10215598133223	122.30662740303849	4.9	124.0	109.0
412379830	1441066648	31.102143208258447	122.30664901703508	4.9	124.0	109.0
412379830	1441066649	31.102130901502818	122.30667046435094	4.9	124.0	109.0
412379830	1441066650	31.10211911093297	122.30669175774199	4.9	124.0	109.0
412379830	1441066651	31.102107886416498	122.30671290996405	4.9	124.0	109.0
412379830	1441066652	31.102097277820988	122.30673393377316	4.9	124.0	109.0
412379830	1441066653	31.10208733501401	122.30675484192528	4.9	124.0	109.0
412379830	1441066654	31.102078107863132	122.30677564717641	4.9	124.0	109.0
412379830	1441066655	31.10206964623595	122.30679636228264	4.9	124.0	109.0
412379830	1441066656	31.10206199999999	122.30681700000001	4.9	124.0	109.0
412379830	1441066657	31.102055166753086	122.30683757121682	4.911111111111111	124.0	109.0
412379830	1441066658	31.102048935014192	122.30685807934987	4.9222222222222225	124.0	109.0
412379830	1441066659	31.102043041032513	122.30687852594787	4.933333333333334	124.0	109.0
412379830	1441066660	31.10203722105729	122.3068989125593	4.944444444444445	124.0	109.0
412379830	1441066661	31.10203121133772	122.30691924073247	4.955555555555556	124.0	109.0
412379830	1441066662	31.102024748123004	122.30693951201542	4.966666666666667	124.0	109.0
412379830	1441066663	31.10201756766235	122.30695972795598	4.977777777777778	124.0	109.0
412379830	1441066664	31.102009406204953	122.3069798901017	4.988888888888889	124.0	109.0
412379830	1441066665	31.102	122.307	5.0	124.0	109.0
412379830	1441066666	31.101989150672896	122.30702006914785	4.991666666666667	123.91666666666667	109.0
412379830	1441066667	31.10197692135385	122.30704014884161	4.983333333333333	123.83333333333333	109.0
412379830	1441066668	31.101963440549305	122.30706030032742	4.975	123.74999999999999	109.0
412379830	1441066669	31.10194883676563	122.30708058485162	4.966666666666667	123.66666666666667	109.0
412379830	1441066670	31.10193323850916	122.30710106366053	4.958333333333334	123.58333333333334	109.0
412379830	1441066671	31.101916774286195	122.30712179800052	4.95	123.5	109.0
412379830	1441066672	31.10189957260302	122.3071428491181	4.941666666666666	123.41666666666666	109.0
412379830	1441066673	31.101881761965828	122.30716427825979	4.933333333333334	123.33333333333334	109.0
412379830	1441066674	31.101863470880808	122.30718614667214	4.925000000000001	123.25000000000001	109.0
412379830	1441066675	31.101844827854116	122.30720851560183	4.916666666666667	123.16666666666667	109.0
412379830	1441066676	31.10182596139183	122.30723144629553	4.908333333333333	123.08333333333333	109.0
412379830	1441066677	31.101807	122.30725500000001	4.9	123.00000000000001	109.0
412379830	1441066678	31.101788063931185	122.30727920802312	4.905263157894737	123.10526315789474	109.0
412379830	1441066679	31.101769240424154	122.30730398191676	4.910526315789474	123.21052631578948	109.0
412379830	1441066680	31.10175060846435	122.30732920329397	4.915789473684211	123.3157894736842	109.0
412379830	1441066681	31.101732247037287	122.30735475376802	4.921052631578948	123.42105263157895	109.0
412379830	1441066682	31.101714235128586	122.30738051495229	4.926315789473684	123.5263157894737	109.0
412379830	1441066683	31.101696651723948	122.30740636846039	4.931578947368421	123.63157894736844	109.0
412379830	1441066684	31.101679575809158	122.30743219590612	4.936842105263158	123.73684210526318	109.0
412379830	1441066685	31.10166308637016	122.30745787890338	4.942105263157895	123.8421052631579	109.0
412379830	1441066686	31.101647262392923	122.30748329906628	4.947368421052632	123.94736842105264	109.0
412379830	1441066687	31.101632182863543	122.30750833800911	4.9526315789473685	124.05263157894737	109.0
412379830	1441066688	31.101617926768228	122.30753287734622	4.957894736842105	124.15789473684211	109.0
412379830	1441066689	31.10160457309325	122.30755679869219	4.963157894736843	124.26315789473685	109.0
412379830	1441066690	31.101592200824946	122.30757998366161	4.968421052631579	124.36842105263158	109.0
412379830	1441066691	31.101580888949762	122.30760231386922	4.973684210526316	124.47368421052632	109.0
412379830	1441066692	31.10157071645421	122.30762367092986	4.978947368421053	124.57894736842107	109.0
412379830	1441066693	31.101561762324824	122.30764393645836	4.984210526315789	124.68421052631581	109.0
412379830	1441066694	31.101554105548228	122.30766299206962	4.989473684210527	124.78947368421055	109.0
412379830	1441066695	31.101547825111062	122.30768071937854	4.994736842105263	124.89473684210527	109.0
412379830	1441066696	31.101543	122.307697	5.0	125.00000000000001	109.0
412379830	1441066697	31.10153960207359	122.30771181720728	5.0	124.8888888888889	109.0
412379830	1441066698	31.10153717467765	122.30772556090722	5.0	124.77777777777779	109.0
412379830	1441066699	31.1015351540297	122.30773872266468	5.0	124.66666666666669	109.0
412379830	1441066700	31.10153297634696	122.30775179404411	5.0	124.55555555555557	109.0
412379830	1441066701	31.101530077846494	122.3077652666097	5.0	124.44444444444444	109.0
412379830	1441066702	31.10152589474513	122.30777963192517	5.0	124.33333333333333	109.0
412379830	1441066703	31.101519863259455	122.30779538155375	5.0	124.22222222222221	109.0
412379830	1441066704	31.10151141960577	122.30781300705809	5.0	124.1111111111111	109.0
412379830	1441066705	31.1015	122.307833	5.0	124.0	109.0
412379830	1441066706	31.101485229441156	122.30785569659851	5.009090909090909	124.09090909090908	109.0909090909091
412379830	1441066707	31.101467488061736	122.30788081170518	5.0181818181818185	124.18181818181819	109.18181818181817
412379830	1441066708	31.101447344777906	122.30790790483015	5.027272727272727	124.27272727272727	109.27272727272728
412379830	1441066709	31.101425368506085	122.30793653548427	5.036363636363636	124.36363636363636	109.36363636363637
412379830	1441066710	31.10140212816303	122.3079662631793	5.045454545454545	124.45454545454547	109.45454545454545
412379830	1441066711	31.10137819266592	122.30799664742787	5.054545454545455	124.54545454545455	109.54545454545455
412379830	1441066712	31.10135413093232	122.30802724774395	5.0636363636363635	124.63636363636365	109.63636363636363
412379830	1441066713	31.10133051188025	122.30805762364245	5.072727272727272	124.72727272727273	109.72727272727273
412379830	1441066714	31.101307904428193	122.30808733463964	5.081818181818181	124.81818181818181	109.81818181818183
412379830	1441066715	31.101286877495014	122.30811594025273	5.090909090909091	124.90909090909093	109.9090909090909
412379830	1441066716	31.101267999999994	122.30814300000002	5.1	125.00000000000001	110.0
412379830	1441066717	31.101251673923166	122.30816819508192	5.088888888888889	124.8888888888889	109.88888888888889
412379830	1441066718	31.101237633486303	122.3081916934245	5.0777777777777775	124.77777777777779	109.77777777777779
412379830	1441066719	31.101225445971345	122.30821378463445	5.066666666666666	124.66666666666669	109.66666666666667
412379830	1441066720	31.101214678659975	122.30823475831765	5.055555555555555	124.55555555555557	109.55555555555556
412379830	1441066721	31.101204898833615	122.30825490407945	5.044444444444444	124.44444444444444	109.44444444444444
412379830	1441066722	31.101195673773503	122.30827451152459	5.033333333333333	124.33333333333333	109.33333333333333
412379830	1441066723	31.101186570760685	122.30829387025726	5.022222222222222	124.22222222222221	109.22222222222221
412379830	1441066724	31.101177157075952	122.30831326988131	5.011111111111111	124.1111111111111	109.11111111111111
412379830	1441066725	31.101166999999997	122.308333	5.0	124.0	109.0
412379830	1441066726	31.101155763676342	122.3083532917929	5.016666666666667	124.0	109.0
412379830	1441066727	31.101143499700562	122.30837414274608	5.033333333333333	124.0	109.0
412379830	1441066728	31.101130356531296	122.30839549192241	5.05	124.0	109.0
412379830	1441066729	31.101116482627276	122.3084172783849	5.066666666666666	124.0	109.0
412379830	1441066730	31.10110202644719	122.30843944119668	5.083333333333333	124.0	109.0
412379830	1441066731	31.101087136449845	122.3084619194211	5.1	124.0	109.0
412379830	1441066732	31.10107196109405	122.3084846521216	5.116666666666667	124.0	109.0
412379830	1441066733	31.10105664883866	122.30850757836188	5.133333333333334	124.0	109.0
412379830	1441066734	31.101041348142573	122.30853063720575	5.15	124.0	109.0
412379830	1441066735	31.101026207464766	122.30855376771723	5.166666666666667	124.0	109.0
412379830	1441066736	31.10101137526422	122.30857690896052	5.183333333333334	124.0	109.0
412379830	1441066737	31.100996999999996	122.30860000000001	5.2	124.0	109.0
412379830	1441066738	31.10098317709135	122.30862299515694	5.21	124.0	109.0
412379830	1441066739	31.100969789798114	122.3086459097792	5.22	124.0	109.0
412379830	1441066740	31.10095666834029	122.3086687744712	5.23	124.0	109.0
412379830	1441066741	31.100943642937825	122.30869161983718	5.24	124.0	109.0
412379830	1441066742	31.100930543810666	122.30871447648114	5.25	124.0	109.0
412379830	1441066743	31.10091720117869	122.30873737500698	5.26	124.0	109.0
412379830	1441066744	31.100903445261793	122.3087603460184	5.27	124.0	109.0
412379830	1441066745	31.100889106279833	122.30878342011886	5.28	124.0	109.0
412379830	1441066746	31.10087401445264	122.30880662791171	5.29	124.0	109.0
412379830	1441066747	31.100858000000002	122.30883	5.3	124.0	109.0
412379830	1441066748	31.100840994186928	122.3088535796182	5.288888888888889	124.1111111111111	109.0
412379830	1441066749	31.10082333245933	122.30887746052662	5.277777777777778	124.22222222222221	109.0
412379830	1441066750	31.100805451308286	122.3089017491174	5.266666666666667	124.33333333333333	109.0
412379830	1441066751	31.10078778722479	122.308926551783	5.2555555555555555	124.44444444444444	109.0
412379830	1441066752	31.100770776699775	122.30895197491637	5.2444444444444445	124.55555555555557	109.0
412379830	1441066753	31.100754856224082	122.30897812491072	5.233333333333333	124.66666666666669	109.0
412379830	1441066754	31.100740462288464	122.30900510815987	5.222222222222222	124.77777777777779	109.0
412379830	1441066755	31.10072803138358	122.30903303105801	5.211111111111111	124.8888888888889	109.0
412379830	1441066756	31.100718	122.30906200000001	5.2	125.00000000000001	109.0
412379830	1441066757	31.10071061160075	122.30909204683046	5.2	124.8888888888889	109.0
412379830	1441066758	31.10070533753917	122.30912290519082	5.2	124.77777777777779	109.0
412379830	1441066759	31.100701456141415	122.30915423417105	5.2	124.66666666666669	109.0
412379830	1441066760	31.100698245733966	122.30918569286031	5.2	124.55555555555557	109.0
412379830	1441066761	31.100694984643646	122.30921694034684	5.2	124.44444444444444	109.0
412379830	1441066762	31.100690951197514	122.30924763571797	5.2	124.33333333333333	109.0
412379830	1441066763	31.10068542372303	122.30927743806018	5.2	124.22222222222221	109.0
412379830	1441066764	31.100677680547868	122.30930600645915	5.2	124.1111111111111	109.0
412379830	1441066765	31.100667	122.30933300000001	5.2	124.0	109.0
412379830	1441066766	31.10065287659904	122.30935815553833	5.218181818181819	124.18181818181819	109.0
412379830	1441066767	31.10063566963044	122.30938152101368	5.236363636363636	124.36363636363636	109.0
412379830	1441066768	31.100615954570998	122.30940322213728	5.254545454545455	124.54545454545455	109.0
412379830	1441066769	31.100594306897356	122.3094233846211	5.272727272727273	124.72727272727273	109.0
412379830	1441066770	31.10057130208606	122.30944213417774	5.290909090909091	124.9090909090909	109.0
412379830	1441066771	31.100547515613478	122.3094595965202	5.3090909090909095	125.0909090909091	109.0
412379830	1441066772	31.100523522955967	122.30947589736193	5.327272727272727	125.27272727272727	109.0
412379830	1441066773	31.10049989958972	122.3094911624167	5.345454545454546	125.45454545454545	109.0
412379830	1441066774	31.10047722099093	122.30950551739846	5.363636363636364	125.63636363636364	109.0
412379830	1441066775	31.10045606263569	122.30951908802145	5.381818181818182	125.81818181818181	109.0
412379830	1441066776	31.100436999999996	122.309532	5.4	126.0	109.0
412379830	1441066777	31.100420441622752	122.30954441702993	5.388888888888889	125.77777777777779	109.0
412379830	1441066778	31.100406128294278	122.30955665473235	5.377777777777778	125.55555555555556	109.0
412379830	1441066779	31.10039363386766	122.30956906670926	5.366666666666667	125.33333333333334	109.0
412379830	1441066780	31.100382532195862	122.30958200656228	5.355555555555556	125.11111111111111	109.0
412379830	1441066781	31.100372397131693	122.30959582789266	5.344444444444444	124.88888888888887	109.0
412379830	1441066782	31.100362802527716	122.30961088430128	5.333333333333333	124.66666666666666	109.0
412379830	1441066783	31.10035332223638	122.30962752938872	5.322222222222222	124.44444444444444	109.0
412379830	1441066784	31.100343530109857	122.30964611675509	5.311111111111111	124.22222222222221	109.0
412379830	1441066785	31.100333	122.309667	5.3	124.0	109.0
412379830	1441066786	31.10032138571067	122.30969042425296	5.309090909090909	124.0	109.0909090909091
412379830	1441066787	31.100308660854797	122.30971620076488	5.318181818181818	124.0	109.18181818181817
412379830	1441066788	31.100294878997676	122.30974403231717	5.327272727272727	124.0	109.27272727272728
412379830	1441066789	31.100280093704782	122.30977362169126	5.336363636363636	124.0	109.36363636363637
412379830	1441066790	31.10026435854176	122.30980467166876	5.345454545454546	124.0	109.45454545454545
412379830	1441066791	31.100247727074493	122.30983688503144	5.3545454545454545	124.0	109.54545454545455
412379830	1441066792	31.10023025286912	122.30986996456126	5.363636363636364	124.0	109.63636363636363
412379830	1441066793	31.1002119894921	122.30990361304043	5.372727272727273	124.0	109.72727272727273
412379830	1441066794	31.10019299051014	122.3099375332514	5.381818181818182	124.0	109.81818181818183
412379830	1441066795	31.10017330949032	122.30997142797688	5.3909090909090915	124.0	109.9090909090909
412379830	1441066796	31.100152999999995	122.31000499999999	5.4	124.0	110.0
412379830	1441066797	31.10013213756608	122.31003799410895	5.3950000000000005	124.0	109.95
412379830	1441066798	31.10011088555265	122.31007032311157	5.390000000000001	124.0	109.9
412379830	1441066799	31.100089429283088	122.31010194182096	5.385000000000001	124.0	109.85
412379830	1441066800	31.10006795408079	122.31013280505039	5.38	124.0	109.8
412379830	1441066801	31.100046645269206	122.31016286761347	5.375	124.0	109.75
412379830	1441066802	31.100025688171844	122.31019208432409	5.37	124.0	109.69999999999999
412379830	1441066803	31.100005268112184	122.31022040999638	5.365	124.0	109.65
412379830	1441066804	31.099985570413786	122.3102477994447	5.36	124.0	109.60000000000001
412379830	1441066805	31.0999667804002	122.31027420748363	5.355	124.0	109.55000000000001
412379830	1441066806	31.09994908339505	122.31029958892795	5.35	124.0	109.50000000000001
412379830	1441066807	31.099932664721894	122.31032389859263	5.345	124.0	109.45
412379830	1441066808	31.099917709704368	122.31034709129268	5.34	124.0	109.4
412379830	1441066809	31.0999044036661	122.31036912184337	5.335	124.0	109.35000000000001
412379830	1441066810	31.099892931930675	122.3103899450599	5.33	124.0	109.3
412379830	1441066811	31.099883479821738	122.31040951575767	5.325	124.0	109.25
412379830	1441066812	31.099876232662897	122.31042778875198	5.32	124.0	109.2
412379830	1441066813	31.099871375777738	122.31044471885814	5.3149999999999995	124.0	109.15
412379830	1441066814	31.099869094489836	122.31046026089142	5.31	124.0	109.10000000000001
412379830	1441066815	31.09986957412275	122.31047436966703	5.305	124.0	109.05
412379830	1441066816	31.099873	122.310487	5.3	124.0	109.0
412379830	1441066817	31.09987923646817	122.310498299178	5.3	124.22222222222221	109.11111111111111
412379830	1441066818	31.099886863966237	122.31050918437971	5.3	124.44444444444444	109.22222222222221
412379830	1441066819	31.099894141955915	122.31052076525626	5.3	124.66666666666666	109.33333333333333
412379830	1441066820	31.099899329898555	122.31053415145814	5.3	124.88888888888887	109.44444444444444
412379830	1441066821	31.099900687254934	122.31055045263506	5.3	125.11111111111111	109.55555555555556
412379830	1441066822	31.0998964734851	122.31057077843496	5.3	125.33333333333334	109.66666666666667
412379830	1441066823	31.099884948048032	122.31059623850304	5.3	125.55555555555556	109.77777777777779
412379830	1441066824	31.099864370401193	122.31062794247997	5.3	125.77777777777779	109.88888888888889
412379830	1441066825	31.099833	122.310667	5.3	126.0	110.0
412379830	1441066826	31.09979069348521	122.31071317759228	5.325	126.0	110.25
412379830	1441066827	31.09974369625102	122.31076086940267	5.35	126.0	110.5
412379830	1441066828	31.099699850889028	122.31080312650523	5.375	126.0	110.75
412379830	1441066829	31.099666999999986	122.31083300000002	5.4	126.0	111.0
412379830	1441066830	31.099650417544964	122.31084628037492	5.4	126.75	111.25
412379830	1441066831	31.0996451029052	122.3108497156077	5.4	127.50000000000001	111.50000000000001
412379830	1441066832	31.09964348681329	122.31085279303763	5.4	128.25	111.75000000000001
412379830	1441066833	31.099638	122.310865	5.4	129.0	112.0
412379830	1441066834	31.099622901988283	122.31089233229206	5.5	129.33333333333331	112.33333333333333
412379830	1441066835	31.099599767484495	122.31092681957826	5.6000000000000005	129.66666666666669	112.66666666666667
412379830	1441066836	31.09957199999999	122.31095699999999	5.7	130.0	113.0
412379830	1441066837	31.099543190653463	122.31097485313447	5.666666666666667	131.0	113.66666666666667
412379830	1441066838	31.09951768095322	122.31098612424313	5.633333333333333	132.0	114.33333333333334
412379830	1441066839	31.0995	122.311	5.6	133.0	115.0
412379830	1441066840	31.099491816869037	122.31102347737729	5.666666666666666	134.0	115.66666666666666
412379830	1441066841	31.099483360546895	122.31105479455418	5.733333333333333	135.0	116.33333333333334
412379830	1441066842	31.099461999999992	122.31108999999998	5.8	136.0	117.0
412379830	1441066843	31.09942024557815	122.31112468177693	5.8	136.33333333333334	117.33333333333333
412379830	1441066844	31.09937117315746	122.31115258639291	5.8	136.66666666666669	117.66666666666669
412379830	1441066845	31.099333	122.31116700000001	5.8	137.0	118.00000000000001
412379830	1441066846	31.099318933287023	122.31116451396205	5.825	137.25	118.75000000000001
412379830	1441066847	31.099322139869514	122.31115494040641	5.85	137.5	119.5
412379830	1441066848	31.099330776517093	122.31115139664624	5.875	137.74999999999997	120.25
412379830	1441066849	31.099333	122.31116700000001	5.9	138.0	121.0
412379830	1441066850	31.09931975377927	122.31120905793343	5.966666666666667	139.33333333333334	121.33333333333333
412379830	1441066851	31.099293128116532	122.31126163851874	6.033333333333333	140.66666666666666	121.66666666666666
412379830	1441066852	31.099258	122.31130299999998	6.1	142.0	122.0
412379830	1441066853	31.09921986233074	122.31131846167203	6.1	142.0	122.66666666666666
412379830	1441066854	31.099186671555934	122.31132158689087	6.1	142.0	123.33333333333334
412379830	1441066855	31.099167	122.311333	6.1	142.0	124.0
412379830	1441066856	31.09916585822489	122.31136748130093	6.125	142.5	124.49999999999999
412379830	1441066857	31.099174009767314	122.31141643497881	6.15	143.0	125.00000000000001
412379830	1441066858	31.099178656421092	122.31146542117392	6.175	143.5	125.5
412379830	1441066859	31.09916700000001	122.31150000000001	6.2	144.0	126.0
412379830	1441066860	31.099130567125545	122.31151051329147	6.266666666666667	145.0	126.66666666666666
412379830	1441066861	31.09907818359621	122.31150642980133	6.333333333333334	146.0	127.33333333333334
412379830	1441066862	31.099022999999992	122.311502	6.4	147.0	128.0
412379830	1441066863	31.098975747210126	122.31150858414908	6.428571428571429	147.28571428571428	128.57142857142858
412379830	1441066864	31.098937477237854	122.31152598178065	6.457142857142857	147.57142857142856	129.14285714285714
412379830	1441066865	31.09890682237781	122.31155110225588	6.485714285714286	147.85714285714286	129.7142857142857
412379830	1441066866	31.098882414925253	122.31158085494289	6.514285714285714	148.14285714285714	130.2857142857143
412379830	1441066867	31.09886288717756	122.31161214921357	6.542857142857143	148.42857142857142	130.85714285714286
412379830	1441066868	31.098846871434837	122.3116418944414	6.571428571428571	148.7142857142857	131.42857142857144
412379830	1441066869	31.098832999999996	122.311667	6.6	149.0	132.0
412379830	1441066870	31.098819808810365	122.31168525510152	6.642857142857142	149.28571428571428	132.2857142857143
412379830	1441066871	31.098805448332605	122.31169796831169	6.685714285714286	149.57142857142856	132.57142857142858
412379830	1441066872	31.09878797266419	122.31170732803302	6.728571428571429	149.85714285714286	132.85714285714286
412379830	1441066873	31.098765435901516	122.31171552266622	6.771428571428571	150.14285714285714	133.14285714285714
412379830	1441066874	31.098735892140198	122.31172474060966	6.814285714285714	150.42857142857142	133.42857142857144
412379830	1441066875	31.09869739547513	122.31173717025801	6.857142857142858	150.7142857142857	133.71428571428572
412379830	1441066876	31.098648000000008	122.31175500000002	6.9	151.0	134.0
412379830	1441066877	31.098588909375703	122.31177931548872	6.9	151.33333333333331	134.33333333333334
412379830	1441066878	31.098533925539115	122.31180679147263	6.9	151.66666666666669	134.66666666666666
412379830	1441066879	31.098500000000005	122.311833	6.9	152.0	135.0
412379830	1441066880	31.0984973044111	122.31185387875436	6.9	152.25	135.25
412379830	1441066881	31.098508890982696	122.31186682786144	6.9	152.5	135.50000000000003
412379830	1441066882	31.098511032063428	122.31186961303814	6.9	152.75000000000003	135.75
412379830	1441066883	31.098480000000002	122.31186	6.9	153.0	136.0
412379830	1441066884	31.09840575390852	122.31184054921042	6.9	152.5	136.0
412379830	1441066885	31.098332999999997	122.311833	6.9	152.0	136.0
412379830	1441066886	31.098306197420726	122.31185681605078	6.925000000000001	152.25	136.0
412379830	1441066887	31.098314069938006	122.31190317990087	6.95	152.5	136.0
412379830	1441066888	31.098331407481066	122.31195620381274	6.975	152.75000000000003	136.0
412379830	1441066889	31.098332999999993	122.312	7.0	153.0	136.0
412379830	1441066890	31.098301111275312	122.31202323085695	7.066666666666666	152.33333333333334	136.0
412379830	1441066891	31.098247900332552	122.31203275968014	7.133333333333334	151.66666666666666	136.0
412379830	1441066892	31.09819299999999	122.31204	7.2	151.0	136.0
412379830	1441066893	31.09815179058283	122.31205387554375	7.2	151.25	135.75
412379830	1441066894	31.098122642306063	122.31207335087404	7.2	151.5	135.50000000000003
412379830	1441066895	31.098099672875765	122.31209490076735	7.2	151.75	135.25
412379830	1441066896	31.098077000000004	122.31211500000002	7.2	152.0	135.0
412379830	1441066897	31.098050047953024	122.312131143167	7.216666666666667	151.66666666666669	135.0
412379830	1441066898	31.098019467266507	122.31214490414357	7.233333333333333	151.33333333333334	135.0
412379830	1441066899	31.097987215035175	122.31215887662391	7.25	151.00000000000003	135.0
412379830	1441066900	31.097955248352612	122.31217565430015	7.266666666666667	150.66666666666666	135.0
412379830	1441066901	31.097925524310934	122.31219783086242	7.283333333333333	150.33333333333334	135.0
412379830	1441066902	31.097899999999996	122.312228	7.3	150.0	135.0
412379830	1441066903	31.09787932893833	122.31226655541174	7.366666666666666	150.0	135.0
412379830	1441066904	31.097858950374512	122.31230509083107	7.433333333333334	150.0	135.0
412379830	1441066905	31.097832999999994	122.312333	7.5	150.0	135.0
412379830	1441066906	31.097797344852275	122.31234290714823	7.525	150.0	135.0
412379830	1441066907	31.097754777320628	122.31234035844044	7.55	150.0	135.0
412379830	1441066908	31.097709821128603	122.31233413051626	7.574999999999999	150.0	135.0
412379830	1441066909	31.097667000000005	122.312333	7.6	150.0	135.0
412379830	1441066910	31.097629873593622	122.3123437770535	7.616666666666666	149.83333333333334	134.83333333333334
412379830	1441066911	31.09759814530672	122.31236540604556	7.633333333333333	149.66666666666669	134.66666666666666
412379830	1441066912	31.09757055447045	122.31239486490337	7.65	149.5	134.5
412379830	1441066913	31.09754584041704	122.31242913155869	7.666666666666667	149.33333333333331	134.33333333333334
412379830	1441066914	31.09752274248099	122.31246518394573	7.683333333333334	149.16666666666666	134.16666666666669
412379830	1441066915	31.097500000000007	122.31250000000001	7.7	149.0	134.0
412379830	1441066916	31.097476561264134	122.31253115006112	7.733333333333333	148.91666666666666	134.0
412379830	1441066917	31.097452210361542	122.31255857408156	7.766666666666667	148.83333333333334	134.0
412379830	1441066918	31.097426940329008	122.3125828044166	7.8	148.75	134.0
412379830	1441066919	31.09740074420266	122.31260437342128	7.833333333333333	148.66666666666666	134.0
412379830	1441066920	31.097373615018014	122.31262381345013	7.866666666666666	148.58333333333331	134.0
412379830	1441066921	31.097345545810203	122.31264165685725	7.9	148.5	134.0
412379830	1441066922	31.097316529613952	122.31265843599616	7.933333333333334	148.41666666666669	134.0
412379830	1441066923	31.097286559463665	122.31267468321992	7.966666666666667	148.33333333333334	134.0
412379830	1441066924	31.097255628393444	122.31269093088085	8.0	148.25	134.0
412379830	1441066925	31.09722372943712	122.31270771133069	8.033333333333333	148.16666666666666	134.0
412379830	1441066926	31.097190855628234	122.31272555692036	8.066666666666666	148.08333333333334	134.0
412379830	1441066927	31.097157	122.31274500000002	8.1	148.0	134.0
412379830	1441066928	31.097122184435857	122.31276643613923	8.144444444444444	147.88888888888889	134.0
412379830	1441066929	31.097086546221504	122.312789713788	8.188888888888888	147.77777777777777	134.0
412379830	1441066930	31.097050251493393	122.31281454461697	8.233333333333333	147.66666666666669	134.0
412379830	1441066931	31.097013466388116	122.31284064029721	8.277777777777777	147.55555555555557	134.0
412379830	1441066932	31.096976357042436	122.31286771250046	8.322222222222223	147.44444444444443	134.0
412379830	1441066933	31.09693908959339	122.31289547289909	8.366666666666667	147.33333333333331	134.0
412379830	1441066934	31.096901830178233	122.31292363316605	8.411111111111111	147.2222222222222	134.0
412379830	1441066935	31.09686474493451	122.31295190497494	8.455555555555556	147.11111111111111	134.0
412379830	1441066936	31.096827999999995	122.31298	8.5	147.0	134.0
412379830	1441066937	31.096791728085392	122.31300768319674	8.515	147.0	134.0
412379830	1441066938	31.096755928192078	122.3130349326434	8.53	147.0	134.0
412379830	1441066939	31.096720565894106	122.31306177969874	8.545	147.0	134.0
412379830	1441066940	31.09668560676547	122.31308825572151	8.56	147.0	134.0
412379830	1441066941	31.096651016380108	122.31311439207023	8.575	147.0	134.0
412379830	1441066942	31.096616760311942	122.31314022010346	8.59	147.0	134.0
412379830	1441066943	31.096582804134908	122.3131657711796	8.605	147.0	134.0
412379830	1441066944	31.096549113422853	122.31319107665699	8.620000000000001	147.0	134.0
412379830	1441066945	31.09651565374965	122.31321616789384	8.635	147.0	134.0
412379830	1441066946	31.096482390689076	122.31324107624832	8.65	147.0	134.0
412379830	1441066947	31.096449289814952	122.31326583307852	8.665000000000001	147.0	134.0
412379830	1441066948	31.096416316701035	122.31329046974244	8.68	147.0	134.0
412379830	1441066949	31.09638343692106	122.31331501759796	8.695	147.0	134.0
412379830	1441066950	31.096350616048728	122.31333950800293	8.71	147.0	134.0
412379830	1441066951	31.096317819657735	122.31336397231512	8.725000000000001	147.0	134.0
412379830	1441066952	31.096285013321744	122.31338844189219	8.74	147.0	134.0
412379830	1441066953	31.096252162614377	122.31341294809172	8.755	147.0	134.0
412379830	1441066954	31.09621923310925	122.31343752227126	8.770000000000001	147.0	134.0
412379830	1441066955	31.09618619037994	122.31346219578823	8.785	147.0	134.0
412379830	1441066956	31.096153000000005	122.313487	8.8	147.0	134.0
412379830	1441066957	31.096119635045245	122.31351196264565	8.831578947368422	146.9473684210526	134.0
412379830	1441066958	31.096086098600566	122.31353709699147	8.863157894736842	146.89473684210526	134.0
412379830	1441066959	31.09605240125311	122.31356241268558	8.894736842105264	146.8421052631579	134.0
412379830	1441066960	31.096018553590024	122.3135879193761	8.926315789473685	146.78947368421052	134.0
412379830	1441066961	31.095984566198435	122.31361362671112	8.957894736842105	146.73684210526315	134.0
412379830	1441066962	31.095950449665487	122.31363954433868	8.989473684210527	146.68421052631578	134.0
412379830	1441066963	31.095916214578274	122.31366568190694	9.021052631578948	146.6315789473684	134.0
412379830	1441066964	31.095881871523957	122.31369204906399	9.052631578947368	146.57894736842104	134.0
412379830	1441066965	31.09584743108959	122.31371865545786	9.08421052631579	146.52631578947367	134.0
412379830	1441066966	31.095812903862285	122.31374551073668	9.115789473684211	146.47368421052633	134.0
412379830	1441066967	31.095778300429135	122.31377262454848	9.147368421052633	146.42105263157893	134.0
412379830	1441066968	31.0957436313772	122.3138000065414	9.178947368421053	146.3684210526316	134.0
412379830	1441066969	31.095708907293538	122.31382766636345	9.210526315789474	146.3157894736842	134.0
412379830	1441066970	31.095674138765233	122.31385561366274	9.242105263157896	146.26315789473685	134.0
412379830	1441066971	31.095639336379307	122.31388385808732	9.273684210526316	146.21052631578948	134.0
412379830	1441066972	31.095604510722804	122.31391240928528	9.305263157894737	146.1578947368421	134.0
412379830	1441066973	31.095569672382737	122.31394127690467	9.336842105263159	146.10526315789474	134.0
412379830	1441066974	31.095534831946136	122.31397047059355	9.368421052631579	146.05263157894737	134.0
412379830	1441066975	31.095500000000005	122.314	9.4	146.0	134.0
412379830	1441066976	31.09546515675044	122.31402984266072	9.40909090909091	146.0909090909091	134.0909090909091
412379830	1441066977	31.09543016088019	122.314059847667	9.418181818181818	146.1818181818182	134.18181818181822
412379830	1441066978	31.09539484069124	122.31408983199891	9.427272727272728	146.27272727272728	134.27272727272728
412379830	1441066979	31.095359024485756	122.31411961263649	9.436363636363637	146.36363636363635	134.36363636363637
412379830	1441066980	31.095322540566087	122.31414900655983	9.445454545454545	146.45454545454544	134.45454545454544
412379830	1441066981	31.095285217234714	122.31417783074913	9.454545454545455	146.54545454545456	134.54545454545456
412379830	1441066982	31.095246882794306	122.31420590218468	9.463636363636363	146.63636363636363	134.63636363636365
412379830	1441066983	31.09520736554764	122.31423303784686	9.472727272727273	146.72727272727272	134.72727272727272
412379830	1441066984	31.09516649379764	122.31425905471625	9.481818181818182	146.8181818181818	134.8181818181818
412379830	1441066985	31.09512409584739	122.31428376977364	9.49090909090909	146.9090909090909	134.9090909090909
412379830	1441066986	31.095079999999992	122.31430700000001	9.5	147.0	135.0
412379830	1441066987	31.09503415609239	122.31432867341033	9.522222222222222	147.0	135.0
412379830	1441066988	31.094987000095987	122.31434916215409	9.544444444444444	147.0	135.0
412379830	1441066989	31.0949390895156	122.31436894941415	9.566666666666666	147.0	135.0
412379830	1441066990	31.094890981855706	122.31438851837288	9.588888888888889	147.0	135.0
412379830	1441066991	31.09484323462052	122.31440835221225	9.61111111111111	147.0	135.0
412379830	1441066992	31.09479640531391	122.31442893411375	9.633333333333333	147.0	135.0
412379830	1441066993	31.09475105143953	122.31445074725836	9.655555555555555	147.0	135.0
412379830	1441066994	31.094707730500613	122.3144742748269	9.677777777777777	147.0	135.0
412379830	1441066995	31.094667	122.31450000000001	9.7	147.0	135.0
412379830	1441066996	31.09462924660678	122.31452826380318	9.727272727272727	147.0	135.0
412379830	1441066997	31.09459417365632	122.31455883864133	9.754545454545454	147.0	135.0
412379830	1441066998	31.09456131365088	122.31459135476445	9.781818181818181	147.0	135.0
412379830	1441066999	31.094530199092937	122.31462544242265	9.809090909090909	147.0	135.0
412379830	1441067000	31.094500362485313	122.31466073186607	9.836363636363636	147.0	135.0
412379830	1441067001	31.094471336331132	122.31469685334473	9.863636363636363	147.0	135.0
412379830	1441067002	31.09444265313396	122.31473343710846	9.89090909090909	147.0	135.0
412379830	1441067003	31.094413845397725	122.31477011340672	9.918181818181818	147.0	135.0
412379830	1441067004	31.094384445626755	122.3148065124888	9.945454545454545	147.0	135.0
412379830	1441067005	31.094353986325793	122.31484226460364	9.972727272727273	147.0	135.0
412379830	1441067006	31.094321999999984	122.314877	10.0	147.0	135.0
412379830	1441067007	31.094288135853287	122.31491042983725	10.01	147.0	135.0
412379830	1441067008	31.094252509883443	122.31494258891797	10.02	147.0	135.0
412379830	1441067009	31.094215354786606	122.31497359295571	10.03	147.0	135.0
412379830	1441067010	31.094176903258745	122.3150035576643	10.04	147.0	135.0
412379830	1441067011	31.094137387995715	122.31503259875777	10.05	147.0	135.0
412379830	1441067012	31.09409704169324	122.31506083195035	10.06	147.0	135.0
412379830	1441067013	31.09405609704698	122.31508837295637	10.07	147.0	135.0
412379830	1441067014	31.094014786752414	122.31511533749025	10.08	147.0	135.0
412379830	1441067015	31.093973343504967	122.31514184126661	10.09	147.0	135.0
412379830	1441067016	31.093932	122.315168	10.1	147.0	135.0
412379830	1441067017	31.09389094404149	122.3151939168147	10.11578947368421	146.9473684210526	135.0
412379830	1441067018	31.093850183868508	122.31521964447325	10.131578947368421	146.89473684210526	135.0
412379830	1441067019	31.093809682828873	122.31524522314758	10.147368421052631	146.8421052631579	135.0
412379830	1441067020	31.09376940427033	122.31527069300961	10.163157894736841	146.78947368421052	135.0
412379830	1441067021	31.093729311540624	122.31529609423106	10.178947368421053	146.73684210526315	135.0
412379830	1441067022	31.093689367987448	122.31532146698356	10.194736842105263	146.68421052631578	135.0
412379830	1441067023	31.093649536958456	122.3153468514387	10.210526315789474	146.6315789473684	135.0
412379830	1441067024	31.0936097818013	122.31537228776789	10.226315789473684	146.57894736842104	135.0
412379830	1441067025	31.093570065863574	122.31539781614246	10.242105263157894	146.52631578947367	135.0
412379830	1441067026	31.09353035249281	122.31542347673367	10.257894736842106	146.47368421052633	135.0
412379830	1441067027	31.093490605036564	122.31544930971259	10.273684210526316	146.42105263157893	135.0
412379830	1441067028	31.093450786842325	122.31547535525021	10.289473684210526	146.3684210526316	135.0
412379830	1441067029	31.093410861257514	122.31550165351753	10.305263157894737	146.3157894736842	135.0
412379830	1441067030	31.0933707916296	122.31552824468521	10.321052631578947	146.26315789473685	135.0
412379830	1441067031	31.093330541305928	122.31555516892405	10.336842105263159	146.21052631578948	135.0
412379830	1441067032	31.093290073633856	122.31558246640454	10.352631578947369	146.1578947368421	135.0
412379830	1441067033	31.09324935196067	122.31561017729716	10.368421052631579	146.10526315789474	135.0
412379830	1441067034	31.093208339633648	122.31563834177226	10.38421052631579	146.05263157894737	135.0
412379830	1441067035	31.093166999999998	122.31566700000002	10.4	146.0	135.0
412379830	1441067036	31.093125311153464	122.31569618306118	10.405000000000001	146.0	135.0
412379830	1441067037	31.093083310173924	122.31572588567887	10.41	146.0	135.0
412379830	1441067038	31.093041048887812	122.31575609348697	10.415000000000001	146.0	135.0
412379830	1441067039	31.092998579121577	122.31578679211938	10.42	146.0	135.0
412379830	1441067040	31.092955952701715	122.31581796721017	10.425	146.0	135.0
412379830	1441067041	31.092913221454673	122.31584960439338	10.43	146.0	135.0
412379830	1441067042	31.092870437206948	122.31588168930324	10.435	146.0	135.0
412379830	1441067043	31.092827651785036	122.31591420757407	10.44	146.0	135.0
412379830	1441067044	31.09278491701545	122.3159471448402	10.445	146.0	135.0
412379830	1441067045	31.092742284724707	122.3159804867362	10.45	146.0	135.0
412379830	1441067046	31.092699806739372	122.3160142188966	10.455	146.0	135.0
412379830	1441067047	31.09265753488596	122.31604832695614	10.46	146.0	135.0
412379830	1441067048	31.09261552099106	122.3160827965496	10.465	146.0	135.0
412379830	1441067049	31.092573816881256	122.31611761331187	10.47	146.0	135.0
412379830	1441067050	31.09253247438314	122.31615276287802	10.475	146.0	135.0
412379830	1441067051	31.092491545323334	122.31618823088314	10.48	146.0	135.0
412379830	1441067052	31.092451081528452	122.3162240029625	10.485	146.0	135.0
412379830	1441067053	31.092411134825173	122.31626006475143	10.49	146.0	135.0
412379830	1441067054	31.092371757040116	122.31629640188541	10.495	146.0	135.0
412379830	1441067055	31.092333	122.316333	10.5	146.0	135.0
412379830	1441067056	31.092294887384092	122.3163698359437	10.518181818181818	145.9090909090909	134.9090909090909
412379830	1441067057	31.09225733028209	122.31640685141626	10.536363636363637	145.8181818181818	134.8181818181818
412379830	1441067058	31.09222021163632	122.31644397933015	10.554545454545455	145.72727272727272	134.72727272727272
412379830	1441067059	31.092183414389222	122.31648115259777	10.572727272727272	145.63636363636365	134.63636363636365
412379830	1441067060	31.092146821483254	122.31651830413145	10.59090909090909	145.54545454545456	134.54545454545456
412379830	1441067061	31.092110315861003	122.31655536684342	10.60909090909091	145.45454545454547	134.45454545454544
412379830	1441067062	31.09207378046507	122.31659227364582	10.627272727272727	145.36363636363637	134.36363636363637
412379830	1441067063	31.0920370982382	122.31662895745075	10.645454545454545	145.27272727272728	134.27272727272728
412379830	1441067064	31.09200015212316	122.31666535117014	10.663636363636362	145.18181818181822	134.18181818181822
412379830	1441067065	31.09196282506279	122.31670138771597	10.681818181818182	145.0909090909091	134.0909090909091
412379830	1441067066	31.091925000000003	122.316737	10.7	145.0	134.0
412379830	1441067067	31.09188657927111	122.31677213290503	10.709999999999999	145.1	134.1
412379830	1441067068	31.09184754278561	122.31680677919765	10.719999999999999	145.2	134.2
412379830	1441067069	31.09180788984633	122.3168409436154	10.73	145.3	134.3
412379830	1441067070	31.091767619756073	122.31687463089585	10.74	145.4	134.4
412379830	1441067071	31.091726731817637	122.31690784577657	10.75	145.5	134.5
412379830	1441067072	31.091685225333816	122.31694059299514	10.76	145.6	134.6
412379830	1441067073	31.091643099607374	122.31697287728915	10.77	145.7	134.7
412379830	1441067074	31.09160035394109	122.31700470339624	10.780000000000001	145.8	134.8
412379830	1441067075	31.091556987637706	122.317036076054	10.790000000000001	145.9	134.9
412379830	1441067076	31.091512999999996	122.31706700000001	10.8	146.0	135.0
412379830	1441067077	31.091468406185232	122.31709749329741	10.81578947368421	146.0	135.0
412379830	1441067078	31.09142328476892	122.31712762731114	10.831578947368422	146.0	135.0
412379830	1441067079	31.091377730181026	122.31715748673159	10.847368421052632	146.0	135.0
412379830	1441067080	31.091331836851463	122.31718715624912	10.863157894736842	146.0	135.0
412379830	1441067081	31.09128569921004	122.31721672055406	10.878947368421054	146.0	135.0
412379830	1441067082	31.09123941168651	122.31724626433672	10.894736842105264	146.0	135.0
412379830	1441067083	31.09119306871055	122.31727587228734	10.910526315789474	146.0	135.0
412379830	1441067084	31.09114676471173	122.31730562909611	10.926315789473685	146.0	135.0
412379830	1441067085	31.091100594119585	122.31733561945322	10.942105263157895	146.0	135.0
412379830	1441067086	31.091054651363553	122.3173659280488	10.957894736842105	146.0	135.0
412379830	1441067087	31.09100903087299	122.31739663957292	10.973684210526315	146.0	135.0
412379830	1441067088	31.090963827077182	122.31742783871566	10.989473684210527	146.0	135.0
412379830	1441067089	31.0909191344053	122.31745961016708	11.005263157894737	146.0	135.0
412379830	1441067090	31.090875047286477	122.31749203861716	11.021052631578947	146.0	135.0
412379830	1441067091	31.090831660149707	122.317525208756	11.036842105263158	146.0	135.0
412379830	1441067092	31.090789067423913	122.3175592052736	11.052631578947368	146.0	135.0
412379830	1441067093	31.09074736353792	122.31759411286005	11.068421052631578	146.0	135.0
412379830	1441067094	31.090706642920406	122.31763001620546	11.08421052631579	146.0	135.0
412379830	1441067095	31.090666999999996	122.31766700000001	11.1	146.0	135.0
412379830	1441067096	31.09062847731737	122.31770507579125	11.1	146.0	135.0
412379830	1441067097	31.090590909862147	122.31774396255612	11.1	146.0	135.0
412379830	1441067098	31.09055408073653	122.31778330612906	11.1	146.0	135.0
412379830	1441067099	31.090517773043143	122.31782275234478	11.1	146.0	135.0
412379830	1441067100	31.09048176988504	122.31786194703805	11.1	146.0	135.0
412379830	1441067101	31.090445854365715	122.31790053604391	11.1	146.0	135.0
412379830	1441067102	31.090409809589044	122.31793816519755	11.1	146.0	135.0
412379830	1441067103	31.090373418659325	122.31797448033424	11.1	146.0	135.0
412379830	1441067104	31.090336464681215	122.3180091272896	11.1	146.0	135.0
412379830	1441067105	31.090298730759677	122.31804175189947	11.1	146.0	135.0
412379830	1441067106	31.090259999999997	122.31807200000002	11.1	146.0	135.0
412379830	1441067107	31.090220118358292	122.318099684571	11.1	145.9	135.0
412379830	1441067108	31.0901791831934	122.31812528716524	11.1	145.8	135.0
412379830	1441067109	31.090137354714244	122.31814945647805	11.1	145.7	135.0
412379830	1441067110	31.09009479312917	122.31817284120389	11.1	145.6	135.0
412379830	1441067111	31.090051658646075	122.31819609003628	11.1	145.5	135.0
412379830	1441067112	31.090008111472322	122.31821985166776	11.1	145.4	135.0
412379830	1441067113	31.08996431181481	122.31824477478986	11.1	145.3	135.0
412379830	1441067114	31.089920419879885	122.3182715080931	11.1	145.2	135.0
412379830	1441067115	31.08987659587326	122.31830070026699	11.1	145.1	135.0
412379830	1441067116	31.089833000000002	122.318333	11.1	145.0	135.0
412379830	1441067117	31.08978975563061	122.31836884335513	11.12	145.1	135.0
412379830	1441067118	31.089746838800554	122.3184078158965	11.14	145.2	135.0
412379830	1441067119	31.08970418871208	122.31844929056462	11.16	145.3	135.0
412379830	1441067120	31.089661744568037	122.31849264030089	11.18	145.4	135.0
412379830	1441067121	31.08961944557208	122.31853723804787	11.2	145.5	135.0
412379830	1441067122	31.089577230928633	122.31858245674907	11.22	145.6	135.0
412379830	1441067123	31.089535039843057	122.31862766934891	11.24	145.7	135.0
412379830	1441067124	31.089492811521556	122.31867224879291	11.26	145.8	135.0
412379830	1441067125	31.089450485171234	122.31871556802746	11.280000000000001	145.9	135.0
412379830	1441067126	31.089408	122.31875699999999	11.3	146.0	135.0
412379830	1441067127	31.089365311177634	122.3187960900901	11.3	145.9	135.0
412379830	1441067128	31.0893224377184	122.31883307340243	11.3	145.8	135.0
412379830	1441067129	31.08927941459718	122.31886835747231	11.3	145.7	135.0
412379830	1441067130	31.08923627678833	122.3189023498344	11.3	145.6	135.0
412379830	1441067131	31.089193059265696	122.31893545802274	11.3	145.5	135.0
412379830	1441067132	31.089149797002687	122.31896808957056	11.3	145.4	135.0
412379830	1441067133	31.08910652497228	122.3190006520106	11.3	145.3	135.0
412379830	1441067134	31.089063278147005	122.31903355287477	11.3	145.2	135.0
412379830	1441067135	31.089020091499048	122.31906719969436	11.3	145.1	135.0
412379830	1441067136	31.088977	122.31910200000002	11.3	145.0	135.0
412379830	1441067137	31.08893403047822	122.31913826052208	11.3	145.0	135.0
412379830	1441067138	31.088891177190042	122.31917588479244	11.3	145.0	135.0
412379830	1441067139	31.08884842624905	122.31921467554368	11.3	145.0	135.0
412379830	1441067140	31.08880576376903	122.31925443550864	11.3	145.0	135.0
412379830	1441067141	31.088763175863996	122.3192949674206	11.3	145.0	135.0
412379830	1441067142	31.088720648648188	122.31933607401308	11.3	145.0	135.0
412379830	1441067143	31.08867816823611	122.31937755801998	11.3	145.0	135.0
412379830	1441067144	31.088635720742502	122.3194192221755	11.3	145.0	135.0
412379830	1441067145	31.088593292282344	122.31946086921417	11.3	145.0	135.0
412379830	1441067146	31.088550868970927	122.31950230187084	11.3	145.0	135.0
412379830	1441067147	31.08850843692376	122.31954332288065	11.3	145.0	135.0
412379830	1441067148	31.08846598225661	122.31958373497912	11.3	145.0	135.0
412379830	1441067149	31.088423491085496	122.31962334090204	11.3	145.0	135.0
412379830	1441067150	31.088380949526673	122.31966194338555	11.3	145.0	135.0
412379830	1441067151	31.088338343696616	122.31969934516614	11.3	145.0	135.0
412379830	1441067152	31.088295659711978	122.31973534898059	11.3	145.0	135.0
412379830	1441067153	31.088252883689627	122.31976975756602	11.3	145.0	135.0
412379830	1441067154	31.088210001746578	122.31980237365987	11.3	145.0	135.0
412379830	1441067155	31.088167	122.319833	11.3	145.0	135.0
412379830	1441067156	31.08812388680049	122.31986154030164	11.316666666666666	145.0	135.0
412379830	1441067157	31.088080759431985	122.31988830218843	11.333333333333334	145.0	135.0
412379830	1441067158	31.08803773741139	122.31991369426068	11.350000000000001	145.0	135.0
412379830	1441067159	31.087994940255232	122.31993812511797	11.366666666666667	145.0	135.0
412379830	1441067160	31.087952487479686	122.31996200335935	11.383333333333333	145.0	135.0
412379830	1441067161	31.08791049860062	122.31998573758327	11.4	145.0	135.0
412379830	1441067162	31.08786909313356	122.32000973638752	11.416666666666668	145.0	135.0
412379830	1441067163	31.087828390593785	122.32003440836938	11.433333333333334	145.0	135.0
412379830	1441067164	31.087788510496182	122.32006016212556	11.45	145.0	135.0
412379830	1441067165	31.087749572355303	122.32008740625226	11.466666666666667	145.0	135.0
412379830	1441067166	31.08771169568534	122.32011654934527	11.483333333333334	145.0	135.0
412379830	1441067167	31.087674999999994	122.320148	11.5	145.0	135.0
412379830	1441067168	31.087639488759166	122.3201820264627	11.5	145.0	135.0
412379830	1441067169	31.087604701209237	122.32021833558426	11.5	145.0	135.0
412379830	1441067170	31.08757006054351	122.32025649386658	11.5	145.0	135.0
412379830	1441067171	31.087534989955724	122.3202960678112	11.5	145.0	135.0
412379830	1441067172	31.087498912640058	122.32033662391947	11.5	145.0	135.0
412379830	1441067173	31.087461251791186	122.3203777286922	11.5	145.0	135.0
412379830	1441067174	31.087421430604305	122.3204189486298	11.5	145.0	135.0
412379830	1441067175	31.087378872275156	122.32045985023242	11.5	145.0	135.0
412379830	1441067176	31.087333	122.3205	11.5	145.0	135.0
412379830	1441067177	31.087283469862047	122.32053905265512	11.51	145.0	135.0
412379830	1441067178	31.087230869490746	122.32057701581226	11.52	145.0	135.0
412379830	1441067179	31.08717601940189	122.32061398530985	11.53	145.0	135.0
412379830	1441067180	31.087119740111202	122.32065005698765	11.54	145.0	135.0
412379830	1441067181	31.087062852134355	122.32068532668656	11.55	145.0	135.0
412379830	1441067182	31.08700617598691	122.3207198902485	11.56	145.0	135.0
412379830	1441067183	31.086950532184353	122.32075384351643	11.57	145.0	135.0
412379830	1441067184	31.086896741242125	122.32078728233431	11.58	145.0	135.0
412379830	1441067185	31.086845623675572	122.32082030254692	11.59	145.0	135.0
412379830	1441067186	31.086798000000005	122.32085300000001	11.6	145.0	135.0
412379830	1441067187	31.08675435129015	122.32088549423187	11.6	145.0	135.1
412379830	1441067188	31.08671380085875	122.3209179995474	11.6	145.0	135.20000000000002
412379830	1441067189	31.08667513257774	122.32095075394137	11.6	145.0	135.3
412379830	1441067190	31.086637130318785	122.32098399540638	11.6	145.0	135.4
412379830	1441067191	31.08659857795325	122.32101796193301	11.6	145.0	135.50000000000003
412379830	1441067192	31.086558259352138	122.3210528915097	11.6	145.0	135.60000000000002
412379830	1441067193	31.08651495838615	122.32108902212255	11.6	145.0	135.70000000000002
412379830	1441067194	31.086467458925593	122.32112659175515	11.6	145.0	135.8
412379830	1441067195	31.086414544840377	122.32116583838838	11.6	145.0	135.9
412379830	1441067196	31.086355	122.32120700000002	11.6	145.0	136.0
412379830	1441067197	31.086289185323615	122.32124989402779	11.6	145.66666666666669	136.0
412379830	1441067198	31.086223769932147	122.32129265576813	11.6	146.33333333333334	136.0
412379830	1441067199	31.08616699999999	122.32133300000001	11.6	147.0	136.0
412379830	1441067200	31.086124757666823	122.32136896186789	11.625	147.0	136.25000000000003
412379830	1441067201	31.086093468921927	122.32139985790883	11.649999999999999	147.0	136.5
412379830	1441067202	31.086067195716204	122.32142532499749	11.674999999999999	147.0	136.75
412379830	1441067203	31.086040000000004	122.32144499999998	11.7	147.0	137.0
412379830	1441067204	31.086007502613846	122.32145987108555	11.75	147.25	137.25
412379830	1441067205	31.085971559960136	122.32147633165103	11.8	147.49999999999997	137.5
412379830	1441067206	31.085935587328265	122.32150212639294	11.85	147.75	137.74999999999997
412379830	1441067207	31.085902999999988	122.321545	11.9	148.0	138.0
412379830	1441067208	31.085873632951625	122.3216069518397	11.9	148.5	138.0
412379830	1441067209	31.085832999999994	122.321667	11.9	149.0	138.0
412379830	1441067210	31.08576896651054	122.32170488205729	11.866666666666667	149.0	138.0
412379830	1441067211	31.085693125057336	122.32172619484341	11.833333333333334	149.0	138.0
412379830	1441067212	31.085622999999995	122.321743	11.8	149.0	138.0
412379830	1441067213	31.08557159099756	122.32176535967281	11.833333333333334	149.0	138.33333333333331
412379830	1441067214	31.08553379893433	122.3217953380906	11.866666666666667	149.0	138.66666666666669
412379830	1441067215	31.0855	122.321833	11.9	149.0	139.0
412379830	1441067216	31.085462456954893	122.32187744486652	11.875	149.0	139.0
412379830	1441067217	31.08542097885083	122.32192391107172	11.850000000000001	149.0	139.0
412379830	1441067218	31.08537726131945	122.32196667173764	11.825000000000001	149.0	139.0
412379830	1441067219	31.085333	122.32199999999999	11.8	149.0	139.0
412379830	1441067220	31.08528939944762	122.322020411946	11.8	149.0	139.0
412379830	1441067221	31.08524569986092	122.32203339541842	11.8	149.0	139.0
412379830	1441067222	31.08520065034472	122.32204668118545	11.8	149.0	139.0
412379830	1441067223	31.085152999999995	122.322068	11.8	149.0	139.0
412379830	1441067224	31.085101917227913	122.3221029320045	11.8	149.0	139.0
412379830	1441067225	31.085048247649674	122.3221484549588	11.8	149.0	139.0
412379830	1441067226	31.084993256195943	122.32219939603883	11.8	149.0	139.0
412379830	1441067227	31.08493820780454	122.32225058243414	11.8	149.0	139.0
412379830	1441067228	31.084884367421456	122.32229684134862	11.8	149.0	139.0
412379830	1441067229	31.084832999999996	122.32233300000001	11.8	149.0	139.0
412379830	1441067230	31.08478446734714	122.32235621351983	11.833333333333334	149.33333333333331	139.33333333333334
412379830	1441067231	31.084735518665298	122.32237294864615	11.866666666666667	149.66666666666669	139.66666666666666
412379830	1441067232	31.084682000000008	122.322392	11.9	150.0	140.0
412379830	1441067233	31.084621517224825	122.32242027338802	11.933333333333334	150.0	140.0
412379830	1441067234	31.084558715544908	122.32245711943858	11.966666666666667	150.0	140.0
412379830	1441067235	31.084499999999988	122.3225	12.0	150.0	140.0
412379830	1441067236	31.084450195943745	122.32254615655108	11.975	150.0	140.0
412379830	1441067237	31.08440780997846	122.32259194903186	11.95	150.0	140.0
412379830	1441067238	31.084369769022803	122.32263351699675	11.925	150.0	140.0
412379830	1441067239	31.084333000000004	122.32266699999998	11.9	150.0	140.0
412379830	1441067240	31.084294866884328	122.32268993490206	11.928571428571429	150.2857142857143	140.28571428571428
412379830	1441067241	31.084254481841697	122.32270544778547	11.957142857142857	150.57142857142858	140.57142857142856
412379830	1441067242	31.084211394082683	122.32271806203248	11.985714285714286	150.85714285714286	140.85714285714286
412379830	1441067243	31.08416515281531	122.32273230101758	12.014285714285714	151.14285714285714	141.14285714285714
412379830	1441067244	31.084115307245387	122.32275268810628	12.042857142857143	151.42857142857144	141.42857142857142
412379830	1441067245	31.084061406575117	122.32278374665319	12.071428571428571	151.71428571428572	141.7142857142857
412379830	1441067246	31.084003000000003	122.32283	12.1	152.0	142.0
412379830	1441067247	31.083940998307078	122.32289207657642	12.066666666666666	152.33333333333334	142.0
412379830	1441067248	31.08388175869582	122.32295502523742	12.033333333333333	152.66666666666666	142.0
412379830	1441067249	31.08383299999999	122.32300000000001	12.0	153.0	142.0
412379830	1441067250	31.083799485585637	122.32301416678392	12.025	152.75000000000003	142.25
412379830	1441067251	31.08377415685005	122.3230087389336	12.05	152.5	142.5
412379830	1441067252	31.083746999689293	122.32300094162142	12.075	152.25	142.75
412379830	1441067253	31.083707999999994	122.32300800000002	12.1	152.0	143.0
412379830	1441067254	31.083650410166793	122.32304108139333	12.1	152.66666666666666	143.0
412379830	1441067255	31.083580548544575	122.32308712193144	12.1	153.33333333333334	143.0
412379830	1441067256	31.08350799999999	122.323127	12.1	154.0	143.0
412379830	1441067257	31.083440976025404	122.3231470961288	12.1	153.66666666666669	143.0
412379830	1441067258	31.08338219452578	122.32315579916597	12.1	153.33333333333334	143.0
412379830	1441067259	31.083332999999993	122.323167	12.1	153.0	143.0
412379830	1441067260	31.083293924730626	122.32319123638976	12.1	153.0	143.25
412379830	1441067261	31.083262252154068	122.32322563368304	12.1	153.0	143.5
412379830	1441067262	31.0832344534989	122.32326396413389	12.1	153.0	143.75000000000003
412379830	1441067263	31.083207	122.32329999999999	12.1	153.0	144.0
412379830	1441067264	31.083176002549077	122.32332939412332	12.1	153.25	144.0
412379830	1441067265	31.083136130639854	122.32335532167373	12.1	153.50000000000003	144.0
412379830	1441067266	31.083081693411945	122.32338283839194	12.1	153.75	144.0
412379830	1441067267	31.083007000000002	122.323417	12.1	154.0	144.0
412379830	1441067268	31.082913724389744	122.32345967710638	12.05	154.0	144.0
412379830	1441067269	31.082833000000008	122.3235	12.0	154.0	144.0
412379830	1441067270	31.08279234730401	122.32352752873997	12.025	154.0	144.0
412379830	1441067271	31.08277537549575	122.32354628243903	12.05	154.0	144.0
412379830	1441067272	31.08275471594104	122.32356389492645	12.075	154.0	144.0
412379830	1441067273	31.082702999999988	122.32358800000002	12.1	154.0	144.0
412379830	1441067274	31.082605743479405	122.32362382854753	12.05	154.0	144.0
412379830	1441067275	31.082499999999992	122.323667	12.0	154.0	144.0
412379830	1441067276	31.082425427673446	122.32371159901017	12.025	154.25000000000003	144.0
412379830	1441067277	31.082380564727078	122.32375518225064	12.05	154.5	144.0
412379830	1441067278	31.082353669416875	122.32379617437118	12.075	154.75	144.0
412379830	1441067279	31.082333000000002	122.323833	12.1	155.0	144.0
412379830	1441067280	31.08230879565709	122.32386447717661	12.1	154.875	144.0
412379830	1441067281	31.0822792192588	122.32389099765281	12.1	154.75	144.0
412379830	1441067282	31.082244414597145	122.3239133466106	12.1	154.625	144.0
412379830	1441067283	31.08220452546314	122.32393230923246	12.1	154.5	144.0
412379830	1441067284	31.08215969564702	122.32394867070083	12.1	154.37500000000003	144.0
412379830	1441067285	31.082110068938437	122.32396321619771	12.1	154.25000000000003	144.0
412379830	1441067286	31.082055789126514	122.32397673090418	12.1	154.125	144.0
412379830	1441067287	31.081997	122.32399	12.1	154.0	144.0
412379830	1441067288	31.081934076585206	122.32400378028052	12.125	154.125	144.25
412379830	1441067289	31.081868318859666	122.3240187150088	12.15	154.25000000000003	144.5
412379830	1441067290	31.081801258038507	122.32403541906426	12.175	154.37500000000003	144.75
412379830	1441067291	31.081734425336563	122.3240545073256	12.2	154.5	145.0
412379830	1441067292	31.081669351968262	122.32407659467104	12.225	154.625	145.25
412379830	1441067293	31.081607569147447	122.32410229597895	12.25	154.75	145.5
412379830	1441067294	31.081550608087262	122.32413222612836	12.275	154.875	145.75
412379830	1441067295	31.08149999999999	122.32416700000002	12.3	155.0	146.0
412379830	1441067296	31.081456358571543	122.32420670387748	12.3	155.5	146.25
412379830	1441067297	31.081416627386766	122.32424930964709	12.3	156.00000000000003	146.5
412379830	1441067298	31.0813768325078	122.32429226059386	12.3	156.5	146.74999999999997
412379830	1441067299	31.081333000000004	122.32433300000001	12.3	157.0	147.0
412379830	1441067300	31.08128228417639	122.32436929033858	12.266666666666667	157.0	147.0
412379830	1441067301	31.081226352330283	122.32440017085649	12.233333333333333	157.0	147.0
412379830	1441067302	31.08116800000001	122.32442500000002	12.2	157.0	147.0
412379830	1441067303	31.08110987746492	122.32444429291185	12.225	157.5	147.25
412379830	1441067304	31.081054053967506	122.32446319149574	12.25	158.0	147.49999999999997
412379830	1441067305	31.081002453487724	122.32448799433438	12.275	158.5	147.75
412379830	1441067306	31.080956999999998	122.32452500000001	12.3	159.0	148.0
412379830	1441067307	31.080917996685493	122.32457661003545	12.333333333333334	159.0	148.0
412379830	1441067308	31.080879263590344	122.32462963789013	12.366666666666667	159.0	148.0
412379830	1441067309	31.08083299999999	122.324667	12.4	159.0	148.0
412379830	1441067310	31.080773848947945	122.32467730702842	12.4	159.33333333333334	148.33333333333334
412379830	1441067311	31.080706228388372	122.32467194647172	12.4	159.66666666666666	148.66666666666666
412379830	1441067312	31.080637	122.324668	12.4	160.0	149.0
412379830	1441067313	31.080572068559963	122.3246787056847	12.4	160.0	149.25
412379830	1441067314	31.0805135112357	122.32470192737037	12.4	160.0	149.5
412379830	1441067315	31.080462448292607	122.32473168536642	12.4	160.0	149.75
412379830	1441067316	31.080419999999993	122.32476199999999	12.4	160.0	150.0
412379830	1441067317	31.0803864516037	122.32478824393986	12.4	160.33333333333331	150.0
412379830	1441067318	31.080358748236325	122.32481119917098	12.4	160.66666666666669	150.0
412379830	1441067319	31.080333	122.324833	12.4	161.0	150.0
412379830	1441067320	31.08030559900527	122.3248553120481	12.4125	161.0	150.125
412379830	1441067321	31.08027406540204	122.3248779262156	12.425	161.0	150.25000000000003
412379830	1441067322	31.080236201350534	122.32490016472214	12.4375	161.0	150.375
412379830	1441067323	31.08018980901136	122.32492134978622	12.45	161.0	150.5
412379830	1441067324	31.0801326905455	122.3249408036261	12.4625	161.0	150.625
412379830	1441067325	31.08006264811412	122.32495784846063	12.475	161.0	150.75
412379830	1441067326	31.07997748387854	122.32497180651053	12.4875	161.0	150.875
412379830	1441067327	31.079875	122.324982	12.5	161.0	151.0
412379830	1441067328	31.079760213394756	122.32498920338188	12.5	161.0	151.0
412379830	1441067329	31.079667	122.325	12.5	161.0	151.0
412379830	1441067330	31.079624189689593	122.32502039682115	12.5	161.5	151.25
412379830	1441067331	31.07961156906383	122.32504828644198	12.5	162.0	151.5
412379830	1441067332	31.079596663905537	122.3250795328509	12.5	162.50000000000003	151.75
412379830	1441067333	31.079547	122.32511	12.5	163.0	152.0
412379830	1441067334	31.079445040747526	122.32513742028344	12.5	163.0	152.0
412379830	1441067335	31.07933299999999	122.325167	12.5	163.0	152.0
412379830	1441067336	31.079256153418257	122.32520401068497	12.475	162.75	152.0
412379830	1441067337	31.079212273454864	122.3252465107965	12.45	162.50000000000003	152.0
412379830	1441067338	31.079187256763003	122.32529075551423	12.425	162.25	152.0
412379830	1441067339	31.079167	122.32533299999999	12.4	162.0	152.0
412379830	1441067340	31.079139943333296	122.325370177832	12.41	162.1	152.1
412379830	1441067341	31.079104700955927	122.32540193633004	12.42	162.20000000000002	152.2
412379830	1441067342	31.07906243056621	122.32542860125436	12.43	162.3	152.3
412379830	1441067343	31.079014289861583	122.32545049836838	12.44	162.4	152.4
412379830	1441067344	31.07896143653876	122.32546795343787	12.45	162.50000000000003	152.5
412379830	1441067345	31.078905028293867	122.32548129223028	12.46	162.60000000000002	152.6
412379830	1441067346	31.07884622282249	122.32549084051396	12.47	162.70000000000002	152.7
412379830	1441067347	31.07878617781984	122.32549692405775	12.48	162.8	152.8
412379830	1441067348	31.0787260509808	122.32549986863039	12.49	162.9	152.9
412379830	1441067349	31.078667000000003	122.32550000000002	12.5	163.0	153.0
412379830	1441067350	31.078609871840314	122.32549782933336	12.5	163.0	153.0
412379830	1441067351	31.078554270538103	122.32549460939244	12.5	163.0	153.0
412379830	1441067352	31.078499489398208	122.32549177833542	12.5	163.0	153.0
412379830	1441067353	31.078444821725448	122.32549077431719	12.5	163.0	153.0
412379830	1441067354	31.078389560824572	122.32549303548936	12.5	163.0	153.0
412379830	1441067355	31.078332999999986	122.32550000000002	12.5	163.0	153.0
412379830	1441067356	31.078274608422536	122.32551271655703	12.50909090909091	163.0909090909091	153.0909090909091
412379830	1441067357	31.07821455873107	122.32553067612066	12.518181818181818	163.18181818181822	153.1818181818182
412379830	1441067358	31.078153199431508	122.32555298021636	12.527272727272727	163.27272727272728	153.27272727272728
412379830	1441067359	31.078090879029865	122.3255787303717	12.536363636363637	163.36363636363637	153.36363636363635
412379830	1441067360	31.078027946032662	122.32560702811679	12.545454545454545	163.45454545454547	153.45454545454547
412379830	1441067361	31.07796474894699	122.32563697498435	12.554545454545455	163.54545454545456	153.54545454545456
412379830	1441067362	31.077901636280806	122.32566767250988	12.563636363636363	163.63636363636365	153.63636363636365
412379830	1441067363	31.077838956542877	122.32569822223175	12.572727272727272	163.72727272727272	153.72727272727275
412379830	1441067364	31.077777058242937	122.32572772569105	12.581818181818182	163.8181818181818	153.8181818181818
412379830	1441067365	31.07771628989153	122.32575528443166	12.59090909090909	163.9090909090909	153.90909090909093
412379830	1441067366	31.077657	122.32578000000001	12.6	164.0	154.0
412379830	1441067367	31.077599852405985	122.32580115530907	12.6	164.33333333333334	154.33333333333334
412379830	1441067368	31.077546772250486	122.32581875873034	12.6	164.66666666666666	154.66666666666669
412379830	1441067369	31.0775	122.32583300000002	12.6	165.0	155.0
412379830	1441067370	31.07746012300569	122.32584441044463	12.625	165.25	155.25
412379830	1441067371	31.077421116158092	122.32585488774893	12.649999999999999	165.49999999999997	155.5
412379830	1441067372	31.07737530123176	122.32586667118096	12.674999999999999	165.75	155.74999999999997
412379830	1441067373	31.077315000000002	122.32588200000001	12.7	166.0	156.0
412379830	1441067374	31.077236852894046	122.32590223747997	12.666666666666666	165.66666666666669	156.0
412379830	1441067375	31.077154774983427	122.32592524300246	12.633333333333333	165.33333333333331	156.0
412379830	1441067376	31.077087000000002	122.32594800000001	12.6	165.0	156.0
412379830	1441067377	31.077046138346653	122.32596806176679	12.633333333333333	166.0	156.66666666666666
412379830	1441067378	31.077022307099075	122.32598526094527	12.666666666666666	167.0	157.33333333333334
412379830	1441067379	31.077	122.32599999999998	12.7	168.0	158.0
412379830	1441067380	31.07696661574941	122.32601268013008	12.725	168.25000000000003	158.25
412379830	1441067381	31.07692117287851	122.32602369751406	12.75	168.5	158.5
412379830	1441067382	31.076865594876256	122.32603344707728	12.775	168.75	158.75
412379830	1441067383	31.07680180523145	122.32604232374588	12.8	169.00000000000003	158.99999999999997
412379830	1441067384	31.076731727432787	122.32605072244634	12.825	169.25	159.25
412379830	1441067385	31.07665728496891	122.32605903810494	12.85	169.50000000000003	159.5
412379830	1441067386	31.076580401328453	122.32606766564767	12.875	169.75	159.75
412379830	1441067387	31.076503000000002	122.32607700000001	12.9	170.0	160.0
412379830	1441067388	31.076426794120508	122.32608733439733	12.9	170.33333333333334	160.16666666666666
412379830	1441067389	31.07635265542057	122.32609855531669	12.9	170.66666666666666	160.33333333333331
412379830	1441067390	31.076281245279297	122.32611044754655	12.9	171.0	160.5
412379830	1441067391	31.07621322507588	122.32612279587644	12.9	171.33333333333334	160.66666666666669
412379830	1441067392	31.076149256189623	122.32613538509705	12.9	171.66666666666669	160.83333333333334
412379830	1441067393	31.076089999999997	122.326148	12.9	172.0	161.0
412379830	1441067394	31.076034083982883	122.32615974462475	12.8	172.5	161.0
412379830	1441067395	31.075971999999997	122.32616700000001	12.7	173.0	161.0
412379830	1441067396	31.075895891266377	122.32616705805503	12.75	172.75	161.25
412379830	1441067397	31.075812642023166	122.3261635773085	12.8	172.5	161.5
412379830	1441067398	31.075732821768266	122.32616180791194	12.85	172.25000000000003	161.75000000000003
412379830	1441067399	31.075667	122.32616700000001	12.9	172.0	162.0
412379830	1441067400	31.075621960268066	122.32618274271935	12.9	172.33333333333334	162.0
412379830	1441067401	31.075589342330748	122.32620598130133	12.9	172.66666666666669	162.0
412379830	1441067402	31.075557000000007	122.326232	12.9	173.0	162.0
412379830	1441067403	31.075515262188933	122.32625677446	12.9	173.0	162.0
412379830	1441067404	31.07546435820635	122.32627904590684	12.9	173.0	162.0
412379830	1441067405	31.07540699246008	122.32629824696619	12.9	173.0	162.0
412379830	1441067406	31.075345869358127	122.32631381026867	12.9	173.0	162.0
412379830	1441067407	31.075283693308734	122.32632516844924	12.9	173.0	162.0
412379830	1441067408	31.075223168720047	122.32633175414622	12.9	173.0	162.0
412379830	1441067409	31.075167000000008	122.326333	12.9	173.0	162.0
412379830	1441067410	31.075116751369315	122.32632903806186	12.9	172.75	162.0
412379830	1441067411	31.075069426301237	122.32632279802144	12.9	172.5	162.0
412379830	1441067412	31.07502088808249	122.32631790897199	12.9	172.25000000000003	162.0
412379830	1441067413	31.074966999999997	122.326318	12.9	172.0	162.0
412379830	1441067414	31.07490442191652	122.32632487035819	12.95	172.0	162.0
412379830	1441067415	31.074833	122.326333	13.0	172.0	162.0
412379830	1441067416	31.074753818731768	122.32633663103383	12.975	172.25000000000003	162.25
412379830	1441067417	31.074669729536044	122.3263363734284	12.95	172.5	162.50000000000003
412379830	1441067418	31.074584025572285	122.32633442911064	12.925	172.75	162.75
412379830	1441067419	31.074499999999997	122.326333	12.9	173.0	163.0
412379830	1441067420	31.074420340151274	122.32633388027703	12.894117647058824	173.0	163.0
412379830	1441067421	31.07434531004797	122.32633723319323	12.888235294117647	173.0	163.0
412379830	1441067422	31.07427456788436	122.32634281426957	12.882352941176471	173.0	163.0
412379830	1441067423	31.074207771854518	122.32635037902827	12.876470588235295	173.0	163.0
412379830	1441067424	31.074144580152556	122.32635968299267	12.870588235294118	173.0	163.0
412379830	1441067425	31.07408465097254	122.32637048168701	12.864705882352942	173.0	163.0
412379830	1441067426	31.07402764250856	122.32638253063625	12.858823529411765	173.0	163.0
412379830	1441067427	31.07397321295473	122.32639558536611	12.852941176470589	173.0	163.0
412379830	1441067428	31.073921020505267	122.32640940140271	12.847058823529412	173.0	163.0
412379830	1441067429	31.07387072335442	122.32642373427271	12.841176470588236	173.0	163.0
412379830	1441067430	31.073821979696604	122.32643833950306	12.83529411764706	173.0	163.0
412379830	1441067431	31.07377444772623	122.32645297262107	12.829411764705883	173.0	163.0
412379830	1441067432	31.073727785637928	122.32646738915435	12.823529411764707	173.0	163.0
412379830	1441067433	31.073681651626327	122.32648134463068	12.81764705882353	173.0	163.0
412379830	1441067434	31.073635703886232	122.32649459457814	12.811764705882354	173.0	163.0
412379830	1441067435	31.07358960061247	122.32650689452505	12.805882352941177	173.0	163.0
412379830	1441067436	31.073543000000004	122.326518	12.8	173.0	163.0
412379830	1441067437	31.073495594193705	122.32652774060692	12.827272727272728	173.0909090909091	163.0909090909091
412379830	1441067438	31.073447211138284	122.32653624224984	12.854545454545455	173.1818181818182	163.18181818181822
412379830	1441067439	31.073397712728227	122.3265437049074	12.881818181818183	173.27272727272728	163.27272727272728
412379830	1441067440	31.07334696085798	122.32655032855789	12.90909090909091	173.36363636363635	163.36363636363637
412379830	1441067441	31.073294817421903	122.32655631317921	12.936363636363637	173.45454545454544	163.45454545454547
412379830	1441067442	31.07324114431427	122.32656185874883	12.963636363636363	173.54545454545456	163.54545454545456
412379830	1441067443	31.07318580342935	122.32656716524377	12.99090909090909	173.63636363636363	163.63636363636365
412379830	1441067444	31.073128656661343	122.32657243264057	13.018181818181818	173.72727272727272	163.72727272727272
412379830	1441067445	31.073069565904383	122.32657786091532	13.045454545454545	173.8181818181818	163.8181818181818
412379830	1441067446	31.07300839305258	122.32658365004349	13.072727272727272	173.9090909090909	163.9090909090909
412379830	1441067447	31.072945000000004	122.32659	13.1	174.0	164.0
412379830	1441067448	31.072879376852264	122.32659705219189	13.075	174.12499999999997	164.0
412379830	1441067449	31.0728120265616	122.32660471375684	13.05	174.25	164.0
412379830	1441067450	31.0727435802919	122.3266128332658	13.025	174.375	164.0
412379830	1441067451	31.07267466920716	122.32662125929033	13.0	174.49999999999997	164.0
412379830	1441067452	31.07260592447144	122.32662984040275	12.975	174.625	164.0
412379830	1441067453	31.07253797724885	122.32663842517596	12.95	174.75	164.0
412379830	1441067454	31.072471458703617	122.32664686218358	12.925	174.875	164.0
412379830	1441067455	31.07240699999999	122.326655	12.9	175.0	164.0
412379830	1441067456	31.072345073791336	122.32666272065029	12.891666666666667	174.91666666666666	164.0
412379830	1441067457	31.072285518686996	122.32667003996067	12.883333333333333	174.83333333333334	164.0
412379830	1441067458	31.072228014785317	122.32667700720731	12.875	174.75	164.0
412379830	1441067459	31.072172242184585	122.32668367166603	12.866666666666667	174.66666666666669	164.0
412379830	1441067460	31.072117880983075	122.32669008261253	12.858333333333334	174.58333333333334	164.0
412379830	1441067461	31.072064611279018	122.32669628932217	12.850000000000001	174.49999999999997	164.0
412379830	1441067462	31.072012113170647	122.32670234107007	12.841666666666667	174.41666666666666	164.0
412379830	1441067463	31.071960066756162	122.32670828713123	12.833333333333334	174.33333333333331	164.0
412379830	1441067464	31.071908152133705	122.32671417678036	12.825000000000001	174.25	164.0
412379830	1441067465	31.07185604940145	122.32672005929201	12.816666666666666	174.16666666666666	164.0
412379830	1441067466	31.071803438657508	122.32672598394049	12.808333333333334	174.08333333333334	164.0
412379830	1441067467	31.071749999999994	122.326732	12.8	174.0	164.0
412379830	1441067468	31.071695481687506	122.3267381473195	12.81	174.0	164.0
412379830	1441067469	31.071639904620536	122.32674442804819	12.82	174.0	164.0
412379830	1441067470	31.071583357860135	122.32675083491031	12.83	174.0	164.0
412379830	1441067471	31.071525930467356	122.32675736063017	12.84	174.0	164.0
412379830	1441067472	31.0714677115032	122.32676399793213	12.850000000000001	174.0	164.0
412379830	1441067473	31.071408790028748	122.32677073954056	12.860000000000001	174.0	164.0
412379830	1441067474	31.07134925510502	122.32677757817991	12.870000000000001	174.0	164.0
412379830	1441067475	31.071289195793078	122.32678450657458	12.88	174.0	164.0
412379830	1441067476	31.07122870115398	122.32679151744915	12.89	174.0	164.0
412379830	1441067477	31.071167860248803	122.32679860352818	12.9	174.0	164.0
412379830	1441067478	31.0711067621386	122.3268057575362	12.91	174.0	164.0
412379830	1441067479	31.071045495884444	122.32681297219796	12.92	174.0	164.0
412379830	1441067480	31.070984150547446	122.32682024023808	12.93	174.0	164.0
412379830	1441067481	31.07092281518865	122.3268275543814	12.94	174.0	164.0
412379830	1441067482	31.07086157886915	122.32683490735263	12.95	174.0	164.0
412379830	1441067483	31.07080053065009	122.32684229187672	12.96	174.0	164.0
412379830	1441067484	31.07073975959252	122.3268497006785	12.97	174.0	164.0
412379830	1441067485	31.07067935475757	122.32685712648296	12.98	174.0	164.0
412379830	1441067486	31.070619405206354	122.3268645620151	12.99	174.0	164.0
412379830	1441067487	31.070559999999997	122.326872	13.0	174.0	164.0
412379830	1441067488	31.070501179719244	122.32687943324846	12.99	174.1	164.0
412379830	1441067489	31.07044279102352	122.32688685491438	12.98	174.20000000000002	164.0
412379830	1441067490	31.070384632091816	122.3268942582372	12.97	174.3	164.0
412379830	1441067491	31.070326501103196	122.32690163645648	12.96	174.39999999999998	164.0
412379830	1441067492	31.070268196236647	122.32690898281156	12.95	174.49999999999997	164.0
412379830	1441067493	31.070209515671156	122.32691629054183	12.94	174.6	164.0
412379830	1441067494	31.07015025758576	122.32692355288658	12.93	174.7	164.0
412379830	1441067495	31.070090220159447	122.32693076308506	12.92	174.79999999999998	164.0
412379830	1441067496	31.0700292015712	122.3269379143765	12.91	174.9	164.0
412379830	1441067497	31.069967	122.32694500000001	12.9	175.0	164.0
412379830	1441067498	31.06990348543395	122.32695205064341	12.877777777777778	174.77777777777777	163.88888888888889
412379830	1441067499	31.069838815097672	122.32695924678933	12.855555555555556	174.55555555555557	163.77777777777777
412379830	1441067500	31.06977321802486	122.32696680636846	12.833333333333334	174.33333333333334	163.66666666666669
412379830	1441067501	31.069706923249164	122.32697494731116	12.811111111111112	174.11111111111111	163.55555555555557
412379830	1441067502	31.069640159804166	122.32698388754712	12.788888888888888	173.88888888888889	163.44444444444446
412379830	1441067503	31.069573156723365	122.32699384500553	12.766666666666666	173.66666666666666	163.33333333333334
412379830	1441067504	31.069506143040208	122.32700503761511	12.744444444444444	173.44444444444443	163.22222222222223
412379830	1441067505	31.069439347788027	122.32701768330402	12.722222222222221	173.22222222222223	163.11111111111111
412379830	1441067506	31.069372999999995	122.32703199999999	12.7	173.0	163.0
412379830	1441067507	31.06930732761683	122.32704806159191	12.655555555555555	172.88888888888889	162.8888888888889
412379830	1441067508	31.06924255420983	122.32706536581526	12.61111111111111	172.77777777777777	162.7777777777778
412379830	1441067509	31.069178902258308	122.327083266369	12.566666666666666	172.66666666666669	162.66666666666669
412379830	1441067510	31.06911659424191	122.32710111695394	12.522222222222222	172.55555555555557	162.55555555555557
412379830	1441067511	31.069055852640673	122.32711827127282	12.477777777777778	172.44444444444446	162.44444444444443
412379830	1441067512	31.06899689993504	122.32713408303005	12.433333333333334	172.33333333333334	162.33333333333334
412379830	1441067513	31.068939958605725	122.32714790593175	12.38888888888889	172.22222222222223	162.22222222222223
412379830	1441067514	31.06888525113368	122.32715909368547	12.344444444444445	172.11111111111111	162.11111111111111
412379830	1441067515	31.068833000000005	122.32716699999999	12.3	172.0	162.0
412379830	1441067516	31.0687832661527	122.32717122218563	12.270000000000001	171.9	161.9
412379830	1441067517	31.068735464407546	122.3271723319543	12.24	171.8	161.8
412379830	1441067518	31.068688848046985	122.32717114461653	12.21	171.70000000000002	161.7
412379830	1441067519	31.068642670353285	122.32716847548102	12.18	171.60000000000002	161.6
412379830	1441067520	31.06859618460866	122.32716513985483	12.15	171.50000000000003	161.5
412379830	1441067521	31.068548644095365	122.32716195304353	12.120000000000001	171.4	161.4
412379830	1441067522	31.06849930209565	122.32715973035117	12.09	171.3	161.3
412379830	1441067523	31.0684474118918	122.32715928708004	12.06	171.20000000000002	161.2
412379830	1441067524	31.068392226765933	122.32716143853034	12.03	171.1	161.1
412379830	1441067525	31.068333	122.32716699999999	12.0	171.0	161.0
412379830	1441067526	31.06826929771139	122.32717653025274	11.99	171.2	161.0
412379830	1441067527	31.068201937360843	122.32718956192633	11.98	171.4	161.0
412379830	1441067528	31.068132049245037	122.32720537112881	11.97	171.60000000000002	161.0
412379830	1441067529	31.068060763660856	122.3272232339706	11.96	171.8	161.0
412379830	1441067530	31.067989210905534	122.32724242656487	11.95	172.0	161.0
412379830	1441067531	31.0679185212768	122.32726222502787	11.94	172.2	161.0
412379830	1441067532	31.06784982507288	122.32728190547907	11.93	172.4	161.0
412379830	1441067533	31.06778425259253	122.32730074404088	11.92	172.6	161.0
412379830	1441067534	31.067722934135023	122.32731801683865	11.91	172.79999999999998	161.0
412379830	1441067535	31.067667	122.32733299999998	11.9	173.0	161.0
412379830	1441067536	31.067617192642206	122.32734516136946	11.875	173.0	160.91666666666666
412379830	1441067537	31.067572703135482	122.32735473565207	11.85	173.0	160.83333333333334
412379830	1441067538	31.067532334708098	122.32736214926577	11.825	173.0	160.75
412379830	1441067539	31.06749489058804	122.32736782862688	11.8	173.0	160.66666666666669
412379830	1441067540	31.0674591740031	122.32737220015024	11.775	173.0	160.58333333333334
412379830	1441067541	31.067423988180906	122.32737569024958	11.75	173.0	160.5
412379830	1441067542	31.067388136348963	122.32737872533782	11.725	173.0	160.41666666666666
412379830	1441067543	31.067350421734705	122.32738173182697	11.7	173.0	160.33333333333331
412379830	1441067544	31.067309647565505	122.32738513612824	11.675	173.0	160.25
412379830	1441067545	31.067264617068595	122.32738936465176	11.65	173.0	160.16666666666666
412379830	1441067546	31.0672141334711	122.32739484380657	11.625	173.0	160.08333333333334
412379830	1441067547	31.067156999999995	122.327402	11.6	173.0	160.0
412379830	1441067548	31.067092966302177	122.32741111675126	11.48	172.2	159.8
412379830	1441067549	31.06702556770515	122.32742190603446	11.36	171.4	159.6
412379830	1441067550	31.06695928595686	122.3274339369402	11.24	170.6	159.4
412379830	1441067551	31.066898602805587	122.32744677856266	11.12	169.8	159.2
412379830	1441067552	31.066847999999993	122.32746	11.0	169.0	159.0
412379830	1441067553	31.066809918870018	122.32747305257035	11.0	169.20000000000002	158.79999999999998
412379830	1441067554	31.066778639069753	122.32748491645808	11.0	169.4	158.6
412379830	1441067555	31.066746399834493	122.32749445406127	11.0	169.60000000000002	158.4
412379830	1441067556	31.06670544039953	122.32750052777617	11.0	169.8	158.20000000000002
412379830	1441067557	31.06664799999999	122.327502	11.0	170.0	158.0
412379830	1441067558	31.066572238714734	122.32749940943772	10.85	169.00000000000003	157.0
412379830	1441067559	31.066500000000005	122.32750000000001	10.7	168.0	156.0
412379830	1441067560	31.066452180080937	122.32751057348358	10.6	167.0	155.5
412379830	1441067561	31.066422202878062	122.32752945809918	10.5	166.0	155.0
412379830	1441067562	31.066396624235757	122.32755286366661	10.4	165.00000000000003	154.5
412379830	1441067563	31.06636199999999	122.327577	10.3	164.0	154.0
412379830	1441067564	31.066309092973885	122.32759904388078	10.166666666666668	163.0	153.0
412379830	1441067565	31.06624549378121	122.32762003999235	10.033333333333333	162.0	152.0
412379830	1441067566	31.066183	122.32764199999998	9.9	161.0	151.0
412379830	1441067567	31.066131027880463	122.32766641139239	9.83	160.4	150.2
412379830	1441067568	31.06608946836459	122.32769266493202	9.76	159.8	149.4
412379830	1441067569	31.066055831068	122.3277196271995	9.69	159.20000000000002	148.6
412379830	1441067570	31.066027625607106	122.32774616477481	9.62	158.6	147.79999999999998
412379830	1441067571	31.06600236159919	122.3277711442364	9.55	158.0	147.00000000000003
412379830	1441067572	31.0659775486623	122.32779343216097	9.48	157.4	146.20000000000002
412379830	1441067573	31.065950696415054	122.3278118951239	9.41	156.8	145.4
412379830	1441067574	31.065919314476417	122.32782539970016	9.34	156.20000000000002	144.60000000000002
412379830	1441067575	31.065880912465275	122.32783281246574	9.27	155.6	143.8
412379830	1441067576	31.065833	122.327833	9.2	155.0	143.0
412379830	1441067577	31.06577529795522	122.32782683344263	9.033333333333333	152.66666666666666	142.0
412379830	1441067578	31.06571637223468	122.32782320214767	8.866666666666665	150.33333333333334	141.0
412379830	1441067579	31.065666999999998	122.327833	8.7	148.0	140.0
412379830	1441067580	31.065634746078725	122.32786327148935	8.625	147.75	139.0
412379830	1441067581	31.06561432597788	122.32790566358753	8.55	147.49999999999997	138.00000000000003
412379830	1441067582	31.065597242884415	122.32794797389289	8.475	147.25	137.0
412379830	1441067583	31.065575	122.32797799999999	8.4	147.0	136.0
412379830	1441067584	31.065541469573223	122.32798949075462	8.3	147.0	135.0
412379830	1441067585	31.065499999999993	122.328	8.2	147.0	134.0
412379830	1441067586	31.06545574497535	122.32802779337734	8.024999999999999	145.25	133.00000000000003
412379830	1441067587	31.065411603269467	122.32807017881808	7.85	143.49999999999997	132.0
412379830	1441067588	31.065369909926336	122.32811922484498	7.675	141.75	131.0
412379830	1441067589	31.06533299999999	122.32816700000001	7.5	140.0	130.0
412379830	1441067590	31.065302641892618	122.32820711839483	7.4125	139.125	129.125
412379830	1441067591	31.06527833735811	122.328239376359	7.325	138.25	128.25
412379830	1441067592	31.06525902148482	122.32826511577026	7.2375	137.375	127.37500000000001
412379830	1441067593	31.065243629358825	122.32828567850197	7.15	136.5	126.50000000000001
412379830	1441067594	31.06523109606452	122.32830240642394	7.0625	135.625	125.625
412379830	1441067595	31.06522035668514	122.32831664140387	6.975	134.75	124.75
412379830	1441067596	31.065210346303036	122.32832972530767	6.8875	133.875	123.875
412379830	1441067597	31.065200000000004	122.32834300000002	6.8	133.0	123.00000000000001
412379830	1441067598	31.065188448452194	122.32835761138621	6.708333333333333	131.66666666666666	121.91666666666667
412379830	1441067599	31.065175604715463	122.32837392153793	6.616666666666666	130.33333333333334	120.83333333333334
412379830	1441067600	31.06516157744049	122.32839209656838	6.525	129.0	119.75
412379830	1441067601	31.065146475277785	122.32841230259068	6.433333333333334	127.66666666666667	118.66666666666667
412379830	1441067602	31.065130406877643	122.3284347057177	6.341666666666667	126.33333333333333	117.58333333333334
412379830	1441067603	31.065113480890165	122.32845947206226	6.25	125.00000000000001	116.5
412379830	1441067604	31.06509580596518	122.32848676773702	6.158333333333333	123.66666666666667	115.41666666666667
412379830	1441067605	31.065077490752234	122.3285167588545	6.066666666666666	122.33333333333333	114.33333333333334
412379830	1441067606	31.06505864390056	122.3285496115272	5.975	121.0	113.25
412379830	1441067607	31.065039374059054	122.32858549186744	5.883333333333334	119.66666666666666	112.16666666666667
412379830	1441067608	31.065019789876157	122.32862456598762	5.791666666666667	118.33333333333331	111.08333333333334
412379830	1441067609	31.064999999999994	122.328667	5.7	117.0	110.0
412379830	1441067610	31.06498072482975	122.32871188140439	5.666666666666667	115.66666666666669	109.0
412379830	1441067611	31.064965131773906	122.32875398325432	5.633333333333333	114.33333333333334	108.0
412379830	1441067612	31.064957000000003	122.328787	5.6	113.0	107.0
412379830	1441067613	31.064958200430357	122.32880700119293	5.4799999999999995	112.0	106.2
412379830	1441067614	31.06496297098399	122.3288195567673	5.359999999999999	111.0	105.39999999999999
412379830	1441067615	31.0649636413246	122.32883261174851	5.24	110.0	104.60000000000001
412379830	1441067616	31.064952541112184	122.32885411115741	5.12	109.0	103.80000000000001
412379830	1441067617	31.064921999999992	122.328892	5.0	108.0	103.0
412379830	1441067618	31.064871983422535	122.32894813251126	5.05	107.0	102.0
412379830	1441067619	31.064833000000004	122.329	5.1	106.0	101.0
412379830	1441067620	31.064833057401234	122.32902644688103	4.933333333333333	104.33333333333334	100.0
412379830	1441067621	31.06485961615745	122.32903609252295	4.766666666666667	102.66666666666666	99.0
412379830	1441067622	31.064889999999988	122.329045	4.6	101.0	98.0
412379830	1441067623	31.06490593483047	122.32906525567513	4.55	100.25	97.25
412379830	1441067624	31.0649067552515	122.32909303904718	4.5	99.5	96.5
412379830	1441067625	31.06489619804522	122.32912055289432	4.45	98.75	95.75
412379830	1441067626	31.064877999999997	122.32914000000001	4.4	98.0	95.0
412379830	1441067627	31.064856567213912	122.32914710283208	4.366666666666667	97.33333333333334	94.33333333333333
412379830	1441067628	31.06483898300653	122.32915166255498	4.333333333333333	96.66666666666667	93.66666666666667
412379830	1441067629	31.064833000000004	122.32916700000001	4.3	96.00000000000001	93.0
412379830	1441067630	31.064843067685832	122.32920151426136	4.233333333333333	93.0	92.0
412379830	1441067631	31.064860423057578	122.32924391747156	4.166666666666666	90.0	91.0
412379830	1441067632	31.064872999999995	122.32927799999999	4.1	87.0	90.0
412379830	1441067633	31.06487183864065	122.3292926470325	4.074999999999999	86.5	89.25
412379830	1441067634	31.06486040401638	122.32929712311619	4.05	86.0	88.49999999999999
412379830	1441067635	31.064845267385135	122.32930578764304	4.025	85.5	87.75
412379830	1441067636	31.064832999999997	122.329333	4.0	85.0	87.0
412379830	1441067637	31.064828464738802	122.32938684113212	3.933333333333333	84.0	86.0
412379830	1441067638	31.064829691035897	122.32945027822063	3.8666666666666667	83.0	85.0
412379830	1441067639	31.06483300000001	122.32950000000001	3.8	82.0	84.0
412379830	1441067640	31.06483634581495	122.3295187497489	3.775	80.5	83.5
412379830	1441067641	31.06484421483279	122.3295134889646	3.75	79.0	83.0
412379830	1441067642	31.064862726434207	122.32949723369832	3.725	77.5	82.50000000000001
412379830	1441067643	31.064898	122.329483	3.7	76.0	82.0
412379830	1441067644	31.06495074109498	122.32948222123474	3.6500000000000004	73.0	80.5
412379830	1441067645	31.064999999999994	122.32950000000001	3.6	70.0	79.0
412379830	1441067646	31.065025117186384	122.32953735481634	3.575	69.5	78.24999999999999
412379830	1441067647	31.065028249197308	122.32958529867811	3.55	69.00000000000001	77.5
412379830	1441067648	31.06501725660558	122.32963234319686	3.525	68.5	76.75000000000001
412379830	1441067649	31.065	122.329667	3.5	68.0	76.0
412379830	1441067650	31.064983284583498	122.32968095287663	3.425	67.0	75.50000000000001
412379830	1441067651	31.064969693970557	122.32967857417945	3.35	66.0	75.0
412379830	1441067652	31.064960756372514	122.32966740839414	3.2750000000000004	65.0	74.5
412379830	1441067653	31.064958000000008	122.329655	3.2	64.0	74.0
412379830	1441067654	31.06496218195628	122.32964847425626	3.225	61.25000000000001	73.25
412379830	1441067655	31.064970974907403	122.32965327955513	3.25	58.5	72.5
412379830	1441067656	31.064981280406922	122.32967444507601	3.275	55.75	71.75
412379830	1441067657	31.064989999999995	122.329717	3.3	53.0	71.0
412379830	1441067658	31.064995249267067	122.32977929915914	3.2	53.0	70.0
412379830	1441067659	31.064999999999994	122.329833	3.1	53.0	69.0
412379830	1441067660	31.06500758284873	122.32985145308955	3.1	52.5	68.25
412379830	1441067661	31.065017907506977	122.32984147885549	3.1	52.0	67.5
412379830	1441067662	31.065030028411233	122.3298182651922	3.1	51.5	66.75
412379830	1441067663	31.065043	122.32979700000001	3.1	51.0	66.0
412379830	1441067664	31.065056012170018	122.32978969595743	3.1166666666666667	49.333333333333336	65.33333333333333
412379830	1441067665	31.065068796616874	122.32979566482666	3.1333333333333333	47.66666666666667	64.66666666666667
412379830	1441067666	31.065081220482003	122.32981104313833	3.1500000000000004	46.0	64.0
412379830	1441067667	31.065093150905927	122.32983196742079	3.166666666666667	44.333333333333336	63.33333333333333
412379830	1441067668	31.06510445503052	122.32985457420003	3.1833333333333336	42.666666666666664	62.66666666666667
412379830	1441067669	31.06511499999999	122.32987500000002	3.2	41.0	62.0
412379830	1441067670	31.065124921425898	122.32989013850053	3.1	39.333333333333336	61.33333333333333
412379830	1441067671	31.065135428780437	122.32989991201124	3.0	37.666666666666664	60.666666666666664
412379830	1441067672	31.065147999999994	122.32990500000001	2.9	36.0	59.99999999999999
412379830	1441067673	31.065163308685875	122.32990653042671	2.92	35.4	59.39999999999999
412379830	1441067674	31.065178811100925	122.32990742521888	2.94	34.8	58.8
412379830	1441067675	31.06519115917341	122.32991105479758	2.96	34.2	58.2
412379830	1441067676	31.065197004831077	122.32992078958475	2.98	33.6	57.6
412379830	1441067677	31.065192999999994	122.32994	3.0	33.0	57.00000000000001
412379830	1441067678	31.065178915782425	122.3299695152849	2.95	31.5	56.5
412379830	1441067679	31.065167	122.33	2.9	29.999999999999996	56.0
412379830	1441067680	31.06516935396467	122.33002181981968	2.9	28.57142857142857	55.42857142857143
412379830	1441067681	31.06518501619698	122.33003430947976	2.9	27.142857142857142	54.85714285714286
412379830	1441067682	31.065209759516172	122.33003904597162	2.9	25.714285714285715	54.28571428571429
412379830	1441067683	31.065239356739674	122.33003760628196	2.9	24.285714285714285	53.714285714285715
412379830	1441067684	31.065269580683946	122.33003156739703	2.9	22.857142857142858	53.142857142857146
412379830	1441067685	31.065296204165218	122.33002250630554	2.9	21.428571428571427	52.57142857142858
412379830	1441067686	31.065315000000002	122.330012	2.9	20.0	52.0
412379830	1441067687	31.06532362434609	122.33000208548546	2.933333333333333	20.0	51.333333333333336
412379830	1441067688	31.06532726672516	122.3299966398028	2.966666666666667	20.0	50.666666666666664
412379830	1441067689	31.065332999999995	122.33	3.0	20.0	50.0
412379830	1441067690	31.06534636096469	122.33001415918704	2.966666666666667	19.333333333333336	49.666666666666664
412379830	1441067691	31.06536674214421	122.33003173471775	2.933333333333333	18.666666666666664	49.333333333333336
412379830	1441067692	31.065392	122.33004300000002	2.9	18.0	49.0
412379830	1441067693	31.0654200077548	122.33004087801528	2.875	17.0	48.5
412379830	1441067694	31.065448705663933	122.33002889008021	2.8499999999999996	16.0	48.00000000000001
412379830	1441067695	31.065476050740553	122.33001320710294	2.8249999999999997	15.000000000000002	47.5
412379830	1441067696	31.0655	122.33	2.8	14.0	47.0
412379830	1441067697	31.065518806865843	122.32999431320229	2.783333333333333	13.833333333333334	46.5
412379830	1441067698	31.06553191038492	122.32999668517158	2.7666666666666666	13.666666666666668	46.0
412379830	1441067699	31.06553904600837	122.33000652787425	2.75	13.5	45.5
412379830	1441067700	31.065539949186146	122.33002325327347	2.7333333333333334	13.333333333333334	45.0
412379830	1441067701	31.06553435536723	122.33004627332951	2.716666666666667	13.166666666666668	44.5
412379830	1441067702	31.065522000000005	122.330075	2.7	13.0	44.0
412379830	1441067703	31.065504777084282	122.33010801045145	2.8000000000000003	11.666666666666666	43.66666666666667
412379830	1441067704	31.065493214828955	122.33014054270231	2.9	10.333333333333334	43.333333333333336
412379830	1441067705	31.0655	122.330167	3.0	9.0	43.0
412379830	1441067706	31.065533173268506	122.33018283021556	2.975	8.0	42.75
412379830	1441067707	31.065582190909424	122.33018765967127	2.95	7.0	42.5
412379830	1441067708	31.065631863096154	122.33018215929094	2.925	6.0	42.25000000000001
412379830	1441067709	31.065666999999994	122.330167	2.9	5.0	42.0
412379830	1441067710	31.065676993245763	122.33014365725374	2.9	4.333333333333334	41.333333333333336
412379830	1441067711	31.065669560278128	122.3301168245766	2.9	3.6666666666666665	40.666666666666664
412379830	1441067712	31.065657000000005	122.33009200000001	2.9	3.0000000000000004	40.0
412379830	1441067713	31.065649430310135	122.33007361024357	2.909090909090909	3.0909090909090913	39.81818181818182
412379830	1441067714	31.065648245076382	122.33006179683215	2.918181818181818	3.181818181818182	39.63636363636363
412379830	1441067715	31.06565265715749	122.33005562999591	2.9272727272727272	3.272727272727273	39.45454545454546
412379830	1441067716	31.06566187941115	122.33005417996712	2.9363636363636365	3.3636363636363638	39.27272727272727
412379830	1441067717	31.065675124694522	122.33005651697945	2.9454545454545453	3.4545454545454546	39.09090909090909
412379830	1441067718	31.06569160586437	122.33006171126702	2.9545454545454546	3.5454545454545454	38.90909090909091
412379830	1441067719	31.065710535777402	122.33006883306392	2.9636363636363634	3.6363636363636367	38.72727272727273
412379830	1441067720	31.0657311272904	122.33007695260363	2.9727272727272727	3.7272727272727275	38.54545454545455
412379830	1441067721	31.065752593260346	122.3300851401187	2.981818181818182	3.8181818181818183	38.36363636363637
412379830	1441067722	31.065774146544417	122.33009246584066	2.9909090909090907	3.909090909090909	38.18181818181818
412379830	1441067723	31.065794999999998	122.330098	3.0	4.0	38.0
412379830	1441067724	31.065814522297778	122.33010109747896	3.0	4.166666666666666	38.0
412379830	1441067725	31.065832705361167	122.33010225177051	3.0	4.333333333333334	38.0
412379830	1441067726	31.065849696926634	122.33010224102108	3.0	4.5	38.0
412379830	1441067727	31.06586564473063	122.3301018433777	3.0	4.666666666666666	38.0
412379830	1441067728	31.06588069650961	122.33010183698796	3.0	4.833333333333334	38.0
412379830	1441067729	31.065895000000005	122.330103	3.0	5.0	38.0
412379830	1441067730	31.065908817823267	122.33010550734271	3.066666666666667	4.666666666666666	37.666666666666664
412379830	1441067731	31.065922872141027	122.3301071210663	3.1333333333333333	4.333333333333334	37.333333333333336
412379830	1441067732	31.065937999999996	122.330105	3.2	4.0	37.0
412379830	1441067733	31.065954550134183	122.33009765551641	3.2	3.8	37.0
412379830	1441067734	31.06597091802806	122.33008900916987	3.2	3.6	37.0
412379830	1441067735	31.065985010854824	122.33008433506386	3.2	3.4	37.0
412379830	1441067736	31.06599473578828	122.33008890730504	3.2	3.2	37.0
412379830	1441067737	31.065998000000004	122.330108	3.2	3.0000000000000004	37.0
412379830	1441067738	31.065995613789802	122.3301414068553	3.35	3.0000000000000004	37.0
412379830	1441067739	31.066	122.330167	3.5	3.0000000000000004	37.0
412379830	1441067740	31.06602222339974	122.33016454841443	3.5	5.000000000000001	37.0
412379830	1441067741	31.066056303853806	122.33014333002336	3.5	7.0	37.0
412379830	1441067742	31.066092	122.33012	3.5	9.0	37.0
412379830	1441067743	31.066120881197154	122.3301079062387	3.55	7.75	37.0
412379830	1441067744	31.066141759652684	122.33010716741344	3.6	6.5	37.0
412379830	1441067745	31.066155258282205	122.33011459488297	3.6500000000000004	5.25	37.0
412379830	1441067746	31.066162	122.33012700000002	3.7	4.0	37.0
412379830	1441067747	31.066163314652652	122.33014137208686	3.7	4.666666666666667	37.0
412379830	1441067748	31.066163359816255	122.33015541235719	3.7	5.333333333333333	37.0
412379830	1441067749	31.066166999999997	122.330167	3.7	6.000000000000001	37.0
412379830	1441067750	31.06617802460977	122.33017449732006	3.6714285714285717	6.571428571428571	37.142857142857146
412379830	1441067751	31.06619592263565	122.33017819907795	3.642857142857143	7.142857142857143	37.285714285714285
412379830	1441067752	31.06621910796333	122.33017888314707	3.6142857142857143	7.714285714285714	37.42857142857143
412379830	1441067753	31.06624599447825	122.33017732740018	3.585714285714286	8.285714285714286	37.57142857142858
412379830	1441067754	31.066274996065722	122.3301743097105	3.5571428571428574	8.857142857142858	37.714285714285715
412379830	1441067755	31.066304526611148	122.33017060795204	3.5285714285714285	9.428571428571429	37.85714285714286
412379830	1441067756	31.066332999999993	122.330167	3.5	10.0	38.0
412379830	1441067757	31.066359131929133	122.33016412642024	3.477777777777778	10.11111111111111	38.111111111111114
412379830	1441067758	31.06638284534063	122.33016207853719	3.4555555555555557	10.222222222222223	38.22222222222222
412379830	1441067759	31.06640436498775	122.33016081036455	3.433333333333333	10.333333333333332	38.333333333333336
412379830	1441067760	31.06642391562374	122.33016027591594	3.411111111111111	10.444444444444445	38.44444444444444
412379830	1441067761	31.06644172200188	122.33016042920478	3.388888888888889	10.555555555555555	38.55555555555556
412379830	1441067762	31.066458008875347	122.33016122424442	3.3666666666666667	10.666666666666666	38.66666666666667
412379830	1441067763	31.0664730009974	122.33016261504808	3.344444444444444	10.777777777777777	38.77777777777778
412379830	1441067764	31.066486923121218	122.3301645556289	3.322222222222222	10.888888888888888	38.888888888888886
412379830	1441067765	31.066499999999998	122.330167	3.3	11.0	39.0
412379830	1441067766	31.066512434509836	122.33016989876654	3.3	10.666666666666666	39.0
412379830	1441067767	31.06652434201854	122.33017318890217	3.3	10.333333333333332	39.0
412379830	1441067768	31.06653581601679	122.33017680397258	3.3	10.0	39.0
412379830	1441067769	31.066546949995313	122.33018067754341	3.3	9.666666666666668	39.0
412379830	1441067770	31.0665578374448	122.33018474318035	3.3	9.333333333333332	39.0
412379830	1441067771	31.06656857185599	122.33018893444898	3.3	9.0	39.0
412379830	1441067772	31.066579246719606	122.33019318491496	3.3	8.666666666666668	39.0
412379830	1441067773	31.06658995552638	122.33019742814385	3.3	8.333333333333332	39.0
412379830	1441067774	31.06660079176704	122.33020159770123	3.3	8.0	39.0
412379830	1441067775	31.066611848932375	122.33020562715271	3.3	7.666666666666666	39.0
412379830	1441067776	31.066623220513105	122.33020945006376	3.3	7.333333333333333	39.0
412379830	1441067777	31.066635000000005	122.330213	3.3	7.0	39.0
412379830	1441067778	31.066647260086174	122.33021622465671	3.27	6.8	39.0
412379830	1441067779	31.06665999027399	122.33021912824867	3.2399999999999998	6.6000000000000005	39.0
412379830	1441067780	31.06667315926816	122.33022172912038	3.21	6.4	39.0
412379830	1441067781	31.066686735773384	122.33022404561648	3.1799999999999997	6.2	39.0
412379830	1441067782	31.06670068849436	122.33022609608146	3.15	6.000000000000001	39.0
412379830	1441067783	31.0667149861358	122.33022789885992	3.12	5.8	39.0
412379830	1441067784	31.066729597402396	122.33022947229642	3.09	5.6	39.0
412379830	1441067785	31.06674449099883	122.33023083473554	3.06	5.3999999999999995	39.0
412379830	1441067786	31.066759635629797	122.33023200452189	3.03	5.2	39.0
412379830	1441067787	31.066775000000003	122.330233	3.0	5.0	39.0
412379830	1441067788	31.066790537719644	122.33023384754976	2.966666666666667	4.555555555555555	39.0
412379830	1441067789	31.066806142021047	122.330234605692	2.9333333333333336	4.111111111111111	39.0
412379830	1441067790	31.06682169104207	122.33023534098291	2.9	3.6666666666666665	39.0
412379830	1441067791	31.06683706292057	122.33023611997868	2.8666666666666667	3.2222222222222223	39.0
412379830	1441067792	31.066852135794402	122.33023700923553	2.8333333333333335	2.7777777777777777	39.0
412379830	1441067793	31.0668667878014	122.33023807530978	2.8000000000000003	2.333333333333333	39.0
412379830	1441067794	31.066880897079436	122.3302393847577	2.7666666666666666	1.888888888888889	39.0
412379830	1441067795	31.066894341766346	122.33024100413567	2.7333333333333334	1.4444444444444444	39.0
412379830	1441067796	31.066906999999997	122.330243	2.7	0.9999999999999998	39.0
412379830	1441067797	31.066918802899355	122.33024538944225	2.672727272727273	0.545454545454545	39.0
412379830	1441067798	31.066929893508064	122.33024799169465	2.6454545454545455	0.0909090909090899	39.0
412379830	1441067799	31.066940467850912	122.3302505765245	2.618181818181818	359.6363636363636	39.0
412379830	1441067800	31.066950721952704	122.33025291369904	2.590909090909091	359.1818181818182	39.0
412379830	1441067801	31.066960851838257	122.3302547729854	2.5636363636363635	358.72727272727275	39.0
412379830	1441067802	31.066971053532427	122.33025592415069	2.5363636363636366	358.27272727272725	39.0
412379830	1441067803	31.06698152306001	122.33025613696182	2.5090909090909093	357.8181818181818	39.0
412379830	1441067804	31.06699245644582	122.3302551811857	2.481818181818182	357.3636363636364	39.0
412379830	1441067805	31.067004049714633	122.33025282658905	2.4545454545454546	356.9090909090909	39.0
412379830	1441067806	31.06701649889116	122.33024884293835	2.4272727272727272	356.45454545454544	39.0
412379830	1441067807	31.06703	122.330243	2.4	356.0	39.0
412379830	1441067808	31.067044661012158	122.3302352023039	2.3777777777777778	355.88888888888886	39.0
412379830	1441067809	31.0670602376846	122.33022589343572	2.3555555555555556	355.77777777777777	39.0
412379830	1441067810	31.06707639772088	122.33021565174546	2.3333333333333335	355.6666666666667	39.0
412379830	1441067811	31.067092808824704	122.33020505558349	2.3111111111111113	355.55555555555554	39.0
412379830	1441067812	31.067109138699983	122.3301946833008	2.2888888888888888	355.44444444444446	39.0
412379830	1441067813	31.067125055050823	122.33018511324889	2.2666666666666666	355.3333333333333	39.0
412379830	1441067814	31.06714022558151	122.33017692377977	2.2444444444444445	355.22222222222223	39.0
412379830	1441067815	31.067154317996426	122.33017069324589	2.2222222222222223	355.11111111111114	39.0
412379830	1441067816	31.067167	122.330167	2.2	355.0	39.0
412379830	1441067817	31.067178034154317	122.33016624353911	2.18	354.6	39.0
412379830	1441067818	31.067187562451913	122.3301681079365	2.16	354.2	39.0
412379830	1441067819	31.06719582174289	122.33017209840912	2.14	353.8	39.0
412379830	1441067820	31.067203048877204	122.33017772017362	2.12	353.4	39.0
412379830	1441067821	31.067209480704907	122.33018447844633	2.1	353.0	39.0
412379830	1441067822	31.06721535407604	122.33019187844351	2.08	352.6	39.0
412379830	1441067823	31.067220905840802	122.33019942538142	2.06	352.2	39.0
412379830	1441067824	31.067226372849447	122.33020662447609	2.04	351.8	39.0
412379830	1441067825	31.067231991952355	122.3302129809436	2.02	351.4	39.0
412379830	1441067826	31.067238000000003	122.330218	2.0	351.0	39.0
412379830	1441067827	31.067244579373995	122.33022129923364	1.981818181818182	350.27272727272725	39.0
412379830	1441067828	31.06725169458038	122.33022294572281	1.9636363636363636	349.54545454545456	39.0
412379830	1441067829	31.067259255656193	122.33022311891816	1.9454545454545455	348.8181818181818	39.0
412379830	1441067830	31.067267172638463	122.33022199827045	1.9272727272727272	348.09090909090907	39.0
412379830	1441067831	31.06727535556416	122.33021976323037	1.9090909090909092	347.3636363636364	39.0
412379830	1441067832	31.067283714470225	122.33021659324875	1.8909090909090909	346.6363636363636	39.0
412379830	1441067833	31.06729215939363	122.33021266777644	1.8727272727272728	345.9090909090909	39.0
412379830	1441067834	31.067300600371315	122.33020816626437	1.8545454545454545	345.1818181818182	39.0
412379830	1441067835	31.067308947440267	122.33020326816352	1.8363636363636364	344.45454545454544	39.0
412379830	1441067836	31.067317110637493	122.330198152925	1.8181818181818183	343.7272727272727	39.0
412379830	1441067837	31.067325000000004	122.330193	1.8	343.0	39.0
412379830	1441067838	31.067332563523966	122.33018797196247	1.79	342.5	39.0
412379830	1441067839	31.067339901042114	122.33018316387735	1.78	342.0	39.0
412379830	1441067840	31.067347150346297	122.33017865393226	1.77	341.5	39.0
412379830	1441067841	31.067354449228326	122.33017452031483	1.76	341.0	39.0
412379830	1441067842	31.067361935480097	122.33017084121273	1.75	340.5	39.0
412379830	1441067843	31.067369746893473	122.33016769481357	1.74	340.0	39.0
412379830	1441067844	31.06737802126028	122.330165159305	1.73	339.5	39.0
412379830	1441067845	31.0673868963724	122.33016331287473	1.72	339.0	39.0
412379830	1441067846	31.067396510021698	122.33016223371047	1.71	338.5	39.0
412379830	1441067847	31.06740700000001	122.330162	1.7	338.0	39.0
412379830	1441067848	31.067418427922025	122.33016262557733	1.7125	337.625	39.0
412379830	1441067849	31.06743055069394	122.33016386686097	1.725	337.25	39.0
412379830	1441067850	31.067443049044762	122.3301654159155	1.7375	336.875	39.0
412379830	1441067851	31.06745560370357	122.33016696480536	1.75	336.5	39.0
412379830	1441067852	31.067467895399428	122.33016820559475	1.7625	336.125	39.0
412379830	1441067853	31.0674796048614	122.33016883034772	1.775	335.75	39.0
412379830	1441067854	31.067490412818568	122.33016853112818	1.7875	335.375	39.0
412379830	1441067855	31.067500000000003	122.330167	1.8	335.0	39.0
412379830	1441067856	31.067508131850538	122.33016400978569	1.7833333333333334	335.1666666666667	39.08333333333333
412379830	1441067857	31.067514912678377	122.33015965634291	1.7666666666666666	335.33333333333337	39.166666666666664
412379830	1441067858	31.067520531507572	122.33015411628817	1.75	335.5	39.25
412379830	1441067859	31.06752517736209	122.33014756623804	1.7333333333333334	335.6666666666667	39.333333333333336
412379830	1441067860	31.067529039265978	122.33014018280922	1.7166666666666668	335.83333333333337	39.416666666666664
412379830	1441067861	31.06753230624329	122.33013214261833	1.7000000000000002	336.0	39.5
412379830	1441067862	31.06753516731809	122.33012362228204	1.6833333333333333	336.1666666666667	39.58333333333333
412379830	1441067863	31.067537811514494	122.330114798417	1.6666666666666667	336.33333333333337	39.666666666666664
412379830	1441067864	31.067540427856656	122.33010584763976	1.6500000000000001	336.5	39.74999999999999
412379830	1441067865	31.067543205368786	122.33009694656685	1.6333333333333333	336.6666666666667	39.833333333333336
412379830	1441067866	31.06754633307513	122.3300882718148	1.6166666666666667	336.8333333333333	39.916666666666664
412379830	1441067867	31.067549999999997	122.33008000000001	1.6	337.0	40.0
412379830	1441067868	31.06755435353988	122.330072271685	1.605263157894737	336.6842105263158	39.94736842105263
412379830	1441067869	31.067559374579854	122.33006508321685	1.6105263157894738	336.36842105263156	39.89473684210527
412379830	1441067870	31.067565002377183	122.33005839488874	1.6157894736842107	336.0526315789474	39.84210526315789
412379830	1441067871	31.067571176189087	122.33005216699391	1.6210526315789475	335.7368421052632	39.78947368421053
412379830	1441067872	31.06757783527277	122.33004635982559	1.6263157894736842	335.42105263157896	39.73684210526316
412379830	1441067873	31.067584918885437	122.3300409336771	1.631578947368421	335.10526315789474	39.68421052631579
412379830	1441067874	31.067592366284288	122.3300358488417	1.6368421052631579	334.7894736842105	39.631578947368425
412379830	1441067875	31.067600116726492	122.3300310656127	1.6421052631578947	334.47368421052636	39.57894736842105
412379830	1441067876	31.06760810946923	122.33002654428338	1.6473684210526316	334.15789473684214	39.526315789473685
412379830	1441067877	31.067616283769663	122.33002224514706	1.6526315789473685	333.8421052631579	39.473684210526315
412379830	1441067878	31.067624578884967	122.33001812849704	1.6578947368421053	333.5263157894737	39.421052631578945
412379830	1441067879	31.067632934072293	122.33001415462667	1.6631578947368422	333.2105263157895	39.368421052631575
412379830	1441067880	31.067641288588778	122.33001028382918	1.668421052631579	332.89473684210526	39.315789473684205
412379830	1441067881	31.067649581691576	122.3300064763979	1.6736842105263157	332.57894736842104	39.26315789473684
412379830	1441067882	31.06765775263782	122.33000269262614	1.6789473684210525	332.2631578947369	39.21052631578947
412379830	1441067883	31.067665740684653	122.32999889280718	1.6842105263157894	331.94736842105266	39.1578947368421
412379830	1441067884	31.06767348508921	122.3299950372343	1.6894736842105262	331.63157894736844	39.10526315789473
412379830	1441067885	31.067680925108615	122.32999108620083	1.694736842105263	331.3157894736842	39.05263157894736
412379830	1441067886	31.067688	122.329987	1.7	331.0	39.0
412379830	1441067887	31.06769467354873	122.3299827511155	1.709090909090909	330.54545454545456	39.0
412379830	1441067888	31.067701007653167	122.32997836079241	1.7181818181818183	330.0909090909091	39.0
412379830	1441067889	31.06770708874002	122.32997386246625	1.7272727272727273	329.6363636363637	39.0
412379830	1441067890	31.067713003235905	122.32996928957246	1.7363636363636363	329.1818181818182	39.0
412379830	1441067891	31.06771883756749	122.32996467554652	1.7454545454545454	328.72727272727275	39.0
412379830	1441067892	31.067724678161422	122.32996005382384	1.7545454545454546	328.2727272727273	39.0
412379830	1441067893	31.067730611444393	122.3299554578399	1.7636363636363637	327.81818181818187	39.0
412379830	1441067894	31.06773672384306	122.32995092103012	1.7727272727272727	327.3636363636364	39.0
412379830	1441067895	31.06774310178409	122.32994647682995	1.7818181818181817	326.90909090909093	39.0
412379830	1441067896	31.067749831694172	122.32994215867477	1.790909090909091	326.4545454545455	39.0
412379830	1441067897	31.067757000000007	122.32993800000001	1.8	326.0	39.0
412379830	1441067898	31.067764644319556	122.32993401370062	1.78	326.40000000000003	39.0
412379830	1441067899	31.06777260703607	122.32993013050968	1.76	326.8	39.0
412379830	1441067900	31.067780681724074	122.32992626061977	1.74	327.20000000000005	39.0
412379830	1441067901	31.06778866195809	122.32992231422351	1.72	327.6	39.0
412379830	1441067902	31.067796341312626	122.3299182015135	1.7000000000000002	328.0	39.0
412379830	1441067903	31.067803513362158	122.32991383268235	1.6800000000000002	328.4	39.0
412379830	1441067904	31.067809971681207	122.32990911792272	1.6600000000000001	328.8	39.0
412379830	1441067905	31.067815509844227	122.3299039674273	1.6400000000000001	329.2	39.0
412379830	1441067906	31.067819921425677	122.32989829138882	1.62	329.59999999999997	39.0
412379830	1441067907	31.067823000000008	122.329892	1.6	330.0	39.0
412379830	1441067908	31.06782465267815	122.32988505083773	1.6	330.375	39.0
412379830	1441067909	31.06782524071747	122.32987759101471	1.6	330.75	39.0
412379830	1441067910	31.067825238911876	122.32986981502754	1.6	331.125	39.0
412379830	1441067911	31.0678251220553	122.32986191737267	1.6	331.5	39.0
412379830	1441067912	31.06782536494175	122.32985409254638	1.6	331.875	39.0
412379830	1441067913	31.06782644236531	122.32984653504484	1.6	332.25	39.0
412379830	1441067914	31.067828829119996	122.3298394393641	1.6	332.625	39.0
412379830	1441067915	31.067832999999993	122.329833	1.6	333.0	39.0
412379830	1441067916	31.067839301758063	122.32982736177924	1.6	332.8181818181818	39.0
412379830	1441067917	31.06784756898149	122.32982247085151	1.6	332.6363636363636	39.0
412379830	1441067918	31.06785750821618	122.32981822369739	1.6	332.45454545454544	39.0
412379830	1441067919	31.067868826007977	122.32981451679754	1.6	332.2727272727273	39.0
412379830	1441067920	31.067881228902746	122.32981124663272	1.6	332.0909090909091	39.0
412379830	1441067921	31.067894423446322	122.32980830968364	1.6	331.90909090909093	39.0
412379830	1441067922	31.067908116184537	122.32980560243107	1.6	331.72727272727275	39.0
412379830	1441067923	31.067922013663203	122.3298030213557	1.6	331.54545454545456	39.0
412379830	1441067924	31.067935822428133	122.32980046293828	1.6	331.3636363636364	39.0
412379830	1441067925	31.06794924902513	122.3297978236595	1.6	331.1818181818182	39.0
412379830	1441067926	31.067961999999994	122.329795	1.6	331.0	39.0
412379830	1441067927	31.067973841246104	122.32979190901708	1.605	331.0	39.050000000000004
412379830	1441067928	31.067984776047137	122.32978855007444	1.61	331.0	39.099999999999994
412379830	1441067929	31.067994867034333	122.32978494311241	1.615	331.0	39.14999999999999
412379830	1441067930	31.068004176838983	122.32978110807133	1.62	331.0	39.199999999999996
412379830	1441067931	31.068012768092338	122.32977706489162	1.625	331.0	39.25
412379830	1441067932	31.068020703425656	122.32977283351357	1.6300000000000001	331.0	39.3
412379830	1441067933	31.0680280454702	122.3297684338776	1.635	331.0	39.349999999999994
412379830	1441067934	31.06803485685723	122.32976388592407	1.6400000000000001	331.0	39.4
412379830	1441067935	31.068041200218044	122.32975920959335	1.645	331.0	39.45
412379830	1441067936	31.068047138183882	122.3297544248258	1.65	331.0	39.5
412379830	1441067937	31.068052733386022	122.32974955156176	1.655	331.0	39.55
412379830	1441067938	31.068058048455743	122.32974460974162	1.66	331.0	39.6
412379830	1441067939	31.068063146024304	122.32973961930571	1.665	331.0	39.65
412379830	1441067940	31.068068088723013	122.32973460019434	1.67	331.0	39.699999999999996
412379830	1441067941	31.06807293918313	122.32972957234792	1.675	331.0	39.74999999999999
412379830	1441067942	31.068077760035944	122.32972455570666	1.68	331.0	39.8
412379830	1441067943	31.068082613912757	122.32971957021097	1.685	331.0	39.85
412379830	1441067944	31.068087563444834	122.32971463580111	1.69	331.0	39.9
412379830	1441067945	31.06809267126349	122.32970977241735	1.695	331.0	39.949999999999996
412379830	1441067946	31.068098	122.329705	1.7	331.0	40.0
412379830	1441067947	31.068103597928644	122.32970033307228	1.709090909090909	330.90909090909093	40.0
412379830	1441067948	31.06810945589544	122.32969576448913	1.7181818181818183	330.8181818181818	40.0
412379830	1441067949	31.068115550389432	122.32969128168844	1.7272727272727273	330.72727272727275	40.0
412379830	1441067950	31.0681218578996	122.32968687210813	1.7363636363636363	330.6363636363636	40.0
412379830	1441067951	31.068128354914965	122.32968252318607	1.7454545454545454	330.54545454545456	40.0
412379830	1441067952	31.068135017924497	122.32967822236022	1.7545454545454546	330.45454545454544	40.0
412379830	1441067953	31.06814182341724	122.3296739570684	1.7636363636363637	330.3636363636364	40.0
412379830	1441067954	31.068148747882155	122.32966971474856	1.7727272727272727	330.27272727272725	40.0
412379830	1441067955	31.068155767808268	122.3296654828386	1.7818181818181817	330.1818181818182	40.0
412379830	1441067956	31.068162859684552	122.32966124877646	1.790909090909091	330.09090909090907	40.0
412379830	1441067957	31.06816999999999	122.329657	1.8	330.0	40.0
412379830	1441067958	31.068177169128095	122.32965272626615	1.8	330.16666666666663	40.0
412379830	1441067959	31.068184362980226	122.32964842660789	1.8	330.3333333333333	40.0
412379830	1441067960	31.068191581352234	122.32964410237723	1.8	330.5	40.0
412379830	1441067961	31.068198824040003	122.3296397549262	1.8	330.66666666666663	40.0
412379830	1441067962	31.06820609083939	122.32963538560674	1.8	330.8333333333333	40.0
412379830	1441067963	31.068213381546244	122.3296309957709	1.8	331.0	40.0
412379830	1441067964	31.068220695956438	122.32962658677066	1.8	331.1666666666667	40.0
412379830	1441067965	31.068228033865832	122.329622159958	1.8	331.3333333333333	40.0
412379830	1441067966	31.068235395070303	122.32961771668495	1.8	331.5	40.0
412379830	1441067967	31.06824277936568	122.32961325830352	1.8	331.6666666666667	40.0
412379830	1441067968	31.068250186547868	122.32960878616572	1.8	331.8333333333333	40.0
412379830	1441067969	31.068257616412716	122.32960430162352	1.8	332.0	40.0
412379830	1441067970	31.068265068756066	122.32959980602894	1.8	332.1666666666667	40.0
412379830	1441067971	31.068272543373826	122.32959530073394	1.8	332.3333333333333	40.0
412379830	1441067972	31.068280040061808	122.3295907870906	1.8	332.5	40.0
412379830	1441067973	31.06828755861593	122.32958626645089	1.8	332.6666666666667	40.0
412379830	1441067974	31.068295098832017	122.32958174016683	1.8	332.83333333333337	40.0
412379830	1441067975	31.06830266050595	122.32957720959037	1.8	333.0	40.0
412379830	1441067976	31.06831024343358	122.3295726760736	1.8	333.1666666666667	40.0
412379830	1441067977	31.068317847410793	122.32956814096846	1.8	333.33333333333337	40.0
412379830	1441067978	31.068325472233443	122.329563605627	1.8	333.5	40.0
412379830	1441067979	31.0683331176974	122.32955907140119	1.8	333.6666666666667	40.0
412379830	1441067980	31.068340783598533	122.32955453964307	1.8	333.83333333333337	40.0
412379830	1441067981	31.068348469732687	122.32955001170464	1.8	334.0	40.0
412379830	1441067982	31.06835617589576	122.3295454889379	1.8	334.1666666666667	40.0
412379830	1441067983	31.068363901883604	122.32954097269486	1.8	334.33333333333337	40.0
412379830	1441067984	31.06837164749208	122.32953646432755	1.8	334.5	40.0
412379830	1441067985	31.068379412517054	122.32953196518794	1.8	334.6666666666667	40.0
412379830	1441067986	31.068387196754408	122.32952747662809	1.8	334.83333333333337	40.0
412379830	1441067987	31.068394999999985	122.329523	1.8	335.0	40.0
412379830	1441067988	31.068402821816164	122.32951853680011	1.8	334.94736842105266	40.0
412379830	1441067989	31.068410660831155	122.32951408910262	1.8	334.8947368421053	40.0
412379830	1441067990	31.068418515439735	122.32950965912622	1.8	334.8421052631579	40.0
412379830	1441067991	31.068426384036584	122.32950524908954	1.8	334.7894736842105	40.0
412379830	1441067992	31.068434265016453	122.32950086121126	1.8	334.7368421052632	40.0
412379830	1441067993	31.06844215677406	122.32949649771005	1.8	334.6842105263158	40.0
412379830	1441067994	31.06845005770416	122.32949216080458	1.8	334.63157894736844	40.0
412379830	1441067995	31.068457966201457	122.32948785271348	1.8	334.57894736842104	40.0
412379830	1441067996	31.06846588066069	122.32948357565543	1.8	334.5263157894737	40.0
412379830	1441067997	31.06847379947657	122.3294793318491	1.8	334.4736842105263	40.0
412379830	1441067998	31.06848172104386	122.32947512351316	1.8	334.42105263157896	40.0
412379830	1441067999	31.068489643757275	122.32947095286629	1.8	334.36842105263156	40.0
412379830	1441068000	31.068497566011523	122.32946682212713	1.8	334.3157894736842	40.0
412379830	1441068001	31.06850548620138	122.32946273351436	1.8	334.2631578947368	40.0
412379830	1441068002	31.06851340272154	122.32945868924668	1.8	334.2105263157895	40.0
412379830	1441068003	31.068521313966748	122.32945469154271	1.8	334.1578947368421	40.0
412379830	1441068004	31.068529218331744	122.32945074262116	1.8	334.10526315789474	40.0
412379830	1441068005	31.06853711421125	122.32944684470071	1.8	334.05263157894734	40.0
412379830	1441068006	31.068544999999993	122.32944300000001	1.8	334.0	40.0
412379830	1441068007	31.068552868368762	122.3294392085925	1.8181818181818181	334.3636363636364	40.090909090909086
412379830	1441068008	31.06856068909254	122.32943546197053	1.8363636363636364	334.7272727272727	40.18181818181819
412379830	1441068009	31.068568426222342	122.32943174948126	1.8545454545454545	335.09090909090907	40.27272727272727
412379830	1441068010	31.068576043809177	122.32942806047181	1.8727272727272728	335.45454545454544	40.36363636363636
412379830	1441068011	31.06858350590408	122.32942438428931	1.8909090909090909	335.8181818181818	40.45454545454545
412379830	1441068012	31.06859077655807	122.32942071028091	1.9090909090909092	336.1818181818182	40.54545454545455
412379830	1441068013	31.06859781982218	122.32941702779371	1.9272727272727272	336.54545454545456	40.63636363636364
412379830	1441068014	31.068604599747403	122.32941332617489	1.9454545454545455	336.9090909090909	40.72727272727273
412379830	1441068015	31.068611080384777	122.32940959477156	1.9636363636363636	337.27272727272725	40.81818181818181
412379830	1441068016	31.068617225785296	122.32940582293088	1.981818181818182	337.6363636363636	40.909090909090914
412379830	1441068017	31.068622999999995	122.329402	2.0	338.0	41.0
412379830	1441068018	31.068628417661728	122.32939811870897	2.0	337.7	41.0
412379830	1441068019	31.068633695730767	122.32939418531952	2.0	337.4	41.0
412379830	1441068020	31.068639101749234	122.32939020947622	2.0	337.1	41.0
412379830	1441068021	31.06864490325923	122.32938620082356	2.0	336.8	41.0
412379830	1441068022	31.06865136780289	122.3293821690061	2.0	336.5	41.0
412379830	1441068023	31.06865876292231	122.32937812366822	2.0	336.2	41.0
412379830	1441068024	31.06866735615963	122.32937407445434	2.0	335.90000000000003	41.0
412379830	1441068025	31.06867741505693	122.3293700310088	2.0	335.6	41.0
412379830	1441068026	31.068689207156353	122.32936600297595	2.0	335.3	41.0
412379830	1441068027	31.068703	122.32936199999999	2.0	335.0	41.0
412379830	1441068028	31.06871889614053	122.32935803360886	2.0	335.375	41.0
412379830	1441068029	31.068736338172823	122.32935412286504	2.0	335.75	41.0
412379830	1441068030	31.06875460370236	122.32935028871488	2.0	336.125	41.0
412379830	1441068031	31.068772970334564	122.32934655210487	2.0	336.5	41.0
412379830	1441068032	31.06879071567493	122.32934293398155	2.0	336.875	41.0
412379830	1441068033	31.06880711732897	122.32933945529173	2.0	337.25	41.0
412379830	1441068034	31.068821452902153	122.3293361369822	2.0	337.625	41.0
412379830	1441068035	31.068833000000005	122.329333	2.0	338.0	41.0
412379830	1441068036	31.06884126960602	122.32933004391603	2.036363636363636	339.09090909090907	40.909090909090914
412379830	1441068037	31.06884670621578	122.32932718279679	2.0727272727272728	340.1818181818182	40.81818181818181
412379830	1441068038	31.06884998770281	122.32932430933255	2.109090909090909	341.27272727272725	40.72727272727273
412379830	1441068039	31.068851791940602	122.32932131621354	2.1454545454545455	342.3636363636364	40.63636363636364
412379830	1441068040	31.06885279680271	122.32931809612982	2.1818181818181817	343.45454545454544	40.54545454545455
412379830	1441068041	31.068853680162594	122.32931454177142	2.2181818181818183	344.54545454545456	40.45454545454545
412379830	1441068042	31.068855119893772	122.3293105458282	2.2545454545454544	345.6363636363636	40.36363636363636
412379830	1441068043	31.068857793869686	122.32930600099	2.290909090909091	346.72727272727275	40.27272727272727
412379830	1441068044	31.06886237996376	122.32930079994635	2.327272727272727	347.8181818181818	40.18181818181819
412379830	1441068045	31.06886955604941	122.32929483538669	2.3636363636363633	348.90909090909093	40.090909090909086
412379830	1441068046	31.06888	122.329288	2.4	350.0	40.0
412379830	1441068047	31.06889408838457	122.32928031833258	2.48	351.2	39.8
412379830	1441068048	31.068910992555214	122.32927234236114	2.56	352.40000000000003	39.6
412379830	1441068049	31.068929582559946	122.32926475592063	2.64	353.6	39.4
412379830	1441068050	31.068948728446944	122.32925824284699	2.72	354.8	39.199999999999996
412379830	1441068051	31.06896730026454	122.32925348697704	2.8	356.0	39.00000000000001
412379830	1441068052	31.068984168061142	122.3292511721483	2.88	357.2	38.800000000000004
412379830	1441068053	31.06899820188507	122.32925198219881	2.96	358.4	38.6
412379830	1441068054	31.069008271784483	122.3292566009664	3.04	359.6	38.400000000000006
412379830	1441068055	31.069013247807103	122.32926571228826	3.12	0.8000000000000012	38.2
412379830	1441068056	31.069012	122.32928	3.2	1.9999999999999996	38.0
412379830	1441068057	31.06900489418467	122.32929911979346	3.2666666666666666	2.0	37.666666666666664
412379830	1441068058	31.068998279284216	122.32931861479595	3.3333333333333335	2.0	37.333333333333336
412379830	1441068059	31.069	122.329333	3.4	2.0	37.0
412379830	1441068060	31.069015797836354	122.32933816683989	3.5285714285714285	2.857142857142857	36.85714285714286
412379830	1441068061	31.069043001500816	122.32933551250113	3.657142857142857	3.714285714285714	36.714285714285715
412379830	1441068062	31.069076836500376	122.32932781060508	3.7857142857142856	4.571428571428571	36.57142857142858
412379830	1441068063	31.06911252834197	122.32931783477535	3.914285714285714	5.428571428571429	36.42857142857142
412379830	1441068064	31.069145302533272	122.32930835864096	4.042857142857143	6.2857142857142865	36.285714285714285
412379830	1441068065	31.069170384582936	122.32930215583659	4.171428571428571	7.142857142857142	36.14285714285714
412379830	1441068066	31.069183000000002	122.32930200000001	4.3	8.0	36.0
412379830	1441068067	31.069180918680463	122.32930945918778	4.366666666666666	8.333333333333332	35.666666666666664
412379830	1441068068	31.069172088069358	122.32932127913499	4.433333333333334	8.666666666666668	35.333333333333336
412379830	1441068069	31.069166999999997	122.329333	4.5	9.0	35.0
412379830	1441068070	31.069174016144487	122.32934103135182	4.6	9.0	34.6
412379830	1441068071	31.06919297752436	122.32934526038021	4.7	9.0	34.199999999999996
412379830	1441068072	31.069221594997806	122.32934644367744	4.8	9.0	33.8
412379830	1441068073	31.069257579422807	122.32934533783427	4.9	9.0	33.4
412379830	1441068074	31.06929864165719	122.32934269944155	5.0	9.0	32.99999999999999
412379830	1441068075	31.069342492558796	122.32933928509094	5.1	9.0	32.6
412379830	1441068076	31.069386842985672	122.3293358513757	5.2	9.0	32.2
412379830	1441068077	31.069429403795954	122.32933315489086	5.3	9.0	31.8
412379830	1441068078	31.069467885847942	122.32933195223303	5.4	9.0	31.4
412379830	1441068079	31.0695	122.329333	5.5	9.0	31.0
412379830	1441068080	31.0695241290671	122.32933694811372	5.625	8.75	30.749999999999996
412379830	1441068081	31.069541343690847	122.32934401979148	5.75	8.5	30.5
412379830	1441068082	31.069553386469238	122.32935433157355	5.875	8.25	30.25
412379830	1441068083	31.069561999999994	122.32936799999999	6.0	8.0	29.999999999999996
412379830	1441068084	31.069570145417842	122.32938403893986	6.075	8.5	29.75
412379830	1441068085	31.06958565800777	122.32939705157936	6.15	9.0	29.499999999999996
412379830	1441068086	31.069617591594124	122.32940053843286	6.225	9.5	29.25
412379830	1441068087	31.069675	122.329388	6.3	10.0	29.000000000000004
412379830	1441068088	31.069758254974165	122.32935845560031	6.449999999999999	8.5	28.0
412379830	1441068089	31.069832999999996	122.329333	6.6	7.0	27.0
412379830	1441068090	31.06986669480561	122.32933221036416	6.675	7.500000000000001	26.75
412379830	1441068091	31.069868792286623	122.32935251760712	6.75	8.0	26.5
412379830	1441068092	31.069859243623306	122.32938431604386	6.825	8.5	26.250000000000004
412379830	1441068093	31.069858	122.32941800000002	6.9	9.0	26.0
412379830	1441068094	31.069880497744236	122.32944571483137	7.0	8.666666666666668	25.666666666666668
412379830	1441068095	31.06992411372414	122.32946660991392	7.1000000000000005	8.333333333333332	25.333333333333336
412379830	1441068096	31.069981709940517	122.32948158561483	7.2	8.0	25.000000000000004
412379830	1441068097	31.070046148392855	122.32949154229266	7.3	7.666666666666667	24.666666666666668
412379830	1441068098	31.07011029107988	122.32949738030253	7.4	7.333333333333333	24.333333333333336
412379830	1441068099	31.070166999999994	122.32950000000001	7.5	7.0	24.000000000000004
412379830	1441068100	31.070210798293015	122.32950025068521	7.5875	6.625000000000001	23.625000000000004
412379830	1441068101	31.07024285366487	122.32949877742911	7.675	6.25	23.25
412379830	1441068102	31.070265994962888	122.32949617424656	7.762499999999999	5.875	22.875000000000004
412379830	1441068103	31.070283051034334	122.32949303515345	7.85	5.5	22.5
412379830	1441068104	31.070296850726486	122.32948995416601	7.9375	5.125	22.125
412379830	1441068105	31.070310222886626	122.32948752530042	8.024999999999999	4.75	21.750000000000004
412379830	1441068106	31.07032599636203	122.32948634257292	8.112499999999999	4.375	21.375
412379830	1441068107	31.070346999999998	122.329487	8.2	4.0	21.0
412379830	1441068108	31.07037531602416	122.3294898469104	8.283333333333333	3.6666666666666665	20.5
412379830	1441068109	31.070410040163935	122.32949425387837	8.366666666666665	3.3333333333333335	20.0
412379830	1441068110	31.07044952152529	122.32949934678881	8.45	3.0000000000000004	19.500000000000004
412379830	1441068111	31.070492109214268	122.32950425152511	8.533333333333333	2.6666666666666665	19.0
412379830	1441068112	31.07053615233707	122.32950809396891	8.616666666666665	2.333333333333333	18.5
412379830	1441068113	31.070579999999993	122.32951	8.7	2.0	18.0
412379830	1441068114	31.07062240162753	122.32950941114109	8.783333333333333	2.0	17.666666666666668
412379830	1441068115	31.07066370791687	122.32950703149368	8.866666666666665	2.0	17.333333333333336
412379830	1441068116	31.07070466988333	122.32950388080558	8.95	2.0	17.0
412379830	1441068117	31.070746038542328	122.32950097882622	9.033333333333333	2.0	16.666666666666664
412379830	1441068118	31.07078856490938	122.32949934530671	9.116666666666665	2.0	16.333333333333332
412379830	1441068119	31.070832999999993	122.32950000000001	9.2	2.0	16.0
412379830	1441068120	31.070879874493794	122.32950357982695	9.27142857142857	1.7142857142857144	15.571428571428571
412379830	1441068121	31.070928837726875	122.32950919037268	9.342857142857142	1.4285714285714286	15.142857142857144
412379830	1441068122	31.07097931869963	122.32951555438613	9.414285714285713	1.1428571428571428	14.714285714285715
412379830	1441068123	31.071030746412557	122.32952139461362	9.485714285714286	0.8571428571428571	14.285714285714286
412379830	1441068124	31.07108254986641	122.32952543379855	9.557142857142857	0.5714285714285714	13.857142857142858
412379830	1441068125	31.071134158062016	122.3295263946814	9.628571428571428	0.2857142857142855	13.428571428571429
412379830	1441068126	31.071184999999993	122.329523	9.7	0.0	13.0
412379830	1441068127	31.071234718818673	122.32951493878824	9.799999999999999	359.3333333333333	12.333333333333334
412379830	1441068128	31.07128381420872	122.32950576527601	9.9	358.6666666666667	11.666666666666666
412379830	1441068129	31.071332999999985	122.32950000000001	10.0	358.0	11.0
412379830	1441068130	31.071382203427326	122.32950066872634	10.1	357.6666666666667	10.666666666666666
412379830	1441068131	31.071428205342137	122.3295048181054	10.200000000000001	357.3333333333333	10.333333333333332
412379830	1441068132	31.071467000000002	122.32950800000002	10.3	357.0	10.0
412379830	1441068133	31.07149658434973	122.3295068805683	10.360000000000001	356.8	9.6
412379830	1441068134	31.071522966111576	122.32950258317864	10.42	356.59999999999997	9.200000000000001
412379830	1441068135	31.07155415569849	122.32949734550415	10.48	356.4	8.799999999999999
412379830	1441068136	31.07159816352357	122.3294934052189	10.54	356.2	8.4
412379830	1441068137	31.071663	122.329493	10.6	356.0	8.0
412379830	1441068138	31.071749900470692	122.32949689934503	10.7	355.0	7.500000000000001
412379830	1441068139	31.071833000000005	122.32950000000001	10.8	354.0	7.0
412379830	1441068140	31.071887352511876	122.32949698071486	10.875	353.75	6.5
412379830	1441068141	31.07191878764142	122.32948752108138	10.95	353.5	6.000000000000001
412379830	1441068142	31.071940828950417	122.3294725509079	11.025	353.25	5.5
412379830	1441068143	31.071966999999994	122.329453	11.1	353.0	5.0
412379830	1441068144	31.072007884210542	122.32942998996961	11.183333333333334	352.5	4.5
412379830	1441068145	31.072062304441307	122.32940540968642	11.266666666666666	352.0	4.0
412379830	1441068146	31.072126143412735	122.32938133984176	11.35	351.5	3.4999999999999996
412379830	1441068147	31.072195283846984	122.32935986113651	11.433333333333334	351.0	3.0
412379830	1441068148	31.072265608467827	122.32934305428219	11.516666666666666	350.5	2.5
412379830	1441068149	31.072333000000008	122.329333	11.6	350.0	1.9999999999999996
412379830	1441068150	31.072394104008822	122.3293310693938	11.7	349.6666666666667	1.6666666666666667
412379830	1441068151	31.072448617420324	122.32933579506913	11.8	349.33333333333337	1.3333333333333333
412379830	1441068152	31.072497000000002	122.329345	11.9	349.0	1.0
412379830	1441068153	31.07254009158583	122.32935645181183	11.971428571428572	348.8571428571429	0.8571428571428572
412379830	1441068154	31.072580252306526	122.32936769675585	12.042857142857143	348.7142857142857	0.7142857142857143
412379830	1441068155	31.072620222364165	122.32937622573768	12.114285714285714	348.57142857142856	0.5714285714285714
412379830	1441068156	31.07266274196123	122.32937952965966	12.185714285714287	348.42857142857144	0.42857142857142855
412379830	1441068157	31.072710551299846	122.32937509941938	12.257142857142858	348.2857142857143	0.2857142857142857
412379830	1441068158	31.07276639058046	122.32936042590681	12.32857142857143	348.1428571428571	0.14285714285714274
412379830	1441068159	31.072833000000006	122.329333	12.4	348.0	0.0
412379830	1441068160	31.07291064378606	122.32929256750084	12.5	348.0	0.0
412379830	1441068161	31.072989682311757	122.32924789398011	12.6	348.0	0.0
412379830	1441068162	31.073058	122.32921	12.7	348.0	0.0
412379830	1441068163	31.073107283438123	122.32918706661556	12.74	348.0	0.0
412379830	1441068164	31.073144427819784	122.32917591666799	12.78	348.0	0.0
412379830	1441068165	31.07318013048377	122.32917053342008	12.82	348.0	0.0
412379830	1441068166	31.073225088765863	122.32916490011968	12.86	348.0	0.0
412379830	1441068167	31.073289999999997	122.329153	12.9	348.0	0.0
412379830	1441068168	31.073378627685894	122.32913152475213	13.0	348.0	0.0
412379830	1441068169	31.073466999999994	122.329108	13.1	348.0	0.0
412379830	1441068170	31.07353116719214	122.32909058038553	13.125	348.0	0.0
412379830	1441068171	31.073575003101062	122.32907910248773	13.149999999999999	348.0	0.0
412379830	1441068172	31.073609337459832	122.32907132334884	13.174999999999999	348.0	0.0
412379830	1441068173	31.073645	122.32906499999999	13.2	348.0	0.0
412379830	1441068174	31.07369053650805	122.32905820416578	13.25	348.0	0.0
412379830	1441068175	31.073745356993143	122.32905026636892	13.299999999999999	348.0	0.0
412379830	1441068176	31.07380658752013	122.32904083183173	13.35	348.0	0.0
412379830	1441068177	31.07387135415383	122.32902954577631	13.4	348.0	0.0
412379830	1441068178	31.07393678295893	122.32901605342482	13.45	348.0	0.0
412379830	1441068179	31.074000000000005	122.329	13.5	348.0	0.0
412379830	1441068180	31.074059377094397	122.32898117010028	13.525	347.75	0.0
412379830	1441068181	31.074118269071178	122.3289599058221	13.55	347.5	0.0
412379830	1441068182	31.07418127651238	122.32893668863382	13.575	347.25	0.0
412379830	1441068183	31.07425299999999	122.328912	13.6	347.0	0.0
412379830	1441068184	31.074335578169034	122.32888684285982	13.666666666666666	347.0	0.0
412379830	1441068185	31.074421301867673	122.32886430607316	13.733333333333334	347.0	0.0
412379830	1441068186	31.0745	122.328848	13.8	347.0	0.0
412379830	1441068187	31.07456427072928	122.32884006946911	13.8	347.0	0.0
412379830	1441068188	31.07461778924697	122.32883679711306	13.8	347.0	0.0
412379830	1441068189	31.074667	122.32883300000002	13.8	347.0	0.0
412379830	1441068190	31.074717275285884	122.32882451710329	13.8375	347.0	0.0
412379830	1441068191	31.0747696988081	122.32881127506063	13.875	347.0	0.0
412379830	1441068192	31.074824282121547	122.32879422242803	13.9125	347.0	0.0
412379830	1441068193	31.074881036781278	122.32877430776315	13.95	347.0	0.0
412379830	1441068194	31.074939974342694	122.32875247962534	13.9875	347.0	0.0
412379830	1441068195	31.075001106361746	122.32872968657603	14.025	347.0	0.0
412379830	1441068196	31.075064444395082	122.32870687717889	14.0625	347.0	0.0
412379830	1441068197	31.075129999999987	122.328685	14.1	347.0	0.0
412379830	1441068198	31.075197654669203	122.32866479442247	14.11	347.09999999999997	0.0
412379830	1441068199	31.075266769634805	122.3286461630889	14.12	347.2	0.0
412379830	1441068200	31.075336576063513	122.32862879945644	14.129999999999999	347.3	0.0
412379830	1441068201	31.075406305121795	122.32861239698195	14.139999999999999	347.4	0.0
412379830	1441068202	31.07547518797604	122.32859664912212	14.149999999999999	347.5	0.0
412379830	1441068203	31.075542455792473	122.32858124933313	14.16	347.59999999999997	0.0
412379830	1441068204	31.07560733973718	122.32856589107094	14.17	347.7	0.0
412379830	1441068205	31.07566907097612	122.32855026779112	14.18	347.8	0.0
412379830	1441068206	31.075726880675155	122.32853407294905	14.19	347.9	0.0
412379830	1441068207	31.075779999999998	122.32851700000002	14.2	348.0	0.0
412379830	1441068208	31.075832999999992	122.32849999999999	14.2	348.0	0.0
412379830	1441068209	31.075904947821268	122.32848722334447	14.25	348.0	0.0
412379830	1441068210	31.075992796737502	122.32847675378181	14.299999999999999	348.0	0.0
412379830	1441068211	31.076086636582215	122.32846484399425	14.35	348.0	0.0
412379830	1441068212	31.07617655718789	122.3284477466553	14.4	348.0	0.0
412379830	1441068213	31.07625264838499	122.32842171443288	14.45	348.0	0.0
412379830	1441068214	31.076304999999994	122.32838300000002	14.5	348.0	0.0
412379830	1441068215	31.076333000000005	122.328333	14.5	348.0	0.0
412379830	1441068216	31.076365381861418	122.32828898507867	14.525	348.0	0.0
412379830	1441068217	31.076408788876588	122.32825456263342	14.55	348.0	0.0
412379830	1441068218	31.07646201724989	122.32822863827136	14.575	348.0	0.0
412379830	1441068219	31.076523863182977	122.32821011760416	14.6	348.0	0.0
412379830	1441068220	31.0765931228756	122.32819790624605	14.625	348.0	0.0
412379830	1441068221	31.076668592525994	122.32819090981207	14.65	348.0	0.0
412379830	1441068222	31.07674906833153	122.32818803391653	14.675	348.0	0.0
412379830	1441068223	31.076833346488993	122.32818818417189	14.7	348.0	0.0
412379830	1441068224	31.076920223194882	122.32819026618766	14.725	348.0	0.0
412379830	1441068225	31.077008494645685	122.3281931855698	14.75	348.0	0.0
412379830	1441068226	31.077096957037963	122.32819584792034	14.775	348.0	0.0
412379830	1441068227	31.07718440656831	122.3281971588372	14.8	348.0	0.0
412379830	1441068228	31.077269639433396	122.32819602391443	14.825000000000001	348.0	0.0
412379830	1441068229	31.07735145182975	122.32819134874248	14.85	348.0	0.0
412379830	1441068230	31.07742863995348	122.32818203890906	14.875	348.0	0.0
412379830	1441068231	31.0775	122.32816700000001	14.9	348.0	0.0
412379830	1441068232	31.077564802756868	122.32814560587167	14.885714285714286	348.0	0.0
412379830	1441068233	31.077624217383992	122.32811910346666	14.871428571428572	348.0	0.0
412379830	1441068234	31.077679887635057	122.32808920800278	14.857142857142858	348.0	0.0
412379830	1441068235	31.07773345726497	122.32805763470068	14.842857142857143	348.0	0.0
412379830	1441068236	31.077786570030167	122.32802609878303	14.82857142857143	348.0	0.0
412379830	1441068237	31.077840869688654	122.3279963154741	14.814285714285715	348.0	0.0
412379830	1441068238	31.07789799999999	122.32797	14.8	348.0	0.0
412379830	1441068239	31.077959186779793	122.32794834451317	14.816666666666666	348.0	0.0
412379830	1441068240	31.07802398406317	122.3279304488627	14.833333333333334	348.0	0.0
412379830	1441068241	31.07809152793916	122.32791488981965	14.850000000000001	348.0	0.0
412379830	1441068242	31.07816095449581	122.32790024415219	14.866666666666667	348.0	0.0
412379830	1441068243	31.078231399820528	122.3278850886252	14.883333333333333	348.0	0.0
412379830	1441068244	31.078302000000004	122.327868	14.9	348.0	0.0
412379830	1441068245	31.078371489961633	122.32784913872278	14.9	348.0	0.0
412379830	1441068246	31.078436999999997	122.327835	14.9	348.0	0.0
412379830	1441068247	31.078496402634123	122.32783125260744	14.95	348.0	0.0
412379830	1441068248	31.078552143901543	122.32783392476722	15.0	348.0	0.0
412379830	1441068249	31.07860781321823	122.32783663454717	15.05	348.0	0.0
412379830	1441068250	31.078666999999996	122.327833	15.1	348.0	0.0
412379830	1441068251	31.078732451093593	122.32781821984796	15.116666666666667	348.0	0.0
412379830	1441068252	31.07880354307288	122.32779381554836	15.133333333333333	348.0	0.0
412379830	1441068253	31.078878809943813	122.32776288924991	15.149999999999999	348.0	0.0
412379830	1441068254	31.07895678571419	122.32772854311072	15.166666666666666	348.0	0.0
412379830	1441068255	31.079036004394826	122.3276938793002	15.183333333333334	348.0	0.0
412379830	1441068256	31.079115	122.32766200000002	15.2	348.0	0.0
412379830	1441068257	31.079192412130354	122.32763535498762	15.2	347.8333333333333	0.0
412379830	1441068258	31.07926730272039	122.32761378438168	15.2	347.66666666666663	0.0
412379830	1441068259	31.07933883928686	122.32759647588303	15.2	347.5	0.0
412379830	1441068260	31.079406189345608	122.32758261718992	15.2	347.3333333333333	0.0
412379830	1441068261	31.07946852041178	122.3275713959979	15.2	347.1666666666667	0.0
412379830	1441068262	31.079525	122.327562	15.2	347.0	0.0
412379830	1441068263	31.079575437396496	122.32755362399996	15.183333333333334	347.1666666666667	0.0
412379830	1441068264	31.079622208974687	122.32754549125119	15.166666666666666	347.3333333333333	0.0
412379830	1441068265	31.079668332879656	122.3275368321174	15.149999999999999	347.5	0.0
412379830	1441068266	31.079716827256085	122.32752687695962	15.133333333333333	347.66666666666663	0.0
412379830	1441068267	31.079770710248273	122.32751485613582	15.116666666666667	347.8333333333333	0.0
412379830	1441068268	31.079832999999997	122.32750000000001	15.1	348.0	0.0
412379830	1441068269	31.0799057642077	122.32748176935863	15.133333333333333	348.0	0.0
412379830	1441068270	31.079987268780922	122.32746054684526	15.166666666666666	348.0	0.0
412379830	1441068271	31.080074829182852	122.32743694555312	15.2	348.0	0.0
412379830	1441068272	31.08016576087706	122.32741157857934	15.233333333333334	348.0	0.0
412379830	1441068273	31.08025737932781	122.32738505902587	15.266666666666667	348.0	0.0
412379830	1441068274	31.080347	122.327358	15.3	348.0	0.0
412379830	1441068275	31.08043245462667	122.32733093125084	15.294117647058824	348.0	0.0
412379830	1441068276	31.08051364001111	122.32730404907588	15.288235294117648	348.0	0.0
412379830	1441068277	31.08059096922414	122.3272774664092	15.282352941176471	348.0	0.0
412379830	1441068278	31.08066485533667	122.32725129618461	15.276470588235295	348.0	0.0
412379830	1441068279	31.080735711419646	122.32722565133574	15.270588235294118	348.0	0.0
412379830	1441068280	31.080803950544066	122.32720064479598	15.264705882352942	348.0	0.0
412379830	1441068281	31.080869985781	122.32717638949843	15.258823529411766	348.0	0.0
412379830	1441068282	31.080934230201574	122.32715299837608	15.25294117647059	348.0	0.0
412379830	1441068283	31.080997096876935	122.3271305843615	15.24705882352941	348.0	0.0
412379830	1441068284	31.081058998878284	122.32710926038725	15.241176470588234	348.0	0.0
412379830	1441068285	31.08112034927685	122.32708913938558	15.235294117647058	348.0	0.0
412379830	1441068286	31.081181561143882	122.32707033428868	15.229411764705882	348.0	0.0
412379830	1441068287	31.081243047550647	122.32705295802866	15.223529411764705	348.0	0.0
412379830	1441068288	31.081305221568407	122.32703712353756	15.217647058823529	348.0	0.0
412379830	1441068289	31.081368496268407	122.32702294374755	15.211764705882352	348.0	0.0
412379830	1441068290	31.08143328472188	122.32701053159087	15.205882352941176	348.0	0.0
412379830	1441068291	31.0815	122.327	15.2	348.0	0.0
412379830	1441068292	31.081568898742425	122.32699134406236	15.2	348.0	359.8571428571429
412379830	1441068293	31.08163961186282	122.32698408748391	15.2	348.0	359.7142857142857
412379830	1441068294	31.081711613843197	122.32697763612389	15.2	348.0	359.5714285714286
412379830	1441068295	31.081784379165423	122.32697139584013	15.2	348.0	359.42857142857144
412379830	1441068296	31.08185738231125	122.3269647724888	15.2	348.0	359.28571428571433
412379830	1441068297	31.081930097762285	122.32695717192443	15.2	348.0	359.1428571428572
412379830	1441068298	31.082001999999996	122.32694799999999	15.2	348.0	359.00000000000006
412379830	1441068299	31.082072702825652	122.3269367148933	15.233333333333333	347.8333333333333	359.00000000000006
412379830	1441068300	31.082142377320345	122.32692298408658	15.266666666666666	347.66666666666663	359.00000000000006
412379830	1441068301	31.082211333884835	122.32690652738759	15.3	347.5	359.00000000000006
412379830	1441068302	31.082279882919636	122.3268870646031	15.333333333333334	347.3333333333333	359.00000000000006
412379830	1441068303	31.08234833482481	122.32686431553898	15.366666666666667	347.1666666666667	359.00000000000006
412379830	1441068304	31.082416999999996	122.326838	15.4	347.0	359.00000000000006
412379830	1441068305	31.082486106195468	122.32680819649337	15.383333333333333	346.8333333333333	359.00000000000006
412379830	1441068306	31.08255555056664	122.32677641834186	15.366666666666667	346.6666666666667	359.00000000000006
412379830	1441068307	31.082625147621684	122.3267445375769	15.350000000000001	346.5	359.00000000000006
412379830	1441068308	31.08269471187077	122.3267144262355	15.333333333333334	346.3333333333333	359.00000000000006
412379830	1441068309	31.082764057825774	122.32668795636043	15.316666666666666	346.1666666666667	359.00000000000006
412379830	1441068310	31.082833	122.326667	15.3	346.0	359.00000000000006
412379830	1441068311	31.08290145574835	122.3266527399465	15.316666666666666	346.1666666666667	359.00000000000006
412379830	1441068312	31.082969753788543	122.32664360194738	15.333333333333334	346.3333333333333	359.00000000000006
412379830	1441068313	31.083038325677798	122.32663732248291	15.350000000000001	346.5	359.00000000000006
412379830	1441068314	31.083107602972408	122.32663163802668	15.366666666666667	346.6666666666667	359.00000000000006
412379830	1441068315	31.083178017228132	122.3266242850457	15.383333333333333	346.8333333333333	359.00000000000006
412379830	1441068316	31.083250000000003	122.326613	15.4	347.0	359.00000000000006
412379830	1441068317	31.083323654126612	122.32659631120382	15.4	347.1666666666667	359.00000000000006
412379830	1441068318	31.08339776758446	122.32657591441496	15.4	347.3333333333333	359.00000000000006
412379830	1441068319	31.083470799635897	122.32655429726017	15.4	347.5	359.00000000000006
412379830	1441068320	31.08354120954492	122.32653394737524	15.4	347.66666666666663	359.00000000000006
412379830	1441068321	31.0836074565773	122.32651735240461	15.4	347.8333333333333	359.00000000000006
412379830	1441068322	31.083668	122.326507	15.4	348.0	359.00000000000006
412379830	1441068323	31.083722108322597	122.32650438111497	15.4	347.8333333333333	359.16666666666674
412379830	1441068324	31.083772287023248	122.32650699988828	15.4	347.66666666666663	359.33333333333337
412379830	1441068325	31.0838218508217	122.32651136374736	15.4	347.5	359.50000000000006
412379830	1441068326	31.083874114437645	122.32651398011242	15.4	347.3333333333333	359.66666666666674
412379830	1441068327	31.083932392590846	122.32651135639595	15.4	347.1666666666667	359.83333333333337
412379830	1441068328	31.084000000000003	122.3265	15.4	347.0	5.088887490341627e-14
412379830	1441068329	31.08407895423792	122.32647752530602	15.416666666666668	347.1666666666667	5.088887490341627e-14
412379830	1441068330	31.084166084302776	122.32644597466506	15.433333333333334	347.3333333333333	5.088887490341627e-14
412379830	1441068331	31.084256922050457	122.32640849743234	15.45	347.5	5.088887490341627e-14
412379830	1441068332	31.08434699933988	122.32636824297988	15.466666666666667	347.66666666666663	5.088887490341627e-14
412379830	1441068333	31.08443184803397	122.32632836069905	15.483333333333334	347.8333333333333	5.088887490341627e-14
412379830	1441068334	31.084507	122.326292	15.5	348.0	5.088887490341627e-14
412379830	1441068335	31.08456950995496	122.32626158273122	15.483333333333334	348.0	5.088887490341627e-14
412379830	1441068336	31.0846225240009	122.32623662043602	15.466666666666667	348.0	5.088887490341627e-14
412379830	1441068337	31.084670711084204	122.32621589707077	15.45	348.0	5.088887490341627e-14
412379830	1441068338	31.084718740149583	122.32619819658312	15.433333333333334	348.0	5.088887490341627e-14
412379830	1441068339	31.084771280140647	122.32618230291436	15.416666666666668	348.0	5.088887490341627e-14
412379830	1441068340	31.084833	122.32616700000001	15.4	348.0	5.088887490341627e-14
412379830	1441068341	31.084907112386407	122.3261513195085	15.416666666666668	347.8333333333333	359.83333333333337
412379830	1441068342	31.084991004826293	122.32613528406026	15.433333333333334	347.66666666666663	359.66666666666674
412379830	1441068343	31.085080608563324	122.32611916401733	15.45	347.5	359.50000000000006
412379830	1441068344	31.08517185484157	122.32610322974567	15.466666666666667	347.3333333333333	359.3333333333334
412379830	1441068345	31.085260674905502	122.32608775161528	15.483333333333334	347.1666666666667	359.16666666666674
412379830	1441068346	31.085343	122.326073	15.5	347.0	359.0000000000001
412379830	1441068347	31.085415979014222	122.3260590884547	15.5	347.0	359.0000000000001
412379830	1441068348	31.085481631413135	122.32604550324473	15.5	347.0	359.0000000000001
412379830	1441068349	31.08554319430517	122.32603157380927	15.5	347.0	359.0000000000001
412379830	1441068350	31.085603904798305	122.32601662958382	15.5	347.0	359.0000000000001
412379830	1441068351	31.085667000000004	122.32599999999998	15.5	347.0	359.0000000000001
412379830	1441068352	31.085734957963997	122.32598120960236	15.5	346.85714285714283	359.0000000000001
412379830	1441068353	31.085807220531027	122.325960563402	15.5	346.7142857142857	359.0000000000001
412379830	1441068354	31.08588247048894	122.32593856152889	15.5	346.57142857142856	359.0000000000001
412379830	1441068355	31.085959390625924	122.32591570411542	15.5	346.42857142857144	359.0000000000001
412379830	1441068356	31.08603666373064	122.32589249129684	15.5	346.2857142857143	359.0000000000001
412379830	1441068357	31.08611297259213	122.32586942321133	15.5	346.14285714285717	359.0000000000001
412379830	1441068358	31.086187	122.325847	15.5	346.0	359.0000000000001
412379830	1441068359	31.086257880178614	122.32582564305142	15.516666666666666	346.1666666666667	359.0000000000001
412379830	1441068360	31.086326553090306	122.32580545873402	15.533333333333333	346.3333333333333	359.0000000000001
412379830	1441068361	31.08639441013176	122.32578647465982	15.55	346.5	359.0000000000001
412379830	1441068362	31.08646284269955	122.3257687184397	15.566666666666666	346.6666666666667	359.0000000000001
412379830	1441068363	31.086533242190153	122.32575221768344	15.583333333333332	346.8333333333333	359.0000000000001
412379830	1441068364	31.086607	122.32573700000002	15.6	347.0	359.0000000000001
412379830	1441068365	31.086684908623756	122.32572298000618	15.54	347.0	359.2000000000001
412379830	1441068366	31.08676536494947	122.32570962035187	15.48	347.0	359.4000000000001
412379830	1441068367	31.086846166963394	122.32569627069488	15.42	347.0	359.6000000000001
412379830	1441068368	31.086925112651617	122.32568228069215	15.360000000000001	347.0	359.8000000000001
412379830	1441068369	31.086999999999996	122.325667	15.3	347.0	1.0177774980683254e-13
412379830	1441068370	31.08706922871804	122.3256499465923	15.242857142857144	347.0	1.0177774980683254e-13
412379830	1441068371	31.087133605410557	122.32563131171459	15.185714285714287	347.0	1.0177774980683254e-13
412379830	1441068372	31.087194538406248	122.32561145493054	15.12857142857143	347.0	1.0177774980683254e-13
412379830	1441068373	31.08725343603396	122.32559073580384	15.071428571428571	347.0	1.0177774980683254e-13
412379830	1441068374	31.087311706622685	122.32556951389788	15.014285714285714	347.0	1.0177774980683254e-13
412379830	1441068375	31.08737075850158	122.32554814877574	14.957142857142857	347.0	1.0177774980683254e-13
412379830	1441068376	31.087432000000003	122.325527	14.9	347.0	1.0177774980683254e-13
412379830	1441068377	31.08749638899621	122.32550639571537	14.8	347.0	1.0177774980683254e-13
412379830	1441068378	31.087563081563786	122.32548653839716	14.700000000000001	347.0	1.0177774980683254e-13
412379830	1441068379	31.087630783325224	122.32546759910471	14.600000000000001	347.0	1.0177774980683254e-13
412379830	1441068380	31.08769819990318	122.32544974889912	14.5	347.0	1.0177774980683254e-13
412379830	1441068381	31.087764036920458	122.32543315884291	14.4	347.0	1.0177774980683254e-13
412379830	1441068382	31.087827	122.325418	14.3	347.0	1.0177774980683254e-13
412379830	1441068383	31.087886234854377	122.3254042875004	14.216666666666667	346.8333333333333	1.0177774980683254e-13
412379830	1441068384	31.087942647554257	122.32539141273378	14.133333333333335	346.6666666666667	1.0177774980683254e-13
412379830	1441068385	31.087997584259522	122.3253786111522	14.05	346.5	1.0177774980683254e-13
412379830	1441068386	31.088052391129608	122.3253651182052	13.966666666666667	346.3333333333333	1.0177774980683254e-13
412379830	1441068387	31.08810841432358	122.32535016933974	13.883333333333335	346.1666666666667	1.0177774980683254e-13
412379830	1441068388	31.088167000000006	122.32533299999999	13.8	346.0	1.0177774980683254e-13
412379830	1441068389	31.088229074358296	122.32531313479937	13.616666666666667	346.0	1.0177774980683254e-13
412379830	1441068390	31.088293883763377	122.32529125503957	13.433333333333334	346.0	1.0177774980683254e-13
412379830	1441068391	31.08836025462209	122.32526833119731	13.25	346.0	1.0177774980683254e-13
412379830	1441068392	31.08842701334204	122.32524533375312	13.066666666666666	346.0	1.0177774980683254e-13
412379830	1441068393	31.08849298633163	122.32522323319131	12.883333333333333	346.0	1.0177774980683254e-13
412379830	1441068394	31.088557000000005	122.32520300000002	12.7	346.0	1.0177774980683254e-13
412379830	1441068395	31.08861815150352	122.3251853349286	12.633333333333333	345.8333333333333	1.0177774980683254e-13
412379830	1441068396	31.08867662098506	122.32516985975884	12.566666666666666	345.6666666666667	1.0177774980683254e-13
412379830	1441068397	31.088732859333625	122.32515592652832	12.5	345.5	1.0177774980683254e-13
412379830	1441068398	31.088787317437895	122.32514288727259	12.433333333333334	345.33333333333337	1.0177774980683254e-13
412379830	1441068399	31.088840446186122	122.32513009402537	12.366666666666667	345.1666666666667	1.0177774980683254e-13
412379830	1441068400	31.088892696466313	122.32511689881856	12.3	345.0	1.0177774980683254e-13
412379830	1441068401	31.088944519166148	122.32510265368242	12.233333333333333	344.83333333333337	1.0177774980683254e-13
412379830	1441068402	31.088996365172967	122.32508671064556	12.166666666666666	344.6666666666667	1.0177774980683254e-13
412379830	1441068403	31.08904868537369	122.32506842173484	12.1	344.5	1.0177774980683254e-13
412379830	1441068404	31.089101930654746	122.32504713897536	12.033333333333333	344.33333333333337	1.0177774980683254e-13
[truncated: 8,087 more rows]
