# Supplementary material for: Maritime traffic congestion identification and ship trajectory prediction using temporal graph convolutional networks
Source: PLoS One. 2026 Mar 9;21(3):e0342781. doi: 10.1371/journal.pone.0342781 (PMC12970927; doi:10.1371/journal.pone.0342781)
Supplement: S1 File — (ZIP) [file pone.0342781.s001.zip › data/interpolation/shipid_412380020_processed.csv]

shipid	lasttime	lat	lon	sog	cog	hdg
412380020	1441065602	31.00127499999999	122.33908300000002	0.2	327.1	29.999999999999996
412380020	1441065603	31.001274783584375	122.33908333043856	0.2	326.7952380952381	30.047619047619044
412380020	1441065604	31.001274628532073	122.33908357093476	0.2	326.4904761904762	30.095238095238095
412380020	1441065605	31.001274532330612	122.33908372671324	0.2	326.18571428571425	30.14285714285714
412380020	1441065606	31.00127449246753	122.33908380299852	0.2	325.88095238095235	30.19047619047619
412380020	1441065607	31.001274506430388	122.33908380501522	0.2	325.57619047619045	30.238095238095237
412380020	1441065608	31.001274571706727	122.33908373798785	0.2	325.2714285714286	30.28571428571428
412380020	1441065609	31.001274685784082	122.33908360714103	0.2	324.9666666666667	30.333333333333332
412380020	1441065610	31.00127484615003	122.3390834176993	0.2	324.6619047619048	30.38095238095238
412380020	1441065611	31.00127505029208	122.33908317488726	0.2	324.3571428571429	30.428571428571423
412380020	1441065612	31.001275295697774	122.33908288392946	0.2	324.052380952381	30.476190476190474
412380020	1441065613	31.0012755798547	122.33908255005045	0.2	323.747619047619	30.523809523809522
412380020	1441065614	31.001275900250363	122.33908217847483	0.2	323.4428571428571	30.571428571428573
412380020	1441065615	31.00127625437231	122.33908177442713	0.2	323.1380952380952	30.619047619047617
412380020	1441065616	31.001276639708117	122.33908134313195	0.2	322.8333333333333	30.666666666666664
412380020	1441065617	31.001277053745298	122.33908088981386	0.2	322.5285714285714	30.714285714285715
412380020	1441065618	31.00127749397141	122.33908041969744	0.2	322.22380952380956	30.76190476190476
412380020	1441065619	31.001277957874006	122.33907993800722	0.2	321.91904761904766	30.809523809523807
412380020	1441065620	31.001278442940606	122.3390794499678	0.2	321.61428571428576	30.857142857142858
412380020	1441065621	31.001278946658783	122.33907896080376	0.2	321.3095238095238	30.9047619047619
412380020	1441065622	31.001279466516063	122.33907847573963	0.2	321.0047619047619	30.952380952380953
412380020	1441065623	31.001279999999998	122.33907799999999	0.2	320.7	31.0
412380020	1441065624	31.00128054459813	122.33907753880943	0.1888888888888889	320.66666666666663	31.0
412380020	1441065625	31.00128109779803	122.33907709739252	0.17777777777777778	320.6333333333333	31.0
412380020	1441065626	31.001281657087198	122.33907668097382	0.16666666666666669	320.6	31.0
412380020	1441065627	31.00128221995323	122.33907629477788	0.15555555555555556	320.56666666666666	31.0
412380020	1441065628	31.00128278388362	122.33907594402932	0.14444444444444446	320.5333333333333	31.0
412380020	1441065629	31.001283346365952	122.33907563395269	0.13333333333333336	320.49999999999994	31.0
412380020	1441065630	31.001283904887764	122.33907536977254	0.12222222222222223	320.46666666666664	31.0
412380020	1441065631	31.00128445693658	122.33907515671343	0.11111111111111112	320.43333333333334	31.0
412380020	1441065632	31.001284999999992	122.33907500000001	0.1	320.4	31.0
412380020	1441065633	31.001285530181796	122.33907490217548	0.1	320.4	31.0
412380020	1441065634	31.001286038051102	122.33907485505806	0.1	320.4	31.0
412380020	1441065635	31.001286512793264	122.33907484778462	0.1	320.4	31.0
412380020	1441065636	31.00128694359367	122.33907486949202	0.1	320.4	31.0
412380020	1441065637	31.00128731963768	122.33907490931718	0.1	320.4	31.0
412380020	1441065638	31.001287630110674	122.33907495639697	0.1	320.4	31.0
412380020	1441065639	31.001287864198027	122.33907499986826	0.1	320.4	31.0
412380020	1441065640	31.001288011085116	122.33907502886794	0.1	320.4	31.0
412380020	1441065641	31.00128805995732	122.33907503253288	0.1	320.4	31.0
412380020	1441065642	31.001287999999995	122.33907500000001	0.1	320.4	31.0
412380020	1441065643	31.00128782618914	122.33907492138573	0.1	320.4	31.11111111111111
412380020	1441065644	31.001287556663193	122.33907479072488	0.1	320.4	31.222222222222218
412380020	1441065645	31.00128721535123	122.33907460303175	0.1	320.4	31.333333333333336
412380020	1441065646	31.001286826182284	122.33907435332074	0.1	320.4	31.444444444444446
412380020	1441065647	31.001286413085438	122.33907403660622	0.1	320.4	31.555555555555554
412380020	1441065648	31.001285999989722	122.33907364790252	0.1	320.4	31.666666666666664
412380020	1441065649	31.0012856108242	122.339073182224	0.1	320.4	31.777777777777782
412380020	1441065650	31.00128526951795	122.33907263458505	0.1	320.4	31.88888888888889
412380020	1441065651	31.001284999999996	122.33907199999999	0.1	320.4	32.0
412380020	1441065652	31.00128482122792	122.33907127734852	0.1	319.48181818181814	32.0
412380020	1441065653	31.001284732273398	122.33907048097176	0.1	318.56363636363636	32.0
412380020	1441065654	31.001284727236584	122.33906962907609	0.1	317.6454545454545	32.0
412380020	1441065655	31.001284800217636	122.33906873986791	0.1	316.7272727272727	32.0
412380020	1441065656	31.00128494531674	122.33906783155368	0.1	315.8090909090909	32.0
412380020	1441065657	31.001285156634065	122.33906692233975	0.1	314.89090909090913	32.0
412380020	1441065658	31.00128542826978	122.33906603043263	0.1	313.9727272727273	32.0
412380020	1441065659	31.001285754324055	122.33906517403867	0.1	313.05454545454546	32.0
412380020	1441065660	31.001286128897075	122.3390643713643	0.1	312.1363636363637	32.0
412380020	1441065661	31.001286546088988	122.33906364061593	0.1	311.21818181818185	32.0
412380020	1441065662	31.001286999999998	122.33906300000001	0.1	310.3	32.0
412380020	1441065663	31.001287484469557	122.33906246216641	0.1	310.07000000000005	32.0
412380020	1441065664	31.001287992294365	122.33906201753884	0.1	309.84000000000003	32.0
412380020	1441065665	31.00128851601039	122.33906165098453	0.1	309.61	32.0
412380020	1441065666	31.001289048153648	122.33906134737066	0.1	309.38000000000005	32.0
412380020	1441065667	31.00128958126011	122.33906109156446	0.1	309.15000000000003	32.0
412380020	1441065668	31.001290107865756	122.33906086843308	0.1	308.92	32.0
412380020	1441065669	31.001290620506587	122.33906066284375	0.1	308.69000000000005	32.0
412380020	1441065670	31.00129111171859	122.33906045966366	0.1	308.46000000000004	32.0
412380020	1441065671	31.001291574037726	122.33906024376	0.1	308.23	32.0
412380020	1441065672	31.001292	122.33905999999999	0.1	308.0	32.0
412380020	1441065673	31.00129238428166	122.33905971614178	0.1	308.0	32.090909090909086
412380020	1441065674	31.00129273011994	122.33905939150732	0.1	308.0	32.18181818181819
412380020	1441065675	31.001293042892335	122.33905902830955	0.1	308.0	32.27272727272727
412380020	1441065676	31.001293327976352	122.3390586287614	0.1	308.0	32.36363636363637
412380020	1441065677	31.001293590749505	122.33905819507582	0.1	308.0	32.45454545454545
412380020	1441065678	31.00129383658928	122.3390577294657	0.1	308.0	32.54545454545455
412380020	1441065679	31.001294070873165	122.33905723414402	0.1	308.0	32.63636363636364
412380020	1441065680	31.001294298978692	122.33905671132368	0.1	308.0	32.72727272727273
412380020	1441065681	31.00129452628333	122.3390561632176	0.1	308.0	32.81818181818182
412380020	1441065682	31.001294758164608	122.33905559203873	0.1	308.0	32.909090909090914
412380020	1441065683	31.001295	122.339055	0.1	308.0	33.0
412380020	1441065684	31.001295256465042	122.33905439055152	0.1	308.0	33.0
412380020	1441065685	31.00129552942733	122.33905377209216	0.1	308.0	33.0
412380020	1441065686	31.001295820052533	122.33905315425797	0.1	308.0	33.0
412380020	1441065687	31.001296129506237	122.33905254668497	0.1	308.0	33.0
412380020	1441065688	31.00129645895412	122.33905195900923	0.1	308.0	33.0
412380020	1441065689	31.001296809561808	122.33905140086685	0.1	308.0	33.0
412380020	1441065690	31.001297182494923	122.3390508818938	0.1	308.0	33.0
412380020	1441065691	31.001297578919107	122.33905041172616	0.1	308.0	33.0
412380020	1441065692	31.001298000000006	122.33905000000001	0.1	308.0	33.0
412380020	1441065693	31.001298445079854	122.33904965313441	0.1	308.0	33.0
412380020	1441065694	31.001298906207506	122.3390493646807	0.1	308.0	33.0
412380020	1441065695	31.001299373608337	122.33904912497319	0.1	308.0	33.0
412380020	1441065696	31.00129983750781	122.33904892434623	0.1	308.0	33.0
412380020	1441065697	31.00130028813134	122.33904875313424	0.1	308.0	33.0
412380020	1441065698	31.001300715704367	122.33904860167145	0.1	308.0	33.0
412380020	1441065699	31.001301110452314	122.33904846029229	0.1	308.0	33.0
412380020	1441065700	31.00130146260062	122.3390483193311	0.1	308.0	33.0
412380020	1441065701	31.001301762374705	122.33904816912222	0.1	308.0	33.0
412380020	1441065702	31.001301999999995	122.339048	0.1	308.0	33.0
412380020	1441065703	31.001302170188733	122.33904780362667	0.1	308.0	33.0
412380020	1441065704	31.0013022856003	122.33904757697604	0.1	308.0	33.0
412380020	1441065705	31.00130236338088	122.33904731834983	0.1	308.0	33.0
412380020	1441065706	31.001302420676645	122.33904702604971	0.1	308.0	33.0
412380020	1441065707	31.00130247463382	122.33904669837739	0.1	308.0	33.0
412380020	1441065708	31.001302542398545	122.33904633363456	0.1	308.0	33.0
412380020	1441065709	31.00130264111702	122.33904593012292	0.1	308.0	33.0
412380020	1441065710	31.001302787935455	122.33904548614416	0.1	308.0	33.0
412380020	1441065711	31.001302999999986	122.33904500000001	0.1	308.0	33.0
412380020	1441065712	31.001303289975514	122.33904447254632	0.1	308.0	33.1
412380020	1441065713	31.001303652601457	122.33904391485557	0.1	308.0	33.2
412380020	1441065714	31.001304078135963	122.33904334055451	0.1	308.0	33.300000000000004
412380020	1441065715	31.001304556837166	122.33904276326979	0.1	308.0	33.400000000000006
412380020	1441065716	31.001305078963185	122.33904219662816	0.1	308.0	33.5
412380020	1441065717	31.00130563477215	122.33904165425625	0.1	308.0	33.6
412380020	1441065718	31.001306214522195	122.3390411497808	0.1	308.0	33.7
412380020	1441065719	31.001306808471426	122.33904069682846	0.1	308.0	33.800000000000004
412380020	1441065720	31.001307406877974	122.33904030902598	0.1	308.0	33.900000000000006
412380020	1441065721	31.001307999999998	122.33904	0.1	308.0	34.0
412380020	1441065722	31.001308579305682	122.33903977759424	0.1	305.2818181818182	34.0
412380020	1441065723	31.00130914110353	122.33903962652026	0.1	302.56363636363636	34.0
412380020	1441065724	31.001309682912158	122.33903952570667	0.1	299.8454545454546	34.0
412380020	1441065725	31.00131020225015	122.33903945408201	0.1	297.1272727272727	34.0
412380020	1441065726	31.001310696636097	122.33903939057488	0.1	294.40909090909093	34.0
412380020	1441065727	31.00131116358859	122.33903931411383	0.1	291.6909090909091	34.0
412380020	1441065728	31.00131160062623	122.33903920362746	0.1	288.9727272727273	34.0
412380020	1441065729	31.0013120052676	122.3390390380443	0.1	286.25454545454545	34.0
412380020	1441065730	31.00131237503128	122.339038796293	0.1	283.53636363636366	34.0
412380020	1441065731	31.001312707435883	122.33903845730202	0.1	280.8181818181818	34.0
412380020	1441065732	31.001313	122.33903800000002	0.1	278.1	34.0
412380020	1441065733	31.00131325183572	122.33903741147877	0.1	278.1	34.0
412380020	1441065734	31.001313468429128	122.33903671148309	0.1	278.1	34.0
412380020	1441065735	31.001313656859825	122.33903592792103	0.1	278.1	34.0
412380020	1441065736	31.00131382420744	122.33903508870061	0.1	278.1	34.0
412380020	1441065737	31.00131397755153	122.3390342217299	0.1	278.1	34.0
412380020	1441065738	31.001314123971703	122.33903335491695	0.1	278.1	34.0
412380020	1441065739	31.001314270547578	122.3390325161698	0.1	278.1	34.0
412380020	1441065740	31.00131442435874	122.33903173339645	0.1	278.1	34.0
412380020	1441065741	31.0013145924848	122.33903103450503	0.1	278.1	34.0
412380020	1441065742	31.00131478200535	122.33903044740352	0.1	278.1	34.0
412380020	1441065743	31.001315	122.33903000000001	0.1	278.1	34.0
412380020	1441065744	31.001315250240502	122.33902971078604	0.1	278.1	34.0
412380020	1441065745	31.001315523267237	122.33902956058735	0.1	278.1	34.0
412380020	1441065746	31.001315806312704	122.33902952081313	0.1	278.1	34.0
412380020	1441065747	31.001316086609418	122.33902956287268	0.1	278.1	34.0
412380020	1441065748	31.0013163513899	122.33902965817524	0.1	278.1	34.0
412380020	1441065749	31.0013165878867	122.33902977812998	0.1	278.1	34.0
412380020	1441065750	31.0013167833323	122.33902989414621	0.1	278.1	34.0
412380020	1441065751	31.001316924959223	122.33902997763312	0.1	278.1	34.0
412380020	1441065752	31.00131700000001	122.33903000000001	0.1	278.1	34.0
412380020	1441065753	31.00131699901725	122.33902993988045	0.1	278.1	34.111111111111114
412380020	1441065754	31.00131692589399	122.3390298048056	0.1	278.1	34.22222222222222
412380020	1441065755	31.001316787843354	122.33902960953104	0.1	278.1	34.333333333333336
412380020	1441065756	31.001316592078478	122.33902936881229	0.1	278.1	34.44444444444444
412380020	1441065757	31.001316345812498	122.33902909740492	0.1	278.1	34.55555555555556
412380020	1441065758	31.00131605625852	122.33902881006445	0.1	278.1	34.66666666666667
412380020	1441065759	31.001315730629695	122.33902852154644	0.1	278.1	34.77777777777778
412380020	1441065760	31.001315376139146	122.33902824660645	0.1	278.1	34.888888888888886
412380020	1441065761	31.001314999999988	122.339028	0.1	278.1	35.0
412380020	1441065762	31.001314609790573	122.33902779314415	0.1	278.1	35.0
412380020	1441065763	31.001314214549854	122.33902762410194	0.1	278.1	35.0
412380020	1441065764	31.001313823682057	122.3390274875979	0.1	278.1	35.0
412380020	1441065765	31.001313446591325	122.33902737835659	0.1	278.1	35.0
412380020	1441065766	31.001313092681865	122.33902729110252	0.1	278.1	35.0
412380020	1441065767	31.00131277135787	122.33902722056027	0.1	278.1	35.0
412380020	1441065768	31.001312492023498	122.33902716145434	0.1	278.1	35.0
412380020	1441065769	31.001312264082934	122.3390271085093	0.1	278.1	35.0
412380020	1441065770	31.00131209694037	122.33902705644968	0.1	278.1	35.0
412380020	1441065771	31.001311999999995	122.33902699999999	0.1	278.1	35.0
412380020	1441065772	31.001311978716615	122.3390269357026	0.1	278.1	35.0
412380020	1441065773	31.00131202274763	122.33902686737096	0.1	278.1	35.0
412380020	1441065774	31.001312117801067	122.33902680063629	0.1	278.1	35.0
412380020	1441065775	31.00131224958498	122.33902674112987	0.1	278.1	35.0
412380020	1441065776	31.001312403807365	122.33902669448291	0.1	278.1	35.0
412380020	1441065777	31.0013125661763	122.33902666632667	0.1	278.1	35.0
412380020	1441065778	31.00131272239979	122.33902666229244	0.1	278.1	35.0
412380020	1441065779	31.001312858185866	122.3390266880114	0.1	278.1	35.0
412380020	1441065780	31.001312959242572	122.33902674911481	0.1	278.1	35.0
412380020	1441065781	31.00131301127793	122.33902685123392	0.1	278.1	35.0
412380020	1441065782	31.001312999999993	122.33902699999999	0.1	278.1	35.0
412380020	1441065783	31.001312914856015	122.33902719875215	0.1	278.1	35.0
412380020	1441065784	31.00131276025028	122.33902744166103	0.1	278.1	35.0
412380020	1441065785	31.001312544326236	122.33902772060519	0.1	278.1	35.0
412380020	1441065786	31.00131227522743	122.3390280274632	0.1	278.1	35.0
412380020	1441065787	31.00131196109734	122.33902835411357	0.1	278.1	35.0
412380020	1441065788	31.001311610079455	122.33902869243484	0.1	278.1	35.0
412380020	1441065789	31.001311230317278	122.33902903430557	0.1	278.1	35.0
412380020	1441065790	31.001310829954313	122.33902937160433	0.1	278.1	35.0
412380020	1441065791	31.001310417134054	122.33902969620961	0.1	278.1	35.0
412380020	1441065792	31.001309999999993	122.33903000000001	0.1	278.1	35.0
412380020	1441065793	31.001309584850517	122.33903027737458	0.1	278.1	35.0
412380020	1441065794	31.001309170603513	122.33903053281449	0.1	278.1	35.0
412380020	1441065795	31.00130875433177	122.3390307733215	0.1	278.1	35.0
412380020	1441065796	31.001308333108046	122.33903100589734	0.1	278.1	35.0
412380020	1441065797	31.001307904005145	122.33903123754374	0.1	278.1	35.0
412380020	1441065798	31.00130746409581	122.33903147526236	0.1	278.1	35.0
412380020	1441065799	31.00130701045283	122.339031726055	0.1	278.1	35.0
412380020	1441065800	31.00130654014898	122.33903199692335	0.1	278.1	35.0
412380020	1441065801	31.001306050257043	122.33903229486916	0.1	278.1	35.0
412380020	1441065802	31.00130553784979	122.33903262689414	0.1	278.1	35.0
412380020	1441065803	31.001304999999995	122.33903299999999	0.1	278.1	35.0
412380020	1441065804	31.00130443579491	122.33903341932033	0.1	278.1	35.0
412380020	1441065805	31.001303852379703	122.33903388251613	0.1	278.1	35.0
412380020	1441065806	31.001303258914014	122.33903438538027	0.1	278.1	35.0
412380020	1441065807	31.001302664557493	122.3390349237056	0.1	278.1	35.0
412380020	1441065808	31.0013020784698	122.33903549328495	0.1	278.1	35.0
412380020	1441065809	31.001301509810546	122.33903608991123	0.1	278.1	35.0
412380020	1441065810	31.001300967739404	122.33903670937725	0.1	278.1	35.0
412380020	1441065811	31.001300461416005	122.33903734747588	0.1	278.1	35.0
412380020	1441065812	31.001299999999993	122.33903800000002	0.1	278.1	35.0
412380020	1441065813	31.00129959075882	122.33903866023535	0.1	278.1	35.0
412380020	1441065814	31.001299233390963	122.33903931143922	0.1	278.1	35.0
412380020	1441065815	31.00129892570279	122.33903993436176	0.1	278.1	35.0
412380020	1441065816	31.001298665500578	122.33904050975322	0.1	278.1	35.0
412380020	1441065817	31.00129845059065	122.3390410183637	0.1	278.1	35.0
412380020	1441065818	31.001298278779313	122.33904144094348	0.1	278.1	35.0
412380020	1441065819	31.001298147872877	122.33904175824263	0.1	278.1	35.0
412380020	1441065820	31.001298055677676	122.33904195101142	0.1	278.1	35.0
412380020	1441065821	31.001298000000006	122.339042	0.1	278.1	35.0
412380020	1441065822	31.001297977677076	122.33904189361154	0.11	272.55	35.0
412380020	1441065823	31.001297981669858	122.33904165086112	0.12000000000000001	267.0	35.0
412380020	1441065824	31.001298003970195	122.33904129841689	0.13	261.45000000000005	35.0
412380020	1441065825	31.00129803656994	122.33904086294692	0.14	255.9	35.0
412380020	1441065826	31.001298071460948	122.3390403711193	0.15000000000000002	250.35	35.0
412380020	1441065827	31.001298100635083	122.33903984960214	0.16	244.79999999999998	35.0
412380020	1441065828	31.001298116084193	122.33903932506354	0.17	239.24999999999997	35.0
412380020	1441065829	31.00129810980014	122.3390388241716	0.18	233.70000000000002	35.0
412380020	1441065830	31.00129807377479	122.33903837359438	0.19	228.15	35.0
412380020	1441065831	31.001297999999984	122.33903800000002	0.2	222.6	35.0
412380020	1441065832	31.001297882415994	122.33903772359648	0.19090909090909092	222.52727272727273	35.0
412380020	1441065833	31.001297722756643	122.33903753875131	0.18181818181818182	222.45454545454544	35.0
412380020	1441065834	31.00129752470417	122.33903743337201	0.17272727272727273	222.38181818181818	35.0
412380020	1441065835	31.001297291940812	122.33903739536593	0.16363636363636364	222.3090909090909	35.0
412380020	1441065836	31.0012970281488	122.3390374126406	0.15454545454545454	222.23636363636365	35.0
412380020	1441065837	31.00129673701036	122.33903747310337	0.14545454545454545	222.16363636363639	35.0
412380020	1441065838	31.00129642220774	122.33903756466177	0.13636363636363635	222.0909090909091	35.0
412380020	1441065839	31.001296087423153	122.33903767522317	0.12727272727272726	222.01818181818183	35.0
412380020	1441065840	31.001295736338847	122.33903779269504	0.11818181818181818	221.94545454545457	35.0
412380020	1441065841	31.001295372637042	122.33903790498486	0.10909090909090909	221.87272727272727	35.0
412380020	1441065842	31.001295000000006	122.33903800000002	0.09999999999999999	221.8	35.0
412380020	1441065843	31.00129462251764	122.33903806830827	0.1	221.8	35.0
412380020	1441065844	31.001294245910806	122.3390381111187	0.1	221.8	35.0
412380020	1441065845	31.001293876308033	122.33903813230057	0.1	221.8	35.0
412380020	1441065846	31.00129351983787	122.33903813572331	0.1	221.8	35.0
412380020	1441065847	31.001293182628853	122.33903812525618	0.1	221.8	35.0
412380020	1441065848	31.001292870809525	122.33903810476858	0.1	221.8	35.0
412380020	1441065849	31.001292590508434	122.3390380781298	0.1	221.8	35.0
412380020	1441065850	31.00129234785412	122.33903804920922	0.1	221.8	35.0
412380020	1441065851	31.001292148975125	122.33903802187619	0.1	221.8	35.0
412380020	1441065852	31.001292	122.33903800000002	0.1	221.8	35.0
412380020	1441065853	31.00129190445404	122.33903798651744	0.1	221.8	35.0
412380020	1441065854	31.00129185544958	122.33903798063469	0.1	221.8	35.0
412380020	1441065855	31.001291843495736	122.33903798062535	0.1	221.8	35.0
412380020	1441065856	31.00129185910158	122.3390379847631	0.1	221.8	35.0
412380020	1441065857	31.001291892776244	122.3390379913215	0.1	221.8	35.0
412380020	1441065858	31.001291935028792	122.33903799857418	0.1	221.8	35.0
412380020	1441065859	31.00129197636835	122.33903800479476	0.1	221.8	35.0
412380020	1441065860	31.00129200730401	122.33903800825686	0.1	221.8	35.0
412380020	1441065861	31.001292018344856	122.33903800723407	0.1	221.8	35.0
412380020	1441065862	31.001292	122.33903800000002	0.1	221.8	35.0
412380020	1441065863	31.001291944666203	122.33903798562207	0.1	221.8	34.9
412380020	1441065864	31.001291852290855	122.3390379663427	0.1	221.8	34.8
412380020	1441065865	31.00129172470904	122.33903794519806	0.1	221.8	34.699999999999996
412380020	1441065866	31.001291563755807	122.3390379252244	0.1	221.8	34.6
412380020	1441065867	31.001291371266188	122.33903790945789	0.1	221.8	34.50000000000001
412380020	1441065868	31.001291149075296	122.33903790093477	0.1	221.8	34.400000000000006
412380020	1441065869	31.001290899018162	122.33903790269122	0.1	221.8	34.300000000000004
412380020	1441065870	31.001290622929858	122.33903791776343	0.1	221.8	34.2
412380020	1441065871	31.001290322645463	122.33903794918763	0.1	221.8	34.1
412380020	1441065872	31.001290000000004	122.33903800000002	0.1	221.8	34.0
412380020	1441065873	31.00128965903333	122.33903807072546	0.1	221.8	34.0
412380020	1441065874	31.001289312604303	122.33903815184355	0.1	221.8	34.0
412380020	1441065875	31.001288975776546	122.33903823132262	0.1	221.8	34.0
412380020	1441065876	31.001288663613693	122.33903829713087	0.1	221.8	34.0
412380020	1441065877	31.00128839117937	122.33903833723662	0.1	221.8	34.0
412380020	1441065878	31.001288173537212	122.33903833960814	0.1	221.8	34.0
412380020	1441065879	31.00128802575085	122.33903829221367	0.1	221.8	34.0
412380020	1441065880	31.001287962883897	122.33903818302154	0.1	221.8	34.0
412380020	1441065881	31.001287999999995	122.33903800000002	0.1	221.8	34.0
412380020	1441065882	31.001288146978535	122.33903773365515	0.1	223.09	34.0
412380020	1441065883	31.001288392962024	122.3390373846443	0.1	224.38000000000002	34.0
412380020	1441065884	31.00128872190872	122.3390369561626	0.1	225.67000000000002	34.0
412380020	1441065885	31.001289117776906	122.33903645140524	0.1	226.96	34.0
412380020	1441065886	31.001289564524825	122.33903587356733	0.1	228.25	34.0
412380020	1441065887	31.00129004611077	122.33903522584404	0.1	229.54000000000002	34.0
412380020	1441065888	31.001290546492985	122.33903451143051	0.1	230.82999999999998	34.0
412380020	1441065889	31.001291049629753	122.3390337335219	0.1	232.12	34.0
412380020	1441065890	31.00129153947934	122.33903289531334	0.1	233.41	34.0
412380020	1441065891	31.001292	122.33903200000002	0.1	234.70000000000002	34.0
412380020	1441065892	31.001292418687097	122.33903105216802	0.1	235.35000000000002	34.0
412380020	1441065893	31.001292797184174	122.3390300619673	0.1	236.00000000000003	34.0
412380020	1441065894	31.001293140671923	122.33902904093885	0.1	236.64999999999998	34.0
412380020	1441065895	31.001293454330998	122.33902800062354	0.1	237.3	34.0
412380020	1441065896	31.00129374334205	122.33902695256232	0.1	237.95000000000002	34.0
412380020	1441065897	31.001294012885733	122.3390259082961	0.1	238.60000000000002	34.0
412380020	1441065898	31.001294268142715	122.33902487936585	0.1	239.25000000000003	34.0
412380020	1441065899	31.00129451429365	122.33902387731246	0.1	239.89999999999998	34.0
412380020	1441065900	31.00129475651918	122.33902291367684	0.1	240.55	34.0
412380020	1441065901	31.001295	122.339022	0.1	241.20000000000002	34.0
412380020	1441065902	31.001295249150417	122.33902114539066	0.10454545454545455	242.0409090909091	34.045454545454554
412380020	1441065903	31.001295505319487	122.33902034922899	0.1090909090909091	242.88181818181818	34.09090909090909
412380020	1441065904	31.0012957690899	122.3390196084631	0.11363636363636365	243.7227272727273	34.13636363636364
412380020	1441065905	31.001296041044412	122.339018920041	0.1181818181818182	244.56363636363636	34.18181818181818
412380020	1441065906	31.00129632176572	122.3390182809107	0.12272727272727274	245.40454545454548	34.22727272727273
412380020	1441065907	31.001296611836533	122.33901768802029	0.1272727272727273	246.24545454545452	34.27272727272728
412380020	1441065908	31.001296911839578	122.3390171383178	0.13181818181818183	247.08636363636364	34.31818181818182
412380020	1441065909	31.00129722235757	122.33901662875128	0.13636363636363638	247.9272727272727	34.36363636363637
412380020	1441065910	31.001297543973237	122.33901615626874	0.14090909090909093	248.76818181818183	34.40909090909091
412380020	1441065911	31.001297877269256	122.33901571781828	0.14545454545454548	249.6090909090909	34.45454545454545
412380020	1441065912	31.001298222828392	122.33901531034789	0.15000000000000002	250.45	34.50000000000001
412380020	1441065913	31.00129858123335	122.33901493080566	0.15454545454545454	251.2909090909091	34.54545454545455
412380020	1441065914	31.001298953066826	122.33901457613956	0.15909090909090912	252.13181818181818	34.59090909090909
412380020	1441065915	31.001299338911544	122.33901424329773	0.16363636363636364	252.97272727272727	34.63636363636363
412380020	1441065916	31.00129973935021	122.33901392922812	0.1681818181818182	253.81363636363633	34.68181818181818
412380020	1441065917	31.001300154965563	122.33901363087887	0.17272727272727273	254.65454545454546	34.72727272727273
412380020	1441065918	31.001300586340317	122.33901334519793	0.1772727272727273	255.49545454545452	34.77272727272727
412380020	1441065919	31.001301034057168	122.33901306913339	0.18181818181818182	256.3363636363636	34.81818181818182
412380020	1441065920	31.001301498698847	122.33901279963328	0.1863636363636364	257.1772727272727	34.86363636363636
412380020	1441065921	31.00130198084807	122.33901253364566	0.19090909090909092	258.0181818181818	34.90909090909091
412380020	1441065922	31.001302481087546	122.33901226811855	0.1954545454545455	258.85909090909087	34.95454545454545
412380020	1441065923	31.001303	122.33901200000001	0.2	259.7	35.0
412380020	1441065924	31.00130353733597	122.33901172491196	0.2	261.1333333333333	35.0
412380020	1441065925	31.0013040895174	122.33901143317178	0.2	262.56666666666666	35.0
412380020	1441065926	31.001304652134046	122.33901111377081	0.2	264.0	35.0
412380020	1441065927	31.00130522077566	122.3390107557003	0.2	265.43333333333334	35.0
412380020	1441065928	31.00130579103201	122.33901034795157	0.2	266.8666666666667	35.0
412380020	1441065929	31.001306358492855	122.33900987951588	0.2	268.3	35.0
412380020	1441065930	31.001306918747968	122.33900933938455	0.2	269.73333333333335	35.0
412380020	1441065931	31.0013074673871	122.33900871654882	0.2	271.1666666666667	35.0
412380020	1441065932	31.001307999999998	122.33900800000002	0.2	272.6	35.0
412380020	1441065933	31.001308513075422	122.3390071848782	0.2	273.6	35.0
412380020	1441065934	31.00130900669801	122.33900629091863	0.2	274.6	35.0
412380020	1441065935	31.001309481851358	122.33900534400524	0.2	275.6000000000001	35.0
412380020	1441065936	31.0013099395191	122.3390043700221	0.2	276.6	35.0
412380020	1441065937	31.001310380684814	122.3390033948532	0.2	277.6	35.0
412380020	1441065938	31.001310806332164	122.33900244438252	0.2	278.6	35.0
412380020	1441065939	31.001311217444727	122.33900154449408	0.2	279.6000000000001	35.0
412380020	1441065940	31.001311615006124	122.33900072107191	0.2	280.6000000000001	35.0
412380020	1441065941	31.001311999999995	122.33900000000001	0.2	281.6	35.0
412380020	1441065942	31.001312374396573	122.33899940023065	0.2	283.07272727272726	35.0
412380020	1441065943	31.001312744112653	122.3389989129891	0.2	284.5454545454546	35.0
412380020	1441065944	31.001313116051648	122.33899852256889	0.2	286.01818181818186	35.0
412380020	1441065945	31.00131349711702	122.33899821326355	0.2	287.4909090909091	35.0
412380020	1441065946	31.00131389421216	122.33899796936666	0.2	288.9636363636364	35.0
412380020	1441065947	31.001314314240485	122.3389977751717	0.2	290.43636363636364	35.0
412380020	1441065948	31.001314764105455	122.33899761497226	0.2	291.90909090909093	35.0
412380020	1441065949	31.001315250710455	122.33899747306181	0.2	293.3818181818182	35.0
412380020	1441065950	31.00131578095894	122.33899733373396	0.2	294.8545454545455	35.0
412380020	1441065951	31.001316361754316	122.33899718128215	0.2	296.32727272727277	35.0
412380020	1441065952	31.001317000000004	122.338997	0.2	297.8	35.0
412380020	1441065953	31.001317701256987	122.33899677672717	0.2	298.8636363636363	35.0
412380020	1441065954	31.00131846571643	122.3389965084881	0.2	299.92727272727274	35.0
412380020	1441065955	31.001319292227027	122.33899619485332	0.2	300.99090909090904	35.0
412380020	1441065956	31.001320179637528	122.33899583539345	0.2	302.05454545454546	35.0
412380020	1441065957	31.001321126796647	122.33899542967904	0.2	303.1181818181818	35.0
412380020	1441065958	31.001322132553057	122.33899497728068	0.2	304.1818181818182	35.0
412380020	1441065959	31.00132319575552	122.33899447776896	0.2	305.24545454545455	35.0
412380020	1441065960	31.001324315252724	122.33899393071448	0.2	306.3090909090909	35.0
412380020	1441065961	31.001325489893397	122.33899333568776	0.2	307.3727272727273	35.0
412380020	1441065962	31.001326718526247	122.33899269225941	0.2	308.43636363636364	35.0
412380020	1441065963	31.001327999999997	122.338992	0.2	309.5	35.0
412380020	1441065964	31.001329330802406	122.3389912605358	0.2	309.96666666666664	35.11111111111111
412380020	1441065965	31.001330697977348	122.33899048371575	0.2	310.43333333333334	35.22222222222222
412380020	1441065966	31.00133208620779	122.33898968144445	0.2	310.9	35.333333333333336
412380020	1441065967	31.001333480176644	122.33898886562655	0.2	311.3666666666667	35.44444444444444
412380020	1441065968	31.001334864566847	122.3389880481667	0.2	311.8333333333333	35.55555555555556
412380020	1441065969	31.001336224061344	122.33898724096947	0.2	312.29999999999995	35.666666666666664
412380020	1441065970	31.00133754334308	122.33898645593952	0.2	312.76666666666665	35.77777777777778
412380020	1441065971	31.00133880709499	122.3389857049815	0.2	313.2333333333333	35.88888888888889
412380020	1441065972	31.001339999999992	122.33898500000001	0.2	313.7	36.0
412380020	1441065973	31.001341109078336	122.33898434780177	0.2	313.9	36.0
412380020	1441065974	31.00134213069935	122.33898373480187	0.2	314.1	36.0
412380020	1441065975	31.00134306356969	122.33898314231746	0.2	314.3	36.0
412380020	1441065976	31.00134390639596	122.33898255166562	0.2	314.5	36.0
412380020	1441065977	31.001344657884825	122.3389819441636	0.2	314.7	36.0
412380020	1441065978	31.001345316742903	122.33898130112847	0.2	314.9	36.0
412380020	1441065979	31.001345881676812	122.3389806038774	0.2	315.09999999999997	36.0
412380020	1441065980	31.001346351393224	122.33897983372754	0.2	315.29999999999995	36.0
412380020	1441065981	31.00134672459874	122.33897897199601	0.2	315.5	36.0
412380020	1441065982	31.001346999999996	122.338978	0.2	315.7	36.0
412380020	1441065983	31.001347180213397	122.33897690795136	0.2	315.82	36.0
412380020	1441065984	31.001347283494372	122.33897572164095	0.2	315.94	36.0
412380020	1441065985	31.00134733200813	122.33897447575427	0.2	316.06	36.0
412380020	1441065986	31.001347347919893	122.33897320497697	0.2	316.17999999999995	36.0
412380020	1441065987	31.001347353394834	122.33897194399451	0.2	316.29999999999995	36.0
412380020	1441065988	31.0013473705982	122.3389707274925	0.2	316.42	36.0
412380020	1441065989	31.001347421695197	122.3389695901565	0.2	316.54	36.0
412380020	1441065990	31.001347528851007	122.33896856667204	0.2	316.66	36.0
412380020	1441065991	31.00134771423088	122.3389676917247	0.2	316.78	36.0
412380020	1441065992	31.001348	122.33896700000001	0.2	316.9	36.0
412380020	1441065993	31.001348399417378	122.3389665179326	0.2	316.98749999999995	36.125
412380020	1441065994	31.001348890117022	122.33896623895328	0.2	317.075	36.25
412380020	1441065995	31.001349440826758	122.33896614824192	0.2	317.1625	36.375
412380020	1441065996	31.001350020274387	122.3389662309784	0.2	317.25	36.5
412380020	1441065997	31.001350597187727	122.33896647234255	0.2	317.3375	36.625
412380020	1441065998	31.001351140294577	122.33896685751432	0.2	317.425	36.75000000000001
412380020	1441065999	31.001351618322722	122.3389673716735	0.2	317.51250000000005	36.875
412380020	1441066000	31.001351999999994	122.338968	0.2	317.6	37.0
412380020	1441066001	31.001352262397212	122.33896872526337	0.19090909090909092	317.6090909090909	37.0
412380020	1441066002	31.00135241595725	122.33896952059216	0.18181818181818182	317.6181818181819	37.0
412380020	1441066003	31.001352479466032	122.33897035670458	0.17272727272727273	317.6272727272727	37.0
412380020	1441066004	31.001352471709442	122.33897120431881	0.16363636363636364	317.6363636363636	37.0
412380020	1441066005	31.001352411473437	122.33897203415309	0.15454545454545454	317.6454545454546	37.0
412380020	1441066006	31.001352317543876	122.33897281692563	0.14545454545454545	317.6545454545454	37.0
412380020	1441066007	31.001352208706688	122.33897352335465	0.13636363636363635	317.6636363636364	37.0
412380020	1441066008	31.001352103747813	122.33897412415838	0.12727272727272726	317.6727272727273	37.0
412380020	1441066009	31.00135202145313	122.33897459005505	0.11818181818181818	317.6818181818182	37.0
412380020	1441066010	31.001351980608547	122.33897489176285	0.10909090909090909	317.6909090909091	37.0
412380020	1441066011	31.001352	122.33897500000002	0.09999999999999999	317.7	37.0
412380020	1441066012	31.001352095074733	122.33897489211117	0.1	317.7416666666667	37.0
412380020	1441066013	31.001352267925455	122.3389745719466	0.1	317.7833333333333	37.0
412380020	1441066014	31.001352517306195	122.33897404998294	0.1	317.825	37.0
412380020	1441066015	31.001352841970977	122.33897333669684	0.1	317.8666666666667	37.0
412380020	1441066016	31.001353240673883	122.33897244256498	0.1	317.90833333333336	37.0
412380020	1441066017	31.001353712168896	122.33897137806403	0.1	317.95000000000005	37.0
412380020	1441066018	31.001354255210096	122.33897015367063	0.1	317.9916666666666	37.0
412380020	1441066019	31.001354868551505	122.33896877986143	0.1	318.0333333333333	37.0
412380020	1441066020	31.001355550947146	122.33896726711312	0.1	318.075	37.0
412380020	1441066021	31.00135630115109	122.33896562590232	0.1	318.1166666666667	37.0
412380020	1441066022	31.001357117917355	122.33896386670575	0.1	318.1583333333333	37.0
412380020	1441066023	31.001357999999986	122.338962	0.1	318.2	37.0
412380020	1441066024	31.001358945230674	122.33896004025299	0.1	318.2888888888889	37.111111111111114
412380020	1441066025	31.001359947751656	122.3389580178976	0.1	318.37777777777774	37.22222222222222
412380020	1441066026	31.001361000782854	122.33895596735793	0.1	318.4666666666667	37.333333333333336
412380020	1441066027	31.0013620975442	122.33895392305807	0.1	318.55555555555554	37.44444444444445
412380020	1441066028	31.00136323125559	122.33895191942214	0.1	318.64444444444445	37.55555555555556
412380020	1441066029	31.00136439513694	122.33894999087424	0.1	318.73333333333335	37.666666666666664
412380020	1441066030	31.001365582408184	122.33894817183854	0.1	318.82222222222225	37.777777777777786
412380020	1441066031	31.001366786289235	122.33894649673906	0.1	318.91111111111115	37.88888888888889
412380020	1441066032	31.001368000000003	122.338945	0.1	319.0	38.0
412380020	1441066033	31.00136921671498	122.33894370616343	0.1090909090909091	318.94545454545454	38.0
412380020	1441066034	31.001370429426913	122.33894260024343	0.1181818181818182	318.8909090909091	38.0
412380020	1441066035	31.00137163108309	122.33894165737209	0.1272727272727273	318.83636363636367	38.0
412380020	1441066036	31.001372814630805	122.33894085268145	0.13636363636363638	318.7818181818182	38.0
412380020	1441066037	31.00137397301733	122.33894016130357	0.14545454545454548	318.72727272727275	38.0
412380020	1441066038	31.00137509918998	122.33893955837053	0.15454545454545454	318.6727272727273	38.0
412380020	1441066039	31.00137618609603	122.3389390190144	0.16363636363636364	318.6181818181818	38.0
412380020	1441066040	31.001377226682767	122.3389385183672	0.17272727272727273	318.56363636363636	38.0
412380020	1441066041	31.001378213897482	122.33893803156104	0.18181818181818182	318.5090909090909	38.0
412380020	1441066042	31.001379140687472	122.33893753372796	0.19090909090909092	318.45454545454544	38.0
412380020	1441066043	31.001380000000005	122.33893699999999	0.2	318.4	38.0
412380020	1441066044	31.00138078679386	122.33893641308401	0.2	318.5444444444444	38.0
412380020	1441066045	31.001381504073734	122.33893578598614	0.2	318.6888888888889	38.0
412380020	1441066046	31.001382156855808	122.33893513928716	0.2	318.8333333333333	38.0
412380020	1441066047	31.00138275015624	122.338934493568	0.2	318.97777777777776	38.0
412380020	1441066048	31.0013832889912	122.33893386940953	0.2	319.1222222222222	38.0
412380020	1441066049	31.00138377837689	122.33893328739263	0.2	319.2666666666667	38.0
412380020	1441066050	31.00138422332946	122.33893276809815	0.2	319.4111111111111	38.0
412380020	1441066051	31.001384628865107	122.33893233210698	0.2	319.55555555555554	38.0
412380020	1441066052	31.001384999999978	122.338932	0.2	319.7	38.0
412380020	1441066053	31.001385342271753	122.33893178264384	0.1888888888888889	319.8	38.111111111111114
412380020	1441066054	31.00138566330394	122.33893165204829	0.17777777777777778	319.9	38.22222222222222
412380020	1441066055	31.00138597124153	122.33893157050883	0.16666666666666669	320.0	38.333333333333336
412380020	1441066056	31.0013862742295	122.33893150032101	0.15555555555555556	320.09999999999997	38.44444444444444
412380020	1441066057	31.001386580412866	122.33893140378039	0.14444444444444446	320.20000000000005	38.55555555555556
412380020	1441066058	31.001386897936605	122.33893124318243	0.13333333333333336	320.3	38.66666666666667
412380020	1441066059	31.00138723494571	122.3389309808227	0.12222222222222223	320.40000000000003	38.77777777777778
412380020	1441066060	31.001387599585186	122.33893057899674	0.11111111111111112	320.5	38.888888888888886
412380020	1441066061	31.001388	122.33893000000002	0.1	320.6	39.0
412380020	1441066062	31.00138844157146	122.33892921795744	0.1	320.63	39.0
412380020	1441066063	31.001388918626095	122.33892825431123	0.1	320.66	39.0
412380020	1441066064	31.00138942272678	122.33892714233296	0.1	320.69	39.0
412380020	1441066065	31.001389945436344	122.33892591529423	0.1	320.72	39.0
412380020	1441066066	31.001390478317653	122.33892460646656	0.1	320.75	39.0
412380020	1441066067	31.001391012933524	122.33892324912159	0.1	320.78	39.0
412380020	1441066068	31.00139154084685	122.33892187653085	0.1	320.81	39.0
412380020	1441066069	31.00139205362047	122.33892052196597	0.1	320.84	39.0
412380020	1441066070	31.001392542817236	122.3389192186985	0.1	320.87	39.0
412380020	1441066071	31.001392999999993	122.33891800000002	0.1	320.9	39.0
412380020	1441066072	31.00139341793649	122.33891689388585	0.1	320.8666666666666	39.0
412380020	1441066073	31.001393794213946	122.33891590734615	0.1	320.8333333333333	39.0
412380020	1441066074	31.001394127624447	122.3389150421148	0.1	320.8	39.0
412380020	1441066075	31.00139441696006	122.3389142999257	0.1	320.76666666666665	39.0
412380020	1441066076	31.0013946610129	122.33891368251274	0.1	320.73333333333335	39.0
412380020	1441066077	31.001394858575033	122.33891319160976	0.1	320.7	39.0
412380020	1441066078	31.001395008438557	122.33891282895074	0.1	320.66666666666663	39.0
412380020	1441066079	31.001395109395546	122.33891259626947	0.1	320.6333333333334	39.0
412380020	1441066080	31.001395160238108	122.3389124952999	0.1	320.6	39.0
412380020	1441066081	31.001395159758314	122.33891252777585	0.1	320.56666666666666	39.0
412380020	1441066082	31.00139510674825	122.33891269543125	0.1	320.53333333333336	39.0
412380020	1441066083	31.001395	122.338913	0.1	320.5	39.0
412380020	1441066084	31.001394840470603	122.33891343747067	0.1	320.53333333333336	39.11111111111111
412380020	1441066085	31.001394637776997	122.33891398085075	0.1	320.56666666666666	39.222222222222214
412380020	1441066086	31.001394403701006	122.33891459740245	0.1	320.6	39.333333333333336
412380020	1441066087	31.00139415002452	122.33891525438797	0.1	320.6333333333334	39.44444444444444
412380020	1441066088	31.00139388852941	122.3389159190695	0.1	320.66666666666663	39.55555555555555
412380020	1441066089	31.001393630997526	122.33891655870927	0.1	320.7	39.666666666666664
412380020	1441066090	31.001393389210747	122.33891714056949	0.1	320.73333333333335	39.77777777777778
412380020	1441066091	31.001393174950955	122.33891763191234	0.1	320.76666666666665	39.888888888888886
412380020	1441066092	31.001392999999993	122.33891800000002	0.1	320.8	40.0
412380020	1441066093	31.001392873135273	122.33891822239524	0.11	320.78	40.0
412380020	1441066094	31.001392791116192	122.33891831786254	0.12000000000000001	320.76	40.0
412380020	1441066095	31.00139274769773	122.33891831546697	0.13	320.74	40.0
412380020	1441066096	31.001392736634774	122.33891824427354	0.14	320.72	40.0
412380020	1441066097	31.001392751682314	122.33891813334729	0.15000000000000002	320.7	40.0
412380020	1441066098	31.00139278659526	122.3389180117533	0.16	320.68	40.0
412380020	1441066099	31.001392835128566	122.3389179085565	0.17	320.66	40.0
412380020	1441066100	31.001392891037167	122.33891785282202	0.18	320.64	40.0
412380020	1441066101	31.001392948075992	122.33891787361485	0.19	320.62	40.0
412380020	1441066102	31.001392999999993	122.33891800000002	0.2	320.6	40.0
412380020	1441066103	31.001393040280554	122.33891825187267	0.1888888888888889	320.6	40.0
412380020	1441066104	31.001393061254817	122.3389186124484	0.17777777777777778	320.6	40.0
412380020	1441066105	31.00139305497637	122.33891905577283	0.16666666666666669	320.6	40.0
412380020	1441066106	31.001393013498813	122.33891955589165	0.15555555555555556	320.6	40.0
412380020	1441066107	31.001392928875728	122.33892008685052	0.14444444444444446	320.6	40.0
412380020	1441066108	31.001392793160715	122.33892062269513	0.13333333333333336	320.6	40.0
412380020	1441066109	31.001392598407357	122.33892113747113	0.12222222222222223	320.6	40.0
412380020	1441066110	31.00139233666926	122.3389216052242	0.11111111111111112	320.6	40.0
412380020	1441066111	31.001392	122.33892200000001	0.1	320.6	40.0
412380020	1441066112	31.001391585546564	122.33892230272139	0.1	320.6	40.11111111111111
412380020	1441066113	31.001391110829523	122.3389225218199	0.1	320.6	40.22222222222222
412380020	1441066114	31.001390598462788	122.3389226726042	0.1	320.6	40.333333333333336
412380020	1441066115	31.00139007106034	122.33892277038305	0.1	320.6	40.44444444444444
412380020	1441066116	31.001389551236073	122.33892283046512	0.1	320.6	40.55555555555556
412380020	1441066117	31.00138906160398	122.33892286815917	0.1	320.6	40.666666666666664
412380020	1441066118	31.00138862477797	122.33892289877384	0.1	320.6	40.77777777777778
412380020	1441066119	31.001388263371993	122.33892293761788	0.1	320.6	40.88888888888889
412380020	1441066120	31.001388	122.338923	0.1	320.6	41.0
412380020	1441066121	31.0013878512348	122.33892309550535	0.1	320.6	41.0
412380020	1441066122	31.0013878094847	122.33892321082507	0.1	320.6	41.0
412380020	1441066123	31.00138786111691	122.33892332692672	0.1	320.6	41.0
412380020	1441066124	31.001387992498607	122.3389234247779	0.1	320.6	41.0
412380020	1441066125	31.001388189996977	122.3389234853462	0.1	320.6	41.0
412380020	1441066126	31.00138843997922	122.33892348959918	0.1	320.6	41.0
412380020	1441066127	31.001388728812508	122.33892341850445	0.1	320.6	41.0
412380020	1441066128	31.001389042864044	122.3389232530296	0.1	320.6	41.0
412380020	1441066129	31.00138936850101	122.33892297414218	0.1	320.6	41.0
412380020	1441066130	31.001389692090594	122.3389225628098	0.1	320.6	41.0
412380020	1441066131	31.00139	122.33892200000001	0.1	320.6	41.0
412380020	1441066132	31.001390281773755	122.33892127449106	0.1	320.6	41.0
412380020	1441066133	31.001390539665888	122.3389204063036	0.1	320.6	41.0
412380020	1441066134	31.00139077910776	122.33891942326895	0.1	320.6	41.0
412380020	1441066135	31.001391005530746	122.33891835321843	0.1	320.6	41.0
412380020	1441066136	31.001391224366223	122.33891722398336	0.1	320.6	41.0
412380020	1441066137	31.001391441045573	122.338916063395	0.1	320.6	41.0
412380020	1441066138	31.00139166100016	122.33891489928475	0.1	320.6	41.0
412380020	1441066139	31.001391889661367	122.33891375948382	0.1	320.6	41.0
412380020	1441066140	31.00139213246057	122.33891267182358	0.1	320.6	41.0
412380020	1441066141	31.00139239482916	122.33891166413531	0.1	320.6	41.0
412380020	1441066142	31.00139268219851	122.33891076425036	0.1	320.6	41.0
412380020	1441066143	31.001392999999993	122.33890999999998	0.1	320.6	41.0
412380020	1441066144	31.00139335212065	122.33890938986373	0.1	320.6	41.0
412380020	1441066145	31.001393736270057	122.33890891491383	0.1	320.6	41.0
412380020	1441066146	31.001394148613436	122.33890854687075	0.1	320.6	41.0
412380020	1441066147	31.001394585316017	122.33890825745492	0.1	320.6	41.0
412380020	1441066148	31.00139504254304	122.33890801838676	0.1	320.6	41.0
412380020	1441066149	31.001395516459727	122.33890780138675	0.1	320.6	41.0
412380020	1441066150	31.001396003231296	122.33890757817532	0.1	320.6	41.0
412380020	1441066151	31.001396499022977	122.33890732047294	0.1	320.6	41.0
412380020	1441066152	31.001397	122.338907	0.1	320.6	41.0
412380020	1441066153	31.00139750287628	122.33890659435559	0.1	320.6	41.0
412380020	1441066154	31.00139800656046	122.3389061046532	0.1	320.6	41.0
412380020	1441066155	31.0013985105099	122.33890553788491	0.1	320.6	41.0
412380020	1441066156	31.00139901418194	122.33890490104291	0.1	320.6	41.0
412380020	1441066157	31.001399517033917	122.33890420111923	0.1	320.6	41.0
412380020	1441066158	31.00140001852319	122.33890344510601	0.1	320.6	41.0
412380020	1441066159	31.00140051810708	122.33890263999537	0.1	320.6	41.0
412380020	1441066160	31.00140101524295	122.33890179277941	0.1	320.6	41.0
412380020	1441066161	31.001401509388145	122.33890091045026	0.1	320.6	41.0
412380020	1441066162	31.001401999999995	122.3389	0.1	320.6	41.0
412380020	1441066163	31.001402484935078	122.338899070212	0.1	320.6	41.0
412380020	1441066164	31.001402955646828	122.33889813703445	0.1	320.6	41.0
412380020	1441066165	31.001403401987922	122.33889721820688	0.1	320.6	41.0
412380020	1441066166	31.001403813811027	122.33889633146869	0.1	320.6	41.0
412380020	1441066167	31.001404180968805	122.33889549455937	0.1	320.6	41.0
412380020	1441066168	31.001404493313906	122.33889472521838	0.1	320.6	41.0
412380020	1441066169	31.001404740699048	122.33889404118516	0.1	320.6	41.0
412380020	1441066170	31.001404912976838	122.33889346019922	0.1	320.6	41.0
412380020	1441066171	31.00140500000001	122.338893	0.1	320.6	41.0
412380020	1441066172	31.00140499567235	122.33889267138301	0.1	320.6	41.1
412380020	1441066173	31.001404910102515	122.3388924573679	0.1	320.6	41.2
412380020	1441066174	31.001404757450285	122.33889233403039	0.1	320.6	41.300000000000004
412380020	1441066175	31.00140455187544	122.33889227744619	0.1	320.6	41.4
412380020	1441066176	31.00140430753778	122.33889226369101	0.1	320.6	41.5
412380020	1441066177	31.001404038597105	122.33889226884052	0.1	320.6	41.6
412380020	1441066178	31.001403759213197	122.33889226897047	0.1	320.6	41.7
412380020	1441066179	31.001403483545847	122.33889224015658	0.1	320.6	41.800000000000004
412380020	1441066180	31.001403225754856	122.33889215847451	0.1	320.6	41.9
412380020	1441066181	31.001402999999993	122.33889199999999	0.1	320.6	42.0
412380020	1441066182	31.001402817821486	122.3388917478804	0.1	320.6	42.0
412380020	1441066183	31.00140268028114	122.33889141354983	0.1	320.6	42.0
412380020	1441066184	31.001402585821197	122.33889101551402	0.1	320.6	42.0
412380020	1441066185	31.001402532883866	122.33889057227874	0.1	320.6	42.0
412380020	1441066186	31.00140251991141	122.33889010234972	0.1	320.6	42.0
412380020	1441066187	31.001402545346032	122.33888962423272	0.1	320.6	42.0
412380020	1441066188	31.001402607629974	122.33888915643351	0.1	320.6	42.0
412380020	1441066189	31.001402705205447	122.33888871745779	0.1	320.6	42.0
412380020	1441066190	31.001402836514718	122.3388883258114	0.1	320.6	42.0
412380020	1441066191	31.001403	122.338888	0.1	320.6	42.0
412380020	1441066192	31.00140319300135	122.33888775392207	0.1	320.6	42.0
412380020	1441066193	31.001403408450262	122.33888758304661	0.1	320.6	42.0
412380020	1441066194	31.001403638176008	122.3388874782353	0.1	320.6	42.0
412380020	1441066195	31.001403874007877	122.33888743034989	0.1	320.6	42.0
412380020	1441066196	31.00140410777522	122.33888743025197	0.1	320.6	42.0
412380020	1441066197	31.001404331307285	122.33888746880332	0.1	320.6	42.0
412380020	1441066198	31.001404536433387	122.3388875368656	0.1	320.6	42.0
412380020	1441066199	31.001404714982826	122.33888762530049	0.1	320.6	42.0
412380020	1441066200	31.001404858784905	122.33888772496968	0.1	320.6	42.0
412380020	1441066201	31.001404959668932	122.33888782673489	0.1	320.6	42.0
412380020	1441066202	31.001405009464193	122.33888792145775	0.1	320.6	42.0
412380020	1441066203	31.001404999999995	122.338888	0.1	320.6	42.0
412380020	1441066204	31.00140492598631	122.33888805394905	0.1	320.6	42.0
412380020	1441066205	31.001404793655873	122.33888807779535	0.1	320.6	42.0
412380020	1441066206	31.001404612122098	122.33888806675503	0.1	320.6	42.0
412380020	1441066207	31.00140439049837	122.3388880160443	0.1	320.6	42.0
412380020	1441066208	31.001404137898124	122.33888792087927	0.1	320.6	42.0
412380020	1441066209	31.001403863434753	122.3388877764762	0.1	320.6	42.0
412380020	1441066210	31.00140357622166	122.33888757805116	0.1	320.6	42.0
412380020	1441066211	31.00140328537228	122.33888732082036	0.1	320.6	42.0
412380020	1441066212	31.001403	122.338887	0.1	320.6	42.0
412380020	1441066213	31.00140272876575	122.33888661456427	0.1	320.6	42.0
412380020	1441066214	31.001402478520625	122.33888617851974	0.1	320.6	42.0
412380020	1441066215	31.00140225566321	122.33888570963103	0.1	320.6	42.0
412380020	1441066216	31.001402066592114	122.33888522566274	0.1	320.6	42.0
412380020	1441066217	31.001401917705948	122.33888474437947	0.1	320.6	42.0
412380020	1441066218	31.00140181540329	122.33888428354585	0.1	320.6	42.0
412380020	1441066219	31.001401766082775	122.33888386092647	0.1	320.6	42.0
412380020	1441066220	31.001401776142977	122.33888349428597	0.1	320.6	42.0
412380020	1441066221	31.00140185198252	122.33888320138894	0.1	320.6	42.0
412380020	1441066222	31.001402000000002	122.33888300000001	0.1	320.6	42.0
412380020	1441066223	31.0014022229782	122.33888289932887	0.1	320.6	42.0
412380020	1441066224	31.001402509236616	122.33888287436564	0.1	320.6	42.0
412380020	1441066225	31.00140284347891	122.33888289154548	0.1	320.6	42.0
412380020	1441066226	31.00140321040878	122.33888291730361	0.1	320.6	42.0
412380020	1441066227	31.001403594729865	122.33888291807519	0.1	320.6	42.0
412380020	1441066228	31.001403981145852	122.33888286029544	0.1	320.6	42.0
412380020	1441066229	31.001404354360435	122.33888271039955	0.1	320.6	42.0
412380020	1441066230	31.001404699077252	122.33888243482264	0.1	320.6	42.0
412380020	1441066231	31.001405000000002	122.338882	0.1	320.6	42.0
412380020	1441066232	31.001405246596967	122.33888138385777	0.1	320.6	42.0
412380020	1441066233	31.00140544739503	122.33888061028615	0.1	320.6	42.0
412380020	1441066234	31.00140561568571	122.33887971466636	0.1	320.6	42.0
412380020	1441066235	31.001405764760495	122.3388787323796	0.1	320.6	42.0
412380020	1441066236	31.0014059079109	122.33887769880705	0.1	320.6	42.0
412380020	1441066237	31.001406058428415	122.33887664932996	0.1	320.6	42.0
412380020	1441066238	31.001406229604598	122.33887561932951	0.1	320.6	42.0
412380020	1441066239	31.001406434730896	122.3388746441869	0.1	320.6	42.0
412380020	1441066240	31.001406687098857	122.33887375928333	0.1	320.6	42.0
412380020	1441066241	31.00140699999999	122.33887300000002	0.1	320.6	42.0
412380020	1441066242	31.00140738234335	122.33887239161803	0.1	320.6	42.0
412380020	1441066243	31.00140782550808	122.3388719190178	0.1	320.6	42.0
412380020	1441066244	31.001408316490902	122.33887155697968	0.1	320.6	42.0
412380020	1441066245	31.001408842288523	122.33887128028405	0.1	320.6	42.0
412380020	1441066246	31.001409389897624	122.33887106371115	0.1	320.6	42.0
412380020	1441066247	31.001409946314922	122.3388708820414	0.1	320.6	42.0
412380020	1441066248	31.00141049853711	122.33887071005508	0.1	320.6	42.0
412380020	1441066249	31.00141103356088	122.3388705225325	0.1	320.6	42.0
412380020	1441066250	31.001411538382943	122.33887029425404	0.1	320.6	42.0
412380020	1441066251	31.001412	122.33887000000001	0.1	320.6	42.0
412380020	1441066252	31.00141240862852	122.33886962083378	0.1	320.6	42.0
412380020	1441066253	31.001412767364144	122.33886916295089	0.1	320.6	42.0
412380020	1441066254	31.001413082522266	122.33886863882998	0.1	320.6	42.0
412380020	1441066255	31.001413360418283	122.33886806094964	0.1	320.6	42.0
412380020	1441066256	31.001413607367635	122.33886744178848	0.1	320.6	42.0
412380020	1441066257	31.001413829685703	122.33886679382509	0.1	320.6	42.0
412380020	1441066258	31.001414033687894	122.33886612953808	0.1	320.6	42.0
412380020	1441066259	31.001414225689626	122.33886546140606	0.1	320.6	42.0
412380020	1441066260	31.001414412006284	122.33886480190763	0.1	320.6	42.0
412380020	1441066261	31.00141459895329	122.33886416352144	0.1	320.6	42.0
412380020	1441066262	31.001414792846063	122.33886355872602	0.1	320.6	42.0
412380020	1441066263	31.001414999999998	122.338863	0.1	320.6	42.0
412380020	1441066264	31.001415226040262	122.33886249693649	0.1	320.6	42.0
412380020	1441066265	31.001415473831127	122.33886204758632	0.1	320.6	42.0
412380020	1441066266	31.001415745546563	122.3388616471149	0.1	320.6	42.0
412380020	1441066267	31.0014160433606	122.33886129068756	0.1	320.6	42.0
412380020	1441066268	31.001416369447234	122.33886097346969	0.1	320.6	42.0
412380020	1441066269	31.001416725980473	122.33886069062666	0.1	320.6	42.0
412380020	1441066270	31.00141711513436	122.33886043732377	0.1	320.6	42.0
412380020	1441066271	31.001417539082865	122.33886020872644	0.1	320.6	42.0
412380020	1441066272	31.001417999999994	122.33886	0.1	320.6	42.0
412380020	1441066273	31.00141849693905	122.3388598063678	0.1	320.6	42.0
412380020	1441066274	31.001419016470386	122.33885962328515	0.1	320.6	42.0
412380020	1441066275	31.001419542043646	122.33885944626527	0.1	320.6	42.0
412380020	1441066276	31.001420057108458	122.33885927082153	0.1	320.6	42.0
412380020	1441066277	31.001420545114488	122.33885909246709	0.1	320.6	42.0
412380020	1441066278	31.00142098951136	122.33885890671532	0.1	320.6	42.0
412380020	1441066279	31.001421373748705	122.33885870907943	0.1	320.6	42.0
412380020	1441066280	31.00142168127617	122.33885849507274	0.1	320.6	42.0
412380020	1441066281	31.00142189554338	122.33885826020853	0.1	320.6	42.0
412380020	1441066282	31.001422000000005	122.33885800000002	0.1	320.6	42.0
412380020	1441066283	31.001421984586997	122.33885771163771	0.1	320.6	42.0
412380020	1441066284	31.00142186521061	122.3388573990209	0.1	320.6	42.0
412380020	1441066285	31.001421664268463	122.33885706772602	0.1	320.6	42.0
412380020	1441066286	31.001421404158155	122.33885672332958	0.1	320.6	42.0
412380020	1441066287	31.001421107277274	122.338856371408	0.1	320.6	42.0
412380020	1441066288	31.00142079602341	122.33885601753781	0.1	320.6	42.0
412380020	1441066289	31.0014204927942	122.33885566729543	0.1	320.6	42.0
412380020	1441066290	31.00142021998718	122.33885532625733	0.1	320.6	42.0
412380020	1441066291	31.00141999999999	122.338855	0.1	320.6	42.0
412380020	1441066292	31.00141985070714	122.33885469307907	0.1	320.6	42.0
412380020	1441066293	31.001419771890767	122.33885440596691	0.1	320.6	42.0
412380020	1441066294	31.001419758809924	122.33885413811505	0.1	320.6	42.0
412380020	1441066295	31.00141980672369	122.33885388897505	0.1	320.6	42.0
412380020	1441066296	31.001419910891098	122.33885365799838	0.1	320.6	42.0
412380020	1441066297	31.001420066571228	122.33885344463668	0.1	320.6	42.0
412380020	1441066298	31.00142026902311	122.3388532483414	0.1	320.6	42.0
412380020	1441066299	31.001420513505835	122.33885306856412	0.1	320.6	42.0
412380020	1441066300	31.00142079527844	122.33885290475638	0.1	320.6	42.0
412380020	1441066301	31.00142110959999	122.33885275636968	0.1	320.6	42.0
412380020	1441066302	31.00142145172953	122.33885262285563	0.1	320.6	42.0
412380020	1441066303	31.001421816926133	122.33885250366568	0.1	320.6	42.0
412380020	1441066304	31.001422200448854	122.33885239825143	0.1	320.6	42.0
412380020	1441066305	31.001422597556747	122.33885230606441	0.1	320.6	42.0
412380020	1441066306	31.00142300350888	122.33885222655614	0.1	320.6	42.0
412380020	1441066307	31.001423413564282	122.33885215917815	0.1	320.6	42.0
412380020	1441066308	31.00142382298205	122.33885210338204	0.1	320.6	42.0
412380020	1441066309	31.001424227021225	122.33885205861927	0.1	320.6	42.0
412380020	1441066310	31.00142462094085	122.3388520243414	0.1	320.6	42.0
412380020	1441066311	31.001425000000005	122.33885200000002	0.1	320.6	42.0
412380020	1441066312	31.001425360230936	122.33885198546136	0.1	320.6	42.0
412380020	1441066313	31.001425700758787	122.33885198225073	0.1	320.6	42.0
412380020	1441066314	31.00142602148188	122.33885199230824	0.1	320.6	42.0
412380020	1441066315	31.001426322298553	122.3388520175739	0.1	320.6	42.0
412380020	1441066316	31.001426603107117	122.3388520599878	0.1	320.6	42.0
412380020	1441066317	31.0014268638059	122.33885212148995	0.1	320.6	42.0
412380020	1441066318	31.001427104293256	122.33885220402044	0.1	320.6	42.0
412380020	1441066319	31.001427324467503	122.33885230951932	0.1	320.6	42.0
412380020	1441066320	31.001427524226965	122.33885243992668	0.1	320.6	42.0
412380020	1441066321	31.00142770346999	122.33885259718254	0.1	320.6	42.0
412380020	1441066322	31.001427862094886	122.33885278322694	0.1	320.6	42.0
412380020	1441066323	31.00142800000001	122.33885299999999	0.1	320.6	42.0
412380020	1441066324	31.001428117302364	122.33885324859469	0.1	320.6	41.949999999999996
412380020	1441066325	31.001428214993826	122.33885352671604	0.1	320.6	41.9
412380020	1441066326	31.001428294284914	122.33885383122193	0.1	320.6	41.85
412380020	1441066327	31.0014283563862	122.3388541589703	0.1	320.6	41.800000000000004
412380020	1441066328	31.00142840250821	122.33885450681912	0.1	320.6	41.75
412380020	1441066329	31.001428433861527	122.3388548716263	0.1	320.6	41.7
412380020	1441066330	31.00142845165665	122.33885525024978	0.1	320.6	41.650000000000006
412380020	1441066331	31.00142845710417	122.33885563954749	0.1	320.6	41.6
412380020	1441066332	31.00142845141463	122.33885603637741	0.1	320.6	41.55
412380020	1441066333	31.001428435798548	122.33885643759741	0.1	320.6	41.5
412380020	1441066334	31.001428411466517	122.33885684006549	0.1	320.6	41.45
412380020	1441066335	31.001428379629058	122.33885724063953	0.1	320.6	41.4
412380020	1441066336	31.00142834149672	122.33885763617751	0.1	320.6	41.349999999999994
412380020	1441066337	31.00142829828006	122.33885802353737	0.1	320.6	41.300000000000004
412380020	1441066338	31.00142825118962	122.33885839957702	0.1	320.6	41.25000000000001
412380020	1441066339	31.001428201435957	122.33885876115438	0.1	320.6	41.2
412380020	1441066340	31.00142815022961	122.33885910512743	0.1	320.6	41.15
412380020	1441066341	31.001428098781144	122.3388594283541	0.1	320.6	41.1
412380020	1441066342	31.00142804830109	122.3388597276923	0.1	320.6	41.050000000000004
412380020	1441066343	31.001427999999997	122.33886	0.1	320.6	41.0
412380020	1441066344	31.00142795540621	122.33886024442356	0.1	320.6	41.0
412380020	1441066345	31.001427917319123	122.33886046926315	0.1	320.6	41.0
412380020	1441066346	31.001427888855932	122.3388606851074	0.1	320.6	41.0
412380020	1441066347	31.00142787313382	122.33886090254492	0.1	320.6	41.0
412380020	1441066348	31.001427873269982	122.33886113216431	0.1	320.6	41.0
412380020	1441066349	31.00142789238161	122.33886138455422	0.1	320.6	41.0
412380020	1441066350	31.001427933585887	122.33886167030325	0.1	320.6	41.0
412380020	1441066351	31.00142799999999	122.338862	0.1	320.6	41.0
412380020	1441066352	31.001428092004673	122.33886238118953	0.1	320.6	41.0
412380020	1441066353	31.001428199034777	122.33886280924247	0.1	320.6	41.0
412380020	1441066354	31.001428307788736	122.33886327648595	0.1	320.6	41.0
412380020	1441066355	31.001428404964916	122.33886377524703	0.1	320.6	41.0
412380020	1441066356	31.00142847726176	122.3388642978528	0.1	320.6	41.0
412380020	1441066357	31.001428511377664	122.33886483663034	0.1	320.6	41.0
412380020	1441066358	31.001428494011034	122.33886538390675	0.1	320.6	41.0
412380020	1441066359	31.00142841186027	122.33886593200913	0.1	320.6	41.0
412380020	1441066360	31.001428251623793	122.33886647326449	0.1	320.6	41.0
412380020	1441066361	31.001428000000004	122.338867	0.1	320.6	41.0
412380020	1441066362	31.001427649156195	122.33886750476196	0.1	320.6	41.0
412380020	1441066363	31.001427213135226	122.3388679809739	0.1	320.6	41.0
412380020	1441066364	31.00142671144887	122.33886842227855	0.1	320.6	41.0
412380020	1441066365	31.00142616360884	122.33886882231873	0.1	320.6	41.0
412380020	1441066366	31.00142558912692	122.33886917473714	0.1	320.6	41.0
412380020	1441066367	31.001425007514833	122.33886947317657	0.1	320.6	41.0
412380020	1441066368	31.001424438284353	122.33886971127981	0.1	320.6	41.0
412380020	1441066369	31.00142390094721	122.33886988268962	0.1	320.6	41.0
412380020	1441066370	31.001423415015182	122.33886998104876	0.1	320.6	41.0
412380020	1441066371	31.001423000000003	122.33887000000001	0.1	320.6	41.0
412380020	1441066372	31.00142267113414	122.33886993607915	0.1090909090909091	315.07272727272726	41.0
412380020	1441066373	31.001422426533036	122.33886979739414	0.1181818181818182	309.54545454545456	41.0
412380020	1441066374	31.00142226003281	122.33886959494592	0.1272727272727273	304.01818181818186	41.0
412380020	1441066375	31.00142216546962	122.33886933973545	0.13636363636363638	298.4909090909091	41.0
412380020	1441066376	31.001422136679583	122.33886904276368	0.14545454545454548	292.96363636363634	41.0
412380020	1441066377	31.001422167498866	122.33886871503162	0.15454545454545454	287.4363636363637	41.0
412380020	1441066378	31.00142225176361	122.33886836754017	0.16363636363636364	281.90909090909093	41.0
412380020	1441066379	31.001422383309958	122.33886801129033	0.17272727272727273	276.3818181818182	41.0
412380020	1441066380	31.001422555974035	122.33886765728305	0.18181818181818182	270.8545454545455	41.0
412380020	1441066381	31.001422763592	122.33886731651928	0.19090909090909092	265.32727272727277	41.0
412380020	1441066382	31.001423000000003	122.338867	0.2	259.8	41.0
412380020	1441066383	31.001423258442685	122.33886671613767	0.2	260.1	41.0
412380020	1441066384	31.00142352979878	122.33886646299099	0.2	260.40000000000003	41.0
412380020	1441066385	31.001423804355547	122.33886623603007	0.2	260.70000000000005	41.0
412380020	1441066386	31.00142407240022	122.33886603072511	0.2	261.00000000000006	41.0
412380020	1441066387	31.00142432422004	122.33886584254628	0.2	261.3	41.0
412380020	1441066388	31.00142455010225	122.33886566696373	0.2	261.6	41.0
412380020	1441066389	31.0014247403341	122.33886549944765	0.2	261.90000000000003	41.0
412380020	1441066390	31.001424885202844	122.33886533546823	0.2	262.20000000000005	41.0
412380020	1441066391	31.001424974995743	122.33886517049564	0.2	262.50000000000006	41.0
412380020	1441066392	31.001425000000005	122.33886499999998	0.2	262.8	41.0
412380020	1441066393	31.00142495409331	122.33886482210778	0.19090909090909092	263.0909090909091	41.0
412380020	1441066394	31.001424845515004	122.33886464557055	0.18181818181818182	263.38181818181823	41.0
412380020	1441066395	31.001424686094875	122.33886448179614	0.17272727272727273	263.6727272727273	41.0
412380020	1441066396	31.001424487662668	122.33886434219232	0.16363636363636364	263.9636363636364	41.0
412380020	1441066397	31.00142426204817	122.33886423816696	0.15454545454545454	264.25454545454545	41.0
412380020	1441066398	31.001424021081142	122.33886418112786	0.14545454545454545	264.54545454545456	41.0
412380020	1441066399	31.001423776591356	122.33886418248284	0.13636363636363635	264.83636363636367	41.0
412380020	1441066400	31.001423540408577	122.3388642536397	0.12727272727272726	265.1272727272728	41.0
412380020	1441066401	31.001423324362573	122.33886440600631	0.11818181818181818	265.4181818181818	41.0
412380020	1441066402	31.00142314028312	122.33886465099047	0.10909090909090909	265.7090909090909	41.0
412380020	1441066403	31.001423000000003	122.33886499999998	0.09999999999999999	266.0	41.0
412380020	1441066404	31.001422911693854	122.3388654579893	0.1	266.0	40.88888888888889
412380020	1441066405	31.001422868948925	122.33886600409932	0.1	266.0	40.77777777777778
412380020	1441066406	31.001422861700355	122.33886661101755	0.1	266.0	40.666666666666664
412380020	1441066407	31.001422879883275	122.3388672514315	0.1	266.0	40.55555555555556
412380020	1441066408	31.001422913432823	122.3388678980287	0.1	266.0	40.44444444444444
412380020	1441066409	31.001422952284138	122.33886852349663	0.1	266.0	40.333333333333336
412380020	1441066410	31.00142298637233	122.33886910052281	0.1	266.0	40.22222222222222
412380020	1441066411	31.001423005632585	122.33886960179477	0.1	266.0	40.11111111111111
412380020	1441066412	31.001423000000003	122.33887000000001	0.1	266.0	40.0
412380020	1441066413	31.00142296329391	122.3388702754539	0.1	266.0	40.0
412380020	1441066414	31.001422904870395	122.33887043898332	0.1	266.0	40.0
412380020	1441066415	31.001422837969717	122.33887050904295	0.1	266.0	40.0
412380020	1441066416	31.001422775832136	122.33887050408754	0.1	266.0	40.0
412380020	1441066417	31.001422731697932	122.3388704425718	0.1	266.0	40.0
412380020	1441066418	31.00142271880734	122.33887034295047	0.1	266.0	40.0
412380020	1441066419	31.001422750400657	122.33887022367824	0.1	266.0	40.0
412380020	1441066420	31.001422839718117	122.33887010320984	0.1	266.0	40.0
412380020	1441066421	31.001423000000003	122.33887000000001	0.1	266.0	40.0
412380020	1441066422	31.00142324106784	122.33886992852628	0.1	269.66	40.0
412380020	1441066423	31.001423559068307	122.33886988735759	0.1	273.32	40.0
412380020	1441066424	31.001423946729354	122.33886987108569	0.1	276.97999999999996	40.0
412380020	1441066425	31.001424396778905	122.33886987430232	0.1	280.64	40.0
412380020	1441066426	31.001424901944933	122.33886989159927	0.1	284.3	40.0
412380020	1441066427	31.001425454955356	122.33886991756827	0.1	287.96	40.0
412380020	1441066428	31.00142604853813	122.33886994680108	0.1	291.62	40.0
412380020	1441066429	31.001426675421207	122.33886997388949	0.1	295.28000000000003	40.0
412380020	1441066430	31.001427328332507	122.33886999342522	0.1	298.94000000000005	40.0
412380020	1441066431	31.001427999999997	122.33887000000001	0.1	302.6	40.0
412380020	1441066432	31.001428683492396	122.3388699899561	0.1	304.1363636363637	40.0
412380020	1441066433	31.00142937324145	122.33886996663755	0.1	305.6727272727273	40.0
412380020	1441066434	31.00143006401968	122.33886993513877	0.1	307.2090909090909	40.0
412380020	1441066435	31.00143075059963	122.33886990055429	0.1	308.74545454545455	40.0
412380020	1441066436	31.001431427753843	122.33886986797862	0.1	310.2818181818182	40.0
412380020	1441066437	31.00143209025483	122.3388698425062	0.1	311.8181818181818	40.0
412380020	1441066438	31.001432732875127	122.3388698292315	0.1	313.3545454545455	40.0
412380020	1441066439	31.00143335038726	122.33886983324908	0.1	314.89090909090913	40.0
412380020	1441066440	31.001433937563775	122.33886985965336	0.1	316.4272727272728	40.0
412380020	1441066441	31.001434489177175	122.33886991353884	0.1	317.9636363636364	40.0
412380020	1441066442	31.001435	122.33887000000001	0.1	319.5	40.0
412380020	1441066443	31.001435468090087	122.33887012035431	0.1	320.13000000000005	39.9
412380020	1441066444	31.00143590464644	122.33887026081089	0.1	320.76000000000005	39.8
412380020	1441066445	31.00143632415339	122.33887040380188	0.1	321.39	39.699999999999996
412380020	1441066446	31.001436741095198	122.33887053175941	0.1	322.02000000000004	39.6
412380020	1441066447	31.00143716995621	122.33887062711557	0.1	322.65000000000003	39.5
412380020	1441066448	31.001437625220724	122.33887067230248	0.1	323.28000000000003	39.4
412380020	1441066449	31.00143812137305	122.33887064975227	0.1	323.9100000000001	39.3
412380020	1441066450	31.001438672897496	122.33887054189707	0.1	324.54	39.199999999999996
412380020	1441066451	31.00143929427838	122.33887033116893	0.1	325.17	39.099999999999994
412380020	1441066452	31.00144	122.33887000000001	0.1	325.8	39.0
412380020	1441066453	31.001440800435507	122.33886953804735	0.1090909090909091	326.1181818181818	39.0
412380020	1441066454	31.00144168951349	122.33886896386761	0.1181818181818182	326.4363636363637	39.0
412380020	1441066455	31.001442657051346	122.33886830324244	0.1272727272727273	326.7545454545455	39.0
412380020	1441066456	31.001443692866488	122.33886758195344	0.13636363636363638	327.0727272727273	39.0
412380020	1441066457	31.001444786776354	122.33886682578226	0.14545454545454548	327.39090909090913	39.0
412380020	1441066458	31.001445928598358	122.3388660605105	0.15454545454545454	327.70909090909095	39.0
412380020	1441066459	31.001447108149918	122.33886531191979	0.16363636363636364	328.02727272727276	39.0
412380020	1441066460	31.001448315248425	122.33886460579176	0.17272727272727273	328.3454545454546	39.0
412380020	1441066461	31.00144953971133	122.33886396790804	0.18181818181818182	328.6636363636364	39.0
412380020	1441066462	31.001450771356048	122.33886342405023	0.19090909090909092	328.9818181818182	39.0
412380020	1441066463	31.001452000000004	122.338863	0.2	329.3	39.0
412380020	1441066464	31.00145321787124	122.33886271217153	0.2	329.4555555555556	39.0
412380020	1441066465	31.001454426840482	122.33886253950932	0.2	329.61111111111114	39.0
412380020	1441066466	31.001455631189017	122.3388624515904	0.2	329.7666666666667	39.0
412380020	1441066467	31.001456835198187	122.33886241799178	0.2	329.9222222222222	39.0
412380020	1441066468	31.001458043149327	122.33886240829055	0.2	330.0777777777778	39.0
412380020	1441066469	31.001459259323745	122.33886239206372	0.2	330.2333333333333	39.0
412380020	1441066470	31.00146048800278	122.3388623388883	0.2	330.3888888888889	39.0
412380020	1441066471	31.00146173346776	122.33886221834142	0.2	330.5444444444444	39.0
412380020	1441066472	31.001463	122.338862	0.2	330.7	39.0
412380020	1441066473	31.001464290436058	122.33886165945707	0.2	330.72222222222223	39.0
412380020	1441066474	31.001465601833434	122.33886119636931	0.2	330.74444444444447	39.0
412380020	1441066475	31.001466929804838	122.33886061640933	0.2	330.76666666666665	39.0
412380020	1441066476	31.001468269962984	122.33885992524978	0.2	330.7888888888889	39.0
412380020	1441066477	31.0014696179206	122.33885912856326	0.2	330.8111111111111	39.0
412380020	1441066478	31.001470969290384	122.33885823202239	0.2	330.8333333333333	39.0
412380020	1441066479	31.001472319685064	122.3388572412998	0.2	330.8555555555555	39.0
412380020	1441066480	31.00147366471737	122.33885616206814	0.2	330.87777777777774	39.0
412380020	1441066481	31.001475	122.338855	0.2	330.9	39.0
412380020	1441066482	31.001476322294273	122.33885376369675	0.2	330.79999999999995	38.9
412380020	1441066483	31.00147763295597	122.3388524734745	0.2	330.7	38.8
412380020	1441066484	31.00147893448944	122.33885115257819	0.2	330.6	38.699999999999996
412380020	1441066485	31.001480229399046	122.33884982425268	0.2	330.5	38.599999999999994
412380020	1441066486	31.00148152018914	122.33884851174288	0.2	330.40000000000003	38.5
412380020	1441066487	31.001482809364116	122.33884723829361	0.2	330.29999999999995	38.400000000000006
412380020	1441066488	31.00148409942832	122.33884602714981	0.2	330.2	38.300000000000004
412380020	1441066489	31.001485392886106	122.33884490155634	0.2	330.09999999999997	38.2
412380020	1441066490	31.001486692241883	122.33884388475813	0.2	330.0	38.1
412380020	1441066491	31.001488	122.338843	0.2	329.9	38.0
412380020	1441066492	31.001489317822838	122.3388422645174	0.20454545454545456	329.7	38.045454545454554
412380020	1441066493	31.001490644004928	122.33884167150768	0.2090909090909091	329.5	38.09090909090909
412380020	1441066494	31.00149197599881	122.3388412081588	0.21363636363636365	329.29999999999995	38.13636363636364
412380020	1441066495	31.00149331125702	122.33884086165867	0.2181818181818182	329.09999999999997	38.18181818181818
412380020	1441066496	31.00149464723211	122.33884061919517	0.22272727272727272	328.9	38.22727272727273
412380020	1441066497	31.001495981376586	122.3388404679562	0.2272727272727273	328.7	38.27272727272728
412380020	1441066498	31.00149731114303	122.33884039512967	0.2318181818181818	328.5	38.31818181818182
412380020	1441066499	31.00149863398396	122.33884038790352	0.23636363636363636	328.3	38.36363636363637
412380020	1441066500	31.00149994735191	122.33884043346562	0.2409090909090909	328.1	38.40909090909091
412380020	1441066501	31.001501248699427	122.33884051900387	0.24545454545454545	327.90000000000003	38.45454545454545
412380020	1441066502	31.001502535479048	122.33884063170622	0.25	327.7	38.5
412380020	1441066503	31.001503805143322	122.33884075876053	0.2545454545454545	327.5	38.54545454545455
412380020	1441066504	31.001505055144765	122.33884088735469	0.2590909090909091	327.3	38.59090909090909
412380020	1441066505	31.001506282935935	122.33884100467665	0.2636363636363636	327.1	38.63636363636363
412380020	1441066506	31.001507485969377	122.33884109791425	0.2681818181818182	326.90000000000003	38.68181818181818
412380020	1441066507	31.00150866169761	122.33884115425548	0.2727272727272727	326.7	38.72727272727273
412380020	1441066508	31.001509807573182	122.33884116088812	0.2772727272727273	326.5	38.77272727272727
412380020	1441066509	31.001510921048634	122.33884110500018	0.2818181818181818	326.3	38.81818181818182
412380020	1441066510	31.00151199957649	122.33884097377948	0.2863636363636364	326.1	38.86363636363636
412380020	1441066511	31.001513040609332	122.33884075441398	0.2909090909090909	325.9	38.90909090909091
412380020	1441066512	31.001514041599645	122.33884043409151	0.2954545454545454	325.7	38.95454545454545
412380020	1441066513	31.001514999999998	122.33884000000002	0.3	325.5	39.0
412380020	1441066514	31.001515914581802	122.33883944274427	0.31	325.34000000000003	39.0
412380020	1441066515	31.001516789392046	122.33883876659651	0.32	325.18	39.0
412380020	1441066516	31.001517629796567	122.3388379792459	0.33	325.02	39.0
412380020	1441066517	31.001518441161224	122.3388370883816	0.34	324.86	39.0
412380020	1441066518	31.00151922885187	122.33883610169272	0.35	324.7	39.0
412380020	1441066519	31.001519998234382	122.33883502686841	0.36	324.54	39.0
412380020	1441066520	31.00152075467459	122.33883387159784	0.37	324.38000000000005	39.0
412380020	1441066521	31.001521503538346	122.33883264357016	0.38	324.21999999999997	39.0
412380020	1441066522	31.001522250191538	122.3388313504745	0.39	324.06	39.0
412380020	1441066523	31.00152299999999	122.33883	0.4	323.9	39.0
412380020	1441066524	31.001523757265616	122.338828601849	0.4	323.7444444444444	39.0
412380020	1441066525	31.001524522034433	122.33882717377654	0.4	323.5888888888889	39.0
412380020	1441066526	31.00152529328852	122.33882573555083	0.4	323.43333333333334	39.0
412380020	1441066527	31.001526070009973	122.33882430694014	0.4	323.27777777777777	39.0
412380020	1441066528	31.001526851180827	122.33882290771272	0.4	323.12222222222226	39.0
412380020	1441066529	31.001527635783187	122.33882155763675	0.4	322.96666666666664	39.0
412380020	1441066530	31.001528422799115	122.33882027648046	0.4	322.8111111111111	39.0
412380020	1441066531	31.001529211210684	122.33881908401214	0.4	322.65555555555557	39.0
412380020	1441066532	31.001529999999992	122.338818	0.4	322.5	39.0
412380020	1441066533	31.001530789591968	122.3388170354521	0.4	322.37777777777774	39.11111111111111
412380020	1441066534	31.001531586183077	122.33881616633568	0.4	322.25555555555553	39.222222222222214
412380020	1441066535	31.001532397412632	122.3388153598579	0.4	322.1333333333333	39.333333333333336
412380020	1441066536	31.001533230919986	122.33881458322585	0.4	322.01111111111106	39.44444444444444
412380020	1441066537	31.00153409434446	122.33881380364664	0.4	321.8888888888889	39.55555555555555
412380020	1441066538	31.00153499532537	122.33881298832732	0.4	321.7666666666667	39.666666666666664
412380020	1441066539	31.001535941502045	122.33881210447507	0.4	321.64444444444445	39.77777777777778
412380020	1441066540	31.001536940513827	122.33881111929693	0.4	321.52222222222224	39.888888888888886
412380020	1441066541	31.001538	122.33881	0.4	321.40000000000003	40.0
412380020	1441066542	31.001539126998317	122.33880872157533	0.4	321.27000000000004	40.0
412380020	1441066543	31.001540326140063	122.33880729014973	0.4	321.14000000000004	40.0
412380020	1441066544	31.001541601454917	122.33880571963391	0.4	321.01000000000005	40.0
412380020	1441066545	31.00154295697258	122.33880402393864	0.4	320.88000000000005	40.0
412380020	1441066546	31.001544396722725	122.33880221697464	0.4	320.75000000000006	40.0
412380020	1441066547	31.001545924735062	122.33880031265268	0.4	320.62	40.0
412380020	1441066548	31.001547545039255	122.33879832488351	0.4	320.49	40.0
412380020	1441066549	31.001549261665026	122.33879626757782	0.4	320.36	40.0
412380020	1441066550	31.001551078642038	122.33879415464642	0.4	320.23	40.0
412380020	1441066551	31.001553	122.33879200000001	0.4	320.1	40.0
412380020	1441066552	31.001555028133307	122.33878981565289	0.4	320.00909090909096	40.090909090909086
412380020	1441066553	31.0015571588952	122.33878760603359	0.4	319.9181818181819	40.18181818181819
412380020	1441066554	31.001559386503626	122.33878537367411	0.4	319.82727272727277	40.27272727272727
412380020	1441066555	31.00156170517653	122.33878312110656	0.4	319.73636363636365	40.36363636363636
412380020	1441066556	31.001564109131866	122.33878085086299	0.4	319.6454545454546	40.45454545454545
412380020	1441066557	31.00156659258758	122.33877856547542	0.4	319.55454545454546	40.54545454545455
412380020	1441066558	31.00156914976162	122.33877626747594	0.4	319.46363636363645	40.63636363636364
412380020	1441066559	31.00157177487193	122.33877395939659	0.4	319.37272727272733	40.72727272727273
412380020	1441066560	31.001574462136475	122.33877164376946	0.4	319.2818181818182	40.81818181818181
412380020	1441066561	31.00157720577318	122.33876932312656	0.4	319.19090909090914	40.909090909090914
412380020	1441066562	31.001579999999993	122.338767	0.4	319.1	41.0
412380020	1441066563	31.00158283571276	122.33876467766875	0.4090909090909091	319.0636363636364	41.090909090909086
412380020	1441066564	31.001585690518645	122.33876236239941	0.4181818181818182	319.02727272727276	41.18181818181819
412380020	1441066565	31.001588538702748	122.33876006120556	0.4272727272727273	318.9909090909091	41.27272727272727
412380020	1441066566	31.001591354550143	122.33875778110077	0.4363636363636364	318.9545454545455	41.36363636363637
412380020	1441066567	31.001594112345877	122.33875552909856	0.44545454545454544	318.91818181818184	41.45454545454545
412380020	1441066568	31.00159678637506	122.33875331221253	0.4545454545454546	318.8818181818182	41.54545454545455
412380020	1441066569	31.001599350922746	122.33875113745627	0.4636363636363636	318.8454545454546	41.63636363636364
412380020	1441066570	31.001601780273994	122.3387490118433	0.4727272727272727	318.8090909090909	41.72727272727273
412380020	1441066571	31.001604048713904	122.3387469423872	0.4818181818181818	318.77272727272725	41.81818181818182
412380020	1441066572	31.001606130527556	122.33874493610159	0.4909090909090909	318.7363636363636	41.909090909090914
412380020	1441066573	31.001608	122.338743	0.5	318.7	42.0
412380020	1441066574	31.001609640057655	122.33874113905391	0.5	318.73999999999995	42.1
412380020	1441066575	31.001611068192208	122.3387393500665	0.5	318.78	42.2
412380020	1441066576	31.001612310536686	122.33873762779871	0.5	318.82	42.300000000000004
412380020	1441066577	31.00161339322413	122.33873596701163	0.5	318.86	42.400000000000006
412380020	1441066578	31.00161434238754	122.33873436246624	0.5	318.90000000000003	42.5
412380020	1441066579	31.00161518415996	122.33873280892355	0.5	318.94	42.6
412380020	1441066580	31.00161594467438	122.33873130114455	0.5	318.98	42.7
412380020	1441066581	31.001616650063855	122.3387298338903	0.5	319.02000000000004	42.800000000000004
412380020	1441066582	31.00161732646139	122.33872840192178	0.5	319.06000000000006	42.900000000000006
412380020	1441066583	31.001618000000004	122.338727	0.5	319.1	43.0
412380020	1441066584	31.00161869647645	122.33872562306377	0.5	319.1666666666667	43.111111111111114
412380020	1441066585	31.001619440342363	122.33872426676317	0.5	319.2333333333334	43.22222222222222
412380020	1441066586	31.00162025571315	122.33872292692611	0.5	319.3	43.333333333333336
412380020	1441066587	31.001621166704115	122.33872159938048	0.5	319.3666666666667	43.44444444444444
412380020	1441066588	31.001622197430667	122.33872027995416	0.5	319.4333333333334	43.55555555555556
412380020	1441066589	31.001623372008158	122.33871896447508	0.5	319.5	43.66666666666667
412380020	1441066590	31.001624714551973	122.33871764877108	0.5	319.56666666666666	43.77777777777778
412380020	1441066591	31.001626249177455	122.3387163286701	0.5	319.6333333333334	43.888888888888886
412380020	1441066592	31.001627999999993	122.33871500000001	0.5	319.7	44.0
412380020	1441066593	31.001629976779242	122.33871365863261	0.5	319.73333333333335	44.11111111111111
412380020	1441066594	31.001632131852066	122.33871230061561	0.5	319.76666666666665	44.22222222222222
412380020	1441066595	31.00163440319964	122.33871092204052	0.5	319.8	44.333333333333336
412380020	1441066596	31.001636728803117	122.33870951899898	0.5	319.83333333333337	44.44444444444444
412380020	1441066597	31.00163904664367	122.33870808758256	0.5	319.8666666666667	44.55555555555556
412380020	1441066598	31.001641294702473	122.33870662388284	0.5	319.9	44.666666666666664
412380020	1441066599	31.001643410960686	122.33870512399145	0.5	319.93333333333334	44.77777777777778
412380020	1441066600	31.001645333399466	122.33870358399997	0.5	319.96666666666664	44.88888888888889
412380020	1441066601	31.001647000000006	122.33870200000001	0.5	320.0	45.0
412380020	1441066602	31.001648370792672	122.3387003682035	0.5	320.02	45.1
412380020	1441066603	31.001649494004877	122.3386986853036	0.5	320.03999999999996	45.2
412380020	1441066604	31.001650439913234	122.33869694811382	0.5	320.06	45.3
412380020	1441066605	31.001651278794352	122.33869515344762	0.5	320.08	45.4
412380020	1441066606	31.00165208092486	122.3386932981185	0.5	320.09999999999997	45.5
412380020	1441066607	31.001652916581392	122.3386913789399	0.5	320.12	45.6
412380020	1441066608	31.00165385604055	122.3386893927253	0.5	320.14	45.7
412380020	1441066609	31.001654969578958	122.33868733628813	0.5	320.15999999999997	45.800000000000004
412380020	1441066610	31.001656327473224	122.33868520644191	0.5	320.18	45.9
412380020	1441066611	31.001658000000003	122.338683	0.5	320.2	46.0
412380020	1441066612	31.001660035450396	122.33868071771094	0.4909090909090909	320.2181818181818	46.18181818181819
412380020	1441066613	31.001662394173742	122.33867837606326	0.4818181818181818	320.23636363636365	46.36363636363637
412380020	1441066614	31.001665014533874	122.33867599548064	0.4727272727272727	320.25454545454545	46.54545454545455
412380020	1441066615	31.00166783489462	122.3386735963867	0.4636363636363636	320.27272727272725	46.72727272727273
412380020	1441066616	31.001670793619816	122.3386711992051	0.4545454545454546	320.2909090909091	46.909090909090914
412380020	1441066617	31.00167382907333	122.33866882435949	0.44545454545454544	320.30909090909086	47.09090909090909
412380020	1441066618	31.001676879618973	122.33866649227355	0.4363636363636364	320.32727272727266	47.27272727272727
412380020	1441066619	31.001679883620625	122.33866422337096	0.4272727272727273	320.3454545454545	47.45454545454545
412380020	1441066620	31.001682779442103	122.33866203807534	0.4181818181818182	320.3636363636363	47.63636363636364
412380020	1441066621	31.001685505447277	122.33865995681047	0.4090909090909091	320.3818181818181	47.81818181818183
412380020	1441066622	31.001688	122.33865800000001	0.4	320.4	48.00000000000001
412380020	1441066623	31.001690216087493	122.33865618165876	0.4	320.5181818181818	48.09090909090909
412380020	1441066624	31.001692165190516	122.33865449016588	0.4	320.6363636363636	48.18181818181818
412380020	1441066625	31.001693873413217	122.33865290749168	0.4	320.7545454545454	48.27272727272728
412380020	1441066626	31.001695366859746	122.33865141560636	0.4	320.8727272727272	48.36363636363637
412380020	1441066627	31.00169667163422	122.33864999648024	0.4	320.99090909090904	48.45454545454546
412380020	1441066628	31.001697813840806	122.33864863208353	0.4	321.1090909090909	48.54545454545455
412380020	1441066629	31.001698819583627	122.3386473043865	0.4	321.22727272727275	48.63636363636363
412380020	1441066630	31.00169971496681	122.33864599535939	0.4	321.3454545454545	48.72727272727273
412380020	1441066631	31.001700526094524	122.33864468697244	0.4	321.46363636363634	48.81818181818182
412380020	1441066632	31.001701279070883	122.3386433611959	0.4	321.58181818181816	48.90909090909091
412380020	1441066633	31.001701999999998	122.338642	0.4	321.7	49.0
412380020	1441066634	31.001702719796448	122.33864058788156	0.4	321.69	49.1
412380020	1441066635	31.00170348861631	122.33863911944368	0.4	321.68	49.2
412380020	1441066636	31.00170436142612	122.33863759181604	0.4	321.67	49.3
412380020	1441066637	31.00170539319239	122.33863600212827	0.4	321.65999999999997	49.4
412380020	1441066638	31.001706638881608	122.33863434751007	0.4	321.65	49.5
412380020	1441066639	31.001708153460303	122.33863262509107	0.4	321.64000000000004	49.6
412380020	1441066640	31.001709991894966	122.33863083200092	0.4	321.63000000000005	49.7
412380020	1441066641	31.001712209152142	122.33862896536928	0.4	321.62000000000006	49.8
412380020	1441066642	31.001714860198312	122.33862702232575	0.4	321.61000000000007	49.9
412380020	1441066643	31.001717999999993	122.33862500000001	0.4	321.6	50.0
412380020	1441066644	31.0017216529041	122.33862289859742	0.4	321.50000000000006	50.22222222222222
412380020	1441066645	31.001725720779135	122.33862073062653	0.4	321.40000000000003	50.44444444444444
412380020	1441066646	31.001730074874025	122.33861851167158	0.4	321.3	50.666666666666664
412380020	1441066647	31.001734586437692	122.33861625731694	0.4	321.20000000000005	50.88888888888889
412380020	1441066648	31.001739126719066	122.33861398314691	0.4	321.1	51.111111111111114
412380020	1441066649	31.00174356696706	122.33861170474583	0.4	321.00000000000006	51.333333333333336
412380020	1441066650	31.00174777843059	122.33860943769808	0.4	320.9	51.55555555555556
412380020	1441066651	31.00175163235859	122.338607197588	0.4	320.8	51.777777777777786
412380020	1441066652	31.001755	122.338605	0.4	320.7	52.0
412380020	1441066653	31.001757788019436	122.33860285817744	0.4	320.5888888888889	52.111111111111114
412380020	1441066654	31.001760044744394	122.33860077599942	0.4	320.47777777777776	52.22222222222222
412380020	1441066655	31.001761853918023	122.33859875500409	0.4	320.3666666666667	52.333333333333336
412380020	1441066656	31.001763299283507	122.3385967967295	0.4	320.2555555555556	52.44444444444444
412380020	1441066657	31.00176446458404	122.33859490271374	0.4	320.14444444444445	52.55555555555556
412380020	1441066658	31.001765433562763	122.33859307449484	0.4	320.03333333333336	52.66666666666667
412380020	1441066659	31.00176628996288	122.33859131361088	0.4	319.9222222222222	52.77777777777778
412380020	1441066660	31.00176711752757	122.33858962159994	0.4	319.81111111111113	52.888888888888886
412380020	1441066661	31.00176799999999	122.33858800000002	0.4	319.7	53.0
412380020	1441066662	31.001769002855166	122.3385864493542	0.39	319.65000000000003	53.1
412380020	1441066663	31.00177011849556	122.33858496622561	0.38	319.6	53.199999999999996
412380020	1441066664	31.001771321055422	122.33858354618248	0.37	319.55	53.3
412380020	1441066665	31.001772584669055	122.33858218479294	0.36	319.5	53.4
412380020	1441066666	31.00177388347074	122.33858087762522	0.35	319.45000000000005	53.5
412380020	1441066667	31.001775191594778	122.33857962024747	0.33999999999999997	319.4	53.6
412380020	1441066668	31.001776483175426	122.33857840822787	0.33	319.34999999999997	53.7
412380020	1441066669	31.001777732346998	122.33857723713467	0.32	319.3	53.8
412380020	1441066670	31.00177891324376	122.33857610253595	0.31	319.25	53.9
412380020	1441066671	31.001780000000004	122.338575	0.3	319.2	54.0
412380020	1441066672	31.001780974005115	122.33857392455346	0.3	319.10909090909087	54.090909090909086
412380020	1441066673	31.001781845668937	122.33857286905697	0.3	319.0181818181818	54.18181818181819
412380020	1441066674	31.001782632656404	122.3385718258297	0.3	318.92727272727274	54.27272727272727
412380020	1441066675	31.001783352632454	122.33857078719079	0.3	318.8363636363636	54.36363636363637
412380020	1441066676	31.00178402326203	122.33856974545937	0.3	318.74545454545455	54.45454545454545
412380020	1441066677	31.001784662210053	122.33856869295455	0.3	318.6545454545454	54.54545454545455
412380020	1441066678	31.001785287141484	122.33856762199554	0.3	318.56363636363636	54.63636363636364
412380020	1441066679	31.00178591572126	122.33856652490144	0.3	318.4727272727273	54.72727272727273
412380020	1441066680	31.001786565614317	122.33856539399139	0.3	318.3818181818182	54.81818181818181
412380020	1441066681	31.001787254485585	122.33856422158453	0.3	318.2909090909091	54.909090909090914
412380020	1441066682	31.00178800000001	122.338563	0.3	318.2	55.0
412380020	1441066683	31.001788814569863	122.33856172597457	0.3	318.05454545454546	55.09090909090909
412380020	1441066684	31.00178968959684	122.33856041391559	0.3	317.90909090909093	55.18181818181819
412380020	1441066685	31.001790611229964	122.33855908264806	0.3	317.7636363636364	55.27272727272727
412380020	1441066686	31.00179156561827	122.338557750997	0.3	317.6181818181819	55.36363636363637
412380020	1441066687	31.00179253891078	122.33855643778736	0.3	317.4727272727273	55.45454545454545
412380020	1441066688	31.001793517256523	122.33855516184418	0.3	317.32727272727277	55.54545454545455
412380020	1441066689	31.001794486804542	122.33855394199244	0.3	317.1818181818182	55.63636363636364
412380020	1441066690	31.00179543370387	122.33855279705715	0.3	317.03636363636366	55.72727272727273
412380020	1441066691	31.001796344103525	122.3385517458633	0.3	316.89090909090913	55.81818181818182
412380020	1441066692	31.00179720415256	122.33855080723592	0.3	316.74545454545455	55.909090909090914
412380020	1441066693	31.001798000000004	122.33854999999998	0.3	316.6000000000001	56.0
412380020	1441066694	31.001798721926363	122.3385493337163	0.3	316.38888888888897	56.111111111111114
412380020	1441066695	31.00179937673814	122.33854878088877	0.3	316.17777777777786	56.22222222222222
412380020	1441066696	31.00179997537325	122.33854830475704	0.3	315.9666666666667	56.333333333333336
412380020	1441066697	31.001800528769703	122.33854786856078	0.3	315.7555555555556	56.44444444444445
412380020	1441066698	31.00180104786541	122.33854743553967	0.3	315.5444444444445	56.55555555555556
412380020	1441066699	31.001801543598322	122.33854696893336	0.3	315.33333333333337	56.66666666666667
412380020	1441066700	31.001802026906443	122.33854643198156	0.3	315.1222222222222	56.777777777777786
412380020	1441066701	31.001802508727668	122.33854578792388	0.3	314.9111111111111	56.88888888888889
412380020	1441066702	31.001802999999985	122.338545	0.3	314.70000000000005	57.00000000000001
412380020	1441066703	31.00180350882247	122.33854404332874	0.3	314.59000000000003	57.1
412380020	1441066704	31.001804031938647	122.33854294054555	0.3	314.48	57.2
412380020	1441066705	31.001804563253163	122.33854172616496	0.3	314.37000000000006	57.3
412380020	1441066706	31.001805096670694	122.33854043470163	0.3	314.26000000000005	57.400000000000006
412380020	1441066707	31.001805626095884	122.33853910067008	0.3	314.15000000000003	57.500000000000014
412380020	1441066708	31.00180614543341	122.33853775858492	0.3	314.04	57.6
412380020	1441066709	31.00180664858792	122.33853644296074	0.3	313.93	57.699999999999996
412380020	1441066710	31.001807129464083	122.33853518831215	0.3	313.82	57.800000000000004
412380020	1441066711	31.00180758196655	122.3385340291537	0.3	313.71000000000004	57.90000000000001
412380020	1441066712	31.001807999999997	122.338533	0.3	313.6	58.00000000000001
412380020	1441066713	31.00180837855899	122.33853212400386	0.3	313.4666666666667	58.111111111111114
412380020	1441066714	31.001808716997694	122.33853137887097	0.3	313.33333333333337	58.22222222222223
412380020	1441066715	31.001809015760127	122.33853073094524	0.3	313.2	58.333333333333336
412380020	1441066716	31.001809275290363	122.33853014657058	0.3	313.06666666666666	58.44444444444444
412380020	1441066717	31.00180949603243	122.3385295920909	0.3	312.9333333333334	58.555555555555564
412380020	1441066718	31.001809678430376	122.3385290338501	0.3	312.8	58.66666666666668
412380020	1441066719	31.00180982292826	122.33852843819207	0.3	312.6666666666667	58.777777777777786
412380020	1441066720	31.001809929970122	122.33852777146073	0.3	312.53333333333336	58.8888888888889
412380020	1441066721	31.001809999999992	122.338527	0.3	312.40000000000003	59.00000000000001
412380020	1441066722	31.00181003469961	122.33852610103284	0.29	312.15000000000003	59.1
412380020	1441066723	31.001810040701347	122.33852509529846	0.27999999999999997	311.9	59.20000000000001
412380020	1441066724	31.001810025875283	122.33852401441519	0.27	311.65	59.300000000000004
412380020	1441066725	31.00180999809147	122.33852289000131	0.26	311.4	59.400000000000006
412380020	1441066726	31.001809965219984	122.33852175367512	0.25	311.15	59.5
412380020	1441066727	31.001809935130915	122.33852063705496	0.24	310.9	59.599999999999994
412380020	1441066728	31.001809915694295	122.33851957175902	0.22999999999999998	310.65	59.7
412380020	1441066729	31.00180991478023	122.33851858940571	0.22	310.4	59.8
412380020	1441066730	31.00180994025878	122.33851772161327	0.21000000000000002	310.1499999999999	59.9
412380020	1441066731	31.00181	122.33851699999998	0.2	309.9	59.99999999999999
412380020	1441066732	31.001810099492815	122.33851644660274	0.2	309.59999999999997	60.09090909090909
412380020	1441066733	31.00181023470147	122.33851604513254	0.2	309.29999999999995	60.18181818181817
412380020	1441066734	31.001810399209045	122.33851576971897	0.2	308.99999999999994	60.272727272727266
412380020	1441066735	31.001810586598598	122.33851559449162	0.2	308.7	60.36363636363637
412380020	1441066736	31.00181079045325	122.33851549358013	0.2	308.4	60.454545454545446
412380020	1441066737	31.00181100435603	122.33851544111401	0.2	308.09999999999997	60.54545454545455
412380020	1441066738	31.00181122189005	122.33851541122287	0.2	307.8	60.636363636363626
412380020	1441066739	31.001811436638377	122.33851537803633	0.2	307.5	60.72727272727272
412380020	1441066740	31.0018116421841	122.33851531568395	0.2	307.20000000000005	60.81818181818182
412380020	1441066741	31.00181183211029	122.3385151982953	0.2	306.9	60.9090909090909
412380020	1441066742	31.001812000000008	122.338515	0.2	306.6	61.0
412380020	1441066743	31.00181214120533	122.33851470040221	0.2	306.15500000000003	61.09999999999999
412380020	1441066744	31.001812258154295	122.3385143010045	0.2	305.71000000000004	61.199999999999996
412380020	1441066745	31.00181235504392	122.33851380878396	0.2	305.26500000000004	61.300000000000004
412380020	1441066746	31.001812436071223	122.3385132307178	0.2	304.82	61.4
412380020	1441066747	31.00181250543323	122.3385125737831	0.2	304.375	61.49999999999999
412380020	1441066748	31.00181256732694	122.33851184495708	0.2	303.93	61.599999999999994
412380020	1441066749	31.00181262594939	122.33851105121681	0.2	303.485	61.7
412380020	1441066750	31.00181268549759	122.33851019953948	0.2	303.04	61.8
412380020	1441066751	31.001812750168572	122.33850929690225	0.2	302.595	61.89999999999999
412380020	1441066752	31.001812824159337	122.3385083502822	0.2	302.15	62.0
412380020	1441066753	31.001812911666924	122.3385073666565	0.2	301.705	62.1
412380020	1441066754	31.00181301688833	122.33850635300233	0.2	301.26	62.199999999999996
412380020	1441066755	31.0018131440206	122.33850531629679	0.2	300.815	62.29999999999999
412380020	1441066756	31.001813297260732	122.33850426351704	0.2	300.37	62.4
412380020	1441066757	31.001813480805748	122.33850320164021	0.2	299.925	62.50000000000001
412380020	1441066758	31.001813698852693	122.33850213764347	0.2	299.48	62.6
412380020	1441066759	31.001813955598564	122.33850107850392	0.2	299.035	62.699999999999996
412380020	1441066760	31.001814255240387	122.33850003119875	0.2	298.59	62.8
412380020	1441066761	31.001814601975184	122.33849900270506	0.2	298.145	62.900000000000006
412380020	1441066762	31.001814999999993	122.33849800000002	0.2	297.7	63.0
412380020	1441066763	31.001815450787273	122.33849702913444	0.19	297.7	63.099999999999994
412380020	1441066764	31.00181594491134	122.33849609245405	0.18000000000000002	297.7	63.2
412380020	1441066765	31.001816470221936	122.33849519137814	0.17	297.7	63.300000000000004
412380020	1441066766	31.00181701456889	122.33849432732615	0.16	297.7	63.4
412380020	1441066767	31.00181756580189	122.33849350171735	0.15000000000000002	297.7	63.49999999999999
412380020	1441066768	31.001818111770746	122.3384927159712	0.14	297.7	63.6
412380020	1441066769	31.001818640325233	122.338491971507	0.13	297.7	63.70000000000001
412380020	1441066770	31.001819139315085	122.33849126974418	0.12000000000000001	297.7	63.800000000000004
412380020	1441066771	31.001819596590085	122.33849061210205	0.11000000000000001	297.7	63.89999999999999
412380020	1441066772	31.001820000000006	122.33849000000001	0.1	297.7	64.0
412380020	1441066773	31.001820339833642	122.3384894342873	0.1	297.7	64.05263157894737
412380020	1441066774	31.001820616135966	122.3384889135327	0.1	297.7	64.10526315789474
412380020	1441066775	31.00182083139103	122.33848843573487	0.1	297.7	64.1578947368421
412380020	1441066776	31.001820988082816	122.3384879988925	0.1	297.7	64.21052631578947
412380020	1441066777	31.00182108869535	122.33848760100422	0.1	297.7	64.26315789473685
412380020	1441066778	31.00182113571265	122.33848724006872	0.1	297.7	64.31578947368422
412380020	1441066779	31.001821131618755	122.33848691408461	0.1	297.7	64.36842105263159
412380020	1441066780	31.00182107889766	122.33848662105062	0.1	297.7	64.42105263157895
412380020	1441066781	31.001820980033393	122.33848635896538	0.1	297.7	64.47368421052632
412380020	1441066782	31.00182083750995	122.33848612582757	0.1	297.7	64.52631578947368
412380020	1441066783	31.001820653811386	122.33848591963581	0.1	297.7	64.57894736842105
412380020	1441066784	31.001820431421702	122.33848573838881	0.1	297.7	64.63157894736842
412380020	1441066785	31.001820172824903	122.3384855800852	0.1	297.7	64.68421052631578
412380020	1441066786	31.00181988050503	122.33848544272365	0.1	297.7	64.73684210526315
412380020	1441066787	31.00181955694608	122.33848532430282	0.1	297.7	64.78947368421053
412380020	1441066788	31.001819204632096	122.33848522282138	0.1	297.7	64.8421052631579
412380020	1441066789	31.00181882604707	122.338485136278	0.1	297.7	64.89473684210527
412380020	1441066790	31.00181842367503	122.33848506267131	0.1	297.7	64.94736842105263
412380020	1441066791	31.001817999999993	122.338485	0.1	297.7	65.0
412380020	1441066792	31.001817557773443	122.33848494516585	0.1	297.7	65.0
412380020	1441066793	31.001817100816716	122.338484890683	0.1	297.7	65.0
412380020	1441066794	31.001816633218606	122.33848482796877	0.1	297.7	65.0
412380020	1441066795	31.00181615906793	122.33848474844045	0.1	297.7	65.0
412380020	1441066796	31.00181568245345	122.3384846435153	0.1	297.7	65.0
412380020	1441066797	31.001815207464002	122.33848450461068	0.1	297.7	65.0
412380020	1441066798	31.00181473818838	122.3384843231438	0.1	297.7	65.0
412380020	1441066799	31.00181427871536	122.33848409053203	0.1	297.7	65.0
412380020	1441066800	31.001813833133752	122.3384837981926	0.1	297.7	65.0
412380020	1441066801	31.001813405532374	122.33848343754283	0.1	297.7	65.0
412380020	1441066802	31.00181299999999	122.33848300000001	0.1	297.7	65.0
412380020	1441066803	31.001812619272858	122.33848248037089	0.1	297.7	65.05
412380020	1441066804	31.001812260676882	122.33848188702014	0.1	297.7	65.1
412380020	1441066805	31.001811920185418	122.33848123170185	0.1	297.7	65.15
412380020	1441066806	31.00181159377183	122.33848052617017	0.1	297.7	65.2
412380020	1441066807	31.001811277409452	122.33847978217919	0.1	297.7	65.25
412380020	1441066808	31.001810967071638	122.33847901148305	0.1	297.7	65.30000000000001
412380020	1441066809	31.00181065873176	122.33847822583583	0.1	297.7	65.35000000000001
412380020	1441066810	31.001810348363158	122.33847743699171	0.1	297.7	65.4
412380020	1441066811	31.001810031939176	122.33847665670476	0.1	297.7	65.45
412380020	1441066812	31.00180970543317	122.3384758967291	0.1	297.7	65.5
412380020	1441066813	31.00180936481851	122.33847516881886	0.1	297.7	65.55000000000001
412380020	1441066814	31.001809006068527	122.33847448472818	0.1	297.7	65.60000000000001
412380020	1441066815	31.00180862515658	122.33847385621114	0.1	297.7	65.65
412380020	1441066816	31.001808218056052	122.33847329502186	0.1	297.7	65.7
412380020	1441066817	31.00180778074027	122.33847281291447	0.1	297.7	65.75
412380020	1441066818	31.001807309182585	122.33847242164309	0.1	297.7	65.8
412380020	1441066819	31.00180679935637	122.33847213296185	0.1	297.7	65.85
412380020	1441066820	31.001806247234963	122.33847195862484	0.1	297.7	65.89999999999999
412380020	1441066821	31.001805648791724	122.33847191038618	0.1	297.7	65.95
412380020	1441066822	31.001804999999994	122.33847199999998	0.1	297.7	66.0
412380020	1441066823	31.001804299976104	122.33847223415644	0.1	297.7	66.10000000000001
412380020	1441066824	31.001803560408096	122.33847259929004	0.1	297.7	66.2
412380020	1441066825	31.00180279612704	122.33847307677128	0.1	297.7	66.3
412380020	1441066826	31.00180202196392	122.33847364797073	0.1	297.7	66.4
412380020	1441066827	31.001801252749804	122.33847429425893	0.1	297.7	66.50000000000001
412380020	1441066828	31.00180050331569	122.33847499700641	0.1	297.7	66.60000000000001
412380020	1441066829	31.00179978849263	122.3384757375837	0.1	297.7	66.7
412380020	1441066830	31.001799123111645	122.33847649736138	0.1	297.7	66.80000000000001
412380020	1441066831	31.001798522003764	122.33847725770994	0.1	297.7	66.9
412380020	1441066832	31.001798000000004	122.33847799999998	0.1	297.7	67.0
412380020	1441066833	31.001797566020887	122.33847870862792	0.1	297.7	67.0
412380020	1441066834	31.001797205344815	122.33847938009386	0.1	297.7	67.0
412380020	1441066835	31.001796897339677	122.33848001392373	0.1	297.7	67.0
412380020	1441066836	31.001796621373366	122.3384806096435	0.1	297.7	67.0
412380020	1441066837	31.001796356813752	122.33848116677918	0.1	297.7	67.0
412380020	1441066838	31.00179608302872	122.3384816848567	0.1	297.7	67.0
412380020	1441066839	31.001795779386164	122.33848216340202	0.1	297.7	67.0
412380020	1441066840	31.001795425253963	122.33848260194114	0.1	297.7	67.0
412380020	1441066841	31.001794999999998	122.33848300000001	0.1	297.7	67.0
412380020	1441066842	31.001794488695445	122.3384833574547	0.1	290.24	67.0
412380020	1441066843	31.001793899224737	122.33848367558176	0.1	282.78000000000003	67.0
412380020	1441066844	31.00179324517554	122.33848395600779	0.1	275.32	67.0
412380020	1441066845	31.001792540135533	122.3384842003595	0.1	267.85999999999996	67.0
412380020	1441066846	31.00179179769245	122.33848441026348	0.1	260.4	67.0
412380020	1441066847	31.001791031433964	122.33848458734637	0.1	252.94	67.0
412380020	1441066848	31.001790254947796	122.33848473323484	0.1	245.48	67.0
412380020	1441066849	31.00178948182161	122.3384848495555	0.1	238.02	67.0
412380020	1441066850	31.001788725643113	122.338484937935	0.1	230.56	67.0
412380020	1441066851	31.001787999999994	122.338485	0.1	223.1	67.0
412380020	1441066852	31.001787315535328	122.33848503781952	0.1090909090909091	221.13636363636363	67.0
412380020	1441066853	31.00178667111345	122.33848505523218	0.1181818181818182	219.17272727272726	67.0
412380020	1441066854	31.00178606265414	122.33848505651895	0.1272727272727273	217.20909090909092	67.0
412380020	1441066855	31.001785486077125	122.33848504596081	0.13636363636363638	215.24545454545455	67.0
412380020	1441066856	31.00178493730213	122.33848502783877	0.14545454545454548	213.28181818181818	67.0
412380020	1441066857	31.001784412248902	122.33848500643381	0.15454545454545454	211.3181818181818	67.0
412380020	1441066858	31.00178390683717	122.33848498602694	0.16363636363636364	209.35454545454544	67.0
412380020	1441066859	31.001783416986672	122.33848497089913	0.17272727272727273	207.39090909090908	67.0
412380020	1441066860	31.001782938617172	122.33848496533138	0.18181818181818182	205.42727272727274	67.0
412380020	1441066861	31.00178246764835	122.33848497360466	0.19090909090909092	203.46363636363637	67.0
412380020	1441066862	31.001782	122.338485	0.2	201.5	67.0
412380020	1441066863	31.001781532334213	122.33848504768261	0.2	200.345	67.0
412380020	1441066864	31.00178106428283	122.3384851153545	0.2	199.19	67.0
412380020	1441066865	31.00178059622	122.33848520060202	0.2	198.035	67.0
412380020	1441066866	31.001780128519943	122.33848530101147	0.2	196.88000000000002	67.0
412380020	1441066867	31.001779661556874	122.33848541416913	0.2	195.72500000000002	67.0
412380020	1441066868	31.00177919570495	122.33848553766128	0.2	194.57000000000002	67.0
412380020	1441066869	31.00177873133839	122.33848566907425	0.2	193.415	67.0
412380020	1441066870	31.001778268831373	122.3384858059943	0.2	192.26	67.0
412380020	1441066871	31.001777808558128	122.33848594600774	0.2	191.105	67.0
412380020	1441066872	31.00177735089281	122.33848608670087	0.2	189.95	67.0
412380020	1441066873	31.00177689620964	122.33848622565996	0.2	188.79500000000002	67.0
412380020	1441066874	31.001776444882815	122.33848636047136	0.2	187.64000000000001	67.0
412380020	1441066875	31.001775997286533	122.33848648872133	0.2	186.485	67.0
412380020	1441066876	31.001775553794975	122.33848660799617	0.2	185.33	67.0
412380020	1441066877	31.00177511478234	122.33848671588217	0.2	184.17499999999998	67.0
412380020	1441066878	31.001774680622834	122.33848680996562	0.2	183.01999999999998	67.0
412380020	1441066879	31.00177425169066	122.33848688783284	0.2	181.865	67.0
412380020	1441066880	31.00177382835999	122.33848694707012	0.2	180.71	67.0
412380020	1441066881	31.00177341100504	122.33848698526373	0.2	179.555	67.0
412380020	1441066882	31.001772999999993	122.338487	0.2	178.4	67.0
412380020	1441066883	31.001772593397547	122.33848699053901	0.2	177.51	66.9
412380020	1441066884	31.001772179964284	122.3384869628361	0.2	176.62	66.80000000000001
412380020	1441066885	31.001771746145316	122.3384869245204	0.2	175.73	66.7
412380020	1441066886	31.00177127838571	122.33848688322105	0.2	174.84	66.60000000000001
412380020	1441066887	31.001770763130587	122.33848684656719	0.2	173.95	66.50000000000001
412380020	1441066888	31.001770186825	122.33848682218796	0.2	173.06	66.4
412380020	1441066889	31.00176953591407	122.33848681771248	0.2	172.17000000000002	66.3
412380020	1441066890	31.00176879684286	122.3384868407699	0.2	171.27999999999997	66.2
412380020	1441066891	31.00176795605647	122.33848689898937	0.2	170.39	66.10000000000001
412380020	1441066892	31.001767	122.338487	0.2	169.5	66.0
412380020	1441066893	31.00176592064421	122.33848714993091	0.2	168.74444444444444	66.0
412380020	1441066894	31.001764732062593	122.33848734891122	0.2	167.98888888888888	66.0
412380020	1441066895	31.001763453854355	122.33848759557003	0.2	167.23333333333332	66.0
412380020	1441066896	31.001762105618678	122.33848788853639	0.2	166.47777777777776	66.0
412380020	1441066897	31.001760706954723	122.33848822643944	0.2	165.7222222222222	66.0
412380020	1441066898	31.0017592774617	122.33848860790822	0.2	164.96666666666664	66.0
412380020	1441066899	31.001757836738772	122.33848903157184	0.2	164.2111111111111	66.0
412380020	1441066900	31.00175640438514	122.33848949605941	0.2	163.45555555555555	66.0
412380020	1441066901	31.001754999999992	122.33849000000001	0.2	162.7	66.0
412380020	1441066902	31.001753639376258	122.338490542115	0.2	162.17	66.0
412380020	1441066903	31.001752323081952	122.33849112149485	0.2	161.64	66.0
412380020	1441066904	31.001751047878845	122.33849173732236	0.2	161.10999999999999	66.0
412380020	1441066905	31.001749810528732	122.33849238878022	0.2	160.57999999999998	66.0
412380020	1441066906	31.001748607793374	122.33849307505126	0.2	160.04999999999998	66.0
412380020	1441066907	31.001747436434542	122.33849379531817	0.2	159.52	66.0
412380020	1441066908	31.00174629321401	122.33849454876376	0.2	158.99	66.0
412380020	1441066909	31.00174517489357	122.33849533457074	0.2	158.45999999999998	66.0
412380020	1441066910	31.00174407823497	122.33849615192192	0.2	157.93	66.0
412380020	1441066911	31.001742999999994	122.338497	0.2	157.4	66.0
412380020	1441066912	31.001741937379254	122.33849787789529	0.2	156.98181818181817	65.9090909090909
412380020	1441066913	31.001740889278587	122.33849878432808	0.2	156.56363636363636	65.81818181818183
412380020	1441066914	31.001739855032714	122.33849971792617	0.2	156.14545454545456	65.72727272727273
412380020	1441066915	31.001738833976283	122.33850067731738	0.2	155.72727272727275	65.63636363636364
412380020	1441066916	31.001737825444017	122.33850166112956	0.2	155.3090909090909	65.54545454545455
412380020	1441066917	31.001736828770568	122.33850266799048	0.2	154.8909090909091	65.45454545454545
412380020	1441066918	31.00173584329065	122.33850369652797	0.2	154.47272727272727	65.36363636363637
412380020	1441066919	31.001734868338957	122.33850474536987	0.2	154.05454545454546	65.27272727272728
412380020	1441066920	31.001733903250166	122.33850581314395	0.2	153.63636363636365	65.18181818181819
412380020	1441066921	31.00173294735894	122.33850689847807	0.2	153.21818181818185	65.0909090909091
412380020	1441066922	31.001732000000008	122.338508	0.2	152.8	65.0
412380020	1441066923	31.001731060405515	122.33850911642301	0.2	152.63000000000002	64.95
412380020	1441066924	31.00173012739766	122.33851024680195	0.2	152.46	64.9
412380020	1441066925	31.001729199696122	122.33851139027708	0.2	152.29000000000002	64.85
412380020	1441066926	31.00172827602057	122.33851254598869	0.2	152.12	64.8
412380020	1441066927	31.001727355090676	122.33851371307705	0.2	151.95000000000002	64.75
412380020	1441066928	31.001726435626107	122.33851489068243	0.2	151.78000000000003	64.7
412380020	1441066929	31.001725516346553	122.33851607794513	0.2	151.61	64.65
412380020	1441066930	31.001724595971677	122.33851727400541	0.2	151.44000000000003	64.60000000000001
412380020	1441066931	31.001723673221157	122.33851847800352	0.2	151.27	64.55000000000001
412380020	1441066932	31.00172274681467	122.33851968907979	0.2	151.10000000000002	64.50000000000001
412380020	1441066933	31.001721815471885	122.33852090637444	0.2	150.93000000000004	64.45
412380020	1441066934	31.00172087791249	122.33852212902778	0.2	150.76000000000002	64.4
412380020	1441066935	31.00171993285615	122.33852335618008	0.2	150.59000000000003	64.35000000000001
412380020	1441066936	31.001718979022538	122.33852458697162	0.2	150.42000000000002	64.3
412380020	1441066937	31.001718015131335	122.33852582054264	0.2	150.25000000000003	64.25
412380020	1441066938	31.00171703990221	122.33852705603344	0.2	150.08000000000004	64.2
412380020	1441066939	31.00171605205483	122.33852829258431	0.2	149.91000000000003	64.15
412380020	1441066940	31.001715050308892	122.3385295293355	0.2	149.74000000000004	64.10000000000001
412380020	1441066941	31.001714033384044	122.33853076542732	0.2	149.57000000000002	64.05
412380020	1441066942	31.00171299999999	122.338532	0.2	149.4	64.0
412380020	1441066943	31.001711949397166	122.3385332311208	0.2	149.26000000000002	63.89999999999999
412380020	1441066944	31.001710882899065	122.33853445256482	0.2	149.12	63.800000000000004
412380020	1441066945	31.001709802350007	122.33853565703411	0.2	148.98000000000002	63.70000000000001
412380020	1441066946	31.00170870959428	122.33853683723073	0.2	148.84	63.6
412380020	1441066947	31.00170760647615	122.33853798585676	0.2	148.70000000000002	63.49999999999999
412380020	1441066948	31.001706494839954	122.33853909561424	0.2	148.56000000000003	63.4
412380020	1441066949	31.001705376529944	122.33854015920527	0.2	148.42000000000002	63.300000000000004
412380020	1441066950	31.001704253390415	122.33854116933185	0.2	148.28	63.2
412380020	1441066951	31.001703127265674	122.33854211869607	0.2	148.14	63.099999999999994
412380020	1441066952	31.001702000000005	122.33854300000002	0.2	148.0	63.0
412380020	1441066953	31.001700872367362	122.33854381148154	0.2	147.93	62.900000000000006
412380020	1441066954	31.001699740860367	122.33854457352186	0.2	147.86	62.8
412380020	1441066955	31.001698600901268	122.33854531203794	0.2	147.79000000000002	62.699999999999996
412380020	1441066956	31.001697447912356	122.3385460529468	0.2	147.72000000000003	62.6
412380020	1441066957	31.001696277315922	122.33854682216543	0.2	147.65000000000003	62.50000000000001
412380020	1441066958	31.001695084534198	122.33854764561083	0.2	147.58	62.4
412380020	1441066959	31.00169386498948	122.3385485492	0.2	147.51000000000002	62.29999999999999
412380020	1441066960	31.00169261410402	122.3385495588499	0.2	147.44000000000003	62.199999999999996
412380020	1441066961	31.00169132730011	122.3385507004776	0.2	147.37000000000003	62.1
412380020	1441066962	31.001689999999996	122.33855199999999	0.2	147.3	62.0
412380020	1441066963	31.001688629715616	122.33855347362594	0.2	147.28888888888892	61.888888888888886
412380020	1441066964	31.00168722231748	122.3385550987315	0.2	147.2777777777778	61.77777777777778
412380020	1441066965	31.001685785765755	122.3385568429845	0.2	147.26666666666668	61.66666666666667
412380020	1441066966	31.001684328020616	122.3385586740528	0.2	147.25555555555556	61.55555555555556
412380020	1441066967	31.001682857042255	122.33856055960435	0.2	147.24444444444447	61.444444444444436
412380020	1441066968	31.001681380790828	122.33856246730696	0.2	147.23333333333335	61.33333333333333
412380020	1441066969	31.001679907226517	122.33856436482853	0.2	147.22222222222223	61.222222222222214
412380020	1441066970	31.001678444309512	122.33856621983689	0.2	147.2111111111111	61.11111111111111
412380020	1441066971	31.001676999999994	122.33856799999998	0.2	147.20000000000002	61.0
412380020	1441066972	31.00167558254567	122.3385696779481	0.2	147.20000000000002	61.0
412380020	1441066973	31.00167420134436	122.3385712461612	0.2	147.20000000000002	61.0
412380020	1441066974	31.001672866081403	122.33857270208169	0.2	147.20000000000002	61.0
412380020	1441066975	31.001671586442157	122.338574043152	0.2	147.20000000000002	61.0
412380020	1441066976	31.00167037211194	122.33857526681447	0.2	147.20000000000002	61.0
412380020	1441066977	31.001669232776134	122.33857637051156	0.2	147.20000000000002	61.0
412380020	1441066978	31.001668178120067	122.33857735168566	0.2	147.20000000000002	61.0
412380020	1441066979	31.001667217829073	122.33857820777912	0.2	147.20000000000002	61.0
412380020	1441066980	31.00166636158849	122.33857893623441	0.2	147.20000000000002	61.0
412380020	1441066981	31.001665619083695	122.33857953449392	0.2	147.20000000000002	61.0
412380020	1441066982	31.001665	122.33858000000001	0.2	147.20000000000002	61.0
412380020	1441066983	31.001664508684005	122.33858033498295	0.2	147.20000000000002	60.9090909090909
412380020	1441066984	31.00166412812729	122.33858056082441	0.2	147.20000000000002	60.81818181818182
412380020	1441066985	31.001663835982676	122.3385807036939	0.2	147.20000000000002	60.72727272727272
412380020	1441066986	31.001663609902973	122.33858078976094	0.2	147.20000000000002	60.636363636363626
412380020	1441066987	31.001663427541022	122.33858084519501	0.2	147.20000000000002	60.54545454545455
412380020	1441066988	31.001663266549638	122.33858089616564	0.2	147.20000000000002	60.454545454545446
412380020	1441066989	31.00166310458165	122.33858096884235	0.2	147.20000000000002	60.36363636363637
412380020	1441066990	31.00166291928986	122.33858108939464	0.2	147.20000000000002	60.272727272727266
412380020	1441066991	31.00166268832711	122.338581283992	0.2	147.20000000000002	60.18181818181817
412380020	1441066992	31.001662389346222	122.33858157880394	0.2	147.20000000000002	60.09090909090909
412380020	1441066993	31.001662000000007	122.33858200000002	0.2	147.20000000000002	59.99999999999999
412380020	1441066994	31.001661503669347	122.33858256634026	0.19473684210526318	147.2578947368421	59.89473684210526
412380020	1441066995	31.001660906647345	122.33858326694718	0.18947368421052632	147.31578947368422	59.78947368421053
412380020	1441066996	31.001660220955156	122.33858408353377	0.1842105263157895	147.3736842105263	59.684210526315795
412380020	1441066997	31.001659458613936	122.3385849978131	0.17894736842105263	147.43157894736842	59.57894736842105
412380020	1441066998	31.001658631644837	122.33858599149818	0.1736842105263158	147.48947368421054	59.47368421052631
412380020	1441066999	31.00165775206903	122.3385870463021	0.16842105263157897	147.54736842105265	59.368421052631575
412380020	1441067000	31.001656831907653	122.33858814393783	0.1631578947368421	147.60526315789474	59.26315789473684
412380020	1441067001	31.001655883181893	122.33858926611848	0.15789473684210528	147.66315789473683	59.15789473684211
412380020	1441067002	31.001654917912877	122.33859039455704	0.15263157894736842	147.72105263157897	59.05263157894738
412380020	1441067003	31.001653948121795	122.33859151096662	0.1473684210526316	147.77894736842106	58.94736842105263
412380020	1441067004	31.00165298582977	122.33859259706018	0.14210526315789473	147.83684210526317	58.84210526315789
412380020	1441067005	31.00165204305801	122.33859363455088	0.1368421052631579	147.89473684210526	58.73684210526316
412380020	1441067006	31.001651131827643	122.33859460515166	0.13157894736842107	147.95263157894738	58.631578947368425
412380020	1441067007	31.001650264159835	122.33859549057564	0.12631578947368421	148.0105263157895	58.52631578947369
412380020	1441067008	31.001649452075767	122.33859627253585	0.12105263157894738	148.06842105263158	58.42105263157895
412380020	1441067009	31.00164870759657	122.33859693274533	0.11578947368421054	148.1263157894737	58.315789473684205
412380020	1441067010	31.00164804274345	122.33859745291714	0.1105263157894737	148.1842105263158	58.21052631578947
412380020	1441067011	31.001647469537538	122.33859781476437	0.10526315789473685	148.24210526315792	58.10526315789474
412380020	1441067012	31.001647000000006	122.338598	0.10000000000000002	148.3	58.00000000000001
412380020	1441067013	31.001646640500965	122.33859799722154	0.1	148.39000000000001	57.90000000000001
412380020	1441067014	31.0016463748064	122.33859782256408	0.1	148.48	57.800000000000004
412380020	1441067015	31.00164618103118	122.3385974990471	0.1	148.57	57.699999999999996
412380020	1441067016	31.001646037290254	122.33859704969011	0.1	148.66	57.6
412380020	1441067017	31.00164592169853	122.33859649751264	0.1	148.75	57.500000000000014
412380020	1441067018	31.00164581237094	122.33859586553413	0.1	148.84	57.400000000000006
412380020	1441067019	31.001645687422364	122.3385951767741	0.1	148.93	57.3
412380020	1441067020	31.001645524967742	122.3385944542521	0.1	149.01999999999998	57.2
412380020	1441067021	31.00164530312198	122.33859372098756	0.1	149.10999999999999	57.1
412380020	1441067022	31.001644999999996	122.338593	0.1	149.2	57.00000000000001
412380020	1441067023	31.001644600570724	122.33859231312681	0.1	149.2	56.88888888888889
412380020	1441067024	31.00164411721906	122.33859167747661	0.1	149.2	56.777777777777786
412380020	1441067025	31.00164356918393	122.33859110897603	0.1	149.2	56.66666666666667
412380020	1441067026	31.001642975704257	122.33859062355155	0.1	149.2	56.55555555555556
412380020	1441067027	31.001642356018973	122.33859023712976	0.1	149.2	56.44444444444445
412380020	1441067028	31.001641729366987	122.33858996563715	0.1	149.2	56.333333333333336
412380020	1441067029	31.00164111498721	122.3385898250003	0.1	149.2	56.22222222222222
412380020	1441067030	31.001640532118568	122.33858983114575	0.1	149.2	56.111111111111114
412380020	1441067031	31.001640000000002	122.33859	0.1	149.2	56.0
412380020	1441067032	31.001639533363623	122.3385903398629	0.1	149.2	55.909090909090914
412380020	1441067033	31.001639128914412	122.33859082852734	0.1	149.2	55.81818181818182
412380020	1441067034	31.001638778850616	122.33859143615953	0.1	149.2	55.72727272727273
412380020	1441067035	31.00163847537043	122.33859213292571	0.1	149.2	55.63636363636364
412380020	1441067036	31.001638210672066	122.33859288899201	0.1	149.2	55.54545454545455
412380020	1441067037	31.001637976953727	122.33859367452466	0.1	149.2	55.45454545454545
412380020	1441067038	31.00163776641364	122.33859445968986	0.1	149.2	55.36363636363637
412380020	1441067039	31.00163757125	122.3385952146538	0.1	149.2	55.27272727272727
412380020	1441067040	31.001637383661045	122.33859590958265	0.1	149.2	55.18181818181819
412380020	1441067041	31.001637195844967	122.33859651464267	0.1	149.2	55.09090909090909
412380020	1441067042	31.001636999999988	122.338597	0.1	149.2	55.0
412380020	1441067043	31.001636790440756	122.33859734411436	0.1	149.2	55.0
412380020	1441067044	31.001636569947642	122.33859755861954	0.1	149.2	55.0
412380020	1441067045	31.00163634341747	122.33859766344274	0.1	149.2	55.0
412380020	1441067046	31.00163611574703	122.33859767851123	0.1	149.2	55.0
412380020	1441067047	31.00163589183314	122.33859762375232	0.1	149.2	55.0
412380020	1441067048	31.001635676572594	122.33859751909318	0.1	149.2	55.0
412380020	1441067049	31.001635474862184	122.33859738446115	0.1	149.2	55.0
412380020	1441067050	31.001635291598763	122.33859723978341	0.1	149.2	55.0
412380020	1441067051	31.001635131679095	122.33859710498729	0.1	149.2	55.0
412380020	1441067052	31.001635	122.338597	0.1	149.2	55.0
412380020	1441067053	31.00163490009399	122.33859694060777	0.1	149.2	54.909090909090914
412380020	1441067054	31.001634830036306	122.3385969260327	0.1	149.2	54.81818181818181
412380020	1441067055	31.001634786537927	122.33859695135578	0.1	149.2	54.72727272727273
412380020	1441067056	31.001634766309778	122.33859701165808	0.1	149.2	54.63636363636364
412380020	1441067057	31.00163476606284	122.33859710202067	0.1	149.2	54.54545454545455
412380020	1441067058	31.001634782508063	122.33859721752455	0.1	149.2	54.45454545454545
412380020	1441067059	31.001634812356404	122.33859735325078	0.1	149.2	54.36363636363637
412380020	1441067060	31.001634852318805	122.3385975042804	0.1	149.2	54.27272727272727
412380020	1441067061	31.001634899106243	122.33859766569444	0.1	149.2	54.18181818181819
412380020	1441067062	31.001634949429647	122.33859783257398	0.1	149.2	54.090909090909086
412380020	1441067063	31.001635	122.338598	0.1	149.2	54.0
412380020	1441067064	31.001635047633094	122.3385981620662	0.1	149.2	53.88888888888889
412380020	1441067065	31.001635089564243	122.33859830891674	0.1	149.2	53.77777777777778
412380020	1441067066	31.00163512313358	122.33859842970838	0.1	149.2	53.666666666666664
412380020	1441067067	31.001635145681256	122.33859851359786	0.1	149.2	53.55555555555556
412380020	1441067068	31.00163515454743	122.33859854974196	0.1	149.2	53.44444444444444
412380020	1441067069	31.001635147072232	122.33859852729746	0.1	149.2	53.333333333333336
412380020	1441067070	31.001635120595832	122.33859843542115	0.1	149.2	53.22222222222222
412380020	1441067071	31.001635072458374	122.33859826326973	0.1	149.2	53.11111111111111
412380020	1441067072	31.001635	122.338598	0.1	149.2	53.0
412380020	1441067073	31.001634903558728	122.3385976392391	0.1	149.2	53.0
412380020	1441067074	31.001634795464014	122.33859719249551	0.1	149.2	53.0
412380020	1441067075	31.001634691043183	122.33859667574812	0.1	149.2	53.0
412380020	1441067076	31.001634605623575	122.33859610497578	0.1	149.2	53.0
412380020	1441067077	31.001634554532487	122.33859549615735	0.1	149.2	53.0
412380020	1441067078	31.00163455309726	122.33859486527169	0.1	149.2	53.0
412380020	1441067079	31.00163461664522	122.33859422829768	0.1	149.2	53.0
412380020	1441067080	31.001634760503688	122.33859360121417	0.1	149.2	53.0
412380020	1441067081	31.001634999999993	122.338593	0.1	149.2	53.0
412380020	1441067082	31.001635346434387	122.33859243670805	0.1	149.2	52.9
412380020	1441067083	31.00163579499895	122.33859190768702	0.1	149.2	52.8
412380020	1441067084	31.001636336858652	122.33859140535965	0.1	149.2	52.699999999999996
412380020	1441067085	31.00163696317849	122.3385909221487	0.1	149.2	52.599999999999994
412380020	1441067086	31.001637665123457	122.33859045047687	0.1	149.2	52.50000000000001
412380020	1441067087	31.001638433858556	122.33858998276689	0.1	149.2	52.400000000000006
412380020	1441067088	31.001639260548753	122.33858951144148	0.1	149.2	52.300000000000004
412380020	1441067089	31.001640136359075	122.3385890289234	0.1	149.2	52.2
412380020	1441067090	31.001641052454488	122.33858852763534	0.1	149.2	52.1
412380020	1441067091	31.001642000000004	122.33858800000002	0.1	149.2	52.0
412380020	1441067092	31.00164297018171	122.33858743972495	0.1090909090909091	158.55454545454543	52.0
412380020	1441067093	31.001643954270186	122.3385868456566	0.1181818181818182	167.9090909090909	52.0
412380020	1441067094	31.001644943557135	122.33858621792625	0.1272727272727273	177.26363636363635	52.0
412380020	1441067095	31.00164592933422	122.33858555666508	0.13636363636363638	186.61818181818182	52.0
412380020	1441067096	31.00164690289317	122.33858486200441	0.14545454545454548	195.97272727272727	52.0
412380020	1441067097	31.001647855525626	122.33858413407546	0.15454545454545454	205.3272727272727	52.0
412380020	1441067098	31.001648778523307	122.33858337300947	0.16363636363636364	214.68181818181816	52.0
412380020	1441067099	31.001649663177908	122.33858257893766	0.17272727272727273	224.03636363636363	52.0
412380020	1441067100	31.001650500781093	122.33858175199133	0.18181818181818182	233.3909090909091	52.0
412380020	1441067101	31.001651282624547	122.33858089230169	0.19090909090909092	242.74545454545455	52.0
412380020	1441067102	31.001652000000004	122.33858000000001	0.2	252.1	52.0
412380020	1441067103	31.00165264748692	122.33857907590532	0.2	253.7	52.0
412380020	1441067104	31.00165323281609	122.33857812358794	0.2	255.3	52.0
412380020	1441067105	31.001653767006083	122.33857714730588	0.2	256.9	52.0
412380020	1441067106	31.001654261075487	122.33857615131727	0.2	258.5	52.0
412380020	1441067107	31.00165472604286	122.33857513988018	0.2	260.1	52.0
412380020	1441067108	31.00165517292683	122.33857411725266	0.2	261.7	52.0
412380020	1441067109	31.00165561274593	122.33857308769281	0.2	263.3	52.0
412380020	1441067110	31.001656056518783	122.3385720554587	0.2	264.90000000000003	52.0
412380020	1441067111	31.001656515263935	122.33857102480843	0.2	266.5	52.0
412380020	1441067112	31.001656999999998	122.33857000000002	0.2	268.1	52.0
412380020	1441067113	31.00165751973316	122.33856898466439	0.2	269.5368421052632	51.94736842105264
412380020	1441067114	31.00165807542004	122.33856797992377	0.2	270.9736842105263	51.89473684210527
412380020	1441067115	31.00165866600491	122.33856698627304	0.2	272.41052631578947	51.8421052631579
412380020	1441067116	31.001659290432027	122.33856600420724	0.2	273.84736842105264	51.78947368421053
412380020	1441067117	31.00165994764564	122.33856503422135	0.2	275.2842105263158	51.736842105263165
412380020	1441067118	31.00166063658999	122.33856407681034	0.2	276.72105263157897	51.684210526315795
412380020	1441067119	31.001661356209347	122.3385631324692	0.2	278.15789473684214	51.631578947368425
412380020	1441067120	31.00166210544797	122.33856220169292	0.2	279.59473684210525	51.578947368421055
412380020	1441067121	31.00166288325009	122.33856128497649	0.2	281.0315789473684	51.526315789473685
412380020	1441067122	31.00166368855998	122.33856038281488	0.2	282.4684210526316	51.47368421052632
412380020	1441067123	31.00166452032186	122.33855949570307	0.2	283.90526315789475	51.42105263157895
412380020	1441067124	31.00166537748004	122.33855862413607	0.2	285.34210526315786	51.368421052631575
412380020	1441067125	31.001666258978723	122.33855776860884	0.2	286.7789473684211	51.31578947368421
412380020	1441067126	31.0016671637622	122.33855692961637	0.2	288.21578947368425	51.26315789473684
412380020	1441067127	31.001668090774682	122.33855610765367	0.2	289.65263157894736	51.21052631578948
412380020	1441067128	31.00166903896046	122.33855530321567	0.2	291.08947368421053	51.15789473684211
412380020	1441067129	31.00167000726377	122.33855451679742	0.2	292.5263157894737	51.10526315789473
412380020	1441067130	31.001670994628853	122.33855374889386	0.2	293.9631578947368	51.05263157894737
412380020	1441067131	31.001672000000003	122.338553	0.2	295.4	51.0
412380020	1441067132	31.001673022509667	122.3385522689453	0.21000000000000002	296.52	51.0
412380020	1441067133	31.00167406204319	122.33855154789735	0.22	297.64	51.0
412380020	1441067134	31.00167511867418	122.33855082735813	0.23	298.76	51.0
412380020	1441067135	31.001676192476175	122.33855009782971	0.24	299.88	51.0
412380020	1441067136	31.00167728352278	122.33854934981413	0.25	301.0	51.0
412380020	1441067137	31.001678391887566	122.33854857381341	0.26	302.12	51.0
412380020	1441067138	31.001679517644106	122.33854776032962	0.27	303.24	51.0
412380020	1441067139	31.001680660865983	122.33854689986474	0.28	304.36	51.0
412380020	1441067140	31.001681821626747	122.33854598292085	0.29	305.48	51.0
412380020	1441067141	31.001683	122.338545	0.3	306.6	51.0
412380020	1441067142	31.001684195290686	122.33854394515168	0.3	307.34000000000003	51.1
412380020	1441067143	31.001685403729397	122.33854282661544	0.3	308.08000000000004	51.2
412380020	1441067144	31.00168662077802	122.33854165617824	0.3	308.82000000000005	51.300000000000004
412380020	1441067145	31.001687841898544	122.33854044562712	0.3	309.56000000000006	51.400000000000006
412380020	1441067146	31.001689062552888	122.33853920674903	0.3	310.3	51.5
412380020	1441067147	31.001690278202986	122.33853795133105	0.3	311.03999999999996	51.6
412380020	1441067148	31.001691484310804	122.33853669116014	0.3	311.78	51.7
412380020	1441067149	31.001692676338298	122.33853543802333	0.3	312.52	51.800000000000004
412380020	1441067150	31.001693849747376	122.33853420370761	0.3	313.26	51.900000000000006
412380020	1441067151	31.001695	122.338533	0.3	314.0	52.0
412380020	1441067152	31.00169612419105	122.33853183707186	0.3	314.4	52.0
412380020	1441067153	31.001697225947137	122.33853071863189	0.3	314.8	52.0
412380020	1441067154	31.001698310527765	122.33852964677324	0.3	315.2	52.0
412380020	1441067155	31.00169938319247	122.33852862358891	0.3	315.6	52.0
412380020	1441067156	31.00170044920078	122.33852765117206	0.3	316.0	52.0
412380020	1441067157	31.00170151381223	122.33852673161574	0.3	316.40000000000003	52.0
412380020	1441067158	31.001702582286352	122.33852586701302	0.3	316.8	52.0
412380020	1441067159	31.001703659882658	122.338525059457	0.3	317.2	52.0
412380020	1441067160	31.00170475186068	122.33852431104079	0.3	317.59999999999997	52.0
412380020	1441067161	31.001705863479952	122.33852362385741	0.3	318.0	52.0
412380020	1441067162	31.001706999999993	122.33852299999998	0.3	318.4	52.0
412380020	1441067163	31.0017081637885	122.33852243885676	0.3	318.76	52.0
412380020	1441067164	31.00170934564582	122.33852192899667	0.3	319.12	52.0
412380020	1441067165	31.00171053348041	122.33852145628377	0.3	319.47999999999996	52.0
412380020	1441067166	31.001711715200788	122.33852100658223	0.3	319.84	52.0
412380020	1441067167	31.00171287871544	122.33852056575607	0.3	320.20000000000005	52.0
412380020	1441067168	31.001714011932858	122.33852011966947	0.3	320.56	52.0
412380020	1441067169	31.00171510276152	122.33851965418643	0.3	320.91999999999996	52.0
412380020	1441067170	31.00171613910994	122.33851915517111	0.3	321.28000000000003	52.0
412380020	1441067171	31.001717108886616	122.3385186084876	0.3	321.64000000000004	52.0
412380020	1441067172	31.001717999999993	122.338518	0.3	322.0	52.0
412380020	1441067173	31.001718807005993	122.33851731919017	0.3	322.1272727272727	52.09090909090909
412380020	1441067174	31.001719551050172	122.33851657001128	0.3	322.25454545454545	52.18181818181818
412380020	1441067175	31.001720259925442	122.33851576003431	0.3	322.3818181818182	52.27272727272728
412380020	1441067176	31.001720961424766	122.33851489683013	0.3	322.5090909090909	52.36363636363637
412380020	1441067177	31.001721683341053	122.33851398796976	0.3	322.6363636363636	52.45454545454545
412380020	1441067178	31.001722453467266	122.33851304102414	0.3	322.76363636363635	52.54545454545455
412380020	1441067179	31.001723299596335	122.3385120635642	0.3	322.8909090909091	52.63636363636363
412380020	1441067180	31.001724249521192	122.33851106316084	0.3	323.01818181818186	52.72727272727273
412380020	1441067181	31.001725331034805	122.33851004738509	0.3	323.1454545454545	52.81818181818182
412380020	1441067182	31.00172657193009	122.3385090238078	0.3	323.2727272727273	52.90909090909091
412380020	1441067183	31.001728	122.338508	0.3	323.4	53.0
412380020	1441067184	31.001729628392944	122.33850698214634	0.3	323.475	53.0
412380020	1441067185	31.00173141167923	122.33850597088664	0.3	323.54999999999995	53.0
412380020	1441067186	31.001733289784607	122.33850496547441	0.3	323.625	53.0
412380020	1441067187	31.001735202634865	122.33850396516324	0.3	323.70000000000005	53.0
412380020	1441067188	31.00173709015574	122.33850296920664	0.3	323.775	53.0
412380020	1441067189	31.00173889227306	122.33850197685818	0.3	323.85	53.0
412380020	1441067190	31.001740548912554	122.33850098737146	0.3	323.92499999999995	53.0
412380020	1441067191	31.001741999999997	122.3385	0.3	324.0	53.0
412380020	1441067192	31.001743203471985	122.33849901391896	0.3	324.03	53.1
412380020	1441067193	31.00174418930837	122.33849802798986	0.3	324.06	53.199999999999996
412380020	1441067194	31.001745005499863	122.33849704099583	0.3	324.09	53.3
412380020	1441067195	31.00174570003712	122.33849605171994	0.3	324.12	53.4
412380020	1441067196	31.001746320910826	122.33849505894536	0.3	324.15000000000003	53.5
412380020	1441067197	31.00174691611166	122.33849406145514	0.3	324.18000000000006	53.6
412380020	1441067198	31.001747533630315	122.33849305803237	0.3	324.21000000000004	53.7
412380020	1441067199	31.001748221457465	122.3384920474602	0.3	324.24	53.8
412380020	1441067200	31.001749027583813	122.33849102852173	0.3	324.27000000000004	53.9
412380020	1441067201	31.00174999999999	122.33849000000001	0.3	324.3	54.0
412380020	1441067202	31.001751172268676	122.33848896175819	0.3	324.38000000000005	54.1
412380020	1441067203	31.001752520240256	122.33848791797938	0.3	324.46000000000004	54.2
412380020	1441067204	31.00175400533708	122.3384868739268	0.3	324.54	54.3
412380020	1441067205	31.001755588981514	122.33848583486363	0.3	324.62	54.4
412380020	1441067206	31.001757232595924	122.33848480605302	0.3	324.70000000000005	54.5
412380020	1441067207	31.001758897602656	122.33848379275817	0.3	324.78000000000003	54.6
412380020	1441067208	31.001760545424066	122.33848280024226	0.3	324.86000000000007	54.7
412380020	1441067209	31.00176213748253	122.33848183376847	0.3	324.94000000000005	54.800000000000004
412380020	1441067210	31.00176363520038	122.3384808986	0.3	325.02000000000004	54.9
412380020	1441067211	31.001765	122.33848000000002	0.3	325.1	55.0
412380020	1441067212	31.00176620291531	122.33847914245474	0.2909090909090909	325.1	55.0
412380020	1441067213	31.00176725342658	122.33847832734229	0.2818181818181818	325.1	55.0
412380020	1441067214	31.00176817062563	122.33847755526389	0.2727272727272727	325.1	55.0
412380020	1441067215	31.001768973604356	122.33847682682064	0.2636363636363636	325.1	55.0
412380020	1441067216	31.001769681454544	122.33847614261371	0.2545454545454545	325.1	55.0
412380020	1441067217	31.00177031326804	122.33847550324431	0.24545454545454545	325.1	55.0
412380020	1441067218	31.001770888136736	122.3384749093135	0.2363636363636364	325.1	55.0
412380020	1441067219	31.00177142515244	122.33847436142256	0.2272727272727273	325.1	55.0
412380020	1441067220	31.00177194340698	122.33847386017253	0.2181818181818182	325.1	55.0
412380020	1441067221	31.001772461992218	122.33847340616464	0.2090909090909091	325.1	55.0
412380020	1441067222	31.001773	122.338473	0.2	325.1	55.0
412380020	1441067223	31.001773574523476	122.33847263862705	0.2090909090909091	325.0818181818182	55.09090909090909
412380020	1441067224	31.001774194661103	122.33847230438337	0.2181818181818182	325.06363636363636	55.18181818181819
412380020	1441067225	31.001774867512665	122.33847197595372	0.2272727272727273	325.04545454545456	55.27272727272727
412380020	1441067226	31.00177560017794	122.33847163202294	0.23636363636363636	325.02727272727276	55.36363636363637
412380020	1441067227	31.00177639975669	122.33847125127586	0.24545454545454545	325.0090909090909	55.45454545454545
412380020	1441067228	31.001777273348736	122.33847081239726	0.2545454545454545	324.9909090909091	55.54545454545455
412380020	1441067229	31.001778228053805	122.33847029407195	0.2636363636363636	324.9727272727273	55.63636363636364
412380020	1441067230	31.001779270971674	122.33846967498476	0.2727272727272727	324.95454545454544	55.72727272727273
412380020	1441067231	31.00178040920216	122.33846893382052	0.2818181818181818	324.93636363636364	55.81818181818182
412380020	1441067232	31.001781649845004	122.338468049264	0.2909090909090909	324.91818181818184	55.909090909090914
412380020	1441067233	31.001783	122.338467	0.3	324.9	56.0
412380020	1441067234	31.001784459680223	122.33846577695422	0.29	324.95	56.1
412380020	1441067235	31.001786000552134	122.33846442001594	0.27999999999999997	325.0	56.2
412380020	1441067236	31.001787587195473	122.33846298131532	0.27	325.05	56.300000000000004
412380020	1441067237	31.001789184190038	122.3384615129825	0.26	325.09999999999997	56.400000000000006
412380020	1441067238	31.001790756115557	122.33846006714771	0.25	325.15	56.5
412380020	1441067239	31.001792267551846	122.33845869594107	0.24	325.2	56.6
412380020	1441067240	31.001793683078652	122.3384574514928	0.22999999999999998	325.25	56.7
412380020	1441067241	31.00179496727576	122.33845638593306	0.22	325.29999999999995	56.800000000000004
412380020	1441067242	31.00179608472295	122.33845555139207	0.21000000000000002	325.34999999999997	56.900000000000006
412380020	1441067243	31.001797	122.338455	0.2	325.4	57.00000000000001
412380020	1441067244	31.001797690998735	122.33845476553225	0.2	325.4111111111111	57.111111111111114
412380020	1441067245	31.00179818885931	122.33845480834496	0.2	325.4222222222222	57.22222222222222
412380020	1441067246	31.00179853803393	122.33845507043951	0.2	325.43333333333334	57.333333333333336
412380020	1441067247	31.001798782974802	122.3384554938172	0.2	325.4444444444444	57.44444444444444
412380020	1441067248	31.001798968134118	122.33845602047938	0.2	325.4555555555555	57.555555555555564
412380020	1441067249	31.0017991379641	122.33845659242745	0.2	325.46666666666664	57.66666666666668
412380020	1441067250	31.00179933691693	122.33845715166264	0.2	325.47777777777776	57.777777777777786
412380020	1441067251	31.001799609444824	122.3384576401864	0.2	325.4888888888889	57.88888888888889
412380020	1441067252	31.0018	122.338458	0.2	325.5	58.00000000000001
412380020	1441067253	31.001800542858113	122.33845818634545	0.2	325.46000000000004	58.1
412380020	1441067254	31.0018012315887	122.33845820742721	0.2	325.42	58.2
412380020	1441067255	31.001802049584732	122.33845808469037	0.2	325.38	58.30000000000001
412380020	1441067256	31.001802980239198	122.33845783958	0.2	325.34000000000003	58.400000000000006
412380020	1441067257	31.00180400694508	122.33845749354128	0.2	325.3	58.5
412380020	1441067258	31.00180511309534	122.33845706801922	0.2	325.26000000000005	58.60000000000001
412380020	1441067259	31.001806282082978	122.33845658445895	0.2	325.22	58.70000000000001
412380020	1441067260	31.00180749730099	122.3384560643056	0.2	325.18	58.800000000000004
412380020	1441067261	31.001808742142337	122.33845552900425	0.2	325.14000000000004	58.9
412380020	1441067262	31.00181	122.338455	0.2	325.1	59.00000000000001
412380020	1441067263	31.0018112568497	122.33845449368366	0.2	325.0421052631579	59.05263157894738
412380020	1441067264	31.00181250899807	122.33845400622889	0.2	324.98421052631585	59.10526315789474
412380020	1441067265	31.001813755334435	122.33845352875512	0.2	324.92631578947373	59.15789473684211
412380020	1441067266	31.001814994748198	122.3384530523817	0.2	324.8684210526316	59.21052631578947
412380020	1441067267	31.00181622612868	122.33845256822798	0.2	324.8105263157895	59.26315789473684
412380020	1441067268	31.001817448365244	122.33845206741337	0.2	324.7526315789474	59.31578947368421
412380020	1441067269	31.00181866034724	122.33845154105727	0.2	324.69473684210527	59.368421052631575
412380020	1441067270	31.001819860964037	122.33845098027903	0.2	324.63684210526316	59.421052631578945
412380020	1441067271	31.001821049104958	122.33845037619804	0.2	324.57894736842104	59.47368421052631
412380020	1441067272	31.0018222236594	122.33844971993369	0.2	324.521052631579	59.52631578947369
412380020	1441067273	31.001823383516683	122.33844900260533	0.2	324.46315789473687	59.578947368421055
412380020	1441067274	31.00182452756617	122.33844821533238	0.2	324.40526315789475	59.631578947368425
412380020	1441067275	31.001825654697235	122.33844734923416	0.2	324.34736842105264	59.684210526315795
412380020	1441067276	31.001826763799187	122.33844639543008	0.2	324.2894736842106	59.73684210526316
412380020	1441067277	31.001827853761416	122.33844534503953	0.2	324.2315789473684	59.78947368421053
412380020	1441067278	31.00182892347326	122.33844418918186	0.2	324.1736842105263	59.8421052631579
412380020	1441067279	31.001829971824073	122.33844291897648	0.2	324.1157894736842	59.89473684210526
412380020	1441067280	31.001830997703205	122.33844152554273	0.2	324.0578947368421	59.94736842105263
412380020	1441067281	31.001832000000004	122.33844000000002	0.2	324.0	59.99999999999999
412380020	1441067282	31.001832978241534	122.33843833950826	0.2	323.91818181818184	60.09090909090909
412380020	1441067283	31.001833934505825	122.33843656538983	0.2	323.83636363636367	60.18181818181817
412380020	1441067284	31.001834871508528	122.33843470500757	0.2	323.75454545454545	60.272727272727266
412380020	1441067285	31.00183579196539	122.33843278572441	0.2	323.6727272727273	60.36363636363637
412380020	1441067286	31.001836698592125	122.3384308349032	0.2	323.59090909090907	60.454545454545446
412380020	1441067287	31.00183759410444	122.3384288799069	0.2	323.5090909090909	60.54545454545455
412380020	1441067288	31.00183848121806	122.33842694809837	0.2	323.42727272727274	60.636363636363626
412380020	1441067289	31.00183936264871	122.3384250668405	0.2	323.3454545454546	60.72727272727272
412380020	1441067290	31.0018402411121	122.33842326349622	0.2	323.26363636363635	60.81818181818182
412380020	1441067291	31.001841119323963	122.33842156542845	0.2	323.1818181818182	60.9090909090909
412380020	1441067292	31.001842000000007	122.33842000000001	0.2	323.1	61.0
412380020	1441067293	31.00184288538507	122.33841858754136	0.2	322.93636363636364	61.09090909090909
412380020	1441067294	31.001843775840364	122.3384173202528	0.2	322.77272727272725	61.18181818181817
412380020	1441067295	31.00184467125621	122.33841618330216	0.2	322.6090909090909	61.27272727272727
412380020	1441067296	31.001845571522914	122.33841516185724	0.2	322.4454545454546	61.36363636363637
412380020	1441067297	31.001846476530773	122.3384142410859	0.2	322.28181818181815	61.45454545454545
412380020	1441067298	31.001847386170144	122.33841340615592	0.2	322.1181818181818	61.54545454545455
412380020	1441067299	31.001848300331282	122.33841264223511	0.2	321.95454545454544	61.636363636363626
412380020	1441067300	31.001849218904532	122.33841193449132	0.2	321.7909090909091	61.72727272727273
412380020	1441067301	31.00185014178021	122.33841126809232	0.2	321.6272727272727	61.81818181818182
412380020	1441067302	31.001851068848584	122.33841062820593	0.2	321.46363636363634	61.9090909090909
412380020	1441067303	31.001852	122.33841	0.2	321.3	62.0
412380020	1441067304	31.001852932032893	122.33840937134741	0.2	321.175	62.0
412380020	1441067305	31.001853849378215	122.33840874094152	0.2	321.05	62.0
412380020	1441067306	31.00185473337504	122.3384081101808	0.2	320.925	62.0
412380020	1441067307	31.001855565362487	122.33840748046366	0.2	320.8	62.0
412380020	1441067308	31.001856326679608	122.33840685318856	0.2	320.675	62.0
412380020	1441067309	31.001856998665502	122.33840622975394	0.2	320.55	62.0
412380020	1441067310	31.00185756265928	122.33840561155827	0.2	320.42500000000007	62.0
412380020	1441067311	31.001858	122.33840500000001	0.2	320.3	62.0
412380020	1441067312	31.001858298724667	122.33840439692042	0.19	320.27000000000004	62.1
412380020	1441067313	31.001858473661922	122.33840380593237	0.18000000000000002	320.24	62.199999999999996
412380020	1441067314	31.00185854633833	122.33840323109143	0.17	320.21000000000004	62.29999999999999
412380020	1441067315	31.001858538280437	122.33840267645331	0.16	320.18	62.4
412380020	1441067316	31.00185847101481	122.33840214607366	0.15000000000000002	320.15	62.50000000000001
412380020	1441067317	31.001858366068	122.33840164400812	0.14	320.12	62.6
412380020	1441067318	31.00185824496655	122.33840117431232	0.13	320.09	62.699999999999996
412380020	1441067319	31.00185812923703	122.33840074104195	0.12000000000000001	320.06	62.8
412380020	1441067320	31.001858040406	122.3384003482526	0.11000000000000001	320.03	62.900000000000006
412380020	1441067321	31.001857999999984	122.33840000000001	0.1	320.0	63.0
412380020	1441067322	31.001858024550415	122.33839969748053	0.1	320.0	63.0
412380020	1441067323	31.001858110608037	122.33839943045365	0.1	320.0	63.0
412380020	1441067324	31.00185824972844	122.33839918581958	0.1	320.0	63.0
412380020	1441067325	31.001858433467245	122.33839895047859	0.1	320.0	63.0
412380020	1441067326	31.00185865338005	122.3383987113309	0.1	320.0	63.0
412380020	1441067327	31.001858901022445	122.33839845527673	0.1	320.0	63.0
412380020	1441067328	31.001859167950037	122.33839816921632	0.1	320.0	63.0
412380020	1441067329	31.001859445718438	122.33839784004991	0.1	320.0	63.0
412380020	1441067330	31.00185972588322	122.33839745467772	0.1	320.0	63.0
412380020	1441067331	31.00186	122.338397	0.1	320.0	63.0
412380020	1441067332	31.001860261073624	122.3383964671575	0.1	320.0	63.099999999999994
412380020	1441067333	31.00186050790589	122.3383958642531	0.1	320.0	63.2
412380020	1441067334	31.00186074074784	122.33839520363024	0.1	320.0	63.300000000000004
412380020	1441067335	31.001860959850493	122.33839449763234	0.1	320.0	63.4
412380020	1441067336	31.00186116546492	122.33839375860278	0.1	320.0	63.49999999999999
412380020	1441067337	31.001861357842156	122.338392998885	0.1	320.0	63.6
412380020	1441067338	31.001861537233246	122.33839223082242	0.1	320.0	63.70000000000001
412380020	1441067339	31.001861703889208	122.33839146675845	0.1	320.0	63.800000000000004
412380020	1441067340	31.001861858061122	122.33839071903651	0.1	320.0	63.89999999999999
412380020	1441067341	31.001862000000003	122.33839000000002	0.1	320.0	64.0
412380020	1441067342	31.00186213000014	122.33838931979102	0.1	320.0	64.04761904761905
412380020	1441067343	31.001862248528838	122.33838867974617	0.1	320.0	64.09523809523809
412380020	1441067344	31.001862356096616	122.33838807900077	0.1	320.0	64.14285714285715
412380020	1441067345	31.00186245321398	122.33838751669002	0.1	320.0	64.19047619047619
412380020	1441067346	31.00186254039148	122.33838699194926	0.1	320.0	64.23809523809524
412380020	1441067347	31.001862618139647	122.33838650391375	0.1	320.0	64.28571428571429
412380020	1441067348	31.001862686968998	122.3383860517188	0.1	320.0	64.33333333333333
412380020	1441067349	31.00186274739006	122.33838563449962	0.1	320.0	64.3809523809524
412380020	1441067350	31.001862799913372	122.33838525139153	0.1	320.0	64.42857142857143
412380020	1441067351	31.001862845049452	122.33838490152979	0.1	320.0	64.47619047619048
412380020	1441067352	31.001862883308824	122.33838458404973	0.1	320.0	64.52380952380952
412380020	1441067353	31.00186291520202	122.33838429808654	0.1	320.0	64.57142857142857
412380020	1441067354	31.001862941239576	122.33838404277559	0.1	320.0	64.61904761904762
412380020	1441067355	31.00186296193201	122.33838381725207	0.1	320.0	64.66666666666667
412380020	1441067356	31.001862977789855	122.33838362065131	0.1	320.0	64.71428571428572
412380020	1441067357	31.001862989323634	122.33838345210859	0.1	320.0	64.76190476190476
412380020	1441067358	31.001862997043865	122.33838331075914	0.1	320.0	64.80952380952381
412380020	1441067359	31.00186300146109	122.3383831957383	0.1	320.0	64.85714285714285
412380020	1441067360	31.001863003085845	122.33838310618131	0.1	320.0	64.90476190476191
412380020	1441067361	31.00186300242863	122.33838304122344	0.1	320.0	64.95238095238096
412380020	1441067362	31.001863000000007	122.338383	0.1	320.0	65.0
412380020	1441067363	31.00186299631986	122.3383829799433	0.1	320.0	65.0
412380020	1441067364	31.001862991945746	122.33838297167408	0.1	320.0	65.0
412380020	1441067365	31.001862987444568	122.33838296411008	0.1	320.0	65.0
412380020	1441067366	31.001862983383248	122.33838294616902	0.1	320.0	65.0
412380020	1441067367	31.001862980328735	122.33838290676873	0.1	320.0	65.0
412380020	1441067368	31.001862978847893	122.33838283482694	0.1	320.0	65.0
412380020	1441067369	31.001862979507678	122.33838271926139	0.1	320.0	65.0
412380020	1441067370	31.001862982875014	122.33838254898988	0.1	320.0	65.0
412380020	1441067371	31.00186298951681	122.33838231293015	0.1	320.0	65.0
412380020	1441067372	31.001862999999986	122.33838199999998	0.1	320.0	65.0
412380020	1441067373	31.001863014450635	122.33838160391238	0.1	320.0	65.0
412380020	1441067374	31.001863031231533	122.3383811375615	0.1	320.0	65.0
412380020	1441067375	31.0018630482646	122.33838061863665	0.1	320.0	65.0
412380020	1441067376	31.00186306347179	122.33838006482723	0.1	320.0	65.0
412380020	1441067377	31.001863074775045	122.33837949382264	0.1	320.0	65.0
412380020	1441067378	31.00186308009628	122.33837892331225	0.1	320.0	65.0
412380020	1441067379	31.001863077357445	122.3383783709854	0.1	320.0	65.0
412380020	1441067380	31.001863064480503	122.3383778545315	0.1	320.0	65.0
412380020	1441067381	31.00186303938737	122.33837739163991	0.1	320.0	65.0
412380020	1441067382	31.001863	122.338377	0.1	320.0	65.0
412380020	1441067383	31.00186294470754	122.33837669373418	0.1	320.0	65.11111111111111
412380020	1441067384	31.001862873768083	122.33837647269708	0.1	320.0	65.22222222222223
412380020	1441067385	31.001862787906898	122.33837633317624	0.1	320.0	65.33333333333333
412380020	1441067386	31.001862687849275	122.33837627145934	0.1	320.0	65.44444444444444
412380020	1441067387	31.001862574320526	122.33837628383394	0.1	320.0	65.55555555555557
412380020	1441067388	31.001862448045948	122.3383763665877	0.1	320.0	65.66666666666667
412380020	1441067389	31.00186230975078	122.33837651600822	0.1	320.0	65.77777777777779
412380020	1441067390	31.001862160160375	122.33837672838311	0.1	320.0	65.8888888888889
412380020	1441067391	31.001861999999996	122.338377	0.1	320.0	66.0
412380020	1441067392	31.001861830184225	122.33837732501574	0.1	320.0	66.0
412380020	1441067393	31.001861652384815	122.33837768906426	0.1	320.0	66.0
412380020	1441067394	31.00186146846282	122.33837807564875	0.1	320.0	66.0
412380020	1441067395	31.00186128027931	122.33837846827238	0.1	320.0	66.0
412380020	1441067396	31.001861089695304	122.3383788504383	0.1	320.0	66.0
412380020	1441067397	31.001860898571866	122.3383792056497	0.1	320.0	66.0
412380020	1441067398	31.001860708770053	122.33837951740976	0.1	320.0	66.0
412380020	1441067399	31.001860522150917	122.33837976922163	0.1	320.0	66.0
412380020	1441067400	31.001860340575487	122.33837994458854	0.1	320.0	66.0
412380020	1441067401	31.001860165904837	122.33838002701357	0.1	320.0	66.0
412380020	1441067402	31.001860000000008	122.33838	0.1	320.0	66.0
412380020	1441067403	31.00185984348954	122.33837985396951	0.1	320.0	66.0
412380020	1441067404	31.00185969207197	122.3383796070181	0.1	320.0	66.0
412380020	1441067405	31.00185954021336	122.33837928416033	0.1	320.0	66.0
412380020	1441067406	31.001859382379703	122.33837891041075	0.1	320.0	66.0
412380020	1441067407	31.001859213037047	122.3383785107839	0.1	320.0	66.0
412380020	1441067408	31.00185902665144	122.33837811029433	0.1	320.0	66.0
412380020	1441067409	31.001858817688884	122.33837773395659	0.1	320.0	66.0
412380020	1441067410	31.001858580615448	122.33837740678528	0.1	320.0	66.0
412380020	1441067411	31.001858309897134	122.33837715379488	0.1	320.0	66.0
412380020	1441067412	31.001858	122.338377	0.1	320.0	66.0
412380020	1441067413	31.00185764686134	122.33837696099413	0.1	320.0	66.0
412380020	1441067414	31.001857252303587	122.33837701468686	0.1	320.0	66.0
412380020	1441067415	31.00185681962048	122.33837712956665	0.1	320.0	66.0
412380020	1441067416	31.001856352105687	122.33837727412208	0.1	320.0	66.0
412380020	1441067417	31.00185585305297	122.33837741684165	0.1	320.0	66.0
412380020	1441067418	31.001855325756004	122.33837752621389	0.1	320.0	66.0
412380020	1441067419	31.001854773508516	122.3383775707273	0.1	320.0	66.0
412380020	1441067420	31.001854199604203	122.33837751887044	0.1	320.0	66.0
412380020	1441067421	31.001853607336788	122.33837733913182	0.1	320.0	66.0
412380020	1441067422	31.001852999999997	122.338377	0.1	320.0	66.0
412380020	1441067423	31.00185238033975	122.3383764815194	0.1	320.0	66.0
412380020	1441067424	31.001851748911065	122.33837580995821	0.1	320.0	66.0
412380020	1441067425	31.001851105721126	122.33837502314059	0.1	320.0	66.0
412380020	1441067426	31.00185045077719	122.33837415889062	0.1	320.0	66.0
412380020	1441067427	31.001849784086442	122.33837325503245	0.1	320.0	66.0
412380020	1441067428	31.00184910565612	122.33837234939018	0.1	320.0	66.0
412380020	1441067429	31.00184841549345	122.33837147978794	0.1	320.0	66.0
412380020	1441067430	31.001847713605674	122.33837068404985	0.1	320.0	66.0
412380020	1441067431	31.001846999999994	122.33837	0.1	320.0	66.0
412380020	1441067432	31.001846275901507	122.33836945594743	0.1	320.0	66.0
412380020	1441067433	31.001845547406774	122.33836904214085	0.1	320.0	66.0
412380020	1441067434	31.001844821830172	122.3383687393139	0.1	320.0	66.0
412380020	1441067435	31.001844106486143	122.33836852820022	0.1	320.0	66.0
412380020	1441067436	31.001843408689084	122.33836838953339	0.1	320.0	66.0
412380020	1441067437	31.001842735753396	122.33836830404707	0.1	320.0	66.0
412380020	1441067438	31.001842094993506	122.33836825247488	0.1	320.0	66.0
412380020	1441067439	31.001841493723816	122.33836821555045	0.1	320.0	66.0
412380020	1441067440	31.001840939258724	122.33836817400739	0.1	320.0	66.0
412380020	1441067441	31.00184043891265	122.33836810857939	0.1	320.0	66.0
412380020	1441067442	31.001840000000005	122.338368	0.1	320.0	66.0
412380020	1441067443	31.001839626590638	122.33836783392594	0.1	320.0	66.0
412380020	1441067444	31.001839309776262	122.33836761570592	0.1	320.0	66.0
412380020	1441067445	31.001839037404004	122.33836735561172	0.1	320.0	66.0
412380020	1441067446	31.001838797321028	122.33836706391511	0.1	320.0	66.0
412380020	1441067447	31.001838577374446	122.33836675088787	0.1	320.0	66.0
412380020	1441067448	31.001838365411448	122.33836642680174	0.1	320.0	66.0
412380020	1441067449	31.00183814927916	122.33836610192851	0.1	320.0	66.0
412380020	1441067450	31.001837916824705	122.33836578653997	0.1	320.0	66.0
412380020	1441067451	31.00183765589526	122.33836549090785	0.1	320.0	66.0
412380020	1441067452	31.00183735433798	122.33836522530393	0.1	320.0	66.0
412380020	1441067453	31.001837	122.338365	0.1	320.0	66.0
412380020	1441067454	31.001836585624712	122.3383648232368	0.1	320.0	66.0
412380020	1441067455	31.00183612354078	122.33836469513106	0.1	320.0	66.0
412380020	1441067456	31.001835630973034	122.3383646137685	0.1	320.0	66.0
412380020	1441067457	31.001835125146375	122.33836457723484	0.1	320.0	66.0
412380020	1441067458	31.00183462328566	122.33836458361577	0.1	320.0	66.0
412380020	1441067459	31.0018341426158	122.33836463099705	0.1	320.0	66.0
412380020	1441067460	31.001833700361647	122.33836471746437	0.1	320.0	66.0
412380020	1441067461	31.001833313748083	122.33836484110346	0.1	320.0	66.0
412380020	1441067462	31.001833	122.338365	0.1	320.0	66.0
412380020	1441067463	31.001832771682675	122.33836519113275	0.1	320.0	66.0
412380020	1441067464	31.00183262272302	122.33836540705252	0.1	320.0	66.0
412380020	1441067465	31.00183254238836	122.33836563920309	0.1	320.0	66.0
412380020	1441067466	31.001832519945996	122.33836587902832	0.1	320.0	66.0
412380020	1441067467	31.001832544663262	122.33836611797194	0.1	320.0	66.0
412380020	1441067468	31.001832605807454	122.33836634747782	0.1	320.0	66.0
412380020	1441067469	31.001832692645923	122.33836655898976	0.1	320.0	66.0
412380020	1441067470	31.00183279444595	122.33836674395157	0.1	320.0	66.0
412380020	1441067471	31.001832900474874	122.33836689380703	0.1	320.0	66.0
412380020	1441067472	31.001833	122.338367	0.1	320.0	66.0
412380020	1441067473	31.001833083012308	122.33836705719612	0.1	320.0	65.89999999999999
412380020	1441067474	31.001833142397327	122.3383670729486	0.1	320.0	65.8
412380020	1441067475	31.00183317176427	122.3383670580324	0.1	320.0	65.7
412380020	1441067476	31.001833164722374	122.3383670232226	0.1	320.0	65.60000000000001
412380020	1441067477	31.001833114880796	122.33836697929424	0.1	320.0	65.5
412380020	1441067478	31.001833015848757	122.33836693702234	0.1	320.0	65.4
412380020	1441067479	31.001832861235453	122.33836690718192	0.1	320.0	65.30000000000001
412380020	1441067480	31.001832644650094	122.33836690054805	0.1	320.0	65.2
412380020	1441067481	31.001832359701872	122.33836692789573	0.1	320.0	65.1
412380020	1441067482	31.001831999999997	122.338367	0.1	320.0	65.0
412380020	1441067483	31.001831563268112	122.33836712508274	0.1	320.0	65.0
412380020	1441067484	31.001831063687643	122.33836730115317	0.1	320.0	65.0
412380020	1441067485	31.001830519554474	122.33836752366732	0.1	320.0	65.0
412380020	1441067486	31.00182994916447	122.33836778808127	0.1	320.0	65.0
412380020	1441067487	31.001829370813514	122.33836808985109	0.1	320.0	65.0
412380020	1441067488	31.001828802797483	122.33836842443282	0.1	320.0	65.0
412380020	1441067489	31.001828263412243	122.3383687872825	0.1	320.0	65.0
412380020	1441067490	31.001827770953668	122.33836917385624	0.1	320.0	65.0
412380020	1441067491	31.001827343717625	122.33836957961005	0.1	320.0	65.0
412380020	1441067492	31.00182699999999	122.33837	0.1	320.0	65.0
412380020	1441067493	31.001826753043595	122.33837042953238	0.1	320.0	65.0
412380020	1441067494	31.001826595878917	122.33837085891437	0.1	320.0	65.0
412380020	1441067495	31.001826516483415	122.3383712779034	0.1	320.0	65.0
412380020	1441067496	31.001826502834543	122.33837167625686	0.1	320.0	65.0
412380020	1441067497	31.001826542909743	122.33837204373214	0.1	320.0	65.0
412380020	1441067498	31.001826624686434	122.33837237008672	0.1	320.0	65.0
412380020	1441067499	31.00182673614208	122.33837264507794	0.1	320.0	65.0
412380020	1441067500	31.00182686525412	122.33837285846323	0.1	320.0	65.0
412380020	1441067501	31.001827000000002	122.338373	0.1	320.0	65.0
412380020	1441067502	31.001827130278347	122.3383730638635	0.1	320.0	64.91666666666667
412380020	1441067503	31.00182725367259	122.33837306190044	0.1	320.0	64.83333333333334
412380020	1441067504	31.001827369687305	122.33837301037528	0.1	320.0	64.75
412380020	1441067505	31.001827477827085	122.33837292555253	0.1	320.0	64.66666666666667
412380020	1441067506	31.00182757759655	122.33837282369677	0.1	320.0	64.58333333333334
412380020	1441067507	31.001827668500297	122.33837272107243	0.1	320.0	64.50000000000001
412380020	1441067508	31.0018277500429	122.33837263394409	0.1	320.0	64.41666666666666
412380020	1441067509	31.001827821728988	122.33837257857623	0.1	320.0	64.33333333333333
412380020	1441067510	31.001827883063136	122.33837257123336	0.1	320.0	64.25
412380020	1441067511	31.001827933549958	122.33837262818005	0.1	320.0	64.16666666666667
412380020	1441067512	31.001827972694056	122.33837276568076	0.1	320.0	64.08333333333333
412380020	1441067513	31.001828	122.338373	0.1	320.0	64.0
412380020	1441067514	31.001828015478175	122.33837334033875	0.1	320.0	64.0
412380020	1441067515	31.00182802116202	122.33837376764355	0.1	320.0	64.0
412380020	1441067516	31.001828019590704	122.33837425579743	0.1	320.0	64.0
412380020	1441067517	31.001828013303445	122.3383747786834	0.1	320.0	64.0
412380020	1441067518	31.001828004839457	122.3383753101845	0.1	320.0	64.0
412380020	1441067519	31.001827996737916	122.33837582418369	0.1	320.0	64.0
412380020	1441067520	31.001827991538022	122.33837629456399	0.1	320.0	64.0
412380020	1441067521	31.001827991778985	122.33837669520842	0.1	320.0	64.0
412380020	1441067522	31.001827999999996	122.338377	0.1	320.0	64.0
412380020	1441067523	31.001828016660514	122.33837719079145	0.1	320.0	64.0
412380020	1441067524	31.00182803390108	122.33837728131441	0.1	320.0	64.0
412380020	1441067525	31.001828041782446	122.33837729327031	0.1	320.0	64.0
412380020	1441067526	31.001828030365385	122.33837724836053	0.1	320.0	64.0
412380020	1441067527	31.0018279897107	122.33837716828643	0.1	320.0	64.0
412380020	1441067528	31.001827909879168	122.33837707474942	0.1	320.0	64.0
412380020	1441067529	31.001827780931542	122.33837698945088	0.1	320.0	64.0
412380020	1441067530	31.001827592928617	122.33837693409221	0.1	320.0	64.0
412380020	1441067531	31.00182733593119	122.33837693037478	0.1	320.0	64.0
412380020	1441067532	31.001826999999995	122.338377	0.1	320.0	64.0
412380020	1441067533	31.001826580083137	122.33837715816483	0.1	320.0	63.89999999999999
412380020	1441067534	31.001826090677874	122.33837739404866	0.1	320.0	63.800000000000004
412380020	1441067535	31.00182555116875	122.33837769032647	0.1	320.0	63.70000000000001
412380020	1441067536	31.001824980940345	122.3383780296732	0.1	320.0	63.6
412380020	1441067537	31.001824399377192	122.33837839476385	0.1	320.0	63.49999999999999
412380020	1441067538	31.001823825863884	122.33837876827342	0.1	320.0	63.4
412380020	1441067539	31.001823279784954	122.33837913287684	0.1	320.0	63.300000000000004
412380020	1441067540	31.001822780524947	122.33837947124907	0.1	320.0	63.2
412380020	1441067541	31.001822347468444	122.33837976606515	0.1	320.0	63.099999999999994
412380020	1441067542	31.001822000000004	122.33838	0.1	320.0	63.0
412380020	1441067543	31.001821752774436	122.33838015968911	0.1	314.78421052631575	63.0
412380020	1441067544	31.001821601527606	122.33838024760988	0.1	309.5684210526316	63.0
412380020	1441067545	31.001821537265606	122.33838027020013	0.1	304.35263157894735	63.0
412380020	1441067546	31.00182155099457	122.3383802338978	0.1	299.13684210526316	63.0
412380020	1441067547	31.001821633720603	122.33838014514068	0.1	293.92105263157896	63.0
412380020	1441067548	31.001821776449805	122.3383800103667	0.1	288.7052631578947	63.0
412380020	1441067549	31.001821970188306	122.33837983601371	0.1	283.48947368421057	63.0
412380020	1441067550	31.001822205942208	122.33837962851959	0.1	278.2736842105263	63.0
412380020	1441067551	31.001822474717635	122.33837939432219	0.1	273.05789473684206	63.0
412380020	1441067552	31.00182276752069	122.3383791398594	0.1	267.8421052631579	63.0
412380020	1441067553	31.001823075357485	122.3383788715691	0.1	262.62631578947367	63.0
412380020	1441067554	31.00182338923411	122.33837859588911	0.1	257.4105263157895	63.0
412380020	1441067555	31.00182370015674	122.33837831925736	0.1	252.19473684210527	63.0
412380020	1441067556	31.001823999131428	122.33837804811166	0.1	246.97894736842105	63.0
412380020	1441067557	31.001824277164307	122.33837778888994	0.1	241.76315789473682	63.0
412380020	1441067558	31.00182452526149	122.33837754803005	0.1	236.54736842105262	63.0
412380020	1441067559	31.0018247344291	122.33837733196982	0.1	231.33157894736846	63.0
412380020	1441067560	31.00182489567324	122.33837714714718	0.1	226.11578947368423	63.0
412380020	1441067561	31.001825	122.338377	0.1	220.9	63.0
412380020	1441067562	31.00182504215479	122.33837689493122	0.1	220.9	62.916666666666664
412380020	1441067563	31.00182503183986	122.33837682820422	0.1	220.9	62.833333333333336
412380020	1441067564	31.001824982496817	122.3383767940475	0.1	220.9	62.75
412380020	1441067565	31.001824907567173	122.33837678668955	0.1	220.9	62.66666666666667
412380020	1441067566	31.001824820492523	122.33837680035886	0.1	220.9	62.583333333333336
412380020	1441067567	31.001824734714415	122.33837682928393	0.1	220.9	62.50000000000001
412380020	1441067568	31.001824663674377	122.33837686769321	0.1	220.9	62.41666666666666
412380020	1441067569	31.001824620814	122.33837690981518	0.1	220.9	62.33333333333333
412380020	1441067570	31.001824619574805	122.3383769498784	0.1	220.9	62.24999999999999
412380020	1441067571	31.001824673398378	122.33837698211126	0.1	220.9	62.166666666666664
412380020	1441067572	31.001824795726275	122.33837700074231	0.1	220.9	62.08333333333333
412380020	1441067573	31.001825	122.338377	0.1	220.9	62.0
412380020	1441067574	31.001825295968484	122.3383769754791	0.1	220.9	62.0
412380020	1441067575	31.00182567860977	122.33837692823936	0.1	220.9	62.0
412380020	1441067576	31.001826139209264	122.33837686070679	0.1	220.9	62.0
412380020	1441067577	31.00182666905238	122.33837677530747	0.1	220.9	62.0
412380020	1441067578	31.00182725942449	122.33837667446737	0.1	220.9	62.0
412380020	1441067579	31.001827901611005	122.33837656061252	0.1	220.9	62.0
412380020	1441067580	31.001828586897286	122.338376436169	0.1	220.9	62.0
412380020	1441067581	31.001829306568766	122.33837630356277	0.1	220.9	62.0
412380020	1441067582	31.001830051910822	122.33837616521986	0.1	220.9	62.0
412380020	1441067583	31.00183081420885	122.33837602356633	0.1	220.9	62.0
412380020	1441067584	31.001831584748235	122.33837588102818	0.1	220.9	62.0
412380020	1441067585	31.0018323548144	122.33837574003145	0.1	220.9	62.0
412380020	1441067586	31.00183311569271	122.33837560300216	0.1	220.9	62.0
412380020	1441067587	31.00183385866858	122.33837547236632	0.1	220.9	62.0
412380020	1441067588	31.001834575027395	122.33837535054998	0.1	220.9	62.0
412380020	1441067589	31.001835256054544	122.33837523997914	0.1	220.9	62.0
412380020	1441067590	31.001835893035434	122.33837514307986	0.1	220.9	62.0
412380020	1441067591	31.001836477255456	122.33837506227815	0.1	220.9	62.0
412380020	1441067592	31.001837	122.33837500000001	0.1	220.9	62.0
412380020	1441067593	31.001837455625378	122.33837495774176	0.1	220.9	62.0
412380020	1441067594	31.001837850771583	122.33837493328068	0.1	220.9	62.0
412380020	1441067595	31.00183819514954	122.33837492346439	0.1	220.9	62.0
412380020	1441067596	31.001838498470118	122.33837492514044	0.1	220.9	62.0
412380020	1441067597	31.001838770444255	122.3383749351564	0.1	220.9	62.0
412380020	1441067598	31.001839020782864	122.33837495035985	0.1	220.9	62.0
412380020	1441067599	31.001839259196824	122.33837496759836	0.1	220.9	62.0
412380020	1441067600	31.001839495397064	122.33837498371949	0.1	220.9	62.0
[truncated: 8,869 more rows]
