# Supplementary material for: Maritime traffic congestion identification and ship trajectory prediction using temporal graph convolutional networks
Source: PLoS One. 2026 Mar 9;21(3):e0342781. doi: 10.1371/journal.pone.0342781 (PMC12970927; doi:10.1371/journal.pone.0342781)
Supplement: S1 File — (ZIP) [file pone.0342781.s001.zip › data/interpolation/shipid_412400040_processed.csv]

shipid	lasttime	lat	lon	sog	cog	hdg
412400040	1441069095	31.299649999999996	122.526138	11.5	182.3	176.0
412400040	1441069096	31.2995860146789	122.52613635495639	11.511111111111111	182.27777777777777	176.0
412400040	1441069097	31.29952336658094	122.5261344528677	11.522222222222222	182.25555555555556	176.0
412400040	1441069098	31.29946199294253	122.5261323063413	11.533333333333333	182.23333333333335	176.0
412400040	1441069099	31.299401831000058	122.52612992798453	11.544444444444444	182.2111111111111	176.0
412400040	1441069100	31.2993428179899	122.52612733040476	11.555555555555555	182.1888888888889	176.0
412400040	1441069101	31.29928489114844	122.52612452620924	11.566666666666666	182.16666666666666	176.0
412400040	1441069102	31.299227987712047	122.52612152800515	11.577777777777778	182.14444444444445	176.0
412400040	1441069103	31.299172044917125	122.52611834839969	11.588888888888889	182.12222222222223	176.0
412400040	1441069104	31.299116999999995	122.52611500000002	11.6	182.1	176.0
412400040	1441069105	31.299062790197073	122.52611149541325	11.594999999999999	182.22	176.04999999999998
412400040	1441069106	31.299009352744708	122.52610784724648	11.59	182.34	176.1
412400040	1441069107	31.29895662487926	122.52610406810675	11.584999999999999	182.46	176.14999999999998
412400040	1441069108	31.298904543837107	122.5261001706011	11.58	182.57999999999998	176.20000000000002
412400040	1441069109	31.298853046854614	122.5260961673365	11.575	182.7	176.25
412400040	1441069110	31.29880207116812	122.52609207091999	11.57	182.82	176.3
412400040	1441069111	31.298751554014004	122.52608789395849	11.565	182.94	176.35
412400040	1441069112	31.29870143262863	122.52608364905898	11.56	183.05999999999997	176.4
412400040	1441069113	31.298651644248338	122.52607934882833	11.555	183.18	176.45
412400040	1441069114	31.298602126109515	122.52607500587348	11.55	183.3	176.5
412400040	1441069115	31.298552815448502	122.5260706328013	11.545	183.42	176.55
412400040	1441069116	31.298503649501672	122.52606624221868	11.54	183.54000000000002	176.6
412400040	1441069117	31.298454565505356	122.52606184673245	11.535	183.66	176.65
412400040	1441069118	31.298405500695928	122.52605745894942	11.53	183.78	176.7
412400040	1441069119	31.298356392309753	122.5260530914765	11.525	183.9	176.75
412400040	1441069120	31.298307177583176	122.52604875692039	11.52	184.02	176.79999999999998
412400040	1441069121	31.298257793752555	122.52604446788793	11.515	184.14	176.85000000000002
412400040	1441069122	31.298208178054246	122.52604023698588	11.51	184.26	176.9
412400040	1441069123	31.298158267724588	122.52603607682099	11.505	184.38	176.95000000000002
412400040	1441069124	31.298107999999992	122.526032	11.5	184.5	177.0
412400040	1441069125	31.29805732716209	122.52602801610988	11.5	184.46666666666667	176.95238095238096
412400040	1441069126	31.29800626167395	122.5260241226587	11.5	184.43333333333334	176.90476190476193
412400040	1441069127	31.297954831043953	122.52602031413475	11.5	184.4	176.85714285714286
412400040	1441069128	31.297903062780474	122.5260165850264	11.5	184.36666666666665	176.80952380952382
412400040	1441069129	31.297850984391886	122.52601292982197	11.5	184.33333333333334	176.76190476190476
412400040	1441069130	31.297798623386576	122.5260093430098	11.5	184.3	176.71428571428572
412400040	1441069131	31.297746007272934	122.52600581907826	11.5	184.26666666666665	176.66666666666669
412400040	1441069132	31.297693163559337	122.52600235251572	11.5	184.23333333333335	176.61904761904762
412400040	1441069133	31.29764011975415	122.5259989378105	11.5	184.20000000000002	176.57142857142856
412400040	1441069134	31.297586903365772	122.52599556945104	11.5	184.16666666666666	176.52380952380952
412400040	1441069135	31.297533541902574	122.52599224192568	11.5	184.13333333333335	176.47619047619048
412400040	1441069136	31.297480062872946	122.52598894972282	11.5	184.1	176.42857142857144
412400040	1441069137	31.297426493785263	122.52598568733089	11.5	184.06666666666666	176.38095238095238
412400040	1441069138	31.29737286214792	122.52598244923828	11.5	184.03333333333336	176.33333333333331
412400040	1441069139	31.297319195469274	122.52597922993343	11.5	184.0	176.28571428571428
412400040	1441069140	31.297265521257742	122.52597602390475	11.5	183.96666666666667	176.23809523809524
412400040	1441069141	31.297211867021684	122.52597282564071	11.5	183.93333333333337	176.19047619047618
412400040	1441069142	31.297158260269498	122.52596962962976	11.5	183.9	176.14285714285714
412400040	1441069143	31.297104728509566	122.52596643036034	11.5	183.86666666666667	176.09523809523807
412400040	1441069144	31.297051299250274	122.5259632223209	11.5	183.83333333333334	176.04761904761907
412400040	1441069145	31.29699799999999	122.52596	11.5	183.8	176.0
412400040	1441069146	31.296944850057297	122.52595675910729	11.51	183.73000000000002	176.1
412400040	1441069147	31.296891835881357	122.52595350023738	11.52	183.66000000000003	176.20000000000002
412400040	1441069148	31.29683893572154	122.52595022520615	11.53	183.59	176.3
412400040	1441069149	31.296786127827207	122.5259469358294	11.54	183.52	176.4
412400040	1441069150	31.296733390447706	122.52594363392299	11.55	183.45000000000002	176.5
412400040	1441069151	31.29668070183238	122.52594032130276	11.56	183.38000000000002	176.6
412400040	1441069152	31.2966280402306	122.52593699978452	11.57	183.31000000000003	176.7
412400040	1441069153	31.296575383891696	122.52593367118406	11.58	183.24	176.79999999999998
412400040	1441069154	31.29652271106506	122.52593033731729	11.59	183.17000000000002	176.9
412400040	1441069155	31.296469999999992	122.52592699999998	11.6	183.10000000000002	177.0
412400040	1441069156	31.296417233127812	122.52592365910876	11.59090909090909	183.05454545454546	177.0
412400040	1441069157	31.296364409607435	122.52592030676328	11.581818181818182	183.00909090909093	177.0
412400040	1441069158	31.296311532779747	122.52591693314407	11.572727272727272	182.96363636363637	177.0
412400040	1441069159	31.296258605985656	122.52591352843159	11.563636363636363	182.9181818181818	177.0
412400040	1441069160	31.296205632565986	122.52591008280638	11.554545454545455	182.87272727272727	177.0
412400040	1441069161	31.29615261586162	122.525906586449	11.545454545454545	182.82727272727274	177.0
412400040	1441069162	31.296099559213463	122.52590302953999	11.536363636363637	182.78181818181818	177.0
412400040	1441069163	31.296046465962338	122.52589940225997	11.527272727272727	182.73636363636362	177.0
412400040	1441069164	31.295993339449147	122.52589569478954	11.518181818181818	182.69090909090906	177.0
412400040	1441069165	31.295940183014743	122.52589189730934	11.50909090909091	182.64545454545456	177.0
412400040	1441069166	31.295887	122.52588799999998	11.5	182.6	177.0
412400040	1441069167	31.29583379340813	122.52588399654296	11.494444444444444	182.62222222222223	176.88888888888889
412400040	1441069168	31.29578056489186	122.52587989462279	11.488888888888889	182.64444444444442	176.7777777777778
412400040	1441069169	31.295727315766218	122.52587570542467	11.483333333333334	182.66666666666666	176.66666666666669
412400040	1441069170	31.295674047346278	122.52587144013391	11.477777777777778	182.68888888888887	176.55555555555557
412400040	1441069171	31.29562076094709	122.52586710993565	11.472222222222221	182.7111111111111	176.44444444444446
412400040	1441069172	31.29556745788371	122.52586272601508	11.466666666666667	182.73333333333332	176.33333333333334
412400040	1441069173	31.2955141394712	122.52585829955738	11.461111111111112	182.75555555555553	176.22222222222223
412400040	1441069174	31.295460807024632	122.52585384174766	11.455555555555556	182.77777777777777	176.11111111111114
412400040	1441069175	31.29540746185905	122.52584936377104	11.45	182.79999999999998	176.0
412400040	1441069176	31.295354105289547	122.52584487681258	11.444444444444445	182.82222222222222	175.88888888888889
412400040	1441069177	31.29530073863116	122.52584039205736	11.43888888888889	182.84444444444443	175.77777777777777
412400040	1441069178	31.295247363198992	122.52583592069035	11.433333333333334	182.86666666666665	175.66666666666666
412400040	1441069179	31.295193980308078	122.52583147389663	11.427777777777777	182.88888888888889	175.55555555555554
412400040	1441069180	31.295140591273494	122.52582706286111	11.422222222222222	182.91111111111113	175.44444444444446
412400040	1441069181	31.29508719741034	122.52582269876879	11.416666666666668	182.9333333333333	175.33333333333334
412400040	1441069182	31.295033800033636	122.52581839280458	11.411111111111111	182.95555555555555	175.22222222222223
412400040	1441069183	31.2949804004585	122.52581415615334	11.405555555555555	182.97777777777776	175.11111111111111
412400040	1441069184	31.294926999999998	122.52581	11.4	183.0	175.0
412400040	1441069185	31.294873599895958	122.52580593411226	11.4	182.92380952380952	174.95238095238093
412400040	1441069186	31.29482020107527	122.52580196258927	11.4	182.84761904761905	174.90476190476193
412400040	1441069187	31.294766804389578	122.52579808811305	11.4	182.77142857142857	174.85714285714286
412400040	1441069188	31.29471341069051	122.5257943133656	11.4	182.69523809523807	174.80952380952382
412400040	1441069189	31.2946600208297	122.52579064102895	11.4	182.6190476190476	174.76190476190476
412400040	1441069190	31.294606635658816	122.52578707378504	11.4	182.54285714285714	174.7142857142857
412400040	1441069191	31.294553256029463	122.52578361431594	11.4	182.46666666666667	174.66666666666669
412400040	1441069192	31.294499882793303	122.5257802653036	11.4	182.3904761904762	174.61904761904762
412400040	1441069193	31.294446516801994	122.52577702942996	11.4	182.31428571428572	174.57142857142856
412400040	1441069194	31.294393158907138	122.52577390937707	11.4	182.23809523809524	174.52380952380952
412400040	1441069195	31.294339809960398	122.52577090782682	11.4	182.16190476190476	174.47619047619048
412400040	1441069196	31.294286470813407	122.52576802746121	11.4	182.0857142857143	174.42857142857144
412400040	1441069197	31.29423314231782	122.5257652709622	11.4	182.0095238095238	174.38095238095238
412400040	1441069198	31.294179825325255	122.52576264101174	11.4	181.93333333333334	174.33333333333331
412400040	1441069199	31.294126520687378	122.52576014029174	11.4	181.85714285714286	174.28571428571428
412400040	1441069200	31.294073229255805	122.52575777148418	11.4	181.7809523809524	174.23809523809524
412400040	1441069201	31.29401995188218	122.52575553727094	11.4	181.70476190476194	174.19047619047618
412400040	1441069202	31.293966689418156	122.52575344033401	11.4	181.62857142857143	174.14285714285714
412400040	1441069203	31.293913442715358	122.52575148335526	11.4	181.55238095238096	174.09523809523807
412400040	1441069204	31.293860212625425	122.52574966901662	11.4	181.47619047619048	174.04761904761904
412400040	1441069205	31.293806999999997	122.525748	11.4	181.4	174.0
412400040	1441069206	31.29375380548154	122.52574647735457	11.402564102564103	181.3820512820513	174.0
412400040	1441069207	31.293700628875783	122.52574509559881	11.405128205128205	181.36410256410258	174.0
412400040	1441069208	31.293647469779273	122.52574384761836	11.407692307692308	181.34615384615384	174.0
412400040	1441069209	31.2935943277886	122.52574272629901	11.41025641025641	181.32820512820516	174.0
412400040	1441069210	31.293541202500286	122.52574172452653	11.412820512820513	181.31025641025644	174.0
412400040	1441069211	31.293488093510884	122.52574083518665	11.415384615384616	181.2923076923077	174.0
412400040	1441069212	31.293435000416974	122.52574005116519	11.417948717948718	181.274358974359	174.0
412400040	1441069213	31.293381922815076	122.52573936534796	11.42051282051282	181.25641025641028	174.0
412400040	1441069214	31.293328860301784	122.52573877062075	11.423076923076923	181.23846153846154	174.0
412400040	1441069215	31.29327581247362	122.52573825986944	11.425641025641026	181.22051282051282	174.0
412400040	1441069216	31.29322277892714	122.52573782597982	11.428205128205128	181.2025641025641	174.0
412400040	1441069217	31.29316975925891	122.52573746183783	11.430769230769231	181.1846153846154	174.0
412400040	1441069218	31.29311675306548	122.52573716032931	11.433333333333334	181.16666666666669	174.0
412400040	1441069219	31.293063759943404	122.52573691434019	11.435897435897436	181.14871794871794	174.0
412400040	1441069220	31.29301077948923	122.52573671675637	11.438461538461539	181.13076923076923	174.0
412400040	1441069221	31.2929578112995	122.52573656046378	11.441025641025641	181.11282051282052	174.0
412400040	1441069222	31.292904854970796	122.52573643834837	11.443589743589744	181.09487179487178	174.0
412400040	1441069223	31.29285191009965	122.52573634329612	11.446153846153846	181.07692307692307	174.0
412400040	1441069224	31.292798976282622	122.52573626819299	11.448717948717949	181.05897435897435	174.0
412400040	1441069225	31.29274605311626	122.52573620592501	11.451282051282051	181.04102564102564	174.0
412400040	1441069226	31.292693140197127	122.52573614937816	11.453846153846154	181.02307692307693	174.0
412400040	1441069227	31.292640237121777	122.52573609143847	11.456410256410257	181.00512820512822	174.0
412400040	1441069228	31.29258734348675	122.525736024992	11.45897435897436	180.98717948717947	174.0
412400040	1441069229	31.292534458888625	122.52573594292484	11.461538461538462	180.96923076923076	174.0
412400040	1441069230	31.29248158292392	122.525735838123	11.464102564102564	180.95128205128205	174.0
412400040	1441069231	31.292428715189235	122.5257357034726	11.466666666666667	180.9333333333333	174.0
412400040	1441069232	31.292375855281072	122.52573553185978	11.46923076923077	180.9153846153846	174.0
412400040	1441069233	31.29232300279603	122.52573531617064	11.471794871794872	180.8974358974359	174.0
412400040	1441069234	31.292270157330655	122.52573504929128	11.474358974358974	180.87948717948717	174.0
412400040	1441069235	31.292217318481473	122.52573472410793	11.476923076923077	180.86153846153846	174.0
412400040	1441069236	31.29216448584506	122.52573433350672	11.47948717948718	180.84358974358975	174.0
412400040	1441069237	31.29211165901798	122.52573387037384	11.482051282051282	180.825641025641	174.0
412400040	1441069238	31.292058837596773	122.52573332759549	11.484615384615385	180.8076923076923	174.0
412400040	1441069239	31.292006021178004	122.5257326980579	11.487179487179487	180.78974358974358	174.0
412400040	1441069240	31.29195320935822	122.52573197464727	11.48974358974359	180.77179487179484	174.0
412400040	1441069241	31.291900401733955	122.52573115024991	11.492307692307692	180.75384615384615	174.0
412400040	1441069242	31.291847597901807	122.52573021775207	11.494871794871795	180.7358974358974	174.0
412400040	1441069243	31.2917947974583	122.52572917004001	11.497435897435897	180.7179487179487	174.0
412400040	1441069244	31.291741999999985	122.52572800000002	11.5	180.7	174.0
412400040	1441069245	31.2916892060226	122.5257267055119	11.49	180.76999999999998	173.9
412400040	1441069246	31.291636419618428	122.52572530442929	11.48	180.84	173.8
412400040	1441069247	31.29158364577899	122.5257238195992	11.47	180.91	173.7
412400040	1441069248	31.29153088949576	122.5257222738686	11.46	180.98	173.6
412400040	1441069249	31.291478155760213	122.52572069008447	11.45	181.04999999999998	173.5
412400040	1441069250	31.291425449563864	122.5257190910937	11.44	181.12	173.4
412400040	1441069251	31.29137277589817	122.52571749974312	11.43	181.19	173.3
412400040	1441069252	31.29132013975463	122.52571593887947	11.42	181.26	173.2
412400040	1441069253	31.291267546124747	122.52571443134956	11.41	181.33	173.1
412400040	1441069254	31.291214999999994	122.52571300000001	11.4	181.4	173.0
412400040	1441069255	31.291162499192666	122.52571166480956	11.4	181.30909090909094	173.0
412400040	1441069256	31.29111001279818	122.52571043428533	11.4	181.21818181818182	173.0
412400040	1441069257	31.291057502732727	122.52570931406638	11.4	181.12727272727275	173.0
412400040	1441069258	31.291004930912543	122.5257083097919	11.4	181.03636363636366	173.0
412400040	1441069259	31.290952259253835	122.525707427101	11.4	180.94545454545454	173.0
412400040	1441069260	31.290899449672807	122.5257066716328	11.4	180.85454545454547	173.0
412400040	1441069261	31.290846464085654	122.5257060490264	11.4	180.76363636363635	173.0
412400040	1441069262	31.290793264408595	122.52570556492084	11.4	180.6727272727273	173.0
412400040	1441069263	31.290739812557838	122.52570522495525	11.4	180.5818181818182	173.0
412400040	1441069264	31.290686070449564	122.5257050347686	11.4	180.49090909090907	173.0
412400040	1441069265	31.290632	122.525705	11.4	180.4	173.0
412400040	1441069266	31.290577580809426	122.52570512227607	11.4	180.4190476190476	173.04761904761907
412400040	1441069267	31.2905228632147	122.52570538717406	11.4	180.43809523809526	173.0952380952381
412400040	1441069268	31.290467915236746	122.52570577625887	11.4	180.45714285714286	173.14285714285714
412400040	1441069269	31.29041280489653	122.52570627109547	11.4	180.47619047619048	173.19047619047618
412400040	1441069270	31.290357600215	122.5257068532488	11.4	180.49523809523808	173.23809523809524
412400040	1441069271	31.29030236921309	122.52570750428397	11.4	180.51428571428573	173.28571428571428
412400040	1441069272	31.290247179911802	122.52570820576605	11.4	180.53333333333333	173.33333333333334
412400040	1441069273	31.29019210033205	122.52570893926016	11.4	180.55238095238096	173.38095238095238
412400040	1441069274	31.290137198494826	122.52570968633148	11.4	180.57142857142858	173.42857142857142
412400040	1441069275	31.29008254242109	122.52571042854528	11.4	180.5904761904762	173.47619047619048
412400040	1441069276	31.290028200131818	122.5257111474668	11.4	180.6095238095238	173.52380952380952
412400040	1441069277	31.289974239647975	122.52571182466137	11.4	180.62857142857143	173.57142857142858
412400040	1441069278	31.289920728990545	122.5257124416944	11.4	180.64761904761906	173.6190476190476
412400040	1441069279	31.289867736180522	122.52571298013123	11.4	180.66666666666669	173.66666666666666
412400040	1441069280	31.289815329238845	122.52571342153739	11.4	180.68571428571428	173.71428571428572
412400040	1441069281	31.289763576186548	122.52571374747835	11.4	180.70476190476194	173.76190476190476
412400040	1441069282	31.289712545044576	122.52571393951963	11.4	180.72380952380954	173.8095238095238
412400040	1441069283	31.289662303833953	122.52571397922682	11.4	180.74285714285716	173.85714285714283
412400040	1441069284	31.289612920575657	122.5257138481655	11.4	180.7619047619048	173.9047619047619
412400040	1441069285	31.289564463290677	122.52571352790135	11.4	180.7809523809524	173.95238095238093
412400040	1441069286	31.289516999999993	122.52571300000001	11.4	180.80000000000004	174.0
412400040	1441069287	31.289470528723246	122.52571225178177	11.4	180.91000000000003	174.0
412400040	1441069288	31.28942476747439	122.52571129358543	11.4	181.02	174.0
412400040	1441069289	31.289379364266097	122.52571014150432	11.4	181.13000000000002	174.0
412400040	1441069290	31.289333967110935	122.52570881163177	11.4	181.24000000000004	174.0
412400040	1441069291	31.289288224021487	122.52570732006106	11.4	181.35000000000002	174.0
412400040	1441069292	31.289241783010347	122.52570568288553	11.4	181.46	174.0
412400040	1441069293	31.289194292090063	122.52570391619837	11.4	181.57	174.0
412400040	1441069294	31.28914539927322	122.5257020360929	11.4	181.68000000000004	174.0
412400040	1441069295	31.289094752572357	122.52570005866237	11.4	181.79000000000002	174.0
412400040	1441069296	31.289042	122.525698	11.4	181.9	174.0
412400040	1441069297	31.288986924843417	122.52569587829515	11.4	181.8	173.88888888888889
412400040	1441069298	31.288929851488966	122.52569372012132	11.4	181.70000000000002	173.77777777777777
412400040	1441069299	31.288871239597693	122.52569155414804	11.4	181.6	173.66666666666666
412400040	1441069300	31.288811548830715	122.52568940904469	11.4	181.5	173.55555555555554
412400040	1441069301	31.288751238849144	122.52568731348065	11.4	181.4	173.44444444444443
412400040	1441069302	31.28869076931413	122.52568529612506	11.4	181.3	173.33333333333334
412400040	1441069303	31.28863059988682	122.5256833856471	11.4	181.2	173.22222222222223
412400040	1441069304	31.28857119022838	122.52568161071576	11.4	181.1	173.11111111111111
412400040	1441069305	31.288513	122.52568000000001	11.4	181.0	173.0
412400040	1441069306	31.288456376371258	122.5256785744545	11.4	181.05555555555557	173.0
412400040	1441069307	31.28840121654525	122.52567732417727	11.4	181.11111111111111	173.0
412400040	1441069308	31.288347305233398	122.52567623155215	11.4	181.16666666666669	173.0
412400040	1441069309	31.28829442714716	122.52567527896312	11.4	181.22222222222223	173.0
412400040	1441069310	31.28824236699796	122.52567444879416	11.4	181.2777777777778	173.0
412400040	1441069311	31.288190909497242	122.52567372342925	11.4	181.33333333333334	173.0
412400040	1441069312	31.288139839356404	122.5256730852525	11.4	181.38888888888889	173.0
412400040	1441069313	31.288088941286848	122.52567251664806	11.4	181.44444444444446	173.0
412400040	1441069314	31.288037999999997	122.525672	11.4	181.5	173.0
412400040	1441069315	31.287986838650866	122.5256715194251	11.4	181.5	173.04761904761907
412400040	1441069316	31.287935434168915	122.52567106597031	11.4	181.5	173.0952380952381
412400040	1441069317	31.287883801927265	122.52567063241517	11.4	181.5	173.14285714285714
412400040	1441069318	31.287831957298994	122.52567021153916	11.4	181.5	173.19047619047618
412400040	1441069319	31.2877799156572	122.52566979612186	11.4	181.5	173.23809523809524
412400040	1441069320	31.287727692374993	122.5256693789428	11.4	181.5	173.28571428571428
412400040	1441069321	31.28767530282546	122.5256689527816	11.4	181.5	173.33333333333334
412400040	1441069322	31.287622762381712	122.52566851041782	11.4	181.5	173.38095238095238
412400040	1441069323	31.287570086416853	122.52566804463108	11.4	181.5	173.42857142857142
412400040	1441069324	31.287517290303942	122.525667548201	11.4	181.5	173.47619047619048
412400040	1441069325	31.287464389416133	122.52566701390725	11.4	181.5	173.52380952380952
412400040	1441069326	31.287411399126515	122.52566643452944	11.4	181.5	173.57142857142858
412400040	1441069327	31.28735833480816	122.52566580284731	11.4	181.5	173.6190476190476
412400040	1441069328	31.2873052118342	122.52566511164049	11.4	181.5	173.66666666666666
412400040	1441069329	31.28725204557774	122.52566435368874	11.4	181.5	173.71428571428572
412400040	1441069330	31.287198851411866	122.52566352177176	11.4	181.5	173.76190476190476
412400040	1441069331	31.287145644709682	122.5256626086693	11.4	181.5	173.8095238095238
412400040	1441069332	31.2870924408443	122.52566160716113	11.4	181.5	173.85714285714283
412400040	1441069333	31.287039255188823	122.52566051002698	11.4	181.5	173.9047619047619
412400040	1441069334	31.286986103116373	122.52565931004668	11.4	181.5	173.95238095238093
412400040	1441069335	31.286933000000005	122.52565800000002	11.4	181.5	174.0
412400040	1441069336	31.286879957836817	122.52565657848191	11.4	181.47272727272727	173.9090909090909
412400040	1441069337	31.2868269751196	122.52565506734769	11.4	181.44545454545454	173.8181818181818
412400040	1441069338	31.28677404696513	122.52565349426766	11.4	181.41818181818184	173.72727272727272
412400040	1441069339	31.286721168490175	122.52565188691214	11.4	181.3909090909091	173.63636363636363
412400040	1441069340	31.286668334811488	122.52565027295132	11.4	181.36363636363637	173.54545454545456
412400040	1441069341	31.286615541045844	122.52564868005537	11.4	181.33636363636364	173.45454545454544
412400040	1441069342	31.286562782310003	122.52564713589439	11.4	181.3090909090909	173.36363636363635
412400040	1441069343	31.286510053720736	122.52564566813842	11.4	181.28181818181818	173.27272727272728
412400040	1441069344	31.286457350394798	122.52564430445744	11.4	181.25454545454548	173.1818181818182
412400040	1441069345	31.28640466744896	122.52564307252133	11.4	181.22727272727272	173.0909090909091
412400040	1441069346	31.286352000000004	122.525642	11.4	181.2	173.0
412400040	1441069347	31.286299343490068	122.52564110702394	11.394736842105264	181.1578947368421	173.0
412400040	1441069348	31.286246694662847	122.52564038356653	11.389473684210527	181.1157894736842	173.0
412400040	1441069349	31.286194050587437	122.52563981206194	11.38421052631579	181.0736842105263	173.0
412400040	1441069350	31.28614140833293	122.52563937494439	11.378947368421054	181.03157894736844	173.0
412400040	1441069351	31.286088764968394	122.52563905464811	11.373684210526315	180.98947368421054	173.0
412400040	1441069352	31.286036117562926	122.52563883360739	11.368421052631579	180.94736842105263	173.0
412400040	1441069353	31.285983463185598	122.5256386942565	11.363157894736842	180.90526315789472	173.0
412400040	1441069354	31.28593079890549	122.52563861902988	11.357894736842105	180.86315789473684	173.0
412400040	1441069355	31.285878121791715	122.52563859036182	11.352631578947369	180.82105263157894	173.0
412400040	1441069356	31.285825428913352	122.52563859068685	11.347368421052632	180.77894736842106	173.0
412400040	1441069357	31.285772717339448	122.52563860243939	11.342105263157896	180.73684210526318	173.0
412400040	1441069358	31.285719984139114	122.52563860805395	11.336842105263159	180.69473684210527	173.0
412400040	1441069359	31.28566722638144	122.5256385899651	11.331578947368422	180.65263157894736	173.0
412400040	1441069360	31.285614441135507	122.52563853060742	11.326315789473686	180.61052631578946	173.0
412400040	1441069361	31.28556162547043	122.52563841241555	11.321052631578947	180.56842105263158	173.0
412400040	1441069362	31.285508776455227	122.52563821782414	11.31578947368421	180.5263157894737	173.0
412400040	1441069363	31.285455891159035	122.52563792926792	11.310526315789474	180.4842105263158	173.0
412400040	1441069364	31.285402966650935	122.52563752918162	11.305263157894737	180.44210526315788	173.0
412400040	1441069365	31.285349999999998	122.52563700000002	11.3	180.4	173.0
412400040	1441069366	31.285296991128394	122.52563632891814	11.311111111111112	180.55555555555554	173.11111111111111
412400040	1441069367	31.285243951370525	122.5256355221718	11.322222222222223	180.7111111111111	173.22222222222223
412400040	1441069368	31.285190894913924	122.52563459075694	11.333333333333334	180.86666666666667	173.33333333333334
412400040	1441069369	31.285137835946042	122.52563354566949	11.344444444444445	181.0222222222222	173.44444444444443
412400040	1441069370	31.28508478865439	122.52563239790543	11.355555555555556	181.1777777777778	173.55555555555554
412400040	1441069371	31.285031767226474	122.52563115846057	11.366666666666667	181.33333333333334	173.66666666666666
412400040	1441069372	31.284978785849766	122.52562983833084	11.377777777777778	181.48888888888888	173.77777777777777
412400040	1441069373	31.284925858711777	122.52562844851202	11.38888888888889	181.64444444444447	173.88888888888889
412400040	1441069374	31.284873	122.525627	11.4	181.8	174.0
412400040	1441069375	31.284820220049234	122.52562550579098	11.39090909090909	181.74545454545455	173.9090909090909
412400040	1441069376	31.28476751378356	122.52562398688308	11.381818181818183	181.69090909090912	173.8181818181818
412400040	1441069377	31.284714872274368	122.52562246627481	11.372727272727273	181.63636363636365	173.72727272727272
412400040	1441069378	31.28466228659302	122.52562096696465	11.363636363636363	181.5818181818182	173.63636363636363
412400040	1441069379	31.284609747810915	122.52561951195095	11.354545454545455	181.52727272727273	173.54545454545456
412400040	1441069380	31.284557246999444	122.52561812423212	11.345454545454546	181.47272727272727	173.45454545454544
412400040	1441069381	31.28450477523	122.5256168268065	11.336363636363638	181.41818181818184	173.36363636363635
412400040	1441069382	31.28445232357393	122.52561564267226	11.327272727272728	181.36363636363637	173.27272727272728
412400040	1441069383	31.284399883102665	122.52561459482769	11.318181818181818	181.3090909090909	173.1818181818182
412400040	1441069384	31.284347444887548	122.52561370627092	11.30909090909091	181.25454545454548	173.0909090909091
412400040	1441069385	31.284294999999993	122.52561300000002	11.3	181.2	173.0
412400040	1441069386	31.284242541291533	122.5256124899905	11.31	181.18	173.0
412400040	1441069387	31.28419006873433	122.52561215412733	11.32	181.16	173.0
412400040	1441069388	31.284137584080693	122.52561196127294	11.33	181.14000000000001	173.0
412400040	1441069389	31.284085089082943	122.52561188028994	11.34	181.12	173.0
412400040	1441069390	31.28403258549341	122.52561188004084	11.350000000000001	181.1	173.0
412400040	1441069391	31.2839800750644	122.52561192938835	11.360000000000001	181.08	173.0
412400040	1441069392	31.283927559548225	122.52561199719517	11.370000000000001	181.06	173.0
412400040	1441069393	31.283875040697218	122.52561205232413	11.38	181.04000000000002	173.0
412400040	1441069394	31.28382252026371	122.5256120636381	11.39	181.02	173.0
412400040	1441069395	31.283770000000004	122.525612	11.4	181.0	173.0
412400040	1441069396	31.283717481065274	122.52561183594678	11.4	181.0545454545455	173.0909090909091
412400040	1441069397	31.283664962246164	122.52561156871128	11.4	181.10909090909092	173.1818181818182
412400040	1441069398	31.28361244173613	122.52561120120022	11.4	181.16363636363639	173.27272727272728
412400040	1441069399	31.283559917728663	122.52561073632035	11.4	181.21818181818182	173.36363636363635
412400040	1441069400	31.28350738841723	122.5256101769784	11.4	181.27272727272728	173.45454545454544
412400040	1441069401	31.28345485199531	122.52560952608115	11.4	181.3272727272727	173.54545454545456
412400040	1441069402	31.28340230665636	122.52560878653527	11.4	181.3818181818182	173.63636363636363
412400040	1441069403	31.283349750593896	122.52560796124752	11.4	181.43636363636364	173.72727272727272
412400040	1441069404	31.283297182001355	122.52560705312457	11.4	181.4909090909091	173.8181818181818
412400040	1441069405	31.28324459907223	122.52560606507318	11.4	181.54545454545453	173.9090909090909
412400040	1441069406	31.283191999999996	122.52560500000001	11.4	181.6	174.0
412400040	1441069407	31.283139383685555	122.52560386197882	11.394736842105264	181.55789473684212	173.9473684210526
412400040	1441069408	31.283086751859486	122.52560265975147	11.389473684210527	181.5157894736842	173.89473684210526
412400040	1441069409	31.283034106959878	122.52560140322693	11.38421052631579	181.47368421052633	173.8421052631579
412400040	1441069410	31.28298145142474	122.52560010231403	11.378947368421054	181.43157894736842	173.78947368421052
412400040	1441069411	31.282928787692097	122.52559876692166	11.373684210526315	181.38947368421054	173.73684210526315
412400040	1441069412	31.282876118200008	122.5255974069587	11.368421052631579	181.34736842105264	173.68421052631578
412400040	1441069413	31.282823445386498	122.52559603233395	11.363157894736842	181.30526315789473	173.6315789473684
412400040	1441069414	31.282770771689616	122.52559465295622	11.357894736842105	181.26315789473685	173.57894736842104
412400040	1441069415	31.282718099547388	122.52559327873429	11.352631578947369	181.22105263157897	173.52631578947367
412400040	1441069416	31.282665431397866	122.52559191957688	11.347368421052632	181.17894736842106	173.47368421052633
412400040	1441069417	31.28261276967908	122.52559058539282	11.342105263157896	181.13684210526316	173.42105263157893
412400040	1441069418	31.28256011682906	122.52558928609074	11.336842105263159	181.0947368421053	173.3684210526316
412400040	1441069419	31.28250747528587	122.52558803157936	11.331578947368422	181.0526315789474	173.3157894736842
412400040	1441069420	31.282454847487518	122.52558683176737	11.326315789473686	181.0105263157895	173.26315789473685
412400040	1441069421	31.282402235872063	122.52558569656343	11.321052631578947	180.96842105263158	173.21052631578948
412400040	1441069422	31.28234964287754	122.52558463587609	11.31578947368421	180.9263157894737	173.1578947368421
412400040	1441069423	31.282297070942004	122.52558365961404	11.310526315789474	180.88421052631583	173.10526315789474
412400040	1441069424	31.28224452250347	122.52558277768581	11.305263157894737	180.84210526315792	173.05263157894737
412400040	1441069425	31.28219199999999	122.525582	11.3	180.80000000000004	173.0
412400040	1441069426	31.282139504775735	122.52558133326556	11.3	180.77000000000004	173.05
412400040	1441069427	31.282087033799485	122.52558077139328	11.3	180.74000000000004	173.1
412400040	1441069428	31.28203458294607	122.52558030509434	11.3	180.71000000000004	173.15
412400040	1441069429	31.28198214809043	122.52557992508	11.3	180.68	173.2
412400040	1441069430	31.2819297251074	122.52557962206147	11.3	180.65	173.25
412400040	1441069431	31.281877309871895	122.52557938675007	11.3	180.62	173.3
412400040	1441069432	31.28182489825882	122.52557920985709	11.3	180.59	173.35
412400040	1441069433	31.281772486143	122.52557908209378	11.3	180.56	173.4
412400040	1441069434	31.281720069399363	122.52557899417161	11.3	180.53000000000003	173.45
412400040	1441069435	31.28166764390279	122.52557893680181	11.3	180.50000000000003	173.5
412400040	1441069436	31.28161520552817	122.52557890069582	11.3	180.47	173.54999999999998
412400040	1441069437	31.281562750150368	122.52557887656502	11.3	180.44	173.6
412400040	1441069438	31.28151027364427	122.52557885512084	11.3	180.41	173.64999999999998
412400040	1441069439	31.281457771884796	122.52557882707468	11.3	180.38	173.7
412400040	1441069440	31.28140524074679	122.52557878313806	11.3	180.35	173.74999999999997
412400040	1441069441	31.281352676105154	122.5255787140224	11.3	180.32	173.8
412400040	1441069442	31.281300073834764	122.52557861043924	11.3	180.29	173.85
412400040	1441069443	31.28124742981053	122.52557846310009	11.3	180.26	173.9
412400040	1441069444	31.28119473990731	122.5255782627165	11.3	180.23	173.95
412400040	1441069445	31.281142000000006	122.52557800000001	11.3	180.2	174.0
412400040	1441069446	31.281089215020312	122.52557766576113	11.31	180.42	174.0
412400040	1441069447	31.281036426127244	122.52557725120604	11.32	180.64	174.0
412400040	1441069448	31.280983683536608	122.52557674763986	11.33	180.85999999999999	174.0
412400040	1441069449	31.280931037464235	122.52557614636773	11.34	181.07999999999998	174.0
412400040	1441069450	31.28087853812597	122.52557543869479	11.350000000000001	181.29999999999998	174.0
412400040	1441069451	31.280826235737603	122.52557461592626	11.360000000000001	181.52	174.0
412400040	1441069452	31.280774180514996	122.52557366936729	11.370000000000001	181.73999999999998	174.0
412400040	1441069453	31.280722422673982	122.5255725903231	11.38	181.96	174.0
412400040	1441069454	31.28067101243036	122.52557137009894	11.39	182.17999999999998	174.0
412400040	1441069455	31.280619999999995	122.52557	11.4	182.4	174.0
412400040	1441069456	31.280569396169202	122.5255684754259	11.39090909090909	182.4090909090909	174.0
412400040	1441069457	31.280519054006312	122.52556680815343	11.381818181818183	182.41818181818184	174.0
412400040	1441069458	31.280468787150156	122.52556501405371	11.372727272727273	182.42727272727274	174.0
412400040	1441069459	31.280418409239534	122.52556310899782	11.363636363636363	182.43636363636364	174.0
412400040	1441069460	31.280367733913266	122.52556110885682	11.354545454545455	182.44545454545457	174.0
412400040	1441069461	31.280316574810183	122.52555902950174	11.345454545454546	182.45454545454544	174.0
412400040	1441069462	31.280264745569045	122.52555688680357	11.336363636363638	182.46363636363634	174.0
412400040	1441069463	31.280212059828674	122.52555469663339	11.327272727272728	182.47272727272727	174.0
412400040	1441069464	31.280158331227852	122.52555247486208	11.318181818181818	182.48181818181817	174.0
412400040	1441069465	31.28010337340537	122.52555023736065	11.30909090909091	182.4909090909091	174.0
412400040	1441069466	31.280046999999996	122.52554799999999	11.3	182.5	174.0
412400040	1441069467	31.279989131387776	122.52554578072404	11.3	182.53333333333333	173.88888888888889
412400040	1441069468	31.279930114893915	122.5255436057688	11.3	182.56666666666666	173.77777777777777
412400040	1441069469	31.27987040458085	122.5255415034432	11.3	182.6	173.66666666666666
412400040	1441069470	31.279810454511086	122.52553950205606	11.3	182.63333333333333	173.55555555555554
412400040	1441069471	31.279750718747128	122.52553762991613	11.3	182.66666666666666	173.44444444444443
412400040	1441069472	31.27969165135149	122.52553591533203	11.3	182.70000000000002	173.33333333333334
412400040	1441069473	31.27963370638673	122.52553438661234	11.3	182.73333333333332	173.22222222222223
412400040	1441069474	31.279577337915374	122.5255330720655	11.3	182.76666666666668	173.11111111111111
412400040	1441069475	31.279523000000005	122.525532	11.3	182.8	173.0
412400040	1441069476	31.27947100550801	122.5255311878805	11.3	182.57	173.0
412400040	1441069477	31.279421102526033	122.52553060979693	11.3	182.34	173.0
412400040	1441069478	31.279372897945493	122.52553022899563	11.3	182.10999999999999	173.0
412400040	1441069479	31.279325998657825	122.52553000872307	11.3	181.88	173.0
412400040	1441069480	31.279280011554423	122.5255299122257	11.3	181.65	173.0
412400040	1441069481	31.279234543526687	122.52552990275016	11.3	181.42	173.0
412400040	1441069482	31.27918920146602	122.52552994354306	11.3	181.19	173.0
412400040	1441069483	31.279143592263768	122.52552999785117	11.3	180.95999999999998	173.0
412400040	1441069484	31.279097322811314	122.52553002892118	11.3	180.73000000000002	173.0
412400040	1441069485	31.279049999999998	122.52552999999999	11.3	180.5	173.0
412400040	1441069486	31.27900132501244	122.52552988168904	11.290909090909091	180.5090909090909	173.0909090909091
412400040	1441069487	31.278951376196332	122.52552967400815	11.281818181818183	180.5181818181818	173.1818181818182
412400040	1441069488	31.278900326190687	122.52552938433165	11.272727272727273	180.52727272727273	173.27272727272728
412400040	1441069489	31.278848347634437	122.52552902003394	11.263636363636364	180.53636363636363	173.36363636363635
412400040	1441069490	31.278795613166594	122.52552858848937	11.254545454545454	180.54545454545456	173.45454545454544
412400040	1441069491	31.27874229542616	122.52552809707227	11.245454545454546	180.55454545454543	173.54545454545456
412400040	1441069492	31.27868856705211	122.52552755315696	11.236363636363636	180.56363636363633	173.63636363636363
412400040	1441069493	31.278634600683457	122.5255269641178	11.227272727272727	180.57272727272726	173.72727272727272
412400040	1441069494	31.278580568959207	122.52552633732905	11.218181818181817	180.58181818181816	173.8181818181818
412400040	1441069495	31.278526644518383	122.52552568016503	11.209090909090909	180.59090909090907	173.9090909090909
412400040	1441069496	31.278472999999988	122.525525	11.2	180.6	174.0
412400040	1441069497	31.278419769248437	122.5255243013821	11.21111111111111	180.66666666666666	174.0
412400040	1441069498	31.27836693092961	122.52552357755513	11.222222222222221	180.73333333333332	174.0
412400040	1441069499	31.278314424914765	122.52552281893674	11.233333333333333	180.8	174.0
412400040	1441069500	31.27826219107518	122.52552201594465	11.244444444444444	180.86666666666667	174.0
412400040	1441069501	31.278210169282108	122.5255211589966	11.255555555555556	180.9333333333333	174.0
412400040	1441069502	31.278158299406794	122.52552023851034	11.266666666666667	181.0	174.0
412400040	1441069503	31.278106521320506	122.5255192449036	11.277777777777779	181.06666666666666	174.0
412400040	1441069504	31.27805477489449	122.52551816859423	11.28888888888889	181.13333333333333	174.0
412400040	1441069505	31.278003000000005	122.525517	11.3	181.2	174.0
412400040	1441069506	31.27795114905133	122.52551573640847	11.3	181.23	173.9
412400040	1441069507	31.277899224634886	122.525514402586	11.3	181.26	173.8
412400040	1441069508	31.277847241880153	122.52551303016861	11.3	181.29	173.7
412400040	1441069509	31.277795215916584	122.52551165079224	11.3	181.32	173.6
412400040	1441069510	31.277743161873644	122.52551029609282	11.3	181.35000000000002	173.5
412400040	1441069511	31.27769109488082	122.52550899770607	11.3	181.38000000000002	173.4
412400040	1441069512	31.277639030067576	122.5255077872678	11.3	181.41000000000003	173.3
412400040	1441069513	31.277586982563374	122.52550669641364	11.3	181.44	173.2
412400040	1441069514	31.277534967497694	122.5255057567792	11.3	181.47	173.1
412400040	1441069515	31.277482999999997	122.525505	11.3	181.5	173.0
412400040	1441069516	31.277431090824088	122.52550444659832	11.3	181.36363636363637	173.0909090909091
412400040	1441069517	31.277379233220973	122.52550407264368	11.3	181.22727272727272	173.1818181818182
412400040	1441069518	31.27732741606599	122.5255038430925	11.3	181.0909090909091	173.27272727272728
412400040	1441069519	31.2772756282345	122.52550372290125	11.3	180.95454545454547	173.36363636363635
412400040	1441069520	31.277223858601822	122.52550367702642	11.3	180.8181818181818	173.45454545454544
412400040	1441069521	31.2771720960433	122.52550367042471	11.3	180.6818181818182	173.54545454545456
412400040	1441069522	31.277120329434283	122.5255036680528	11.3	180.54545454545456	173.63636363636363
412400040	1441069523	31.27706854765011	122.52550363486748	11.3	180.4090909090909	173.72727272727272
412400040	1441069524	31.2770167395661	122.52550353582562	11.3	180.27272727272728	173.8181818181818
412400040	1441069525	31.276964894057624	122.5255033358841	11.3	180.13636363636363	173.9090909090909
412400040	1441069526	31.27691299999999	122.52550299999999	11.3	180.0	174.0
412400040	1441069527	31.276861049326776	122.52550250067547	11.290000000000001	180.13	174.0
412400040	1441069528	31.276809046204328	122.52550184059331	11.280000000000001	180.26000000000002	174.0
412400040	1441069529	31.27675699785719	122.52550102998137	11.27	180.39	174.0
412400040	1441069530	31.276704911509967	122.5255000790675	11.26	180.52	174.0
412400040	1441069531	31.276652794387196	122.5254989980795	11.25	180.65	174.0
412400040	1441069532	31.27660065371346	122.52549779724518	11.24	180.78	174.0
412400040	1441069533	31.276548496713303	122.52549648679233	11.23	180.91000000000003	174.0
412400040	1441069534	31.276496330611295	122.5254950769487	11.219999999999999	181.04000000000002	174.0
412400040	1441069535	31.276444162632014	122.52549357794203	11.209999999999999	181.17000000000002	174.0
412400040	1441069536	31.276392	122.525492	11.2	181.3	174.0
412400040	1441069537	31.2763398472389	122.52549035481262	11.21111111111111	181.34444444444446	173.88888888888889
412400040	1441069538	31.276287698068494	122.52548865991898	11.222222222222221	181.38888888888889	173.77777777777777
412400040	1441069539	31.276235543507674	122.52548693432051	11.233333333333333	181.43333333333334	173.66666666666666
412400040	1441069540	31.27618337457529	122.52548519701851	11.244444444444444	181.4777777777778	173.55555555555554
412400040	1441069541	31.276131182290186	122.52548346701431	11.255555555555556	181.52222222222224	173.44444444444443
412400040	1441069542	31.276078957671245	122.52548176330919	11.266666666666667	181.5666666666667	173.33333333333334
412400040	1441069543	31.276026691737336	122.52548010490429	11.277777777777779	181.61111111111111	173.22222222222223
412400040	1441069544	31.275974375507282	122.52547851080087	11.28888888888889	181.65555555555557	173.11111111111111
412400040	1441069545	31.27592199999999	122.525477	11.3	181.7	173.0
412400040	1441069546	31.275869560450296	122.52547558675937	11.3	181.5818181818182	173.0
412400040	1441069547	31.275817068957014	122.52547426636306	11.3	181.46363636363637	173.0
412400040	1441069548	31.275764541834977	122.52547302935163	11.3	181.34545454545454	173.0
412400040	1441069549	31.275711995398943	122.52547186626579	11.3	181.22727272727272	173.0
412400040	1441069550	31.275659445963797	122.5254707676462	11.3	181.10909090909092	173.0
412400040	1441069551	31.27560690984428	122.52546972403354	11.3	180.99090909090907	173.0
412400040	1441069552	31.27555440335525	122.52546872596851	11.3	180.87272727272727	173.0
412400040	1441069553	31.275501942811484	122.52546776399188	11.3	180.75454545454545	173.0
412400040	1441069554	31.275449544527813	122.52546682864441	11.3	180.63636363636363	173.0
412400040	1441069555	31.275397224819052	122.52546591046685	11.3	180.5181818181818	173.0
412400040	1441069556	31.27534500000001	122.525465	11.3	180.4	173.0
412400040	1441069557	31.275292879610987	122.52546409108781	11.3	180.34444444444443	173.0
412400040	1441069558	31.27524084609432	122.52546319078685	11.3	180.2888888888889	173.0
412400040	1441069559	31.275188875117813	122.5254623094567	11.3	180.23333333333335	173.0
412400040	1441069560	31.2751369423493	122.525461457457	11.3	180.17777777777778	173.0
412400040	1441069561	31.275085023456572	122.52546064514732	11.3	180.12222222222223	173.0
412400040	1441069562	31.27503309410747	122.52545988288725	11.3	180.06666666666666	173.0
412400040	1441069563	31.274981129969795	122.52545918103633	11.3	180.01111111111112	173.0
412400040	1441069564	31.27492910671136	122.52545854995408	11.3	179.95555555555555	173.0
412400040	1441069565	31.274876999999993	122.52545799999999	11.3	179.9	173.0
412400040	1441069566	31.274824792513584	122.52545753429196	11.3	180.01	173.1
412400040	1441069567	31.274772494970517	122.52545712698132	11.3	180.12	173.2
412400040	1441069568	31.2747201250992	122.52545674497794	11.3	180.23000000000002	173.3
412400040	1441069569	31.274667700628132	122.52545635519179	11.3	180.34	173.4
412400040	1441069570	31.27461523928574	122.52545592453278	11.3	180.45000000000002	173.5
412400040	1441069571	31.27456275880049	122.52545541991101	11.3	180.56	173.6
412400040	1441069572	31.27451027690082	122.52545480823657	11.3	180.67000000000002	173.7
412400040	1441069573	31.274457811315223	122.52545405641976	11.3	180.78	173.8
412400040	1441069574	31.274405379772123	122.52545313137077	11.3	180.89000000000001	173.9
412400040	1441069575	31.27435299999998	122.52545199999999	11.3	181.0	174.0
412400040	1441069576	31.27430068446398	122.52545064283461	11.28888888888889	181.0666666666667	173.88888888888889
412400040	1441069577	31.27424842457611	122.52544909486888	11.277777777777779	181.13333333333335	173.77777777777777
412400040	1441069578	31.274196206485072	122.52544740471365	11.266666666666667	181.2	173.66666666666666
412400040	1441069579	31.274144016339566	122.52544562097972	11.255555555555556	181.26666666666668	173.55555555555554
412400040	1441069580	31.27409184028831	122.52544379227781	11.244444444444444	181.33333333333334	173.44444444444443
412400040	1441069581	31.274039664480025	122.52544196721846	11.233333333333333	181.4	173.33333333333334
412400040	1441069582	31.2739874750634	122.52544019441214	11.222222222222221	181.46666666666667	173.22222222222223
412400040	1441069583	31.27393525818715	122.52543852246924	11.21111111111111	181.53333333333333	173.11111111111111
412400040	1441069584	31.273882999999998	122.52543700000001	11.2	181.6	173.0
412400040	1441069585	31.273830690911264	122.52543566514966	11.208333333333332	181.5	173.0
412400040	1441069586	31.27377833837283	122.52543451420355	11.216666666666667	181.4	173.0
412400040	1441069587	31.27372595409715	122.52543353298223	11.225	181.29999999999998	173.0
412400040	1441069588	31.27367354979674	122.5254327073062	11.233333333333333	181.2	173.0
412400040	1441069589	31.273621137184048	122.52543202299596	11.241666666666667	181.1	173.0
412400040	1441069590	31.27356872797155	122.52543146587215	11.25	181.0	173.0
412400040	1441069591	31.27351633387176	122.52543102175534	11.258333333333333	180.9	173.0
412400040	1441069592	31.273463966597138	122.52543067646617	11.266666666666667	180.8	173.0
412400040	1441069593	31.273411637860168	122.52543041582534	11.275	180.70000000000002	173.0
412400040	1441069594	31.27335935937334	122.52543022565354	11.283333333333333	180.60000000000002	173.0
412400040	1441069595	31.273307142849117	122.5254300917715	11.291666666666668	180.5	173.0
412400040	1441069596	31.273254999999995	122.52543000000001	11.3	180.4	173.0
412400040	1441069597	31.273202938474956	122.52542993378745	11.28888888888889	180.41111111111113	173.11111111111111
412400040	1441069598	31.273150949668924	122.52542986709264	11.277777777777779	180.42222222222225	173.22222222222223
412400040	1441069599	31.273099020913364	122.52542977150212	11.266666666666667	180.4333333333333	173.33333333333334
412400040	1441069600	31.273047139539695	122.52542961860239	11.255555555555556	180.44444444444443	173.44444444444443
412400040	1441069601	31.272995292879354	122.52542937998014	11.244444444444444	180.45555555555555	173.55555555555554
412400040	1441069602	31.272943468263776	122.52542902722196	11.233333333333333	180.46666666666667	173.66666666666666
412400040	1441069603	31.272891653024395	122.5254285319147	11.222222222222221	180.47777777777776	173.77777777777777
412400040	1441069604	31.272839834492654	122.52542786564507	11.21111111111111	180.48888888888888	173.88888888888889
412400040	1441069605	31.272787999999995	122.525427	11.2	180.5	174.0
412400040	1441069606	31.272736138272318	122.52542591693984	11.2	180.54545454545456	174.0
412400040	1441069607	31.272684243613458	122.52542463991868	11.2	180.59090909090907	174.0
412400040	1441069608	31.2726323117217	122.52542320276409	11.2	180.63636363636363	174.0
412400040	1441069609	31.272580338295352	122.52542163930347	11.2	180.6818181818182	174.0
412400040	1441069610	31.27252831903273	122.52541998336422	11.2	180.72727272727275	174.0
412400040	1441069611	31.27247624963212	122.52541826877359	11.2	180.77272727272728	174.0
412400040	1441069612	31.272424125791833	122.52541652935882	11.2	180.8181818181818	174.0
412400040	1441069613	31.272371943210164	122.52541479894707	11.2	180.86363636363637	174.0
412400040	1441069614	31.272319697585438	122.52541311136535	11.2	180.90909090909093	174.0
412400040	1441069615	31.27226738461595	122.5254115004407	11.2	180.95454545454547	174.0
412400040	1441069616	31.272215	122.52541000000001	11.2	181.0	174.0
412400040	1441069617	31.272162543678885	122.52540863599295	11.212499999999999	180.98750000000004	173.875
412400040	1441069618	31.27211003256578	122.5254074028604	11.225	180.97500000000002	173.74999999999997
412400040	1441069619	31.27205748781683	122.52540628716609	11.2375	180.9625	173.625
412400040	1441069620	31.272004930588203	122.52540527547373	11.25	180.95000000000002	173.5
412400040	1441069621	31.271952382036037	122.52540435434713	11.2625	180.93750000000003	173.375
412400040	1441069622	31.271899863316523	122.52540351035007	11.275	180.925	173.25
412400040	1441069623	31.271847395585784	122.52540273004641	11.287500000000001	180.9125	173.125
412400040	1441069624	31.271795	122.525402	11.3	180.9	173.0
412400040	1441069625	31.271742692109907	122.52540130644132	11.3	180.9545454545455	173.0909090909091
412400040	1441069626	31.271690465044706	122.52540063426724	11.3	181.00909090909093	173.1818181818182
412400040	1441069627	31.27163830632815	122.52539996804134	11.3	181.0636363636364	173.27272727272728
412400040	1441069628	31.271586203484013	122.52539929232711	11.3	181.11818181818182	173.36363636363635
412400040	1441069629	31.271534144036078	122.52539859168813	11.3	181.1727272727273	173.45454545454544
412400040	1441069630	31.271482115508125	122.52539785068808	11.3	181.22727272727272	173.54545454545456
412400040	1441069631	31.271430105423924	122.52539705389053	11.3	181.2818181818182	173.63636363636363
412400040	1441069632	31.27137810130723	122.52539618585922	11.3	181.33636363636364	173.72727272727272
412400040	1441069633	31.27132609068184	122.52539523115784	11.3	181.3909090909091	173.8181818181818
412400040	1441069634	31.271274061071505	122.52539417435018	11.3	181.44545454545454	173.9090909090909
412400040	1441069635	31.271221999999998	122.525393	11.3	181.5	174.0
412400040	1441069636	31.27116989776747	122.52539169734263	11.28888888888889	181.55555555555557	174.0
412400040	1441069637	31.271117755779546	122.52539027429948	11.277777777777779	181.61111111111111	174.0
412400040	1441069638	31.271065578218202	122.52538874346358	11.266666666666667	181.66666666666669	174.0
412400040	1441069639	31.271013369265432	122.52538711742775	11.255555555555556	181.72222222222223	174.0
412400040	1441069640	31.270961133103235	122.52538540878491	11.244444444444444	181.77777777777777	174.0
412400040	1441069641	31.270908873913598	122.5253836301279	11.233333333333333	181.83333333333334	174.0
412400040	1441069642	31.270856595878517	122.52538179404957	11.222222222222221	181.88888888888889	174.0
412400040	1441069643	31.270804303179993	122.52537991314267	11.21111111111111	181.94444444444446	174.0
412400040	1441069644	31.270752000000005	122.525378	11.2	182.0	174.0
412400040	1441069645	31.270699690482058	122.52537606599229	11.191666666666666	181.90833333333333	173.91666666666666
412400040	1441069646	31.270647378615617	122.52537411760217	11.183333333333334	181.81666666666666	173.83333333333331
412400040	1441069647	31.27059506835167	122.52537216009027	11.174999999999999	181.72500000000002	173.74999999999997
412400040	1441069648	31.270542763641217	122.52537019871721	11.166666666666666	181.63333333333335	173.66666666666666
412400040	1441069649	31.27049046843519	122.52536823874357	11.158333333333333	181.54166666666669	173.58333333333334
412400040	1441069650	31.2704381866846	122.52536628542995	11.149999999999999	181.45000000000002	173.5
412400040	1441069651	31.270385922340424	122.52536434403693	11.141666666666666	181.35833333333335	173.41666666666666
412400040	1441069652	31.270333679353637	122.52536241982507	11.133333333333333	181.26666666666668	173.33333333333334
412400040	1441069653	31.27028146167522	122.5253605180549	11.125	181.175	173.25
412400040	1441069654	31.270229273256156	122.52535864398699	11.116666666666667	181.08333333333337	173.16666666666666
412400040	1441069655	31.270177118047407	122.52535680288186	11.108333333333333	180.9916666666667	173.08333333333331
412400040	1441069656	31.270125	122.52535500000002	11.1	180.9	173.0
412400040	1441069657	31.27007292133408	122.52535324147703	11.11111111111111	180.92222222222225	173.0
412400040	1441069658	31.2700208773467	122.52535153694862	11.122222222222222	180.94444444444446	173.0
412400040	1441069659	31.26996886160414	122.52534989692558	11.133333333333333	180.9666666666667	173.0
412400040	1441069660	31.269916867672645	122.52534833191864	11.144444444444444	180.9888888888889	173.0
412400040	1441069661	31.269864889118463	122.5253468524385	11.155555555555555	181.01111111111112	173.0
412400040	1441069662	31.269812919507846	122.52534546899592	11.166666666666666	181.03333333333333	173.0
412400040	1441069663	31.26976095240707	122.52534419210153	11.177777777777777	181.05555555555557	173.0
412400040	1441069664	31.269708981382376	122.52534303226601	11.188888888888888	181.07777777777778	173.0
412400040	1441069665	31.269656999999995	122.525342	11.2	181.1	173.0
412400040	1441069666	31.269605003568422	122.52534110200438	11.2	181.11818181818182	173.0
412400040	1441069667	31.269552994364894	122.52534032974127	11.2	181.13636363636365	173.0
412400040	1441069668	31.26950097640879	122.52533967086316	11.2	181.15454545454548	173.0
412400040	1441069669	31.26944895371959	122.5253391130225	11.2	181.1727272727273	173.0
412400040	1441069670	31.269396930316695	122.52533864387176	11.2	181.19090909090912	173.0
412400040	1441069671	31.26934491021955	122.52533825106352	11.2	181.20909090909092	173.0
412400040	1441069672	31.269292897447567	122.52533792225034	11.2	181.22727272727272	173.0
412400040	1441069673	31.26924089602019	122.52533764508475	11.2	181.24545454545455	173.0
412400040	1441069674	31.269188909956856	122.52533740721941	11.2	181.26363636363638	173.0
412400040	1441069675	31.26913694327697	122.52533719630694	11.2	181.2818181818182	173.0
412400040	1441069676	31.269085000000004	122.525337	11.2	181.3	173.0
412400040	1441069677	31.269033082997925	122.52533680717254	11.2	181.3	173.05263157894737
412400040	1441069678	31.268981190553117	122.52533661158358	11.2	181.3	173.10526315789474
412400040	1441069679	31.26892931980049	122.52533640821342	11.2	181.3	173.1578947368421
412400040	1441069680	31.268877467874983	122.52533619204232	11.2	181.3	173.21052631578948
412400040	1441069681	31.268825631911522	122.52533595805062	11.2	181.3	173.26315789473685
412400040	1441069682	31.268773809045058	122.52533570121861	11.2	181.3	173.3157894736842
412400040	1441069683	31.268721996410502	122.52533541652664	11.2	181.3	173.3684210526316
412400040	1441069684	31.26867019114279	122.52533509895505	11.2	181.3	173.42105263157893
412400040	1441069685	31.26861839037685	122.52533474348418	11.2	181.3	173.47368421052633
412400040	1441069686	31.268566591247627	122.5253343450944	11.2	181.3	173.52631578947367
412400040	1441069687	31.268514790890045	122.52533389876606	11.2	181.3	173.57894736842104
412400040	1441069688	31.26846298643902	122.52533339947955	11.2	181.3	173.6315789473684
412400040	1441069689	31.268411175029502	122.52533284221528	11.2	181.3	173.68421052631578
412400040	1441069690	31.268359353796413	122.52533222195366	11.2	181.3	173.73684210526315
412400040	1441069691	31.268307519874696	122.52533153367509	11.2	181.3	173.78947368421052
412400040	1441069692	31.268255670399252	122.52533077236	11.2	181.3	173.8421052631579
412400040	1441069693	31.268203802505045	122.52532993298881	11.2	181.3	173.89473684210526
412400040	1441069694	31.26815191332698	122.525329010542	11.2	181.3	173.9473684210526
412400040	1441069695	31.268099999999993	122.52532800000002	11.2	181.3	174.0
412400040	1441069696	31.26804806072814	122.5253268975606	11.2	181.38888888888889	174.0
412400040	1441069697	31.267996097991862	122.5253257042905	11.2	181.4777777777778	174.0
412400040	1441069698	31.267944115340793	122.52532442247382	11.2	181.5666666666667	174.0
412400040	1441069699	31.26789211632448	122.5253230543945	11.2	181.65555555555557	174.0
412400040	1441069700	31.267840104492528	122.52532160233666	11.2	181.74444444444447	174.0
412400040	1441069701	31.26778808339452	122.52532006858426	11.2	181.83333333333334	174.0
412400040	1441069702	31.26773605658003	122.52531845542136	11.2	181.92222222222222	174.0
412400040	1441069703	31.267684027598662	122.52531676513193	11.2	182.01111111111112	174.0
412400040	1441069704	31.267631999999995	122.525315	11.2	182.1	174.0
412400040	1441069705	31.267579976715158	122.52531316415445	11.2	182.05	173.91666666666666
412400040	1441069706	31.267527958201377	122.52531126910367	11.2	182.0	173.83333333333331
412400040	1441069707	31.267475944297402	122.52530932820083	11.2	181.95000000000002	173.74999999999997
412400040	1441069708	31.26742393484201	122.52530735479917	11.2	181.9	173.66666666666666
412400040	1441069709	31.267371929673992	122.52530536225179	11.2	181.85000000000002	173.58333333333334
412400040	1441069710	31.267319928632062	122.52530336391186	11.2	181.79999999999998	173.5
412400040	1441069711	31.267267931555043	122.52530137313245	11.2	181.75	173.41666666666666
412400040	1441069712	31.26721593828165	122.52529940326667	11.2	181.7	173.33333333333334
412400040	1441069713	31.26716394865069	122.52529746766753	11.2	181.65	173.25
412400040	1441069714	31.267111962500906	122.52529557968806	11.2	181.6	173.16666666666666
412400040	1441069715	31.267059979671096	122.52529375268124	11.2	181.55	173.08333333333331
412400040	1441069716	31.26700799999999	122.525292	11.2	181.5	173.0
412400040	1441069717	31.266956022916947	122.52529033256415	11.21111111111111	181.55555555555557	173.0
412400040	1441069718	31.26690404621335	122.52528875156095	11.222222222222221	181.61111111111111	173.0
412400040	1441069719	31.266852067271223	122.52528725574453	11.233333333333333	181.66666666666669	173.0
412400040	1441069720	31.266800083472532	122.52528584386904	11.244444444444444	181.72222222222223	173.0
412400040	1441069721	31.266748092199265	122.52528451468856	11.255555555555556	181.77777777777777	173.0
412400040	1441069722	31.26669609083339	122.5252832669573	11.266666666666667	181.83333333333334	173.0
412400040	1441069723	31.266644076756908	122.52528209942936	11.277777777777779	181.88888888888889	173.0
412400040	1441069724	31.26659204735178	122.52528101085888	11.28888888888889	181.94444444444446	173.0
412400040	1441069725	31.266539999999985	122.52528	11.3	182.0	173.0
412400040	1441069726	31.266487933176013	122.52527906436481	11.290909090909091	181.95454545454544	173.0
412400040	1441069727	31.266435849724253	122.525278196497	11.281818181818183	181.9090909090909	173.0
412400040	1441069728	31.266383753581657	122.52527738769828	11.272727272727273	181.86363636363637	173.0
412400040	1441069729	31.266331648685128	122.52527662927028	11.263636363636364	181.8181818181818	173.0
412400040	1441069730	31.26627953897157	122.52527591251473	11.254545454545454	181.77272727272728	173.0
412400040	1441069731	31.2662274283779	122.5252752287333	11.245454545454546	181.72727272727272	173.0
412400040	1441069732	31.26617532084104	122.52527456922782	11.236363636363636	181.6818181818182	173.0
412400040	1441069733	31.266123220297917	122.52527392529994	11.227272727272727	181.63636363636365	173.0
412400040	1441069734	31.266071130685418	122.52527328825148	11.218181818181817	181.5909090909091	173.0
412400040	1441069735	31.266019055940465	122.52527264938422	11.209090909090909	181.54545454545456	173.0
412400040	1441069736	31.265966999999996	122.52527199999999	11.2	181.5	173.0
412400040	1441069737	31.265914965824095	122.52527133249856	11.205555555555556	181.62222222222223	173.05555555555554
412400040	1441069738	31.265862952465678	122.52527064367148	11.21111111111111	181.74444444444447	173.11111111111111
412400040	1441069739	31.265810958000827	122.52526993140825	11.216666666666667	181.86666666666667	173.16666666666666
412400040	1441069740	31.265758980505638	122.52526919359839	11.222222222222221	181.98888888888888	173.22222222222223
412400040	1441069741	31.26570701805622	122.52526842813138	11.227777777777778	182.11111111111111	173.27777777777777
412400040	1441069742	31.26565506872864	122.52526763289681	11.233333333333333	182.23333333333335	173.33333333333334
412400040	1441069743	31.265603130599015	122.52526680578416	11.238888888888889	182.35555555555555	173.38888888888889
412400040	1441069744	31.265551201743435	122.52526594468294	11.244444444444444	182.4777777777778	173.44444444444443
412400040	1441069745	31.265499280237957	122.52526504748269	11.25	182.6	173.5
412400040	1441069746	31.265447364158728	122.52526411207299	11.255555555555556	182.72222222222223	173.55555555555554
412400040	1441069747	31.265395451581806	122.52526313634334	11.261111111111111	182.84444444444443	173.61111111111111
412400040	1441069748	31.2653435405833	122.5252621181833	11.266666666666667	182.96666666666667	173.66666666666666
412400040	1441069749	31.265291629239286	122.52526105548242	11.272222222222222	183.0888888888889	173.72222222222223
412400040	1441069750	31.265239715625878	122.52525994613026	11.277777777777779	183.2111111111111	173.77777777777777
412400040	1441069751	31.265187797819145	122.52525878801636	11.283333333333333	183.33333333333334	173.83333333333331
412400040	1441069752	31.265135873895197	122.5252575790303	11.28888888888889	183.45555555555555	173.88888888888889
412400040	1441069753	31.265083941930115	122.52525631706166	11.294444444444444	183.57777777777778	173.94444444444443
412400040	1441069754	31.265031999999994	122.525255	11.3	183.7	174.0
412400040	1441069755	31.264980046571576	122.52525362739995	11.290000000000001	183.56	173.9
412400040	1441069756	31.26492808167412	122.52525220547619	11.280000000000001	183.42	173.8
412400040	1441069757	31.264876105727563	122.52525074210853	11.27	183.28	173.7
412400040	1441069758	31.264824119151815	122.52524924517668	11.26	183.14000000000001	173.6
412400040	1441069759	31.264772122366807	122.52524772256032	11.25	183.00000000000003	173.5
412400040	1441069760	31.264720115792457	122.52524618213918	11.24	182.86	173.4
412400040	1441069761	31.264668099848667	122.52524463179293	11.23	182.72	173.3
412400040	1441069762	31.26461607495539	122.52524307940124	11.219999999999999	182.58	173.2
412400040	1441069763	31.264564041532523	122.5252415328437	11.209999999999999	182.44	173.1
412400040	1441069764	31.264512	122.52524	11.2	182.3	173.0
412400040	1441069765	31.26445995097641	122.52523848821485	11.2	182.20909090909092	173.0
412400040	1441069766	31.26440789587509	122.52523700269353	11.2	182.11818181818182	173.0
412400040	1441069767	31.264355836308003	122.52523554810644	11.2	182.02727272727273	173.0
412400040	1441069768	31.264303773887185	122.52523412912393	11.2	181.93636363636367	173.0
412400040	1441069769	31.264251710224613	122.5252327504164	11.2	181.84545454545454	173.0
412400040	1441069770	31.264199646932294	122.5252314166542	11.2	181.75454545454545	173.0
412400040	1441069771	31.26414758562224	122.52523013250772	11.2	181.66363636363639	173.0
412400040	1441069772	31.264095527906402	122.52522890264721	11.2	181.57272727272726	173.0
412400040	1441069773	31.264043475396825	122.52522773174312	11.2	181.4818181818182	173.0
412400040	1441069774	31.263991429705495	122.52522662446567	11.2	181.3909090909091	173.0
412400040	1441069775	31.26393939244441	122.52522558548522	11.2	181.3	173.0
412400040	1441069776	31.263887365225564	122.52522461947204	11.2	181.20909090909092	173.0
412400040	1441069777	31.26383534966095	122.52522373109647	11.2	181.11818181818182	173.0
412400040	1441069778	31.26378334736258	122.52522292502873	11.2	181.02727272727276	173.0
412400040	1441069779	31.26373135994244	122.52522220593913	11.2	180.93636363636364	173.0
412400040	1441069780	31.263679389012545	122.52522157849793	11.2	180.84545454545454	173.0
412400040	1441069781	31.263627436184887	122.52522104737535	11.2	180.75454545454548	173.0
412400040	1441069782	31.26357550307146	122.52522061724164	11.2	180.66363636363636	173.0
412400040	1441069783	31.263523591284258	122.52522029276705	11.2	180.5727272727273	173.0
412400040	1441069784	31.26347170243528	122.52522007862177	11.2	180.4818181818182	173.0
412400040	1441069785	31.26341983813652	122.52521997947602	11.2	180.39090909090908	173.0
412400040	1441069786	31.263367999999993	122.52522000000002	11.2	180.3	173.0
412400040	1441069787	31.263316189774784	122.52522013890996	11.188888888888888	180.23333333333335	173.0
412400040	1441069788	31.26326440975841	122.52522037110612	11.177777777777777	180.16666666666666	173.0
412400040	1441069789	31.26321266238551	122.52522066553495	11.166666666666666	180.1	173.0
412400040	1441069790	31.263160950090704	122.52522099114286	11.155555555555555	180.03333333333333	173.0
412400040	1441069791	31.263109275308608	122.52522131687644	11.144444444444444	179.96666666666667	173.0
412400040	1441069792	31.26305764047387	122.52522161168224	11.133333333333333	179.9	173.0
412400040	1441069793	31.263006048021094	122.52522184450693	11.122222222222222	179.83333333333334	173.0
412400040	1441069794	31.262954500384943	122.52522198429725	11.11111111111111	179.76666666666665	173.0
412400040	1441069795	31.262903000000012	122.525222	11.1	179.7	173.0
412400040	1441069796	31.262851548317453	122.52522186688076	11.1	179.7551724137931	173.0344827586207
412400040	1441069797	31.262800142854324	122.52522158547991	11.1	179.8103448275862	173.06896551724137
412400040	1441069798	31.262748780144236	122.52522116265656	11.1	179.8655172413793	173.10344827586206
412400040	1441069799	31.262697456720762	122.5252206052698	11.1	179.92068965517242	173.13793103448276
412400040	1441069800	31.262646169117467	122.52521992017869	11.1	179.9758620689655	173.17241379310343
412400040	1441069801	31.262594913867947	122.52521911424228	11.1	180.03103448275863	173.20689655172413
412400040	1441069802	31.262543687505794	122.5252181943196	11.1	180.08620689655172	173.24137931034483
412400040	1441069803	31.262492486564554	122.5252171672697	11.1	180.14137931034483	173.27586206896552
412400040	1441069804	31.262441307577834	122.52521603995156	11.1	180.19655172413795	173.3103448275862
412400040	1441069805	31.262390147079184	122.52521481922416	11.1	180.25172413793103	173.3448275862069
412400040	1441069806	31.262339001602207	122.52521351194652	11.1	180.30689655172415	173.3793103448276
412400040	1441069807	31.262287867680488	122.52521212497759	11.1	180.36206896551727	173.41379310344826
412400040	1441069808	31.262236741847563	122.5252106651763	11.1	180.41724137931035	173.44827586206895
412400040	1441069809	31.26218562063705	122.52520913940157	11.1	180.47241379310347	173.48275862068965
412400040	1441069810	31.262134500582512	122.52520755451235	11.1	180.52758620689656	173.51724137931032
412400040	1441069811	31.262083378217525	122.52520591736754	11.1	180.58275862068965	173.55172413793102
412400040	1441069812	31.26203225007567	122.525204234826	11.1	180.63793103448276	173.58620689655172
412400040	1441069813	31.261981112690517	122.52520251374665	11.1	180.69310344827585	173.62068965517238
412400040	1441069814	31.26192996259565	122.52520076098833	11.1	180.74827586206897	173.65517241379308
412400040	1441069815	31.26187879632466	122.52519898340985	11.1	180.80344827586208	173.68965517241378
412400040	1441069816	31.261827610411114	122.5251971878701	11.1	180.85862068965517	173.72413793103448
412400040	1441069817	31.261776401388573	122.52519538122785	11.1	180.91379310344828	173.75862068965517
412400040	1441069818	31.261725165790647	122.52519357034191	11.1	180.9689655172414	173.79310344827587
412400040	1441069819	31.261673900150875	122.52519176207109	11.1	181.0241379310345	173.82758620689657
412400040	1441069820	31.261622601002884	122.52518996327413	11.1	181.0793103448276	173.86206896551724
412400040	1441069821	31.261571264880217	122.52518818080982	11.1	181.1344827586207	173.89655172413794
412400040	1441069822	31.261519888316464	122.52518642153686	11.1	181.1896551724138	173.93103448275863
412400040	1441069823	31.261468467845205	122.52518469231404	11.1	181.24482758620692	173.9655172413793
412400040	1441069824	31.26141700000001	122.525183	11.1	181.3	174.0
412400040	1441069825	31.261365483381063	122.52518135257172	11.1	181.3416666666667	173.91666666666666
412400040	1441069826	31.261313924854957	122.52517976247918	11.1	181.38333333333335	173.83333333333331
412400040	1441069827	31.26126233335487	122.5251782432905	11.1	181.425	173.74999999999997
412400040	1441069828	31.261210717813963	122.52517680857386	11.1	181.4666666666667	173.66666666666666
412400040	1441069829	31.261159087165453	122.52517547189734	11.1	181.50833333333335	173.58333333333334
412400040	1441069830	31.261107450342507	122.525174246829	11.1	181.55	173.5
412400040	1441069831	31.26105581627831	122.52517314693692	11.1	181.59166666666667	173.41666666666666
412400040	1441069832	31.26100419390605	122.52517218578913	11.1	181.63333333333335	173.33333333333334
412400040	1441069833	31.2609525921589	122.5251713769536	11.1	181.675	173.25
412400040	1441069834	31.260901019970056	122.52517073399828	11.1	181.7166666666667	173.16666666666666
412400040	1441069835	31.260849486272683	122.52517027049112	11.1	181.75833333333335	173.08333333333331
412400040	1441069836	31.260797999999998	122.52517	11.1	181.8	173.0
412400040	1441069837	31.26074656737422	122.52516992519686	11.09	181.70000000000002	173.1
412400040	1441069838	31.260695183773908	122.5251700051699	11.08	181.60000000000002	173.2
412400040	1441069839	31.260643841866628	122.52517018811146	11.07	181.5	173.3
412400040	1441069840	31.26059253432003	122.52517042221392	11.06	181.4	173.4
412400040	1441069841	31.260541253801684	122.52517065566992	11.05	181.3	173.5
412400040	1441069842	31.2604899929792	122.5251708366721	11.04	181.20000000000002	173.6
412400040	1441069843	31.26043874452018	122.52517091341325	11.03	181.10000000000002	173.7
412400040	1441069844	31.26038750109223	122.52517083408627	11.02	181.0	173.8
412400040	1441069845	31.260336255362972	122.52517054688414	11.01	180.9	173.9
412400040	1441069846	31.260285000000003	122.52517	11.0	180.80000000000004	174.0
412400040	1441069847	31.260233728962593	122.52516915555817	11.011111111111111	180.97777777777782	174.0
412400040	1441069848	31.26018244137672	122.52516803140746	11.022222222222222	181.1555555555556	174.0
412400040	1441069849	31.26013113766003	122.52516665932767	11.033333333333333	181.33333333333334	174.0
412400040	1441069850	31.26007981823013	122.52516507109856	11.044444444444444	181.51111111111112	174.0
412400040	1441069851	31.26002848350466	122.52516329849983	11.055555555555555	181.6888888888889	174.0
412400040	1441069852	31.259977133901295	122.52516137331108	11.066666666666666	181.86666666666667	174.0
412400040	1441069853	31.259925769837622	122.52515932731188	11.077777777777778	182.04444444444445	174.0
412400040	1441069854	31.25987439173132	122.52515719228172	11.088888888888889	182.22222222222223	174.0
412400040	1441069855	31.259823000000008	122.52515499999998	11.1	182.4	174.0
412400040	1441069856	31.25977159542233	122.52515277747344	11.1	182.3684210526316	174.0
412400040	1441069857	31.25972018022102	122.52515053261838	11.1	182.33684210526317	174.0
412400040	1441069858	31.25966875697975	122.52514826857842	11.1	182.30526315789476	174.0
412400040	1441069859	31.259617328282264	122.52514598849726	11.1	182.27368421052634	174.0
412400040	1441069860	31.259565896712267	122.52514369551852	11.1	182.2421052631579	174.0
412400040	1441069861	31.25951446485348	122.52514139278587	11.1	182.21052631578948	174.0
412400040	1441069862	31.259463035289613	122.52513908344295	11.1	182.17894736842106	174.0
412400040	1441069863	31.259411610604392	122.52513677063338	11.1	182.14736842105265	174.0
412400040	1441069864	31.259360193381518	122.52513445750077	11.1	182.11578947368423	174.0
412400040	1441069865	31.25930878620471	122.52513214718874	11.1	182.0842105263158	174.0
412400040	1441069866	31.259257391657712	122.5251298428409	11.1	182.05263157894737	174.0
412400040	1441069867	31.259206012324203	122.52512754760086	11.1	182.02105263157895	174.0
412400040	1441069868	31.259154650787902	122.52512526461223	11.1	181.98947368421054	174.0
412400040	1441069869	31.259103309632557	122.52512299701856	11.1	181.95789473684212	174.0
412400040	1441069870	31.259051991441854	122.52512074796344	11.1	181.92631578947368	174.0
412400040	1441069871	31.259000698799547	122.52511852059048	11.1	181.89473684210526	174.0
412400040	1441069872	31.258949434289317	122.52511631804322	11.1	181.86315789473684	174.0
412400040	1441069873	31.258898200494887	122.52511414346519	11.1	181.83157894736843	174.0
412400040	1441069874	31.258847000000003	122.525112	11.1	181.8	174.0
412400040	1441069875	31.258795834238523	122.52510989068995	11.095454545454546	181.8	173.95454545454544
412400040	1441069876	31.258744700045078	122.52510781817246	11.09090909090909	181.8	173.9090909090909
412400040	1441069877	31.25869359310439	122.5251057849838	11.086363636363636	181.8	173.86363636363635
412400040	1441069878	31.25864250910126	122.52510379366011	11.081818181818182	181.8	173.8181818181818
412400040	1441069879	31.258591443720466	122.52510184673766	11.077272727272726	181.8	173.77272727272728
412400040	1441069880	31.258540392646726	122.5250999467526	11.072727272727272	181.8	173.72727272727272
412400040	1441069881	31.25848935156485	122.52509809624118	11.068181818181818	181.8	173.6818181818182
412400040	1441069882	31.258438316159587	122.52509629773955	11.063636363636363	181.8	173.63636363636363
412400040	1441069883	31.258387282115713	122.52509455378392	11.059090909090909	181.8	173.5909090909091
412400040	1441069884	31.258336245117984	122.52509286691046	11.054545454545455	181.8	173.54545454545456
412400040	1441069885	31.25828520085119	122.52509123965532	11.05	181.8	173.5
412400040	1441069886	31.258234145000067	122.52508967455469	11.045454545454545	181.8	173.45454545454544
412400040	1441069887	31.258183073249388	122.52508817414474	11.040909090909091	181.8	173.4090909090909
412400040	1441069888	31.258131981283938	122.52508674096163	11.036363636363637	181.8	173.36363636363635
412400040	1441069889	31.25808086478847	122.5250853775415	11.031818181818181	181.8	173.3181818181818
412400040	1441069890	31.258029719447737	122.52508408642052	11.027272727272727	181.8	173.27272727272728
412400040	1441069891	31.257978540946542	122.52508287013481	11.022727272727273	181.8	173.22727272727272
412400040	1441069892	31.25792732496961	122.52508173122051	11.018181818181818	181.8	173.1818181818182
412400040	1441069893	31.257876067201718	122.52508067221376	11.013636363636364	181.8	173.13636363636363
412400040	1441069894	31.257824763327644	122.52507969565066	11.00909090909091	181.8	173.0909090909091
412400040	1441069895	31.257773409032158	122.52507880406736	11.004545454545454	181.8	173.04545454545456
412400040	1441069896	31.257721999999998	122.525078	11.0	181.8	173.0
412400040	1441069897	31.257670534966135	122.52507728265395	11.01	181.82000000000002	173.1
412400040	1441069898	31.25761902486628	122.52507663791211	11.02	181.84	173.2
412400040	1441069899	31.25756748368632	122.52507604832662	11.03	181.86	173.3
412400040	1441069900	31.257515925412186	122.52507549644979	11.04	181.88	173.4
412400040	1441069901	31.25746436402976	122.52507496483383	11.05	181.9	173.5
412400040	1441069902	31.25741281352495	122.52507443603112	11.06	181.92000000000002	173.6
412400040	1441069903	31.257361287883665	122.52507389259394	11.07	181.94	173.7
412400040	1441069904	31.257309801091807	122.52507331707476	11.08	181.96	173.8
412400040	1441069905	31.257258367135275	122.52507269202594	11.09	181.98	173.9
412400040	1441069906	31.257206999999994	122.525072	11.1	182.0	174.0
412400040	1441069907	31.257155709542342	122.52507122645892	11.1	181.93333333333334	174.0
412400040	1441069908	31.257104489100694	122.52507036850287	11.1	181.86666666666667	174.0
412400040	1441069909	31.25705332788387	122.52506942614143	11.1	181.8	174.0
412400040	1441069910	31.257002215100727	122.52506839938427	11.1	181.73333333333335	174.0
412400040	1441069911	31.256951139960137	122.52506728824102	11.1	181.66666666666669	174.0
412400040	1441069912	31.256900091670918	122.52506609272136	11.1	181.6	174.0
412400040	1441069913	31.256849059441926	122.52506481283486	11.1	181.53333333333336	174.0
412400040	1441069914	31.256798032482006	122.52506344859118	11.1	181.4666666666667	174.0
412400040	1441069915	31.256746999999997	122.525062	11.1	181.4	174.0
412400040	1441069916	31.25669595181184	122.52506047045088	11.081818181818182	181.31818181818184	173.9090909090909
412400040	1441069917	31.256644880161783	122.52505887685314	11.063636363636363	181.23636363636365	173.8181818181818
412400040	1441069918	31.256593777901205	122.52505723949605	11.045454545454545	181.15454545454548	173.72727272727272
412400040	1441069919	31.25654263788144	122.52505557866887	11.027272727272727	181.07272727272726	173.63636363636363
412400040	1441069920	31.256491452953863	122.52505391466073	11.00909090909091	180.9909090909091	173.54545454545456
412400040	1441069921	31.2564402159698	122.52505226776076	10.99090909090909	180.9090909090909	173.45454545454544
412400040	1441069922	31.256388919780647	122.52505065825807	10.972727272727273	180.82727272727274	173.36363636363635
412400040	1441069923	31.256337557237718	122.52504910644167	10.954545454545455	180.74545454545452	173.27272727272728
412400040	1441069924	31.2562861211924	122.52504763260056	10.936363636363637	180.66363636363636	173.1818181818182
412400040	1441069925	31.256234604496033	122.52504625702372	10.918181818181818	180.58181818181816	173.0909090909091
412400040	1441069926	31.256182999999993	122.525045	10.9	180.5	173.0
412400040	1441069927	31.256131311990377	122.52504387274334	10.925	180.54999999999998	173.125
412400040	1441069928	31.25607959049229	122.52504285016761	10.95	180.60000000000002	173.25
412400040	1441069929	31.256027896965666	122.52504189811175	10.975	180.65	173.375
412400040	1441069930	31.25597629287034	122.52504098241484	11.0	180.70000000000002	173.5
412400040	1441069931	31.255924839666225	122.525040068916	11.025	180.75	173.625
412400040	1441069932	31.255873598813206	122.52503912345436	11.05	180.8	173.74999999999997
412400040	1441069933	31.25582263177116	122.52503811186928	11.075	180.85000000000002	173.875
412400040	1441069934	31.255772000000007	122.52503700000001	11.1	180.9	174.0
412400040	1441069935	31.25572174379886	122.52503576044538	11.095454545454546	181.00454545454548	174.0
412400040	1441069936	31.25567181882406	122.52503439284186	11.09090909090909	181.10909090909092	174.0
412400040	1441069937	31.255622159571146	122.52503290358524	11.086363636363636	181.21363636363637	174.0
412400040	1441069938	31.25557270053566	122.52503129907136	11.081818181818182	181.31818181818184	174.0
412400040	1441069939	31.255523376213155	122.52502958569605	11.077272727272726	181.4227272727273	174.0
412400040	1441069940	31.2554741210992	122.52502776985503	11.072727272727272	181.52727272727273	174.0
412400040	1441069941	31.255424869689353	122.52502585794413	11.068181818181818	181.6318181818182	174.0
412400040	1441069942	31.255375556479123	122.52502385635913	11.063636363636363	181.73636363636365	174.0
412400040	1441069943	31.25532611596408	122.5250217714958	11.059090909090909	181.8409090909091	174.0
412400040	1441069944	31.255276482639758	122.52501960974985	11.054545454545455	181.94545454545457	174.0
412400040	1441069945	31.255226591001712	122.52501737751706	11.05	182.05	174.0
412400040	1441069946	31.255176375545474	122.52501508119317	11.045454545454545	182.15454545454546	174.0
412400040	1441069947	31.255125770766575	122.52501272717389	11.040909090909091	182.25909090909093	174.0
412400040	1441069948	31.25507471116056	122.52501032185496	11.036363636363637	182.36363636363637	174.0
412400040	1441069949	31.255023131222966	122.5250078716321	11.031818181818181	182.46818181818182	174.0
412400040	1441069950	31.254970965449324	122.52500538290099	11.027272727272727	182.5727272727273	174.0
412400040	1441069951	31.254918148335165	122.52500286205736	11.022727272727273	182.67727272727274	174.0
412400040	1441069952	31.254864614376004	122.52500031549687	11.018181818181818	182.78181818181818	174.0
412400040	1441069953	31.254810298067383	122.52499774961521	11.013636363636364	182.88636363636365	174.0
412400040	1441069954	31.254755133904833	122.5249951708081	11.00909090909091	182.9909090909091	174.0
412400040	1441069955	31.25469905638387	122.52499258547111	11.004545454545454	183.09545454545454	174.0
412400040	1441069956	31.254642	122.52499	11.0	183.20000000000002	174.0
412400040	1441069957	31.25458397382285	122.52498741972039	11.0	183.23333333333332	174.0
412400040	1441069958	31.254525285218495	122.52498484567816	11.0	183.26666666666668	174.0
412400040	1441069959	31.25446631612703	122.52498227784923	11.0	183.3	174.0
412400040	1441069960	31.25440744848867	122.5249797162094	11.0	183.33333333333334	174.0
412400040	1441069961	31.254349064243563	122.52497716073452	11.0	183.36666666666667	174.0
412400040	1441069962	31.25429154533194	122.52497461140038	11.0	183.4	174.0
412400040	1441069963	31.254235273693983	122.52497206818275	11.0	183.43333333333334	174.0
412400040	1441069964	31.254180631269925	122.52496953105741	11.0	183.4666666666667	174.0
412400040	1441069965	31.254128	122.524967	11.0	183.5	174.0
412400040	1441069966	31.25407763549682	122.52496447796847	11.0	183.43	173.9
412400040	1441069967	31.254029288062462	122.52496197984937	11.0	183.36	173.8
412400040	1441069968	31.25398258167144	122.52495952351154	11.0	183.29	173.7
412400040	1441069969	31.253937140298184	122.52495712682375	11.0	183.22	173.6
412400040	1441069970	31.253892587917132	122.5249548076548	11.0	183.15	173.5
412400040	1441069971	31.253848548502738	122.52495258387349	11.0	183.08	173.4
412400040	1441069972	31.2538046460294	122.52495047334857	11.0	183.01000000000002	173.3
412400040	1441069973	31.253760504471572	122.52494849394883	11.0	182.94	173.2
412400040	1441069974	31.253715747803636	122.52494666354308	11.0	182.87	173.1
412400040	1441069975	31.253669999999996	122.524945	11.0	182.8	173.0
412400040	1441069976	31.253622973828524	122.5249435138071	11.0	182.65454545454546	173.0
412400040	1441069977	31.253574737231	122.52494218592686	11.0	182.5090909090909	173.0
412400040	1441069978	31.253525446942653	122.52494098994055	11.0	182.36363636363635	173.0
412400040	1441069979	31.253475259698806	122.5249398994295	11.0	182.21818181818182	173.0
412400040	1441069980	31.253424332234683	122.52493888797507	11.0	182.07272727272726	173.0
412400040	1441069981	31.253372821285573	122.52493792915864	11.0	181.92727272727274	173.0
412400040	1441069982	31.253320883586742	122.52493699656169	11.0	181.78181818181818	173.0
412400040	1441069983	31.253268675873485	122.52493606376576	11.0	181.63636363636365	173.0
412400040	1441069984	31.253216354881072	122.52493510435241	11.0	181.4909090909091	173.0
412400040	1441069985	31.25316407734482	122.52493409190325	11.0	181.34545454545454	173.0
412400040	1441069986	31.253111999999998	122.524933	11.0	181.2	173.0
412400040	1441069987	31.25306025146402	122.52493180567315	11.0	181.35	173.125
412400040	1441069988	31.25300884788262	122.52493049974821	11.0	181.5	173.25
412400040	1441069989	31.25295777728367	122.5249290764995	11.0	181.65	173.375
412400040	1441069990	31.252907027694995	122.5249275302013	11.0	181.79999999999998	173.5
412400040	1441069991	31.25285658714445	122.52492585512789	11.0	181.95000000000002	173.625
412400040	1441069992	31.25280644365987	122.52492404555368	11.0	182.1	173.74999999999997
412400040	1441069993	31.252756585269104	122.52492209575293	11.0	182.25	173.875
412400040	1441069994	31.252707	122.52492	11.0	182.4	174.0
412400040	1441069995	31.252657668555813	122.52491775563286	11.0	182.4	174.0
412400040	1441069996	31.25260854234143	122.52491537224395	11.0	182.4	174.0
412400040	1441069997	31.252559565437206	122.52491286248924	11.0	182.4	174.0
412400040	1441069998	31.25251068192342	122.5249102390248	11.0	182.4	174.0
412400040	1441069999	31.252461835880414	122.52490751450655	11.0	182.4	174.0
412400040	1441070000	31.252412971388488	122.52490470159043	11.0	182.4	174.0
412400040	1441070001	31.25236403252798	122.5249018129324	11.0	182.4	174.0
412400040	1441070002	31.252314963379177	122.52489886118838	11.0	182.4	174.0
412400040	1441070003	31.252265708022403	122.52489585901421	11.0	182.4	174.0
412400040	1441070004	31.252216210537988	122.5248928190658	11.0	182.4	174.0
412400040	1441070005	31.252166415006204	122.52488975399896	11.0	182.4	174.0
412400040	1441070006	31.252116265507393	122.52488667646958	11.0	182.4	174.0
412400040	1441070007	31.252065706121858	122.52488359913339	11.0	182.4	174.0
412400040	1441070008	31.252014680929904	122.52488053464623	11.0	182.4	174.0
412400040	1441070009	31.25196313401184	122.52487749566386	11.0	182.4	174.0
412400040	1441070010	31.251911009447973	122.524874494842	11.0	182.4	174.0
412400040	1441070011	31.25185825131861	122.52487154483636	11.0	182.4	174.0
412400040	1441070012	31.251804803704054	122.52486865830265	11.0	182.4	174.0
412400040	1441070013	31.251750610684617	122.52486584789652	11.0	182.4	174.0
412400040	1441070014	31.2516956163406	122.52486312627364	11.0	182.4	174.0
412400040	1441070015	31.251639764752284	122.52486050608962	11.0	182.4	174.0
412400040	1441070016	31.251582999999997	122.52485799999998	11.0	182.4	174.0
412400040	1441070017	31.251525336399816	122.52485561700104	10.988888888888889	182.3	173.88888888888889
412400040	1441070018	31.251467069211046	122.52485335145202	10.977777777777778	182.20000000000002	173.77777777777777
412400040	1441070019	31.2514085639288	122.5248511940528	10.966666666666667	182.1	173.66666666666666
412400040	1441070020	31.251350186048203	122.52484913550333	10.955555555555556	182.0	173.55555555555554
412400040	1441070021	31.25129230106437	122.52484716650356	10.944444444444445	181.9	173.44444444444443
412400040	1441070022	31.25123527447249	122.52484527775337	10.933333333333334	181.8	173.33333333333334
412400040	1441070023	31.25117947176767	122.52484345995273	10.922222222222222	181.7	173.22222222222223
412400040	1441070024	31.251125258445118	122.52484170380163	10.911111111111111	181.6	173.11111111111111
412400040	1441070025	31.25107300000001	122.52483999999998	10.9	181.5	173.0
412400040	1441070026	31.251022938584768	122.52483834045259	10.91	181.66	173.0
412400040	1441070027	31.250974822980876	122.52483672188337	10.92	181.82000000000002	173.0
412400040	1441070028	31.250928278627025	122.52483514222112	10.93	181.98	173.0
412400040	1441070029	31.250882930961907	122.52483359939457	10.94	182.14000000000001	173.0
412400040	1441070030	31.25083840542421	122.52483209133258	10.95	182.3	173.0
412400040	1441070031	31.250794327452596	122.52483061596394	10.96	182.46	173.0
412400040	1441070032	31.250750322485725	122.5248291712175	10.97	182.62	173.0
412400040	1441070033	31.25070601596225	122.52482775502209	10.98	182.78	173.0
412400040	1441070034	31.250661033320785	122.52482636530664	10.99	182.94000000000003	173.0
412400040	1441070035	31.250615	122.524825	11.0	183.10000000000002	173.0
412400040	1441070036	31.25056763147298	122.52482365402562	10.99090909090909	183.00909090909093	173.0909090909091
412400040	1441070037	31.250519003350856	122.52482231028496	10.981818181818182	182.9181818181818	173.1818181818182
412400040	1441070038	31.250469281279237	122.52482094867413	10.972727272727273	182.82727272727274	173.27272727272728
412400040	1441070039	31.250418630903745	122.52481954908919	10.963636363636363	182.73636363636365	173.36363636363635
412400040	1441070040	31.250367217870014	122.5248180914263	10.954545454545455	182.64545454545456	173.45454545454544
412400040	1441070041	31.250315207823665	122.52481655558158	10.945454545454545	182.55454545454546	173.54545454545456
412400040	1441070042	31.250262766410323	122.52481492145128	10.936363636363637	182.46363636363634	173.63636363636363
412400040	1441070043	31.25021005927565	122.52481316893166	10.927272727272728	182.37272727272727	173.72727272727272
412400040	1441070044	31.25015725206526	122.52481127791901	10.918181818181818	182.28181818181818	173.8181818181818
412400040	1441070045	31.250104510424844	122.52480922830968	10.90909090909091	182.1909090909091	173.9090909090909
412400040	1441070046	31.250051999999997	122.52480699999998	10.9	182.1	174.0
412400040	1441070047	31.249999851050003	122.52480458201164	10.9125	182.06249999999997	173.875
412400040	1441070048	31.249948052288467	122.52480199986725	10.925	182.025	173.74999999999997
412400040	1441070049	31.249896557042568	122.52479928821475	10.9375	181.9875	173.625
412400040	1441070050	31.24984531863954	122.52479648170187	10.95	181.95000000000002	173.5
412400040	1441070051	31.24979429040655	122.52479361497636	10.9625	181.9125	173.375
412400040	1441070052	31.249743425670843	122.52479072268584	10.975	181.875	173.25
412400040	1441070053	31.249692677759587	122.52478783947788	10.9875	181.83750000000003	173.125
412400040	1441070054	31.249641999999998	122.52478500000001	11.0	181.8	173.0
412400040	1441070055	31.24959135291576	122.52478223319699	11.0	181.8	173.0
412400040	1441070056	31.249540725816463	122.52477954520316	11.0	181.8	173.0
412400040	1441070057	31.24949011520814	122.52477693645015	11.0	181.8	173.0
412400040	1441070058	31.249439517596898	122.5247744073696	11.0	181.8	173.0
412400040	1441070059	31.24938892948876	122.5247719583932	11.0	181.8	173.0
412400040	1441070060	31.249338347389806	122.5247695899526	11.0	181.8	173.0
412400040	1441070061	31.2492877678061	122.52476730247946	11.0	181.8	173.0
412400040	1441070062	31.24923718724369	122.5247650964054	11.0	181.8	173.0
412400040	1441070063	31.249186602208642	122.52476297216212	11.0	181.8	173.0
412400040	1441070064	31.24913600920702	122.52476093018126	11.0	181.8	173.0
412400040	1441070065	31.249085404744882	122.52475897089444	11.0	181.8	173.0
412400040	1441070066	31.249034785328274	122.52475709473337	11.0	181.8	173.0
412400040	1441070067	31.248984147463283	122.52475530212965	11.0	181.8	173.0
412400040	1441070068	31.248933487655933	122.52475359351496	11.0	181.8	173.0
412400040	1441070069	31.24888280241231	122.52475196932096	11.0	181.8	173.0
412400040	1441070070	31.24883208823847	122.52475042997925	11.0	181.8	173.0
412400040	1441070071	31.248781341640463	122.52474897592151	11.0	181.8	173.0
412400040	1441070072	31.24873055912435	122.5247476075794	11.0	181.8	173.0
412400040	1441070073	31.248679737196184	122.52474632538456	11.0	181.8	173.0
412400040	1441070074	31.248628872362044	122.52474512976862	11.0	181.8	173.0
412400040	1441070075	31.24857796112795	122.52474402116323	11.0	181.8	173.0
412400040	1441070076	31.248526999999992	122.52474300000002	11.0	181.8	173.0
412400040	1441070077	31.24847598660832	122.52474206101796	10.99	181.75000000000003	173.1
412400040	1441070078	31.24842492307956	122.52474117618536	10.98	181.70000000000002	173.2
412400040	1441070079	31.248373812664404	122.52474031177788	10.97	181.65000000000003	173.3
412400040	1441070080	31.248322658613585	122.52473943407121	10.96	181.60000000000002	173.4
412400040	1441070081	31.248271464177833	122.52473850934125	10.95	181.55	173.5
412400040	1441070082	31.248220232607842	122.52473750386382	10.94	181.5	173.6
412400040	1441070083	31.248168967154356	122.52473638391491	10.93	181.45000000000002	173.7
412400040	1441070084	31.248117671068076	122.52473511577054	10.92	181.4	173.8
412400040	1441070085	31.248066347599707	122.52473366570686	10.91	181.35000000000002	173.9
412400040	1441070086	31.248015	122.524732	10.9	181.3	174.0
412400040	1441070087	31.24796363244959	122.52473009351296	10.922222222222222	181.44444444444446	174.0
412400040	1441070088	31.24791225284902	122.52472795545567	10.944444444444445	181.5888888888889	174.0
412400040	1441070089	31.24786087002875	122.52472560362477	10.966666666666667	181.73333333333335	174.0
412400040	1441070090	31.247809492819236	122.52472305581686	10.988888888888889	181.87777777777777	174.0
412400040	1441070091	31.24775813005099	122.52472032982848	11.011111111111111	182.02222222222224	174.0
412400040	1441070092	31.247706790554464	122.52471744345615	11.033333333333333	182.16666666666666	174.0
412400040	1441070093	31.24765548316015	122.52471441449634	11.055555555555555	182.3111111111111	174.0
412400040	1441070094	31.247604216698495	122.5247112607455	11.077777777777778	182.45555555555555	174.0
412400040	1441070095	31.247552999999996	122.524708	11.1	182.6	174.0
412400040	1441070096	31.24750183932097	122.52470465143873	11.09090909090909	182.64545454545456	173.9090909090909
412400040	1441070097	31.247450730621114	122.52470123977056	11.081818181818182	182.69090909090906	173.8181818181818
412400040	1441070098	31.24739966728598	122.52469779108685	11.072727272727272	182.73636363636362	173.72727272727272
412400040	1441070099	31.24734864270109	122.52469433147888	11.063636363636363	182.78181818181818	173.63636363636363
412400040	1441070100	31.247297650252023	122.52469088703788	11.054545454545455	182.82727272727274	173.54545454545456
412400040	1441070101	31.247246683324278	122.524687483855	11.045454545454545	182.87272727272727	173.45454545454544
412400040	1441070102	31.24719573530343	122.5246841480214	11.036363636363637	182.9181818181818	173.36363636363635
412400040	1441070103	31.24714479957502	122.5246809056281	11.027272727272727	182.96363636363637	173.27272727272728
412400040	1441070104	31.24709386952461	122.52467778276615	11.018181818181818	183.00909090909093	173.1818181818182
412400040	1441070105	31.24704293853776	122.52467480552646	11.00909090909091	183.05454545454546	173.0909090909091
412400040	1441070106	31.24699199999999	122.52467199999998	11.0	183.10000000000002	173.0
412400040	1441070107	31.246941048501302	122.52466938434563	11.011111111111111	182.9777777777778	173.0
412400040	1441070108	31.24689008344929	122.52466694499479	11.022222222222222	182.85555555555555	173.0
412400040	1441070109	31.24683910545593	122.52466466044692	11.033333333333333	182.73333333333332	173.0
412400040	1441070110	31.24678811513326	122.52466250920156	11.044444444444444	182.61111111111111	173.0
412400040	1441070111	31.24673711309326	122.52466046975833	11.055555555555555	182.4888888888889	173.0
412400040	1441070112	31.24668609994793	122.52465852061687	11.066666666666666	182.36666666666667	173.0
412400040	1441070113	31.246635076309285	122.52465664027683	11.077777777777778	182.24444444444444	173.0
412400040	1441070114	31.246584042789305	122.52465480723795	11.088888888888889	182.12222222222223	173.0
412400040	1441070115	31.24653299999999	122.52465300000001	11.1	182.0	173.0
412400040	1441070116	31.24648194984437	122.52465120074157	11.095238095238095	182.0047619047619	173.0
412400040	1441070117	31.24643089938938	122.52464940635613	11.09047619047619	182.0095238095238	173.0
412400040	1441070118	31.246379856993066	122.52464761741598	11.085714285714285	182.0142857142857	173.0
412400040	1441070119	31.24632883101338	122.52464583449334	11.08095238095238	182.01904761904763	173.0
412400040	1441070120	31.24627782980832	122.52464405816049	11.076190476190476	182.02380952380952	173.0
412400040	1441070121	31.246226861735888	122.5246422889897	11.071428571428571	182.0285714285714	173.0
412400040	1441070122	31.246175935154096	122.52464052755317	11.066666666666666	182.03333333333333	173.0
412400040	1441070123	31.246125058420905	122.5246387744232	11.061904761904762	182.03809523809522	173.0
412400040	1441070124	31.246074239894305	122.52463703017202	11.057142857142857	182.04285714285714	173.0
412400040	1441070125	31.246023487932305	122.52463529537188	11.052380952380952	182.04761904761904	173.0
412400040	1441070126	31.245972810892905	122.524633570595	11.047619047619047	182.05238095238096	173.0
412400040	1441070127	31.24592221713408	122.52463185641366	11.042857142857143	182.05714285714288	173.0
412400040	1441070128	31.245871715013838	122.52463015340008	11.038095238095238	182.06190476190477	173.0
412400040	1441070129	31.245821312890165	122.52462846212654	11.033333333333333	182.06666666666666	173.0
412400040	1441070130	31.24577101912106	122.52462678316525	11.028571428571428	182.07142857142858	173.0
412400040	1441070131	31.245720842064504	122.52462511708843	11.023809523809524	182.07619047619048	173.0
412400040	1441070132	31.245670790078517	122.52462346446836	11.019047619047619	182.0809523809524	173.0
412400040	1441070133	31.245620871521066	122.52462182587725	11.014285714285714	182.0857142857143	173.0
412400040	1441070134	31.245571094750165	122.52462020188732	11.00952380952381	182.09047619047618	173.0
412400040	1441070135	31.245521468123822	122.52461859307083	11.004761904761905	182.0952380952381	173.0
412400040	1441070136	31.245471999999992	122.52461699999999	11.0	182.1	173.0
412400040	1441070137	31.245422666777092	122.52461541849348	11.0	182.11111111111111	173.11111111111111
412400040	1441070138	31.245373317014952	122.5246138253557	11.0	182.12222222222223	173.22222222222223
412400040	1441070139	31.245323767313817	122.52461219263758	11.0	182.13333333333333	173.33333333333334
412400040	1441070140	31.245273834273895	122.52461049239001	11.0	182.14444444444445	173.44444444444443
412400040	1441070141	31.245223334495417	122.5246086966641	11.0	182.15555555555554	173.55555555555554
412400040	1441070142	31.24517208457859	122.52460677751093	11.0	182.16666666666666	173.66666666666666
412400040	1441070143	31.245119901123605	122.52460470698166	11.0	182.17777777777775	173.77777777777777
412400040	1441070144	31.245066600730684	122.52460245712759	11.0	182.18888888888887	173.88888888888889
412400040	1441070145	31.245011999999992	122.5246	11.0	182.2	174.0
412400040	1441070146	31.244956011804337	122.52459731869702	11.011111111111111	182.4111111111111	174.0
412400040	1441070147	31.244898934107017	122.5245944405032	11.022222222222222	182.62222222222223	174.0
412400040	1441070148	31.244841161143984	122.52459140374964	11.033333333333333	182.83333333333331	174.0
412400040	1441070149	31.24478308715116	122.52458824676732	11.044444444444444	183.04444444444442	174.0
412400040	1441070150	31.244725106364545	122.52458500788714	11.055555555555555	183.25555555555556	174.0
412400040	1441070151	31.244667613020113	122.5245817254398	11.066666666666666	183.46666666666667	174.0
412400040	1441070152	31.244611001353864	122.52457843775586	11.077777777777778	183.67777777777778	174.0
412400040	1441070153	31.24455566560181	122.52457518316584	11.088888888888889	183.88888888888889	174.0
412400040	1441070154	31.244502	122.52457199999999	11.1	184.1	174.0
412400040	1441070155	31.244450288954376	122.52456891887716	11.091666666666667	184.00833333333333	173.91666666666666
412400040	1441070156	31.244400377550487	122.52456593957048	11.083333333333332	183.91666666666666	173.83333333333331
412400040	1441070157	31.244352001043765	122.52456305414165	11.075	183.825	173.74999999999997
412400040	1441070158	31.244304894689655	122.52456025465254	11.066666666666666	183.73333333333332	173.66666666666666
412400040	1441070159	31.24425879374359	122.52455753316497	11.058333333333334	183.64166666666665	173.58333333333334
412400040	1441070160	31.244213433460974	122.52455488174085	11.05	183.54999999999998	173.5
412400040	1441070161	31.244168549097196	122.52455229244215	11.041666666666666	183.45833333333334	173.41666666666666
412400040	1441070162	31.244123875907693	122.52454975733079	11.033333333333333	183.36666666666667	173.33333333333334
412400040	1441070163	31.244079149147844	122.52454726846884	11.025	183.275	173.25
412400040	1441070164	31.24403410407303	122.52454481791833	11.016666666666666	183.18333333333334	173.16666666666666
412400040	1441070165	31.24398847593861	122.52454239774133	11.008333333333333	183.09166666666667	173.08333333333331
412400040	1441070166	31.243942	122.52454	11.0	183.0	173.0
412400040	1441070167	31.243894470658617	122.5245376193351	10.988888888888889	182.84444444444443	173.0
412400040	1441070168	31.2438459189003	122.52453526070191	10.977777777777778	182.6888888888889	173.0
412400040	1441070169	31.243796434856964	122.52453293163431	10.966666666666667	182.53333333333333	173.0
412400040	1441070170	31.243746108660552	122.52453063966614	10.955555555555556	182.37777777777777	173.0
412400040	1441070171	31.243695030443	122.52452839233125	10.944444444444445	182.22222222222223	173.0
412400040	1441070172	31.24364329033624	122.5245261971634	10.933333333333334	182.06666666666666	173.0
412400040	1441070173	31.243590978472177	122.52452406169641	10.922222222222222	181.9111111111111	173.0
412400040	1441070174	31.24353818498279	122.52452199346403	10.911111111111111	181.75555555555556	173.0
412400040	1441070175	31.243485	122.52452	10.9	181.6	173.0
412400040	1441070176	31.24343150604451	122.52451808578375	10.895	181.55	173.05
412400040	1441070177	31.243377755192064	122.52451624307767	10.89	181.5	173.1
412400040	1441070178	31.243323791907162	122.52451446108986	10.885	181.45000000000002	173.15
412400040	1441070179	31.243269660654295	122.52451272902859	10.88	181.39999999999998	173.2
412400040	1441070180	31.24321540589796	122.52451103610196	10.875	181.35	173.25
412400040	1441070181	31.24316107210267	122.52450937151823	10.870000000000001	181.29999999999998	173.3
412400040	1441070182	31.24310670373291	122.5245077244856	10.865	181.25	173.35
412400040	1441070183	31.24305234525319	122.52450608421233	10.860000000000001	181.2	173.4
412400040	1441070184	31.242998041128008	122.52450443990672	10.855	181.15	173.45
412400040	1441070185	31.242943835821894	122.52450278077704	10.850000000000001	181.1	173.5
412400040	1441070186	31.242889773799305	122.52450109603166	10.845	181.04999999999998	173.54999999999998
412400040	1441070187	31.2428358995248	122.52449937487889	10.84	181.0	173.6
412400040	1441070188	31.242782257462853	122.52449760652713	10.835	180.95	173.64999999999998
412400040	1441070189	31.242728892077984	122.52449578018472	10.83	180.9	173.7
412400040	1441070190	31.242675847834708	122.52449388506014	10.825000000000001	180.85	173.74999999999997
412400040	1441070191	31.242623169197525	122.52449191036177	10.82	180.8	173.8
412400040	1441070192	31.242570900630938	122.5244898452981	10.815000000000001	180.74999999999997	173.85
412400040	1441070193	31.242519086599483	122.52448767907758	10.81	180.7	173.9
412400040	1441070194	31.242467771567668	122.52448540090873	10.805000000000001	180.64999999999998	173.95
412400040	1441070195	31.242416999999993	122.524483	10.8	180.6	174.0
412400040	1441070196	31.242366800464556	122.52448046923654	10.805000000000001	180.65499999999997	173.95
412400040	1441070197	31.24231713794369	122.52447781620967	10.81	180.70999999999998	173.9
412400040	1441070198	31.242267961523318	122.52447505218733	10.815000000000001	180.765	173.85
412400040	1441070199	31.242219220289364	122.52447218843737	10.82	180.82	173.8
412400040	1441070200	31.24217086332771	122.52446923622766	10.825000000000001	180.875	173.74999999999997
412400040	1441070201	31.2421228397243	122.52446620682603	10.83	180.92999999999998	173.7
412400040	1441070202	31.242075098565035	122.52446311150032	10.835	180.98499999999999	173.64999999999998
412400040	1441070203	31.242027588935827	122.52445996151833	10.84	181.04	173.6
412400040	1441070204	31.24198025992257	122.52445676814784	10.845	181.09499999999997	173.54999999999998
412400040	1441070205	31.24193306061119	122.5244535426566	10.850000000000001	181.14999999999998	173.5
412400040	1441070206	31.2418859400876	122.52445029631238	10.855	181.205	173.45
412400040	1441070207	31.241838847437684	122.52444704038291	10.860000000000001	181.26	173.4
412400040	1441070208	31.241791731747366	122.52444378613586	10.865	181.315	173.35
412400040	1441070209	31.24174454210256	122.52444054483901	10.870000000000001	181.37	173.3
412400040	1441070210	31.24169722758916	122.52443732775997	10.875	181.42499999999998	173.25
412400040	1441070211	31.241649737293073	122.52443414616646	10.88	181.48	173.2
412400040	1441070212	31.241602020300217	122.52443101132606	10.885	181.535	173.15
412400040	1441070213	31.241554025696487	122.52442793450646	10.89	181.59	173.1
412400040	1441070214	31.241505702567768	122.52442492697523	10.895	181.645	173.05
412400040	1441070215	31.241456999999993	122.52442199999999	10.9	181.7	173.0
412400040	1441070216	31.241407880852655	122.52441916383967	10.89090909090909	181.72727272727272	173.0
412400040	1441070217	31.241358363079613	122.5244164247187	10.881818181818183	181.75454545454545	173.0
412400040	1441070218	31.241308478408353	122.52441378785284	10.872727272727273	181.78181818181818	173.0
412400040	1441070219	31.241258258566376	122.5244112584579	10.863636363636363	181.8090909090909	173.0
412400040	1441070220	31.241207735281126	122.52440884174963	10.854545454545455	181.83636363636364	173.0
412400040	1441070221	31.241156940280092	122.52440654294374	10.845454545454546	181.86363636363637	173.0
412400040	1441070222	31.24110590529076	122.52440436725597	10.836363636363638	181.8909090909091	173.0
412400040	1441070223	31.24105466204061	122.52440231990204	10.827272727272728	181.91818181818184	173.0
412400040	1441070224	31.241003242257094	122.5244004060976	10.818181818181818	181.94545454545454	173.0
412400040	1441070225	31.240951677667745	122.52439863105836	10.80909090909091	181.97272727272727	173.0
412400040	1441070226	31.240900000000007	122.524397	10.8	182.0	173.0
412400040	1441070227	31.24084825051841	122.52439551448903	10.822222222222223	182.03333333333333	173.0
412400040	1441070228	31.240796508635636	122.52439416149555	10.844444444444445	182.06666666666666	173.0
412400040	1441070229	31.240744863301405	122.52439292434053	10.866666666666667	182.1	173.0
412400040	1441070230	31.240693403465436	122.52439178634509	10.88888888888889	182.13333333333335	173.0
412400040	1441070231	31.240642218077458	122.52439073083026	10.911111111111111	182.16666666666666	173.0
412400040	1441070232	31.24059139608719	122.52438974111719	10.933333333333334	182.20000000000002	173.0
412400040	1441070233	31.240541026444372	122.52438880052698	10.955555555555556	182.23333333333335	173.0
412400040	1441070234	31.240491198098727	122.52438789238086	10.977777777777778	182.26666666666668	173.0
412400040	1441070235	31.240442	122.524387	11.0	182.3	173.0
412400040	1441070236	31.24039349042636	122.52438610685847	10.995	182.31	173.05
412400040	1441070237	31.240345604969757	122.52438519704121	10.99	182.32000000000002	173.1
412400040	1441070238	31.24029824855061	122.52438425478601	10.985	182.33	173.15
412400040	1441070239	31.240251326089286	122.52438326433067	10.98	182.34	173.2
412400040	1441070240	31.240204742506194	122.52438220991303	10.975	182.35	173.25
412400040	1441070241	31.240158402721686	122.52438107577092	10.97	182.36	173.3
412400040	1441070242	31.240112211656182	122.52437984614227	10.965	182.37	173.35
412400040	1441070243	31.240066074230022	122.524378505265	10.96	182.38	173.4
412400040	1441070244	31.24001989536363	122.52437703737705	10.955	182.39000000000001	173.45
412400040	1441070245	31.23997357997735	122.52437542671643	10.95	182.4	173.5
412400040	1441070246	31.239927032991556	122.52437365752115	10.945	182.41	173.54999999999998
412400040	1441070247	31.239880159326592	122.52437171402933	10.94	182.42	173.6
412400040	1441070248	31.23983286390287	122.524369580479	10.935	182.43	173.64999999999998
412400040	1441070249	31.239785051640695	122.52436724110837	10.93	182.44	173.7
412400040	1441070250	31.23973662746044	122.5243646801556	10.925	182.45	173.74999999999997
412400040	1441070251	31.239687496282468	122.52436188185894	10.92	182.46	173.8
412400040	1441070252	31.239637563027095	122.52435883045666	10.915000000000001	182.47	173.85
412400040	1441070253	31.239586732614672	122.52435551018714	10.91	182.48	173.9
412400040	1441070254	31.239534909965524	122.52435190528878	10.905000000000001	182.49	173.95
412400040	1441070255	31.239481999999985	122.524348	10.9	182.5	174.0
412400040	1441070256	31.239427962457942	122.52434379160134	10.9	182.71999999999997	174.0
412400040	1441070257	31.23937297635764	122.52433932954095	10.9	182.94	174.0
412400040	1441070258	31.239317275536905	122.5243346763089	10.9	183.16	174.0
412400040	1441070259	31.239261093833576	122.52432989439498	10.9	183.38	174.0
412400040	1441070260	31.239204665085495	122.52432504628887	10.9	183.59999999999997	174.0
412400040	1441070261	31.23914822313054	122.52432019448003	10.9	183.82	174.0
412400040	1441070262	31.2390920018066	122.5243154014577	10.9	184.04	174.0
412400040	1441070263	31.23903623495159	122.52431072971103	10.9	184.26	174.0
412400040	1441070264	31.238981156403415	122.5243062417289	10.9	184.47999999999996	174.0
412400040	1441070265	31.238926999999997	122.524302	10.9	184.7	174.0
412400040	1441070266	31.238873933981015	122.52429805213882	10.91	184.60999999999999	173.9
412400040	1441070267	31.238821864193046	122.5242943862631	10.92	184.52	173.8
412400040	1441070268	31.238770630884392	122.52429097561661	10.93	184.43	173.7
412400040	1441070269	31.238720074303355	122.52428779344315	10.94	184.34	173.6
412400040	1441070270	31.238670034698195	122.52428481298662	10.95	184.25	173.5
412400040	1441070271	31.23862035231719	122.52428200749102	10.96	184.16	173.4
412400040	1441070272	31.238570867408605	122.52427935020037	10.97	184.07	173.3
412400040	1441070273	31.238521420220724	122.52427681435886	10.98	183.98000000000002	173.2
412400040	1441070274	31.238471851001762	122.52427437321066	10.99	183.89000000000001	173.1
412400040	1441070275	31.238421999999993	122.52427200000001	11.0	183.8	173.0
412400040	1441070276	31.23837174086837	122.52426967205695	10.993333333333334	183.7666666666667	173.03333333333333
412400040	1441070277	31.2383210808788	122.52426738305421	10.986666666666666	183.73333333333335	173.06666666666666
412400040	1441070278	31.238270060707922	122.52426513075022	10.98	183.70000000000002	173.1
412400040	1441070279	31.23821872103235	122.52426291290338	10.973333333333333	183.66666666666669	173.13333333333335
412400040	1441070280	31.23816710252874	122.52426072727216	10.966666666666667	183.63333333333335	173.16666666666666
412400040	1441070281	31.23811524587372	122.52425857161494	10.96	183.6	173.2
412400040	1441070282	31.238063191743908	122.52425644369018	10.953333333333333	183.5666666666667	173.23333333333335
412400040	1441070283	31.23801098081597	122.52425434125631	10.946666666666667	183.53333333333336	173.26666666666665
412400040	1441070284	31.237958653766515	122.52425226207173	10.94	183.5	173.3
412400040	1441070285	31.237906251272197	122.5242502038949	10.933333333333334	183.4666666666667	173.33333333333334
412400040	1441070286	31.23785381400967	122.52424816448428	10.926666666666668	183.43333333333334	173.36666666666665
412400040	1441070287	31.237801382655555	122.52424614159828	10.92	183.4	173.4
412400040	1441070288	31.237748997886506	122.52424413299532	10.913333333333334	183.36666666666667	173.43333333333334
412400040	1441070289	31.237696700379168	122.52424213643393	10.906666666666666	183.33333333333334	173.46666666666667
412400040	1441070290	31.237644530810183	122.52424014967247	10.9	183.3	173.5
412400040	1441070291	31.237592529856187	122.52423817046943	10.893333333333334	183.26666666666668	173.53333333333333
412400040	1441070292	31.237540738193836	122.52423619658326	10.886666666666667	183.23333333333335	173.56666666666666
412400040	1441070293	31.237489196499787	122.52423422577242	10.88	183.20000000000002	173.6
412400040	1441070294	31.237437945450676	122.5242322557954	10.873333333333333	183.16666666666669	173.63333333333333
412400040	1441070295	31.237387025723184	122.52423028441059	10.866666666666667	183.13333333333333	173.66666666666666
412400040	1441070296	31.23733647799392	122.52422830937651	10.860000000000001	183.10000000000002	173.7
412400040	1441070297	31.237286342939573	122.52422632845163	10.853333333333333	183.06666666666666	173.73333333333332
412400040	1441070298	31.237236661236775	122.5242243393944	10.846666666666668	183.03333333333333	173.76666666666665
412400040	1441070299	31.237187473562177	122.5242223399633	10.84	183.00000000000003	173.8
412400040	1441070300	31.237138820592463	122.5242203279168	10.833333333333334	182.96666666666667	173.83333333333331
412400040	1441070301	31.23709074300428	122.52421830101336	10.826666666666668	182.93333333333334	173.86666666666665
412400040	1441070302	31.23704328147429	122.52421625701147	10.82	182.9	173.9
412400040	1441070303	31.236996476679135	122.52421419366966	10.813333333333334	182.86666666666667	173.9333333333333
412400040	1441070304	31.236950369295474	122.52421210874633	10.806666666666667	182.83333333333331	173.96666666666667
412400040	1441070305	31.236904999999986	122.52421	10.8	182.8	174.0
412400040	1441070306	31.23686035661858	122.52420786307998	10.81	182.92	174.0
412400040	1441070307	31.236816215574112	122.52420568519901	10.82	183.04000000000002	174.0
412400040	1441070308	31.2367723004387	122.52420345146069	10.83	183.16	174.0
412400040	1441070309	31.236728334784434	122.52420114696868	10.84	183.28	174.0
412400040	1441070310	31.236684042183445	122.52419875682669	10.850000000000001	183.39999999999998	174.0
412400040	1441070311	31.236639146207793	122.52419626613845	10.860000000000001	183.52	174.0
412400040	1441070312	31.236593370429546	122.52419366000777	10.870000000000001	183.64000000000001	174.0
412400040	1441070313	31.236546438420795	122.5241909235385	10.88	183.76	174.0
412400040	1441070314	31.2364980737536	122.52418804183458	10.89	183.88000000000002	174.0
412400040	1441070315	31.236447999999992	122.52418499999999	10.9	184.0	174.0
412400040	1441070316	31.236396041283466	122.52418179064148	10.9	183.9	173.9
412400040	1441070317	31.236342423933223	122.52417843637645	10.9	183.79999999999998	173.8
412400040	1441070318	31.23628747482993	122.52417496732487	10.9	183.7	173.7
412400040	1441070319	31.236231520854275	122.5241714136067	10.9	183.6	173.6
412400040	1441070320	31.23617488888693	122.52416780534172	10.9	183.49999999999997	173.5
412400040	1441070321	31.236117905808594	122.5241641726496	10.9	183.39999999999998	173.4
412400040	1441070322	31.236060898500003	122.52416054564995	10.9	183.3	173.3
412400040	1441070323	31.23600419384188	122.52415695446226	10.9	183.20000000000002	173.2
412400040	1441070324	31.23594811871496	122.52415342920585	10.9	183.1	173.1
412400040	1441070325	31.235893000000004	122.52415	10.9	183.0	173.0
412400040	1441070326	31.235839085248504	122.52414669134694	10.9	182.92	173.0
412400040	1441070327	31.235786304694845	122.52414350528105	10.9	182.84	173.0
412400040	1441070328	31.235734509244132	122.52414043821987	10.9	182.76	173.0
412400040	1441070329	31.235683549801482	122.52413748658095	10.9	182.67999999999998	173.0
412400040	1441070330	31.23563327727199	122.52413464678182	10.9	182.6	173.0
412400040	1441070331	31.23558354256076	122.52413191524012	10.9	182.51999999999998	173.0
412400040	1441070332	31.23553419657285	122.52412928837342	10.9	182.44	173.0
412400040	1441070333	31.235485090213366	122.5241267625994	10.9	182.35999999999999	173.0
412400040	1441070334	31.2354360743874	122.5241243343357	10.9	182.27999999999997	173.0
412400040	1441070335	31.235387	122.524122	10.9	182.2	173.0
412400040	1441070336	31.23533774451081	122.52411975523671	10.903333333333334	182.23999999999998	173.03333333333333
412400040	1441070337	31.235288291597804	122.52411759259711	10.906666666666666	182.27999999999997	173.06666666666666
412400040	1441070338	31.235238651493475	122.52411550385919	10.91	182.32	173.1
412400040	1441070339	31.23518883443036	122.52411348080095	10.913333333333334	182.36	173.13333333333335
412400040	1441070340	31.235138850641	122.5241115152004	10.916666666666668	182.4	173.16666666666666
412400040	1441070341	31.235088710357875	122.5241095988356	10.92	182.44	173.2
412400040	1441070342	31.235038423813556	122.52410772348458	10.923333333333334	182.48	173.23333333333335
412400040	1441070343	31.234988001240524	122.52410588092545	10.926666666666668	182.51999999999998	173.26666666666665
412400040	1441070344	31.23493745287134	122.52410406293626	10.93	182.56	173.3
412400040	1441070345	31.234886788938482	122.52410226129514	10.933333333333334	182.6	173.33333333333334
412400040	1441070346	31.234836019674507	122.5241004677802	10.936666666666667	182.64	173.36666666666665
412400040	1441070347	31.234785155311936	122.5240986741696	10.94	182.68	173.4
412400040	1441070348	31.23473420608327	122.52409687224147	10.943333333333333	182.72	173.43333333333334
412400040	1441070349	31.23468318222107	122.52409505377399	10.946666666666667	182.76000000000002	173.46666666666667
412400040	1441070350	31.23463209395782	122.52409321054536	10.95	182.8	173.5
412400040	1441070351	31.23458095152606	122.52409133433378	10.953333333333333	182.84	173.53333333333333
412400040	1441070352	31.23452976515829	122.52408941691749	10.956666666666667	182.88	173.56666666666666
412400040	1441070353	31.23447854508706	122.52408745007472	10.96	182.92	173.6
412400040	1441070354	31.234427301544905	122.52408542558372	10.963333333333333	182.96	173.63333333333333
412400040	1441070355	31.234376044764314	122.52408333522278	10.966666666666667	183.00000000000003	173.66666666666666
412400040	1441070356	31.23432478497783	122.5240811707702	10.97	183.04000000000002	173.7
412400040	1441070357	31.234273532417962	122.5240789240043	10.973333333333333	183.08	173.73333333333332
412400040	1441070358	31.234222297317235	122.52407658670339	10.976666666666667	183.12	173.76666666666665
412400040	1441070359	31.234171089908177	122.52407415064582	10.98	183.16	173.8
412400040	1441070360	31.234119920423314	122.52407160760994	10.983333333333334	183.20000000000002	173.83333333333331
412400040	1441070361	31.234068799095148	122.52406894937414	10.986666666666666	183.24	173.86666666666665
412400040	1441070362	31.234017736156222	122.52406616771684	10.99	183.28000000000003	173.9
412400040	1441070363	31.23396674183904	122.52406325441643	10.993333333333334	183.32000000000002	173.9333333333333
412400040	1441070364	31.23391582637612	122.52406020125134	10.996666666666666	183.36	173.96666666666667
412400040	1441070365	31.233865000000005	122.524057	11.0	183.4	174.0
412400040	1441070366	31.233814268471455	122.52405364906875	10.988888888888889	183.35555555555558	173.88888888888889
412400040	1441070367	31.233763619664394	122.52405017337537	10.977777777777778	183.3111111111111	173.77777777777777
412400040	1441070368	31.233713036981	122.52404660446537	10.966666666666667	183.26666666666668	173.66666666666666
412400040	1441070369	31.23366250382346	122.52404297388428	10.955555555555556	183.22222222222223	173.55555555555554
412400040	1441070370	31.233612003593937	122.5240393131775	10.944444444444445	183.17777777777778	173.44444444444443
412400040	1441070371	31.233561519694646	122.52403565389042	10.933333333333334	183.13333333333333	173.33333333333334
412400040	1441070372	31.233511035527755	122.52403202756834	10.922222222222222	183.0888888888889	173.22222222222223
412400040	1441070373	31.233460534495475	122.52402846575647	10.911111111111111	183.04444444444442	173.11111111111111
412400040	1441070374	31.233410000000003	122.524025	10.9	183.0	173.0
412400040	1441070375	31.23335941982742	122.5240216549032	10.90909090909091	182.99090909090907	173.0
412400040	1441070376	31.233308799299547	122.52401842730701	10.918181818181818	182.98181818181817	173.0
412400040	1441070377	31.233258148122054	122.5240153071116	10.927272727272728	182.97272727272727	173.0
412400040	1441070378	31.233207476000658	122.52401228421711	10.936363636363637	182.96363636363634	173.0
412400040	1441070379	31.233156792641058	122.52400934852375	10.945454545454545	182.95454545454544	173.0
412400040	1441070380	31.23310610774893	122.52400648993171	10.954545454545455	182.94545454545454	173.0
412400040	1441070381	31.23305543102999	122.52400369834122	10.963636363636363	182.93636363636364	173.0
412400040	1441070382	31.23300477218995	122.52400096365253	10.972727272727273	182.92727272727274	173.0
412400040	1441070383	31.232954140934474	122.52399827576589	10.981818181818182	182.9181818181818	173.0
412400040	1441070384	31.23290354696925	122.52399562458162	10.99090909090909	182.9090909090909	173.0
412400040	1441070385	31.232853	122.523993	11.0	182.9	173.0
412400040	1441070386	31.23280250689596	122.52399039341995	11.0	182.89	173.0
412400040	1441070387	31.232752063180545	122.52398780223467	11.0	182.88	173.0
412400040	1441070388	31.23270166154072	122.5239852253359	11.0	182.87	173.0
412400040	1441070389	31.23265129466344	122.52398266161545	11.0	182.86	173.0
412400040	1441070390	31.232600955235693	122.52398010996511	11.0	182.85	173.0
412400040	1441070391	31.232550635944424	122.52397756927661	11.0	182.84	173.0
412400040	1441070392	31.232500329476583	122.52397503844179	11.0	182.83	173.0
412400040	1441070393	31.23245002851917	122.52397251635242	11.0	182.82	173.0
412400040	1441070394	31.232399725759123	122.52397000190028	11.0	182.81	173.0
412400040	1441070395	31.23234941388343	122.52396749397717	11.0	182.8	173.0
412400040	1441070396	31.232299085579005	122.52396499147488	11.0	182.79	173.0
412400040	1441070397	31.232248733532867	122.52396249328523	11.0	182.78	173.0
412400040	1441070398	31.232198350431936	122.5239599983	11.0	182.77	173.0
412400040	1441070399	31.2321479289632	122.52395750541102	11.0	182.76000000000002	173.0
412400040	1441070400	31.232097461813588	122.52395501351008	11.0	182.74999999999997	173.0
412400040	1441070401	31.232046941670117	122.52395252148898	11.0	182.73999999999998	173.0
412400040	1441070402	31.231996361219682	122.52395002823957	11.0	182.73	173.0
412400040	1441070403	31.231945713149287	122.52394753265365	11.0	182.71999999999997	173.0
412400040	1441070404	31.231894990145875	122.52394503362301	11.0	182.70999999999998	173.0
412400040	1441070405	31.231844184896424	122.52394253003952	11.0	182.7	173.0
412400040	1441070406	31.23179329008788	122.523940020795	11.0	182.69	173.0
412400040	1441070407	31.231742298407195	122.52393750478123	11.0	182.67999999999998	173.0
412400040	1441070408	31.231691202541334	122.5239349808901	11.0	182.67	173.0
412400040	1441070409	31.23163999517726	122.52393244801343	11.0	182.66	173.0
412400040	1441070410	31.231588669001948	122.52392990504305	11.0	182.64999999999998	173.0
412400040	1441070411	31.23153721670232	122.52392735087079	11.0	182.64	173.0
412400040	1441070412	31.23148563096535	122.5239247843885	11.0	182.63	173.0
412400040	1441070413	31.231433904478006	122.52392220448803	11.0	182.61999999999998	173.0
412400040	1441070414	31.23138202992723	122.52391961006127	11.0	182.60999999999999	173.0
412400040	1441070415	31.231330000000003	122.52391700000001	11.0	182.6	173.0
412400040	1441070416	31.231277832837087	122.52391437540045	10.98	182.54	173.0
412400040	1441070417	31.231225648394716	122.523911746176	10.96	182.48	173.0
412400040	1441070418	31.231173592082897	122.52390912444436	10.94	182.42	173.0
412400040	1441070419	31.23112180931167	122.52390652232317	10.92	182.36	173.0
412400040	1441070420	31.231070445491095	122.5239039519301	10.9	182.3	173.0
412400040	1441070421	31.231019646031225	122.52390142538266	10.88	182.23999999999998	173.0
412400040	1441070422	31.230969556342117	122.52389895479845	10.860000000000001	182.17999999999998	173.0
412400040	1441070423	31.230920321833825	122.52389655229494	10.84	182.12	173.0
412400040	1441070424	31.23087208791644	122.52389422998964	10.82	182.06	173.0
412400040	1441070425	31.230824999999996	122.523892	10.8	182.0	173.0
412400040	1441070426	31.230779122353496	122.52388987000012	10.81	182.01	173.0
412400040	1441070427	31.23073419468149	122.52388782989085	10.82	182.02	173.0
412400040	1441070428	31.230689875547448	122.52388586512978	10.83	182.03	173.0
412400040	1441070429	31.230645823514813	122.52388396117456	10.84	182.04	173.0
412400040	1441070430	31.23060169714699	122.5238821034829	10.850000000000001	182.05	173.0
412400040	1441070431	31.230557155007443	122.52388027751252	10.860000000000001	182.06	173.0
412400040	1441070432	31.23051185565957	122.52387846872116	10.870000000000001	182.07	173.0
412400040	1441070433	31.230465457666778	122.52387666256674	10.88	182.07999999999998	173.0
412400040	1441070434	31.23041761959245	122.52387484450705	10.89	182.09	173.0
412400040	1441070435	31.230367999999995	122.52387300000001	10.9	182.1	173.0
412400040	1441070436	31.230316370748234	122.52387111460251	10.9	182.04	173.1
412400040	1441070437	31.23026295687794	122.52386917426712	10.9	181.98	173.2
412400040	1441070438	31.230208096725367	122.52386716504525	10.9	181.92000000000002	173.3
412400040	1441070439	31.23015212862676	122.52386507298847	10.9	181.86	173.4
412400040	1441070440	31.23009539091836	122.52386288414826	10.9	181.79999999999998	173.5
412400040	1441070441	31.2300382219365	122.52386058457616	10.9	181.73999999999998	173.6
412400040	1441070442	31.229980960017425	122.52385816032373	10.9	181.68	173.7
412400040	1441070443	31.229923943497447	122.5238555974425	10.9	181.62	173.8
412400040	1441070444	31.229867510712868	122.52385288198407	10.9	181.56	173.9
412400040	1441070445	31.229812	122.52385	10.9	181.5	174.0
412400040	1441070446	31.229757671556122	122.52384694481593	10.90909090909091	181.64545454545456	174.0
412400040	1441070447	31.2297044730223	122.52384373885381	10.918181818181818	181.7909090909091	174.0
412400040	1441070448	31.229652273900523	122.52384041180963	10.927272727272728	181.93636363636367	174.0
412400040	1441070449	31.229600943692812	122.52383699337928	10.936363636363637	182.0818181818182	174.0
412400040	1441070450	31.229550351901143	122.52383351325864	10.945454545454545	182.22727272727275	174.0
412400040	1441070451	31.229500368027526	122.52383000114347	10.954545454545455	182.37272727272727	174.0
412400040	1441070452	31.229450861573955	122.52382648672958	10.963636363636363	182.51818181818183	174.0
412400040	1441070453	31.229401702042416	122.52382299971265	10.972727272727273	182.66363636363636	174.0
412400040	1441070454	31.229352758934922	122.52381956978833	10.981818181818182	182.8090909090909	174.0
412400040	1441070455	31.22930390175346	122.52381622665224	10.99090909090909	182.95454545454547	174.0
412400040	1441070456	31.229255	122.523813	11.0	183.10000000000002	174.0
412400040	1441070457	31.229205944777984	122.52380991350279	10.994736842105263	183.00526315789475	173.9473684210526
412400040	1441070458	31.22915671359669	122.52380696673468	10.989473684210527	182.91052631578947	173.89473684210526
412400040	1441070459	31.229107305566757	122.52380415324545	10.98421052631579	182.81578947368422	173.8421052631579
412400040	1441070460	31.229057719798934	122.52380146658486	10.978947368421053	182.72105263157897	173.78947368421052
412400040	1441070461	31.22900795540388	122.52379890030268	10.973684210526315	182.6263157894737	173.73684210526315
412400040	1441070462	31.228958011492267	122.52379644794874	10.968421052631578	182.53157894736844	173.68421052631578
412400040	1441070463	31.228907887174827	122.52379410307285	10.963157894736842	182.43684210526317	173.6315789473684
412400040	1441070464	31.228857581562234	122.52379185922486	10.957894736842105	182.34210526315792	173.57894736842104
412400040	1441070465	31.228807093765177	122.52378970995457	10.952631578947368	182.24736842105264	173.52631578947367
412400040	1441070466	31.228756422894325	122.52378764881183	10.947368421052632	182.15263157894736	173.47368421052633
412400040	1441070467	31.2287055680604	122.52378566934655	10.942105263157895	182.05789473684212	173.42105263157893
412400040	1441070468	31.228654528374054	122.52378376510858	10.936842105263159	181.96315789473687	173.3684210526316
412400040	1441070469	31.228603302945995	122.52378192964778	10.931578947368422	181.8684210526316	173.3157894736842
412400040	1441070470	31.22855189088691	122.52378015651412	10.926315789473685	181.77368421052634	173.26315789473685
412400040	1441070471	31.228500291307476	122.52377843925748	10.921052631578947	181.67894736842106	173.21052631578948
412400040	1441070472	31.228448503318383	122.52377677142782	10.91578947368421	181.58421052631581	173.1578947368421
412400040	1441070473	31.22839652603031	122.52377514657502	10.910526315789474	181.48947368421057	173.10526315789474
412400040	1441070474	31.228344358553954	122.52377355824909	10.905263157894737	181.39473684210526	173.05263157894737
412400040	1441070475	31.228291999999993	122.523772	10.9	181.3	173.0
412400040	1441070476	31.228239474769552	122.52377046372496	10.91	181.38000000000002	173.1
412400040	1441070477	31.228186908425634	122.52376893471029	10.92	181.46	173.2
412400040	1441070478	31.22813445182163	122.52376739658952	10.93	181.54	173.3
412400040	1441070479	31.22808225581097	122.52376583299629	10.94	181.62	173.4
412400040	1441070480	31.228030471247113	122.52376422756421	10.95	181.7	173.5
412400040	1441070481	31.22797924898346	122.52376256392692	10.96	181.78000000000003	173.6
412400040	1441070482	31.227928739873498	122.52376082571814	10.97	181.86	173.7
412400040	1441070483	31.227879094770607	122.52375899657159	10.98	181.94	173.8
412400040	1441070484	31.2278304645283	122.52375706012094	10.99	182.02	173.9
412400040	1441070485	31.227783000000002	122.523755	11.0	182.1	174.0
412400040	1441070486	31.227736769382414	122.52375280284616	11.0	182.13	174.0
412400040	1441070487	31.227691510245275	122.52375046731137	11.0	182.16	174.0
412400040	1441070488	31.227646877501584	122.52374799505131	11.0	182.19	174.0
412400040	1441070489	31.227602526064278	122.52374538772159	11.0	182.22	174.0
412400040	1441070490	31.227558110846342	122.52374264697788	11.0	182.25	174.0
412400040	1441070491	31.22751328676071	122.52373977447587	11.0	182.28	174.0
412400040	1441070492	31.227467708720337	122.52373677187128	11.0	182.31	174.0
412400040	1441070493	31.227421031638144	122.5237336408199	11.0	182.34	174.0
412400040	1441070494	31.227372910427068	122.52373038297753	11.0	182.37	174.0
412400040	1441070495	31.22732299999999	122.523727	11.0	182.4	174.0
412400040	1441070496	31.227271070700144	122.52372349889114	11.0	182.46	173.9
412400040	1441070497	31.227217354591968	122.52371990804662	11.0	182.51999999999998	173.8
412400040	1441070498	31.2271621991702	122.52371626120993	11.0	182.57999999999998	173.7
412400040	1441070499	31.22710595192963	122.52371259212441	11.0	182.64	173.6
412400040	1441070500	31.22704896036503	122.52370893453335	11.0	182.7	173.5
412400040	1441070501	31.22699157197119	122.52370532217984	11.0	182.76000000000002	173.4
412400040	1441070502	31.22693413424293	122.52370178880695	11.0	182.82	173.3
412400040	1441070503	31.22687699467509	122.5236983681575	11.0	182.88	173.2
412400040	1441070504	31.226820500762482	122.52369509397431	11.0	182.94	173.1
412400040	1441070505	31.226764999999986	122.52369200000001	11.0	183.0	173.0
412400040	1441070506	31.226710755417376	122.52368911132915	10.99090909090909	182.93636363636364	173.0
412400040	1441070507	31.22665769218399	122.52368641846442	10.981818181818182	182.87272727272727	173.0
412400040	1441070508	31.226605651004107	122.52368390326042	10.972727272727273	182.8090909090909	173.0
412400040	1441070509	31.226554472581984	122.523681547572	10.963636363636363	182.74545454545455	173.0
412400040	1441070510	31.226503997621844	122.52367933325394	10.954545454545455	182.6818181818182	173.0
412400040	1441070511	31.226454066827962	122.52367724216111	10.945454545454545	182.61818181818182	173.0
412400040	1441070512	31.22640452090453	122.52367525614848	10.936363636363637	182.55454545454546	173.0
412400040	1441070513	31.226355200555805	122.523673357071	10.927272727272728	182.4909090909091	173.0
412400040	1441070514	31.226305946485994	122.52367152678372	10.918181818181818	182.42727272727274	173.0
412400040	1441070515	31.226256599399324	122.52366974714167	10.90909090909091	182.36363636363635	173.0
412400040	1441070516	31.22620699999999	122.52366800000001	10.9	182.3	173.0
412400040	1441070517	31.226157023908485	122.52366626688963	10.9	182.24	173.1
412400040	1441070518	31.226106686410308	122.5236645280444	10.9	182.18	173.2
412400040	1441070519	31.226056037707263	122.52366276337408	10.9	182.12	173.3
412400040	1441070520	31.226005128001137	122.52366095278833	10.9	182.06	173.4
412400040	1441070521	31.225954007493723	122.52365907619694	10.9	182.0	173.5
412400040	1441070522	31.225902726386792	122.52365711350971	10.9	181.94	173.6
412400040	1441070523	31.225851334882172	122.52365504463647	10.9	181.88	173.7
412400040	1441070524	31.225799883181647	122.52365284948718	10.9	181.82	173.8
412400040	1441070525	31.225748421486998	122.52365050797167	10.9	181.76	173.9
412400040	1441070526	31.225697	122.52364799999998	10.9	181.7	174.0
412400040	1441070527	31.225645658909773	122.52364531285816	10.9	181.85555555555555	174.0
412400040	1441070528	31.225594398354602	122.52364246333637	10.9	182.01111111111112	174.0
412400040	1441070529	31.22554320846009	122.52363947560086	10.9	182.16666666666666	174.0
412400040	1441070530	31.225492079351802	122.52363637381775	10.9	182.32222222222222	174.0
412400040	1441070531	31.225441001155367	122.52363318215316	10.9	182.4777777777778	174.0
412400040	1441070532	31.225389963996378	122.5236299247731	10.9	182.63333333333333	174.0
412400040	1441070533	31.225338958000414	122.52362662584362	10.9	182.7888888888889	174.0
412400040	1441070534	31.225287973293085	122.52362330953062	10.9	182.94444444444446	174.0
412400040	1441070535	31.225237	122.52362	10.9	183.10000000000002	174.0
412400040	1441070536	31.22518602952427	122.5236167188234	10.91	183.10000000000002	173.9
412400040	1441070537	31.225135058379067	122.5236134771957	10.92	183.10000000000002	173.8
412400040	1441070538	31.225084084355103	122.5236102837174	10.93	183.10000000000002	173.7
412400040	1441070539	31.22503310524306	122.52360714698911	10.94	183.10000000000002	173.6
412400040	1441070540	31.224982118833623	122.52360407561142	10.95	183.10000000000002	173.5
412400040	1441070541	31.22493112291749	122.52360107818485	10.96	183.10000000000002	173.4
412400040	1441070542	31.224880115285377	122.52359816330994	10.97	183.10000000000002	173.3
412400040	1441070543	31.224829093727966	122.52359533958716	10.98	183.10000000000002	173.2
412400040	1441070544	31.224778056035937	122.52359261561703	10.99	183.10000000000002	173.1
412400040	1441070545	31.224727	122.52359000000001	11.0	183.10000000000002	173.0
412400040	1441070546	31.22467592409403	122.52358749719733	10.995238095238095	183.07142857142858	173.04761904761907
412400040	1441070547	31.2246248295246	122.52358509511336	10.99047619047619	183.04285714285714	173.0952380952381
412400040	1441070548	31.22457371818145	122.52358277751334	10.985714285714286	183.01428571428573	173.14285714285714
412400040	1441070549	31.224522591954294	122.52358052816247	10.980952380952381	182.9857142857143	173.19047619047618
412400040	1441070550	31.224471452732924	122.52357833082601	10.976190476190476	182.95714285714286	173.23809523809524
412400040	1441070551	31.224420302407044	122.5235761692693	10.971428571428572	182.92857142857144	173.28571428571428
412400040	1441070552	31.224369142866404	122.52357402725765	10.966666666666667	182.9	173.33333333333334
412400040	1441070553	31.22431797600074	122.52357188855649	10.961904761904762	182.87142857142857	173.38095238095238
412400040	1441070554	31.2242668036998	122.52356973693114	10.957142857142857	182.84285714285716	173.42857142857142
412400040	1441070555	31.22421562785331	122.52356755614709	10.952380952380953	182.81428571428572	173.47619047619048
412400040	1441070556	31.224164450351008	122.52356532996981	10.947619047619048	182.7857142857143	173.52380952380952
412400040	1441070557	31.224113273082637	122.52356304216485	10.942857142857143	182.75714285714284	173.57142857142858
412400040	1441070558	31.22406209793792	122.52356067649771	10.938095238095238	182.72857142857143	173.6190476190476
412400040	1441070559	31.224010926806606	122.52355821673397	10.933333333333334	182.70000000000002	173.66666666666666
412400040	1441070560	31.223959761578435	122.52355564663931	10.928571428571429	182.67142857142858	173.71428571428572
412400040	1441070561	31.223908604143105	122.5235529499793	10.923809523809524	182.64285714285714	173.76190476190476
412400040	1441070562	31.22385745639038	122.5235501105197	10.91904761904762	182.61428571428573	173.8095238095238
412400040	1441070563	31.22380632020999	122.52354711202621	10.914285714285715	182.5857142857143	173.85714285714283
412400040	1441070564	31.223755197491638	122.52354393826452	10.90952380952381	182.55714285714285	173.9047619047619
412400040	1441070565	31.223704090125064	122.52354057300053	10.904761904761905	182.5285714285714	173.95238095238093
412400040	1441070566	31.223652999999995	122.523537	10.9	182.5	174.0
412400040	1441070567	31.223601928543385	122.52353321175588	10.9	182.53	174.0
412400040	1441070568	31.223550875331078	122.5235292356692	10.9	182.56	174.0
412400040	1441070569	31.223499839476187	122.52352510786814	10.9	182.59	174.0
412400040	1441070570	31.22344882009179	122.52352086448066	10.9	182.61999999999998	174.0
412400040	1441070571	31.22339781629101	122.52351654163472	10.9	182.64999999999998	174.0
412400040	1441070572	31.223346827186937	122.52351217545812	10.9	182.68	174.0
412400040	1441070573	31.22329585189268	122.5235078020787	10.9	182.71	174.0
412400040	1441070574	31.22324488952137	122.52350345762413	10.9	182.74	174.0
412400040	1441070575	31.223193939186103	122.52349917822205	10.9	182.77	174.0
412400040	1441070576	31.223142999999997	122.523495	10.9	182.8	174.0
412400040	1441070577	31.223092071208235	122.52349095210373	10.9	182.7736842105263	173.9473684210526
412400040	1441070578	31.223041152584205	122.52348703575211	10.9	182.7473684210526	173.89473684210526
412400040	1441070579	31.222990244033326	122.52348324518239	10.9	182.72105263157894	173.8421052631579
412400040	1441070580	31.22293934546104	122.52347957463174	10.9	182.69473684210527	173.78947368421052
412400040	1441070581	31.222888456772797	122.52347601833739	10.9	182.6684210526316	173.73684210526315
412400040	1441070582	31.222837577874007	122.52347257053655	10.9	182.6421052631579	173.68421052631578
412400040	1441070583	31.222786708670093	122.52346922546651	10.9	182.6157894736842	173.6315789473684
412400040	1441070584	31.2227358490665	122.52346597736451	10.9	182.58947368421053	173.57894736842104
412400040	1441070585	31.222684998968653	122.52346282046778	10.9	182.56315789473686	173.52631578947367
412400040	1441070586	31.222634158281963	122.52345974901363	10.9	182.53684210526316	173.47368421052633
412400040	1441070587	31.22258332691189	122.52345675723937	10.9	182.5105263157895	173.42105263157893
412400040	1441070588	31.222532504763826	122.5234538393823	10.9	182.4842105263158	173.3684210526316
412400040	1441070589	31.222481691743237	122.5234509896797	10.9	182.45789473684212	173.3157894736842
412400040	1441070590	31.222430887755525	122.52344820236895	10.9	182.43157894736842	173.26315789473685
412400040	1441070591	31.222380092706107	122.52344547168735	10.9	182.40526315789475	173.21052631578948
412400040	1441070592	31.222329306500434	122.5234427918723	10.9	182.37894736842105	173.1578947368421
412400040	1441070593	31.2222785290439	122.52344015716113	10.9	182.35263157894738	173.10526315789474
412400040	1441070594	31.22222776024195	122.52343756179124	10.9	182.32631578947368	173.05263157894737
412400040	1441070595	31.22217699999999	122.523435	10.9	182.3	173.0
412400040	1441070596	31.222126248375908	122.52343246406369	10.91	182.36	173.0
412400040	1441070597	31.222075506037225	122.52342993841391	10.92	182.42	173.0
412400040	1441070598	31.222024773803916	122.5234274055212	10.93	182.48	173.0
412400040	1441070599	31.221974052496	122.52342484785608	10.94	182.54	173.0
412400040	1441070600	31.22192334293341	122.52342224788913	10.95	182.6	173.0
412400040	1441070601	31.221872645936163	122.52341958809097	10.96	182.66000000000003	173.0
412400040	1441070602	31.221821962324224	122.52341685093228	10.97	182.72	173.0
412400040	1441070603	31.221771292917555	122.52341401888371	10.98	182.78	173.0
412400040	1441070604	31.221720638536166	122.52341107441603	10.99	182.84	173.0
412400040	1441070605	31.22167	122.523408	11.0	182.9	173.0
412400040	1441070606	31.22161937772917	122.52340478292503	10.995238095238095	182.85238095238094	173.0
412400040	1441070607	31.221568770544316	122.523401429755	10.99047619047619	182.8047619047619	173.0
412400040	1441070608	31.22151817686622	122.52339795187234	10.985714285714286	182.75714285714284	173.0
412400040	1441070609	31.221467595115627	122.52339436065955	10.980952380952381	182.70952380952383	173.0
412400040	1441070610	31.22141702371334	122.52339066749904	10.976190476190476	182.66190476190476	173.0
412400040	1441070611	31.22136646108013	122.52338688377318	10.971428571428572	182.61428571428573	173.0
412400040	1441070612	31.221315905636743	122.52338302086437	10.966666666666667	182.56666666666666	173.0
412400040	1441070613	31.221265355804007	122.52337909015492	10.961904761904762	182.5190476190476	173.0
412400040	1441070614	31.221214810002657	122.52337510302718	10.957142857142857	182.4714285714286	173.0
412400040	1441070615	31.22116426665348	122.52337107086343	10.952380952380953	182.42380952380952	173.0
412400040	1441070616	31.22111372417726	122.52336700504598	10.947619047619048	182.3761904761905	173.0
412400040	1441070617	31.22106318099479	122.52336291695704	10.942857142857143	182.32857142857142	173.0
412400040	1441070618	31.221012635526826	122.52335881797887	10.938095238095238	182.28095238095239	173.0
412400040	1441070619	31.220962086194163	122.52335471949365	10.933333333333334	182.23333333333335	173.0
412400040	1441070620	31.220911531417592	122.52335063288356	10.928571428571429	182.18571428571428	173.0
412400040	1441070621	31.220860969617878	122.52334656953079	10.923809523809524	182.13809523809525	173.0
412400040	1441070622	31.220810399215846	122.52334254081741	10.91904761904762	182.09047619047618	173.0
412400040	1441070623	31.220759818632242	122.5233385581256	10.914285714285715	182.04285714285714	173.0
412400040	1441070624	31.22070922628788	122.52333463283738	10.90952380952381	181.9952380952381	173.0
412400040	1441070625	31.22065862060353	122.52333077633482	10.904761904761905	181.94761904761907	173.0
412400040	1441070626	31.220608000000006	122.52332699999998	10.9	181.9	173.0
412400040	1441070627	31.220557363607767	122.52332331315922	10.9	181.93333333333334	173.0
412400040	1441070628	31.220506713396063	122.52331971691632	10.9	181.96666666666667	173.0
412400040	1441070629	31.22045605204385	122.5233162103194	10.9	182.0	173.0
412400040	1441070630	31.220405382230037	122.52331279241663	10.9	182.03333333333333	173.0
412400040	1441070631	31.220354706633582	122.52330946225614	10.9	182.06666666666666	173.0
412400040	1441070632	31.220304027933423	122.52330621888609	10.9	182.1	173.0
412400040	1441070633	31.220253348808473	122.52330306135462	10.9	182.13333333333333	173.0
412400040	1441070634	31.220202671937685	122.52329998870988	10.9	182.16666666666666	173.0
412400040	1441070635	31.220152000000002	122.523297	10.9	182.2	173.0
412400040	1441070636	31.220101335148073	122.52329409097362	10.9	182.17272727272726	173.0
412400040	1441070637	31.220050677429604	122.52329124418118	10.9	182.14545454545456	173.0
412400040	1441070638	31.22000002636597	122.52328843887366	10.9	182.11818181818182	173.0
412400040	1441070639	31.219949381478596	122.52328565430206	10.9	182.0909090909091	173.0
412400040	1441070640	31.219898742288883	122.52328286971742	10.9	182.06363636363636	173.0
412400040	1441070641	31.21984810831824	122.52328006437082	10.9	182.03636363636363	173.0
412400040	1441070642	31.21979747908805	122.52327721751342	10.9	182.0090909090909	173.0
412400040	1441070643	31.219746854119748	122.52327430839638	10.9	181.98181818181817	173.0
412400040	1441070644	31.2196962329347	122.52327131627096	10.9	181.95454545454544	173.0
412400040	1441070645	31.219645615054322	122.52326822038837	10.9	181.92727272727274	173.0
412400040	1441070646	31.219594999999998	122.523265	10.9	181.9	173.0
412400040	1441070647	31.21954438796157	122.52326164260103	10.9	182.03333333333336	173.0
412400040	1441070648	31.219493781802583	122.5232581686623	10.9	182.16666666666666	173.0
412400040	1441070649	31.21944318505498	122.52325460689843	10.9	182.3	173.0
412400040	1441070650	31.219392601250785	122.52325098602405	10.9	182.43333333333334	173.0
412400040	1441070651	31.21934203392195	122.52324733475363	10.9	182.56666666666666	173.0
412400040	1441070652	31.219291486600465	122.52324368180165	10.9	182.70000000000002	173.0
412400040	1441070653	31.219240962818322	122.5232400558825	10.9	182.83333333333334	173.0
412400040	1441070654	31.2191904661075	122.52323648571053	10.9	182.96666666666667	173.0
412400040	1441070655	31.21914	122.52323299999999	10.9	183.10000000000002	173.0
412400040	1441070656	31.219089567084843	122.5232296211848	10.905000000000001	183.05	173.05
412400040	1441070657	31.21903916617912	122.52322634657746	10.91	183.00000000000003	173.1
412400040	1441070658	31.21898879515699	122.52322316721016	10.915000000000001	182.95000000000002	173.15
412400040	1441070659	31.21893845189256	122.52322007411516	10.92	182.9	173.2
412400040	1441070660	31.218888134259988	122.52321705832469	10.925	182.85	173.25
412400040	1441070661	31.218837840133386	122.52321411087105	10.93	182.8	173.3
412400040	1441070662	31.218787567386897	122.5232112227865	10.935	182.75	173.35
412400040	1441070663	31.21873731389464	122.52320838510332	10.94	182.70000000000002	173.4
412400040	1441070664	31.21868707753075	122.52320558885388	10.945	182.65	173.45
412400040	1441070665	31.218636856169347	122.52320282507051	10.95	182.6	173.5
412400040	1441070666	31.21858664768456	122.52320008478559	10.955	182.54999999999998	173.54999999999998
412400040	1441070667	31.218536449950523	122.52319735903146	10.96	182.5	173.6
412400040	1441070668	31.218486260841363	122.52319463884054	10.965	182.45	173.64999999999998
412400040	1441070669	31.218436078231193	122.52319191524528	10.97	182.4	173.7
412400040	1441070670	31.21838589999412	122.52318917927808	10.975	182.35	173.74999999999997
412400040	1441070671	31.218335724004323	122.52318642197143	10.98	182.3	173.8
412400040	1441070672	31.218285548135896	122.52318363435776	10.985	182.25	173.85
412400040	1441070673	31.218235370262935	122.52318080746964	10.99	182.2	173.9
412400040	1441070674	31.2181851882596	122.52317793233954	10.995	182.15	173.95
412400040	1441070675	31.218134999999997	122.523175	11.0	182.1	174.0
412400040	1441070676	31.218084803427196	122.52317200268284	10.99090909090909	182.24545454545455	174.0
412400040	1441070677	31.218034596760056	122.52316893741708	10.981818181818182	182.3909090909091	174.0
412400040	1441070678	31.217984378286413	122.52316580243092	10.972727272727273	182.53636363636363	174.0
412400040	1441070679	31.217934146294056	122.52316259595267	10.963636363636363	182.6818181818182	174.0
412400040	1441070680	31.21788389907079	122.52315931621055	10.954545454545455	182.82727272727274	174.0
412400040	1441070681	31.21783363490447	122.52315596143282	10.945454545454545	182.97272727272727	174.0
412400040	1441070682	31.217783352082865	122.52315252984779	10.936363636363637	183.1181818181818	174.0
412400040	1441070683	31.2177330488938	122.52314901968371	10.927272727272728	183.26363636363635	174.0
412400040	1441070684	31.217682723625092	122.52314542916886	10.918181818181818	183.4090909090909	174.0
412400040	1441070685	31.21763237456455	122.52314175653153	10.90909090909091	183.55454545454546	174.0
412400040	1441070686	31.217581999999997	122.523138	10.9	183.7	174.0
412400040	1441070687	31.21753159931834	122.52313416037646	10.9	183.74444444444444	173.88888888888889
412400040	1441070688	31.217481176303153	122.52313024875858	10.9	183.78888888888886	173.77777777777777
412400040	1441070689	31.217430735837038	122.52312627881794	10.9	183.83333333333334	173.66666666666666
412400040	1441070690	31.217380282802672	122.5231222642261	10.9	183.87777777777777	173.55555555555554
412400040	1441070691	31.217329822082704	122.5231182186545	10.9	183.92222222222222	173.44444444444443
412400040	1441070692	31.217279358559797	122.52311415577469	10.9	183.96666666666667	173.33333333333334
412400040	1441070693	31.217228897116595	122.52311008925807	10.9	184.01111111111112	173.22222222222223
412400040	1441070694	31.21717844263578	122.52310603277603	10.9	184.05555555555557	173.11111111111111
412400040	1441070695	31.21712799999999	122.523102	10.9	184.1	173.0
412400040	1441070696	31.21707757235696	122.52309800226165	10.90909090909091	184.02727272727273	173.0
412400040	1441070697	31.21702715591458	122.52309404153416	10.918181818181818	183.95454545454544	173.0
412400040	1441070698	31.216976745145807	122.52309011745095	10.927272727272728	183.88181818181818	173.0
412400040	1441070699	31.216926334523603	122.52308622964559	10.936363636363637	183.80909090909094	173.0
412400040	1441070700	31.216875918520913	122.5230823777515	10.945454545454545	183.73636363636365	173.0
412400040	1441070701	31.21682549161069	122.52307856140222	10.954545454545455	183.66363636363639	173.0
412400040	1441070702	31.21677504826589	122.52307478023124	10.963636363636363	183.5909090909091	173.0
412400040	1441070703	31.21672458295947	122.52307103387201	10.972727272727273	183.51818181818183	173.0
412400040	1441070704	31.216674090164382	122.52306732195807	10.981818181818182	183.44545454545457	173.0
412400040	1441070705	31.216623564353576	122.5230636441229	10.99090909090909	183.37272727272727	173.0
412400040	1441070706	31.216573000000004	122.52306	11.0	183.3	173.0
412400040	1441070707	31.21652239394365	122.52305639106176	10.988888888888889	183.23333333333335	173.0
412400040	1441070708	31.21647175249267	122.52305282613594	10.977777777777778	183.16666666666669	173.0
412400040	1441070709	31.216421084322203	122.52304931588924	10.966666666666667	183.10000000000002	173.0
412400040	1441070710	31.216370398107422	122.52304587098827	10.955555555555556	183.03333333333333	173.0
412400040	1441070711	31.216319702523524	122.52304250209967	10.944444444444445	182.96666666666667	173.0
412400040	1441070712	31.216269006245646	122.52303921988998	10.933333333333334	182.9	173.0
412400040	1441070713	31.21621831794899	122.5230360350258	10.922222222222222	182.83333333333331	173.0
412400040	1441070714	31.216167646308712	122.52303295817364	10.911111111111111	182.76666666666665	173.0
412400040	1441070715	31.216117	122.52303	10.9	182.7	173.0
412400040	1441070716	31.216066385859335	122.52302716487918	10.9	182.73	173.0
412400040	1441070717	31.21601580336846	122.52302443201651	10.9	182.76	173.0
412400040	1441070718	31.215965250170445	122.52302177432514	10.9	182.79	173.0
412400040	1441070719	31.21591472390831	122.52301916471829	10.9	182.81999999999996	173.0
412400040	1441070720	31.215864222225125	122.52301657610927	10.9	182.84999999999997	173.0
412400040	1441070721	31.215813742763924	122.52301398141138	10.9	182.88	173.0
412400040	1441070722	31.215763283167785	122.52301135353802	10.9	182.91	173.0
412400040	1441070723	31.215712841079725	122.52300866540267	10.9	182.94	173.0
412400040	1441070724	31.215662414142773	122.5230058899188	10.9	182.97	173.0
412400040	1441070725	31.215612	122.523003	10.9	183.0	173.0
412400040	1441070726	31.215561596609284	122.52299997440083	10.904761904761905	183.06666666666666	173.0
412400040	1441070727	31.215511203187837	122.52299681523955	10.90952380952381	183.13333333333333	173.0
412400040	1441070728	31.215460819267737	122.52299353047535	10.914285714285715	183.20000000000002	173.0
412400040	1441070729	31.215410444381053	122.5229901280674	10.91904761904762	183.26666666666665	173.0
412400040	1441070730	31.215360078059874	122.52298661597492	10.923809523809524	183.33333333333331	173.0
412400040	1441070731	31.215309719836245	122.52298300215695	10.928571428571429	183.39999999999998	173.0
412400040	1441070732	31.21525936924225	122.5229792945727	10.933333333333334	183.46666666666667	173.0
412400040	1441070733	31.21520902580996	122.52297550118124	10.938095238095238	183.53333333333333	173.0
412400040	1441070734	31.21515868907146	122.52297162994165	10.942857142857143	183.6	173.0
412400040	1441070735	31.21510835855881	122.52296768881304	10.947619047619048	183.66666666666669	173.0
412400040	1441070736	31.21505803380409	122.52296368575443	10.952380952380953	183.73333333333332	173.0
412400040	1441070737	31.21500771433939	122.5229596287249	10.957142857142857	183.79999999999998	173.0
412400040	1441070738	31.214957399696765	122.52295552568344	10.961904761904762	183.86666666666667	173.0
412400040	1441070739	31.214907089408293	122.52295138458909	10.966666666666667	183.93333333333334	173.0
412400040	1441070740	31.214856783006038	122.52294721340078	10.971428571428572	184.0	173.0
412400040	1441070741	31.214806480022126	122.52294302007753	10.976190476190476	184.06666666666666	173.0
412400040	1441070742	31.214756179988587	122.52293881257832	10.980952380952381	184.13333333333335	173.0
412400040	1441070743	31.21470588243752	122.52293459886202	10.985714285714286	184.2	173.0
412400040	1441070744	31.214655586901014	122.52293038688761	10.99047619047619	184.26666666666665	173.0
412400040	1441070745	31.21460529291115	122.52292618461395	10.995238095238095	184.33333333333334	173.0
412400040	1441070746	31.214555	122.522922	11.0	184.4	173.0
412400040	1441070747	31.214504707239936	122.522917841764	10.988888888888889	184.45555555555555	173.0
412400040	1441070748	31.21445441186443	122.52291372166206	10.977777777777778	184.51111111111112	173.0
412400040	1441070749	31.214404110647255	122.52290965220968	10.966666666666667	184.56666666666666	173.0
412400040	1441070750	31.21435380036217	122.52290564592228	10.955555555555556	184.62222222222223	173.0
412400040	1441070751	31.214303477782952	122.52290171531536	10.944444444444445	184.67777777777778	173.0
412400040	1441070752	31.214253139683354	122.52289787290427	10.933333333333334	184.73333333333335	173.0
412400040	1441070753	31.214202782837148	122.52289413120445	10.922222222222222	184.7888888888889	173.0
412400040	1441070754	31.21415240401811	122.52289050273126	10.911111111111111	184.84444444444443	173.0
412400040	1441070755	31.214102000000004	122.522887	10.9	184.9	173.0
412400040	1441070756	31.214051568692508	122.52288363088412	10.9	184.73000000000002	173.0
412400040	1441070757	31.214001112548882	122.52288038468959	10.9	184.56	173.0
412400040	1441070758	31.213950635158305	122.52287724608047	10.9	184.39000000000001	173.0
412400040	1441070759	31.21390014010996	122.52287419972092	10.9	184.22	173.0
412400040	1441070760	31.213849630993	122.52287123027513	10.9	184.05	173.0
412400040	1441070761	31.213799111396593	122.52286832240723	10.9	183.88000000000002	173.0
412400040	1441070762	31.213748584909936	122.5228654607815	10.9	183.71	173.0
412400040	1441070763	31.213698055122176	122.52286263006219	10.9	183.54000000000002	173.0
412400040	1441070764	31.213647525622473	122.52285981491357	10.9	183.37	173.0
412400040	1441070765	31.213596999999996	122.52285700000002	10.9	183.20000000000002	173.0
412400040	1441070766	31.213546481240275	122.52285417159405	10.9	183.32	173.05
412400040	1441070767	31.213495969914312	122.52285132240117	10.9	183.44000000000003	173.1
412400040	1441070768	31.21344546598943	122.52284844673498	10.9	183.56	173.15
412400040	1441070769	31.21339496943304	122.52284553890921	10.9	183.68	173.2
412400040	1441070770	31.213344480212438	122.5228425932375	10.9	183.8	173.25
412400040	1441070771	31.213293998295015	122.5228396040336	10.9	183.92000000000002	173.3
412400040	1441070772	31.213243523648092	122.52283656561123	10.9	184.04	173.35
412400040	1441070773	31.21319305623905	122.52283347228406	10.9	184.16	173.4
412400040	1441070774	31.213142596035222	122.52283031836589	10.9	184.28	173.45
412400040	1441070775	31.213092143003983	122.52282709817044	10.9	184.4	173.5
412400040	1441070776	31.213041697112658	122.52282380601149	10.9	184.52	173.54999999999998
412400040	1441070777	31.212991258328614	122.52282043620279	10.9	184.64000000000001	173.6
412400040	1441070778	31.2129408266192	122.52281698305816	10.9	184.76000000000002	173.64999999999998
412400040	1441070779	31.212890401951746	122.52281344089138	10.9	184.88	173.7
412400040	1441070780	31.212839984293613	122.52280980401629	10.9	185.0	173.74999999999997
412400040	1441070781	31.212789573612167	122.52280606674665	10.9	185.12	173.8
412400040	1441070782	31.212739169874737	122.52280222339635	10.9	185.24	173.85
412400040	1441070783	31.212688773048665	122.52279826827926	10.9	185.35999999999999	173.9
412400040	1441070784	31.212638383101314	122.52279419570917	10.9	185.48000000000002	173.95
412400040	1441070785	31.212588000000004	122.52279	10.9	185.6	174.0
412400040	1441070786	31.212537623911295	122.52278568128298	10.9	185.5	173.77777777777777
412400040	1441070787	31.212487255798628	122.52278126295889	10.9	185.4	173.55555555555554
412400040	1441070788	31.212436896824617	122.52277677424573	10.9	185.3	173.33333333333334
412400040	1441070789	31.212386548151883	122.52277224436153	10.9	185.20000000000002	173.11111111111111
412400040	1441070790	31.212336210943075	122.52276770252419	10.9	185.1	172.88888888888889
412400040	1441070791	31.212285886360846	122.5227631779516	10.9	185.0	172.66666666666669
412400040	1441070792	31.212235575567817	122.52275869986154	10.9	184.9	172.44444444444446
412400040	1441070793	31.212185279726647	122.52275429747179	10.9	184.79999999999998	172.22222222222223
412400040	1441070794	31.212134999999993	122.52275	10.9	184.7	172.0
412400040	1441070795	31.21208473736333	122.52274583246869	10.891666666666667	184.56666666666663	172.0
412400040	1441070796	31.212034492043514	122.52274180311994	10.883333333333333	184.43333333333334	172.0
412400040	1441070797	31.211984264080215	122.52273791600068	10.875	184.29999999999998	172.0
412400040	1441070798	31.211934053513094	122.52273417515791	10.866666666666667	184.16666666666666	172.0
412400040	1441070799	31.21188386038185	122.52273058463857	10.858333333333334	184.03333333333333	172.0
412400040	1441070800	31.21183368472613	122.52272714848955	10.850000000000001	183.9	172.0
412400040	1441070801	31.211783526585624	122.52272387075783	10.841666666666667	183.76666666666668	172.0
412400040	1441070802	31.211733386000024	122.52272075549025	10.833333333333334	183.63333333333333	172.0
412400040	1441070803	31.211683263008986	122.52271780673382	10.825000000000001	183.5	172.0
412400040	1441070804	31.21163315765218	122.52271502853536	10.816666666666666	183.36666666666667	172.0
412400040	1441070805	31.2115830699693	122.5227124249418	10.808333333333334	183.23333333333335	172.0
412400040	1441070806	31.211533	122.52271000000002	10.8	183.10000000000002	172.0
412400040	1441070807	31.211482947545374	122.52270774831572	10.8	183.04444444444445	172.11111111111111
412400040	1441070808	31.211432911452114	122.52270562672993	10.8	182.9888888888889	172.22222222222223
412400040	1441070809	31.211382890328366	122.52270358264265	10.8	182.93333333333334	172.33333333333334
412400040	1441070810	31.211332882782244	122.52270156345396	10.8	182.8777777777778	172.44444444444446
412400040	1441070811	31.211282887421863	122.52269951656403	10.8	182.82222222222222	172.55555555555557
412400040	1441070812	31.21123290285534	122.5226973893732	10.8	182.76666666666665	172.66666666666669
412400040	1441070813	31.211182927690782	122.5226951292819	10.8	182.7111111111111	172.77777777777777
412400040	1441070814	31.211132960536307	122.52269268369061	10.8	182.65555555555554	172.88888888888889
412400040	1441070815	31.211083000000006	122.52268999999998	10.8	182.6	173.0
412400040	1441070816	31.21103304323756	122.52268704011502	10.8	182.82	173.0
412400040	1441070817	31.210983081594993	122.52268382395756	10.8	183.04	173.0
412400040	1441070818	31.21093310496586	122.52268038595366	10.8	183.26	173.0
412400040	1441070819	31.210883103243788	122.52267676052936	10.8	183.48	173.0
412400040	1441070820	31.210833066322316	122.52267298211049	10.8	183.7	173.0
412400040	1441070821	31.21078298409506	122.52266908512294	10.8	183.92000000000002	173.0
412400040	1441070822	31.210732846455603	122.52266510399245	10.8	184.14	173.0
412400040	1441070823	31.21068264329753	122.52266107314475	10.8	184.36	173.0
412400040	1441070824	31.21063236451447	122.52265702700541	10.8	184.57999999999998	173.0
412400040	1441070825	31.210582	122.52265300000002	10.8	184.8	173.0
412400040	1441070826	31.210531548231504	122.52264902019813	10.81	184.85	173.0
412400040	1441070827	31.21048104202148	122.52264509024566	10.82	184.9	173.0
412400040	1441070828	31.210430522766217	122.52264120643252	10.83	184.95000000000002	173.0
412400040	1441070829	31.210380031861984	122.52263736504871	10.84	185.00000000000003	173.0
412400040	1441070830	31.210329610705063	122.5226335623842	10.850000000000001	185.05	173.0
412400040	1441070831	31.21027930069174	122.52262979472891	10.860000000000001	185.10000000000002	173.0
412400040	1441070832	31.210229143218292	122.5226260583729	10.870000000000001	185.15	173.0
412400040	1441070833	31.210179179680992	122.52262234960608	10.88	185.20000000000005	173.0
412400040	1441070834	31.210129451476135	122.52261866471845	10.89	185.25000000000003	173.0
412400040	1441070835	31.210080000000005	122.522615	10.9	185.30000000000004	173.0
412400040	1441070836	31.21003084899944	122.52261135359693	10.889473684210527	185.16315789473688	172.94736842105263
412400040	1441070837	31.20998195162357	122.52260773108038	10.878947368421052	185.0263157894737	172.89473684210526
412400040	1441070838	31.20993324337208	122.52260413987767	10.868421052631579	184.88947368421054	172.8421052631579
412400040	1441070839	31.209884659744656	122.52260058741615	10.857894736842105	184.7526315789474	172.78947368421052
412400040	1441070840	31.209836136240956	122.52259708112315	10.847368421052632	184.6157894736842	172.73684210526315
412400040	1441070841	31.20978760836068	122.52259362842601	10.836842105263157	184.47894736842107	172.6842105263158
412400040	1441070842	31.2097390116035	122.52259023675202	10.826315789473684	184.34210526315792	172.6315789473684
412400040	1441070843	31.209690281469104	122.52258691352849	10.81578947368421	184.20526315789473	172.57894736842107
412400040	1441070844	31.209641353457144	122.52258366618273	10.805263157894737	184.06842105263158	172.5263157894737
412400040	1441070845	31.20959216306732	122.52258050214199	10.794736842105262	183.93157894736842	172.47368421052633
412400040	1441070846	31.209542645799296	122.52257742883363	10.784210526315789	183.79473684210527	172.42105263157896
412400040	1441070847	31.209492737152736	122.52257445368484	10.773684210526316	183.6578947368421	172.3684210526316
412400040	1441070848	31.20944237262732	122.52257158412291	10.763157894736842	183.52105263157895	172.31578947368422
412400040	1441070849	31.2093914877227	122.52256882757507	10.752631578947367	183.3842105263158	172.26315789473685
412400040	1441070850	31.209340017938572	122.52256619146858	10.742105263157894	183.2473684210526	172.21052631578948
412400040	1441070851	31.20928789877457	122.52256368323064	10.73157894736842	183.11052631578946	172.15789473684214
412400040	1441070852	31.209235065730375	122.52256131028847	10.721052631578948	182.9736842105263	172.10526315789474
412400040	1441070853	31.20918145430562	122.52255908006917	10.710526315789473	182.83684210526314	172.0526315789474
412400040	1441070854	31.209127000000006	122.52255699999999	10.7	182.7	172.0
412400040	1441070855	31.209071691712538	122.52255507288497	10.709090909090909	182.5909090909091	172.0
412400040	1441070856	31.209015731939882	122.52255328303579	10.718181818181817	182.48181818181817	172.0
412400040	1441070857	31.20895937657804	122.52255161014115	10.727272727272727	182.37272727272727	172.0
412400040	1441070858	31.20890288152309	122.52255003388974	10.736363636363636	182.26363636363638	172.0
412400040	1441070859	31.208846502671047	122.52254853397034	10.745454545454546	182.15454545454546	172.0
412400040	1441070860	31.208790495918	122.52254709007168	10.754545454545454	182.04545454545453	172.0
412400040	1441070861	31.208735117159986	122.5225456818826	10.763636363636364	181.93636363636364	172.0
412400040	1441070862	31.208680622293095	122.52254428909198	10.772727272727273	181.8272727272727	172.0
412400040	1441070863	31.20862726721341	122.52254289138871	10.781818181818183	181.71818181818182	172.0
412400040	1441070864	31.208575307817007	122.52254146846172	10.790909090909091	181.60909090909092	172.0
412400040	1441070865	31.208524999999998	122.52254	10.8	181.5	172.0
412400040	1441070866	31.20847650360264	122.52253846935002	10.8	181.62	172.1
412400040	1441070867	31.20842959424185	122.52253687448795	10.8	181.73999999999998	172.2
412400040	1441070868	31.208383951478726	122.52253521704752	10.8	181.86	172.3
412400040	1441070869	31.208339254874343	122.5225334986624	10.8	181.98	172.4
412400040	1441070870	31.208295183989726	122.52253172096624	10.8	182.1	172.5
412400040	1441070871	31.208251418385956	122.52252988559279	10.8	182.22	172.6
412400040	1441070872	31.208207637624067	122.5225279941757	10.8	182.33999999999997	172.7
412400040	1441070873	31.208163521265103	122.52252604834871	10.8	182.46	172.8
412400040	1441070874	31.208118748870067	122.52252404974554	10.8	182.57999999999998	172.9
412400040	1441070875	31.208072999999995	122.52252199999998	10.8	182.7	173.0
412400040	1441070876	31.208026034907306	122.52251989869664	10.81	182.80999999999997	173.0
412400040	1441070877	31.207977936610018	122.52251773722354	10.82	182.92	173.0
412400040	1441070878	31.20792886881758	122.5225155049196	10.83	183.03	173.0
412400040	1441070879	31.20787899523943	122.52251319112378	10.84	183.14000000000001	173.0
412400040	1441070880	31.20782847958501	122.52251078517494	10.850000000000001	183.25	173.0
412400040	1441070881	31.20777748556378	122.52250827641211	10.860000000000001	183.35999999999999	173.0
412400040	1441070882	31.20772617688521	122.52250565417421	10.870000000000001	183.47	173.0
412400040	1441070883	31.207674717258744	122.52250290780023	10.88	183.58	173.0
412400040	1441070884	31.207623270393853	122.52250002662916	10.89	183.69000000000003	173.0
412400040	1441070885	31.207572	122.52249700000002	10.9	183.8	173.0
412400040	1441070886	31.207521034855258	122.52249382171625	10.89090909090909	183.7909090909091	173.0
412400040	1441070887	31.207470364012238	122.52249050343924	10.881818181818183	183.7818181818182	173.0
412400040	1441070888	31.20741994159213	122.52248706129481	10.872727272727273	183.77272727272728	173.0
412400040	1441070889	31.207369721716134	122.52248351140872	10.863636363636363	183.76363636363638	173.0
412400040	1441070890	31.20731965850544	122.52247986990676	10.854545454545455	183.75454545454545	173.0
412400040	1441070891	31.20726970608127	122.52247615291463	10.845454545454546	183.74545454545455	173.0
412400040	1441070892	31.20721981856479	122.52247237655804	10.836363636363638	183.73636363636365	173.0
412400040	1441070893	31.20716995007723	122.52246855696268	10.827272727272728	183.72727272727272	173.0
412400040	1441070894	31.207120054739775	122.52246471025413	10.818181818181818	183.71818181818182	173.0
412400040	1441070895	31.207070086673625	122.52246085255805	10.80909090909091	183.70909090909092	173.0
412400040	1441070896	31.207019999999996	122.522457	10.8	183.7	173.0
412400040	1441070897	31.206969760756937	122.5224531656618	10.8	183.7	173.0
412400040	1441070898	31.20691938265003	122.52244935045016	10.8	183.7	173.0
412400040	1441070899	31.20686889130175	122.52244555222799	10.8	183.7	173.0
412400040	1441070900	31.206818312334523	122.5224417688583	10.8	183.7	173.0
412400040	1441070901	31.2067676713708	122.52243799820401	10.8	183.7	173.0
412400040	1441070902	31.206716994033034	122.52243423812807	10.8	183.7	173.0
412400040	1441070903	31.206666305943685	122.52243048649345	10.8	183.7	173.0
412400040	1441070904	31.20661563272518	122.52242674116312	10.8	183.7	173.0
412400040	1441070905	31.206565000000005	122.522423	10.8	183.7	173.0
412400040	1441070906	31.206514428853787	122.52241926251966	10.8	183.68	172.9
412400040	1441070907	31.206463922224852	122.522415534848	10.8	183.66	172.8
412400040	1441070908	31.20641347851475	122.52241182476351	10.8	183.64000000000001	172.7
412400040	1441070909	31.20636309612502	122.52240814004458	10.8	183.62	172.6
412400040	1441070910	31.20631277345718	122.52240448846969	10.8	183.6	172.5
412400040	1441070911	31.20626250891275	122.52240087781728	10.8	183.58	172.4
412400040	1441070912	31.206212300893284	122.52239731586572	10.8	183.56	172.3
412400040	1441070913	31.20616214780033	122.52239381039338	10.8	183.54000000000002	172.2
412400040	1441070914	31.206112048035376	122.52239036917871	10.8	183.52	172.1
412400040	1441070915	31.206062	122.52238699999998	10.8	183.5	172.0
412400040	1441070916	31.20601200102239	122.5223837106972	10.8	183.43636363636364	172.0
412400040	1441070917	31.205962044137415	122.52238050935668	10.8	183.37272727272727	172.0
412400040	1441070918	31.205912121306685	122.52237740412639	10.8	183.3090909090909	172.0
412400040	1441070919	31.205862224491728	122.52237440315427	10.8	183.24545454545455	172.0
412400040	1441070920	31.205812345654117	122.52237151458817	10.8	183.1818181818182	172.0
412400040	1441070921	31.2057624767554	122.52236874657606	10.8	183.11818181818182	172.0
412400040	1441070922	31.205712609757143	122.52236610726578	10.8	183.05454545454546	172.0
412400040	1441070923	31.20566273662092	122.5223636048052	10.8	182.9909090909091	172.0
412400040	1441070924	31.205612849308284	122.52236124734216	10.8	182.92727272727274	172.0
412400040	1441070925	31.205562939780787	122.52235904302448	10.8	182.86363636363637	172.0
412400040	1441070926	31.205513	122.522357	10.8	182.8	172.0
412400040	1441070927	31.20546302499774	122.52235511579126	10.787500000000001	182.775	172.125
412400040	1441070928	31.205413022086933	122.52235334542004	10.775	182.75	172.25000000000003
412400040	1441070929	31.205363001650742	122.52235163328298	10.7625	182.725	172.37500000000003
412400040	1441070930	31.20531297407233	122.5223499237768	10.75	182.7	172.5
412400040	1441070931	31.20526294973489	122.52234816129835	10.7375	182.67499999999998	172.625
412400040	1441070932	31.205212939021568	122.52234629024467	10.725	182.64999999999998	172.75
412400040	1441070933	31.205162952315547	122.5223442550128	10.712499999999999	182.625	172.875
412400040	1441070934	31.205113	122.52234199999998	10.7	182.6	173.0
412400040	1441070935	31.205063085873633	122.5223394832873	10.709090909090909	182.65454545454546	173.0
412400040	1441070936	31.205013187397434	122.5223367176908	10.718181818181817	182.7090909090909	173.0
412400040	1441070937	31.204963275447962	122.52233372971031	10.727272727272727	182.76363636363635	173.0
412400040	1441070938	31.204913320901763	122.52233054584556	10.736363636363636	182.8181818181818	173.0
412400040	1441070939	31.20486329463538	122.52232719259625	10.745454545454546	182.87272727272727	173.0
412400040	1441070940	31.204813167525366	122.52232369646197	10.754545454545454	182.92727272727274	173.0
412400040	1441070941	31.20476291044825	122.52232008394235	10.763636363636364	182.98181818181817	173.0
412400040	1441070942	31.2047124942806	122.52231638153688	10.772727272727273	183.03636363636363	173.0
412400040	1441070943	31.20466188989898	122.52231261574505	10.781818181818183	183.0909090909091	173.0
412400040	1441070944	31.204611068179922	122.52230881306632	10.790909090909091	183.14545454545453	173.0
412400040	1441070945	31.204559999999997	122.52230500000002	10.8	183.20000000000002	173.0
412400040	1441070946	31.20450867098204	122.52230119924971	10.8	183.195	173.0
412400040	1441070947	31.20445712573419	122.52229741833592	10.8	183.19	173.0
412400040	1441070948	31.20440542361085	122.52229366098328	10.8	183.185	173.0
412400040	1441070949	31.204353623966426	122.52228993091647	10.8	183.18	173.0
412400040	1441070950	31.20430178615533	122.52228623186019	10.8	183.175	173.0
412400040	1441070951	31.20424996953202	122.52228256753907	10.8	183.17000000000002	173.0
412400040	1441070952	31.204198233450864	122.5222789416777	10.8	183.165	173.0
412400040	1441070953	31.204146637266316	122.52227535800074	10.8	183.16	173.0
412400040	1441070954	31.20409524033281	122.52227182023277	10.8	183.155	173.0
412400040	1441070955	31.204044102004758	122.52226833209838	10.8	183.15	173.0
412400040	1441070956	31.203993281636578	122.52226489732215	10.8	183.145	173.0
412400040	1441070957	31.20394283858274	122.52226151962859	10.8	183.14000000000001	173.0
412400040	1441070958	31.20389283219765	122.52225820274231	10.8	183.13500000000002	173.0
412400040	1441070959	31.20384332183576	122.52225495038778	10.8	183.13	173.0
412400040	1441070960	31.203794366851476	122.52225176628951	10.8	183.125	173.0
412400040	1441070961	31.203746026599273	122.52224865417207	10.8	183.12	173.0
412400040	1441070962	31.203698360433577	122.52224561775994	10.8	183.115	173.0
412400040	1441070963	31.203651427708834	122.52224266077756	10.8	183.11	173.0
412400040	1441070964	31.203605287779485	122.52223978694941	10.8	183.10500000000002	173.0
412400040	1441070965	31.203559999999992	122.522237	10.8	183.10000000000002	173.0
412400040	1441070966	31.20351556667636	122.52223430092553	10.8	183.02	172.9
412400040	1441070967	31.203471761920927	122.52223167980927	10.8	182.94000000000003	172.8
412400040	1441070968	31.203428302797615	122.52222912400639	10.8	182.86	172.7
412400040	1441070969	31.203384906370335	122.52222662087202	10.8	182.78	172.6
412400040	1441070970	31.20334128970292	122.52222415776141	10.8	182.70000000000002	172.5
412400040	1441070971	31.20329716985931	122.5222217220298	10.8	182.62	172.4
412400040	1441070972	31.20325226390334	122.52221930103246	10.8	182.54000000000002	172.3
412400040	1441070973	31.203206288898894	122.5222168821248	10.8	182.46	172.2
412400040	1441070974	31.20315896190983	122.52221445266215	10.8	182.38	172.1
412400040	1441070975	31.203109999999995	122.52221200000001	10.8	182.3	172.0
412400040	1441070976	31.203059215954863	122.52220951384302	10.790909090909091	182.31818181818184	172.0909090909091
412400040	1441070977	31.203006805446538	122.52220699329273	10.781818181818183	182.33636363636364	172.18181818181822
412400040	1441070978	31.20295305986878	122.52220443979982	10.772727272727273	182.35454545454544	172.27272727272728
412400040	1441070979	31.20289827061533	122.522201854815	10.763636363636364	182.37272727272727	172.36363636363637
412400040	1441070980	31.202842729079972	122.52219923978895	10.754545454545454	182.3909090909091	172.45454545454547
412400040	1441070981	31.202786726656484	122.52219659617225	10.745454545454546	182.4090909090909	172.54545454545456
412400040	1441070982	31.202730554738658	122.52219392541556	10.736363636363636	182.42727272727274	172.63636363636365
412400040	1441070983	31.202674504720274	122.52219122896945	10.727272727272727	182.44545454545457	172.72727272727272
412400040	1441070984	31.20261886799516	122.52218850828446	10.718181818181817	182.46363636363634	172.8181818181818
412400040	1441070985	31.20256393595712	122.52218576481114	10.709090909090909	182.48181818181817	172.9090909090909
412400040	1441070986	31.20251	122.522183	10.7	182.5	173.0
412400040	1441070987	31.202457270778336	122.52218021083387	10.7	182.475	173.125
412400040	1441070988	31.20240563598953	122.52217737642523	10.7	182.45	173.25
412400040	1441070989	31.20235490259166	122.52217447141898	10.7	182.425	173.375
412400040	1441070990	31.20230487754288	122.5221714704601	10.7	182.4	173.5
412400040	1441070991	31.20225536780125	122.5221683481936	10.7	182.375	173.625
412400040	1441070992	31.202206180324836	122.52216507926464	10.7	182.35	173.74999999999997
412400040	1441070993	31.202157122071736	122.52216163831835	10.7	182.32500000000002	173.875
412400040	1441070994	31.202108000000003	122.52215799999999	10.7	182.3	174.0
412400040	1441070995	31.202058657705415	122.52215414819574	10.709090909090909	182.51818181818183	173.9090909090909
412400040	1441070996	31.202009085334662	122.52215010375495	10.718181818181817	182.73636363636365	173.8181818181818
412400040	1441070997	31.201959309672155	122.52214589676782	10.727272727272727	182.95454545454547	173.72727272727272
412400040	1441070998	31.201909357502327	122.52214155732446	10.736363636363636	183.17272727272726	173.63636363636363
412400040	1441070999	31.201859255609573	122.52213711551487	10.745454545454546	183.39090909090908	173.54545454545456
412400040	1441071000	31.20180903077834	122.52213260142899	10.754545454545454	183.60909090909092	173.45454545454544
412400040	1441071001	31.201758709793044	122.52212804515678	10.763636363636364	183.8272727272727	173.36363636363635
412400040	1441071002	31.201708319438115	122.52212347678805	10.772727272727273	184.04545454545453	173.27272727272728
412400040	1441071003	31.201657886498015	122.52211892641257	10.781818181818183	184.26363636363635	173.1818181818182
412400040	1441071004	31.20160743775717	122.52211442412002	10.790909090909091	184.48181818181817	173.0909090909091
412400040	1441071005	31.201557000000005	122.52211000000001	10.8	184.7	173.0
412400040	1441071006	31.201506597328855	122.52210568031066	10.8	184.7	172.9090909090909
412400040	1441071007	31.201456243117363	122.52210147598426	10.8	184.7	172.8181818181818
412400040	1441071008	31.201405948057076	122.52209739412152	10.8	184.7	172.72727272727272
412400040	1441071009	31.20135572283949	122.52209344182322	10.8	184.7	172.63636363636365
412400040	1441071010	31.201305578156134	122.52208962619011	10.8	184.7	172.54545454545456
412400040	1441071011	31.201255524698524	122.52208595432293	10.8	184.7	172.45454545454547
412400040	1441071012	31.201205573158198	122.52208243332235	10.8	184.7	172.36363636363637
412400040	1441071013	31.201155734226653	122.5220790702891	10.8	184.7	172.27272727272728
412400040	1441071014	31.20110601859542	122.52207587232387	10.8	184.7	172.18181818181822
412400040	1441071015	31.20105643695603	122.52207284652727	10.8	184.7	172.0909090909091
412400040	1441071016	31.201007	122.52207	10.8	184.7	172.0
412400040	1441071017	31.200957711090656	122.52206733487701	10.78888888888889	184.42222222222222	172.11111111111111
412400040	1441071018	31.200908544278622	122.52206483343045	10.777777777777779	184.14444444444445	172.22222222222223
412400040	1441071019	31.200859466286268	122.52206247296685	10.766666666666667	183.86666666666667	172.33333333333334
412400040	1441071020	31.20081044383601	122.52206023079282	10.755555555555556	183.58888888888887	172.44444444444446
412400040	1441071021	31.200761443650237	122.52205808421499	10.744444444444444	183.31111111111107	172.55555555555557
412400040	1441071022	31.200712432451354	122.52205601054006	10.733333333333333	183.0333333333333	172.66666666666669
412400040	1441071023	31.200663376961764	122.5220539870747	10.722222222222221	182.75555555555553	172.77777777777777
412400040	1441071024	31.20061424390385	122.52205199112575	10.71111111111111	182.47777777777776	172.88888888888889
412400040	1441071025	31.200565	122.52205000000001	10.7	182.2	173.0
412400040	1441071026	31.20051562112762	122.52204798887465	10.7	182.29999999999998	173.0
412400040	1441071027	31.200466119784192	122.52204592440795	10.7	182.4	173.0
412400040	1441071028	31.200416517622205	122.52204377112857	10.7	182.5	173.0
412400040	1441071029	31.20036683629414	122.52204149356525	10.7	182.6	173.0
412400040	1441071030	31.20031709745252	122.5220390562468	10.7	182.70000000000002	173.0
412400040	1441071031	31.200267322749802	122.52203642370205	10.7	182.8	173.0
412400040	1441071032	31.200217533838483	122.52203356045997	10.7	182.9	173.0
412400040	1441071033	31.200167752371055	122.52203043104961	10.7	183.00000000000003	173.0
412400040	1441071034	31.200117999999982	122.52202699999998	10.7	183.10000000000002	173.0
412400040	1441071035	31.200068293098504	122.52202324492592	10.7	183.31666666666666	173.0
412400040	1441071036	31.20001862692274	122.52201919578447	10.7	183.53333333333333	173.0
412400040	1441071037	31.199968991449623	122.52201489561828	10.7	183.75000000000003	173.0
412400040	1441071038	31.199919376656048	122.52201038746992	10.7	183.96666666666667	173.0
412400040	1441071039	31.199869772518895	122.52200571438182	10.7	184.18333333333334	173.0
412400040	1441071040	31.199820169015084	122.52200091939636	10.7	184.4	173.0
412400040	1441071041	31.19977055612154	122.5219960455558	10.7	184.61666666666667	173.0
412400040	1441071042	31.199720923815164	122.52199113590233	10.7	184.83333333333334	173.0
412400040	1441071043	31.1996712620729	122.52198623347803	10.7	185.04999999999998	173.0
412400040	1441071044	31.19962156087166	122.52198138132495	10.7	185.26666666666668	173.0
412400040	1441071045	31.199571810188377	122.521976622485	10.7	185.48333333333335	173.0
412400040	1441071046	31.19952199999999	122.521972	10.7	185.7	173.0
412400040	1441071047	31.19947212580388	122.52196754696267	10.7	185.4375	173.0
412400040	1441071048	31.19942220517912	122.52196325666951	10.7	185.175	173.0
412400040	1441071049	31.199372261225168	122.521959112468	10.7	184.91250000000002	173.0
412400040	1441071050	31.19932231704155	122.52195509770569	10.7	184.65	173.0
412400040	1441071051	31.199272395727732	122.52195119573013	10.7	184.3875	173.0
412400040	1441071052	31.19922252038322	122.52194738988891	10.7	184.125	173.0
412400040	1441071053	31.199172714107476	122.52194366352964	10.7	183.8625	173.0
412400040	1441071054	31.199123	122.52194	10.7	183.6	173.0
412400040	1441071055	31.199073394522884	122.5219363870914	10.7	183.5	172.9090909090909
412400040	1441071056	31.199023887588613	122.52193283037033	10.7	183.39999999999998	172.8181818181818
412400040	1441071057	31.198974462472293	122.521929339847	10.7	183.3	172.72727272727272
412400040	1441071058	31.198925102449028	122.52192592553166	10.7	183.20000000000002	172.63636363636365
412400040	1441071059	31.198875790793902	122.52192259743443	10.7	183.10000000000002	172.54545454545456
412400040	1441071060	31.198826510782034	122.52191936556552	10.7	183.0	172.45454545454547
412400040	1441071061	31.198777245688515	122.52191623993507	10.7	182.9	172.36363636363637
412400040	1441071062	31.198727978788455	122.52191323055318	10.7	182.8	172.27272727272728
412400040	1441071063	31.198678693356953	122.52191034742998	10.7	182.70000000000002	172.18181818181822
412400040	1441071064	31.19862937266909	122.52190760057559	10.7	182.6	172.0909090909091
412400040	1441071065	31.198580000000003	122.52190500000002	10.7	182.5	172.0
412400040	1441071066	31.198530561114204	122.52190254676445	10.7	182.5090909090909	172.18181818181822
412400040	1441071067	31.198481051733996	122.52190020613442	10.7	182.51818181818183	172.36363636363637
412400040	1441071068	31.198431470071114	122.52189793442659	10.7	182.52727272727273	172.54545454545456
412400040	1441071069	31.19838181433731	122.52189568795782	10.7	182.53636363636363	172.72727272727272
412400040	1441071070	31.19833208274431	122.52189342304499	10.7	182.54545454545456	172.9090909090909
412400040	1441071071	31.198282273503853	122.52189109600508	10.7	182.55454545454543	173.0909090909091
412400040	1441071072	31.19823238482766	122.52188866315514	10.7	182.56363636363633	173.27272727272728
412400040	1441071073	31.19818241492745	122.52188608081234	10.7	182.57272727272726	173.45454545454544
412400040	1441071074	31.198132362014956	122.521883305294	10.7	182.58181818181816	173.63636363636363
412400040	1441071075	31.198082224301906	122.52188029291737	10.7	182.5909090909091	173.8181818181818
412400040	1441071076	31.198032000000005	122.521877	10.7	182.6	174.0
412400040	1441071077	31.19798169035289	122.52187339584732	10.7	182.7111111111111	174.0
412400040	1441071078	31.197931308731988	122.5218695017166	10.7	182.82222222222222	174.0
412400040	1441071079	31.197880871540626	122.521865351853	10.7	182.9333333333333	174.0
412400040	1441071080	31.197830395182137	122.52186098050161	10.7	183.04444444444442	174.0
412400040	1441071081	31.197779896059856	122.5218564219074	10.7	183.15555555555557	174.0
412400040	1441071082	31.197729390577148	122.52185171031532	10.7	183.26666666666668	174.0
412400040	1441071083	31.197678895137376	122.52184687997023	10.7	183.3777777777778	174.0
412400040	1441071084	31.19762842614387	122.52184196511689	10.7	183.4888888888889	174.0
412400040	1441071085	31.197577999999996	122.521837	10.7	183.6	174.0
412400040	1441071086	31.197527630640675	122.52183201515716	10.71111111111111	183.72222222222223	173.88888888888889
412400040	1441071087	31.197477322127078	122.52182702629766	10.722222222222221	183.84444444444446	173.77777777777777
412400040	1441071088	31.197427076051913	122.52182204542373	10.733333333333333	183.96666666666667	173.66666666666666
412400040	1441071089	31.197376894007892	122.52181708453764	10.744444444444444	184.08888888888887	173.55555555555554
412400040	1441071090	31.19732677758771	122.52181215564151	10.755555555555556	184.2111111111111	173.44444444444443
412400040	1441071091	31.19727672838411	122.52180727073757	10.766666666666667	184.33333333333334	173.33333333333334
412400040	1441071092	31.19722674798982	122.52180244182794	10.777777777777779	184.45555555555555	173.22222222222223
412400040	1441071093	31.19717683799754	122.52179768091472	10.78888888888889	184.57777777777775	173.11111111111111
[truncated: 5,393 more rows]
