# Supplementary material for: Maritime traffic congestion identification and ship trajectory prediction using temporal graph convolutional networks
Source: PLoS One. 2026 Mar 9;21(3):e0342781. doi: 10.1371/journal.pone.0342781 (PMC12970927; doi:10.1371/journal.pone.0342781)
Supplement: S1 File — (ZIP) [file pone.0342781.s001.zip › data/interpolation/shipid_412413090_processed.csv]

shipid	lasttime	lat	lon	sog	cog	hdg
412413090	1441069911	30.900142999999993	122.30249300000001	6.9	8.3	150.99999999999994
412413090	1441069912	30.900169458957926	122.30249882253509	6.9	8.354545454545454	150.99999999999994
412413090	1441069913	30.900197320443127	122.30250473373873	6.9	8.40909090909091	150.99999999999994
412413090	1441069914	30.900226474228102	122.3025107219464	6.9	8.463636363636365	150.99999999999994
412413090	1441069915	30.900256810085356	122.30251677549356	6.9	8.518181818181818	150.99999999999994
412413090	1441069916	30.90028821778738	122.30252288271565	6.9	8.572727272727274	150.99999999999994
412413090	1441069917	30.900320587106666	122.30252903194801	6.9	8.627272727272727	150.99999999999994
412413090	1441069918	30.90035380781574	122.30253521152605	6.9	8.681818181818183	150.99999999999994
412413090	1441069919	30.900387769687086	122.30254140978501	6.9	8.736363636363636	150.99999999999994
412413090	1441069920	30.900422362493238	122.30254761506016	6.9	8.790909090909091	150.99999999999994
412413090	1441069921	30.900457476006693	122.30255381568678	6.9	8.845454545454546	150.99999999999994
412413090	1441069922	30.900492999999994	122.30256	6.9	8.9	150.99999999999994
412413090	1441069923	30.900528824245658	122.30256615633498	6.9	8.811111111111112	150.99999999999994
412413090	1441069924	30.900564838516203	122.30257227302677	6.9	8.722222222222221	150.99999999999994
412413090	1441069925	30.900600932584158	122.30257833841047	6.9	8.633333333333333	150.99999999999994
412413090	1441069926	30.900636996222072	122.30258434082106	6.9	8.544444444444444	150.99999999999994
412413090	1441069927	30.9006729192025	122.30259026859353	6.9	8.455555555555556	150.99999999999994
412413090	1441069928	30.900708591297946	122.30259611006278	6.9	8.366666666666667	150.99999999999994
412413090	1441069929	30.900743902280972	122.30260185356373	6.9	8.277777777777779	150.99999999999994
412413090	1441069930	30.900778741924146	122.3026074874312	6.9	8.18888888888889	150.99999999999994
412413090	1441069931	30.900813000000003	122.30261300000001	6.9	8.1	150.99999999999994
412413090	1441069932	30.900846592926086	122.30261838363771	6.906666666666667	8.073333333333332	150.99999999999994
412413090	1441069933	30.90087954369993	122.30262364684312	6.913333333333334	8.046666666666667	150.99999999999994
412413090	1441069934	30.900911901963987	122.30262880214774	6.92	8.020000000000001	150.99999999999994
412413090	1441069935	30.900943717360782	122.30263386208321	6.926666666666667	7.993333333333333	150.99999999999994
412413090	1441069936	30.900975039532792	122.30263883918118	6.933333333333334	7.966666666666666	150.99999999999994
412413090	1441069937	30.901005918122497	122.30264374597331	6.94	7.94	150.99999999999994
412413090	1441069938	30.901036402772373	122.30264859499128	6.946666666666667	7.913333333333334	150.99999999999994
412413090	1441069939	30.90106654312491	122.30265339876681	6.953333333333333	7.886666666666667	150.99999999999994
412413090	1441069940	30.90109638882258	122.30265816983162	6.96	7.860000000000001	150.99999999999994
412413090	1441069941	30.901125989507864	122.30266292071752	6.966666666666667	7.833333333333334	150.99999999999994
412413090	1441069942	30.90115539482323	122.3026676639563	6.973333333333334	7.806666666666667	150.99999999999994
412413090	1441069943	30.901184654411136	122.30267241207974	6.98	7.780000000000001	150.99999999999994
412413090	1441069944	30.90121381791407	122.3026771776197	6.986666666666666	7.753333333333334	150.99999999999994
412413090	1441069945	30.901242934974473	122.30268197310805	6.993333333333333	7.726666666666667	150.99999999999994
412413090	1441069946	30.901272055234838	122.30268681107667	7.0	7.700000000000001	150.99999999999994
412413090	1441069947	30.901301228337598	122.30269170405747	7.006666666666667	7.673333333333334	150.99999999999994
412413090	1441069948	30.901330503925223	122.30269666458237	7.013333333333334	7.646666666666667	150.99999999999994
412413090	1441069949	30.90135993164016	122.30270170518337	7.02	7.62	150.99999999999994
412413090	1441069950	30.90138956112487	122.30270683839242	7.026666666666666	7.593333333333335	150.99999999999994
412413090	1441069951	30.901419442021798	122.30271207674156	7.033333333333333	7.566666666666667	150.99999999999994
412413090	1441069952	30.90144962397341	122.30271743276282	7.04	7.54	150.99999999999994
412413090	1441069953	30.90148015662212	122.30272291898825	7.046666666666667	7.5133333333333345	150.99999999999994
412413090	1441069954	30.90151108961038	122.30272854794993	7.053333333333333	7.486666666666667	150.99999999999994
412413090	1441069955	30.901542472580626	122.30273433218002	7.06	7.46	150.99999999999994
412413090	1441069956	30.901574355175295	122.3027402842107	7.066666666666666	7.433333333333334	150.99999999999994
412413090	1441069957	30.901606787036837	122.30274641657408	7.073333333333333	7.406666666666668	150.99999999999994
412413090	1441069958	30.901639817807645	122.30275274180244	7.08	7.380000000000001	150.99999999999994
412413090	1441069959	30.90167349713018	122.30275927242799	7.086666666666666	7.3533333333333335	150.99999999999994
412413090	1441069960	30.90170787464681	122.30276602098309	7.093333333333333	7.326666666666668	150.99999999999994
412413090	1441069961	30.901743000000003	122.302773	7.1	7.300000000000001	150.99999999999994
412413090	1441069962	30.901778876231557	122.30278021069462	7.088888888888889	7.48888888888889	150.99999999999994
412413090	1441069963	30.901815319980994	122.30278760901669	7.0777777777777775	7.677777777777779	150.99999999999994
412413090	1441069964	30.901852101287226	122.30279513959925	7.066666666666666	7.866666666666668	150.99999999999994
412413090	1441069965	30.901888990189228	122.30280274707529	7.055555555555555	8.055555555555557	150.99999999999994
412413090	1441069966	30.901925756725962	122.30281037607759	7.044444444444444	8.244444444444444	150.99999999999994
412413090	1441069967	30.901962170936393	122.3028179712388	7.033333333333333	8.433333333333334	150.99999999999994
412413090	1441069968	30.90199800285953	122.30282547719139	7.022222222222222	8.622222222222222	150.99999999999994
412413090	1441069969	30.902033022534386	122.30283283856772	7.011111111111111	8.811111111111112	150.99999999999994
412413090	1441069970	30.902067000000006	122.30284	7.0	9.0	150.99999999999994
412413090	1441069971	30.902099770844305	122.30284691584971	7.0	8.966666666666667	150.99999999999994
412413090	1441069972	30.902131432850933	122.30285357939565	7.0	8.933333333333334	150.99999999999994
412413090	1441069973	30.90216214935242	122.30285999364618	7.0	8.9	150.99999999999994
412413090	1441069974	30.9021920836813	122.30286616160964	7.0	8.866666666666665	150.99999999999994
412413090	1441069975	30.902221399170077	122.30287208629439	7.0	8.833333333333334	150.99999999999994
412413090	1441069976	30.902250259151288	122.30287777070893	7.0	8.799999999999999	150.99999999999994
412413090	1441069977	30.902278826957435	122.30288321786173	7.0	8.766666666666666	150.99999999999994
412413090	1441069978	30.902307265921024	122.30288843076137	7.0	8.733333333333334	150.99999999999994
412413090	1441069979	30.90233573937458	122.30289341241635	7.0	8.7	150.99999999999994
412413090	1441069980	30.902364410650602	122.30289816583537	7.0	8.666666666666666	150.99999999999994
412413090	1441069981	30.90239344308158	122.30290269402705	7.0	8.633333333333333	150.99999999999994
412413090	1441069982	30.90242299999999	122.30290700000002	7.0	8.6	150.99999999999994
412413090	1441069983	30.902453204389236	122.30291109526337	7.0	8.49	150.99999999999994
412413090	1441069984	30.902484017836052	122.30291502532762	7.0	8.379999999999999	150.99999999999994
412413090	1441069985	30.90251536157812	122.3029188442037	7.0	8.27	150.99999999999994
412413090	1441069986	30.90254715685303	122.30292260590264	7.0	8.16	150.99999999999994
412413090	1441069987	30.90257932489846	122.3029263644355	7.0	8.049999999999999	150.99999999999994
412413090	1441069988	30.90261178695203	122.30293017381341	7.0	7.9399999999999995	150.99999999999994
412413090	1441069989	30.90264446425133	122.30293408804752	7.0	7.829999999999999	150.99999999999994
412413090	1441069990	30.902677278034027	122.3029381611491	7.0	7.72	150.99999999999994
412413090	1441069991	30.90271014953771	122.30294244712948	7.0	7.6099999999999985	150.99999999999994
412413090	1441069992	30.902742999999994	122.302947	7.0	7.499999999999999	150.99999999999994
412413090	1441069993	30.902775765032754	122.30295186078935	7.0	7.536842105263157	150.99999999999994
412413090	1441069994	30.902808437744895	122.30295701859522	7.0	7.573684210526315	150.99999999999994
412413090	1441069995	30.902841025619583	122.30296244953243	7.0	7.610526315789473	150.99999999999994
412413090	1441069996	30.90287353613999	122.30296812971582	7.0	7.647368421052631	150.99999999999994
412413090	1441069997	30.902905976789306	122.30297403526019	7.0	7.684210526315789	150.99999999999994
412413090	1441069998	30.902938355050683	122.30298014228033	7.0	7.721052631578946	150.99999999999994
412413090	1441069999	30.902970678407332	122.30298642689097	7.0	7.757894736842104	150.99999999999994
412413090	1441070000	30.903002954342416	122.30299286520682	7.0	7.794736842105262	150.99999999999994
412413090	1441070001	30.903035190339132	122.30299943334253	7.0	7.8315789473684205	150.99999999999994
412413090	1441070002	30.90306739388067	122.30300610741278	7.0	7.868421052631578	150.99999999999994
412413090	1441070003	30.903099572450213	122.30301286353215	7.0	7.905263157894736	150.99999999999994
412413090	1441070004	30.903131733530977	122.30301967781526	7.0	7.942105263157894	150.99999999999994
412413090	1441070005	30.903163884606148	122.30302652637664	7.0	7.978947368421053	150.99999999999994
412413090	1441070006	30.903196033158963	122.30303338533082	7.0	8.015789473684208	150.99999999999994
412413090	1441070007	30.903228186672614	122.3030402307923	7.0	8.052631578947368	150.99999999999994
412413090	1441070008	30.90326035263032	122.30304703887552	7.0	8.089473684210526	150.99999999999994
412413090	1441070009	30.90329253851529	122.30305378569496	7.0	8.126315789473685	150.99999999999994
412413090	1441070010	30.903324751810775	122.303060447365	7.0	8.163157894736841	150.99999999999994
412413090	1441070011	30.90335699999999	122.30306699999998	7.0	8.2	150.99999999999994
412413090	1441070012	30.903389288182055	122.30307342568622	7.009090909090909	8.118181818181817	150.99999999999994
412413090	1441070013	30.903421611919544	122.3030797303976	7.0181818181818185	8.036363636363635	150.99999999999994
412413090	1441070014	30.903453964390966	122.30308592607996	7.027272727272727	7.954545454545454	150.99999999999994
412413090	1441070015	30.90348633877479	122.30309202467913	7.036363636363636	7.872727272727272	150.99999999999994
412413090	1441070016	30.903518728249477	122.30309803814104	7.045454545454545	7.790909090909091	150.99999999999994
412413090	1441070017	30.903551125993495	122.30310397841156	7.054545454545455	7.709090909090909	150.99999999999994
412413090	1441070018	30.903583525185333	122.30310985743655	7.0636363636363635	7.627272727272727	150.99999999999994
412413090	1441070019	30.903615919003432	122.30311568716198	7.072727272727272	7.545454545454546	150.99999999999994
412413090	1441070020	30.90364830062626	122.3031214795337	7.081818181818181	7.463636363636364	150.99999999999994
412413090	1441070021	30.903680663232304	122.30312724649774	7.090909090909091	7.381818181818183	150.99999999999994
412413090	1441070022	30.903713	122.303133	7.1	7.300000000000001	150.99999999999994
412413090	1441070023	30.90374530580211	122.30313874955694	7.1	7.3066666666666675	150.99999999999994
412413090	1441070024	30.903777582288754	122.30314449496689	7.1	7.313333333333334	150.99999999999994
412413090	1441070025	30.903809832804264	122.30315023359866	7.1	7.320000000000001	150.99999999999994
412413090	1441070026	30.903842060692998	122.30315596282101	7.1	7.326666666666668	150.99999999999994
412413090	1441070027	30.903874269299372	122.30316168000275	7.1	7.333333333333333	150.99999999999994
412413090	1441070028	30.903906461967754	122.30316738251267	7.1	7.34	150.99999999999994
412413090	1441070029	30.903938642042515	122.30317306771953	7.1	7.346666666666667	150.99999999999994
412413090	1441070030	30.903970812868046	122.30317873299215	7.1	7.3533333333333335	150.99999999999994
412413090	1441070031	30.904002977788718	122.3031843756993	7.1	7.36	150.99999999999994
412413090	1441070032	30.90403514014892	122.30318999320971	7.1	7.366666666666667	150.99999999999994
412413090	1441070033	30.904067303293026	122.30319558289223	7.1	7.373333333333334	150.99999999999994
412413090	1441070034	30.9040994705654	122.30320114211557	7.1	7.380000000000001	150.99999999999994
412413090	1441070035	30.90413164531044	122.3032066682485	7.1	7.386666666666668	150.99999999999994
412413090	1441070036	30.904163830872537	122.30321215865983	7.1	7.393333333333334	150.99999999999994
412413090	1441070037	30.90419603059604	122.30321761071828	7.1	7.400000000000001	150.99999999999994
412413090	1441070038	30.90422824782536	122.30322302179262	7.1	7.406666666666666	150.99999999999994
412413090	1441070039	30.904260485904878	122.30322838925161	7.1	7.413333333333333	150.99999999999994
412413090	1441070040	30.90429274817896	122.303233710464	7.1	7.42	150.99999999999994
412413090	1441070041	30.904325037991995	122.30323898279855	7.1	7.426666666666667	150.99999999999994
412413090	1441070042	30.904357358688365	122.303244203624	7.1	7.433333333333334	150.99999999999994
412413090	1441070043	30.90438971361246	122.30324937030908	7.1	7.44	150.99999999999994
412413090	1441070044	30.90442210610865	122.30325448022255	7.1	7.446666666666667	150.99999999999994
412413090	1441070045	30.904454539521343	122.30325953073314	7.1	7.453333333333333	150.99999999999994
412413090	1441070046	30.904487017194885	122.30326451920958	7.1	7.46	150.99999999999994
412413090	1441070047	30.9045195424737	122.30326944302061	7.1	7.466666666666666	150.99999999999994
412413090	1441070048	30.904552118702153	122.30327429953496	7.1	7.473333333333333	150.99999999999994
412413090	1441070049	30.904584749224618	122.30327908612136	7.1	7.479999999999999	150.99999999999994
412413090	1441070050	30.904617437385475	122.3032838001485	7.1	7.4866666666666655	150.99999999999994
412413090	1441070051	30.904650186529153	122.30328843898515	7.1	7.493333333333332	150.99999999999994
412413090	1441070052	30.90468299999999	122.303293	7.1	7.499999999999999	150.99999999999994
412413090	1441070053	30.904715874602225	122.30329748452196	7.0777777777777775	7.699999999999999	150.99999999999994
412413090	1441070054	30.904748780979396	122.30330190972093	7.055555555555555	7.9	150.99999999999994
412413090	1441070055	30.90478168323484	122.30330629672697	7.033333333333333	8.1	150.99999999999994
412413090	1441070056	30.904814545471947	122.3033106666702	7.011111111111111	8.3	150.99999999999994
412413090	1441070057	30.904847331794095	122.30331504068077	6.988888888888889	8.5	150.99999999999994
412413090	1441070058	30.904880006304605	122.30331943988882	6.966666666666667	8.7	150.99999999999994
412413090	1441070059	30.904912533106856	122.30332388542458	6.944444444444445	8.9	150.99999999999994
412413090	1441070060	30.9049448763042	122.30332839841822	6.9222222222222225	9.1	150.99999999999994
412413090	1441070061	30.904976999999995	122.303333	6.9	9.3	150.99999999999994
412413090	1441070062	30.90500888122063	122.30333770757282	6.904761904761905	9.242857142857144	150.99999999999994
412413090	1441070063	30.905040548684624	122.30334252363029	6.90952380952381	9.185714285714285	150.99999999999994
412413090	1441070064	30.90507204403353	122.30334744693872	6.914285714285715	9.12857142857143	150.99999999999994
412413090	1441070065	30.90510340890889	122.30335247626435	6.919047619047619	9.071428571428571	150.99999999999994
412413090	1441070066	30.905134684952266	122.30335761037352	6.923809523809524	9.014285714285714	150.99999999999994
412413090	1441070067	30.905165913805206	122.3033628480325	6.928571428571429	8.957142857142857	150.99999999999994
412413090	1441070068	30.90519713710927	122.30336818800761	6.933333333333334	8.9	150.99999999999994
412413090	1441070069	30.905228396506004	122.30337362906515	6.938095238095238	8.842857142857143	150.99999999999994
412413090	1441070070	30.905259733636946	122.30337916997144	6.942857142857143	8.785714285714286	150.99999999999994
412413090	1441070071	30.90529119014365	122.3033848094928	6.947619047619048	8.728571428571428	150.99999999999994
412413090	1441070072	30.90532280766767	122.30339054639558	6.9523809523809526	8.671428571428573	150.99999999999994
412413090	1441070073	30.905354627850546	122.3033963794461	6.957142857142857	8.614285714285714	150.99999999999994
412413090	1441070074	30.905386692333824	122.3034023074107	6.961904761904762	8.557142857142857	150.99999999999994
412413090	1441070075	30.90541904275906	122.30340832905577	6.966666666666667	8.5	150.99999999999994
412413090	1441070076	30.9054517207678	122.30341444314766	6.9714285714285715	8.442857142857143	150.99999999999994
412413090	1441070077	30.905484768001557	122.30342064845274	6.976190476190476	8.385714285714286	150.99999999999994
412413090	1441070078	30.905518226101904	122.3034269437374	6.980952380952381	8.328571428571427	150.99999999999994
412413090	1441070079	30.90555213671039	122.30343332776806	6.985714285714286	8.271428571428572	150.99999999999994
412413090	1441070080	30.905586541468534	122.3034397993111	6.9904761904761905	8.214285714285715	150.99999999999994
412413090	1441070081	30.90562148201789	122.30344635713294	6.995238095238095	8.157142857142857	150.99999999999994
412413090	1441070082	30.90565700000001	122.30345300000002	7.0	8.1	150.99999999999994
412413090	1441070083	30.90569310399306	122.30345972266211	7.0125	8.0375	150.99999999999994
412413090	1441070084	30.90572967032204	122.30346650380237	7.025	7.9750000000000005	150.99999999999994
412413090	1441070085	30.90576654224848	122.30347331808724	7.0375	7.9125000000000005	150.99999999999994
412413090	1441070086	30.90580356303406	122.30348014018304	7.05	7.85	150.99999999999994
412413090	1441070087	30.905840575940363	122.30348694475606	7.0625	7.787499999999999	150.99999999999994
412413090	1441070088	30.90587742422903	122.30349370647251	7.074999999999999	7.725	150.99999999999994
412413090	1441070089	30.905913951161686	122.30350039999847	7.0874999999999995	7.6625000000000005	150.99999999999994
412413090	1441070090	30.905949999999997	122.303507	7.1	7.6	150.99999999999994
412413090	1441070091	30.905985445954357	122.3035134858428	7.1	7.603225806451613	150.99999999999994
412413090	1441070092	30.90602029203017	122.30351985569159	7.1	7.606451612903226	150.99999999999994
412413090	1441070093	30.9060545731816	122.30352611241078	7.1	7.609677419354839	150.99999999999994
412413090	1441070094	30.906088324362845	122.30353225886483	7.1	7.612903225806451	150.99999999999994
412413090	1441070095	30.90612158052803	122.30353829791822	7.1	7.616129032258064	150.99999999999994
412413090	1441070096	30.90615437663134	122.30354423243544	7.1	7.619354838709677	150.99999999999994
412413090	1441070097	30.90618674762693	122.303550065281	7.1	7.62258064516129	150.99999999999994
412413090	1441070098	30.90621872846894	122.30355579931941	7.1	7.625806451612903	150.99999999999994
412413090	1441070099	30.906250354111553	122.30356143741521	7.1	7.629032258064517	150.99999999999994
412413090	1441070100	30.906281659508924	122.30356698243291	7.1	7.632258064516128	150.99999999999994
412413090	1441070101	30.906312679615187	122.30357243723711	7.1	7.635483870967741	150.99999999999994
412413090	1441070102	30.90634344938452	122.30357780469237	7.1	7.638709677419355	150.99999999999994
412413090	1441070103	30.906374003771056	122.30358308766326	7.1	7.641935483870967	150.99999999999994
412413090	1441070104	30.90640437772897	122.3035882890144	7.1	7.645161290322581	150.99999999999994
412413090	1441070105	30.906434606212382	122.30359341161035	7.1	7.648387096774194	150.99999999999994
412413090	1441070106	30.906464724175464	122.30359845831578	7.1	7.651612903225805	150.99999999999994
412413090	1441070107	30.90649476657236	122.30360343199526	7.1	7.654838709677419	150.99999999999994
412413090	1441070108	30.90652476835722	122.30360833551345	7.1	7.6580645161290315	150.99999999999994
412413090	1441070109	30.906554764484184	122.30361317173501	7.1	7.661290322580645	150.99999999999994
412413090	1441070110	30.9065847899074	122.3036179435246	7.1	7.664516129032258	150.99999999999994
412413090	1441070111	30.906614879581017	122.30362265374686	7.1	7.667741935483871	150.99999999999994
412413090	1441070112	30.906645068459163	122.30362730526647	7.1	7.670967741935483	150.99999999999994
412413090	1441070113	30.906675391495995	122.30363190094812	7.1	7.6741935483870956	150.99999999999994
412413090	1441070114	30.906705883645657	122.30363644365654	7.1	7.677419354838709	150.99999999999994
412413090	1441070115	30.906736579862265	122.30364093625636	7.1	7.680645161290323	150.99999999999994
412413090	1441070116	30.906767515100004	122.30364538161236	7.1	7.683870967741935	150.99999999999994
412413090	1441070117	30.90679872431296	122.30364978258919	7.1	7.687096774193549	150.99999999999994
412413090	1441070118	30.90683024245532	122.30365414205166	7.1	7.6903225806451605	150.99999999999994
412413090	1441070119	30.906862104481192	122.30365846286443	7.1	7.693548387096773	150.99999999999994
412413090	1441070120	30.906894345344696	122.30366274789229	7.1	7.696774193548387	150.99999999999994
412413090	1441070121	30.906926999999996	122.30366699999999	7.1	7.699999999999999	150.99999999999994
412413090	1441070122	30.906960089548875	122.30367122335969	7.1	7.704999999999999	150.99999999999994
412413090	1441070123	30.906993579683753	122.30367542737322	7.1	7.709999999999999	150.99999999999994
412413090	1441070124	30.90702742224468	122.30367962274983	7.1	7.715000000000001	150.99999999999994
412413090	1441070125	30.907061569071775	122.30368382019873	7.1	7.72	150.99999999999994
412413090	1441070126	30.907095972005067	122.30368803042926	7.1	7.725	150.99999999999994
412413090	1441070127	30.907130582884665	122.30369226415061	7.1	7.7299999999999995	150.99999999999994
412413090	1441070128	30.90716535355062	122.30369653207212	7.1	7.734999999999999	150.99999999999994
412413090	1441070129	30.907200235843025	122.30370084490305	7.1	7.74	150.99999999999994
412413090	1441070130	30.907235181601937	122.30370521335267	7.1	7.745	150.99999999999994
412413090	1441070131	30.90727014266743	122.30370964813034	7.1	7.75	150.99999999999994
412413090	1441070132	30.907305070879573	122.30371415994532	7.1	7.755	150.99999999999994
412413090	1441070133	30.907339918078456	122.30371875950696	7.1	7.759999999999999	150.99999999999994
412413090	1441070134	30.90737463610412	122.30372345752458	7.1	7.765000000000001	150.99999999999994
412413090	1441070135	30.907409176796673	122.3037282647075	7.1	7.7700000000000005	150.99999999999994
412413090	1441070136	30.90744349199615	122.30373319176509	7.1	7.7749999999999995	150.99999999999994
412413090	1441070137	30.907477533542636	122.30373824940668	7.1	7.779999999999999	150.99999999999994
412413090	1441070138	30.907511253276205	122.30374344834159	7.1	7.784999999999999	150.99999999999994
412413090	1441070139	30.907544603036907	122.30374879927923	7.1	7.790000000000001	150.99999999999994
412413090	1441070140	30.907577534664807	122.3037543129289	7.1	7.795	150.99999999999994
412413090	1441070141	30.907610000000002	122.30376000000001	7.1	7.8	150.99999999999994
412413090	1441070142	30.907641969105146	122.30376586537035	7.1	7.759999999999999	150.99999999999994
412413090	1441070143	30.907673484933486	122.30377189059165	7.1	7.72	150.99999999999994
412413090	1441070144	30.907704608660858	122.30377805138407	7.1	7.68	150.99999999999994
412413090	1441070145	30.90773540146313	122.30378432346781	7.1	7.640000000000001	150.99999999999994
412413090	1441070146	30.907765924516177	122.30379068256296	7.1	7.6	150.99999999999994
412413090	1441070147	30.907796238995854	122.30379710438967	7.1	7.5600000000000005	150.99999999999994
412413090	1441070148	30.907826406078023	122.30380356466799	7.1	7.52	150.99999999999994
412413090	1441070149	30.907856486938577	122.30381003911805	7.1	7.48	150.99999999999994
412413090	1441070150	30.907886542753353	122.30381650345987	7.1	7.44	150.99999999999994
412413090	1441070151	30.90791663469828	122.30382293341354	7.1	7.400000000000001	150.99999999999994
412413090	1441070152	30.90794682394921	122.3038293046991	7.1	7.36	150.99999999999994
412413090	1441070153	30.907977171682024	122.30383559303652	7.1	7.319999999999999	150.99999999999994
412413090	1441070154	30.908007739072634	122.30384177414584	7.1	7.28	150.99999999999994
412413090	1441070155	30.90803858729691	122.30384782374705	7.1	7.239999999999999	150.99999999999994
412413090	1441070156	30.908069777530752	122.30385371756007	7.1	7.2	150.99999999999994
412413090	1441070157	30.908101370950067	122.30385943130489	7.1	7.16	150.99999999999994
412413090	1441070158	30.90813342873075	122.30386494070143	7.1	7.12	150.99999999999994
412413090	1441070159	30.908166012048703	122.30387022146954	7.1	7.08	150.99999999999994
412413090	1441070160	30.908199182079823	122.30387524932914	7.1	7.04	150.99999999999994
412413090	1441070161	30.90823300000001	122.30387999999999	7.1	7.0	150.99999999999994
412413090	1441070162	30.90826749671338	122.30388446228227	7.09	6.960000000000001	150.99999999999994
412413090	1441070163	30.90830258203682	122.30388867729722	7.08	6.920000000000001	150.99999999999994
412413090	1441070164	30.908338135515482	122.30389269924645	7.069999999999999	6.88	150.99999999999994
412413090	1441070165	30.908374036694436	122.30389658233163	7.06	6.84	150.99999999999994
412413090	1441070166	30.90841016511879	122.30390038075456	7.05	6.8	150.99999999999994
412413090	1441070167	30.908446400333656	122.30390414871695	7.04	6.76	150.99999999999994
412413090	1441070168	30.90848262188411	122.30390794042074	7.03	6.720000000000001	150.99999999999994
412413090	1441070169	30.90851870931528	122.30391181006783	7.02	6.68	150.99999999999994
412413090	1441070170	30.90855454217221	122.30391581186024	7.01	6.64	150.99999999999994
412413090	1441070171	30.908589999999997	122.30392	7.0	6.6	150.99999999999994
412413090	1441070172	30.908624986647194	122.30392441710903	7.003225806451613	6.64516129032258	150.99999999999994
412413090	1441070173	30.908659503176068	122.30392905948827	7.006451612903226	6.690322580645161	150.99999999999994
412413090	1441070174	30.90869357495232	122.30393391185842	7.009677419354839	6.735483870967742	150.99999999999994
412413090	1441070175	30.90872722734169	122.30393895894017	7.012903225806451	6.780645161290322	150.99999999999994
412413090	1441070176	30.9087604857099	122.30394418545417	7.016129032258064	6.825806451612903	150.99999999999994
412413090	1441070177	30.908793375422672	122.30394957612106	7.019354838709678	6.870967741935483	150.99999999999994
412413090	1441070178	30.908825921845732	122.30395511566147	7.02258064516129	6.916129032258064	150.99999999999994
412413090	1441070179	30.9088581503448	122.30396078879596	7.025806451612903	6.961290322580645	150.99999999999994
412413090	1441070180	30.90889008628561	122.30396658024516	7.029032258064516	7.006451612903226	150.99999999999994
412413090	1441070181	30.90892175503388	122.30397247472958	7.032258064516129	7.051612903225807	150.99999999999994
412413090	1441070182	30.908953181955365	122.30397845696982	7.035483870967742	7.096774193548387	150.99999999999994
412413090	1441070183	30.908984392415775	122.30398451168634	7.038709677419354	7.141935483870967	150.99999999999994
412413090	1441070184	30.909015411780846	122.3039906235997	7.041935483870968	7.187096774193548	150.99999999999994
412413090	1441070185	30.90904626541632	122.30399677743038	7.04516129032258	7.232258064516129	150.99999999999994
412413090	1441070186	30.909076978687935	122.3040029578989	7.048387096774193	7.2774193548387105	150.99999999999994
412413090	1441070187	30.90910757696143	122.3040091497257	7.051612903225807	7.32258064516129	150.99999999999994
412413090	1441070188	30.909138085602567	122.30401533763124	7.054838709677419	7.3677419354838705	150.99999999999994
412413090	1441070189	30.909168529977045	122.30402150633599	7.058064516129032	7.412903225806452	150.99999999999994
412413090	1441070190	30.90919893545066	122.30402764056032	7.061290322580645	7.458064516129031	150.99999999999994
412413090	1441070191	30.90922932738914	122.30403372502468	7.064516129032258	7.503225806451613	150.99999999999994
412413090	1441070192	30.90925973115824	122.3040397444495	7.067741935483871	7.548387096774194	150.99999999999994
412413090	1441070193	30.909290172123704	122.30404568355513	7.070967741935483	7.593548387096775	150.99999999999994
412413090	1441070194	30.9093206756513	122.30405152706197	7.074193548387097	7.638709677419355	150.99999999999994
412413090	1441070195	30.909351267106782	122.30405725969037	7.077419354838709	7.683870967741935	150.99999999999994
412413090	1441070196	30.909381971855904	122.30406286616069	7.080645161290322	7.7290322580645165	150.99999999999994
412413090	1441070197	30.909412815264453	122.30406833119322	7.083870967741936	7.774193548387096	150.99999999999994
412413090	1441070198	30.90944382269816	122.30407363950833	7.087096774193548	7.819354838709677	150.99999999999994
412413090	1441070199	30.9094750195228	122.30407877582628	7.090322580645161	7.864516129032259	150.99999999999994
412413090	1441070200	30.90950643110415	122.30408372486738	7.0935483870967735	7.909677419354839	150.99999999999994
412413090	1441070201	30.909538082807952	122.30408847135188	7.096774193548387	7.954838709677419	150.99999999999994
412413090	1441070202	30.90956999999999	122.304093	7.1	8.0	150.99999999999994
412413090	1441070203	30.909602193797674	122.30409731139748	7.1	7.9444444444444455	150.99999999999994
412413090	1441070204	30.909634618325008	122.30410146959207	7.1	7.888888888888888	150.99999999999994
412413090	1441070205	30.909667213457645	122.30410555449699	7.1	7.833333333333334	150.99999999999994
412413090	1441070206	30.909699919071233	122.30410964602564	7.1	7.777777777777778	150.99999999999994
412413090	1441070207	30.909732675041372	122.30411382409147	7.1	7.722222222222222	150.99999999999994
412413090	1441070208	30.909765421243716	122.3041181686081	7.1	7.666666666666666	150.99999999999994
412413090	1441070209	30.909798097553868	122.30412275948919	7.1	7.611111111111111	150.99999999999994
412413090	1441070210	30.90983064384743	122.30412767664853	7.1	7.5555555555555545	150.99999999999994
412413090	1441070211	30.90986299999999	122.30413300000001	7.1	7.499999999999999	150.99999999999994
412413090	1441070212	30.909895136010764	122.30413878330243	7.09	7.6099999999999985	150.99999999999994
412413090	1441070213	30.90992714237327	122.3041449756941	7.08	7.72	150.99999999999994
412413090	1441070214	30.909959139704736	122.30415150015816	7.069999999999999	7.829999999999999	150.99999999999994
412413090	1441070215	30.909991248622294	122.30415827967765	7.06	7.9399999999999995	150.99999999999994
412413090	1441070216	30.910023589743183	122.30416523723555	7.05	8.049999999999999	150.99999999999994
412413090	1441070217	30.91005628368459	122.30417229581475	7.04	8.16	150.99999999999994
412413090	1441070218	30.910089451063723	122.30417937839806	7.03	8.27	150.99999999999994
412413090	1441070219	30.91012321249784	122.30418640796829	7.02	8.379999999999999	150.99999999999994
412413090	1441070220	30.91015768860418	122.30419330750806	7.01	8.49	150.99999999999994
412413090	1441070221	30.910193	122.3042	7.0	8.6	150.99999999999994
412413090	1441070222	30.91022920571189	122.30420642283319	7.01	8.509999999999998	150.99999999999994
412413090	1441070223	30.910266118403705	122.30421257102302	7.02	8.42	150.99999999999994
412413090	1441070224	30.910303489148674	122.30421845399134	7.03	8.33	150.99999999999994
412413090	1441070225	30.91034106901998	122.30422408116009	7.04	8.24	150.99999999999994
412413090	1441070226	30.910378609090813	122.304229461951	7.05	8.149999999999999	150.99999999999994
412413090	1441070227	30.910415860434362	122.3042346057859	7.06	8.059999999999999	150.99999999999994
412413090	1441070228	30.910452574123852	122.30423952208655	7.069999999999999	7.970000000000001	150.99999999999994
412413090	1441070229	30.910488501232486	122.30424422027463	7.08	7.88	150.99999999999994
412413090	1441070230	30.910523392833458	122.30424870977187	7.09	7.789999999999999	150.99999999999994
412413090	1441070231	30.910557	122.304253	7.1	7.699999999999999	150.99999999999994
412413090	1441070232	30.910589159141427	122.3042571063654	7.1	7.660000000000001	150.99999999999994
412413090	1441070233	30.910620048011573	122.30426106821336	7.1	7.62	150.99999999999994
412413090	1441070234	30.910649929700426	122.30426493087394	7.1	7.579999999999999	150.99999999999994
412413090	1441070235	30.910679067297917	122.30426873967738	7.1	7.54	150.99999999999994
412413090	1441070236	30.91070772389396	122.30427253995396	7.1	7.500000000000001	150.99999999999994
412413090	1441070237	30.910736162578512	122.30427637703403	7.1	7.46	150.99999999999994
412413090	1441070238	30.910764646441503	122.30428029624807	7.1	7.42	150.99999999999994
412413090	1441070239	30.91079343857278	122.30428434292661	7.1	7.380000000000001	150.99999999999994
412413090	1441070240	30.910822802062334	122.30428856240034	7.1	7.340000000000002	150.99999999999994
412413090	1441070241	30.910853	122.304293	7.1	7.300000000000001	150.99999999999994
412413090	1441070242	30.910884234556757	122.30429769051045	7.095	7.36	150.99999999999994
412413090	1441070243	30.91091646422794	122.30430262653275	7.09	7.420000000000001	150.99999999999994
412413090	1441070244	30.91094958658994	122.30430779012187	7.085	7.48	150.99999999999994
412413090	1441070245	30.910983499219192	122.30431316333289	7.08	7.54	150.99999999999994
412413090	1441070246	30.911018099692097	122.30431872822072	7.074999999999999	7.600000000000001	150.99999999999994
412413090	1441070247	30.911053285585073	122.30432446684031	7.069999999999999	7.660000000000001	150.99999999999994
412413090	1441070248	30.91108895447455	122.30433036124653	7.0649999999999995	7.72	150.99999999999994
412413090	1441070249	30.911125003936956	122.30433639349428	7.06	7.780000000000001	150.99999999999994
412413090	1441070250	30.91116133154872	122.30434254563829	7.055	7.840000000000001	150.99999999999994
412413090	1441070251	30.911197834886284	122.30434879973335	7.05	7.900000000000001	150.99999999999994
412413090	1441070252	30.91123441152606	122.30435513783414	7.045	7.960000000000001	150.99999999999994
412413090	1441070253	30.911270959044543	122.30436154199532	7.04	8.020000000000001	150.99999999999994
412413090	1441070254	30.911307375018147	122.30436799427152	7.035	8.080000000000002	150.99999999999994
412413090	1441070255	30.911343557023343	122.30437447671723	7.03	8.14	150.99999999999994
412413090	1441070256	30.911379402636594	122.30438097138696	7.025	8.200000000000001	150.99999999999994
412413090	1441070257	30.91141480943434	122.3043874603352	7.02	8.260000000000002	150.99999999999994
412413090	1441070258	30.911449674993086	122.30439392561631	7.015	8.32	150.99999999999994
412413090	1441070259	30.911483896889294	122.30440034928462	7.01	8.38	150.99999999999994
412413090	1441070260	30.911517372699432	122.30440671339444	7.005	8.440000000000001	150.99999999999994
412413090	1441070261	30.911549999999995	122.304413	7.0	8.5	150.99999999999994
412413090	1441070262	30.91158171629566	122.30441919050025	7.01	8.370000000000001	150.99999999999994
412413090	1441070263	30.911612618803908	122.30442526367321	7.02	8.240000000000002	150.99999999999994
412413090	1441070264	30.911642844670347	122.30443119764152	7.03	8.110000000000001	150.99999999999994
412413090	1441070265	30.911672531040658	122.30443697052795	7.04	7.980000000000001	150.99999999999994
412413090	1441070266	30.911701815060468	122.30444256045521	7.05	7.850000000000001	150.99999999999994
412413090	1441070267	30.911730833875442	122.30444794554603	7.06	7.72	150.99999999999994
412413090	1441070268	30.91175972463123	122.3044531039232	7.069999999999999	7.59	150.99999999999994
412413090	1441070269	30.911788624473505	122.30445801370941	7.08	7.46	150.99999999999994
412413090	1441070270	30.911817670547872	122.30446265302743	7.09	7.33	150.99999999999994
412413090	1441070271	30.911846999999998	122.304467	7.1	7.2	150.99999999999994
412413090	1441070272	30.911876733923226	122.3044710501721	7.08	7.49	150.99999999999994
412413090	1441070273	30.911906929201464	122.3044748687776	7.06	7.780000000000001	150.99999999999994
412413090	1441070274	30.911937626666372	122.30447853847284	7.04	8.07	150.99999999999994
412413090	1441070275	30.911968867149508	122.30448214191412	7.02	8.36	150.99999999999994
412413090	1441070276	30.912000691482472	122.30448576175796	7.0	8.65	150.99999999999994
412413090	1441070277	30.912033140496863	122.3044894806609	6.98	8.940000000000001	150.99999999999994
412413090	1441070278	30.912066255024264	122.30449338127968	6.96	9.23	150.99999999999994
412413090	1441070279	30.912100075896216	122.30449754627112	6.94	9.52	150.99999999999994
412413090	1441070280	30.91213464394428	122.3045020582922	6.92	9.81	150.99999999999994
412413090	1441070281	30.912169999999996	122.30450700000002	6.9	10.1	150.99999999999994
412413090	1441070282	30.91220613901099	122.3045124288174	6.9	10.239999999999998	150.99999999999994
412413090	1441070283	30.91224287238916	122.30451830122962	6.9	10.38	150.99999999999994
412413090	1441070284	30.912279965662577	122.30452454848749	6.9	10.520000000000001	150.99999999999994
412413090	1441070285	30.912317184359257	122.30453110184156	6.9	10.66	150.99999999999994
412413090	1441070286	30.912354294007244	122.3045378925423	6.9	10.799999999999999	150.99999999999994
412413090	1441070287	30.912391060134627	122.30454485184	6.9	10.94	150.99999999999994
412413090	1441070288	30.912427248269488	122.30455191098476	6.9	11.080000000000002	150.99999999999994
412413090	1441070289	30.91246262393991	122.30455900122651	6.9	11.22	150.99999999999994
412413090	1441070290	30.91249695267404	122.30456605381505	6.9	11.36	150.99999999999994
412413090	1441070291	30.912530000000007	122.30457300000002	6.9	11.5	150.99999999999994
412413090	1441070292	30.912561606033943	122.30457978954628	6.9	11.53	150.99999999999994
412413090	1441070293	30.91259190924402	122.3045864462805	6.9	11.56	150.99999999999994
412413090	1441070294	30.912621122686378	122.30459301254476	6.9	11.590000000000002	150.99999999999994
412413090	1441070295	30.912649459417143	122.30459953068139	6.9	11.620000000000001	150.99999999999994
412413090	1441070296	30.912677132492423	122.30460604303272	6.9	11.65	150.99999999999994
412413090	1441070297	30.912704354968323	122.30461259194122	6.9	11.68	150.99999999999994
412413090	1441070298	30.91273133990097	122.30461921974948	6.9	11.709999999999999	150.99999999999994
412413090	1441070299	30.912758300346415	122.30462596880015	6.9	11.740000000000002	150.99999999999994
412413090	1441070300	30.91278544936073	122.30463288143605	6.9	11.770000000000001	150.99999999999994
412413090	1441070301	30.912813000000003	122.30464	6.9	11.8	150.99999999999994
412413090	1441070302	30.91284112335276	122.30464735765149	6.895238095238096	11.871428571428572	150.99999999999994
412413090	1441070303	30.912869822637525	122.30465495081596	6.890476190476191	11.942857142857143	150.99999999999994
412413090	1441070304	30.912899059105328	122.30466276673533	6.885714285714286	12.014285714285716	150.99999999999994
412413090	1441070305	30.91292879400717	122.30467079265146	6.880952380952381	12.085714285714287	150.99999999999994
412413090	1441070306	30.91295898859409	122.30467901580624	6.876190476190477	12.157142857142858	150.99999999999994
412413090	1441070307	30.912989604117097	122.30468742344151	6.871428571428572	12.22857142857143	150.99999999999994
412413090	1441070308	30.913020601827228	122.30469600279906	6.866666666666667	12.3	150.99999999999994
412413090	1441070309	30.913051942975518	122.30470474112072	6.861904761904762	12.371428571428572	150.99999999999994
412413090	1441070310	30.913083588812984	122.30471362564822	6.857142857142858	12.442857142857143	150.99999999999994
412413090	1441070311	30.91311550059068	122.30472264362335	6.852380952380953	12.514285714285714	150.99999999999994
412413090	1441070312	30.913147639559636	122.30473178228779	6.847619047619047	12.585714285714287	150.99999999999994
412413090	1441070313	30.913179966970898	122.30474102888323	6.8428571428571425	12.657142857142858	150.99999999999994
412413090	1441070314	30.913212444075498	122.30475037065132	6.838095238095238	12.72857142857143	150.99999999999994
412413090	1441070315	30.913245032124518	122.30475979483369	6.833333333333333	12.8	150.99999999999994
412413090	1441070316	30.913277692368993	122.30476928867193	6.828571428571428	12.871428571428574	150.99999999999994
412413090	1441070317	30.913310386059976	122.30477883940763	6.8238095238095235	12.942857142857145	150.99999999999994
412413090	1441070318	30.913343074448544	122.30478843428227	6.819047619047619	13.014285714285716	150.99999999999994
412413090	1441070319	30.91337571878576	122.30479806053737	6.814285714285714	13.085714285714287	150.99999999999994
412413090	1441070320	30.913408280322685	122.30480770541443	6.809523809523809	13.157142857142858	150.99999999999994
412413090	1441070321	30.913440720310405	122.30481735615484	6.804761904761905	13.22857142857143	150.99999999999994
412413090	1441070322	30.913472999999996	122.304827	6.8	13.3	150.99999999999994
412413090	1441070323	30.913505090367888	122.30483661818427	6.811111111111111	13.100000000000001	150.99999999999994
412413090	1441070324	30.9135370012919	122.3048461679138	6.822222222222222	12.9	150.99999999999994
412413090	1441070325	30.913568752375202	122.3048556003876	6.833333333333333	12.700000000000001	150.99999999999994
412413090	1441070326	30.913600363221008	122.30486486680468	6.844444444444444	12.5	150.99999999999994
412413090	1441070327	30.913631853432513	122.30487391836398	6.855555555555556	12.3	150.99999999999994
412413090	1441070328	30.913663242612927	122.30488270626435	6.866666666666667	12.100000000000001	150.99999999999994
412413090	1441070329	30.9136945503655	122.30489118170466	6.877777777777778	11.9	150.99999999999994
412413090	1441070330	30.913725796293424	122.30489929588363	6.888888888888889	11.700000000000001	150.99999999999994
412413090	1441070331	30.913757	122.30490700000001	6.9	11.5	150.99999999999994
412413090	1441070332	30.913788190060846	122.30491426750098	6.92	11.260000000000002	150.99999999999994
412413090	1441070333	30.913819430941228	122.30492116082785	6.94	11.02	150.99999999999994
412413090	1441070334	30.913850796078766	122.30492776467062	6.96	10.780000000000001	150.99999999999994
412413090	1441070335	30.913882358911096	122.30493416371938	6.98	10.54	150.99999999999994
412413090	1441070336	30.913914192875826	122.30494044266437	7.0	10.3	150.99999999999994
412413090	1441070337	30.913946371410503	122.30494668619596	7.02	10.06	150.99999999999994
412413090	1441070338	30.91397896795272	122.30495297900461	7.04	9.82	150.99999999999994
412413090	1441070339	30.91401205594002	122.30495940578098	7.06	9.58	150.99999999999994
412413090	1441070340	30.914045708809944	122.3049660512158	7.08	9.34	150.99999999999994
412413090	1441070341	30.914080000000006	122.30497299999999	7.1	9.1	150.99999999999994
412413090	1441070342	30.914114958771926	122.30498031202056	7.08	9.3	150.99999999999994
412413090	1441070343	30.91415043768441	122.30498794794832	7.06	9.5	150.99999999999994
412413090	1441070344	30.91418624512038	122.30499584364998	7.04	9.7	150.99999999999994
412413090	1441070345	30.914222189462787	122.30500393499204	7.02	9.9	150.99999999999994
412413090	1441070346	30.914258079094616	122.30501215784095	7.0	10.1	150.99999999999994
412413090	1441070347	30.91429372239882	122.30502044806286	6.98	10.3	150.99999999999994
412413090	1441070348	30.91432892775845	122.30502874152388	6.96	10.5	150.99999999999994
412413090	1441070349	30.914363503556476	122.30503697408994	6.94	10.7	150.99999999999994
412413090	1441070350	30.914397258175985	122.30504508162677	6.92	10.899999999999999	150.99999999999994
412413090	1441070351	30.914429999999996	122.305053	6.9	11.1	150.99999999999994
412413090	1441070352	30.91446160085283	122.30506067740498	6.91	11.03	150.99999999999994
412413090	1441070353	30.914492186323763	122.30506811135632	6.92	10.96	150.99999999999994
412413090	1441070354	30.914521945443255	122.30507531169863	6.930000000000001	10.89	150.99999999999994
412413090	1441070355	30.914551067241828	122.30508228827651	6.94	10.82	150.99999999999994
412413090	1441070356	30.914579740749925	122.30508905093475	6.95	10.75	150.99999999999994
412413090	1441070357	30.914608154998053	122.30509560951806	6.96	10.68	150.99999999999994
412413090	1441070358	30.914636499016666	122.3051019738713	6.97	10.61	150.99999999999994
412413090	1441070359	30.91466496183621	122.3051081538394	6.98	10.54	150.99999999999994
412413090	1441070360	30.91469373248718	122.30511415926729	6.99	10.47	150.99999999999994
412413090	1441070361	30.914723	122.30512000000002	7.0	10.4	150.99999999999994
412413090	1441070362	30.914752908197407	122.30512569441517	6.988888888888889	10.422222222222222	150.99999999999994
412413090	1441070363	30.91478342007132	122.30513129502067	6.977777777777778	10.444444444444446	150.99999999999994
412413090	1441070364	30.9148144534059	122.30513686285701	6.966666666666667	10.466666666666667	150.99999999999994
412413090	1441070365	30.9148459259853	122.30514245896481	6.955555555555556	10.488888888888889	150.99999999999994
412413090	1441070366	30.914877755593682	122.30514814438466	6.944444444444445	10.511111111111111	150.99999999999994
412413090	1441070367	30.914909860015225	122.3051539801573	6.933333333333334	10.533333333333335	150.99999999999994
412413090	1441070368	30.91494215703404	122.30516002732351	6.9222222222222225	10.555555555555555	150.99999999999994
412413090	1441070369	30.914974564434253	122.30516634692411	6.911111111111111	10.577777777777778	150.99999999999994
412413090	1441070370	30.915007	122.305173	6.9	10.600000000000001	150.99999999999994
412413090	1441070371	30.915039394899598	122.30518003130335	6.904761904761905	10.600000000000001	150.99999999999994
412413090	1441070372	30.915071733838204	122.30518742043114	6.90952380952381	10.600000000000001	150.99999999999994
412413090	1441070373	30.9151040149052	122.30519513069147	6.914285714285715	10.600000000000001	150.99999999999994
412413090	1441070374	30.91513623618997	122.30520312539241	6.919047619047619	10.600000000000001	150.99999999999994
412413090	1441070375	30.915168395781897	122.305211367842	6.923809523809524	10.600000000000001	150.99999999999994
412413090	1441070376	30.915200491770374	122.3052198213482	6.928571428571429	10.600000000000001	150.99999999999994
412413090	1441070377	30.915232522244825	122.30522844921893	6.933333333333334	10.600000000000001	150.99999999999994
412413090	1441070378	30.915264485294635	122.30523721476204	6.938095238095238	10.600000000000001	150.99999999999994
412413090	1441070379	30.915296379009245	122.30524608128539	6.942857142857143	10.600000000000001	150.99999999999994
412413090	1441070380	30.915328201478072	122.30525501209671	6.947619047619048	10.600000000000001	150.99999999999994
412413090	1441070381	30.91535995079057	122.30526397050372	6.9523809523809526	10.600000000000001	150.99999999999994
412413090	1441070382	30.91539162503618	122.30527291981409	6.957142857142857	10.600000000000001	150.99999999999994
412413090	1441070383	30.91542322230434	122.30528182333545	6.961904761904762	10.600000000000001	150.99999999999994
412413090	1441070384	30.915454740684538	122.30529064437536	6.966666666666667	10.600000000000001	150.99999999999994
412413090	1441070385	30.915486178266246	122.30529934624136	6.9714285714285715	10.600000000000001	150.99999999999994
412413090	1441070386	30.91551753313896	122.30530789224088	6.976190476190476	10.600000000000001	150.99999999999994
412413090	1441070387	30.915548803392156	122.3053162456814	6.980952380952381	10.600000000000001	150.99999999999994
412413090	1441070388	30.915579987115347	122.30532436987025	6.985714285714286	10.600000000000001	150.99999999999994
412413090	1441070389	30.91561108239804	122.30533222811479	6.9904761904761905	10.600000000000001	150.99999999999994
412413090	1441070390	30.91564208732976	122.3053397837223	6.995238095238095	10.600000000000001	150.99999999999994
412413090	1441070391	30.915672999999995	122.305347	7.0	10.600000000000001	150.99999999999994
412413090	1441070392	30.91570383486631	122.30535386082784	6.99	10.65	150.99999999999994
412413090	1441070393	30.915734671858132	122.30536043237666	6.98	10.700000000000001	150.99999999999994
412413090	1441070394	30.915765607272913	122.30536680139024	6.97	10.75	150.99999999999994
412413090	1441070395	30.915796737408062	122.30537305461242	6.96	10.8	150.99999999999994
412413090	1441070396	30.915828158560984	122.30537927878719	6.95	10.85	150.99999999999994
412413090	1441070397	30.915859967029053	122.30538556065873	6.94	10.899999999999999	150.99999999999994
412413090	1441070398	30.91589225910965	122.30539198697127	6.930000000000001	10.95	150.99999999999994
412413090	1441070399	30.91592513110012	122.30539864446928	6.92	11.0	150.99999999999994
412413090	1441070400	30.915958679297795	122.30540561989729	6.91	11.049999999999999	150.99999999999994
412413090	1441070401	30.915992999999993	122.305413	6.9	11.1	150.99999999999994
412413090	1441070402	30.916028126623797	122.30542083638042	6.9	11.15	150.99999999999994
412413090	1441070403	30.91606384106559	122.30542904007379	6.9	11.2	150.99999999999994
412413090	1441070404	30.916099862341582	122.30543748697318	6.9	11.25	150.99999999999994
412413090	1441070405	30.91613590946802	122.3054460529714	6.9	11.3	150.99999999999994
412413090	1441070406	30.916171701461188	122.30545461396103	6.9	11.35	150.99999999999994
412413090	1441070407	30.916206957337394	122.30546304583429	6.9	11.4	150.99999999999994
412413090	1441070408	30.916241396112973	122.3054712244832	6.9	11.450000000000001	150.99999999999994
412413090	1441070409	30.91627473680433	122.30547902579947	6.9	11.5	150.99999999999994
412413090	1441070410	30.91630669842786	122.30548632567464	6.9	11.55	150.99999999999994
412413090	1441070411	30.916336999999984	122.30549299999998	6.9	11.6	150.99999999999994
412413090	1441070412	30.916365467680237	122.30549896776486	6.909090909090909	11.51818181818182	150.99999999999994
412413090	1441070413	30.916392356200326	122.30550432035147	6.918181818181819	11.436363636363637	150.99999999999994
412413090	1441070414	30.916418027435	122.30550919224054	6.927272727272728	11.354545454545454	150.99999999999994
412413090	1441070415	30.916442843259006	122.30551371791302	6.9363636363636365	11.272727272727272	150.99999999999994
412413090	1441070416	30.91646716554703	122.30551803185008	6.945454545454545	11.190909090909091	150.99999999999994
412413090	1441070417	30.91649135617375	122.3055222685331	6.954545454545455	11.10909090909091	150.99999999999994
412413090	1441070418	30.916515777013817	122.30552656244366	6.963636363636364	11.027272727272727	150.99999999999994
412413090	1441070419	30.916540789941873	122.30553104806354	6.972727272727273	10.945454545454545	150.99999999999994
412413090	1441070420	30.91656675683254	122.30553585987472	6.9818181818181815	10.863636363636363	150.99999999999994
412413090	1441070421	30.91659403956039	122.3055411323594	6.990909090909091	10.781818181818181	150.99999999999994
412413090	1441070422	30.916622999999998	122.305547	7.0	10.7	150.99999999999994
412413090	1441070423	30.916653885756187	122.3055535611374	6.975	10.899999999999999	150.99999999999994
412413090	1441070424	30.916686487355012	122.30556076954485	6.95	11.1	150.99999999999994
412413090	1441070425	30.916720481052806	122.30556854285365	6.925	11.3	150.99999999999994
412413090	1441070426	30.91675554310595	122.3055767986949	6.9	11.5	150.99999999999994
412413090	1441070427	30.916791349770815	122.30558545469955	6.875	11.700000000000001	150.99999999999994
412413090	1441070428	30.916827577303824	122.30559442849832	6.85	11.9	150.99999999999994
412413090	1441070429	30.916863901961396	122.30560363772172	6.825	12.100000000000001	150.99999999999994
412413090	1441070430	30.9169	122.30561300000001	6.8	12.3	150.99999999999994
412413090	1441070431	30.91693560732538	122.30562244314609	6.805	12.165000000000003	150.99999999999994
412413090	1441070432	30.9169706984404	122.30563193570417	6.81	12.030000000000001	150.99999999999994
412413090	1441070433	30.917005307497185	122.30564145640142	6.8149999999999995	11.895000000000001	150.99999999999994
412413090	1441070434	30.917039468647896	122.30565098396482	6.82	11.760000000000002	150.99999999999994
412413090	1441070435	30.917073216044663	122.30566049712145	6.825	11.625	150.99999999999994
412413090	1441070436	30.917106583839665	122.30566997459833	6.83	11.49	150.99999999999994
412413090	1441070437	30.917139606185035	122.30567939512248	6.835	11.355000000000002	150.99999999999994
412413090	1441070438	30.917172317232943	122.30568873742091	6.84	11.22	150.99999999999994
412413090	1441070439	30.917204751135568	122.30569798022057	6.845	11.085	150.99999999999994
412413090	1441070440	30.917236942045072	122.30570710224845	6.85	10.95	150.99999999999994
412413090	1441070441	30.91726892411364	122.30571608223147	6.855	10.815	150.99999999999994
412413090	1441070442	30.917300731493444	122.30572489889657	6.86	10.68	150.99999999999994
412413090	1441070443	30.917332398336697	122.3057335309707	6.865	10.545	150.99999999999994
412413090	1441070444	30.91736395879556	122.30574195718076	6.87	10.41	150.99999999999994
412413090	1441070445	30.917395447022244	122.30575015625362	6.875	10.275	150.99999999999994
412413090	1441070446	30.917426897168955	122.30575810691614	6.88	10.139999999999999	150.99999999999994
412413090	1441070447	30.91745834338787	122.30576578789523	6.885000000000001	10.004999999999999	150.99999999999994
412413090	1441070448	30.917489819831204	122.30577317791769	6.890000000000001	9.87	150.99999999999994
412413090	1441070449	30.917521360651197	122.30578025571035	6.8950000000000005	9.735	150.99999999999994
412413090	1441070450	30.917552999999998	122.30578700000001	6.9	9.6	150.99999999999994
412413090	1441070451	30.917584762563276	122.30579339956459	6.895238095238096	9.628571428571428	150.99999999999994
412413090	1441070452	30.917616635160318	122.30579948338661	6.890476190476191	9.657142857142857	150.99999999999994
412413090	1441070453	30.917648595143852	122.30580529049973	6.885714285714286	9.685714285714285	150.99999999999994
412413090	1441070454	30.917680619866594	122.30581085993771	6.880952380952381	9.714285714285714	150.99999999999994
412413090	1441070455	30.917712686681238	122.30581623073432	6.876190476190477	9.742857142857144	150.99999999999994
412413090	1441070456	30.917744772940488	122.30582144192338	6.871428571428572	9.77142857142857	150.99999999999994
412413090	1441070457	30.91777685599704	122.30582653253876	6.866666666666667	9.799999999999999	150.99999999999994
412413090	1441070458	30.917808913203572	122.30583154161437	6.861904761904762	9.82857142857143	150.99999999999994
412413090	1441070459	30.917840921912774	122.30583650818421	6.857142857142858	9.857142857142856	150.99999999999994
412413090	1441070460	30.917872859477296	122.30584147128226	6.852380952380953	9.885714285714284	150.99999999999994
412413090	1441070461	30.917904703249857	122.30584646994264	6.847619047619047	9.914285714285715	150.99999999999994
412413090	1441070462	30.91793643058309	122.30585154319941	6.8428571428571425	9.942857142857143	150.99999999999994
412413090	1441070463	30.91796801882967	122.30585673008676	6.838095238095238	9.971428571428572	150.99999999999994
412413090	1441070464	30.917999445342232	122.30586206963888	6.833333333333333	10.0	150.99999999999994
412413090	1441070465	30.91803068747347	122.30586760089002	6.828571428571428	10.028571428571428	150.99999999999994
412413090	1441070466	30.918061722575978	122.3058733628745	6.8238095238095235	10.057142857142857	150.99999999999994
412413090	1441070467	30.918092528002436	122.30587939462663	6.819047619047619	10.085714285714285	150.99999999999994
412413090	1441070468	30.918123081105442	122.3058857351808	6.814285714285714	10.114285714285714	150.99999999999994
412413090	1441070469	30.918153359237632	122.30589242357145	6.809523809523809	10.142857142857144	150.99999999999994
412413090	1441070470	30.91818333975161	122.30589949883303	6.804761904761905	10.17142857142857	150.99999999999994
412413090	1441070471	30.918212999999998	122.305907	6.8	10.2	150.99999999999994
412413090	1441070472	30.918242320329895	122.30591493908291	6.81	10.370000000000001	150.99999999999994
412413090	1441070473	30.918271293066656	122.3059232199962	6.82	10.54	150.99999999999994
412413090	1441070474	30.918299913530138	122.30593171963018	6.83	10.71	150.99999999999994
412413090	1441070475	30.918328177040273	122.30594031487496	6.84	10.88	150.99999999999994
412413090	1441070476	30.918356078917036	122.30594888262053	6.85	11.049999999999999	150.99999999999994
412413090	1441070477	30.918383614480344	122.30595729975674	6.86	11.22	150.99999999999994
412413090	1441070478	30.918410779050255	122.30596544317329	6.87	11.39	150.99999999999994
412413090	1441070479	30.918437567946803	122.30597318975975	6.88	11.56	150.99999999999994
412413090	1441070480	30.918463976490028	122.30598041640556	6.890000000000001	11.73	150.99999999999994
412413090	1441070481	30.918490000000002	122.30598700000002	6.9	11.9	150.99999999999994
412413090	1441070482	30.91851567576817	122.30599286704847	6.890000000000001	11.770000000000001	150.99999999999994
412413090	1441070483	30.918541208971188	122.30599814252106	6.88	11.64	150.99999999999994
412413090	1441070484	30.918566846757034	122.30600300100429	6.87	11.510000000000002	150.99999999999994
412413090	1441070485	30.918592836273625	122.30600761708487	6.86	11.38	150.99999999999994
412413090	1441070486	30.918619424668904	122.3060121653498	6.85	11.25	150.99999999999994
412413090	1441070487	30.918646859090707	122.30601682038622	6.84	11.12	150.99999999999994
412413090	1441070488	30.918675386686914	122.30602175678158	6.83	10.99	150.99999999999994
412413090	1441070489	30.918705254605346	122.30602714912361	6.82	10.860000000000001	150.99999999999994
412413090	1441070490	30.918736709993777	122.30603317200031	6.81	10.73	150.99999999999994
412413090	1441070491	30.918770000000002	122.30604	6.8	10.600000000000001	150.99999999999994
412413090	1441070492	30.918805253595128	122.30604774974022	6.779999999999999	10.72	150.99999999999994
412413090	1441070493	30.918842127044144	122.30605630595389	6.76	10.84	150.99999999999994
412413090	1441070494	30.9188801584355	122.30606549540255	6.74	10.96	150.99999999999994
412413090	1441070495	30.91891888585767	122.30607514484727	6.72	11.080000000000002	150.99999999999994
412413090	1441070496	30.918957847399206	122.30608508104874	6.699999999999999	11.2	150.99999999999994
412413090	1441070497	30.91899658114869	122.30609513076722	6.68	11.32	150.99999999999994
412413090	1441070498	30.919034625194783	122.30610512076247	6.66	11.440000000000001	150.99999999999994
412413090	1441070499	30.919071517626186	122.3061148777938	6.64	11.56	150.99999999999994
412413090	1441070500	30.91910679653165	122.30612422862015	6.619999999999999	11.68	150.99999999999994
412413090	1441070501	30.919139999999995	122.306133	6.6	11.8	150.99999999999994
412413090	1441070502	30.919170801993335	122.30614106249722	6.618181818181818	11.690909090909091	150.99999999999994
412413090	1441070503	30.91919941996678	122.30614846189825	6.636363636363636	11.581818181818182	150.99999999999994
412413090	1441070504	30.919226207248656	122.3061552877955	6.654545454545454	11.472727272727274	150.99999999999994
412413090	1441070505	30.919251517167307	122.30616162978164	6.672727272727273	11.363636363636365	150.99999999999994
412413090	1441070506	30.91927570305099	122.30616757744959	6.6909090909090905	11.254545454545456	150.99999999999994
412413090	1441070507	30.91929911822796	122.30617322039237	6.709090909090909	11.145454545454546	150.99999999999994
412413090	1441070508	30.91932211602648	122.30617864820333	6.727272727272727	11.036363636363637	150.99999999999994
412413090	1441070509	30.919345049774737	122.30618395047588	6.745454545454545	10.927272727272728	150.99999999999994
412413090	1441070510	30.919368272800963	122.30618921680365	6.763636363636364	10.81818181818182	150.99999999999994
412413090	1441070511	30.919392138433324	122.3061945367804	6.781818181818181	10.70909090909091	150.99999999999994
412413090	1441070512	30.919417000000003	122.30620000000002	6.8	10.600000000000001	150.99999999999994
412413090	1441070513	30.919443138171257	122.30620567897942	6.796428571428571	10.65357142857143	150.99999999999994
412413090	1441070514	30.919470542985913	122.30621157792686	6.792857142857143	10.707142857142857	150.99999999999994
412413090	1441070515	30.919499131824878	122.30621768397336	6.789285714285715	10.760714285714286	150.99999999999994
412413090	1441070516	30.919528822069115	122.30622398424993	6.785714285714286	10.814285714285715	150.99999999999994
412413090	1441070517	30.91955953109955	122.30623046588758	6.782142857142857	10.867857142857144	150.99999999999994
412413090	1441070518	30.919591176297136	122.3062371160173	6.7785714285714285	10.921428571428573	150.99999999999994
412413090	1441070519	30.919623675042804	122.30624392176999	6.775	10.975000000000001	150.99999999999994
412413090	1441070520	30.91965694471751	122.30625087027659	6.771428571428571	11.028571428571428	150.99999999999994
412413090	1441070521	30.9196909027022	122.30625794866798	6.767857142857142	11.082142857142857	150.99999999999994
412413090	1441070522	30.91972546637783	122.306265144075	6.764285714285714	11.135714285714286	150.99999999999994
412413090	1441070523	30.919760553125343	122.30627244362844	6.760714285714286	11.189285714285715	150.99999999999994
412413090	1441070524	30.919796080325735	122.30627983445912	6.757142857142857	11.242857142857144	150.99999999999994
412413090	1441070525	30.91983196535992	122.30628730369773	6.753571428571428	11.29642857142857	150.99999999999994
412413090	1441070526	30.919868125608932	122.306294838475	6.75	11.35	150.99999999999994
412413090	1441070527	30.91990447845367	122.30630242592154	6.746428571428572	11.403571428571428	150.99999999999994
412413090	1441070528	30.919940941275172	122.30631005316798	6.742857142857143	11.457142857142857	150.99999999999994
412413090	1441070529	30.91997743145438	122.30631770734489	6.739285714285714	11.510714285714286	150.99999999999994
412413090	1441070530	30.920013866372305	122.30632537558277	6.735714285714286	11.564285714285715	150.99999999999994
412413090	1441070531	30.92005016340992	122.30633304501212	6.732142857142858	11.617857142857142	150.99999999999994
412413090	1441070532	30.920086239948226	122.30634070276338	6.728571428571429	11.67142857142857	150.99999999999994
412413090	1441070533	30.92012201336821	122.30634833596692	6.725	11.725	150.99999999999994
412413090	1441070534	30.920157401050893	122.3063559317531	6.7214285714285715	11.778571428571428	150.99999999999994
412413090	1441070535	30.92019232037726	122.30636347725222	6.717857142857143	11.832142857142857	150.99999999999994
412413090	1441070536	30.920226688728334	122.30637095959456	6.714285714285714	11.885714285714284	150.99999999999994
412413090	1441070537	30.920260423485132	122.30637836591033	6.710714285714285	11.939285714285713	150.99999999999994
412413090	1441070538	30.920293442028655	122.30638568332974	6.707142857142857	11.992857142857144	150.99999999999994
412413090	1441070539	30.920325661739938	122.30639289898292	6.703571428571429	12.04642857142857	150.99999999999994
412413090	1441070540	30.920356999999996	122.30639999999998	6.7	12.1	150.99999999999994
412413090	1441070541	30.92038741046325	122.30640697863723	6.7	11.91	150.99999999999994
412413090	1441070542	30.92041699187771	122.30641384765558	6.7	11.719999999999999	150.99999999999994
412413090	1441070543	30.92044587926472	122.30642062494225	6.7	11.53	150.99999999999994
412413090	1441070544	30.920474207645665	122.30642732838453	6.7	11.34	150.99999999999994
412413090	1441070545	30.920502112041905	122.30643397586974	6.7	11.15	150.99999999999994
412413090	1441070546	30.920529727474815	122.30644058528526	6.7	10.959999999999999	150.99999999999994
412413090	1441070547	30.920557188965716	122.30644717451851	6.7	10.77	150.99999999999994
412413090	1441070548	30.920584631536006	122.30645376145702	6.7	10.58	150.99999999999994
412413090	1441070549	30.920612190206967	122.30646036398832	6.7	10.389999999999999	150.99999999999994
412413090	1441070550	30.920639999999995	122.306467	6.7	10.2	150.99999999999994
412413090	1441070551	30.92066817097821	122.30647368384132	6.704761904761905	10.185714285714285	150.99999999999994
412413090	1441070552	30.92069671337212	122.30648041570788	6.70952380952381	10.17142857142857	150.99999999999994
412413090	1441070553	30.920725612453992	122.3064871922569	6.714285714285714	10.157142857142858	150.99999999999994
412413090	1441070554	30.920754853496145	122.30649401014557	6.719047619047619	10.142857142857144	150.99999999999994
412413090	1441070555	30.92078442177089	122.30650086603103	6.723809523809524	10.128571428571428	150.99999999999994
412413090	1441070556	30.920814302550514	122.30650775657051	6.728571428571429	10.114285714285714	150.99999999999994
412413090	1441070557	30.92084448110733	122.30651467842118	6.733333333333333	10.1	150.99999999999994
412413090	1441070558	30.92087494271364	122.30652162824016	6.738095238095238	10.085714285714287	150.99999999999994
412413090	1441070559	30.920905672641737	122.30652860268464	6.742857142857143	10.071428571428573	150.99999999999994
412413090	1441070560	30.92093665616396	122.30653559841173	6.747619047619048	10.057142857142859	150.99999999999994
412413090	1441070561	30.920967878552595	122.30654261207863	6.752380952380952	10.042857142857143	150.99999999999994
412413090	1441070562	30.920999325079958	122.30654964034244	6.757142857142857	10.028571428571428	150.99999999999994
412413090	1441070563	30.921030981018337	122.30655667986025	6.761904761904762	10.014285714285714	150.99999999999994
412413090	1441070564	30.921062831640075	122.30656372728922	6.766666666666667	10.000000000000002	150.99999999999994
412413090	1441070565	30.92109486221746	122.30657077928646	6.771428571428571	9.985714285714288	150.99999999999994
412413090	1441070566	30.92112705802279	122.30657783250902	6.776190476190476	9.971428571428572	150.99999999999994
412413090	1441070567	30.92115940432842	122.30658488361405	6.780952380952381	9.957142857142857	150.99999999999994
412413090	1441070568	30.92119188640664	122.30659192925857	6.785714285714286	9.942857142857143	150.99999999999994
412413090	1441070569	30.92122448952977	122.3065989660997	6.79047619047619	9.92857142857143	150.99999999999994
412413090	1441070570	30.921257198970107	122.3066059907945	6.795238095238095	9.914285714285716	150.99999999999994
412413090	1441070571	30.921289999999996	122.30661299999998	6.8	9.9	150.99999999999994
412413090	1441070572	30.921322877570006	122.30661999065036	6.8	9.930000000000001	150.99999999999994
412413090	1441070573	30.92135581534387	122.30662696078817	6.8	9.96	150.99999999999994
412413090	1441070574	30.921388796663553	122.30663390873303	6.8	9.99	150.99999999999994
412413090	1441070575	30.921421804871052	122.30664083280467	6.8	10.020000000000001	150.99999999999994
412413090	1441070576	30.92145482330838	122.3066477313227	6.8	10.05	150.99999999999994
412413090	1441070577	30.9214878353175	122.30665460260674	6.8	10.080000000000002	150.99999999999994
412413090	1441070578	30.9215208242404	122.30666144497647	6.8	10.110000000000001	150.99999999999994
412413090	1441070579	30.92155377341908	122.30666825675148	6.8	10.14	150.99999999999994
412413090	1441070580	30.92158666619555	122.3066750362514	6.8	10.17	150.99999999999994
412413090	1441070581	30.92161948591178	122.30668178179587	6.8	10.200000000000001	150.99999999999994
412413090	1441070582	30.92165221590977	122.30668849170445	6.8	10.230000000000002	150.99999999999994
412413090	1441070583	30.921684839531526	122.30669516429676	6.8	10.260000000000002	150.99999999999994
412413090	1441070584	30.921717340119013	122.3067017978924	6.8	10.290000000000001	150.99999999999994
412413090	1441070585	30.92174970101423	122.306708390811	6.8	10.32	150.99999999999994
412413090	1441070586	30.921781905559207	122.30671494137206	6.8	10.35	150.99999999999994
412413090	1441070587	30.921813937095912	122.30672144789524	6.8	10.38	150.99999999999994
412413090	1441070588	30.921845778966343	122.30672790870003	6.8	10.410000000000002	150.99999999999994
412413090	1441070589	30.921877414512497	122.30673432210605	6.8	10.440000000000001	150.99999999999994
412413090	1441070590	30.921908827076386	122.30674068643287	6.8	10.47	150.99999999999994
412413090	1441070591	30.921940000000003	122.30674700000002	6.8	10.5	150.99999999999994
412413090	1441070592	30.921970921468795	122.30675326197706	6.795121951219512	10.51219512195122	150.99999999999994
412413090	1441070593	30.92200159904214	122.3067594749338	6.790243902439024	10.52439024390244	150.99999999999994
412413090	1441070594	30.922032045122844	122.30676564228995	6.785365853658536	10.536585365853659	150.99999999999994
412413090	1441070595	30.92206227211377	122.30677176746534	6.780487804878049	10.54878048780488	150.99999999999994
412413090	1441070596	30.922092292417705	122.30677785387972	6.775609756097561	10.560975609756099	150.99999999999994
412413090	1441070597	30.922122118437493	122.306783904953	6.770731707317073	10.573170731707316	150.99999999999994
412413090	1441070598	30.922151762575933	122.30678992410489	6.765853658536585	10.585365853658537	150.99999999999994
412413090	1441070599	30.92218123723589	122.30679591475526	6.760975609756097	10.597560975609756	150.99999999999994
412413090	1441070600	30.922210554820165	122.30680188032392	6.7560975609756095	10.609756097560975	150.99999999999994
412413090	1441070601	30.92223972773157	122.30680782423072	6.751219512195122	10.621951219512196	150.99999999999994
412413090	1441070602	30.922268768372913	122.3068137498955	6.746341463414634	10.634146341463415	150.99999999999994
412413090	1441070603	30.92229768914705	122.30681966073809	6.741463414634146	10.646341463414634	150.99999999999994
412413090	1441070604	30.922326502456794	122.3068255601784	6.736585365853658	10.658536585365855	150.99999999999994
412413090	1441070605	30.92235522070492	122.30683145163621	6.7317073170731705	10.670731707317074	150.99999999999994
412413090	1441070606	30.922383856294285	122.30683733853147	6.726829268292683	10.682926829268293	150.99999999999994
412413090	1441070607	30.922412421627694	122.306843224284	6.721951219512195	10.695121951219512	150.99999999999994
412413090	1441070608	30.922440929107967	122.30684911231371	6.717073170731707	10.707317073170731	150.99999999999994
412413090	1441070609	30.922469391137913	122.3068550060405	6.712195121951219	10.71951219512195	150.99999999999994
412413090	1441070610	30.92249782012035	122.30686090888423	6.7073170731707314	10.731707317073171	150.99999999999994
412413090	1441070611	30.92252622845809	122.30686682426487	6.702439024390244	10.74390243902439	150.99999999999994
412413090	1441070612	30.922554628553954	122.30687275560226	6.697560975609756	10.75609756097561	150.99999999999994
412413090	1441070613	30.92258303281073	122.30687870631638	6.692682926829268	10.76829268292683	150.99999999999994
412413090	1441070614	30.92261145363125	122.30688467982709	6.68780487804878	10.78048780487805	150.99999999999994
412413090	1441070615	30.922639903418315	122.30689067955439	6.682926829268292	10.792682926829269	150.99999999999994
412413090	1441070616	30.922668394574742	122.30689670891817	6.678048780487805	10.804878048780488	150.99999999999994
412413090	1441070617	30.92269693950334	122.30690277133839	6.673170731707317	10.817073170731707	150.99999999999994
412413090	1441070618	30.922725550606916	122.30690887023502	6.668292682926829	10.829268292682926	150.99999999999994
412413090	1441070619	30.922754240288278	122.30691500902797	6.663414634146341	10.841463414634147	150.99999999999994
412413090	1441070620	30.92278302095021	122.30692119113728	6.658536585365853	10.853658536585366	150.99999999999994
412413090	1441070621	30.922811904995555	122.30692741998287	6.6536585365853655	10.865853658536585	150.99999999999994
412413090	1441070622	30.922840904827094	122.30693369898474	6.648780487804878	10.878048780487804	150.99999999999994
412413090	1441070623	30.92287003284765	122.30694003156287	6.64390243902439	10.890243902439025	150.99999999999994
412413090	1441070624	30.92289930146	122.30694642113725	6.639024390243902	10.902439024390244	150.99999999999994
412413090	1441070625	30.922928723066963	122.30695287112793	6.634146341463414	10.914634146341463	150.99999999999994
412413090	1441070626	30.922958310071337	122.30695938495487	6.6292682926829265	10.926829268292684	150.99999999999994
412413090	1441070627	30.92298807487594	122.3069659660381	6.624390243902439	10.939024390243903	150.99999999999994
412413090	1441070628	30.923018029883522	122.30697261779767	6.619512195121951	10.95121951219512	150.99999999999994
412413090	1441070629	30.92304818749694	122.30697934365358	6.614634146341463	10.963414634146341	150.99999999999994
412413090	1441070630	30.92307856011895	122.30698614702591	6.609756097560975	10.97560975609756	150.99999999999994
412413090	1441070631	30.92310916015237	122.30699303133468	6.6048780487804875	10.98780487804878	150.99999999999994
412413090	1441070632	30.92314000000001	122.307	6.6	11.0	150.99999999999994
412413090	1441070633	30.923171087157343	122.30700705452251	6.609999999999999	11.01	150.99999999999994
412413090	1441070634	30.923202409490784	122.30701418872543	6.619999999999999	11.02	150.99999999999994
412413090	1441070635	30.92323394995945	122.30702139451259	6.63	11.03	150.99999999999994
412413090	1441070636	30.92326569152242	122.30702866378778	6.64	11.040000000000001	150.99999999999994
412413090	1441070637	30.92329761713885	122.30703598845474	6.6499999999999995	11.049999999999999	150.99999999999994
412413090	1441070638	30.923329709767817	122.30704336041728	6.66	11.059999999999999	150.99999999999994
412413090	1441070639	30.92336195236845	122.30705077157914	6.67	11.07	150.99999999999994
412413090	1441070640	30.923394327899878	122.30705821384409	6.68	11.08	150.99999999999994
412413090	1441070641	30.9234268193212	122.30706567911578	6.6899999999999995	11.09	150.99999999999994
412413090	1441070642	30.92345940959156	122.30707315929793	6.699999999999999	11.1	150.99999999999994
412413090	1441070643	30.923492081670062	122.3070806462943	6.71	11.11	150.99999999999994
412413090	1441070644	30.92352481851585	122.30708813200847	6.72	11.12	150.99999999999994
412413090	1441070645	30.923557603088057	122.30709560834417	6.7299999999999995	11.129999999999999	150.99999999999994
412413090	1441070646	30.923590418345782	122.30710306720502	6.74	11.14	150.99999999999994
412413090	1441070647	30.923623247248177	122.30711050049463	6.75	11.15	150.99999999999994
412413090	1441070648	30.923656072754387	122.3071179001166	6.76	11.159999999999998	150.99999999999994
412413090	1441070649	30.923688877823533	122.30712525797456	6.77	11.17	150.99999999999994
412413090	1441070650	30.923721645414762	122.30713256597208	6.779999999999999	11.18	150.99999999999994
412413090	1441070651	30.9237543584872	122.30713981601271	6.79	11.190000000000001	150.99999999999994
412413090	1441070652	30.923786999999997	122.30714699999999	6.8	11.2	150.99999999999994
412413090	1441070653	30.923819555954378	122.30715411148373	6.797435897435897	11.179487179487179	150.99999999999994
412413090	1441070654	30.923852024519874	122.30716115059873	6.794871794871795	11.158974358974358	150.99999999999994
412413090	1441070655	30.92388440690812	122.30716811912605	6.792307692307692	11.138461538461538	150.99999999999994
412413090	1441070656	30.92391670433071	122.30717501884672	6.78974358974359	11.11794871794872	150.99999999999994
412413090	1441070657	30.92394891799928	122.30718185154186	6.787179487179487	11.097435897435897	150.99999999999994
412413090	1441070658	30.923981049125423	122.30718861899253	6.7846153846153845	11.076923076923077	150.99999999999994
412413090	1441070659	30.924013098920778	122.30719532297981	6.782051282051282	11.056410256410256	150.99999999999994
412413090	1441070660	30.924045068596957	122.30720196528476	6.779487179487179	11.035897435897436	150.99999999999994
412413090	1441070661	30.924076959365564	122.30720854768845	6.776923076923077	11.015384615384615	150.99999999999994
412413090	1441070662	30.924108772438213	122.307215071972	6.774358974358974	10.994871794871795	150.99999999999994
412413090	1441070663	30.924140509026543	122.30722153991647	6.771794871794872	10.974358974358974	150.99999999999994
412413090	1441070664	30.924172170342136	122.30722795330296	6.769230769230769	10.953846153846154	150.99999999999994
412413090	1441070665	30.92420375759662	122.30723431391256	6.766666666666667	10.933333333333334	150.99999999999994
412413090	1441070666	30.924235272001617	122.30724062352635	6.764102564102564	10.912820512820513	150.99999999999994
412413090	1441070667	30.924266714768727	122.30724688392546	6.7615384615384615	10.892307692307693	150.99999999999994
412413090	1441070668	30.924298087109563	122.30725309689097	6.758974358974359	10.871794871794872	150.99999999999994
412413090	1441070669	30.92432939023573	122.30725926420399	6.756410256410256	10.851282051282052	150.99999999999994
412413090	1441070670	30.924360625358847	122.30726538764564	6.753846153846154	10.830769230769231	150.99999999999994
412413090	1441070671	30.924391793690532	122.30727146899702	6.751282051282051	10.81025641025641	150.99999999999994
412413090	1441070672	30.924422896442387	122.30727751003921	6.748717948717949	10.78974358974359	150.99999999999994
412413090	1441070673	30.92445393482604	122.30728351255338	6.746153846153846	10.76923076923077	150.99999999999994
412413090	1441070674	30.924484910053057	122.30728947832064	6.743589743589744	10.748717948717948	150.99999999999994
412413090	1441070675	30.924515823335085	122.30729540912206	6.741025641025641	10.72820512820513	150.99999999999994
412413090	1441070676	30.92454667588373	122.30730130673882	6.7384615384615385	10.707692307692307	150.99999999999994
412413090	1441070677	30.9245774689106	122.30730717295198	6.735897435897436	10.687179487179488	150.99999999999994
412413090	1441070678	30.924608203627297	122.30731300954274	6.733333333333333	10.666666666666666	150.99999999999994
412413090	1441070679	30.924638881245418	122.30731881829222	6.730769230769231	10.646153846153846	150.99999999999994
412413090	1441070680	30.92466950297659	122.30732460098152	6.728205128205128	10.625641025641027	150.99999999999994
412413090	1441070681	30.92470007003242	122.30733035939178	6.725641025641026	10.605128205128205	150.99999999999994
412413090	1441070682	30.924730583624505	122.30733609530418	6.723076923076923	10.584615384615386	150.99999999999994
412413090	1441070683	30.924761044964463	122.30734181049984	6.720512820512821	10.564102564102564	150.99999999999994
412413090	1441070684	30.92479145526389	122.30734750675985	6.717948717948718	10.543589743589743	150.99999999999994
412413090	1441070685	30.92482181573438	122.30735318586545	6.7153846153846155	10.523076923076923	150.99999999999994
412413090	1441070686	30.92485212758758	122.30735884959772	6.712820512820513	10.502564102564103	150.99999999999994
412413090	1441070687	30.924882392035062	122.30736449973787	6.71025641025641	10.482051282051282	150.99999999999994
412413090	1441070688	30.92491261028845	122.307370138067	6.707692307692308	10.461538461538462	150.99999999999994
412413090	1441070689	30.924942783559317	122.30737576636628	6.705128205128205	10.441025641025641	150.99999999999994
412413090	1441070690	30.924972913059307	122.3073813864169	6.702564102564103	10.42051282051282	150.99999999999994
412413090	1441070691	30.92500300000001	122.307387	6.7	10.4	150.99999999999994
412413090	1441070692	30.925033057242942	122.30739261202822	6.7	10.372727272727273	150.99999999999994
412413090	1441070693	30.92506314424935	122.3073982399402	6.7	10.345454545454546	150.99999999999994
412413090	1441070694	30.925093332130366	122.307403904306	6.7	10.318181818181818	150.99999999999994
412413090	1441070695	30.925123691997126	122.30740962569583	6.7	10.290909090909091	150.99999999999994
412413090	1441070696	30.925154294960755	122.30741542467989	6.7	10.263636363636364	150.99999999999994
412413090	1441070697	30.925185212132398	122.30742132182843	6.7	10.236363636363636	150.99999999999994
412413090	1441070698	30.925216514623173	122.3074273377117	6.7	10.209090909090909	150.99999999999994
412413090	1441070699	30.92524827354422	122.30743349290013	6.7	10.181818181818182	150.99999999999994
412413090	1441070700	30.925280560006627	122.30743980796399	6.7	10.154545454545454	150.99999999999994
412413090	1441070701	30.925313445121525	122.3074463034738	6.7	10.127272727272727	150.99999999999994
412413090	1441070702	30.925347000000002	122.30745300000001	6.7	10.1	150.99999999999994
412413090	1441070703	30.925381253412155	122.30745991028243	6.711111111111111	10.2	150.99999999999994
412413090	1441070704	30.925416064763994	122.307467015738	6.722222222222222	10.3	150.99999999999994
412413090	1441070705	30.925451251120535	122.30747428995286	6.733333333333333	10.4	150.99999999999994
412413090	1441070706	30.925486629546793	122.30748170651309	6.7444444444444445	10.5	150.99999999999994
412413090	1441070707	30.925522017107784	122.30748923900461	6.7555555555555555	10.6	150.99999999999994
412413090	1441070708	30.92555723086857	122.30749686101332	6.766666666666667	10.7	150.99999999999994
412413090	1441070709	30.92559208789415	122.307504546125	6.777777777777778	10.799999999999999	150.99999999999994
412413090	1441070710	30.925626405249623	122.30751226792536	6.788888888888889	10.899999999999999	150.99999999999994
412413090	1441070711	30.92566	122.30752	6.8	11.0	150.99999999999994
412413090	1441070712	30.92569273226304	122.3075277187438	6.8	10.94736842105263	150.99999999999994
412413090	1441070713	30.925724634367068	122.30753541178932	6.8	10.894736842105262	150.99999999999994
412413090	1441070714	30.9257557816931	122.30754306957849	6.8	10.842105263157896	150.99999999999994
412413090	1441070715	30.92578624962212	122.3075506825532	6.8	10.789473684210526	150.99999999999994
412413090	1441070716	30.925816113535145	122.30755824115548	6.8	10.736842105263158	150.99999999999994
412413090	1441070717	30.92584544881316	122.30756573582724	6.8	10.68421052631579	150.99999999999994
412413090	1441070718	30.925874330837182	122.3075731570105	6.8	10.63157894736842	150.99999999999994
412413090	1441070719	30.925902834988218	122.30758049514722	6.8	10.578947368421053	150.99999999999994
412413090	1441070720	30.925931036647263	122.30758774067944	6.8	10.526315789473683	150.99999999999994
412413090	1441070721	30.925959011195335	122.3075948840491	6.8	10.473684210526315	150.99999999999994
412413090	1441070722	30.92598683401342	122.30760191569829	6.8	10.421052631578947	150.99999999999994
412413090	1441070723	30.926014580482537	122.30760882606901	6.8	10.368421052631577	150.99999999999994
412413090	1441070724	30.92604232598371	122.30761560560335	6.8	10.31578947368421	150.99999999999994
412413090	1441070725	30.926070145897913	122.30762224474331	6.8	10.263157894736842	150.99999999999994
412413090	1441070726	30.92609811560618	122.30762873393097	6.8	10.210526315789473	150.99999999999994
412413090	1441070727	30.926126310489504	122.30763506360839	6.8	10.157894736842104	150.99999999999994
412413090	1441070728	30.92615480592891	122.30764122421766	6.8	10.105263157894738	150.99999999999994
412413090	1441070729	30.926183677305417	122.30764720620084	6.8	10.052631578947368	150.99999999999994
412413090	1441070730	30.926213000000004	122.307653	6.8	10.0	150.99999999999994
412413090	1441070731	30.926242825948187	122.30765860510343	6.791666666666666	9.966666666666665	150.99999999999994
412413090	1441070732	30.926273113303463	122.30766405718414	6.783333333333333	9.933333333333334	150.99999999999994
412413090	1441070733	30.92630379677381	122.3076694009614	6.775	9.9	150.99999999999994
412413090	1441070734	30.92633481106721	122.30767468115448	6.766666666666667	9.866666666666665	150.99999999999994
412413090	1441070735	30.92636609089166	122.30767994248276	6.758333333333333	9.833333333333334	150.99999999999994
412413090	1441070736	30.926397570955086	122.3076852296656	6.75	9.799999999999999	150.99999999999994
412413090	1441070737	30.92642918596547	122.30769058742244	6.741666666666667	9.766666666666666	150.99999999999994
412413090	1441070738	30.926460870630766	122.30769606047278	6.733333333333333	9.733333333333333	150.99999999999994
412413090	1441070739	30.92649255965894	122.3077016935361	6.725	9.7	150.99999999999994
412413090	1441070740	30.926524187757895	122.30770753133199	6.716666666666667	9.666666666666666	150.99999999999994
412413090	1441070741	30.926555689635613	122.3077136185801	6.708333333333334	9.633333333333333	150.99999999999994
412413090	1441070742	30.926587	122.30772000000002	6.7	9.6	150.99999999999994
412413090	1441070743	30.926618072211944	122.30772670515476	6.7	9.799999999999999	150.99999999999994
412413090	1441070744	30.926648934244206	122.30773370298044	6.7	10.0	150.99999999999994
412413090	1441070745	30.926679632722482	122.30774094725628	6.7	10.2	150.99999999999994
412413090	1441070746	30.926710214272514	122.30774839176154	6.7	10.4	150.99999999999994
412413090	1441070747	30.926740725520038	122.30775599027545	6.7	10.6	150.99999999999994
412413090	1441070748	30.92677121309079	122.30776369657718	6.7	10.799999999999999	150.99999999999994
412413090	1441070749	30.926801723610534	122.3077714644458	6.7	11.0	150.99999999999994
412413090	1441070750	30.926832303704998	122.3077792476604	6.7	11.2	150.99999999999994
412413090	1441070751	30.92686300000001	122.307787	6.7	11.4	150.99999999999994
412413090	1441070752	30.926893848104417	122.30779468274262	6.7	11.345454545454546	150.99999999999994
412413090	1441070753	30.926924839559707	122.30780228716247	6.7	11.290909090909091	150.99999999999994
412413090	1441070754	30.926955954890413	122.3078098120328	6.7	11.236363636363636	150.99999999999994
412413090	1441070755	30.926987174621125	122.30781725612685	6.7	11.181818181818183	150.99999999999994
412413090	1441070756	30.92701847927641	122.30782461821785	6.7	11.127272727272727	150.99999999999994
412413090	1441070757	30.927049849380836	122.30783189707904	6.7	11.072727272727274	150.99999999999994
412413090	1441070758	30.92708126545898	122.3078390914836	6.7	11.018181818181818	150.99999999999994
412413090	1441070759	30.92711270803538	122.3078462002048	6.7	10.963636363636365	150.99999999999994
412413090	1441070760	30.92714415763466	122.30785322201581	6.7	10.90909090909091	150.99999999999994
412413090	1441070761	30.927175594781332	122.3078601556898	6.7	10.854545454545455	150.99999999999994
412413090	1441070762	30.92720700000001	122.30786700000002	6.7	10.8	150.99999999999994
412413090	1441070763	30.927238357492584	122.30787375476811	6.703333333333333	10.75	150.99999999999994
412413090	1441070764	30.92726966617032	122.30788042400981	6.706666666666667	10.700000000000001	150.99999999999994
412413090	1441070765	30.927300928621833	122.30788701278934	6.71	10.65	150.99999999999994
412413090	1441070766	30.92733214743568	122.3078935261709	6.713333333333334	10.600000000000001	150.99999999999994
412413090	1441070767	30.9273633252005	122.30789996921877	6.716666666666667	10.55	150.99999999999994
412413090	1441070768	30.927394464504857	122.30790634699716	6.72	10.5	150.99999999999994
412413090	1441070769	30.927425567937355	122.30791266457035	6.723333333333334	10.450000000000001	150.99999999999994
412413090	1441070770	30.92745663808658	122.30791892700255	6.726666666666667	10.4	150.99999999999994
412413090	1441070771	30.927487677541123	122.30792513935808	6.73	10.35	150.99999999999994
412413090	1441070772	30.927518688889574	122.30793130670118	6.733333333333333	10.3	150.99999999999994
412413090	1441070773	30.927549674720535	122.30793743409616	6.736666666666666	10.25	150.99999999999994
412413090	1441070774	30.927580637622572	122.30794352660727	6.74	10.2	150.99999999999994
412413090	1441070775	30.92761158018429	122.30794958929886	6.743333333333333	10.15	150.99999999999994
412413090	1441070776	30.927642504994253	122.30795562723516	6.746666666666667	10.100000000000001	150.99999999999994
412413090	1441070777	30.927673414641077	122.30796164548052	6.75	10.05	150.99999999999994
412413090	1441070778	30.927704311713324	122.30796764909928	6.753333333333333	10.000000000000002	150.99999999999994
412413090	1441070779	30.927735198799596	122.30797364315572	6.756666666666667	9.950000000000001	150.99999999999994
412413090	1441070780	30.927766078488435	122.30797963271418	6.76	9.9	150.99999999999994
412413090	1441070781	30.92779695336849	122.30798562283901	6.763333333333334	9.850000000000001	150.99999999999994
412413090	1441070782	30.92782782602828	122.30799161859454	6.766666666666667	9.8	150.99999999999994
412413090	1441070783	30.92785869905641	122.30799762504518	6.77	9.750000000000002	150.99999999999994
412413090	1441070784	30.927889575041444	122.30800364725519	6.773333333333333	9.700000000000001	150.99999999999994
412413090	1441070785	30.927920456571993	122.308009690289	6.776666666666666	9.65	150.99999999999994
412413090	1441070786	30.927951346236608	122.30801575921099	6.78	9.600000000000001	150.99999999999994
412413090	1441070787	30.92798224662387	122.30802185908549	6.783333333333333	9.55	150.99999999999994
412413090	1441070788	30.928013160322344	122.30802799497692	6.786666666666666	9.5	150.99999999999994
412413090	1441070789	30.92804408992063	122.3080341719497	6.79	9.450000000000001	150.99999999999994
412413090	1441070790	30.928075038007286	122.3080403950682	6.793333333333333	9.4	150.99999999999994
412413090	1441070791	30.928106007170893	122.30804666939683	6.796666666666667	9.35	150.99999999999994
412413090	1441070792	30.92813699999999	122.30805300000002	6.8	9.3	150.99999999999994
412413090	1441070793	30.928168017283806	122.30805939142685	6.8	9.28	150.99999999999994
412413090	1441070794	30.928199052614016	122.30806584616528	6.8	9.26	150.99999999999994
412413090	1441070795	30.928230097782865	122.30807236618786	6.8	9.24	150.99999999999994
412413090	1441070796	30.928261144582695	122.30807895346717	6.8	9.22	150.99999999999994
412413090	1441070797	30.928292184805766	122.30808560997582	6.8	9.200000000000001	150.99999999999994
412413090	1441070798	30.92832321024438	122.30809233768642	6.8	9.18	150.99999999999994
412413090	1441070799	30.92835421269082	122.30809913857154	6.8	9.16	150.99999999999994
412413090	1441070800	30.928385183937372	122.30810601460378	6.8	9.14	150.99999999999994
412413090	1441070801	30.928416115776333	122.30811296775573	6.8	9.120000000000001	150.99999999999994
412413090	1441070802	30.928446999999995	122.30812	6.8	9.1	150.99999999999994
412413090	1441070803	30.92847783026996	122.30812711164765	6.795	9.190000000000001	150.99999999999994
412413090	1441070804	30.928508607725156	122.3081342963638	6.79	9.28	150.99999999999994
412413090	1441070805	30.928539335373827	122.30814154615203	6.785	9.370000000000001	150.99999999999994
412413090	1441070806	30.928570016224217	122.3081488530159	6.78	9.46	150.99999999999994
412413090	1441070807	30.92860065328456	122.30815620895895	6.775	9.55	150.99999999999994
412413090	1441070808	30.928631249563143	122.30816360598473	6.77	9.64	150.99999999999994
412413090	1441070809	30.928661808068185	122.30817103609682	6.765	9.73	150.99999999999994
412413090	1441070810	30.928692331807955	122.30817849129873	6.76	9.82	150.99999999999994
412413090	1441070811	30.928722823790693	122.30818596359397	6.755	9.91	150.99999999999994
412413090	1441070812	30.928753287024676	122.30819344498609	6.75	10.000000000000002	150.99999999999994
412413090	1441070813	30.928783724518144	122.30820092747852	6.745	10.09	150.99999999999994
412413090	1441070814	30.92881413927938	122.30820840307484	6.74	10.18	150.99999999999994
412413090	1441070815	30.92884453431661	122.30821586377847	6.735	10.270000000000001	150.99999999999994
412413090	1441070816	30.928874912638122	122.30822330159292	6.73	10.360000000000001	150.99999999999994
412413090	1441070817	30.928905277252177	122.30823070852163	6.725	10.450000000000001	150.99999999999994
412413090	1441070818	30.92893563116706	122.30823807656809	6.72	10.540000000000001	150.99999999999994
412413090	1441070819	30.928965977390995	122.30824539773572	6.715	10.63	150.99999999999994
412413090	1441070820	30.928996318932292	122.30825266402795	6.71	10.72	150.99999999999994
412413090	1441070821	30.929026658799202	122.30825986744824	6.705	10.81	150.99999999999994
412413090	1441070822	30.929057000000004	122.30826699999999	6.7	10.9	150.99999999999994
412413090	1441070823	30.92908734592158	122.30827405585848	6.703333333333333	10.850000000000001	150.99999999999994
412413090	1441070824	30.929117701465316	122.30828103788639	6.706666666666667	10.8	150.99999999999994
412413090	1441070825	30.929148071911197	122.3082879511183	6.71	10.75	150.99999999999994
412413090	1441070826	30.929178462539184	122.30829480058878	6.713333333333334	10.700000000000001	150.99999999999994
412413090	1441070827	30.9292088786293	122.30830159133241	6.716666666666667	10.65	150.99999999999994
412413090	1441070828	30.929239325461495	122.30830832838377	6.72	10.600000000000001	150.99999999999994
412413090	1441070829	30.929269808315766	122.30831501677748	6.723333333333334	10.55	150.99999999999994
412413090	1441070830	30.929300332472092	122.30832166154809	6.726666666666667	10.5	150.99999999999994
412413090	1441070831	30.92933090321046	122.30832826773027	6.73	10.450000000000001	150.99999999999994
412413090	1441070832	30.929361525810837	122.30833484035863	6.733333333333333	10.4	150.99999999999994
412413090	1441070833	30.929392205553203	122.30834138446774	6.736666666666666	10.35	150.99999999999994
412413090	1441070834	30.92942294771754	122.3083479050923	6.74	10.3	150.99999999999994
412413090	1441070835	30.929453757583815	122.3083544072669	6.743333333333333	10.25	150.99999999999994
412413090	1441070836	30.929484640432037	122.30836089602623	6.746666666666667	10.200000000000001	150.99999999999994
412413090	1441070837	30.929515601542132	122.30836737640492	6.75	10.150000000000002	150.99999999999994
412413090	1441070838	30.929546646194087	122.30837385343766	6.753333333333333	10.100000000000001	150.99999999999994
412413090	1441070839	30.92957777966789	122.30838033215908	6.756666666666667	10.05	150.99999999999994
412413090	1441070840	30.929609007243506	122.30838681760387	6.76	10.000000000000002	150.99999999999994
412413090	1441070841	30.929640334200883	122.30839331480678	6.763333333333334	9.950000000000001	150.99999999999994
412413090	1441070842	30.92967176582004	122.30839982880244	6.766666666666667	9.9	150.99999999999994
412413090	1441070843	30.92970330738089	122.30840636462554	6.77	9.850000000000001	150.99999999999994
412413090	1441070844	30.929734964163423	122.30841292731085	6.773333333333333	9.8	150.99999999999994
412413090	1441070845	30.929766741447608	122.30841952189306	6.776666666666666	9.750000000000002	150.99999999999994
412413090	1441070846	30.929798644513422	122.30842615340688	6.78	9.700000000000001	150.99999999999994
412413090	1441070847	30.929830678640784	122.3084328268871	6.783333333333333	9.65	150.99999999999994
412413090	1441070848	30.929862849109703	122.30843954736841	6.786666666666666	9.600000000000001	150.99999999999994
412413090	1441070849	30.929895161200125	122.3084463198856	6.79	9.55	150.99999999999994
412413090	1441070850	30.929927620192	122.30845314947341	6.793333333333333	9.5	150.99999999999994
412413090	1441070851	30.9299602313653	122.30846004116663	6.796666666666667	9.450000000000001	150.99999999999994
412413090	1441070852	30.929992999999996	122.308467	6.8	9.4	150.99999999999994
412413090	1441070853	30.930025907867687	122.30847402261966	6.79	9.620000000000001	150.99999999999994
412413090	1441070854	30.930058842706796	122.30848107211712	6.78	9.84	150.99999999999994
412413090	1441070855	30.93009166874735	122.308488103195	6.77	10.06	150.99999999999994
412413090	1441070856	30.93012425021944	122.30849507055595	6.76	10.28	150.99999999999994
412413090	1441070857	30.930156451353167	122.30850192890247	6.75	10.5	150.99999999999994
412413090	1441070858	30.93018813637861	122.30850863293698	6.74	10.72	150.99999999999994
412413090	1441070859	30.9302191695259	122.30851513736178	6.73	10.94	150.99999999999994
412413090	1441070860	30.930249415025138	122.30852139687913	6.72	11.16	150.99999999999994
412413090	1441070861	30.930278737106462	122.30852736619119	6.71	11.379999999999999	150.99999999999994
412413090	1441070862	30.930307000000003	122.308533	6.7	11.6	150.99999999999994
412413090	1441070863	30.930334149431665	122.30853827908771	6.7	11.58	150.99999999999994
412413090	1441070864	30.930360457110428	122.30854328855675	6.7	11.56	150.99999999999994
412413090	1441070865	30.930386276241045	122.30854813958982	6.7	11.540000000000001	150.99999999999994
412413090	1441070866	30.930411960028206	122.30855294336978	6.7	11.520000000000001	150.99999999999994
412413090	1441070867	30.93043786167661	122.30855781107971	6.7	11.5	150.99999999999994
412413090	1441070868	30.93046433439093	122.30856285390287	6.7	11.48	150.99999999999994
412413090	1441070869	30.930491731375813	122.30856818302269	6.7	11.459999999999999	150.99999999999994
412413090	1441070870	30.93052040583589	122.30857390962285	6.7	11.440000000000001	150.99999999999994
412413090	1441070871	30.930550710975766	122.30858014488724	6.7	11.42	150.99999999999994
412413090	1441070872	30.930583000000006	122.30858700000002	6.7	11.4	150.99999999999994
412413090	1441070873	30.930617496957083	122.30859454782656	6.711111111111111	11.266666666666666	150.99999999999994
412413090	1441070874	30.930653909271243	122.30860270795625	6.722222222222222	11.133333333333333	150.99999999999994
412413090	1441070875	30.930691815210654	122.30861136165912	6.733333333333333	11.0	150.99999999999994
412413090	1441070876	30.930730793043534	122.308620390205	6.7444444444444445	10.866666666666667	150.99999999999994
412413090	1441070877	30.93077042103814	122.30862967486335	6.7555555555555555	10.733333333333333	150.99999999999994
412413090	1441070878	30.93081027746273	122.30863909690338	6.766666666666667	10.600000000000001	150.99999999999994
412413090	1441070879	30.930849940585674	122.30864853759391	6.777777777777778	10.466666666666667	150.99999999999994
412413090	1441070880	30.930888988675285	122.30865787820339	6.788888888888889	10.333333333333334	150.99999999999994
412413090	1441070881	30.930926999999993	122.308667	6.8	10.2	150.99999999999994
412413090	1441070882	30.93096364009112	122.30867580749549	6.804761904761905	10.157142857142857	150.99999999999994
412413090	1441070883	30.93099892353148	122.30868429817743	6.809523809523809	10.114285714285714	150.99999999999994
412413090	1441070884	30.931032952166788	122.3086924927774	6.814285714285714	10.071428571428571	150.99999999999994
412413090	1441070885	30.931065827842747	122.3087004120271	6.819047619047619	10.028571428571428	150.99999999999994
412413090	1441070886	30.931097652405047	122.30870807665826	6.8238095238095235	9.985714285714286	150.99999999999994
412413090	1441070887	30.93112852769936	122.30871550740278	6.828571428571428	9.942857142857143	150.99999999999994
412413090	1441070888	30.93115855557137	122.30872272499249	6.833333333333333	9.9	150.99999999999994
412413090	1441070889	30.931187837866748	122.30872975015939	6.838095238095238	9.857142857142858	150.99999999999994
412413090	1441070890	30.93121647643112	122.30873660363548	6.8428571428571425	9.814285714285713	150.99999999999994
412413090	1441070891	30.931244573110195	122.30874330615288	6.847619047619047	9.771428571428572	150.99999999999994
412413090	1441070892	30.931272229749577	122.30874987844372	6.852380952380953	9.728571428571428	150.99999999999994
412413090	1441070893	30.93129954819493	122.30875634124023	6.857142857142858	9.685714285714287	150.99999999999994
412413090	1441070894	30.931326630291874	122.30876271527463	6.861904761904762	9.642857142857142	150.99999999999994
412413090	1441070895	30.931353577886064	122.3087690212792	6.866666666666667	9.600000000000001	150.99999999999994
412413090	1441070896	30.93138049282312	122.30877527998634	6.871428571428572	9.557142857142857	150.99999999999994
412413090	1441070897	30.931407476948646	122.3087815121284	6.876190476190477	9.514285714285716	150.99999999999994
412413090	1441070898	30.93143463210829	122.30878773843787	6.880952380952381	9.471428571428572	150.99999999999994
412413090	1441070899	30.93146206014763	122.30879397964719	6.885714285714286	9.428571428571429	150.99999999999994
412413090	1441070900	30.931489862912304	122.3088002564889	6.890476190476191	9.385714285714286	150.99999999999994
412413090	1441070901	30.9315181422479	122.30880658969564	6.895238095238096	9.342857142857142	150.99999999999994
412413090	1441070902	30.931546999999988	122.30881300000001	6.9	9.3	150.99999999999994
412413090	1441070903	30.93157650821775	122.30881950223011	6.890000000000001	9.43	150.99999999999994
412413090	1441070904	30.931606619764455	122.30882608759568	6.88	9.56	150.99999999999994
412413090	1441070905	30.931637257706893	122.30883274140176	6.87	9.69	150.99999999999994
412413090	1441070906	30.93166834511195	122.30883944895345	6.86	9.82	150.99999999999994
412413090	1441070907	30.93169980504644	122.30884619555579	6.85	9.950000000000001	150.99999999999994
412413090	1441070908	30.931731560577205	122.30885296651371	6.84	10.080000000000002	150.99999999999994
412413090	1441070909	30.9317635347711	122.30885974713223	6.83	10.21	150.99999999999994
412413090	1441070910	30.931795650694966	122.30886652271622	6.82	10.340000000000002	150.99999999999994
412413090	1441070911	30.93182783141563	122.3088732785705	6.81	10.47	150.99999999999994
412413090	1441070912	30.931859999999997	122.30888	6.8	10.600000000000001	150.99999999999994
412413090	1441070913	30.931892092698142	122.30888667498887	6.794736842105263	10.642105263157895	150.99999999999994
412413090	1441070914	30.931924098493162	122.30889330223903	6.7894736842105265	10.684210526315791	150.99999999999994
412413090	1441070915	30.931956019551368	122.30889988313184	6.784210526315789	10.726315789473684	150.99999999999994
412413090	1441070916	30.931987858039093	122.30890641904861	6.778947368421052	10.76842105263158	150.99999999999994
412413090	1441070917	30.93201961612268	122.30891291137074	6.773684210526316	10.810526315789474	150.99999999999994
412413090	1441070918	30.932051295968446	122.30891936147952	6.768421052631579	10.852631578947369	150.99999999999994
412413090	1441070919	30.932082899742717	122.30892577075636	6.7631578947368425	10.894736842105264	150.99999999999994
412413090	1441070920	30.93211442961182	122.30893214058256	6.757894736842105	10.936842105263159	150.99999999999994
412413090	1441070921	30.932145887742077	122.30893847233952	6.752631578947368	10.978947368421053	150.99999999999994
412413090	1441070922	30.93217727629983	122.30894476740856	6.747368421052632	11.021052631578947	150.99999999999994
412413090	1441070923	30.93220859745139	122.30895102717108	6.742105263157895	11.063157894736843	150.99999999999994
412413090	1441070924	30.932239853363072	122.30895725300842	6.7368421052631575	11.105263157894736	150.99999999999994
412413090	1441070925	30.932271046201233	122.30896344630195	6.731578947368421	11.147368421052633	150.99999999999994
412413090	1441070926	30.932302178132165	122.30896960843303	6.726315789473684	11.189473684210526	150.99999999999994
412413090	1441070927	30.93233325132222	122.30897574078305	6.721052631578948	11.23157894736842	150.99999999999994
412413090	1441070928	30.9323642679377	122.30898184473338	6.715789473684211	11.273684210526316	150.99999999999994
412413090	1441070929	30.932395230144945	122.3089879216654	6.7105263157894735	11.31578947368421	150.99999999999994
412413090	1441070930	30.932426140110262	122.30899397296047	6.705263157894737	11.357894736842105	150.99999999999994
412413090	1441070931	30.932457	122.30899999999998	6.7	11.4	150.99999999999994
412413090	1441070932	30.932487814404674	122.30900600559909	6.7	11.318181818181818	150.99999999999994
412413090	1441070933	30.932518597611715	122.30901199830804	6.7	11.236363636363636	150.99999999999994
412413090	1441070934	30.932549366332744	122.30901798811081	6.7	11.154545454545456	150.99999999999994
412413090	1441070935	30.93258013727941	122.30902398499151	6.7	11.072727272727274	150.99999999999994
412413090	1441070936	30.93261092716331	122.30902999893414	6.7	10.990909090909092	150.99999999999994
412413090	1441070937	30.932641752696085	122.30903603992279	6.7	10.909090909090908	150.99999999999994
412413090	1441070938	30.932672630589387	122.30904211794156	6.7	10.827272727272726	150.99999999999994
412413090	1441070939	30.932703577554804	122.30904824297451	6.7	10.745454545454546	150.99999999999994
412413090	1441070940	30.932734610303967	122.30905442500581	6.7	10.663636363636364	150.99999999999994
412413090	1441070941	30.9327657455485	122.30906067401959	6.7	10.581818181818182	150.99999999999994
412413090	1441070942	30.932797	122.309067	6.7	10.5	150.99999999999994
412413090	1441070943	30.932828383861395	122.30907340985165	6.7125	10.375	150.99999999999994
412413090	1441070944	30.93285988130077	122.30907989816083	6.725	10.25	150.99999999999994
412413090	1441070945	30.9328914699775	122.30908645643427	6.7375	10.125	150.99999999999994
412413090	1441070946	30.93292312755097	122.30909307617871	6.75	10.000000000000002	150.99999999999994
412413090	1441070947	30.932954831680565	122.30909974890083	6.7625	9.875000000000002	150.99999999999994
412413090	1441070948	30.932986560025686	122.30910646610731	6.775	9.750000000000002	150.99999999999994
412413090	1441070949	30.9330182902457	122.30911321930482	6.7875	9.625	150.99999999999994
412413090	1441070950	30.93305	122.30912000000001	6.8	9.5	150.99999999999994
412413090	1441070951	30.93308167081702	122.30912680111315	6.796875	9.565625	150.99999999999994
412413090	1441070952	30.933113299701198	122.30913362121927	6.79375	9.63125	150.99999999999994
412413090	1441070953	30.933144887526094	122.30914046030708	6.7906249999999995	9.696875	150.99999999999994
412413090	1441070954	30.93317643516513	122.30914731836522	6.7875	9.762500000000001	150.99999999999994
412413090	1441070955	30.933207943491833	122.30915419538235	6.784375	9.828125000000002	150.99999999999994
412413090	1441070956	30.933239413379713	122.3091610913472	6.78125	9.89375	150.99999999999994
412413090	1441070957	30.933270845702246	122.30916800624843	6.778125	9.959375000000001	150.99999999999994
412413090	1441070958	30.933302241332914	122.30917494007473	6.775	10.025	150.99999999999994
412413090	1441070959	30.933333601145243	122.30918189281479	6.771875	10.090625000000001	150.99999999999994
412413090	1441070960	30.933364926012697	122.30918886445725	6.76875	10.156250000000002	150.99999999999994
412413090	1441070961	30.93339621680879	122.30919585499083	6.765625	10.221875	150.99999999999994
412413090	1441070962	30.93342747440702	122.3092028644042	6.7625	10.287500000000001	150.99999999999994
412413090	1441070963	30.933458699680866	122.30920989268606	6.759375	10.353125	150.99999999999994
412413090	1441070964	30.933489893503832	122.30921693982506	6.75625	10.418750000000001	150.99999999999994
412413090	1441070965	30.93352105674941	122.30922400580992	6.753125	10.484375	150.99999999999994
412413090	1441070966	30.933552190291106	122.30923109062928	6.75	10.55	150.99999999999994
412413090	1441070967	30.93358329500238	122.30923819427186	6.746875	10.615625000000001	150.99999999999994
412413090	1441070968	30.933614371756775	122.30924531672632	6.74375	10.68125	150.99999999999994
412413090	1441070969	30.933645421427745	122.30925245798134	6.740625	10.746875000000001	150.99999999999994
412413090	1441070970	30.933676444888796	122.30925961802564	6.7375	10.8125	150.99999999999994
412413090	1441070971	30.93370744301343	122.30926679684785	6.734375	10.878125	150.99999999999994
412413090	1441070972	30.933738416675137	122.30927399443671	6.73125	10.94375	150.99999999999994
412413090	1441070973	30.933769366747416	122.30928121078087	6.728125	11.009375	150.99999999999994
412413090	1441070974	30.933800294103772	122.30928844586899	6.725	11.075000000000001	150.99999999999994
412413090	1441070975	30.933831199617654	122.3092956996898	6.721875	11.140625	150.99999999999994
412413090	1441070976	30.933862084162605	122.30930297223199	6.71875	11.20625	150.99999999999994
412413090	1441070977	30.933892948612094	122.30931026348422	6.715625	11.271875	150.99999999999994
412413090	1441070978	30.933923793839604	122.30931757343518	6.7125	11.3375	150.99999999999994
412413090	1441070979	30.933954620718684	122.30932490207354	6.7093750000000005	11.403125	150.99999999999994
412413090	1441070980	30.93398543012276	122.309332249388	6.70625	11.46875	150.99999999999994
412413090	1441070981	30.934016222925376	122.30933961536729	6.703125	11.534375	150.99999999999994
412413090	1441070982	30.934047	122.30934700000002	6.7	11.6	150.99999999999994
412413090	1441070983	30.934077761630228	122.30935440149271	6.7	11.477777777777778	150.99999999999994
412413090	1441070984	30.934108505740053	122.30936181092297	6.7	11.355555555555556	150.99999999999994
412413090	1441070985	30.934139229663536	122.30936921758622	6.7	11.233333333333334	150.99999999999994
412413090	1441070986	30.934169930734754	122.30937661077789	6.7	11.11111111111111	150.99999999999994
412413090	1441070987	30.934200606287806	122.30938397979334	6.7	10.98888888888889	150.99999999999994
412413090	1441070988	30.93423125365677	122.3093913139279	6.7	10.866666666666667	150.99999999999994
412413090	1441070989	30.934261870175728	122.30939860247699	6.7	10.744444444444444	150.99999999999994
412413090	1441070990	30.93429245317878	122.30940583473593	6.7	10.622222222222224	150.99999999999994
412413090	1441070991	30.934322999999985	122.30941300000002	6.7	10.5	150.99999999999994
412413090	1441070992	30.93435351108049	122.30942009407495	6.7	10.600000000000001	150.99999999999994
412413090	1441070993	30.934383999289352	122.30942713880775	6.7	10.700000000000001	150.99999999999994
412413090	1441070994	30.93441448060269	122.30943416255592	6.7	10.8	150.99999999999994
412413090	1441070995	30.934444970996587	122.30944119367688	6.7	10.9	150.99999999999994
412413090	1441070996	30.934475486447138	122.3094482605282	6.7	11.0	150.99999999999994
412413090	1441070997	30.934506042930412	122.30945539146744	6.7	11.1	150.99999999999994
412413090	1441070998	30.934536656422473	122.3094626148522	6.7	11.2	150.99999999999994
412413090	1441070999	30.93456734289942	122.30946995904011	6.7	11.3	150.99999999999994
412413090	1441071000	30.934598118337288	122.30947745238889	6.7	11.4	150.99999999999994
412413090	1441071001	30.934628998712128	122.30948512325627	6.7	11.5	150.99999999999994
412413090	1441071002	30.934659999999994	122.309493	6.7	11.6	150.99999999999994
412413090	1441071003	30.93469112981699	122.30950109764116	6.7125	11.4875	150.99999999999994
412413090	1441071004	30.934722362339333	122.30950937785366	6.725	11.375	150.99999999999994
412413090	1441071005	30.934753663383358	122.30951778897465	6.7375	11.2625	150.99999999999994
412413090	1441071006	30.93478499876536	122.30952627934113	6.75	11.15	150.99999999999994
412413090	1441071007	30.93481633430168	122.30953479729007	6.7625	11.0375	150.99999999999994
412413090	1441071008	30.934847635808648	122.30954329115836	6.775	10.924999999999999	150.99999999999994
412413090	1441071009	30.934878869102633	122.30955170928276	6.7875	10.812499999999998	150.99999999999994
412413090	1441071010	30.93491	122.30956000000002	6.8	10.7	150.99999999999994
412413090	1441071011	30.934941001850383	122.30956812239103	6.790909090909091	10.85909090909091	150.99999999999994
412413090	1441071012	30.934971878136565	122.30957607851363	6.781818181818181	11.018181818181818	150.99999999999994
412413090	1441071013	30.935002639874504	122.3095838811699	6.7727272727272725	11.177272727272726	150.99999999999994
412413090	1441071014	30.935033298080235	122.30959154316206	6.763636363636364	11.336363636363636	150.99999999999994
412413090	1441071015	30.93506386376976	122.30959907729218	6.754545454545454	11.495454545454544	150.99999999999994
412413090	1441071016	30.935094347959044	122.30960649636248	6.745454545454545	11.654545454545454	150.99999999999994
412413090	1441071017	30.935124761664106	122.30961381317513	6.736363636363636	11.813636363636363	150.99999999999994
412413090	1441071018	30.935155115900944	122.30962104053235	6.727272727272727	11.97272727272727	150.99999999999994
412413090	1441071019	30.93518542168553	122.3096281912364	6.718181818181818	12.131818181818181	150.99999999999994
412413090	1441071020	30.935215690033857	122.30963527808952	6.709090909090909	12.290909090909091	150.99999999999994
412413090	1441071021	30.935245931961894	122.30964231389393	6.699999999999999	12.45	150.99999999999994
412413090	1441071022	30.935276158485635	122.309649311452	6.6909090909090905	12.609090909090908	150.99999999999994
412413090	1441071023	30.935306380621054	122.309656283566	6.681818181818182	12.768181818181818	150.99999999999994
412413090	1441071024	30.93533660938411	122.30966324303829	6.672727272727273	12.927272727272728	150.99999999999994
412413090	1441071025	30.9353668557908	122.30967020267117	6.663636363636363	13.086363636363636	150.99999999999994
412413090	1441071026	30.93539713085708	122.30967717526703	6.654545454545454	13.245454545454544	150.99999999999994
412413090	1441071027	30.935427445598904	122.30968417362828	6.6454545454545455	13.404545454545454	150.99999999999994
412413090	1441071028	30.93545781103226	122.3096912105573	6.636363636363636	13.563636363636363	150.99999999999994
412413090	1441071029	30.935488238173082	122.30969829885652	6.627272727272727	13.72272727272727	150.99999999999994
412413090	1441071030	30.93551873803735	122.30970545132843	6.618181818181818	13.881818181818181	150.99999999999994
412413090	1441071031	30.935549321641002	122.30971268077542	6.6090909090909085	14.04090909090909	150.99999999999994
412413090	1441071032	30.935580000000005	122.30972000000001	6.6	14.2	150.99999999999994
412413090	1441071033	30.935610776711634	122.30972742085817	6.59	14.18	150.99999999999994
412413090	1441071034	30.935641625698683	122.30973495141951	6.58	14.16	150.99999999999994
412413090	1441071035	30.935672513465192	122.3097425988072	6.569999999999999	14.14	150.99999999999994
412413090	1441071036	30.935703406515298	122.30975037014436	6.56	14.12	150.99999999999994
412413090	1441071037	30.935734271353056	122.30975827255405	6.55	14.100000000000001	150.99999999999994
412413090	1441071038	30.935765074482575	122.30976631315944	6.54	14.08	150.99999999999994
412413090	1441071039	30.935795782407943	122.30977449908363	6.53	14.06	150.99999999999994
412413090	1441071040	30.935826361633247	122.30978283744972	6.52	14.04	150.99999999999994
412413090	1441071041	30.935856778662576	122.30979133538081	6.51	14.020000000000001	150.99999999999994
412413090	1441071042	30.935886999999997	122.3098	6.5	14.0	150.99999999999994
412413090	1441071043	30.935917003591193	122.30980882929758	6.511111111111111	13.977777777777778	150.99999999999994
412413090	1441071044	30.935946813148234	122.30981778473242	6.522222222222222	13.955555555555556	150.99999999999994
412413090	1441071045	30.93597646382478	122.30982681863058	6.533333333333333	13.933333333333334	150.99999999999994
412413090	1441071046	30.936005990774483	122.309835883318	6.544444444444444	13.911111111111111	150.99999999999994
412413090	1441071047	30.93603542915105	122.30984493112064	6.555555555555555	13.88888888888889	150.99999999999994
412413090	1441071048	30.93606481410817	122.30985391436434	6.566666666666666	13.866666666666667	150.99999999999994
412413090	1441071049	30.936094180799557	122.30986278537495	6.5777777777777775	13.844444444444445	150.99999999999994
412413090	1441071050	30.93612356437891	122.30987149647825	6.588888888888889	13.822222222222223	150.99999999999994
412413090	1441071051	30.936152999999994	122.30988	6.6	13.8	150.99999999999994
412413090	1441071052	30.936182516121804	122.3098882611366	6.605263157894736	13.75263157894737	150.99999999999994
412413090	1441071053	30.936212114424404	122.30989629656736	6.610526315789474	13.705263157894738	150.99999999999994
412413090	1441071054	30.936241789893167	122.30990413584226	6.61578947368421	13.657894736842106	150.99999999999994
412413090	1441071055	30.936271537513395	122.30991180851136	6.621052631578947	13.610526315789475	150.99999999999994
412413090	1441071056	30.93630135227042	122.30991934412475	6.626315789473684	13.563157894736841	150.99999999999994
412413090	1441071057	30.936331229149573	122.30992677223259	6.631578947368421	13.51578947368421	150.99999999999994
412413090	1441071058	30.93636116313617	122.30993412238502	6.636842105263158	13.468421052631578	150.99999999999994
412413090	1441071059	30.93639114921549	122.30994142413226	6.6421052631578945	13.421052631578947	150.99999999999994
412413090	1441071060	30.936421182372847	122.30994870702447	6.647368421052631	13.373684210526315	150.99999999999994
412413090	1441071061	30.936451257593532	122.30995600061202	6.652631578947369	13.326315789473686	150.99999999999994
412413090	1441071062	30.93648136986285	122.30996333444516	6.657894736842105	13.278947368421054	150.99999999999994
412413090	1441071063	30.936511514166064	122.30997073807424	6.663157894736842	13.231578947368423	150.99999999999994
412413090	1441071064	30.936541685488454	122.30997824104959	6.668421052631579	13.184210526315791	150.99999999999994
412413090	1441071065	30.936571878815293	122.3099858729217	6.673684210526316	13.136842105263158	150.99999999999994
412413090	1441071066	30.936602089131814	122.30999366324099	6.678947368421053	13.089473684210526	150.99999999999994
412413090	1441071067	30.936632311423317	122.3100016415579	6.684210526315789	13.042105263157895	150.99999999999994
412413090	1441071068	30.936662540675027	122.31000983742301	6.689473684210526	12.994736842105263	150.99999999999994
412413090	1441071069	30.93669277187217	122.31001828038686	6.6947368421052635	12.947368421052632	150.99999999999994
412413090	1441071070	30.93672300000001	122.310027	6.7	12.9	150.99999999999994
412413090	1441071071	30.936753223705338	122.31003600789043	6.708333333333334	12.808333333333334	150.99999999999994
412413090	1441071072	30.936783456281383	122.31004524399546	6.716666666666667	12.716666666666667	150.99999999999994
412413090	1441071073	30.936813714682934	122.31005463032959	6.725	12.625	150.99999999999994
412413090	1441071074	30.936844015864835	122.31006408890727	6.733333333333333	12.533333333333333	150.99999999999994
412413090	1441071075	30.93687437678197	122.31007354174287	6.741666666666667	12.441666666666668	150.99999999999994
412413090	1441071076	30.93690481438917	122.31008291085065	6.75	12.350000000000001	150.99999999999994
412413090	1441071077	30.93693534564137	122.31009211824478	6.758333333333333	12.258333333333333	150.99999999999994
412413090	1441071078	30.936965987493476	122.31010108593934	6.766666666666667	12.166666666666668	150.99999999999994
412413090	1441071079	30.936996756900434	122.31010973594832	6.775	12.075000000000001	150.99999999999994
412413090	1441071080	30.93702767081719	122.31011799028558	6.783333333333333	11.983333333333333	150.99999999999994
412413090	1441071081	30.937058746198716	122.31012577096492	6.791666666666666	11.891666666666667	150.99999999999994
412413090	1441071082	30.937090000000005	122.310133	6.8	11.8	150.99999999999994
412413090	1441071083	30.937121440094845	122.31013962861148	6.8	11.540000000000001	150.99999999999994
412413090	1441071084	30.93715303803227	122.31014572484824	6.8	11.280000000000001	150.99999999999994
412413090	1441071085	30.93718475628011	122.31015138596631	6.8	11.02	150.99999999999994
412413090	1441071086	30.93721655730616	122.31015670922179	6.8	10.76	150.99999999999994
412413090	1441071087	30.937248403578224	122.31016179187097	6.8	10.5	150.99999999999994
412413090	1441071088	30.93728025756404	122.31016673117023	6.8	10.24	150.99999999999994
412413090	1441071089	30.937312081731385	122.31017162437608	6.8	9.98	150.99999999999994
412413090	1441071090	30.937343838548014	122.31017656874515	6.8	9.719999999999999	150.99999999999994
412413090	1441071091	30.93737549048165	122.31018166153416	6.8	9.46	150.99999999999994
412413090	1441071092	30.937406999999993	122.310187	6.8	9.200000000000001	150.99999999999994
412413090	1441071093	30.937438340565546	122.31019265910624	6.82	8.93	150.99999999999994
412413090	1441071094	30.937469529619797	122.31019862464287	6.84	8.66	150.99999999999994
412413090	1441071095	30.937500595599005	122.31020486010632	6.859999999999999	8.39	150.99999999999994
412413090	1441071096	30.937531566939448	122.31021132899309	6.88	8.120000000000001	150.99999999999994
412413090	1441071097	30.93756247207741	122.31021799479961	6.9	7.85	150.99999999999994
412413090	1441071098	30.937593339449172	122.31022482102222	6.92	7.580000000000001	150.99999999999994
412413090	1441071099	30.93762419749101	122.3102317711573	6.9399999999999995	7.3100000000000005	150.99999999999994
412413090	1441071100	30.93765507463922	122.31023880870114	6.96	7.04	150.99999999999994
412413090	1441071101	30.937685999330117	122.31024589714995	6.98	6.7700000000000005	150.99999999999994
412413090	1441071102	30.937716999999996	122.310253	7.0	6.5	150.99999999999994
412413090	1441071103	30.93774809764363	122.31026008395774	6.96	7.11	150.99999999999994
412413090	1441071104	30.937779283489697	122.31026712857076	6.92	7.72	150.99999999999994
412413090	1441071105	30.937810541325273	122.31027411659689	6.88	8.33	150.99999999999994
412413090	1441071106	30.93784185493752	122.31028103079394	6.84	8.940000000000001	150.99999999999994
412413090	1441071107	30.93787320811354	122.31028785391972	6.8	9.55	150.99999999999994
412413090	1441071108	30.937904584640467	122.31029456873195	6.76	10.16	150.99999999999994
412413090	1441071109	30.937935968305457	122.31030115798842	6.72	10.770000000000001	150.99999999999994
412413090	1441071110	30.937967342895604	122.3103076044468	6.68	11.38	150.99999999999994
412413090	1441071111	30.93799869219807	122.31031389086478	6.64	11.990000000000002	150.99999999999994
412413090	1441071112	30.938030000000005	122.31032000000002	6.6	12.600000000000001	150.99999999999994
412413090	1441071113	30.938061253891597	122.31032592673701	6.644444444444444	12.000000000000002	150.99999999999994
412413090	1441071114	30.93809245667527	122.31033171446768	6.688888888888888	11.4	150.99999999999994
412413090	1441071115	30.938123614956563	122.3103374187109	6.733333333333333	10.8	150.99999999999994
412413090	1441071116	30.93815473534091	122.31034309498564	6.777777777777778	10.2	150.99999999999994
412413090	1441071117	30.938185824433813	122.31034879881089	6.822222222222222	9.600000000000001	150.99999999999994
412413090	1441071118	30.938216888840735	122.31035458570577	6.866666666666666	9.0	150.99999999999994
412413090	1441071119	30.938247935167098	122.31036051118939	6.911111111111111	8.4	150.99999999999994
412413090	1441071120	30.938278970018366	122.31036663078103	6.955555555555556	7.800000000000002	150.99999999999994
412413090	1441071121	30.93831	122.310373	7.0	7.2	150.99999999999994
412413090	1441071122	30.938341031524534	122.31037965966485	6.955555555555556	7.988888888888889	150.99999999999994
412413090	1441071123	30.938372070233093	122.31038659179093	6.911111111111111	8.777777777777779	150.99999999999994
412413090	1441071124	30.93840312157392	122.31039376369273	6.866666666666666	9.566666666666666	150.99999999999994
412413090	1441071125	30.938434190995306	122.3104011426847	6.822222222222222	10.355555555555556	150.99999999999994
412413090	1441071126	30.938465283945497	122.31040869608124	6.777777777777778	11.144444444444446	150.99999999999994
412413090	1441071127	30.93849640587277	122.31041639119674	6.733333333333333	11.933333333333334	150.99999999999994
412413090	1441071128	30.938527562225424	122.31042419534552	6.688888888888888	12.722222222222223	150.99999999999994
412413090	1441071129	30.938558758451737	122.31043207584186	6.644444444444444	13.511111111111113	150.99999999999994
412413090	1441071130	30.93859	122.31044000000001	6.6	14.3	150.99999999999994
412413090	1441071131	30.93862129034116	122.31044793883912	6.6	14.158333333333335	150.99999999999994
412413090	1441071132	30.938652625036724	122.31045587819803	6.6	14.01666666666667	150.99999999999994
412413090	1441071133	30.938683997670857	122.31046380762056	6.6	13.875	150.99999999999994
412413090	1441071134	30.938715401827714	122.31047171665043	6.6	13.733333333333334	150.99999999999994
412413090	1441071135	30.93874683109144	122.31047959483139	6.6	13.591666666666669	150.99999999999994
412413090	1441071136	30.93877827904621	122.31048743170716	6.6	13.45	150.99999999999994
412413090	1441071137	30.938809739276184	122.3104952168215	6.6	13.308333333333334	150.99999999999994
412413090	1441071138	30.938841205365527	122.31050293971806	6.6	13.166666666666668	150.99999999999994
412413090	1441071139	30.9388726708984	122.3105105899405	6.6	13.025	150.99999999999994
412413090	1441071140	30.93890412945899	122.31051815703258	6.6	12.883333333333335	150.99999999999994
412413090	1441071141	30.93893557463146	122.31052563053785	6.6	12.741666666666667	150.99999999999994
412413090	1441071142	30.93896699999999	122.31053300000002	6.6	12.6	150.99999999999994
412413090	1441071143	30.938998400590222	122.31054025803297	6.609999999999999	12.485	150.99999999999994
412413090	1441071144	30.93902977719377	122.31054740953199	6.619999999999999	12.370000000000001	150.99999999999994
412413090	1441071145	30.939061132043634	122.3105544624626	6.63	12.255	150.99999999999994
412413090	1441071146	30.939092467372888	122.31056142479038	6.64	12.14	150.99999999999994
412413090	1441071147	30.939123785414576	122.31056830448092	6.6499999999999995	12.024999999999999	150.99999999999994
412413090	1441071148	30.93915508840176	122.31057510949981	6.66	11.91	150.99999999999994
412413090	1441071149	30.93918637856746	122.31058184781266	6.67	11.795000000000002	150.99999999999994
412413090	1441071150	30.939217658144734	122.31058852738506	6.68	11.68	150.99999999999994
412413090	1441071151	30.939248929366634	122.31059515618267	6.6899999999999995	11.565	150.99999999999994
412413090	1441071152	30.93928019446616	122.31060174217112	6.699999999999999	11.450000000000001	150.99999999999994
412413090	1441071153	30.939311455676386	122.31060829331605	6.71	11.335	150.99999999999994
412413090	1441071154	30.939342715230342	122.31061481758314	6.72	11.22	150.99999999999994
412413090	1441071155	30.939373975361054	122.31062132293806	6.7299999999999995	11.104999999999999	150.99999999999994
412413090	1441071156	30.93940523830156	122.31062781734646	6.74	10.99	150.99999999999994
412413090	1441071157	30.939436506284892	122.31063430877407	6.75	10.875000000000002	150.99999999999994
412413090	1441071158	30.939467781544096	122.31064080518657	6.76	10.76	150.99999999999994
412413090	1441071159	30.939499066312166	122.31064731454967	6.77	10.645	150.99999999999994
412413090	1441071160	30.939530362822154	122.31065384482912	6.779999999999999	10.53	150.99999999999994
412413090	1441071161	30.9395616733071	122.31066040399064	6.79	10.415000000000001	150.99999999999994
412413090	1441071162	30.939592999999995	122.310667	6.8	10.3	150.99999999999994
412413090	1441071163	30.939624344484255	122.31067363708374	6.8	10.2	150.99999999999994
412413090	1441071164	30.939655705744727	122.31068030451172	6.8	10.1	150.99999999999994
412413090	1441071165	30.939687082116627	122.31068698781458	6.8	10.0	150.99999999999994
412413090	1441071166	30.939718471935215	122.31069367252292	6.8	9.9	150.99999999999994
412413090	1441071167	30.9397498735357	122.3107003441673	6.8	9.8	150.99999999999994
412413090	1441071168	30.93978128525332	122.31070698827838	6.8	9.700000000000001	150.99999999999994
412413090	1441071169	30.939812705423325	122.31071359038664	6.8	9.600000000000001	150.99999999999994
412413090	1441071170	30.93984413238094	122.31072013602268	6.8	9.5	150.99999999999994
412413090	1441071171	30.939875564461417	122.31072661071696	6.8	9.4	150.99999999999994
412413090	1441071172	30.939906999999998	122.310733	6.8	9.3	150.99999999999994
412413090	1441071173	30.939938437069046	122.31073929336208	6.811111111111111	9.28888888888889	150.99999999999994
412413090	1441071174	30.939969872689314	122.31074549613253	6.822222222222222	9.277777777777779	150.99999999999994
412413090	1441071175	30.940001303618697	122.31075161760056	6.833333333333333	9.266666666666666	150.99999999999994
412413090	1441071176	30.940032726615055	122.31075766705536	6.844444444444444	9.255555555555555	150.99999999999994
412413090	1441071177	30.940064138436238	122.31076365378611	6.855555555555555	9.244444444444445	150.99999999999994
412413090	1441071178	30.940095535840136	122.31076958708199	6.866666666666666	9.233333333333334	150.99999999999994
412413090	1441071179	30.940126915584607	122.31077547623222	6.877777777777777	9.222222222222223	150.99999999999994
412413090	1441071180	30.940158274427525	122.31078133052605	6.888888888888888	9.211111111111112	150.99999999999994
412413090	1441071181	30.94018960912676	122.31078715925273	6.9	9.200000000000001	150.99999999999994
412413090	1441071182	30.940220916440122	122.31079297170146	6.911111111111111	9.188888888888888	150.99999999999994
412413090	1441071183	30.940252193125538	122.31079877716154	6.9222222222222225	9.177777777777777	150.99999999999994
412413090	1441071184	30.94028343594082	122.31080458492225	6.933333333333334	9.166666666666666	150.99999999999994
412413090	1441071185	30.940314641643845	122.31081040427284	6.944444444444445	9.155555555555555	150.99999999999994
412413090	1441071186	30.940345806992468	122.31081624450262	6.955555555555556	9.144444444444446	150.99999999999994
412413090	1441071187	30.940376928744556	122.31082211490092	6.966666666666667	9.133333333333335	150.99999999999994
412413090	1441071188	30.940408003657936	122.31082802475703	6.977777777777778	9.122222222222224	150.99999999999994
412413090	1441071189	30.94043902849047	122.31083398336027	6.988888888888889	9.11111111111111	150.99999999999994
412413090	1441071190	30.940469999999998	122.31084000000001	7.0	9.1	150.99999999999994
412413090	1441071191	30.940500921125654	122.31084608390317	7.0	9.033333333333333	150.99999999999994
412413090	1441071192	30.94053181953159	122.31085224404703	7.0	8.966666666666667	150.99999999999994
412413090	1441071193	30.94056272906323	122.31085848934639	7.0	8.9	150.99999999999994
412413090	1441071194	30.94059368356602	122.31086482871615	7.0	8.833333333333334	150.99999999999994
412413090	1441071195	30.94062471688538	122.3108712710712	7.0	8.766666666666667	150.99999999999994
412413090	1441071196	30.940655862866734	122.31087782532644	7.0	8.7	150.99999999999994
412413090	1441071197	30.940687155355494	122.31088450039685	7.0	8.633333333333333	150.99999999999994
412413090	1441071198	30.940718628197086	122.31089130519733	7.0	8.566666666666666	150.99999999999994
412413090	1441071199	30.940750315236915	122.31089824864287	7.0	8.5	150.99999999999994
412413090	1441071200	30.940782250320414	122.31090533964847	7.0	8.433333333333335	150.99999999999994
412413090	1441071201	30.940814467292963	122.31091258712917	7.0	8.366666666666667	150.99999999999994
412413090	1441071202	30.940847000000005	122.31092	7.0	8.3	150.99999999999994
412413090	1441071203	30.940879868126622	122.31092758176335	6.994736842105263	8.463157894736842	150.99999999999994
412413090	1441071204	30.94091303471682	122.31093531427098	6.989473684210527	8.626315789473685	150.99999999999994
412413090	1441071205	30.94094644865428	122.31094317396185	6.984210526315789	8.789473684210527	150.99999999999994
412413090	1441071206	30.940980058822696	122.310951137275	6.978947368421053	8.952631578947368	150.99999999999994
412413090	1441071207	30.941013814105794	122.31095918064935	6.973684210526316	9.115789473684211	150.99999999999994
412413090	1441071208	30.941047663387288	122.31096728052376	6.968421052631579	9.278947368421052	150.99999999999994
412413090	1441071209	30.941081555550873	122.31097541333706	6.963157894736843	9.442105263157895	150.99999999999994
412413090	1441071210	30.94111543948029	122.31098355552807	6.957894736842105	9.605263157894736	150.99999999999994
412413090	1441071211	30.941149264059252	122.31099168353548	6.9526315789473685	9.76842105263158	150.99999999999994
412413090	1441071212	30.94118297817153	122.31099977379799	6.947368421052632	9.931578947368422	150.99999999999994
412413090	1441071213	30.941216530700842	122.31100780275428	6.942105263157895	10.094736842105265	150.99999999999994
412413090	1441071214	30.941249870530946	122.31101574684286	6.936842105263158	10.257894736842106	150.99999999999994
412413090	1441071215	30.941282946545602	122.31102358250233	6.931578947368421	10.421052631578949	150.99999999999994
412413090	1441071216	30.94131570762855	122.31103128617116	6.926315789473684	10.58421052631579	150.99999999999994
412413090	1441071217	30.9413481026636	122.3110388342878	6.921052631578948	10.747368421052633	150.99999999999994
412413090	1441071218	30.941380080534465	122.31104620329063	6.915789473684211	10.910526315789474	150.99999999999994
412413090	1441071219	30.94141159012498	122.31105336961811	6.910526315789474	11.073684210526316	150.99999999999994
412413090	1441071220	30.941442580318892	122.31106030970844	6.905263157894737	11.236842105263158	150.99999999999994
412413090	1441071221	30.941472999999995	122.311067	6.9	11.4	150.99999999999994
412413090	1441071222	30.941502821836156	122.31107342867564	6.8909090909090915	11.318181818181818	150.99999999999994
412413090	1441071223	30.941532113631485	122.31107963089693	6.881818181818182	11.236363636363636	150.99999999999994
412413090	1441071224	30.941560966974187	122.31108565357009	6.872727272727273	11.154545454545456	150.99999999999994
412413090	1441071225	30.941589473452435	122.31109154360149	6.863636363636364	11.072727272727274	150.99999999999994
412413090	1441071226	30.94161772465437	122.3110973478975	6.8545454545454545	10.990909090909092	150.99999999999994
412413090	1441071227	30.94164581216818	122.31110311336465	6.845454545454546	10.909090909090908	150.99999999999994
412413090	1441071228	30.94167382758199	122.31110888690951	6.836363636363636	10.827272727272726	150.99999999999994
412413090	1441071229	30.941701862483956	122.31111471543873	6.827272727272727	10.745454545454546	150.99999999999994
412413090	1441071230	30.9417300084622	122.31112064585898	6.818181818181818	10.663636363636364	150.99999999999994
412413090	1441071231	30.94175835710485	122.31112672507713	6.809090909090909	10.581818181818182	150.99999999999994
412413090	1441071232	30.941786999999994	122.311133	6.8	10.5	150.99999999999994
412413090	1441071233	30.941816009822922	122.3111395062369	6.794444444444444	10.583333333333334	150.99999999999994
412413090	1441071234	30.94184538359744	122.3111462342065	6.788888888888889	10.666666666666666	150.99999999999994
412413090	1441071235	30.941875099434583	122.31115316302977	6.783333333333333	10.75	150.99999999999994
412413090	1441071236	30.941905135445356	122.31116027182769	6.777777777777778	10.833333333333334	150.99999999999994
412413090	1441071237	30.941935469740752	122.31116753972118	6.772222222222222	10.916666666666668	150.99999999999994
412413090	1441071238	30.941966080431797	122.31117494583116	6.766666666666667	11.000000000000002	150.99999999999994
412413090	1441071239	30.941996945629512	122.31118246927845	6.761111111111111	11.083333333333334	150.99999999999994
412413090	1441071240	30.942028043444914	122.31119008918395	6.7555555555555555	11.166666666666668	150.99999999999994
412413090	1441071241	30.942059351989023	122.31119778466841	6.75	11.25	150.99999999999994
412413090	1441071242	30.942090849372875	122.31120553485266	6.7444444444444445	11.333333333333334	150.99999999999994
412413090	1441071243	30.942122513707513	122.31121331885741	6.738888888888889	11.416666666666668	150.99999999999994
412413090	1441071244	30.942154323103978	122.31122111580338	6.733333333333333	11.5	150.99999999999994
412413090	1441071245	30.942186255673317	122.31122890481124	6.727777777777778	11.583333333333334	150.99999999999994
412413090	1441071246	30.94221828952657	122.31123666500162	6.722222222222222	11.666666666666668	150.99999999999994
412413090	1441071247	30.942250402774796	122.31124437549512	6.716666666666667	11.75	150.99999999999994
412413090	1441071248	30.94228257352907	122.31125201541235	6.711111111111111	11.833333333333334	150.99999999999994
412413090	1441071249	30.942314779900453	122.31125956387382	6.705555555555556	11.916666666666668	150.99999999999994
412413090	1441071250	30.942346999999994	122.311267	6.7	12.000000000000002	150.99999999999994
412413090	1441071251	30.942379212086703	122.31127430703685	6.716666666666667	11.875	150.99999999999994
412413090	1441071252	30.942411395011153	122.31128148473213	6.733333333333333	11.75	150.99999999999994
412413090	1441071253	30.942443527771854	122.31128853695898	6.75	11.625	150.99999999999994
412413090	1441071254	30.94247558936729	122.31129546759063	6.766666666666667	11.5	150.99999999999994
412413090	1441071255	30.94250755879593	122.31130228050027	6.783333333333333	11.375	150.99999999999994
412413090	1441071256	30.942539415056302	122.3113089795611	6.800000000000001	11.25	150.99999999999994
412413090	1441071257	30.942571137146878	122.31131556864632	6.816666666666667	11.125000000000002	150.99999999999994
412413090	1441071258	30.94260270406615	122.31132205162912	6.833333333333334	11.000000000000002	150.99999999999994
412413090	1441071259	30.942634094812608	122.31132843238268	6.8500000000000005	10.875000000000002	150.99999999999994
412413090	1441071260	30.94266528838474	122.3113347147802	6.866666666666667	10.75	150.99999999999994
412413090	1441071261	30.94269626378105	122.31134090269491	6.883333333333334	10.625	150.99999999999994
412413090	1441071262	30.942727000000005	122.31134700000001	6.9	10.5	150.99999999999994
412413090	1441071263	30.942757487770745	122.31135301358329	6.905	10.4	150.99999999999994
412413090	1441071264	30.94278776474504	122.3113589623911	6.91	10.3	150.99999999999994
412413090	1441071265	30.942817880305277	122.31136486838433	6.915	10.2	150.99999999999994
412413090	1441071266	30.942847883833853	122.31137075352402	6.92	10.1	150.99999999999994
412413090	1441071267	30.942877824713147	122.31137663977117	6.925000000000001	10.000000000000002	150.99999999999994
412413090	1441071268	30.942907752325556	122.31138254908689	6.930000000000001	9.9	150.99999999999994
412413090	1441071269	30.942937716053446	122.31138850343225	6.9350000000000005	9.8	150.99999999999994
412413090	1441071270	30.942967765279196	122.31139452476846	6.94	9.700000000000001	150.99999999999994
412413090	1441071271	30.942997949385187	122.31140063505663	6.945	9.600000000000001	150.99999999999994
412413090	1441071272	30.94302831775379	122.31140685625806	6.95	9.5	150.99999999999994
412413090	1441071273	30.94305891976736	122.31141321033394	6.955	9.4	150.99999999999994
412413090	1441071274	30.943089804808242	122.31141971924563	6.96	9.3	150.99999999999994
412413090	1441071275	30.943121022258808	122.3114264049545	6.965	9.200000000000001	150.99999999999994
412413090	1441071276	30.943152621501394	122.3114332894219	6.97	9.1	150.99999999999994
412413090	1441071277	30.943184651918354	122.31144039460928	6.975	9.0	150.99999999999994
412413090	1441071278	30.943217162892	122.31144774247812	6.98	8.900000000000002	150.99999999999994
412413090	1441071279	30.943250203804656	122.31145535499	6.985	8.8	150.99999999999994
412413090	1441071280	30.94328382403868	122.31146325410651	6.99	8.700000000000001	150.99999999999994
412413090	1441071281	30.943318072976364	122.31147146178928	6.995	8.600000000000001	150.99999999999994
412413090	1441071282	30.943353	122.31148	7.0	8.5	150.99999999999994
412413090	1441071283	30.94338860098687	122.31148886965617	6.955555555555556	9.122222222222224	150.99999999999994
412413090	1441071284	30.943424657794118	122.31149798749803	6.911111111111111	9.744444444444445	150.99999999999994
412413090	1441071285	30.943460898773917	122.3115072492213	6.866666666666666	10.366666666666667	150.99999999999994
412413090	1441071286	30.943497052278403	122.31151655052146	6.822222222222222	10.98888888888889	150.99999999999994
412413090	1441071287	30.94353284665982	122.31152578709374	6.777777777777778	11.61111111111111	150.99999999999994
412413090	1441071288	30.94356801027039	122.31153485463314	6.733333333333333	12.233333333333334	150.99999999999994
412413090	1441071289	30.943602271462414	122.31154364883434	6.688888888888888	12.855555555555556	150.99999999999994
412413090	1441071290	30.943635358588164	122.31155206539188	6.644444444444444	13.477777777777778	150.99999999999994
412413090	1441071291	30.943666999999998	122.31156000000001	6.6	14.1	150.99999999999994
412413090	1441071292	30.943697022912886	122.31156738546123	6.619999999999999	13.749999999999998	150.99999999999994
412413090	1441071293	30.943725649992395	122.31157430301141	6.64	13.4	150.99999999999994
412413090	1441071294	30.943753202766665	122.31158087099502	6.66	13.049999999999999	150.99999999999994
412413090	1441071295	30.943780002763837	122.31158720775677	6.68	12.700000000000001	150.99999999999994
412413090	1441071296	30.943806371512025	122.31159343164164	6.699999999999999	12.35	150.99999999999994
412413090	1441071297	30.943832630539312	122.31159966099472	6.72	12.000000000000002	150.99999999999994
412413090	1441071298	30.943859101373732	122.31160601416143	6.74	11.65	150.99999999999994
412413090	1441071299	30.943886105543324	122.31161260948731	6.76	11.3	150.99999999999994
412413090	1441071300	30.94391396457609	122.31161956531814	6.779999999999999	10.950000000000001	150.99999999999994
412413090	1441071301	30.943943	122.311627	6.8	10.600000000000001	150.99999999999994
412413090	1441071302	30.9439734415511	122.31163499815935	6.79	10.76	150.99999999999994
412413090	1441071303	30.94400515179777	122.31164350954374	6.78	10.92	150.99999999999994
412413090	1441071304	30.94403790151657	122.31165245018084	6.77	11.080000000000002	150.99999999999994
412413090	1441071305	30.944071461484018	122.31166173609809	6.76	11.24	150.99999999999994
412413090	1441071306	30.944105602476704	122.31167128332281	6.75	11.4	150.99999999999994
412413090	1441071307	30.94414009527119	122.3116810078821	6.74	11.56	150.99999999999994
412413090	1441071308	30.94417471064412	122.31169082580287	6.73	11.719999999999999	150.99999999999994
412413090	1441071309	30.944209219372105	122.31170065311181	6.72	11.88	150.99999999999994
412413090	1441071310	30.944243392231837	122.31171040583544	6.71	12.040000000000001	150.99999999999994
412413090	1441071311	30.944276999999992	122.31172000000001	6.7	12.2	150.99999999999994
412413090	1441071312	30.944309860181768	122.31172936862959	6.703225806451613	12.174193548387096	150.99999999999994
412413090	1441071313	30.944341977196054	122.31173851274009	6.706451612903226	12.148387096774194	150.99999999999994
412413090	1441071314	30.94437340219025	122.31174745034541	6.709677419354839	12.12258064516129	150.99999999999994
412413090	1441071315	30.944404186311697	122.31175619945952	6.712903225806452	12.096774193548386	150.99999999999994
412413090	1441071316	30.94443438070777	122.31176477809639	6.716129032258064	12.070967741935485	150.99999999999994
412413090	1441071317	30.944464036525783	122.31177320427012	6.719354838709678	12.04516129032258	150.99999999999994
412413090	1441071318	30.94449320491309	122.31178149599478	6.72258064516129	12.019354838709678	150.99999999999994
412413090	1441071319	30.944521937017047	122.31178967128449	6.725806451612903	11.993548387096775	150.99999999999994
412413090	1441071320	30.944550283984963	122.31179774815344	6.7290322580645165	11.96774193548387	150.99999999999994
412413090	1441071321	30.9445782969642	122.31180574461588	6.732258064516129	11.941935483870967	150.99999999999994
412413090	1441071322	30.94460602710202	122.31181367868604	6.735483870967742	11.916129032258064	150.99999999999994
412413090	1441071323	30.944633525545786	122.31182156837822	6.7387096774193544	11.890322580645162	150.99999999999994
412413090	1441071324	30.944660843442797	122.3118294317068	6.741935483870968	11.864516129032257	150.99999999999994
412413090	1441071325	30.944688031940366	122.31183728668606	6.745161290322581	11.838709677419356	150.99999999999994
412413090	1441071326	30.944715142185782	122.31184515133047	6.748387096774193	11.812903225806451	150.99999999999994
412413090	1441071327	30.944742225326344	122.31185304365447	6.751612903225807	11.787096774193548	150.99999999999994
412413090	1441071328	30.94476933250936	122.31186098167251	6.754838709677419	11.761290322580644	150.99999999999994
412413090	1441071329	30.9447965148821	122.31186898339912	6.758064516129032	11.735483870967743	150.99999999999994
412413090	1441071330	30.944823823591857	122.31187706684887	6.7612903225806456	11.709677419354838	150.99999999999994
412413090	1441071331	30.944851309785918	122.31188525003633	6.764516129032258	11.683870967741935	150.99999999999994
412413090	1441071332	30.944879024611534	122.31189355097612	6.767741935483871	11.658064516129032	150.99999999999994
412413090	1441071333	30.94490701921598	122.31190198768292	6.7709677419354835	11.63225806451613	150.99999999999994
412413090	1441071334	30.94493534474653	122.3119105781714	6.774193548387097	11.606451612903225	150.99999999999994
412413090	1441071335	30.944964052350443	122.31191934045637	6.77741935483871	11.580645161290324	150.99999999999994
412413090	1441071336	30.944993193174945	122.31192829255258	6.780645161290322	11.55483870967742	150.99999999999994
412413090	1441071337	30.945022818367317	122.31193745247484	6.783870967741936	11.529032258064516	150.99999999999994
412413090	1441071338	30.94505297907477	122.3119468382381	6.787096774193548	11.503225806451614	150.99999999999994
412413090	1441071339	30.945083726444537	122.31195646785723	6.790322580645161	11.477419354838709	150.99999999999994
412413090	1441071340	30.945115111623856	122.31196635934722	6.793548387096774	11.451612903225806	150.99999999999994
412413090	1441071341	30.94514718575994	122.3119765307231	6.796774193548387	11.425806451612903	150.99999999999994
412413090	1441071342	30.945180000000008	122.31198699999999	6.8	11.4	150.99999999999994
412413090	1441071343	30.94521355463782	122.31199776104832	6.777777777777778	11.81111111111111	150.99999999999994
412413090	1441071344	30.945247646553568	122.31200871115982	6.7555555555555555	12.222222222222221	150.99999999999994
412413090	1441071345	30.94528202177398	122.3120197234812	6.733333333333333	12.633333333333333	150.99999999999994
412413090	1441071346	30.945316426325924	122.31203067115898	6.711111111111111	13.044444444444444	150.99999999999994
412413090	1441071347	30.945350606236246	122.31204142733928	6.688888888888888	13.455555555555554	150.99999999999994
412413090	1441071348	30.945384307531853	122.31205186516806	6.666666666666666	13.866666666666665	150.99999999999994
412413090	1441071349	30.945417276239677	122.3120618577909	6.644444444444444	14.277777777777777	150.99999999999994
412413090	1441071350	30.94544925838672	122.31207127835319	6.622222222222222	14.688888888888888	150.99999999999994
412413090	1441071351	30.945479999999993	122.31208000000001	6.6	15.1	150.99999999999994
412413090	1441071352	30.945509340793837	122.31208794200822	6.609999999999999	14.809999999999999	150.99999999999994
412413090	1441071353	30.945537495231704	122.3120952081823	6.62	14.52	150.99999999999994
412413090	1441071354	30.945564771464344	122.3121019484589	6.63	14.229999999999999	150.99999999999994
412413090	1441071355	30.945591477642438	122.31210831277495	6.64	13.94	150.99999999999994
412413090	1441071356	30.945617921916647	122.31211445106766	6.65	13.65	150.99999999999994
412413090	1441071357	30.94564441243758	122.31212051327446	6.66	13.36	150.99999999999994
412413090	1441071358	30.945671257355844	122.31212664933305	6.67	13.07	150.99999999999994
412413090	1441071359	30.945698764821987	122.31213300918134	6.68	12.78	150.99999999999994
412413090	1441071360	30.945727242986543	122.3121397427575	6.69	12.489999999999998	150.99999999999994
412413090	1441071361	30.945757000000008	122.312147	6.7	12.2	150.99999999999994
412413090	1441071362	30.945788241312897	122.31215488948702	6.71	12.35	150.99999999999994
412413090	1441071363	30.94582076157602	122.31216335435468	6.72	12.5	150.99999999999994
412413090	1441071364	30.945854252740247	122.31217229637839	6.73	12.65	150.99999999999994
412413090	1441071365	30.945888406756467	122.31218161733337	6.74	12.8	150.99999999999994
412413090	1441071366	30.945922915575625	122.31219121899456	6.75	12.95	150.99999999999994
412413090	1441071367	30.945957471148663	122.31220100313669	6.76	13.1	150.99999999999994
412413090	1441071368	30.945991765426594	122.3122108715342	6.77	13.25	150.99999999999994
412413090	1441071369	30.94602549036042	122.31222072596135	6.78	13.4	150.99999999999994
412413090	1441071370	30.946058337901174	122.31223046819204	6.79	13.55	150.99999999999994
412413090	1441071371	30.946089999999995	122.31224	6.8	13.700000000000001	150.99999999999994
412413090	1441071372	30.946120261957027	122.31224924102366	6.79	13.4	150.99999999999994
412413090	1441071373	30.946149282468788	122.3122581823614	6.78	13.1	150.99999999999994
412413090	1441071374	30.94617731358084	122.31226683297656	6.77	12.799999999999999	150.99999999999994
412413090	1441071375	30.94620460733876	122.31227520183269	6.76	12.5	150.99999999999994
412413090	1441071376	30.946231415788098	122.31228329789347	6.75	12.2	150.99999999999994
412413090	1441071377	30.946257990974402	122.31229113012255	6.74	11.899999999999999	150.99999999999994
412413090	1441071378	30.946284584943214	122.3122987074838	6.73	11.6	150.99999999999994
412413090	1441071379	30.94631144974005	122.31230603894114	6.72	11.3	150.99999999999994
412413090	1441071380	30.946338837410483	122.31231313345853	6.71	11.0	150.99999999999994
412413090	1441071381	30.946367000000006	122.31232000000001	6.7	10.7	150.99999999999994
412413090	1441071382	30.94639612718137	122.31232665049797	6.736363636363636	10.263636363636364	150.99999999999994
412413090	1441071383	30.946426159136223	122.31233310875766	6.7727272727272725	9.827272727272728	150.99999999999994
412413090	1441071384	30.94645697367345	122.31233940155259	6.8090909090909095	9.390909090909089	150.99999999999994
412413090	1441071385	30.946488448601905	122.31234555565625	6.845454545454546	8.954545454545453	150.99999999999994
412413090	1441071386	30.946520461730458	122.31235159784211	6.881818181818182	8.518181818181818	150.99999999999994
412413090	1441071387	30.94655289086798	122.31235755488368	6.918181818181818	8.081818181818182	150.99999999999994
412413090	1441071388	30.946585613823316	122.31236345355443	6.954545454545454	7.6454545454545455	150.99999999999994
412413090	1441071389	30.94661850840533	122.31236932062792	6.99090909090909	7.209090909090908	150.99999999999994
412413090	1441071390	30.946651452422884	122.31237518287767	7.027272727272727	6.772727272727273	150.99999999999994
412413090	1441071391	30.94668432368482	122.31238106707718	7.0636363636363635	6.336363636363636	150.99999999999994
412413090	1441071392	30.946716999999985	122.312387	7.1	5.9	150.99999999999994
412413090	1441071393	30.946749400018227	122.31239299352049	7.09	5.870000000000001	150.99999999999994
412413090	1441071394	30.946781605753213	122.31239899991638	7.08	5.84	150.99999999999994
412413090	1441071395	30.946813740059653	122.31240495656608	7.069999999999999	5.8100000000000005	150.99999999999994
412413090	1441071396	30.946845925792214	122.31241080084806	7.06	5.78	150.99999999999994
412413090	1441071397	30.94687828580562	122.31241647014059	7.05	5.75	150.99999999999994
412413090	1441071398	30.946910942954553	122.31242190182203	7.04	5.720000000000001	150.99999999999994
412413090	1441071399	30.946944020093746	122.3124270332706	7.03	5.6899999999999995	150.99999999999994
412413090	1441071400	30.946977640077904	122.31243180186439	7.02	5.66	150.99999999999994
412413090	1441071401	30.94701192576174	122.31243614498153	7.01	5.63	150.99999999999994
412413090	1441071402	30.947046999999998	122.31244000000001	7.0	5.6	150.99999999999994
412413090	1441071403	30.947082928824173	122.31244333804514	7.011111111111111	5.588888888888889	150.99999999999994
412413090	1441071404	30.947119550972936	122.31244626523203	7.022222222222222	5.5777777777777775	150.99999999999994
412413090	1441071405	30.947156648361723	122.31244892142337	7.033333333333333	5.566666666666666	150.99999999999994
412413090	1441071406	30.947194002906002	122.31245144648206	7.044444444444444	5.555555555555555	150.99999999999994
412413090	1441071407	30.94723139652122	122.31245398027113	7.055555555555555	5.544444444444444	150.99999999999994
412413090	1441071408	30.947268611122787	122.3124566626539	7.066666666666666	5.533333333333333	150.99999999999994
412413090	1441071409	30.947305428626173	122.31245963349383	7.0777777777777775	5.522222222222222	150.99999999999994
412413090	1441071410	30.947341630946756	122.31246303265459	7.088888888888889	5.511111111111111	150.99999999999994
412413090	1441071411	30.947376999999992	122.31246700000001	7.1	5.5	150.99999999999994
412413090	1441071412	30.947411379648482	122.3124716323873	7.0777777777777775	5.944444444444444	150.99999999999994
412413090	1441071413	30.947444861543612	122.3124768546465	7.055555555555555	6.388888888888889	150.99999999999994
412413090	1441071414	30.947477599284	122.3124825486008	7.033333333333333	6.833333333333333	150.99999999999994
412413090	1441071415	30.94750974646824	122.31248859607311	7.011111111111111	7.277777777777779	150.99999999999994
412413090	1441071416	30.947541456694967	122.31249487888628	6.988888888888889	7.722222222222222	150.99999999999994
412413090	1441071417	30.947572883562856	122.31250127886304	6.966666666666667	8.166666666666666	150.99999999999994
412413090	1441071418	30.947604180670538	122.31250767782596	6.944444444444445	8.611111111111112	150.99999999999994
412413090	1441071419	30.94763550161668	122.3125139575975	6.9222222222222225	9.055555555555557	150.99999999999994
412413090	1441071420	30.947667000000003	122.31252000000002	6.9	9.5	150.99999999999994
412413090	1441071421	30.947698794766847	122.31252571390212	6.918181818181819	9.318181818181818	150.99999999999994
412413090	1441071422	30.94773086625411	122.31253111635803	6.9363636363636365	9.136363636363637	150.99999999999994
412413090	1441071423	30.947763160146277	122.31253625146834	6.954545454545455	8.954545454545455	150.99999999999994
412413090	1441071424	30.947795622127874	122.31254116333372	6.972727272727273	8.772727272727273	150.99999999999994
412413090	1441071425	30.94782819788339	122.31254589605491	6.990909090909091	8.590909090909092	150.99999999999994
412413090	1441071426	30.94786083309732	122.31255049373264	7.009090909090909	8.40909090909091	150.99999999999994
412413090	1441071427	30.947893473454144	122.31255500046774	7.027272727272727	8.227272727272727	150.99999999999994
412413090	1441071428	30.947926064638345	122.31255946036111	7.045454545454545	8.045454545454545	150.99999999999994
412413090	1441071429	30.94795855233441	122.3125639175136	7.0636363636363635	7.863636363636363	150.99999999999994
412413090	1441071430	30.947990882226804	122.31256841602622	7.081818181818181	7.681818181818182	150.99999999999994
412413090	1441071431	30.94802299999999	122.312573	7.1	7.499999999999999	150.99999999999994
412413090	1441071432	30.94805486404973	122.31257770553381	7.095238095238095	7.657142857142856	150.99999999999994
412413090	1441071433	30.948086483616834	122.31258253671797	7.09047619047619	7.814285714285714	150.99999999999994
412413090	1441071434	30.948117880653424	122.31258748964065	7.085714285714285	7.971428571428571	150.99999999999994
412413090	1441071435	30.948149077111605	122.31259256038994	7.080952380952381	8.128571428571428	150.99999999999994
412413090	1441071436	30.948180094943506	122.31259774505398	7.076190476190476	8.285714285714286	150.99999999999994
412413090	1441071437	30.948210956101224	122.31260303972094	7.071428571428571	8.442857142857143	150.99999999999994
412413090	1441071438	30.94824168253687	122.31260844047891	7.066666666666666	8.6	150.99999999999994
412413090	1441071439	30.948272296202532	122.31261394341605	7.061904761904762	8.757142857142858	150.99999999999994
412413090	1441071440	30.948302819050365	122.31261954462047	7.057142857142857	8.914285714285715	150.99999999999994
412413090	1441071441	30.94833327303246	122.31262524018032	7.052380952380952	9.071428571428571	150.99999999999994
412413090	1441071442	30.948363680100908	122.3126310261837	7.0476190476190474	9.22857142857143	150.99999999999994
412413090	1441071443	30.94839406220784	122.31263689871876	7.042857142857143	9.385714285714286	150.99999999999994
412413090	1441071444	30.948424441305356	122.31264285387361	7.038095238095238	9.542857142857143	150.99999999999994
412413090	1441071445	30.948454839345583	122.31264888773636	7.033333333333333	9.700000000000001	150.99999999999994
412413090	1441071446	30.948485278280607	122.31265499639517	7.0285714285714285	9.857142857142858	150.99999999999994
412413090	1441071447	30.94851578006255	122.31266117593815	7.023809523809524	10.014285714285714	150.99999999999994
412413090	1441071448	30.948546366643527	122.3126674224534	7.019047619047619	10.171428571428573	150.99999999999994
412413090	1441071449	30.948577059975648	122.3126737320291	7.014285714285714	10.32857142857143	150.99999999999994
412413090	1441071450	30.948607882011032	122.31268010075334	7.0095238095238095	10.485714285714286	150.99999999999994
412413090	1441071451	30.948638854701777	122.31268652471425	7.004761904761905	10.642857142857144	150.99999999999994
412413090	1441071452	30.948669999999993	122.31269299999998	7.0	10.8	150.99999999999994
412413090	1441071453	30.94870133708196	122.31269952298352	7.01	10.63	150.99999999999994
412413090	1441071454	30.948732874020468	122.3127060911775	7.02	10.46	150.99999999999994
412413090	1441071455	30.948764616112488	122.31271270237933	7.03	10.290000000000001	150.99999999999994
412413090	1441071456	30.94879656865499	122.31271935438653	7.04	10.120000000000001	150.99999999999994
412413090	1441071457	30.948828736944932	122.31272604499652	7.05	9.950000000000001	150.99999999999994
412413090	1441071458	30.948861126279276	122.3127327720068	7.06	9.780000000000001	150.99999999999994
412413090	1441071459	30.948893741954993	122.31273953321482	7.069999999999999	9.61	150.99999999999994
412413090	1441071460	30.94892658926905	122.31274632641804	7.08	9.44	150.99999999999994
412413090	1441071461	30.948959673518388	122.31275314941395	7.09	9.270000000000001	150.99999999999994
412413090	1441071462	30.948992999999998	122.31276	7.1	9.1	150.99999999999994
412413090	1441071463	30.94902656873596	122.31276687594216	7.1034482758620685	9.044827586206896	150.99999999999994
412413090	1441071464	30.949060358648858	122.31277377488041	7.106896551724137	8.989655172413793	150.99999999999994
412413090	1441071465	30.949094343386456	122.31278069442332	7.110344827586206	8.934482758620689	150.99999999999994
412413090	1441071466	30.949128496596447	122.31278763217934	7.113793103448276	8.879310344827587	150.99999999999994
412413090	1441071467	30.94916279192658	122.31279458575699	7.117241379310345	8.824137931034484	150.99999999999994
412413090	1441071468	30.949197203024557	122.31280155276474	7.120689655172414	8.76896551724138	150.99999999999994
412413090	1441071469	30.94923170353814	122.31280853081103	7.124137931034483	8.713793103448277	150.99999999999994
412413090	1441071470	30.949266267115064	122.31281551750438	7.127586206896551	8.658620689655173	150.99999999999994
412413090	1441071471	30.949300867403018	122.31282251045319	7.13103448275862	8.603448275862068	150.99999999999994
412413090	1441071472	30.94933547804978	122.31282950726589	7.134482758620689	8.548275862068964	150.99999999999994
412413090	1441071473	30.94937007270305	122.31283650555096	7.137931034482759	8.49310344827586	150.99999999999994
412413090	1441071474	30.949404625010608	122.3128435029168	7.141379310344828	8.437931034482759	150.99999999999994
412413090	1441071475	30.949439108620137	122.31285049697182	7.144827586206897	8.382758620689655	150.99999999999994
412413090	1441071476	30.949473497179408	122.31285748532437	7.1482758620689655	8.327586206896552	150.99999999999994
412413090	1441071477	30.94950776433615	122.3128644655829	7.151724137931034	8.272413793103448	150.99999999999994
412413090	1441071478	30.949541883738103	122.31287143535576	7.155172413793103	8.217241379310344	150.99999999999994
412413090	1441071479	30.94957582903299	122.3128783922513	7.158620689655172	8.162068965517241	150.99999999999994
412413090	1441071480	30.94960957386857	122.3128853338779	7.162068965517241	8.106896551724137	150.99999999999994
412413090	1441071481	30.9496430918926	122.31289225784388	7.165517241379311	8.051724137931036	150.99999999999994
412413090	1441071482	30.949676356752782	122.31289916175763	7.1689655172413795	7.996551724137931	150.99999999999994
412413090	1441071483	30.949709342096877	122.31290604322741	7.172413793103448	7.941379310344828	150.99999999999994
412413090	1441071484	30.949742021572632	122.3129128998616	7.175862068965517	7.886206896551724	150.99999999999994
412413090	1441071485	30.949774368827782	122.31291972926846	7.179310344827586	7.83103448275862	150.99999999999994
412413090	1441071486	30.949806357510095	122.31292652905631	7.182758620689655	7.775862068965516	150.99999999999994
412413090	1441071487	30.949837961267306	122.3129332968334	7.186206896551724	7.7206896551724125	150.99999999999994
412413090	1441071488	30.949869153747148	122.31294003020807	7.189655172413794	7.665517241379311	150.99999999999994
412413090	1441071489	30.949899908597388	122.31294672678854	7.1931034482758625	7.610344827586207	150.99999999999994
412413090	1441071490	30.949930199465744	122.31295338418312	7.196551724137931	7.555172413793104	150.99999999999994
412413090	1441071491	30.949960000000004	122.31296	7.2	7.499999999999999	150.99999999999994
412413090	1441071492	30.949989308608416	122.31296657550223	7.18	7.81	150.99999999999994
412413090	1441071493	30.950018222741416	122.3129731265719	7.16	8.12	150.99999999999994
412413090	1441071494	30.9500468646099	122.31297967274597	7.140000000000001	8.43	150.99999999999994
412413090	1441071495	30.9500753564248	122.31298623356139	7.12	8.74	150.99999999999994
412413090	1441071496	30.950103820397047	122.31299282855518	7.1	9.05	150.99999999999994
412413090	1441071497	30.950132378737536	122.31299947726447	7.08	9.36	150.99999999999994
412413090	1441071498	30.95016115365718	122.31300619922636	7.0600000000000005	9.67	150.99999999999994
412413090	1441071499	30.95019026736688	122.31301301397806	7.04	9.979999999999999	150.99999999999994
412413090	1441071500	30.95021984207753	122.31301994105685	7.02	10.290000000000001	150.99999999999994
412413090	1441071501	30.950249999999997	122.313027	7.0	10.600000000000001	150.99999999999994
412413090	1441071502	30.950280827145757	122.31303420137492	7.0	10.563636363636364	150.99999999999994
412413090	1441071503	30.950312264728534	122.3130415198689	7.0	10.52727272727273	150.99999999999994
412413090	1441071504	30.95034421776262	122.31304892119925	7.0	10.490909090909092	150.99999999999994
412413090	1441071505	30.95037659126229	122.31305637108318	7.0	10.454545454545455	150.99999999999994
412413090	1441071506	30.950409290241883	122.31306383523778	7.0	10.418181818181818	150.99999999999994
412413090	1441071507	30.9504422197157	122.31307127938014	7.0	10.381818181818183	150.99999999999994
412413090	1441071508	30.950475284698083	122.31307866922721	7.0	10.345454545454546	150.99999999999994
412413090	1441071509	30.950508390203357	122.31308597049595	7.0	10.309090909090909	150.99999999999994
412413090	1441071510	30.950541441245853	122.31309314890315	7.0	10.272727272727272	150.99999999999994
412413090	1441071511	30.950574342839953	122.31310017016563	7.0	10.236363636363636	150.99999999999994
412413090	1441071512	30.950606999999998	122.313107	7.0	10.2	150.99999999999994
412413090	1441071513	30.950639351509494	122.31311361989545	7.0	10.18	150.99999999999994
412413090	1441071514	30.950671471228333	122.31312007443111	7.0	10.16	150.99999999999994
412413090	1441071515	30.95070346678562	122.31312642395879	7.0	10.14	150.99999999999994
412413090	1441071516	30.950735445810366	122.31313272883035	7.0	10.120000000000001	150.99999999999994
412413090	1441071517	30.95076751593159	122.3131390493978	7.0	10.1	150.99999999999994
412413090	1441071518	30.95079978477832	122.31314544601317	7.0	10.08	150.99999999999994
412413090	1441071519	30.950832359979554	122.31315197902872	7.0	10.059999999999999	150.99999999999994
412413090	1441071520	30.950865349164257	122.31315870879673	7.0	10.040000000000001	150.99999999999994
412413090	1441071521	30.950898859961427	122.31316569566964	7.0	10.02	150.99999999999994
412413090	1441071522	30.950932999999996	122.313173	7.0	10.0	150.99999999999994
412413090	1441071523	30.950967831181902	122.31318065061411	7.011111111111111	9.844444444444445	150.99999999999994
412413090	1441071524	30.95100323250105	122.313188550233	7.022222222222222	9.688888888888888	150.99999999999994
412413090	1441071525	30.95103903722429	122.31319657005103	7.033333333333333	9.533333333333333	150.99999999999994
412413090	1441071526	30.951075078618565	122.31320458126244	7.044444444444444	9.377777777777778	150.99999999999994
412413090	1441071527	30.951111189950836	122.3132124550612	7.055555555555555	9.222222222222221	150.99999999999994
412413090	1441071528	30.95114720448809	122.31322006264095	7.066666666666666	9.066666666666666	150.99999999999994
412413090	1441071529	30.951182955497327	122.31322727519525	7.0777777777777775	8.911111111111111	150.99999999999994
412413090	1441071530	30.951218276245612	122.31323396391723	7.088888888888889	8.755555555555555	150.99999999999994
412413090	1441071531	30.951252999999994	122.31324	7.1	8.6	150.99999999999994
412413090	1441071532	30.9512870092208	122.31324530442662	7.1	8.622222222222222	150.99999999999994
412413090	1441071533	30.951320383141315	122.31324999734164	7.1	8.644444444444444	150.99999999999994
412413090	1441071534	30.95135325018804	122.31325424868011	7.1	8.666666666666668	150.99999999999994
412413090	1441071535	30.951385738787444	122.31325822837736	7.1	8.68888888888889	150.99999999999994
412413090	1441071536	30.951417977366003	122.313262106369	7.1	8.71111111111111	150.99999999999994
412413090	1441071537	30.95145009435013	122.31326605259086	7.1	8.733333333333334	150.99999999999994
412413090	1441071538	30.95148221816625	122.31327023697906	7.1	8.755555555555556	150.99999999999994
412413090	1441071539	30.95151447724075	122.3132748294699	7.1	8.777777777777779	150.99999999999994
412413090	1441071540	30.951547	122.31328000000002	7.1	8.8	150.99999999999994
412413090	1441071541	30.9515798758895	122.31328587070134	7.1	8.82727272727273	150.99999999999994
412413090	1441071542	30.951613038431436	122.31329237248643	7.1	8.854545454545455	150.99999999999994
412413090	1441071543	30.951646382167144	122.31329938846278	7.1	8.881818181818183	150.99999999999994
412413090	1441071544	30.951679801638043	122.31330680173778	7.1	8.90909090909091	150.99999999999994
412413090	1441071545	30.951713191385515	122.31331449541854	7.1	8.936363636363637	150.99999999999994
412413090	1441071546	30.951746445950985	122.31332235261202	7.1	8.963636363636365	150.99999999999994
412413090	1441071547	30.951779459875887	122.31333025642498	7.1	8.99090909090909	150.99999999999994
412413090	1441071548	30.951812127701718	122.31333808996396	7.1	9.018181818181818	150.99999999999994
412413090	1441071549	30.95184434397001	122.31334573633538	7.1	9.045454545454547	150.99999999999994
412413090	1441071550	30.951876003222235	122.31335307864538	7.1	9.072727272727272	150.99999999999994
412413090	1441071551	30.951907	122.31336	7.1	9.1	150.99999999999994
412413090	1441071552	30.95193726851403	122.31336641616078	7.08	9.11	150.99999999999994
412413090	1441071553	30.951966901651822	122.3133723735119	7.06	9.120000000000001	150.99999999999994
412413090	1441071554	30.95199603196995	122.31337795109334	7.04	9.129999999999999	150.99999999999994
412413090	1441071555	30.952024792025068	122.31338322794525	7.02	9.14	150.99999999999994
412413090	1441071556	30.95205331437373	122.31338828310793	7.0	9.15	150.99999999999994
412413090	1441071557	30.952081731572516	122.3133931956217	6.98	9.16	150.99999999999994
412413090	1441071558	30.95211017617801	122.31339804452713	6.96	9.17	150.99999999999994
412413090	1441071559	30.952138780746726	122.31340290886479	6.94	9.18	150.99999999999994
412413090	1441071560	30.95216767783521	122.31340786767548	6.92	9.190000000000001	150.99999999999994
412413090	1441071561	30.952196999999998	122.31341300000001	6.9	9.200000000000001	150.99999999999994
412413090	1441071562	30.95222685110568	122.3134183682676	6.904761904761905	9.314285714285715	150.99999999999994
412413090	1441071563	30.95225722024929	122.3134239684602	6.90952380952381	9.428571428571429	150.99999999999994
412413090	1441071564	30.952288067835916	122.31342977994801	6.914285714285715	9.542857142857143	150.99999999999994
412413090	1441071565	30.95231935427069	122.31343578210117	6.919047619047619	9.657142857142857	150.99999999999994
412413090	1441071566	30.9523510399587	122.31344195428977	6.923809523809524	9.771428571428572	150.99999999999994
412413090	1441071567	30.952383085305094	122.3134482758839	6.928571428571429	9.885714285714286	150.99999999999994
412413090	1441071568	30.952415450714994	122.3134547262536	6.933333333333334	10.0	150.99999999999994
412413090	1441071569	30.95244809659351	122.31346128476888	6.938095238095238	10.114285714285714	150.99999999999994
412413090	1441071570	30.952480983345772	122.31346793079967	6.942857142857143	10.22857142857143	150.99999999999994
412413090	1441071571	30.952514071376946	122.31347464371596	6.947619047619048	10.342857142857143	150.99999999999994
412413090	1441071572	30.95254732109215	122.31348140288763	6.9523809523809526	10.457142857142857	150.99999999999994
412413090	1441071573	30.952580692896515	122.31348818768453	6.957142857142857	10.571428571428571	150.99999999999994
412413090	1441071574	30.95261414719522	122.31349497747651	6.961904761904762	10.685714285714287	150.99999999999994
412413090	1441071575	30.952647644393412	122.31350175163331	6.966666666666667	10.8	150.99999999999994
412413090	1441071576	30.952681144896225	122.3135084895247	6.9714285714285715	10.914285714285716	150.99999999999994
412413090	1441071577	30.952714609108856	122.31351517052036	6.976190476190476	11.028571428571428	150.99999999999994
412413090	1441071578	30.952747997436443	122.31352177398999	6.980952380952381	11.142857142857144	150.99999999999994
412413090	1441071579	30.952781270284184	122.31352827930318	6.985714285714286	11.257142857142858	150.99999999999994
412413090	1441071580	30.95281438805724	122.31353466582958	6.9904761904761905	11.371428571428572	150.99999999999994
412413090	1441071581	30.952847311160777	122.31354091293868	6.995238095238095	11.485714285714286	150.99999999999994
412413090	1441071582	30.952879999999997	122.313547	7.0	11.6	150.99999999999994
412413090	1441071583	30.952912439687097	122.31355291185378	6.99	11.35	150.99999999999994
412413090	1441071584	30.952944714162278	122.31355865522303	6.98	11.1	150.99999999999994
412413090	1441071585	30.952976932072765	122.3135642423016	6.97	10.850000000000001	150.99999999999994
412413090	1441071586	30.953009202065775	122.31356968528333	6.96	10.600000000000001	150.99999999999994
412413090	1441071587	30.9530416327885	122.31357499636206	6.95	10.35	150.99999999999994
412413090	1441071588	30.95307433288815	122.31358018773179	6.94	10.1	150.99999999999994
412413090	1441071589	30.953107411011935	122.31358527158642	6.930000000000001	9.85	150.99999999999994
412413090	1441071590	30.953140975807045	122.31359026011998	6.92	9.600000000000001	150.99999999999994
412413090	1441071591	30.953175135920674	122.3135951655265	6.91	9.35	150.99999999999994
412413090	1441071592	30.95321	122.31359999999998	6.9	9.1	150.99999999999994
412413090	1441071593	30.953245629244826	122.31360478045042	6.925000000000001	8.8625	150.99999999999994
412413090	1441071594	30.95328189506542	122.313609542651	6.95	8.625000000000002	150.99999999999994
412413090	1441071595	30.95331862142463	122.31361432709086	6.975	8.3875	150.99999999999994
412413090	1441071596	30.95335563228532	122.31361917425912	7.0	8.15	150.99999999999994
412413090	1441071597	30.95339275161034	122.31362412464495	7.025	7.9125000000000005	150.99999999999994
412413090	1441071598	30.953429803362553	122.31362921873756	7.05	7.675	150.99999999999994
412413090	1441071599	30.953466611504822	122.31363449702616	7.074999999999999	7.4375	150.99999999999994
412413090	1441071600	30.953503000000005	122.31364000000002	7.1	7.2	150.99999999999994
412413090	1441071601	30.953538821187994	122.31364575316582	7.090909090909091	7.381818181818183	150.99999999999994
412413090	1441071602	30.953574040917026	122.31365172209986	7.081818181818181	7.563636363636364	150.99999999999994
412413090	1441071603	30.953608653412385	122.31365785739577	7.072727272727272	7.745454545454546	150.99999999999994
412413090	1441071604	30.95364265289936	122.31366410964709	7.0636363636363635	7.927272727272728	150.99999999999994
412413090	1441071605	30.953676033603248	122.31367042944726	7.054545454545455	8.10909090909091	150.99999999999994
412413090	1441071606	30.953708789749374	122.31367676738971	7.045454545454545	8.290909090909091	150.99999999999994
412413090	1441071607	30.953740915563046	122.31368307406775	7.036363636363636	8.472727272727273	150.99999999999994
412413090	1441071608	30.95377240526961	122.31368930007463	7.027272727272727	8.654545454545454	150.99999999999994
412413090	1441071609	30.953803253094396	122.31369539600357	7.0181818181818185	8.836363636363636	150.99999999999994
412413090	1441071610	30.953833453262735	122.31370131244768	7.009090909090909	9.018181818181818	150.99999999999994
412413090	1441071611	30.953863	122.31370700000001	7.0	9.200000000000001	150.99999999999994
412413090	1441071612	30.95389192327329	122.31371242883662	7.0	9.09	150.99999999999994
412413090	1441071613	30.953920396016784	122.31371764746567	7.0	8.98	150.99999999999994
412413090	1441071614	30.953948626906428	122.31372272397833	7.0	8.87	150.99999999999994
412413090	1441071615	30.953976824618092	122.31372772646603	7.0	8.76	150.99999999999994
412413090	1441071616	30.954005197827694	122.31373272302025	7.0	8.65	150.99999999999994
412413090	1441071617	30.9540339552111	122.3137377817326	7.0	8.54	150.99999999999994
412413090	1441071618	30.954063305444173	122.31374297069485	7.0	8.43	150.99999999999994
412413090	1441071619	30.954093457202806	122.31374835799879	7.0	8.32	150.99999999999994
412413090	1441071620	30.954124619162798	122.31375401173646	7.0	8.209999999999999	150.99999999999994
412413090	1441071621	30.954156999999995	122.31376	7.0	8.1	150.99999999999994
412413090	1441071622	30.9541907246349	122.31376636461991	6.98	8.38	150.99999999999994
412413090	1441071623	30.954225582966817	122.31377304237948	6.96	8.66	150.99999999999994
412413090	1441071624	30.954261281139754	122.31377994379999	6.9399999999999995	8.940000000000001	150.99999999999994
412413090	1441071625	30.95429752529773	122.31378697940264	6.92	9.22	150.99999999999994
412413090	1441071626	30.9543340215848	122.31379405970831	6.9	9.5	150.99999999999994
412413090	1441071627	30.954370476145034	122.31380109523776	6.88	9.780000000000001	150.99999999999994
412413090	1441071628	30.95440659512255	122.31380799651146	6.859999999999999	10.06	150.99999999999994
412413090	1441071629	30.95444208466145	122.31381467404971	6.84	10.340000000000002	150.99999999999994
412413090	1441071630	30.95447665090588	122.31382103837257	6.82	10.620000000000001	150.99999999999994
412413090	1441071631	30.95451	122.31382700000002	6.8	10.9	150.99999999999994
412413090	1441071632	30.95454192318859	122.3138325046693	6.81	10.790000000000001	150.99999999999994
412413090	1441071633	30.9545725521189	122.31383763898808	6.82	10.68	150.99999999999994
412413090	1441071634	30.95460210353879	122.3138425247816	6.83	10.57	150.99999999999994
412413090	1441071635	30.954630794196053	122.31384728387546	6.84	10.46	150.99999999999994
412413090	1441071636	30.954658840838487	122.3138520380954	6.85	10.350000000000001	150.99999999999994
412413090	1441071637	30.954686460213903	122.31385690926736	6.86	10.24	150.99999999999994
412413090	1441071638	30.954713869070027	122.31386201921742	6.87	10.13	150.99999999999994
412413090	1441071639	30.95474128415461	122.31386748977185	6.88	10.020000000000001	150.99999999999994
412413090	1441071640	30.954768922215372	122.31387344275717	6.890000000000001	9.91	150.99999999999994
412413090	1441071641	30.954797	122.31388	6.9	9.8	150.99999999999994
412413090	1441071642	30.95482569679015	122.31388724286657	6.9	9.981818181818182	150.99999999999994
412413090	1441071643	30.954855042003455	122.31389509088066	6.9	10.163636363636364	150.99999999999994
412413090	1441071644	30.954885027591608	122.31390342310533	6.9	10.345454545454546	150.99999999999994
412413090	1441071645	30.954915645506272	122.31391211860347	6.9	10.52727272727273	150.99999999999994
412413090	1441071646	30.954946887699215	122.31392105643783	6.9	10.70909090909091	150.99999999999994
412413090	1441071647	30.954978746122134	122.31393011567104	6.9	10.890909090909092	150.99999999999994
412413090	1441071648	30.955011212726834	122.31393917536559	6.9	11.072727272727274	150.99999999999994
412413090	1441071649	30.955044279465117	122.31394811458372	6.9	11.254545454545456	150.99999999999994
412413090	1441071650	30.955077938288817	122.31395681238757	6.9	11.436363636363637	150.99999999999994
412413090	1441071651	30.955112181149808	122.31396514783908	6.9	11.618181818181819	150.99999999999994
412413090	1441071652	30.955146999999997	122.313973	6.9	11.8	150.99999999999994
412413090	1441071653	30.95518236272753	122.31398029303693	6.9125000000000005	11.8125	150.99999999999994
412413090	1441071654	30.955218140965616	122.31398713153644	6.925000000000001	11.825000000000001	150.99999999999994
412413090	1441071655	30.95525418228362	122.3139936651903	6.9375	11.837500000000002	150.99999999999994
412413090	1441071656	30.95529033425094	122.31400004369051	6.95	11.850000000000001	150.99999999999994
412413090	1441071657	30.955326444436928	122.31400641672914	6.9625	11.8625	150.99999999999994
412413090	1441071658	30.955362360410906	122.31401293399857	6.975	11.875	150.99999999999994
412413090	1441071659	30.955397929742155	122.31401974519127	6.9875	11.887500000000001	150.99999999999994
412413090	1441071660	30.955433000000003	122.314027	7.0	11.9	150.99999999999994
412413090	1441071661	30.955467449378137	122.3140348038699	7.0	11.863636363636363	150.99999999999994
412413090	1441071662	30.955501278568264	122.31404308525553	7.0	11.827272727272728	150.99999999999994
412413090	1441071663	30.955534518886584	122.31405172836372	7.0	11.790909090909091	150.99999999999994
412413090	1441071664	30.955567201649295	122.31406061740103	7.0	11.754545454545454	150.99999999999994
412413090	1441071665	30.955599358172673	122.31406963657388	7.0	11.718181818181819	150.99999999999994
412413090	1441071666	30.955631019772966	122.31407867008856	7.0	11.681818181818182	150.99999999999994
412413090	1441071667	30.95566221776649	122.31408760215126	7.0	11.645454545454546	150.99999999999994
412413090	1441071668	30.95569298346959	122.31409631696793	7.0	11.60909090909091	150.99999999999994
412413090	1441071669	30.955723348198614	122.31410469874447	7.0	11.572727272727272	150.99999999999994
412413090	1441071670	30.955753343269947	122.31411263168663	7.0	11.536363636363637	150.99999999999994
412413090	1441071671	30.955782999999993	122.31412	7.0	11.5	150.99999999999994
412413090	1441071672	30.955812358857063	122.3141267237363	7.0	11.370000000000001	150.99999999999994
412413090	1441071673	30.955841496916875	122.31413286633196	7.0	11.24	150.99999999999994
412413090	1441071674	30.955870500407013	122.31413852706982	7.0	11.110000000000001	150.99999999999994
412413090	1441071675	30.955899455555045	122.31414380523277	7.0	10.98	150.99999999999994
412413090	1441071676	30.955928448588512	122.31414880010394	7.0	10.85	150.99999999999994
412413090	1441071677	30.95595756573492	122.31415361096653	7.0	10.719999999999999	150.99999999999994
412413090	1441071678	30.955986893221795	122.31415833710383	7.0	10.59	150.99999999999994
412413090	1441071679	30.95601651727662	122.31416307779945	7.0	10.459999999999999	150.99999999999994
412413090	1441071680	30.956046524126855	122.3141679323369	7.0	10.33	150.99999999999994
412413090	1441071681	30.956076999999986	122.31417299999998	7.0	10.2	150.99999999999994
412413090	1441071682	30.956108004939257	122.31417835662725	7.009090909090909	10.00909090909091	150.99999999999994
412413090	1441071683	30.95613949425112	122.31418398427593	7.0181818181818185	9.818181818181818	150.99999999999994
412413090	1441071684	30.956171397057833	122.31418984155778	7.027272727272727	9.627272727272727	150.99999999999994
412413090	1441071685	30.956203642481675	122.31419588708454	7.036363636363636	9.436363636363636	150.99999999999994
412413090	1441071686	30.956236159644913	122.31420207946786	7.045454545454545	9.245454545454544	150.99999999999994
412413090	1441071687	30.956268877669817	122.31420837731935	7.054545454545455	9.054545454545455	150.99999999999994
412413090	1441071688	30.956301725678703	122.31421473925052	7.0636363636363635	8.863636363636365	150.99999999999994
412413090	1441071689	30.95633463279385	122.31422112387283	7.072727272727272	8.672727272727274	150.99999999999994
412413090	1441071690	30.956367528137562	122.31422748979766	7.081818181818181	8.481818181818182	150.99999999999994
412413090	1441071691	30.95640034083218	122.31423379563631	7.090909090909091	8.290909090909091	150.99999999999994
412413090	1441071692	30.956433000000008	122.31424	7.1	8.1	150.99999999999994
412413090	1441071693	30.956465464490407	122.31424607323684	7.1	8.233333333333334	150.99999999999994
412413090	1441071694	30.956497812060938	122.31425203264284	7.1	8.366666666666667	150.99999999999994
412413090	1441071695	30.956530150196137	122.31425790725098	7.1	8.5	150.99999999999994
412413090	1441071696	30.956562586380553	122.31426372609428	7.1	8.633333333333333	150.99999999999994
412413090	1441071697	30.956595228098745	122.3142695182059	7.1	8.766666666666667	150.99999999999994
412413090	1441071698	30.956628182835264	122.31427531261902	7.1	8.9	150.99999999999994
412413090	1441071699	30.956661558074625	122.31428113836684	7.1	9.033333333333333	150.99999999999994
412413090	1441071700	30.956695461301358	122.31428702448272	7.1	9.166666666666668	150.99999999999994
412413090	1441071701	30.956730000000004	122.314293	7.1	9.3	150.99999999999994
412413090	1441071702	30.956765237670513	122.31429908989253	7.1	9.25	150.99999999999994
412413090	1441071703	30.956801061874756	122.31430530289578	7.1	9.200000000000001	150.99999999999994
412413090	1441071704	30.95683731619002	122.31431164368551	7.1	9.15	150.99999999999994
412413090	1441071705	30.956873844193623	122.3143181169376	7.1	9.1	150.99999999999994
412413090	1441071706	30.956910489462878	122.31432472732777	7.1	9.05	150.99999999999994
412413090	1441071707	30.956947095575114	122.3143314795318	7.1	9.000000000000002	150.99999999999994
412413090	1441071708	30.956983506107616	122.31433837822536	7.1	8.950000000000001	150.99999999999994
412413090	1441071709	30.957019564637722	122.31434542808417	7.1	8.900000000000002	150.99999999999994
412413090	1441071710	30.957055114742737	122.31435263378384	7.1	8.850000000000001	150.99999999999994
412413090	1441071711	30.957090000000004	122.31436	7.1	8.8	150.99999999999994
412413090	1441071712	30.957124111669362	122.3143675214073	7.1	8.766666666666667	150.99999999999994
412413090	1441071713	30.95715753174086	122.31437515267687	7.1	8.733333333333334	150.99999999999994
412413090	1441071714	30.957190389887078	122.31438283847895	7.1	8.700000000000001	150.99999999999994
412413090	1441071715	30.957222815780632	122.31439052348365	7.1	8.666666666666668	150.99999999999994
412413090	1441071716	30.957254939094113	122.31439815236112	7.1	8.633333333333335	150.99999999999994
412413090	1441071717	30.957286889500164	122.31440566978148	7.1	8.600000000000001	150.99999999999994
412413090	1441071718	30.957318796671405	122.31441302041473	7.1	8.566666666666666	150.99999999999994
412413090	1441071719	30.95735079028046	122.31442014893092	7.1	8.533333333333335	150.99999999999994
412413090	1441071720	30.95738299999999	122.314427	7.1	8.5	150.99999999999994
412413090	1441071721	30.957415518946238	122.31443353690511	7.1090909090909085	8.618181818181819	150.99999999999994
412413090	1441071722	30.95744829400981	122.31443979738195	7.118181818181818	8.736363636363636	150.99999999999994
412413090	1441071723	30.95748123552489	122.31444583777952	7.127272727272727	8.854545454545455	150.99999999999994
412413090	1441071724	30.957514253825686	122.31445171444685	7.136363636363636	8.972727272727274	150.99999999999994
412413090	1441071725	30.95754725924633	122.31445748373294	7.1454545454545455	9.090909090909092	150.99999999999994
412413090	1441071726	30.957580162120994	122.31446320198701	7.154545454545454	9.209090909090909	150.99999999999994
412413090	1441071727	30.95761287278386	122.31446892555819	7.163636363636364	9.327272727272728	150.99999999999994
412413090	1441071728	30.95764530156904	122.31447471079576	7.172727272727273	9.445454545454547	150.99999999999994
412413090	1441071729	30.95767735881071	122.31448061404899	7.181818181818182	9.563636363636366	150.99999999999994
412413090	1441071730	30.95770895484299	122.31448669166728	7.190909090909091	9.681818181818182	150.99999999999994
412413090	1441071731	30.957740000000005	122.314493	7.2	9.8	150.99999999999994
412413090	1441071732	30.95777044118892	122.31449957422714	7.21	9.560000000000002	150.99999999999994
412413090	1441071733	30.95780037160917	122.31450636485074	7.22	9.32	150.99999999999994
412413090	1441071734	30.95782992103323	122.31451330120329	7.23	9.080000000000002	150.99999999999994
412413090	1441071735	30.957859219233608	122.31452031261722	7.24	8.84	150.99999999999994
412413090	1441071736	30.957888395982806	122.31452732842493	7.25	8.600000000000001	150.99999999999994
412413090	1441071737	30.95791758105337	122.31453427795874	7.26	8.360000000000001	150.99999999999994
412413090	1441071738	30.957946904217806	122.31454109055097	7.27	8.120000000000001	150.99999999999994
412413090	1441071739	30.957976495248687	122.31454769553382	7.28	7.880000000000002	150.99999999999994
412413090	1441071740	30.958006483918556	122.31455402223945	7.29	7.640000000000001	150.99999999999994
412413090	1441071741	30.958036999999987	122.31455999999999	7.3	7.400000000000001	150.99999999999994
412413090	1441071742	30.958068139756143	122.31456558105208	7.290909090909091	7.481818181818182	150.99999999999994
412413090	1441071743	30.958099865412635	122.3145708092507	7.281818181818181	7.563636363636364	150.99999999999994
412413090	1441071744	30.95813210568559	122.31457575135553	7.2727272727272725	7.6454545454545455	150.99999999999994
412413090	1441071745	30.95816478929118	122.3145804741263	7.263636363636364	7.7272727272727275	150.99999999999994
412413090	1441071746	30.95819784494558	122.31458504432277	7.254545454545455	7.8090909090909095	150.99999999999994
412413090	1441071747	30.958231201364896	122.31458952870483	7.245454545454545	7.890909090909092	150.99999999999994
412413090	1441071748	30.958264787265296	122.3145939940324	7.236363636363636	7.9727272727272736	150.99999999999994
412413090	1441071749	30.95829853136286	122.31459850706557	7.2272727272727275	8.054545454545456	150.99999999999994
412413090	1441071750	30.958332362373778	122.31460313456442	7.218181818181819	8.136363636363637	150.99999999999994
412413090	1441071751	30.958366209014116	122.31460794328913	7.209090909090909	8.218181818181819	150.99999999999994
412413090	1441071752	30.958400000000005	122.314613	7.2	8.3	150.99999999999994
412413090	1441071753	30.958433677967164	122.31461835268478	7.211111111111111	8.18888888888889	150.99999999999994
412413090	1441071754	30.958467241229936	122.31462397424086	7.222222222222222	8.077777777777778	150.99999999999994
412413090	1441071755	30.958500702022263	122.31462981879297	7.233333333333333	7.966666666666668	150.99999999999994
412413090	1441071756	30.958534072578132	122.31463584046581	7.2444444444444445	7.855555555555556	150.99999999999994
412413090	1441071757	30.958567365131515	122.31464199338397	7.2555555555555555	7.744444444444445	150.99999999999994
412413090	1441071758	30.95860059191639	122.31464823167202	7.266666666666667	7.633333333333334	150.99999999999994
412413090	1441071759	30.958633765166773	122.31465450945444	7.277777777777778	7.522222222222224	150.99999999999994
412413090	1441071760	30.958666897116636	122.31466078085565	7.288888888888889	7.411111111111112	150.99999999999994
412413090	1441071761	30.9587	122.314667	7.3	7.300000000000001	150.99999999999994
412413090	1441071762	30.958733084013108	122.31467313164957	7.290909090909091	7.254545454545455	150.99999999999994
412413090	1441071763	30.958766151201203	122.3146791831172	7.281818181818181	7.20909090909091	150.99999999999994
412413090	1441071764	30.95879920157177	122.31468517235352	7.2727272727272725	7.163636363636364	150.99999999999994
412413090	1441071765	30.958832235132245	122.31469111730918	7.263636363636364	7.118181818181819	150.99999999999994
412413090	1441071766	30.958865251890114	122.31469703593487	7.254545454545455	7.072727272727272	150.99999999999994
412413090	1441071767	30.958898251852816	122.31470294618127	7.245454545454545	7.027272727272727	150.99999999999994
412413090	1441071768	30.958931235027837	122.31470886599911	7.236363636363636	6.9818181818181815	150.99999999999994
412413090	1441071769	30.95896420142261	122.31471481333912	7.2272727272727275	6.9363636363636365	150.99999999999994
412413090	1441071770	30.958997151044592	122.31472080615205	7.218181818181819	6.890909090909091	150.99999999999994
412413090	1441071771	30.95903008390124	122.31472686238877	7.209090909090909	6.845454545454546	150.99999999999994
412413090	1441071772	30.959063	122.31473300000002	7.2	6.8	150.99999999999994
412413090	1441071773	30.959095901107354	122.31473923413579	7.21	7.0	150.99999999999994
412413090	1441071774	30.95912879602607	122.3147455687424	7.22	7.2	150.99999999999994
412413090	1441071775	30.95916169531792	122.31475200496529	7.23	7.400000000000001	150.99999999999994
412413090	1441071776	30.95919460954473	122.31475854394992	7.24	7.600000000000001	150.99999999999994
412413090	1441071777	30.959227549268267	122.31476518684177	7.25	7.800000000000002	150.99999999999994
412413090	1441071778	30.959260525050347	122.31477193478625	7.26	8.000000000000002	150.99999999999994
412413090	1441071779	30.959293547452777	122.31477878892883	7.27	8.200000000000001	150.99999999999994
412413090	1441071780	30.959326627037317	122.31478575041503	7.28	8.4	150.99999999999994
412413090	1441071781	30.959359774365797	122.31479282039025	7.29	8.600000000000001	150.99999999999994
412413090	1441071782	30.959392999999995	122.31479999999999	7.3	8.8	150.99999999999994
412413090	1441071783	30.959426309614955	122.31480727931178	7.26	9.17	150.99999999999994
412413090	1441071784	30.959459689338683	122.31481460408122	7.22	9.540000000000001	150.99999999999994
412413090	1441071785	30.95949312041246	122.31482190898589	7.18	9.91	150.99999999999994
412413090	1441071786	30.95952658407758	122.31482912870327	7.14	10.280000000000001	150.99999999999994
412413090	1441071787	30.95956006157532	122.3148361979107	7.1	10.65	150.99999999999994
412413090	1441071788	30.959593534147018	122.31484305128544	7.0600000000000005	11.020000000000001	150.99999999999994
412413090	1441071789	30.959626983034003	122.31484962350471	7.0200000000000005	11.39	150.99999999999994
412413090	1441071790	30.9596603894776	122.31485584924559	6.98	11.76	150.99999999999994
412413090	1441071791	30.95969373471914	122.31486166318506	6.94	12.13	150.99999999999994
412413090	1441071792	30.959726999999997	122.314867	6.9	12.5	150.99999999999994
412413090	1441071793	30.95976017109635	122.31487182758748	6.933333333333334	12.055555555555555	150.99999999999994
412413090	1441071794	30.959793251923625	122.31487624672552	6.966666666666667	11.611111111111112	150.99999999999994
412413090	1441071795	30.9598262509321	122.31488039141257	7.0	11.166666666666668	150.99999999999994
412413090	1441071796	30.959859176571996	122.31488439564724	7.033333333333333	10.722222222222221	150.99999999999994
412413090	1441071797	30.959892037293532	122.31488839342838	7.066666666666667	10.277777777777779	150.99999999999994
412413090	1441071798	30.95992484154692	122.31489251875492	7.1000000000000005	9.833333333333334	150.99999999999994
412413090	1441071799	30.95995759778235	122.3148969056261	7.133333333333334	9.38888888888889	150.99999999999994
412413090	1441071800	30.959990314449986	122.31490168804129	7.166666666666667	8.944444444444445	150.99999999999994
412413090	1441071801	30.960022999999996	122.31490700000002	7.2	8.5	150.99999999999994
412413090	1441071802	30.960055662954616	122.31491293665506	7.2	8.463636363636365	150.99999999999994
412413090	1441071803	30.960088312124476	122.31491943777148	7.2	8.427272727272728	150.99999999999994
412413090	1441071804	30.960120956392352	122.31492640426718	7.2	8.39090909090909	150.99999999999994
412413090	1441071805	30.960153604640986	122.31493373706007	7.2	8.354545454545454	150.99999999999994
412413090	1441071806	30.960186265753205	122.31494133706778	7.2	8.318181818181818	150.99999999999994
412413090	1441071807	30.960218948611786	122.31494910520789	7.2	8.281818181818181	150.99999999999994
412413090	1441071808	30.96025166209957	122.31495694239784	7.2	8.245454545454546	150.99999999999994
412413090	1441071809	30.960284415099405	122.31496474955492	7.2	8.209090909090909	150.99999999999994
412413090	1441071810	30.960317216494158	122.3149724275963	7.2	8.172727272727272	150.99999999999994
412413090	1441071811	30.960350075166723	122.31497987743906	7.2	8.136363636363637	150.99999999999994
412413090	1441071812	30.960382999999997	122.314987	7.2	8.1	150.99999999999994
412413090	1441071813	30.96041599882561	122.31499372359426	7.188888888888889	8.355555555555556	150.99999999999994
412413090	1441071814	30.96044907526989	122.31500008612993	7.177777777777778	8.61111111111111	150.99999999999994
412413090	1441071815	30.96048223190782	122.31500615291361	7.166666666666667	8.866666666666667	150.99999999999994
412413090	1441071816	30.960515471314373	122.31501198925189	7.155555555555556	9.122222222222224	150.99999999999994
412413090	1441071817	30.96054879606451	122.31501766045143	7.144444444444444	9.377777777777778	150.99999999999994
412413090	1441071818	30.960582208733214	122.3150232318191	7.133333333333333	9.633333333333333	150.99999999999994
412413090	1441071819	30.960615711895404	122.31502876866176	7.122222222222222	9.888888888888888	150.99999999999994
412413090	1441071820	30.96064930812601	122.31503433628636	7.111111111111111	10.144444444444446	150.99999999999994
412413090	1441071821	30.960682999999992	122.31504000000001	7.1	10.4	150.99999999999994
412413090	1441071822	30.960716784337546	122.3150458098427	7.118181818181818	10.209090909090909	150.99999999999994
412413090	1441071823	30.96075063494011	122.31505175478598	7.136363636363636	10.018181818181818	150.99999999999994
412413090	1441071824	30.96078451985439	122.31505780853412	7.154545454545454	9.827272727272728	150.99999999999994
412413090	1441071825	30.960818407127135	122.31506394479145	7.172727272727273	9.636363636363637	150.99999999999994
412413090	1441071826	30.960852264805077	122.31507013726218	7.1909090909090905	9.445454545454545	150.99999999999994
412413090	1441071827	30.960886060934957	122.3150763596505	7.209090909090909	9.254545454545456	150.99999999999994
412413090	1441071828	30.960919763563552	122.31508258566059	7.227272727272727	9.063636363636364	150.99999999999994
412413090	1441071829	30.960953340737586	122.31508878899655	7.245454545454545	8.872727272727273	150.99999999999994
412413090	1441071830	30.96098676050383	122.31509494336242	7.263636363636364	8.681818181818183	150.99999999999994
412413090	1441071831	30.961019990909048	122.31510102246226	7.281818181818181	8.490909090909092	150.99999999999994
412413090	1441071832	30.961053000000007	122.31510699999998	7.3	8.3	150.99999999999994
412413090	1441071833	30.961085781934557	122.31511285427524	7.279999999999999	8.39	150.99999999999994
412413090	1441071834	30.96111843531492	122.31511858197024	7.26	8.48	150.99999999999994
412413090	1441071835	30.96115108485436	122.31512418436297	7.24	8.570000000000002	150.99999999999994
412413090	1441071836	30.96118385526618	122.31512966273137	7.22	8.66	150.99999999999994
412413090	1441071837	30.961216871263627	122.3151350183534	7.199999999999999	8.75	150.99999999999994
412413090	1441071838	30.96125025755999	122.31514025250715	7.18	8.84	150.99999999999994
412413090	1441071839	30.961284138868542	122.3151453664706	7.16	8.930000000000001	150.99999999999994
412413090	1441071840	30.961318639902547	122.31515036152183	7.14	9.02	150.99999999999994
412413090	1441071841	30.961353885375278	122.31515523893894	7.119999999999999	9.11	150.99999999999994
412413090	1441071842	30.96139000000001	122.31515999999999	7.1	9.200000000000001	150.99999999999994
412413090	1441071843	30.96142703754188	122.31516464896748	7.133333333333333	8.844444444444445	150.99999999999994
412413090	1441071844	30.9614647679738	122.31516920204123	7.166666666666666	8.488888888888889	150.99999999999994
412413090	1441071845	30.96150289032052	122.31517367840539	7.2	8.133333333333335	150.99999999999994
412413090	1441071846	30.961541103606837	122.31517809724413	7.233333333333333	7.777777777777779	150.99999999999994
412413090	1441071847	30.961579106857513	122.31518247774153	7.266666666666667	7.422222222222222	150.99999999999994
412413090	1441071848	30.961616599097383	122.31518683908175	7.3	7.066666666666666	150.99999999999994
412413090	1441071849	30.961653279351214	122.31519120044882	7.333333333333334	6.711111111111111	150.99999999999994
412413090	1441071850	30.961688846643813	122.3151955810269	7.366666666666667	6.355555555555556	150.99999999999994
412413090	1441071851	30.961722999999996	122.3152	7.4	6.000000000000001	150.99999999999994
412413090	1441071852	30.961755547892032	122.31520447903017	7.37	6.5	150.99999999999994
412413090	1441071853	30.961786736582194	122.31520904969162	7.34	7.0	150.99999999999994
412413090	1441071854	30.961816921780176	122.31521374603653	7.3100000000000005	7.500000000000001	150.99999999999994
412413090	1441071855	30.961846459195716	122.31521860211731	7.28	8.0	150.99999999999994
412413090	1441071856	30.961875704538507	122.31522365198643	7.25	8.5	150.99999999999994
412413090	1441071857	30.961905013518244	122.31522892969637	7.22	9.0	150.99999999999994
412413090	1441071858	30.961934741844598	122.31523446929985	7.1899999999999995	9.5	150.99999999999994
412413090	1441071859	30.961965245227248	122.31524030484967	7.16	10.0	150.99999999999994
412413090	1441071860	30.96199687937582	122.31524647039868	7.13	10.499999999999998	150.99999999999994
412413090	1441071861	30.962030000000002	122.31525300000001	7.1	11.0	150.99999999999994
412413090	1441071862	30.962064838434742	122.31525990882139	7.122222222222222	10.533333333333333	150.99999999999994
412413090	1441071863	30.962101128516498	122.31526713648873	7.144444444444444	10.066666666666666	150.99999999999994
412413090	1441071864	30.96213847970706	122.31527460374227	7.166666666666666	9.6	150.99999999999994
412413090	1441071865	30.962176501468285	122.31528223132204	7.188888888888888	9.133333333333333	150.99999999999994
412413090	1441071866	30.962214803262007	122.3152899399679	7.211111111111111	8.666666666666668	150.99999999999994
412413090	1441071867	30.962252994550138	122.31529765041941	7.233333333333333	8.200000000000001	150.99999999999994
412413090	1441071868	30.962290684794546	122.31530528341588	7.2555555555555555	7.733333333333333	150.99999999999994
412413090	1441071869	30.962327483457184	122.31531275969647	7.277777777777778	7.266666666666667	150.99999999999994
412413090	1441071870	30.962363000000007	122.31532	7.3	6.8	150.99999999999994
412413090	1441071871	30.962396948792417	122.31532694429872	7.3	6.909090909090909	150.99999999999994
412413090	1441071872	30.96242946383366	122.3153336094989	7.3	7.018181818181818	150.99999999999994
412413090	1441071873	30.96246078403042	122.31534003174059	7.3	7.127272727272727	150.99999999999994
412413090	1441071874	30.962491148289335	122.31534624716377	7.3	7.236363636363636	150.99999999999994
412413090	1441071875	30.962520795517083	122.31535229190875	7.3	7.345454545454546	150.99999999999994
412413090	1441071876	30.962549964620294	122.31535820211579	7.3	7.454545454545455	150.99999999999994
412413090	1441071877	30.96257889450559	122.31536401392532	7.3	7.563636363636364	150.99999999999994
412413090	1441071878	30.962607824079612	122.31536976347783	7.3	7.672727272727274	150.99999999999994
412413090	1441071879	30.96263699224894	122.31537548691398	7.3	7.781818181818181	150.99999999999994
412413090	1441071880	30.96266663792021	122.31538122037443	7.3	7.890909090909091	150.99999999999994
412413090	1441071881	30.96269699999999	122.315387	7.3	8.0	150.99999999999994
412413090	1441071882	30.96272825984933	122.31539285369787	7.3	8.054545454545455	150.99999999999994
412413090	1441071883	30.962760368647075	122.31539877644046	7.3	8.10909090909091	150.99999999999994
412413090	1441071884	30.96279322002651	122.3154047549664	7.3	8.163636363636364	150.99999999999994
412413090	1441071885	30.96282670762093	122.31541077601432	7.3	8.218181818181817	150.99999999999994
412413090	1441071886	30.96286072506367	122.31541682632277	7.3	8.272727272727273	150.99999999999994
412413090	1441071887	30.96289516598802	122.31542289263032	7.3	8.327272727272726	150.99999999999994
412413090	1441071888	30.962929924027275	122.31542896167542	7.3	8.381818181818183	150.99999999999994
412413090	1441071889	30.9629648928148	122.31543502019659	7.3	8.436363636363636	150.99999999999994
412413090	1441071890	30.962999965983865	122.31544105493217	7.3	8.49090909090909	150.99999999999994
412413090	1441071891	30.963035037167813	122.31544705262053	7.3	8.545454545454545	150.99999999999994
412413090	1441071892	30.96307	122.315453	7.3	8.6	150.99999999999994
412413090	1441071893	30.96310476902644	122.31545888456394	7.3	8.5	150.99999999999994
412413090	1441071894	30.963139342444194	122.31546469682581	7.3	8.399999999999999	150.99999999999994
412413090	1441071895	30.963173739363004	122.31547042805418	7.3	8.299999999999999	150.99999999999994
412413090	1441071896	30.963207978892626	122.31547606951764	7.3	8.2	150.99999999999994
412413090	1441071897	30.963242080142813	122.31548161248465	7.3	8.099999999999998	150.99999999999994
412413090	1441071898	30.96327606222332	122.31548704822379	7.3	8.0	150.99999999999994
412413090	1441071899	30.963309944243914	122.31549236800355	7.3	7.9	150.99999999999994
412413090	1441071900	30.963343745314347	122.31549756309245	7.3	7.8	150.99999999999994
412413090	1441071901	30.9633774845444	122.31550262475903	7.3	7.699999999999999	150.99999999999994
412413090	1441071902	30.963411181043803	122.31550754427175	7.3	7.6	150.99999999999994
412413090	1441071903	30.96344485392233	122.31551231289912	7.3	7.499999999999999	150.99999999999994
412413090	1441071904	30.963478522289744	122.31551692190958	7.3	7.3999999999999995	150.99999999999994
412413090	1441071905	30.963512205255793	122.31552136257166	7.3	7.299999999999999	150.99999999999994
412413090	1441071906	30.96354592193024	122.31552562615376	7.3	7.199999999999999	150.99999999999994
412413090	1441071907	30.963579691422854	122.31552970392435	7.3	7.1	150.99999999999994
412413090	1441071908	30.963613532843407	122.31553358715192	7.3	6.999999999999999	150.99999999999994
412413090	1441071909	30.963647465301626	122.31553726710484	7.3	6.9	150.99999999999994
[truncated: 4,583 more rows]
