# Supplementary material for: Maritime traffic congestion identification and ship trajectory prediction using temporal graph convolutional networks
Source: PLoS One. 2026 Mar 9;21(3):e0342781. doi: 10.1371/journal.pone.0342781 (PMC12970927; doi:10.1371/journal.pone.0342781)
Supplement: S1 File — (ZIP) [file pone.0342781.s001.zip › data/interpolation/shipid_412428670_processed.csv]

shipid	lasttime	lat	lon	sog	cog	hdg
412428670	1441065620	31.010539999999992	122.40526	9.5	98.7	92.0
412428670	1441065621	31.01053301240172	122.40530659664726	9.5	98.75	92.0
412428670	1441065622	31.010525947271777	122.40535485934879	9.5	98.8	92.0
412428670	1441065623	31.010518815983904	122.4054045969469	9.5	98.85000000000001	92.0
412428670	1441065624	31.010511629912152	122.40545561828387	9.5	98.9	92.0
412428670	1441065625	31.01050440043079	122.40550773220204	9.5	98.95	92.0
412428670	1441065626	31.01049713891439	122.40556074754393	9.5	99.0	92.0
412428670	1441065627	31.01048985673778	122.40561447315201	9.5	99.05	92.0
412428670	1441065628	31.01048256527615	122.40566871786892	9.5	99.10000000000001	92.0
412428670	1441065629	31.01047527590496	122.40572329053731	9.5	99.15	92.0
412428670	1441065630	31.010467999999985	122.405778	9.5	99.2	92.0
412428670	1441065631	31.010460748937373	122.40583265509977	9.5	99.16666666666667	92.0
412428670	1441065632	31.01045353409356	122.40588706467958	9.5	99.13333333333333	92.0
412428670	1441065633	31.01044636684529	122.4059410375824	9.5	99.10000000000001	92.0
412428670	1441065634	31.010439258569665	122.40599438265131	9.5	99.06666666666668	92.0
412428670	1441065635	31.01043222064407	122.40604690872946	9.5	99.03333333333333	92.0
412428670	1441065636	31.0104252644462	122.40609842466009	9.5	99.0	92.0
412428670	1441065637	31.010418401354027	122.40614873928648	9.5	98.96666666666668	92.0
412428670	1441065638	31.01041164274579	122.40619766145196	9.5	98.93333333333334	92.0
412428670	1441065639	31.01040499999999	122.40624500000001	9.5	98.9	92.0
412428670	1441065640	31.010398477109405	122.40629067531846	9.50909090909091	98.86363636363637	92.0
412428670	1441065641	31.010392048522966	122.4063350539727	9.518181818181818	98.82727272727273	92.0
412428670	1441065642	31.010385681303006	122.40637861407238	9.527272727272727	98.7909090909091	92.0
412428670	1441065643	31.010379342511232	122.40642183372692	9.536363636363637	98.75454545454546	92.0
412428670	1441065644	31.010372999208688	122.40646519104557	9.545454545454545	98.71818181818183	92.0
412428670	1441065645	31.01036661845571	122.40650916413745	9.554545454545455	98.68181818181819	92.0
412428670	1441065646	31.01036016731209	122.40655423111143	9.563636363636363	98.64545454545456	92.0
412428670	1441065647	31.010353612836802	122.40660087007623	9.572727272727272	98.60909090909091	92.0
412428670	1441065648	31.010346922088193	122.40664955914042	9.581818181818182	98.57272727272728	92.0
412428670	1441065649	31.01034006212372	122.40670077641231	9.59090909090909	98.53636363636363	92.0
412428670	1441065650	31.010332999999985	122.40675500000002	9.6	98.5	92.0
412428670	1441065651	31.0103257159131	122.4068125080328	9.6	98.48750000000001	92.0
412428670	1441065652	31.010318242620748	122.40687277872547	9.6	98.47500000000001	92.0
412428670	1441065653	31.010310626022143	122.40693509031443	9.6	98.4625	92.0
412428670	1441065654	31.01030291201773	122.40699872103642	9.6	98.45	92.0
412428670	1441065655	31.010295146509353	122.40706294912842	9.6	98.43750000000001	92.0
412428670	1441065656	31.01028737540024	122.40712705282783	9.6	98.42500000000001	92.0
412428670	1441065657	31.010279644595087	122.40719031037234	9.6	98.41250000000001	92.0
412428670	1441065658	31.010271999999993	122.407252	9.6	98.4	92.0
412428670	1441065659	31.01026447901886	122.4073115463012	9.59090909090909	98.38636363636364	92.0
412428670	1441065660	31.010257085042316	122.4073689592749	9.581818181818182	98.37272727272727	92.0
412428670	1441065661	31.0102498129572	122.40742439527202	9.572727272727272	98.35909090909091	92.0
412428670	1441065662	31.010242657649957	122.40747801064349	9.563636363636363	98.34545454545456	92.0
412428670	1441065663	31.010235614006742	122.40752996174008	9.554545454545455	98.33181818181819	92.0
412428670	1441065664	31.010228676913364	122.40758040491262	9.545454545454545	98.31818181818183	92.0
412428670	1441065665	31.010221841255348	122.40762949651175	9.536363636363637	98.30454545454546	92.0
412428670	1441065666	31.010215101917886	122.40767739288812	9.527272727272727	98.2909090909091	92.0
412428670	1441065667	31.01020845378597	122.40772425039232	9.518181818181818	98.27727272727273	92.0
412428670	1441065668	31.010201891744277	122.4077702253749	9.50909090909091	98.26363636363637	92.0
412428670	1441065669	31.010195410677273	122.40781547418631	9.5	98.25	92.0
412428670	1441065670	31.010189005469183	122.40786015317694	9.49090909090909	98.23636363636365	92.0
412428670	1441065671	31.010182671004006	122.4079044186972	9.481818181818182	98.22272727272727	92.0
412428670	1441065672	31.010176402165484	122.40794842709742	9.472727272727273	98.2090909090909	92.0
412428670	1441065673	31.01017019383723	122.40799233472782	9.463636363636363	98.19545454545454	92.0
412428670	1441065674	31.010164040902556	122.40803629793868	9.454545454545455	98.18181818181817	92.0
412428670	1441065675	31.010157938244614	122.40808047308016	9.445454545454545	98.16818181818181	92.0
412428670	1441065676	31.010151880746292	122.40812501650238	9.436363636363637	98.15454545454544	92.0
412428670	1441065677	31.010145863290337	122.40817008455546	9.427272727272728	98.14090909090909	92.0
412428670	1441065678	31.01013988075916	122.40821583358942	9.418181818181818	98.12727272727273	92.0
412428670	1441065679	31.010133928035064	122.4082624199543	9.40909090909091	98.11363636363636	92.0
412428670	1441065680	31.010127999999995	122.40831	9.4	98.1	92.0
412428670	1441065681	31.010122090584147	122.40835867522661	9.41	98.13	92.0
412428670	1441065682	31.010116189911194	122.40840832773453	9.42	98.16	92.0
412428670	1441065683	31.010110287153392	122.40845878477441	9.43	98.19	92.0
412428670	1441065684	31.010104371483294	122.40850987359683	9.44	98.22	92.0
412428670	1441065685	31.01009843207369	122.40856142145238	9.45	98.25	92.0
412428670	1441065686	31.01009245809764	122.40861325559172	9.46	98.28	92.0
412428670	1441065687	31.010086438728493	122.40866520326549	9.47	98.31	92.0
412428670	1441065688	31.010080363139846	122.40871709172433	9.48	98.34	92.0
412428670	1441065689	31.01007422050563	122.40876874821896	9.49	98.37000000000002	92.0
412428670	1441065690	31.010068	122.40882	9.5	98.4	92.0
412428670	1441065691	31.010061695289835	122.40887072020261	9.488888888888889	98.35555555555555	92.0
412428670	1441065692	31.01005531801199	122.40892096549935	9.477777777777778	98.31111111111112	92.0
412428670	1441065693	31.01004888429559	122.4089708384472	9.466666666666667	98.26666666666667	92.0
412428670	1441065694	31.010042410269634	122.40902044160316	9.455555555555556	98.22222222222223	92.0
412428670	1441065695	31.010035912062936	122.40906987752425	9.444444444444445	98.17777777777778	92.0
412428670	1441065696	31.010029405804204	122.40911924876744	9.433333333333334	98.13333333333334	92.0
412428670	1441065697	31.010022907621927	122.40916865788978	9.422222222222222	98.08888888888889	92.0
412428670	1441065698	31.010016433644452	122.40921820744828	9.411111111111111	98.04444444444445	92.0
412428670	1441065699	31.010009999999994	122.409268	9.4	98.0	92.0
412428670	1441065700	31.010003619737265	122.40931811187478	9.4	98.07	92.0
412428670	1441065701	31.009997293587595	122.40936851449372	9.4	98.14	92.0
412428670	1441065702	31.00999101920307	122.40941915305075	9.4	98.21	92.0
412428670	1441065703	31.0099847942358	122.40946997273981	9.4	98.28	92.0
412428670	1441065704	31.009978616338064	122.40952091875482	9.4	98.35000000000001	92.0
412428670	1441065705	31.00997248316218	122.40957193628978	9.4	98.42	92.0
412428670	1441065706	31.00996639236055	122.4096229705386	9.4	98.49000000000001	92.0
412428670	1441065707	31.009960341585682	122.40967396669527	9.4	98.56	92.0
412428670	1441065708	31.009954328490146	122.40972486995376	9.4	98.63000000000001	92.0
412428670	1441065709	31.009948350726624	122.40977562550803	9.4	98.7	92.0
412428670	1441065710	31.009942405947875	122.40982617855208	9.4	98.77	92.0
412428670	1441065711	31.009936491806748	122.40987647427993	9.4	98.84	92.0
412428670	1441065712	31.00993060595615	122.40992645788553	9.4	98.91000000000001	92.0
412428670	1441065713	31.00992474604911	122.40997607456292	9.4	98.98000000000002	92.0
412428670	1441065714	31.009918909738715	122.41002526950612	9.4	99.05000000000001	92.0
412428670	1441065715	31.00991309467812	122.41007398790912	9.4	99.12	92.0
412428670	1441065716	31.00990729852059	122.41012217496599	9.4	99.19000000000001	92.0
412428670	1441065717	31.00990151891945	122.41016977587071	9.4	99.26	92.0
412428670	1441065718	31.009895753528106	122.41021673581736	9.4	99.33000000000001	92.0
412428670	1441065719	31.009889999999995	122.41026299999999	9.4	99.40000000000002	92.0
412428670	1441065720	31.009884254236002	122.4103085616733	9.416666666666668	99.39166666666668	92.0
412428670	1441065721	31.009878505126164	122.41035360633462	9.433333333333334	99.38333333333334	92.0
412428670	1441065722	31.00987273980759	122.41039836754194	9.45	99.375	92.0
412428670	1441065723	31.009866945416995	122.41044307885309	9.466666666666667	99.36666666666667	92.0
412428670	1441065724	31.00986110909082	122.41048797382591	9.483333333333334	99.35833333333333	92.0
412428670	1441065725	31.009855217965164	122.41053328601807	9.5	99.35000000000001	92.0
412428670	1441065726	31.00984925917578	122.41057924898725	9.516666666666666	99.34166666666667	92.0
412428670	1441065727	31.009843219858087	122.41062609629098	9.533333333333333	99.33333333333333	92.0
412428670	1441065728	31.009837087147183	122.4106740614868	9.55	99.325	92.0
412428670	1441065729	31.009830848177735	122.41072337813203	9.566666666666666	99.31666666666666	92.0
412428670	1441065730	31.00982449008404	122.41077427978404	9.583333333333332	99.30833333333334	92.0
412428670	1441065731	31.009817999999992	122.41082700000001	9.6	99.3	92.0
412428670	1441065732	31.009811367079852	122.41088167102808	9.588888888888889	99.28888888888888	92.0
412428670	1441065733	31.00980458856116	122.4109380198803	9.577777777777778	99.27777777777777	92.0
412428670	1441065734	31.00979766370282	122.41099567225992	9.566666666666666	99.26666666666665	92.0
412428670	1441065735	31.009790591764382	122.4110542538701	9.555555555555555	99.25555555555556	92.0
412428670	1441065736	31.009783372005963	122.41111339041423	9.544444444444444	99.24444444444444	92.0
412428670	1441065737	31.009776003688437	122.41117270759568	9.533333333333333	99.23333333333333	92.0
412428670	1441065738	31.00976848607334	122.41123183111804	9.522222222222222	99.22222222222221	92.0
412428670	1441065739	31.009760818422897	122.4112903866849	9.511111111111111	99.21111111111112	92.0
412428670	1441065740	31.009752999999996	122.411348	9.5	99.2	92.0
412428670	1441065741	31.009745033009807	122.41140437494022	9.5	99.21578947368421	92.0
412428670	1441065742	31.009736931424438	122.41145952807443	9.5	99.23157894736842	92.0
412428670	1441065743	31.00972871215742	122.41151355414455	9.5	99.24736842105263	92.0
412428670	1441065744	31.009720392122162	122.4115665478925	9.5	99.26315789473685	92.0
412428670	1441065745	31.00971198823187	122.4116186040603	9.5	99.27894736842106	92.0
412428670	1441065746	31.009703517399565	122.41166981738986	9.5	99.29473684210527	92.0
412428670	1441065747	31.009694996538126	122.41172028262315	9.5	99.31052631578947	92.0
412428670	1441065748	31.009686442560245	122.41177009450216	9.5	99.32631578947368	92.0
412428670	1441065749	31.009677872378454	122.41181934776891	9.5	99.34210526315789	92.0
412428670	1441065750	31.009669302905152	122.41186813716534	9.5	99.35789473684211	92.0
412428670	1441065751	31.00966075105258	122.41191655743347	9.5	99.37368421052632	92.0
412428670	1441065752	31.009652233732833	122.41196470331532	9.5	99.38947368421053	92.0
412428670	1441065753	31.009643767857863	122.41201266955282	9.5	99.40526315789474	92.0
412428670	1441065754	31.0096353703395	122.41206055088807	9.5	99.42105263157895	92.0
412428670	1441065755	31.00962705808939	122.41210844206299	9.5	99.43684210526315	92.0
412428670	1441065756	31.00961884801906	122.41215643781963	9.5	99.45263157894738	92.0
412428670	1441065757	31.009610757039923	122.41220463290001	9.5	99.46842105263158	92.0
412428670	1441065758	31.0096028020632	122.4122531220461	9.5	99.48421052631579	92.0
412428670	1441065759	31.009595000000008	122.41230199999998	9.5	99.5	92.0
412428670	1441065760	31.00958736091972	122.41235133940374	9.50909090909091	99.43636363636364	92.0
412428670	1441065761	31.009579867525343	122.41240112449974	9.518181818181818	99.37272727272727	92.0
412428670	1441065762	31.009572495678306	122.4124513174304	9.527272727272727	99.30909090909091	92.0
412428670	1441065763	31.009565221240145	122.41250188033808	9.536363636363637	99.24545454545455	92.0
412428670	1441065764	31.009558020072422	122.41255277536511	9.545454545454545	99.18181818181819	92.0
412428670	1441065765	31.009550868036744	122.41260396465384	9.554545454545455	99.11818181818181	92.0
412428670	1441065766	31.0095437409948	122.4126554103465	9.563636363636363	99.05454545454545	92.0
412428670	1441065767	31.009536614808333	122.41270707458527	9.572727272727272	98.99090909090908	92.0
412428670	1441065768	31.009529465339124	122.41275891951238	9.581818181818182	98.92727272727272	92.0
412428670	1441065769	31.009522268449036	122.41281090726993	9.59090909090909	98.86363636363636	92.0
412428670	1441065770	31.009515	122.41286299999999	9.6	98.8	92.0
412428670	1441065771	31.009507646305124	122.41291514295602	9.588888888888889	98.78888888888888	92.0
412428670	1441065772	31.009500235482435	122.41296721383706	9.577777777777778	98.77777777777779	92.0
412428670	1441065773	31.009492806101292	122.41301907345351	9.566666666666666	98.76666666666667	92.0
412428670	1441065774	31.0094853967313	122.41307058261606	9.555555555555555	98.75555555555556	92.0
412428670	1441065775	31.009478045942313	122.41312160213543	9.544444444444444	98.74444444444444	92.0
412428670	1441065776	31.00947079230432	122.41317199282247	9.533333333333333	98.73333333333333	92.0
412428670	1441065777	31.009463674387607	122.41322161548818	9.522222222222222	98.72222222222223	92.0
412428670	1441065778	31.00945673076262	122.41327033094363	9.511111111111111	98.71111111111112	92.0
412428670	1441065779	31.009449999999994	122.413318	9.5	98.7	92.0
412428670	1441065780	31.009443508012254	122.41336455248208	9.5	98.63333333333334	92.0
412428670	1441065781	31.009437230078476	122.41341019426835	9.5	98.56666666666668	92.0
412428670	1441065782	31.009431128819042	122.41345520025067	9.5	98.5	92.0
412428670	1441065783	31.009425166853944	122.41349984532074	9.5	98.43333333333334	92.0
412428670	1441065784	31.009419306802798	122.41354440437014	9.5	98.36666666666667	92.0
412428670	1441065785	31.009413511284805	122.41358915229024	9.5	98.30000000000001	92.0
412428670	1441065786	31.009407742918835	122.41363436397238	9.5	98.23333333333333	92.0
412428670	1441065787	31.009401964323285	122.41368031430775	9.5	98.16666666666667	92.0
412428670	1441065788	31.00939613811625	122.41372727818737	9.5	98.10000000000001	92.0
412428670	1441065789	31.009390226915304	122.41377553050214	9.5	98.03333333333333	92.0
412428670	1441065790	31.009384193337674	122.4138253461428	9.5	97.96666666666667	92.0
412428670	1441065791	31.009378	122.413877	9.5	97.9	92.0
412428670	1441065792	31.009371621997886	122.41393066002124	9.5	97.83333333333333	92.0
412428670	1441065793	31.009365084344278	122.41398606638215	9.5	97.76666666666668	92.0
412428670	1441065794	31.009358424531964	122.4140428523156	9.5	97.7	92.0
412428670	1441065795	31.009351680054316	122.41410065105458	9.5	97.63333333333334	92.0
412428670	1441065796	31.00934488840539	122.41415909583225	9.5	97.56666666666668	92.0
412428670	1441065797	31.009338087079822	122.41421781988198	9.5	97.5	92.0
412428670	1441065798	31.009331313572954	122.41427645643734	9.5	97.43333333333334	92.0
412428670	1441065799	31.009324605380783	122.41433463873204	9.5	97.36666666666667	92.0
412428670	1441065800	31.009318	122.414392	9.5	97.3	92.0
412428670	1441065801	31.00931152707767	122.4144482517076	9.5	97.34	92.0
412428670	1441065802	31.00930518486032	122.41450341825049	9.5	97.38	92.0
412428670	1441065803	31.009298963744087	122.41455760225652	9.5	97.42	92.0
412428670	1441065804	31.00929285412495	122.41461090635359	9.5	97.46000000000001	92.0
412428670	1441065805	31.00928684639869	122.41466343316945	9.5	97.5	92.0
412428670	1441065806	31.009280930960895	122.41471528533185	9.5	97.54	92.0
412428670	1441065807	31.00927509820696	122.41476656546845	9.5	97.58	92.0
412428670	1441065808	31.009269338532157	122.41481737620698	9.5	97.62	92.0
412428670	1441065809	31.009263642331533	122.41486782017496	9.5	97.66000000000001	92.0
412428670	1441065810	31.009257999999996	122.414918	9.5	97.7	92.0
412428670	1441065811	31.009252403205462	122.41496800221002	9.501162790697675	97.73837209302326	92.0232558139535
412428670	1441065812	31.00924684870827	122.41501784893471	9.502325581395349	97.77674418604651	92.04651162790698
412428670	1441065813	31.009241334541944	122.41506754620417	9.503488372093024	97.81511627906977	92.06976744186048
412428670	1441065814	31.009235858739913	122.41511710004846	9.504651162790697	97.85348837209303	92.09302325581395
412428670	1441065815	31.00923041933569	122.41516651649772	9.505813953488373	97.89186046511628	92.11627906976744
412428670	1441065816	31.00922501436273	122.415215801582	9.506976744186046	97.93023255813954	92.13953488372093
412428670	1441065817	31.00921964185448	122.41526496133135	9.508139534883721	97.96860465116279	92.16279069767442
412428670	1441065818	31.009214299844384	122.41531400177588	9.509302325581395	98.00697674418606	92.18604651162791
412428670	1441065819	31.009208986365874	122.41536292894565	9.51046511627907	98.0453488372093	92.2093023255814
412428670	1441065820	31.00920369945236	122.4154117488707	9.511627906976743	98.08372093023256	92.23255813953489
412428670	1441065821	31.009198437137268	122.41546046758111	9.512790697674419	98.12209302325581	92.25581395348837
412428670	1441065822	31.009193197453996	122.41550909110688	9.513953488372094	98.16046511627907	92.27906976744185
412428670	1441065823	31.00918797843596	122.41555762547812	9.515116279069767	98.19883720930234	92.30232558139535
412428670	1441065824	31.00918277811652	122.41560607672483	9.516279069767442	98.23720930232558	92.32558139534883
412428670	1441065825	31.00917759452906	122.41565445087701	9.517441860465116	98.27558139534884	92.34883720930233
412428670	1441065826	31.009172425706957	122.41570275396475	9.518604651162791	98.31395348837209	92.37209302325581
412428670	1441065827	31.009167269683545	122.41575099201805	9.519767441860465	98.35232558139535	92.39534883720931
412428670	1441065828	31.009162124492196	122.4157991710669	9.52093023255814	98.39069767441862	92.41860465116278
412428670	1441065829	31.009156988166236	122.41584729714134	9.522093023255813	98.42906976744186	92.44186046511628
412428670	1441065830	31.009151858738996	122.4158953762714	9.523255813953488	98.46744186046512	92.46511627906976
412428670	1441065831	31.009146734243803	122.41594341448702	9.524418604651162	98.50581395348837	92.48837209302326
412428670	1441065832	31.009141612713947	122.41599141781825	9.525581395348837	98.54418604651163	92.51162790697674
412428670	1441065833	31.009136492182783	122.41603939229502	9.526744186046512	98.5825581395349	92.53488372093024
412428670	1441065834	31.009131370683544	122.41608734394738	9.527906976744186	98.62093023255815	92.55813953488372
412428670	1441065835	31.00912624624955	122.41613527880529	9.529069767441861	98.6593023255814	92.58139534883722
412428670	1441065836	31.00912111691408	122.41618320289872	9.530232558139534	98.69767441860465	92.6046511627907
412428670	1441065837	31.009115980710362	122.41623112225764	9.53139534883721	98.7360465116279	92.62790697674419
412428670	1441065838	31.00911083567168	122.41627904291204	9.532558139534883	98.77441860465117	92.65116279069768
412428670	1441065839	31.009105679831308	122.41632697089184	9.533720930232558	98.81279069767443	92.67441860465117
412428670	1441065840	31.009100511222456	122.41637491222703	9.534883720930232	98.85116279069767	92.69767441860466
412428670	1441065841	31.00909532787836	122.41642287294752	9.536046511627907	98.88953488372093	92.72093023255815
412428670	1441065842	31.00909012783223	122.41647085908332	9.53720930232558	98.92790697674418	92.74418604651164
412428670	1441065843	31.0090849091173	122.41651887666431	9.538372093023256	98.96627906976745	92.76744186046511
412428670	1441065844	31.009079669766752	122.41656693172044	9.53953488372093	99.00465116279071	92.79069767441861
412428670	1441065845	31.009074407813788	122.41661503028168	9.540697674418604	99.04302325581395	92.81395348837209
412428670	1441065846	31.0090691212916	122.4166631783779	9.54186046511628	99.0813953488372	92.83720930232559
412428670	1441065847	31.00906380823336	122.41671138203904	9.543023255813953	99.11976744186046	92.86046511627907
412428670	1441065848	31.009058466672236	122.41675964729504	9.544186046511628	99.15813953488373	92.88372093023257
412428670	1441065849	31.009053094641388	122.41680798017575	9.545348837209302	99.19651162790699	92.90697674418605
412428670	1441065850	31.00904769017395	122.41685638671113	9.546511627906977	99.23488372093024	92.93023255813954
412428670	1441065851	31.009042251303075	122.41690487293108	9.54767441860465	99.27325581395348	92.95348837209302
412428670	1441065852	31.009036776061897	122.41695344486544	9.548837209302325	99.31162790697674	92.97674418604652
412428670	1441065853	31.009031262483514	122.41700210854414	9.55	99.35000000000001	93.0
412428670	1441065854	31.00902570860107	122.41705086999706	9.551162790697674	99.38837209302326	93.0232558139535
412428670	1441065855	31.00902011244765	122.41709973525407	9.55232558139535	99.42674418604652	93.04651162790698
412428670	1441065856	31.00901447205632	122.41714871034502	9.553488372093023	99.46511627906976	93.06976744186048
412428670	1441065857	31.00900878546023	122.41719780129982	9.554651162790698	99.50348837209302	93.09302325581395
412428670	1441065858	31.009003050692375	122.4172470141483	9.555813953488371	99.54186046511629	93.11627906976744
412428670	1441065859	31.00899726578588	122.41729635492032	9.556976744186047	99.58023255813954	93.13953488372093
412428670	1441065860	31.008991428773754	122.41734582964571	9.55813953488372	99.6186046511628	93.16279069767442
412428670	1441065861	31.00898553768909	122.41739544435436	9.559302325581395	99.65697674418604	93.18604651162791
412428670	1441065862	31.008979590564877	122.41744520507605	9.560465116279069	99.6953488372093	93.2093023255814
412428670	1441065863	31.008973585434177	122.41749511784066	9.561627906976744	99.73372093023256	93.23255813953489
412428670	1441065864	31.008967520329985	122.41754518867799	9.56279069767442	99.77209302325582	93.25581395348837
412428670	1441065865	31.00896139328528	122.41759542361787	9.563953488372093	99.81046511627908	93.27906976744185
412428670	1441065866	31.008955202333105	122.41764582869011	9.565116279069768	99.84883720930233	93.30232558139535
412428670	1441065867	31.008948945506422	122.41769640992452	9.566279069767441	99.88720930232557	93.32558139534883
412428670	1441065868	31.008942620838205	122.41774717335086	9.567441860465117	99.92558139534884	93.34883720930233
412428670	1441065869	31.00893622636142	122.41779812499897	9.56860465116279	99.9639534883721	93.37209302325581
412428670	1441065870	31.00892976010902	122.41784927089864	9.569767441860465	100.00232558139535	93.39534883720931
412428670	1441065871	31.008923220113953	122.41790061707962	9.570930232558139	100.04069767441861	93.4186046511628
412428670	1441065872	31.008916604409144	122.41795216957172	9.572093023255814	100.07906976744185	93.44186046511628
412428670	1441065873	31.008909911027523	122.41800393440467	9.573255813953487	100.11744186046512	93.46511627906978
412428670	1441065874	31.008903138001983	122.41805591760826	9.574418604651163	100.15581395348838	93.48837209302326
412428670	1441065875	31.008896283365456	122.41810812521223	9.575581395348838	100.19418604651163	93.51162790697676
412428670	1441065876	31.00888934515079	122.4181605632463	9.576744186046511	100.23255813953489	93.53488372093024
412428670	1441065877	31.008882321390903	122.41821323774028	9.577906976744186	100.27093023255814	93.55813953488374
412428670	1441065878	31.008875210118642	122.41826615472387	9.57906976744186	100.3093023255814	93.5813953488372
412428670	1441065879	31.008868009366854	122.41831932022676	9.580232558139535	100.34767441860465	93.6046511627907
412428670	1441065880	31.008860717168403	122.4183727402787	9.581395348837209	100.38604651162791	93.62790697674419
412428670	1441065881	31.008853331556107	122.41842642090941	9.582558139534884	100.42441860465117	93.65116279069768
412428670	1441065882	31.008845850562793	122.41848036814858	9.583720930232557	100.46279069767442	93.67441860465117
412428670	1441065883	31.00883827222127	122.4185345880259	9.584883720930232	100.50116279069768	93.69767441860466
412428670	1441065884	31.008830594564333	122.41858908657107	9.586046511627906	100.53953488372093	93.72093023255815
412428670	1441065885	31.008822815624768	122.41864386981376	9.587209302325581	100.57790697674419	93.74418604651164
412428670	1441065886	31.008814933435335	122.41869894378365	9.588372093023256	100.61627906976744	93.76744186046511
412428670	1441065887	31.008806946028827	122.4187543145104	9.58953488372093	100.6546511627907	93.79069767441861
412428670	1441065888	31.008798851437966	122.41880998802365	9.590697674418605	100.69302325581397	93.81395348837209
412428670	1441065889	31.00879064769548	122.41886597035307	9.591860465116278	100.73139534883721	93.83720930232559
412428670	1441065890	31.008782332834105	122.41892226752829	9.593023255813954	100.76976744186047	93.86046511627907
412428670	1441065891	31.008773904886546	122.41897888557894	9.594186046511627	100.80813953488372	93.88372093023257
412428670	1441065892	31.008765361885523	122.41903583053463	9.595348837209302	100.84651162790698	93.90697674418605
412428670	1441065893	31.008756701863685	122.41909310842497	9.596511627906976	100.88488372093025	93.93023255813954
412428670	1441065894	31.008747922853715	122.41915072527961	9.597674418604651	100.92325581395349	93.95348837209302
412428670	1441065895	31.008739022888275	122.41920868712806	9.598837209302324	100.96162790697674	93.97674418604652
412428670	1441065896	31.008730000000003	122.41926699999999	9.6	101.0	94.0
412428670	1441065897	31.008720849964437	122.4193256408949	9.612499999999999	101.075	94.0
412428670	1441065898	31.008711559528813	122.41938447069228	9.625	101.14999999999999	94.0
412428670	1441065899	31.008702113183595	122.41944332124157	9.6375	101.225	94.0
412428670	1441065900	31.008692495419513	122.41950202439229	9.649999999999999	101.3	94.0
412428670	1441065901	31.00868269072761	122.41956041199393	9.6625	101.37499999999999	94.0
412428670	1441065902	31.008672683599254	122.41961831589603	9.674999999999999	101.45	94.0
412428670	1441065903	31.00866245852606	122.41967556794819	9.6875	101.52499999999999	94.0
412428670	1441065904	31.008652000000005	122.419732	9.7	101.6	94.0
412428670	1441065905	31.00864130369808	122.41978748857309	9.7	101.61818181818181	94.0
412428670	1441065906	31.008630410036616	122.41984208887706	9.7	101.63636363636364	94.0
412428670	1441065907	31.008619370616483	122.41989590079355	9.7	101.65454545454544	94.0
412428670	1441065908	31.00860823703852	122.41994902420433	9.7	101.67272727272726	94.0
412428670	1441065909	31.008597060903238	122.42000155899116	9.7	101.69090909090909	94.0
412428670	1441065910	31.008585893811095	122.42005360503597	9.7	101.7090909090909	94.0
412428670	1441065911	31.008574787362285	122.42010526222067	9.7	101.72727272727273	94.0
412428670	1441065912	31.008563793156945	122.42015663042731	9.7	101.74545454545455	94.0
412428670	1441065913	31.00855296279497	122.42020780953798	9.7	101.76363636363637	94.0
412428670	1441065914	31.008542347876123	122.42025889943478	9.7	101.78181818181818	94.0
412428670	1441065915	31.00853200000001	122.42031	9.7	101.8	94.0
412428670	1441065916	31.0085219575763	122.42036119280135	9.709090909090909	101.74545454545455	94.0
412428670	1441065917	31.008512206255382	122.42041248614846	9.718181818181817	101.6909090909091	94.0
412428670	1441065918	31.008502718497883	122.42046387003646	9.727272727272727	101.63636363636364	94.0
412428670	1441065919	31.008493466764435	122.42051533446025	9.736363636363636	101.58181818181818	94.0
412428670	1441065920	31.008484423515693	122.4205668694149	9.745454545454546	101.52727272727273	94.0
412428670	1441065921	31.008475561212308	122.42061846489521	9.754545454545454	101.47272727272728	94.0
412428670	1441065922	31.008466852314957	122.4206701108961	9.763636363636364	101.41818181818182	94.0
412428670	1441065923	31.00845826928433	122.4207217974123	9.772727272727273	101.36363636363637	94.0
412428670	1441065924	31.00844978458115	122.42077351443858	9.781818181818183	101.30909090909091	94.0
412428670	1441065925	31.008441370666123	122.42082525196962	9.790909090909091	101.25454545454545	94.0
412428670	1441065926	31.008433000000004	122.420877	9.8	101.2	94.0
412428670	1441065927	31.008424647430118	122.42092875066777	9.780000000000001	101.28999999999999	94.0
412428670	1441065928	31.0084162973503	122.42098050468464	9.76	101.38000000000001	94.0
412428670	1441065929	31.008407936540912	122.42103226490578	9.74	101.47	94.0
412428670	1441065930	31.008399551782375	122.42108403418631	9.72	101.56	94.0
412428670	1441065931	31.008391129855042	122.42113581538132	9.7	101.65	94.0
412428670	1441065932	31.00838265753934	122.42118761134591	9.68	101.74	94.0
412428670	1441065933	31.008374121615603	122.4212394249351	9.66	101.83	94.0
412428670	1441065934	31.008365508864223	122.42129125900382	9.64	101.92	94.0
412428670	1441065935	31.008356806065567	122.42134311640717	9.62	102.01	94.0
412428670	1441065936	31.008347999999998	122.42139500000002	9.6	102.1	94.0
412428670	1441065937	31.0083390809176	122.42144691163669	9.603571428571428	102.06785714285715	94.0
412428670	1441065938	31.008330052947468	122.42149884916924	9.607142857142858	102.03571428571428	94.0
412428670	1441065939	31.00832092368843	122.42155080944897	9.610714285714286	102.00357142857142	94.0
412428670	1441065940	31.008311700739316	122.42160278932735	9.614285714285714	101.97142857142858	94.0
412428670	1441065941	31.008302391698976	122.42165478565583	9.617857142857142	101.93928571428572	94.0
412428670	1441065942	31.008293004166227	122.42170679528581	9.62142857142857	101.90714285714286	94.0
412428670	1441065943	31.00828354573995	122.42175881506881	9.625	101.875	94.0
412428670	1441065944	31.008274024018995	122.42181084185631	9.628571428571428	101.84285714285714	94.0
412428670	1441065945	31.008264446602208	122.42186287249982	9.632142857142856	101.81071428571428	94.0
412428670	1441065946	31.008254821088443	122.42191490385082	9.635714285714286	101.77857142857142	94.0
412428670	1441065947	31.00824515507662	122.4219669327609	9.639285714285714	101.74642857142857	94.0
412428670	1441065948	31.008235456165565	122.42201895608162	9.642857142857142	101.71428571428572	94.0
412428670	1441065949	31.00822573195418	122.42207097066454	9.64642857142857	101.68214285714285	94.0
412428670	1441065950	31.00821599004137	122.42212297336124	9.649999999999999	101.65	94.0
412428670	1441065951	31.00820623802599	122.42217496102339	9.653571428571428	101.61785714285715	94.0
412428670	1441065952	31.00819648350698	122.42222693050256	9.657142857142857	101.58571428571427	94.0
412428670	1441065953	31.0081867340832	122.42227887865043	9.660714285714285	101.55357142857143	94.0
412428670	1441065954	31.008176997353605	122.42233080231865	9.664285714285715	101.52142857142857	94.0
412428670	1441065955	31.008167280917064	122.42238269835892	9.667857142857143	101.48928571428571	94.0
412428670	1441065956	31.008157592372523	122.42243456362294	9.67142857142857	101.45714285714286	94.0
412428670	1441065957	31.00814793931889	122.42248639496243	9.674999999999999	101.425	94.0
412428670	1441065958	31.00813832935511	122.42253818922912	9.678571428571427	101.39285714285715	94.0
412428670	1441065959	31.008128770080123	122.42258994327476	9.682142857142857	101.36071428571428	94.0
412428670	1441065960	31.008119269092855	122.42264165395116	9.685714285714285	101.32857142857142	94.0
412428670	1441065961	31.00810983399225	122.42269331811005	9.689285714285713	101.29642857142858	94.0
412428670	1441065962	31.008100472377276	122.42274493260327	9.692857142857143	101.26428571428572	94.0
412428670	1441065963	31.008091191846873	122.42279649428264	9.696428571428571	101.23214285714286	94.0
412428670	1441065964	31.008081999999998	122.422848	9.7	101.2	94.0
412428670	1441065965	31.00807290374736	122.42289944888444	9.69090909090909	101.13636363636364	94.0
412428670	1441065966	31.00806390724654	122.42295084917386	9.681818181818182	101.07272727272728	94.0
412428670	1441065967	31.00805501396684	122.42300221138336	9.672727272727272	101.00909090909092	94.0
412428670	1441065968	31.00804622737753	122.42305354602811	9.663636363636362	100.94545454545455	94.0
412428670	1441065969	31.0080375509479	122.42310486362324	9.654545454545454	100.88181818181819	94.0
412428670	1441065970	31.008028988147196	122.42315617468388	9.645454545454545	100.81818181818183	94.0
412428670	1441065971	31.008020542444644	122.42320748972517	9.636363636363637	100.75454545454546	94.0
412428670	1441065972	31.008012217309446	122.42325881926229	9.627272727272727	100.6909090909091	94.0
412428670	1441065973	31.00800401621083	122.42331017381036	9.618181818181817	100.62727272727274	94.0
412428670	1441065974	31.007995942617967	122.42336156388454	9.60909090909091	100.56363636363638	94.0
412428670	1441065975	31.007988	122.423413	9.6	100.50000000000001	94.0
412428670	1441065976	31.00798018862949	122.42346449133122	9.6	100.5047619047619	94.0
412428670	1441065977	31.00797249599236	122.42351604168995	9.6	100.50952380952381	94.0
412428670	1441065978	31.00796490637796	122.42356765354722	9.6	100.51428571428572	94.0
412428670	1441065979	31.007957404075565	122.42361932937402	9.6	100.51904761904763	94.0
412428670	1441065980	31.007949973374522	122.42367107164134	9.6	100.52380952380952	94.0
412428670	1441065981	31.007942598564128	122.4237228828201	9.6	100.52857142857144	94.0
412428670	1441065982	31.007935263933692	122.42377476538118	9.6	100.53333333333335	94.0
412428670	1441065983	31.007927953772487	122.42382672179544	9.6	100.53809523809525	94.0
412428670	1441065984	31.00792065236983	122.42387875453376	9.6	100.54285714285714	94.0
412428670	1441065985	31.007913344014987	122.42393086606685	9.6	100.54761904761905	94.0
412428670	1441065986	31.00790601299726	122.42398305886555	9.6	100.55238095238096	94.0
412428670	1441065987	31.007898643605927	122.4240353354005	9.6	100.55714285714286	94.0
412428670	1441065988	31.007891220130254	122.42408769814246	9.6	100.56190476190476	94.0
412428670	1441065989	31.007883726859493	122.42414014956205	9.6	100.56666666666666	94.0
412428670	1441065990	31.007876148082964	122.42419269212988	9.6	100.57142857142857	94.0
412428670	1441065991	31.007868468089868	122.42424532831653	9.6	100.57619047619049	94.0
412428670	1441065992	31.00786067116948	122.42429806059256	9.6	100.58095238095238	94.0
412428670	1441065993	31.007852741611053	122.42435089142846	9.6	100.58571428571429	94.0
412428670	1441065994	31.00784466370385	122.42440382329472	9.6	100.5904761904762	94.0
412428670	1441065995	31.00783642173709	122.42445685866176	9.6	100.5952380952381	94.0
412428670	1441065996	31.007827999999996	122.42450999999998	9.6	100.60000000000001	94.0
412428670	1441065997	31.007819397881203	122.42456321805682	9.6	100.6375	94.0
412428670	1441065998	31.007810675166827	122.42461635668802	9.6	100.675	94.0
412428670	1441065999	31.007801906742692	122.42466922802652	9.6	100.7125	94.0
412428670	1441066000	31.0077931674949	122.42472164420559	9.6	100.75	94.0
412428670	1441066001	31.007784532309884	122.42477341735871	9.6	100.78750000000001	94.0
412428670	1441066002	31.007776076074336	122.4248243596195	9.6	100.82500000000002	94.0
412428670	1441066003	31.007767873675306	122.42487428312191	9.6	100.86250000000001	94.0
412428670	1441066004	31.00776	122.42492300000002	9.6	100.9	94.0
412428670	1441066005	31.007752501917995	122.42497040450468	9.608333333333333	100.87500000000001	94.0
412428670	1441066006	31.007745314226813	122.42501671935312	9.616666666666667	100.85000000000001	94.0
412428670	1441066007	31.007738343705597	122.42506224937895	9.625	100.82500000000002	94.0
412428670	1441066008	31.007731497133	122.42510729941544	9.633333333333333	100.8	94.0
412428670	1441066009	31.007724681287268	122.42515217429563	9.641666666666666	100.775	94.0
412428670	1441066010	31.00771780294623	122.42519717885227	9.649999999999999	100.75	94.0
412428670	1441066011	31.00771076888724	122.42524261791792	9.658333333333333	100.72500000000001	94.0
412428670	1441066012	31.007703485887262	122.4252887963248	9.666666666666666	100.7	94.0
412428670	1441066013	31.007695860722784	122.42533601890493	9.674999999999999	100.675	94.0
412428670	1441066014	31.007687800169812	122.42538459048998	9.683333333333334	100.65	94.0
412428670	1441066015	31.007679211003893	122.42543481591133	9.691666666666666	100.625	94.0
412428670	1441066016	31.007670000000005	122.425487	9.7	100.60000000000001	94.0
412428670	1441066017	31.007660113505175	122.42554131367172	9.7	100.6375	94.0
412428670	1441066018	31.007649656156794	122.42559739218213	9.7	100.675	94.0
412428670	1441066019	31.007638772165514	122.42565473687245	9.7	100.7125	94.0
412428670	1441066020	31.007627605742858	122.42571284908429	9.7	100.75	94.0
412428670	1441066021	31.00761630110121	122.42577123015991	9.7	100.78750000000001	94.0
412428670	1441066022	31.0076050024539	122.42582938144209	9.7	100.82500000000002	94.0
412428670	1441066023	31.00759385401513	122.42588680427413	9.7	100.86250000000001	94.0
412428670	1441066024	31.007583000000004	122.425943	9.7	100.9	94.0
412428670	1441066025	31.007572553607567	122.42599758825982	9.69090909090909	100.8909090909091	94.0
412428670	1441066026	31.00756250396975	122.4260506618766	9.681818181818182	100.88181818181819	94.0
412428670	1441066027	31.00755280920129	122.42610243196901	9.672727272727272	100.87272727272727	94.0
412428670	1441066028	31.00754342741656	122.42615310965544	9.663636363636362	100.86363636363636	94.0
412428670	1441066029	31.007534316729544	122.42620290605406	9.654545454545454	100.85454545454546	94.0
412428670	1441066030	31.00752543525388	122.42625203228292	9.645454545454545	100.84545454545456	94.0
412428670	1441066031	31.00751674110285	122.42630069945984	9.636363636363637	100.83636363636364	94.0
412428670	1441066032	31.007508192389462	122.42634911870259	9.627272727272727	100.82727272727273	94.0
412428670	1441066033	31.007499747226344	122.42639750112859	9.618181818181817	100.81818181818183	94.0
412428670	1441066034	31.007491363725862	122.42644605785534	9.60909090909091	100.80909090909091	94.0
412428670	1441066035	31.007483	122.426495	9.6	100.8	94.0
412428670	1441066036	31.0074746214301	122.42654449045979	9.60909090909091	100.83636363636363	94.0
412428670	1441066037	31.00746622247593	122.42659449925232	9.618181818181817	100.87272727272727	94.0
412428670	1441066038	31.00745780486697	122.42664494817537	9.627272727272727	100.9090909090909	94.0
412428670	1441066039	31.007449370332804	122.4266957590267	9.636363636363637	100.94545454545455	94.0
412428670	1441066040	31.007440920603173	122.42674685360421	9.645454545454545	100.98181818181818	94.0
412428670	1441066041	31.007432457407873	122.4267981537057	9.654545454545454	101.01818181818183	94.0
412428670	1441066042	31.00742398247693	122.42684958112908	9.663636363636362	101.05454545454546	94.0
412428670	1441066043	31.007415497540396	122.42690105767224	9.672727272727272	101.0909090909091	94.0
412428670	1441066044	31.00740700432848	122.42695250513313	9.681818181818182	101.12727272727273	94.0
412428670	1441066045	31.007398504571523	122.42700384530971	9.69090909090909	101.16363636363637	94.0
412428670	1441066046	31.007389999999997	122.427055	9.7	101.2	94.0
412428670	1441066047	31.007381489274298	122.42710591486131	9.69	101.19	94.0
412428670	1441066048	31.007372958774113	122.42715663098818	9.68	101.18	94.0
412428670	1441066049	31.00736439180887	122.4272072133343	9.67	101.17	94.0
412428670	1441066050	31.007355771687873	122.42725772685343	9.66	101.16000000000001	94.0
412428670	1441066051	31.007347081720354	122.42730823649912	9.649999999999999	101.14999999999999	94.0
412428670	1441066052	31.0073383052154	122.427358807225	9.639999999999999	101.14	94.0
412428670	1441066053	31.007329425482034	122.42740950398462	9.629999999999999	101.13	94.0
412428670	1441066054	31.00732042582916	122.42746039173139	9.62	101.11999999999999	94.0
412428670	1441066055	31.00731128956559	122.42751153541874	9.61	101.11	94.0
412428670	1441066056	31.007301999999992	122.427563	9.6	101.1	94.0
412428670	1441066057	31.00729255575022	122.42761480733614	9.612499999999999	101.08749999999999	94.0
412428670	1441066058	31.00728301667101	122.42766680691904	9.625	101.075	94.0
412428670	1441066059	31.007273457926686	122.42771880514842	9.6375	101.0625	94.0
412428670	1441066060	31.007263954681843	122.42777060842427	9.649999999999999	101.05	94.0
412428670	1441066061	31.00725458210137	122.42782202314676	9.6625	101.0375	94.0
412428670	1441066062	31.007245415350514	122.4278728557164	9.674999999999999	101.025	94.0
412428670	1441066063	31.00723652959478	122.42792291253386	9.6875	101.0125	94.0
412428670	1441066064	31.007228000000005	122.42797199999998	9.7	101.0	94.0
412428670	1441066065	31.007219876972073	122.42801999513507	9.683333333333334	100.98333333333333	94.0
412428670	1441066066	31.007212111876022	122.42806705743617	9.666666666666666	100.96666666666667	94.0
412428670	1441066067	31.0072046313164	122.4281134170193	9.649999999999999	100.95	94.0
412428670	1441066068	31.007197361897383	122.42815930400029	9.633333333333333	100.93333333333334	94.0
412428670	1441066069	31.007190230222854	122.42820494849475	9.616666666666667	100.91666666666667	94.0
412428670	1441066070	31.00718316289631	122.42825058061807	9.6	100.9	94.0
412428670	1441066071	31.007176086520943	122.42829643048543	9.583333333333332	100.88333333333334	94.0
412428670	1441066072	31.007168927699638	122.42834272821182	9.566666666666666	100.86666666666667	94.0
412428670	1441066073	31.007161613034867	122.428389703912	9.55	100.85	94.0
412428670	1441066074	31.007154069128877	122.4284375877006	9.533333333333333	100.83333333333334	94.0
412428670	1441066075	31.007146222583447	122.42848660969189	9.516666666666666	100.81666666666666	94.0
412428670	1441066076	31.007137999999998	122.428537	9.5	100.8	94.0
412428670	1441066077	31.007129353616076	122.42858890280996	9.5	100.78750000000001	94.0
412428670	1441066078	31.007120338214857	122.42864211859148	9.5	100.775	94.0
412428670	1441066079	31.007111034216425	122.42869636188553	9.5	100.7625	94.0
412428670	1441066080	31.00710152204125	122.42875134723343	9.5	100.75	94.0
412428670	1441066081	31.007091882110323	122.42880678917682	9.5	100.73750000000001	94.0
412428670	1441066082	31.00708219484508	122.42886240225755	9.5	100.72500000000001	94.0
412428670	1441066083	31.007072540667494	122.4289179010178	9.5	100.7125	94.0
412428670	1441066084	31.007062999999995	122.428973	9.5	100.7	94.0
412428670	1441066085	31.00705363782955	122.42902747079977	9.49090909090909	100.66363636363637	94.0
412428670	1441066086	31.007044457399406	122.4290813132241	9.481818181818182	100.62727272727274	94.0
412428670	1441066087	31.007035446516785	122.42913458413281	9.472727272727273	100.5909090909091	94.0
412428670	1441066088	31.007026592988794	122.42918734038564	9.463636363636363	100.55454545454546	94.0
412428670	1441066089	31.007017884622474	122.4292396388423	9.454545454545455	100.51818181818182	94.0
412428670	1441066090	31.007009309224724	122.42929153636244	9.445454545454545	100.48181818181818	94.0
412428670	1441066091	31.00700085460236	122.4293430898057	9.436363636363637	100.44545454545454	94.0
412428670	1441066092	31.006992508562117	122.42939435603158	9.427272727272728	100.4090909090909	94.0
412428670	1441066093	31.006984258910638	122.42944539189963	9.418181818181818	100.37272727272727	94.0
412428670	1441066094	31.006976093454448	122.4294962542693	9.40909090909091	100.33636363636364	94.0
412428670	1441066095	31.006967999999993	122.42954700000001	9.4	100.3	94.0
412428670	1441066096	31.006959968429744	122.42959767711068	9.39090909090909	100.35454545454544	94.0
412428670	1441066097	31.00695199693048	122.4296482982584	9.381818181818183	100.4090909090909	94.0
412428670	1441066098	31.00694408576503	122.42969886725983	9.372727272727273	100.46363636363637	94.0
412428670	1441066099	31.00693623519627	122.42974938793157	9.363636363636363	100.51818181818182	94.0
412428670	1441066100	31.006928445487013	122.42979986409026	9.354545454545455	100.57272727272726	94.0
412428670	1441066101	31.00692071690013	122.42985029955257	9.345454545454546	100.62727272727274	94.0
412428670	1441066102	31.006913049698436	122.42990069813509	9.336363636363638	100.68181818181819	94.0
412428670	1441066103	31.006905444144767	122.42995106365446	9.327272727272728	100.73636363636363	94.0
412428670	1441066104	31.00689790050193	122.43000139992732	9.318181818181818	100.7909090909091	94.0
412428670	1441066105	31.006890419032732	122.4300517107703	9.30909090909091	100.84545454545456	94.0
412428670	1441066106	31.006882999999995	122.43010200000002	9.3	100.9	94.0
412428670	1441066107	31.006875643365046	122.43015227688988	9.31	100.75	94.0
412428670	1441066108	31.006868347883312	122.43020257254042	9.32	100.60000000000001	94.0
412428670	1441066109	31.006861112008664	122.43025292350893	9.33	100.45000000000002	94.0
412428670	1441066110	31.00685393419495	122.43030336635267	9.34	100.30000000000001	94.0
412428670	1441066111	31.00684681289597	122.43035393762885	9.350000000000001	100.15	94.0
412428670	1441066112	31.006839746565422	122.43040467389477	9.360000000000001	100.00000000000001	94.0
412428670	1441066113	31.00683273365699	122.43045561170761	9.370000000000001	99.85000000000001	94.0
412428670	1441066114	31.00682577262424	122.43050678762465	9.38	99.7	94.0
412428670	1441066115	31.006818861920763	122.43055823820305	9.39	99.55000000000001	94.0
412428670	1441066116	31.006812000000007	122.43061000000002	9.4	99.40000000000002	94.0
412428670	1441066117	31.006805182043404	122.43066206526586	9.387500000000001	99.42500000000001	94.0
412428670	1441066118	31.006798390144347	122.43071424902355	9.375	99.45	94.0
412428670	1441066119	31.006791603124544	122.43076632198914	9.3625	99.47500000000001	94.0
412428670	1441066120	31.006784799806095	122.43081805487876	9.350000000000001	99.5	94.0
412428670	1441066121	31.006777959011433	122.43086921840853	9.3375	99.525	94.0
412428670	1441066122	31.006771059563366	122.43091958329452	9.325000000000001	99.55	94.0
412428670	1441066123	31.006764080285066	122.43096892025297	9.3125	99.575	94.0
412428670	1441066124	31.006756999999993	122.431017	9.3	99.6	94.0
412428670	1441066125	31.00674980363746	122.43106367170368	9.308333333333334	99.64166666666667	94.0
412428670	1441066126	31.006742500548825	122.43110909833965	9.316666666666666	99.68333333333334	94.0
412428670	1441066127	31.006735106190657	122.43115352133537	9.325000000000001	99.72500000000001	94.0
412428670	1441066128	31.006727636019146	122.4311971821183	9.333333333333334	99.76666666666667	94.0
412428670	1441066129	31.00672010549015	122.43124032211583	9.341666666666667	99.80833333333332	94.0
412428670	1441066130	31.006712530059165	122.43128318275528	9.350000000000001	99.85	94.0
412428670	1441066131	31.006704925181406	122.43132600546403	9.358333333333334	99.89166666666667	94.0
412428670	1441066132	31.00669730631174	122.43136903166933	9.366666666666667	99.93333333333332	94.0
412428670	1441066133	31.00668968890472	122.4314125027984	9.375	99.975	94.0
412428670	1441066134	31.006682088414557	122.43145666027844	9.383333333333333	100.01666666666667	94.0
412428670	1441066135	31.006674520295142	122.43150174553662	9.391666666666667	100.05833333333334	94.0
412428670	1441066136	31.006667	122.431548	9.4	100.1	94.0
412428670	1441066137	31.006659537468952	122.43159560372412	9.4	100.17777777777776	94.0
412428670	1441066138	31.00665212058835	122.43164449127822	9.4	100.25555555555556	94.0
412428670	1441066139	31.006644731731303	122.43169453585995	9.4	100.33333333333333	94.0
412428670	1441066140	31.006637353271074	122.43174561066698	9.4	100.41111111111111	94.0
412428670	1441066141	31.006629967581148	122.43179758889697	9.4	100.4888888888889	94.0
412428670	1441066142	31.00662255703514	122.43185034374761	9.4	100.56666666666666	94.0
412428670	1441066143	31.00661510400689	122.43190374841656	9.4	100.64444444444445	94.0
412428670	1441066144	31.006607590870438	122.43195767610148	9.4	100.72222222222223	94.0
412428670	1441066145	31.006599999999995	122.43201200000001	9.4	100.8	94.0
412428670	1441066146	31.00659231783161	122.43206659617557	9.39	100.72000000000001	94.0
412428670	1441066147	31.00658454704794	122.43212135215467	9.38	100.64	94.0
412428670	1441066148	31.00657669439342	122.43217615832958	9.370000000000001	100.56	94.0
412428670	1441066149	31.00656876661268	122.43223090509264	9.360000000000001	100.47999999999999	94.0
412428670	1441066150	31.006560770450534	122.43228548283629	9.350000000000001	100.4	94.0
412428670	1441066151	31.006552712651988	122.4323397819529	9.34	100.32000000000001	94.0
412428670	1441066152	31.006544599962194	122.43239369283502	9.33	100.24	94.0
412428670	1441066153	31.006536439126542	122.43244710587517	9.32	100.16000000000001	94.0
412428670	1441066154	31.006528236890578	122.43249991146595	9.31	100.08	94.0
412428670	1441066155	31.006520000000005	122.432552	9.3	100.0	94.0
412428670	1441066156	31.006511735924757	122.43260329470216	9.3	99.93636363636364	94.0
412428670	1441066157	31.006503455031126	122.43265385012573	9.3	99.87272727272727	94.0
412428670	1441066158	31.006495168409323	122.43270375365617	9.3	99.80909090909091	94.0
412428670	1441066159	31.00648688714941	122.43275309267894	9.3	99.74545454545455	94.0
412428670	1441066160	31.00647862234132	122.43280195457949	9.3	99.68181818181819	94.0
412428670	1441066161	31.00647038507486	122.43285042674323	9.3	99.61818181818181	94.0
412428670	1441066162	31.006462186439652	122.43289859655563	9.3	99.55454545454545	94.0
412428670	1441066163	31.006454037525238	122.43294655140207	9.3	99.49090909090908	94.0
412428670	1441066164	31.00644594942101	122.43299437866801	9.3	99.42727272727272	94.0
412428670	1441066165	31.00643793321622	122.43304216573884	9.3	99.36363636363636	94.0
412428670	1441066166	31.006430000000005	122.43308999999999	9.3	99.3	94.0
412428670	1441066167	31.006422155189597	122.433137960674	9.3	99.38	94.0
412428670	1441066168	31.006414381515153	122.43318609433207	9.3	99.46	94.0
412428670	1441066169	31.006406656034997	122.43323443938239	9.3	99.53999999999999	94.0
412428670	1441066170	31.006398955807366	122.4332830342332	9.3	99.62	94.0
412428670	1441066171	31.006391257890495	122.43333191729262	9.3	99.69999999999999	94.0
412428670	1441066172	31.006383539342494	122.43338112696877	9.3	99.77999999999999	94.0
412428670	1441066173	31.00637577722147	122.43343070166964	9.3	99.86	94.0
412428670	1441066174	31.006367948585414	122.4334806798032	9.3	99.94	94.0
412428670	1441066175	31.006360030492303	122.4335310997774	9.3	100.02	94.0
412428670	1441066176	31.006352000000007	122.43358200000002	9.3	100.1	94.0
412428670	1441066177	31.006343847922842	122.43363336790291	9.3	99.9875	94.0
412428670	1441066178	31.006335620100995	122.43368498701413	9.3	99.875	94.0
412428670	1441066179	31.00632737613163	122.43373658988601	9.3	99.76249999999999	94.0
412428670	1441066180	31.00631917561226	122.43378790907103	9.3	99.64999999999999	94.0
412428670	1441066181	31.006311078140833	122.4338386771219	9.3	99.53750000000001	94.0
412428670	1441066182	31.00630314331573	122.43388862659155	9.3	99.425	94.0
412428670	1441066183	31.006295430735726	122.43393749003316	9.3	99.31249999999999	94.0
412428670	1441066184	31.00628800000001	122.43398499999999	9.3	99.2	94.0
412428670	1441066185	31.006280890737628	122.4340309919403	9.3	99.25	94.0
412428670	1441066186	31.006274062695976	122.43407571288125	9.3	99.30000000000001	94.0
412428670	1441066187	31.006267455651514	122.43411951274457	9.3	99.35000000000001	94.0
412428670	1441066188	31.006261009380204	122.43416274145169	9.3	99.4	94.0
412428670	1441066189	31.006254663657533	122.43420574892394	9.3	99.45	94.0
412428670	1441066190	31.006248358258485	122.43424888508244	9.3	99.5	94.0
412428670	1441066191	31.00624203295762	122.43429249984803	9.3	99.55	94.0
412428670	1441066192	31.006235627528994	122.43433694314142	9.3	99.6	94.0
412428670	1441066193	31.00622908174617	122.43438256488314	9.3	99.64999999999999	94.0
412428670	1441066194	31.006222335382173	122.43442971499347	9.3	99.7	94.0
412428670	1441066195	31.006215328209496	122.43447874339249	9.3	99.75	94.0
412428670	1441066196	31.006208000000004	122.43453	9.3	99.8	94.0
412428670	1441066197	31.006200312810744	122.43458367993333	9.287500000000001	99.73750000000001	94.0
412428670	1441066198	31.006192317842046	122.4346393591008	9.275	99.675	94.0
412428670	1441066199	31.006184088580845	122.4346964586087	9.2625	99.6125	94.0
412428670	1441066200	31.00617569851506	122.43475439956369	9.25	99.55	94.0
412428670	1441066201	31.006167221133595	122.43481260307274	9.2375	99.4875	94.0
412428670	1441066202	31.006158729926412	122.43487049024328	9.225	99.425	94.0
412428670	1441066203	31.00615029838455	122.43492748218301	9.212499999999999	99.36249999999998	94.0
412428670	1441066204	31.006142000000004	122.434983	9.2	99.3	94.0
412428670	1441066205	31.006133895098912	122.4350366046668	9.2	99.31818181818181	94.0
412428670	1441066206	31.006125991340653	122.4350884166125	9.2	99.33636363636364	94.0
412428670	1441066207	31.00611828321731	122.43513869613014	9.2	99.35454545454544	94.0
412428670	1441066208	31.006110765220573	122.43518770351277	9.2	99.37272727272726	94.0
412428670	1441066209	31.00610343184165	122.43523569905318	9.2	99.39090909090909	94.0
412428670	1441066210	31.00609627757136	122.43528294304424	9.2	99.4090909090909	94.0
412428670	1441066211	31.006089296900097	122.43532969577859	9.2	99.42727272727274	94.0
412428670	1441066212	31.006082484317865	122.43537621754888	9.2	99.44545454545455	94.0
412428670	1441066213	31.00607583431433	122.43542276864758	9.2	99.46363636363637	94.0
412428670	1441066214	31.00606934137875	122.43546960936717	9.2	99.48181818181818	94.0
412428670	1441066215	31.006063000000005	122.435517	9.2	99.5	94.0
412428670	1441066216	31.006056801156948	122.4355651377018	9.2	99.4909090909091	94.0
412428670	1441066217	31.00605072178968	122.43561396708182	9.2	99.48181818181818	94.0
412428670	1441066218	31.00604473532879	122.43566336961268	9.2	99.47272727272728	94.0
412428670	1441066219	31.006038815205045	122.43571322676708	9.2	99.46363636363638	94.0
412428670	1441066220	31.006032934849358	122.43576342001755	9.2	99.45454545454547	94.0
412428670	1441066221	31.00602706769285	122.43581383083668	9.2	99.44545454545455	94.0
412428670	1441066222	31.00602118716683	122.43586434069702	9.2	99.43636363636364	94.0
412428670	1441066223	31.006015266702786	122.43591483107105	9.2	99.42727272727274	94.0
412428670	1441066224	31.00600927973236	122.43596518343125	9.2	99.41818181818184	94.0
412428670	1441066225	31.006003199687413	122.43601527925011	9.2	99.40909090909092	94.0
412428670	1441066226	31.005997000000004	122.436065	9.2	99.40000000000002	94.0
412428670	1441066227	31.005990664524468	122.43611426365071	9.2	99.35000000000002	94.0
412428670	1441066228	31.005984218803903	122.43616313416135	9.2	99.30000000000001	94.0
412428670	1441066229	31.005977698803417	122.43621171198849	9.2	99.25000000000001	94.0
412428670	1441066230	31.005971140487972	122.43626009758869	9.2	99.20000000000002	94.0
412428670	1441066231	31.00596457982239	122.43630839141862	9.2	99.15000000000002	94.0
412428670	1441066232	31.0059580527713	122.43635669393498	9.2	99.10000000000001	94.0
412428670	1441066233	31.005951595299248	122.43640510559449	9.2	99.05000000000001	94.0
412428670	1441066234	31.005945243370554	122.43645372685393	9.2	99.00000000000001	94.0
412428670	1441066235	31.00593903294945	122.43650265817013	9.2	98.95	94.0
412428670	1441066236	31.00593299999999	122.43655199999999	9.2	98.9	94.0
412428670	1441066237	31.00592716595266	122.43660179309742	9.1875	98.9	94.0
412428670	1441066238	31.0059214941044	122.43665183940413	9.174999999999999	98.9	94.0
412428670	1441066239	31.005915933219086	122.43670188115878	9.1625	98.9	94.0
412428670	1441066240	31.00591043206098	122.43675166059998	9.149999999999999	98.9	94.0
412428670	1441066241	31.00590493939478	122.43680091996622	9.1375	98.9	94.0
412428670	1441066242	31.00589940398553	122.43684940149602	9.125	98.9	94.0
412428670	1441066243	31.005893774598672	122.43689684742782	9.112499999999999	98.9	94.0
412428670	1441066244	31.00588799999999	122.43694299999999	9.1	98.9	94.0
412428670	1441066245	31.00588204010794	122.43698770438868	9.108333333333333	98.98333333333333	94.0
412428670	1441066246	31.00587589945011	122.43703121752107	9.116666666666667	99.06666666666668	94.0
412428670	1441066247	31.00586959370602	122.43707389926206	9.125	99.15	94.0
412428670	1441066248	31.005863138554645	122.4371161094765	9.133333333333333	99.23333333333333	94.0
412428670	1441066249	31.005856549674476	122.43715820802925	9.141666666666666	99.31666666666666	94.0
412428670	1441066250	31.005849842743583	122.43720055478498	9.149999999999999	99.4	94.0
412428670	1441066251	31.005843033439465	122.43724350960842	9.158333333333333	99.48333333333335	94.0
412428670	1441066252	31.005836137439246	122.4372874323642	9.166666666666666	99.56666666666668	94.0
412428670	1441066253	31.00582917041945	122.43733268291679	9.174999999999999	99.65	94.0
412428670	1441066254	31.00582214805613	122.43737962113072	9.183333333333334	99.73333333333335	94.0
412428670	1441066255	31.005815086024693	122.43742860687034	9.191666666666666	99.81666666666668	94.0
412428670	1441066256	31.005808000000002	122.43748000000001	9.2	99.9	94.0
412428670	1441066257	31.00580090696651	122.43753397680031	9.2	99.73750000000001	94.0
412428670	1441066258	31.00579382915026	122.43758997921739	9.2	99.575	94.0
412428670	1441066259	31.005786790088656	122.4376472656139	9.2	99.4125	94.0
412428670	1441066260	31.005779813320363	122.43770509435281	9.2	99.25000000000001	94.0
412428670	1441066261	31.005772922385397	122.4377627237973	9.2	99.0875	94.0
412428670	1441066262	31.005766140825063	122.43781941231084	9.2	98.925	94.0
412428670	1441066263	31.005759492181994	122.4378744182571	9.2	98.7625	94.0
412428670	1441066264	31.005752999999988	122.43792700000002	9.2	98.6	94.0
412428670	1441066265	31.00574667531763	122.43797662379716	9.2	98.61818181818182	94.0
412428670	1441066266	31.005740479148308	122.43802358748006	9.2	98.63636363636363	94.0
412428670	1441066267	31.00573435999833	122.43806839677347	9.2	98.65454545454546	94.0
412428670	1441066268	31.005728266373143	122.43811155740195	9.2	98.67272727272727	94.0
412428670	1441066269	31.00572214677745	122.43815357508983	9.2	98.69090909090909	94.0
412428670	1441066270	31.005715949715253	122.43819495556119	9.2	98.7090909090909	94.0
412428670	1441066271	31.005709623689864	122.43823620453999	9.2	98.72727272727272	94.0
412428670	1441066272	31.00570311720398	122.43827782774989	9.2	98.74545454545455	94.0
412428670	1441066273	31.005696378759595	122.43832033091442	9.2	98.76363636363637	94.0
412428670	1441066274	31.00568935685807	122.43836421975678	9.2	98.78181818181818	94.0
412428670	1441066275	31.005682000000004	122.43841000000002	9.2	98.8	94.0
412428670	1441066276	31.00567427453759	122.43845804133986	9.19090909090909	98.82727272727273	94.0
412428670	1441066277	31.005666218232136	122.43850816936407	9.181818181818182	98.85454545454544	94.0
412428670	1441066278	31.00565788669756	122.43856007363361	9.172727272727272	98.88181818181819	94.0
412428670	1441066279	31.005649335548274	122.43861344370957	9.163636363636362	98.9090909090909	94.0
412428670	1441066280	31.005640620399063	122.43866796915324	9.154545454545454	98.93636363636364	94.0
412428670	1441066281	31.005631796865252	122.4387233395262	9.145454545454545	98.96363636363635	94.0
412428670	1441066282	31.005622920562683	122.4387792443902	9.136363636363637	98.99090909090908	94.0
412428670	1441066283	31.005614047107702	122.43883537330721	9.127272727272727	99.0181818181818	94.0
412428670	1441066284	31.00560523211721	122.43889141583952	9.118181818181817	99.04545454545455	94.0
412428670	1441066285	31.00559653120865	122.43894706154956	9.10909090909091	99.07272727272726	94.0
412428670	1441066286	31.005588000000003	122.43900200000002	9.1	99.1	94.0
412428670	1441066287	31.005579684016812	122.43905597938682	9.1	99.0611111111111	94.0
412428670	1441066288	31.005571588413193	122.4391089824379	9.1	99.02222222222223	94.0
412428670	1441066289	31.00556370825026	122.43916105051419	9.1	98.98333333333332	94.0
412428670	1441066290	31.00555603858904	122.43921222497654	9.1	98.94444444444444	94.0
412428670	1441066291	31.005548574490458	122.43926254718578	9.1	98.90555555555555	94.0
412428670	1441066292	31.00554131101542	122.43931205850274	9.1	98.86666666666667	94.0
412428670	1441066293	31.005534243224634	122.43936080028817	9.1	98.82777777777778	94.0
412428670	1441066294	31.005527366178868	122.43940881390282	9.1	98.78888888888889	94.0
412428670	1441066295	31.00552067493873	122.4394561407074	9.1	98.75	94.0
412428670	1441066296	31.00551416456477	122.43950282206261	9.1	98.71111111111111	94.0
412428670	1441066297	31.00550783011747	122.4395488993291	9.1	98.67222222222223	94.0
412428670	1441066298	31.00550166665726	122.43959441386748	9.1	98.63333333333334	94.0
412428670	1441066299	31.005495669244475	122.43963940703837	9.1	98.59444444444445	94.0
412428670	1441066300	31.00548983293942	122.43968392020234	9.1	98.55555555555556	94.0
412428670	1441066301	31.005484152802318	122.43972799471999	9.1	98.51666666666668	94.0
412428670	1441066302	31.005478623893325	122.43977167195179	9.1	98.47777777777779	94.0
412428670	1441066303	31.005473241272533	122.43981499325831	9.1	98.43888888888891	94.0
412428670	1441066304	31.005467999999993	122.43985800000002	9.1	98.4	94.0
412428670	1441066305	31.005462886674366	122.439900750711	9.1	98.38181818181819	94.0
412428670	1441066306	31.005457854048903	122.43994337261984	9.1	98.36363636363637	94.0
412428670	1441066307	31.005452846415356	122.43998601012858	9.1	98.34545454545456	94.0
412428670	1441066308	31.00544780806525	122.44002880763917	9.1	98.32727272727274	94.0
412428670	1441066309	31.005442683289964	122.44007190955342	9.1	98.30909090909091	94.0
412428670	1441066310	31.005437416380666	122.44011546027299	9.1	98.2909090909091	94.0
412428670	1441066311	31.00543195162829	122.44015960419945	9.1	98.27272727272727	94.0
412428670	1441066312	31.005426233323618	122.4402044857342	9.1	98.25454545454545	94.0
412428670	1441066313	31.00542020575717	122.4402502492785	9.1	98.23636363636365	94.0
412428670	1441066314	31.005413813219274	122.44029703923346	9.1	98.21818181818182	94.0
412428670	1441066315	31.005407000000005	122.44034500000001	9.1	98.2	94.0
412428670	1441066316	31.005399736915027	122.44039421720838	9.11	98.25999999999999	94.0
412428670	1441066317	31.005392100883196	122.44044454140655	9.12	98.32000000000001	94.0
412428670	1441066318	31.00538419534941	122.44049576437213	9.129999999999999	98.38	94.0
412428670	1441066319	31.005376123758918	122.44054767788309	9.139999999999999	98.44	94.0
412428670	1441066320	31.005367989557282	122.44060007371758	9.149999999999999	98.5	94.0
412428670	1441066321	31.00535989619038	122.44065274365408	9.16	98.56	94.0
412428670	1441066322	31.005351947104455	122.44070547947138	9.17	98.62	94.0
412428670	1441066323	31.005344245746077	122.4407580729485	9.18	98.67999999999999	94.0
412428670	1441066324	31.005336895562177	122.44081031586482	9.19	98.74000000000001	94.0
412428670	1441066325	31.00533	122.440862	9.2	98.8	94.0
412428670	1441066326	31.00532363370013	122.44091296983396	9.19	98.72	94.0
412428670	1441066327	31.005317756075225	122.4409632806471	9.18	98.64	94.0
412428670	1441066328	31.005312297730807	122.44101304041966	9.17	98.56	94.0
412428670	1441066329	31.00530718927219	122.44106235713181	9.16	98.47999999999999	94.0
412428670	1441066330	31.005302361304565	122.44111133876343	9.149999999999999	98.4	94.0
412428670	1441066331	31.0052977444329	122.44116009329434	9.139999999999999	98.32000000000001	94.0
412428670	1441066332	31.005293269262037	122.44120872870407	9.129999999999999	98.24	94.0
412428670	1441066333	31.005288866396626	122.4412573529721	9.12	98.16	94.0
412428670	1441066334	31.005284466441175	122.4413060740777	9.11	98.08	94.0
412428670	1441066335	31.00528	122.441355	9.1	98.0	94.0
412428670	1441066336	31.005275407833125	122.44140421669144	9.1	98.05714285714285	96.71428571428571
412428670	1441066337	31.005270671323906	122.44145372199837	9.1	98.11428571428571	99.42857142857142
412428670	1441066338	31.005265782011563	122.44150349174053	9.1	98.17142857142856	102.14285714285714
412428670	1441066339	31.00526073143539	122.44155350173774	9.1	98.22857142857143	104.85714285714285
412428670	1441066340	31.005255511134667	122.44160372780973	9.1	98.28571428571428	107.57142857142856
412428670	1441066341	31.005250112648742	122.44165414577627	9.1	98.34285714285714	110.28571428571428
412428670	1441066342	31.005244527516982	122.44170473145705	9.1	98.4	112.99999999999999
412428670	1441066343	31.005238747278813	122.4417554606718	9.1	98.45714285714286	115.7142857142857
412428670	1441066344	31.00523276347368	122.44180630924025	9.1	98.51428571428572	118.4285714285714
412428670	1441066345	31.005226567641063	122.44185725298203	9.1	98.57142857142857	121.1428571428571
412428670	1441066346	31.005220151320497	122.44190826771685	9.1	98.62857142857143	123.85714285714282
412428670	1441066347	31.005213506051543	122.44195932926435	9.1	98.68571428571428	126.57142857142854
412428670	1441066348	31.005206623373795	122.44201041344417	9.1	98.74285714285715	129.28571428571425
412428670	1441066349	31.005199494826897	122.44206149607595	9.1	98.8	131.99999999999994
412428670	1441066350	31.005192111950514	122.4421125529793	9.1	98.85714285714285	134.71428571428567
412428670	1441066351	31.005184466284387	122.44216355997385	9.1	98.91428571428571	137.42857142857136
412428670	1441066352	31.005176549368247	122.44221449287917	9.1	98.97142857142856	140.14285714285708
412428670	1441066353	31.005168352741894	122.44226532751489	9.1	99.02857142857142	142.85714285714278
412428670	1441066354	31.005159867945146	122.44231603970054	9.1	99.08571428571429	145.5714285714285
412428670	1441066355	31.005151086517884	122.44236660525573	9.1	99.14285714285715	148.2857142857142
412428670	1441066356	31.005142	122.442417	9.1	99.2	150.99999999999991
412428670	1441066357	31.00513262471774	122.44246718391862	9.1	99.2875	144.24999999999994
412428670	1441066358	31.00512307614258	122.44251705365984	9.1	99.375	137.49999999999991
412428670	1441066359	31.00511349453252	122.44256649003779	9.1	99.4625	130.74999999999994
412428670	1441066360	31.005104020145687	122.4426153738671	9.1	99.55	123.99999999999991
412428670	1441066361	31.005094793240442	122.4426635859626	9.1	99.6375	117.24999999999993
412428670	1441066362	31.00508595407526	122.44271100713955	9.1	99.72500000000001	110.49999999999994
412428670	1441066363	31.00507764290884	122.44275751821343	9.1	99.81250000000001	103.74999999999994
412428670	1441066364	31.005070000000003	122.44280300000001	9.1	99.9	96.99999999999994
412428670	1441066365	31.005063118915817	122.44284739095627	9.1	99.94545454545455	101.90909090909086
412428670	1441066366	31.005056906455767	122.44289086010292	9.1	99.9909090909091	106.81818181818176
412428670	1441066367	31.005051222727122	122.44293363410122	9.1	100.03636363636365	111.72727272727266
412428670	1441066368	31.00504592783685	122.44297593961215	9.1	100.08181818181819	116.63636363636357
412428670	1441066369	31.00504088189161	122.44301800329634	9.1	100.12727272727273	121.54545454545448
412428670	1441066370	31.00503594499773	122.44306005181419	9.1	100.17272727272729	126.45454545454538
412428670	1441066371	31.00503097726128	122.44310231182573	9.1	100.21818181818182	131.3636363636363
412428670	1441066372	31.005025838787994	122.44314500999074	9.1	100.26363636363637	136.27272727272722
412428670	1441066373	31.00502038968334	122.44318837296873	9.1	100.30909090909091	141.1818181818181
412428670	1441066374	31.0050144900524	122.44323262741888	9.1	100.35454545454546	146.090909090909
412428670	1441066375	31.005008000000004	122.443278	9.1	100.4	150.99999999999991
412428670	1441066376	31.005000816781237	122.44332464228266	9.1	100.59	145.79999999999993
412428670	1441066377	31.004992986253647	122.44337240548563	9.1	100.78	140.59999999999994
412428670	1441066378	31.004984591425693	122.44342106573981	9.1	100.97	135.39999999999992
412428670	1441066379	31.004975715306184	122.44347039917635	9.1	101.16000000000001	130.19999999999993
412428670	1441066380	31.00496644090418	122.44352018192667	9.1	101.35000000000001	124.99999999999993
412428670	1441066381	31.00495685122915	122.44357019012234	9.1	101.53999999999999	119.79999999999993
412428670	1441066382	31.004947029290904	122.44362019989525	9.1	101.72999999999999	114.59999999999995
412428670	1441066383	31.00493705809957	122.44366998737752	9.1	101.92	109.39999999999993
412428670	1441066384	31.00492702066567	122.44371932870156	9.1	102.11	104.19999999999996
412428670	1441066385	31.004917000000003	122.443768	9.1	102.3	98.99999999999994
412428670	1441066386	31.004907055135824	122.44381585879499	9.1	102.53	98.99999999999994
412428670	1441066387	31.00489714919466	122.44386308816574	9.1	102.75999999999999	98.99999999999994
412428670	1441066388	31.004887221319724	122.44390995258046	9.1	102.99	98.99999999999994
412428670	1441066389	31.004877210653888	122.44395671650717	9.1	103.21999999999998	98.99999999999994
412428670	1441066390	31.004867056339616	122.4440036444137	9.1	103.45	98.99999999999994
412428670	1441066391	31.004856697518964	122.44405100076762	9.1	103.68	98.99999999999994
412428670	1441066392	31.004846073333617	122.44409905003623	9.1	103.91	98.99999999999994
412428670	1441066393	31.00483512292486	122.44414805668666	9.1	104.14	98.99999999999994
412428670	1441066394	31.004823785433505	122.4441982851857	9.1	104.36999999999999	98.99999999999994
412428670	1441066395	31.004812	122.44425	9.1	104.6	98.99999999999994
412428670	1441066396	31.004799739053755	122.44430333671437	9.11111111111111	104.48888888888888	98.99999999999994
412428670	1441066397	31.00478710818218	122.44435791538791	9.122222222222222	104.37777777777778	98.99999999999994
412428670	1441066398	31.00477424626287	122.44441322719887	9.133333333333333	104.26666666666667	98.99999999999994
412428670	1441066399	31.004761292174297	122.44446876332594	9.144444444444444	104.15555555555555	98.99999999999994
412428670	1441066400	31.00474838479583	122.44452401494853	9.155555555555555	104.04444444444444	98.99999999999994
412428670	1441066401	31.00473566300768	122.44457847324647	9.166666666666666	103.93333333333332	98.99999999999994
412428670	1441066402	31.004723265690927	122.44463162940025	9.177777777777777	103.82222222222221	98.99999999999994
412428670	1441066403	31.004711331727485	122.44468297459095	9.188888888888888	103.71111111111111	98.99999999999994
412428670	1441066404	31.00469999999999	122.444732	9.2	103.6	98.99999999999994
412428670	1441066405	31.00468936220042	122.44477837554099	9.2	103.55	98.99999999999994
412428670	1441066406	31.004679321255374	122.4448224860538	9.2	103.5	98.99999999999994
412428670	1441066407	31.00466973289932	122.44486489510935	9.2	103.45	98.99999999999994
412428670	1441066408	31.004660452865878	122.44490616627813	9.2	103.39999999999999	98.99999999999994
412428670	1441066409	31.004651336887907	122.44494686313006	9.2	103.35	98.99999999999994
412428670	1441066410	31.004642240697542	122.44498754923464	9.2	103.3	98.99999999999994
412428670	1441066411	31.0046330200262	122.4450287881609	9.2	103.25	98.99999999999994
412428670	1441066412	31.004623530604537	122.4450711434774	9.2	103.2	98.99999999999994
412428670	1441066413	31.004613628162485	122.4451151787523	9.2	103.14999999999999	98.99999999999994
412428670	1441066414	31.004603168429085	122.44516145755314	9.2	103.1	98.99999999999994
412428670	1441066415	31.004592007132562	122.44521054344693	9.2	103.05	98.99999999999994
412428670	1441066416	31.004579999999994	122.44526299999998	9.2	103.0	98.99999999999994
412428670	1441066417	31.00456707125083	122.4453191263374	9.2	103.11111111111111	98.99999999999994
412428670	1441066418	31.004553419077855	122.44537816382169	9.2	103.22222222222223	98.99999999999994
412428670	1441066419	31.004539310168717	122.44543908937575	9.2	103.33333333333333	98.99999999999994
412428670	1441066420	31.004525011212895	122.44550087992367	9.2	103.44444444444444	98.99999999999994
412428670	1441066421	31.004510788901808	122.44556251239077	9.2	103.55555555555557	98.99999999999994
412428670	1441066422	31.004496909928818	122.4456229637036	9.2	103.66666666666667	98.99999999999994
412428670	1441066423	31.004483640989218	122.44568121078997	9.2	103.77777777777779	98.99999999999994
412428670	1441066424	31.00447124878008	122.44573623057882	9.2	103.8888888888889	98.99999999999994
412428670	1441066425	31.00446000000001	122.445787	9.2	104.0	98.99999999999994
412428670	1441066426	31.004450075274555	122.44583283013576	9.209999999999999	103.99000000000001	98.99999999999994
412428670	1441066427	31.004441310932084	122.44587436867447	9.219999999999999	103.98	98.99999999999994
412428670	1441066428	31.004433457225012	122.44591259745512	9.23	103.97000000000001	98.99999999999994
412428670	1441066429	31.004426264404312	122.44594849831572	9.24	103.96000000000001	98.99999999999994
412428670	1441066430	31.004419482719697	122.4459830530936	9.25	103.95	98.99999999999994
412428670	1441066431	31.004412862419755	122.44601724362529	9.26	103.94000000000001	98.99999999999994
412428670	1441066432	31.004406153751955	122.44605205174679	9.27	103.93	98.99999999999994
412428670	1441066433	31.004399106962786	122.44608845929343	9.280000000000001	103.92000000000002	98.99999999999994
412428670	1441066434	31.00439147229748	122.44612744809987	9.290000000000001	103.91000000000001	98.99999999999994
412428670	1441066435	31.004382999999997	122.44616999999998	9.3	103.90000000000002	98.99999999999994
412428670	1441066436	31.00437351596981	122.44621679050465	9.28888888888889	103.98888888888891	98.99999999999994
412428670	1441066437	31.004363148733805	122.4462672698357	9.277777777777779	104.0777777777778	98.99999999999994
412428670	1441066438	31.004352102476684	122.44632058189326	9.266666666666667	104.16666666666667	98.99999999999994
412428670	1441066439	31.004340581384337	122.44637587057821	9.255555555555556	104.25555555555556	98.99999999999994
412428670	1441066440	31.004328789644042	122.44643227979213	9.244444444444444	104.34444444444445	98.99999999999994
412428670	1441066441	31.00431693144449	122.4464889534375	9.233333333333333	104.43333333333334	98.99999999999994
412428670	1441066442	31.00430521097593	122.44654503541766	9.222222222222221	104.52222222222223	98.99999999999994
412428670	1441066443	31.004293832430047	122.44659966963681	9.21111111111111	104.61111111111111	98.99999999999994
412428670	1441066444	31.004283000000008	122.44665200000001	9.2	104.7	98.99999999999994
412428670	1441066445	31.004272861316576	122.44670140427	9.209090909090909	104.68181818181817	98.99999999999994
412428670	1441066446	31.00426333775637	122.44674819563768	9.218181818181817	104.66363636363637	98.99999999999994
412428670	1441066447	31.004254294131552	122.44679292115039	9.227272727272727	104.64545454545456	98.99999999999994
412428670	1441066448	31.00424559525341	122.44683612785497	9.236363636363636	104.62727272727273	98.99999999999994
412428670	1441066449	31.004237105932436	122.44687836279782	9.245454545454546	104.60909090909091	98.99999999999994
412428670	1441066450	31.004228690978323	122.44692017302482	9.254545454545454	104.5909090909091	98.99999999999994
412428670	1441066451	31.004220215200082	122.4469621055815	9.263636363636364	104.57272727272728	98.99999999999994
412428670	1441066452	31.004211543405976	122.44700470751295	9.272727272727273	104.55454545454545	98.99999999999994
412428670	1441066453	31.004202540403554	122.4470485258638	9.281818181818183	104.53636363636363	98.99999999999994
412428670	1441066454	31.004193070999595	122.44709410767827	9.290909090909091	104.51818181818182	98.99999999999994
412428670	1441066455	31.004183	122.44714200000001	9.3	104.5	98.99999999999994
412428670	1441066456	31.00417224298869	122.44719254786129	9.3	104.53333333333333	98.99999999999994
412428670	1441066457	31.004160918664752	122.44724528825056	9.3	104.56666666666668	98.99999999999994
412428670	1441066458	31.00414919650699	122.44729955614586	9.3	104.6	98.99999999999994
412428670	1441066459	31.004137245995228	122.4473546865259	9.3	104.63333333333333	98.99999999999994
412428670	1441066460	31.004125236610456	122.44741001437008	9.3	104.66666666666667	98.99999999999994
412428670	1441066461	31.004113337834756	122.44746487465845	9.3	104.7	98.99999999999994
412428670	1441066462	31.004101719151382	122.44751860237182	9.3	104.73333333333332	98.99999999999994
412428670	1441066463	31.00409055004469	122.44757053249165	9.3	104.76666666666667	98.99999999999994
412428670	1441066464	31.00408	122.44762	9.3	104.8	98.99999999999994
412428670	1441066465	31.00407018272888	122.44766655604866	9.308333333333334	104.85833333333333	98.99999999999994
412428670	1441066466	31.004060988844124	122.44771061646604	9.316666666666666	104.91666666666666	98.99999999999994
412428670	1441066467	31.004052253182945	122.4477528132492	9.325000000000001	104.975	98.99999999999994
412428670	1441066468	31.004043810581592	122.44779377839451	9.333333333333334	105.03333333333333	98.99999999999994
412428670	1441066469	31.004035495875502	122.44783414389799	9.341666666666667	105.09166666666667	98.99999999999994
412428670	1441066470	31.004027143899247	122.44787454175498	9.350000000000001	105.15	98.99999999999994
412428670	1441066471	31.004018589486634	122.44791560396045	9.358333333333334	105.20833333333333	98.99999999999994
412428670	1441066472	31.004009667470626	122.44795796250885	9.366666666666667	105.26666666666667	98.99999999999994
412428670	1441066473	31.004000212683344	122.44800224939404	9.375	105.325	98.99999999999994
412428670	1441066474	31.003990059955935	122.44804909660934	9.383333333333333	105.38333333333334	98.99999999999994
412428670	1441066475	31.003979044118523	122.44809913614739	9.391666666666667	105.44166666666666	98.99999999999994
412428670	1441066476	31.003967	122.44815300000002	9.4	105.5	98.99999999999994
412428670	1441066477	31.003953833652616	122.44821102640302	9.38888888888889	105.55555555555556	98.99999999999994
412428670	1441066478	31.00393973602709	122.44827237857099	9.377777777777778	105.61111111111111	98.99999999999994
412428670	1441066479	31.003924969300417	122.44833592596434	9.366666666666667	105.66666666666667	98.99999999999994
412428670	1441066480	31.00390979565166	122.44840053804461	9.355555555555556	105.72222222222223	98.99999999999994
412428670	1441066481	31.00389447726211	122.44846508427473	9.344444444444445	105.77777777777777	98.99999999999994
412428670	1441066482	31.003879276315388	122.448528434119	9.333333333333334	105.83333333333333	98.99999999999994
412428670	1441066483	31.00386445499725	122.44858945704313	9.322222222222223	105.88888888888889	98.99999999999994
412428670	1441066484	31.003850275495576	122.4486470225141	9.311111111111112	105.94444444444444	98.99999999999994
412428670	1441066485	31.003837	122.44870000000002	9.3	106.0	98.99999999999994
412428670	1441066486	31.003824816054664	122.4487475972514	9.3	105.96	98.99999999999994
412428670	1441066487	31.00381361261584	122.44879037514428	9.3	105.92	98.99999999999994
412428670	1441066488	31.00380320399128	122.44882923283514	9.3	105.88	98.99999999999994
412428670	1441066489	31.003793404487244	122.44886506947968	9.3	105.83999999999999	98.99999999999994
412428670	1441066490	31.00378402840864	122.44889878423268	9.3	105.8	98.99999999999994
412428670	1441066491	31.00377489005939	122.44893127624833	9.3	105.76	98.99999999999994
412428670	1441066492	31.00376580374239	122.4489634446802	9.3	105.72	98.99999999999994
412428670	1441066493	31.003756583759607	122.4489961886813	9.3	105.67999999999999	98.99999999999994
412428670	1441066494	31.003747044412133	122.44903040740397	9.3	105.64	98.99999999999994
412428670	1441066495	31.003737000000005	122.44906699999999	9.3	105.6	98.99999999999994
412428670	1441066496	31.00372630489913	122.44910666431822	9.3	105.58	98.99999999999994
412428670	1441066497	31.003714973792476	122.4491492929983	9.3	105.56	98.99999999999994
412428670	1441066498	31.00370306144005	122.44919457737768	9.3	105.54	98.99999999999994
412428670	1441066499	31.003690622602132	122.44924220879399	9.3	105.52	98.99999999999994
412428670	1441066500	31.003677712039284	122.44929187858502	9.3	105.5	98.99999999999994
412428670	1441066501	31.00366438451246	122.44934327808879	9.3	105.48	98.99999999999994
412428670	1441066502	31.003650694783072	122.44939609864355	9.3	105.46000000000001	98.99999999999994
412428670	1441066503	31.0036366976129	122.44945003158777	9.3	105.44000000000001	98.99999999999994
412428670	1441066504	31.003622447764265	122.44950476826025	9.3	105.42	98.99999999999994
412428670	1441066505	31.003607999999996	122.44956	9.3	105.4	98.99999999999994
412428670	1441066506	31.00359340894631	122.44961545047185	9.3	105.51111111111112	98.99999999999994
412428670	1441066507	31.003578728681315	122.44967097264264	9.3	105.62222222222223	98.99999999999994
412428670	1441066508	31.00356401314631	122.44972645180479	9.3	105.73333333333333	98.99999999999994
412428670	1441066509	31.003549316282676	122.44978177325105	9.3	105.84444444444445	98.99999999999994
412428670	1441066510	31.003534692032126	122.44983682227421	9.3	105.95555555555558	98.99999999999994
412428670	1441066511	31.003520194336446	122.44989148416735	9.3	106.06666666666668	98.99999999999994
412428670	1441066512	31.00350587713768	122.44994564422372	9.3	106.17777777777779	98.99999999999994
412428670	1441066513	31.00349179437808	122.44999918773674	9.3	106.2888888888889	98.99999999999994
412428670	1441066514	31.003478000000005	122.450052	9.3	106.4	98.99999999999994
412428670	1441066515	31.003464535478116	122.45010399578642	9.3	106.3857142857143	98.99999999999994
412428670	1441066516	31.003451392415176	122.45015520778558	9.3	106.37142857142858	98.99999999999994
412428670	1441066517	31.00343854994596	122.45020569816612	9.3	106.35714285714286	98.99999999999994
412428670	1441066518	31.003425987205045	122.45025552909658	9.3	106.34285714285714	98.99999999999994
412428670	1441066519	31.00341368332694	122.45030476274543	9.3	106.32857142857144	98.99999999999994
412428670	1441066520	31.003401617446073	122.45035346128107	9.3	106.31428571428572	98.99999999999994
412428670	1441066521	31.00338976869675	122.45040168687183	9.3	106.3	98.99999999999994
412428670	1441066522	31.003378116213145	122.45044950168587	9.3	106.28571428571429	98.99999999999994
412428670	1441066523	31.003366639129418	122.45049696789135	9.3	106.27142857142857	98.99999999999994
412428670	1441066524	31.003355316579523	122.45054414765639	9.3	106.25714285714287	98.99999999999994
412428670	1441066525	31.00334412769741	122.45059110314897	9.3	106.24285714285713	98.99999999999994
412428670	1441066526	31.003333051616902	122.450637896537	9.3	106.22857142857143	98.99999999999994
412428670	1441066527	31.003322067471718	122.45068458998837	9.3	106.21428571428571	98.99999999999994
412428670	1441066528	31.00331115439551	122.45073124567087	9.3	106.2	98.99999999999994
412428670	1441066529	31.003300291521818	122.45077792575218	9.3	106.18571428571428	98.99999999999994
412428670	1441066530	31.00328945798412	122.4508246924	9.3	106.17142857142856	98.99999999999994
412428670	1441066531	31.003278632915766	122.45087160778193	9.3	106.15714285714286	98.99999999999994
412428670	1441066532	31.00326779545004	122.4509187340655	9.3	106.14285714285714	98.99999999999994
412428670	1441066533	31.003256924720127	122.45096613341808	9.3	106.12857142857142	98.99999999999994
412428670	1441066534	31.00324599985911	122.45101386800717	9.3	106.1142857142857	98.99999999999994
412428670	1441066535	31.003234999999986	122.451062	9.3	106.1	98.99999999999994
412428670	1441066536	31.003223909471966	122.45111056642453	9.290909090909091	106.06363636363636	98.99999999999994
412428670	1441066537	31.00321273338931	122.45115950375144	9.281818181818183	106.02727272727272	98.99999999999994
412428670	1441066538	31.00320148206277	122.4512087233121	9.272727272727273	105.99090909090908	98.99999999999994
412428670	1441066539	31.003190165803172	122.45125813643799	9.263636363636364	105.95454545454545	98.99999999999994
412428670	1441066540	31.003178794921503	122.45130765446059	9.254545454545454	105.91818181818181	98.99999999999994
412428670	1441066541	31.003167379728882	122.45135718871151	9.245454545454546	105.88181818181818	98.99999999999994
412428670	1441066542	31.003155930536543	122.45140665052234	9.236363636363636	105.84545454545454	98.99999999999994
412428670	1441066543	31.003144457655903	122.45145595122482	9.227272727272727	105.80909090909091	98.99999999999994
412428670	1441066544	31.00313297139847	122.45150500215071	9.218181818181817	105.77272727272728	98.99999999999994
412428670	1441066545	31.0031214820759	122.45155371463179	9.209090909090909	105.73636363636363	98.99999999999994
412428670	1441066546	31.00311	122.451602	9.2	105.7	98.99999999999994
412428670	1441066547	31.003098532722486	122.45164979140645	9.205263157894736	105.7578947368421	98.99999999999994
412428670	1441066548	31.0030870767545	122.45169710927931	9.210526315789473	105.81578947368422	98.99999999999994
412428670	1441066549	31.003075625846876	122.45174399586585	9.21578947368421	105.8736842105263	98.99999999999994
412428670	1441066550	31.003064173750417	122.45179049341338	9.221052631578948	105.93157894736842	98.99999999999994
412428670	1441066551	31.003052714215887	122.45183664416913	9.226315789473684	105.98947368421052	98.99999999999994
412428670	1441066552	31.003041240993955	122.45188249038034	9.23157894736842	106.04736842105264	98.99999999999994
412428670	1441066553	31.003029747835214	122.45192807429417	9.236842105263158	106.10526315789474	98.99999999999994
412428670	1441066554	31.003018228490234	122.4519734381578	9.242105263157894	106.16315789473684	98.99999999999994
412428670	1441066555	31.003006676709486	122.45201862421834	9.24736842105263	106.22105263157894	98.99999999999994
412428670	1441066556	31.00299508624341	122.45206367472292	9.25263157894737	106.27894736842106	98.99999999999994
412428670	1441066557	31.00298345084237	122.45210863191856	9.257894736842106	106.33684210526316	98.99999999999994
412428670	1441066558	31.002971764256664	122.45215353805233	9.263157894736842	106.39473684210526	98.99999999999994
412428670	1441066559	31.002960020236564	122.4521984353712	9.26842105263158	106.45263157894736	98.99999999999994
412428670	1441066560	31.002948212532267	122.45224336612215	9.273684210526316	106.51052631578948	98.99999999999994
412428670	1441066561	31.002936334893857	122.45228837255215	9.278947368421052	106.56842105263158	98.99999999999994
412428670	1441066562	31.002924381071463	122.45233349690807	9.28421052631579	106.6263157894737	98.99999999999994
412428670	1441066563	31.002912344815044	122.45237878143679	9.289473684210527	106.68421052631578	98.99999999999994
412428670	1441066564	31.002900219874604	122.45242426838519	9.294736842105264	106.7421052631579	98.99999999999994
412428670	1441066565	31.002887999999995	122.45247000000002	9.3	106.8	98.99999999999994
412428670	1441066566	31.002875677736267	122.45251602346102	9.3	106.82	98.99999999999994
412428670	1441066567	31.002863240809226	122.45256240567959	9.3	106.83999999999999	98.99999999999994
412428670	1441066568	31.00285067573982	122.45260921850002	9.3	106.86	98.99999999999994
412428670	1441066569	31.0028379690488	122.4526565337665	9.3	106.88	98.99999999999994
412428670	1441066570	31.002825107256896	122.4527044233232	9.3	106.89999999999999	98.99999999999994
412428670	1441066571	31.002812076884673	122.45275295901419	9.3	106.92	98.99999999999994
412428670	1441066572	31.0027988644526	122.45280221268347	9.3	106.94	98.99999999999994
412428670	1441066573	31.002785456481	122.45285225617498	9.3	106.96	98.99999999999994
412428670	1441066574	31.00277183949012	122.45290316133256	9.3	106.98	98.99999999999994
412428670	1441066575	31.002758	122.452955	9.3	107.0	98.99999999999994
412428670	1441066576	31.002743939334398	122.45300777075593	9.311111111111112	107.0	98.99999999999994
412428670	1441066577	31.00272971803221	122.45306117911868	9.322222222222223	107.0	98.99999999999994
412428670	1441066578	31.00271541143665	122.45311485734189	9.333333333333334	107.0	98.99999999999994
412428670	1441066579	31.002701094891574	122.45316843767951	9.344444444444445	107.0	98.99999999999994
412428670	1441066580	31.002686843741447	122.45322155238597	9.355555555555556	107.0	98.99999999999994
412428670	1441066581	31.002672733331288	122.45327383371595	9.366666666666667	107.0	98.99999999999994
412428670	1441066582	31.002658839006756	122.45332491392458	9.377777777777778	107.0	98.99999999999994
412428670	1441066583	31.002645236114105	122.45337442526734	9.38888888888889	107.0	98.99999999999994
412428670	1441066584	31.002632	122.45342200000002	9.4	107.0	98.99999999999994
412428670	1441066585	31.002619177538687	122.4534674092779	9.391666666666667	107.01666666666667	98.99999999999994
412428670	1441066586	31.002606701712548	122.45351097985328	9.383333333333333	107.03333333333333	98.99999999999994
412428670	1441066587	31.002594477030325	122.45355317737716	9.375	107.05	98.99999999999994
412428670	1441066588	31.002582408000148	122.45359446750022	9.366666666666667	107.06666666666666	98.99999999999994
412428670	1441066589	31.002570399129464	122.4536353158727	9.358333333333334	107.08333333333333	98.99999999999994
412428670	1441066590	31.002558354925164	122.45367618814444	9.350000000000001	107.10000000000001	98.99999999999994
412428670	1441066591	31.0025461798935	122.45371754996488	9.341666666666667	107.11666666666666	98.99999999999994
412428670	1441066592	31.002533778540148	122.45375986698309	9.333333333333334	107.13333333333333	98.99999999999994
412428670	1441066593	31.00252105537015	122.45380360484775	9.325000000000001	107.15	98.99999999999994
412428670	1441066594	31.00250791488783	122.45384922920705	9.316666666666666	107.16666666666666	98.99999999999994
412428670	1441066595	31.002494261596844	122.45389720570871	9.308333333333334	107.18333333333334	98.99999999999994
412428670	1441066596	31.002479999999995	122.45394800000001	9.3	107.2	98.99999999999994
412428670	1441066597	31.002465073673505	122.45400190518858	9.3	107.13333333333333	98.99999999999994
412428670	1441066598	31.002449582490584	122.45405852422567	9.3	107.06666666666666	98.99999999999994
412428670	1441066599	31.002433665399373	122.45411728752406	9.3	107.0	98.99999999999994
412428670	1441066600	31.00241746134898	122.45417762549714	9.3	106.93333333333332	98.99999999999994
412428670	1441066601	31.002401109289497	122.45423896855895	9.3	106.86666666666667	98.99999999999994
412428670	1441066602	31.002384748172055	122.45430074712431	9.3	106.8	98.99999999999994
412428670	1441066603	31.002368516948934	122.45436239160863	9.3	106.73333333333332	98.99999999999994
412428670	1441066604	31.002352554573445	122.45442333242823	9.3	106.66666666666667	98.99999999999994
412428670	1441066605	31.00233700000001	122.45448300000001	9.3	106.6	98.99999999999994
412428670	1441066606	31.00232196425556	122.45454093561861	9.3	106.6047619047619	98.99999999999994
412428670	1441066607	31.002307446653628	122.45459712408713	9.3	106.60952380952381	98.99999999999994
412428670	1441066608	31.00229341857906	122.45465166108552	9.3	106.61428571428571	98.99999999999994
412428670	1441066609	31.00227985141652	122.45470464229368	9.3	106.61904761904762	98.99999999999994
412428670	1441066610	31.002266716550423	122.45475616339117	9.3	106.62380952380953	98.99999999999994
412428670	1441066611	31.002253985364984	122.45480632005757	9.3	106.62857142857143	98.99999999999994
412428670	1441066612	31.002241629244214	122.45485520797223	9.3	106.63333333333334	98.99999999999994
412428670	1441066613	31.002229619571953	122.45490292281437	9.3	106.63809523809523	98.99999999999994
412428670	1441066614	31.002217927731866	122.4549495602631	9.3	106.64285714285714	98.99999999999994
412428670	1441066615	31.002206525107415	122.45499521599737	9.3	106.64761904761905	98.99999999999994
412428670	1441066616	31.00219538308197	122.45503998569605	9.3	106.65238095238095	98.99999999999994
412428670	1441066617	31.00218447303866	122.45508396503789	9.3	106.65714285714286	98.99999999999994
412428670	1441066618	31.00217376636053	122.45512724970155	9.3	106.66190476190476	98.99999999999994
412428670	1441066619	31.00216323443045	122.4551699353655	9.3	106.66666666666667	98.99999999999994
412428670	1441066620	31.002152848631194	122.45521211770827	9.3	106.67142857142858	98.99999999999994
412428670	1441066621	31.002142580345357	122.45525389240815	9.3	106.67619047619047	98.99999999999994
412428670	1441066622	31.002132400955425	122.45529535514339	9.3	106.68095238095238	98.99999999999994
412428670	1441066623	31.002122281843747	122.45533660159217	9.3	106.6857142857143	98.99999999999994
412428670	1441066624	31.002112194392573	122.45537772743255	9.3	106.6904761904762	98.99999999999994
412428670	1441066625	31.002102109983998	122.45541882834253	9.3	106.6952380952381	98.99999999999994
412428670	1441066626	31.002091999999994	122.45546	9.3	106.7	98.99999999999994
412428670	1441066627	31.00208183962498	122.45550133442597	9.31	106.65	98.99999999999994
412428670	1441066628	31.00207161925333	122.45554290901433	9.32	106.60000000000001	98.99999999999994
412428670	1441066629	31.002061333081908	122.45558479750206	9.33	106.55	98.99999999999994
412428670	1441066630	31.002050975307395	122.45562707362615	9.34	106.5	98.99999999999994
412428670	1441066631	31.002040540126472	122.45566981112357	9.350000000000001	106.45	98.99999999999994
412428670	1441066632	31.00203002173562	122.45571308373117	9.360000000000001	106.4	98.99999999999994
412428670	1441066633	31.00201941433129	122.45575696518583	9.370000000000001	106.35000000000001	98.99999999999994
412428670	1441066634	31.002008712109806	122.45580152922436	9.38	106.3	98.99999999999994
412428670	1441066635	31.001997909267335	122.45584684958351	9.39	106.25	98.99999999999994
412428670	1441066636	31.001986999999993	122.45589300000002	9.4	106.2	98.99999999999994
412428670	1441066637	31.001975980543637	122.45594003375523	9.393103448275863	106.16896551724139	98.99999999999994
412428670	1441066638	31.001964855293675	122.45598792230933	9.386206896551725	106.13793103448278	98.99999999999994
412428670	1441066639	31.001953630685456	122.45603661666725	9.379310344827587	106.10689655172415	98.99999999999994
412428670	1441066640	31.00194231315439	122.45608606783391	9.372413793103448	106.07586206896552	98.99999999999994
412428670	1441066641	31.001930909135968	122.45613622681431	9.36551724137931	106.0448275862069	98.99999999999994
412428670	1441066642	31.001919425065726	122.45618704461344	9.358620689655172	106.01379310344828	98.99999999999994
412428670	1441066643	31.001907867379245	122.45623847223634	9.351724137931035	105.98275862068967	98.99999999999994
412428670	1441066644	31.001896242512213	122.45629046068808	9.344827586206897	105.95172413793104	98.99999999999994
412428670	1441066645	31.001884556900393	122.45634296097376	9.337931034482759	105.92068965517242	98.99999999999994
412428670	1441066646	31.001872816979574	122.45639592409852	9.331034482758621	105.8896551724138	98.99999999999994
412428670	1441066647	31.001861029185676	122.45644930106756	9.324137931034482	105.85862068965517	98.99999999999994
412428670	1441066648	31.001849199954673	122.45650304288607	9.317241379310344	105.82758620689656	98.99999999999994
412428670	1441066649	31.001837335722584	122.45655710055928	9.310344827586206	105.79655172413794	98.99999999999994
412428670	1441066650	31.00182544292557	122.4566114250925	9.303448275862069	105.76551724137931	98.99999999999994
412428670	1441066651	31.001813527999847	122.45666596749106	9.296551724137931	105.7344827586207	98.99999999999994
412428670	1441066652	31.001801597381693	122.45672067876029	9.289655172413793	105.70344827586207	98.99999999999994
412428670	1441066653	31.001789657507477	122.45677550990563	9.282758620689656	105.67241379310344	98.99999999999994
412428670	1441066654	31.00177771481367	122.45683041193247	9.275862068965518	105.64137931034483	98.99999999999994
412428670	1441066655	31.001765775736818	122.45688533584628	9.268965517241378	105.61034482758622	98.99999999999994
412428670	1441066656	31.001753846713562	122.45694023265261	9.26206896551724	105.57931034482759	98.99999999999994
412428670	1441066657	31.001741934180586	122.456995053357	9.255172413793103	105.54827586206898	98.99999999999994
412428670	1441066658	31.001730044574693	122.45704974896503	9.248275862068965	105.51724137931035	98.99999999999994
412428670	1441066659	31.001718184332773	122.4571042704823	9.241379310344827	105.48620689655172	98.99999999999994
412428670	1441066660	31.001706359891788	122.4571585689145	9.23448275862069	105.45517241379311	98.99999999999994
412428670	1441066661	31.001694577688752	122.45721259526731	9.227586206896552	105.4241379310345	98.99999999999994
412428670	1441066662	31.001682844160822	122.45726630054648	9.220689655172412	105.39310344827587	98.99999999999994
412428670	1441066663	31.00167116574519	122.4573196357578	9.213793103448275	105.36206896551724	98.99999999999994
412428670	1441066664	31.001659548879122	122.457372551907	9.206896551724137	105.33103448275862	98.99999999999994
412428670	1441066665	31.001647999999996	122.45742500000001	9.2	105.3	98.99999999999994
412428670	1441066666	31.001636525296007	122.45747693119866	9.2	105.32222222222222	98.99999999999994
412428670	1441066667	31.00162512995842	122.45752829728877	9.2	105.34444444444443	98.99999999999994
412428670	1441066668	31.001613818929357	122.45757905021222	9.2	105.36666666666667	98.99999999999994
412428670	1441066669	31.00160259715096	122.45762914191086	9.2	105.38888888888889	98.99999999999994
412428670	1441066670	31.001591469565522	122.45767852432662	9.2	105.41111111111111	98.99999999999994
412428670	1441066671	31.0015804411153	122.45772714940145	9.2	105.43333333333334	98.99999999999994
412428670	1441066672	31.00156951674269	122.45777496907729	9.2	105.45555555555556	98.99999999999994
412428670	1441066673	31.0015587013901	122.45782193529615	9.2	105.47777777777779	98.99999999999994
412428670	1441066674	31.001547999999993	122.457868	9.2	105.5	98.99999999999994
412428670	1441066675	31.001537413814294	122.45791314198387	9.2	105.54090909090908	98.99999999999994
412428670	1441066676	31.001526929272398	122.45795744745428	9.2	105.58181818181819	98.99999999999994
412428670	1441066677	31.00151652911295	122.45800102947071	9.2	105.62272727272727	98.99999999999994
412428670	1441066678	31.001506196074452	122.45804400109253	9.2	105.66363636363637	98.99999999999994
412428670	1441066679	31.00149591289519	122.45808647537896	9.2	105.70454545454545	98.99999999999994
412428670	1441066680	31.001485662313332	122.45812856538926	9.2	105.74545454545455	98.99999999999994
412428670	1441066681	31.001475427066854	122.45817038418251	9.2	105.78636363636365	98.99999999999994
412428670	1441066682	31.001465189893654	122.45821204481777	9.2	105.82727272727273	98.99999999999994
412428670	1441066683	31.001454933531395	122.45825366035399	9.2	105.86818181818182	98.99999999999994
412428670	1441066684	31.00144464071768	122.45829534385008	9.2	105.90909090909092	98.99999999999994
412428670	1441066685	31.001434294189878	122.45833720836485	9.2	105.95	98.99999999999994
412428670	1441066686	31.001423876685276	122.45837936695705	9.2	105.9909090909091	98.99999999999994
412428670	1441066687	31.001413370940995	122.4584219326853	9.2	106.03181818181818	98.99999999999994
412428670	1441066688	31.00140275969398	122.45846501860821	9.2	106.07272727272728	98.99999999999994
412428670	1441066689	31.00139202568104	122.45850873778426	9.2	106.11363636363637	98.99999999999994
412428670	1441066690	31.001381151638803	122.45855320327186	9.2	106.15454545454547	98.99999999999994
412428670	1441066691	31.001370120303758	122.45859852812937	9.2	106.19545454545455	98.99999999999994
412428670	1441066692	31.001358914412187	122.45864482541498	9.2	106.23636363636363	98.99999999999994
412428670	1441066693	31.0013475167002	122.45869220818686	9.2	106.27727272727275	98.99999999999994
412428670	1441066694	31.001335909903737	122.45874078950305	9.2	106.31818181818183	98.99999999999994
412428670	1441066695	31.001324076758493	122.45879068242148	9.2	106.35909090909092	98.99999999999994
412428670	1441066696	31.001311999999995	122.45884200000002	9.2	106.4	98.99999999999994
412428670	1441066697	31.00129967402601	122.4588947776249	9.21111111111111	106.35555555555555	98.99999999999994
412428670	1441066698	31.00128713988452	122.45894873999656	9.222222222222221	106.31111111111112	98.99999999999994
412428670	1441066699	31.001274450286495	122.45900353414426	9.233333333333333	106.26666666666667	98.99999999999994
412428670	1441066700	31.001261657943477	122.45905880709743	9.244444444444444	106.22222222222223	98.99999999999994
412428670	1441066701	31.001248815567617	122.45911420588598	9.255555555555556	106.17777777777778	98.99999999999994
412428670	1441066702	31.00123597587167	122.45916937753995	9.266666666666667	106.13333333333334	98.99999999999994
412428670	1441066703	31.00122319156902	122.45922396908975	9.277777777777779	106.08888888888889	98.99999999999994
412428670	1441066704	31.00121051537362	122.4592776275661	9.28888888888889	106.04444444444445	98.99999999999994
412428670	1441066705	31.001198000000002	122.45933	9.3	106.0	98.99999999999994
412428670	1441066706	31.001185681874574	122.4593808360839	9.3	105.97	98.99999999999994
412428670	1441066707	31.001173532269178	122.45943029615498	9.3	105.94	98.99999999999994
412428670	1441066708	31.00116150616669	122.4594786432115	9.3	105.91	98.99999999999994
412428670	1441066709	31.001149558549447	122.45952614025137	9.3	105.88000000000001	98.99999999999994
412428670	1441066710	31.001137644399446	122.45957305027234	9.3	105.85000000000001	98.99999999999994
412428670	1441066711	31.001125718698283	122.45961963627195	9.3	105.82	98.99999999999994
412428670	1441066712	31.001113736427136	122.45966616124755	9.3	105.78999999999999	98.99999999999994
412428670	1441066713	31.00110165256681	122.45971288819621	9.3	105.76	98.99999999999994
412428670	1441066714	31.001089422097767	122.45976008011479	9.3	105.73	98.99999999999994
412428670	1441066715	31.001077000000002	122.459808	9.3	105.7	98.99999999999994
412428670	1441066716	31.001064352552	122.45985685282733	9.3	105.70333333333333	98.99999999999994
412428670	1441066717	31.001051491227326	122.45990661148834	9.3	105.70666666666666	98.99999999999994
412428670	1441066718	31.001038438798435	122.45995719085374	9.3	105.71000000000001	98.99999999999994
412428670	1441066719	31.00102521803788	122.46000850579429	9.3	105.71333333333334	98.99999999999994
412428670	1441066720	31.001011851718367	122.46006047118091	9.3	105.71666666666667	98.99999999999994
412428670	1441066721	31.000998362612712	122.46011300188452	9.3	105.72	98.99999999999994
412428670	1441066722	31.000984773493894	122.46016601277613	9.3	105.72333333333334	98.99999999999994
412428670	1441066723	31.000971107134976	122.46021941872691	9.3	105.72666666666666	98.99999999999994
412428670	1441066724	31.00095738630921	122.4602731346081	9.3	105.73	98.99999999999994
412428670	1441066725	31.000943633789944	122.46032707529102	9.3	105.73333333333333	98.99999999999994
412428670	1441066726	31.000929872350703	122.46038115564708	9.3	105.73666666666666	98.99999999999994
412428670	1441066727	31.000916124765133	122.46043529054779	9.3	105.74	98.99999999999994
412428670	1441066728	31.00090241380702	122.46048939486484	9.3	105.74333333333334	98.99999999999994
412428670	1441066729	31.000888762250327	122.46054338346988	9.3	105.74666666666666	98.99999999999994
412428670	1441066730	31.000875192869135	122.46059717123477	9.3	105.75	98.99999999999994
412428670	1441066731	31.000861728437663	122.4606506730314	9.3	105.75333333333333	98.99999999999994
412428670	1441066732	31.000848391730276	122.46070380373176	9.3	105.75666666666666	98.99999999999994
412428670	1441066733	31.000835205521494	122.46075647820803	9.3	105.76	98.99999999999994
412428670	1441066734	31.00082219258596	122.46080861133231	9.3	105.76333333333334	98.99999999999994
412428670	1441066735	31.00080937569844	122.46086011797696	9.3	105.76666666666667	98.99999999999994
412428670	1441066736	31.000796777633838	122.46091091301427	9.3	105.77	98.99999999999994
412428670	1441066737	31.00078442116719	122.46096091131677	9.3	105.77333333333334	98.99999999999994
412428670	1441066738	31.000772329073634	122.46101002775694	9.3	105.77666666666666	98.99999999999994
412428670	1441066739	31.00076052412844	122.4610581772074	9.3	105.78	98.99999999999994
412428670	1441066740	31.000749029106963	122.46110527454081	9.3	105.78333333333333	98.99999999999994
412428670	1441066741	31.00073786678468	122.46115123462991	9.3	105.78666666666666	98.99999999999994
412428670	1441066742	31.00072705993715	122.46119597234751	9.3	105.78999999999999	98.99999999999994
412428670	1441066743	31.00071663134004	122.46123940256645	9.3	105.79333333333334	98.99999999999994
412428670	1441066744	31.000706603769057	122.46128144015965	9.3	105.79666666666665	98.99999999999994
412428670	1441066745	31.000696999999995	122.461322	9.3	105.8	98.99999999999994
412428670	1441066746	31.000687818133194	122.46136107263291	9.290909090909091	105.79090909090908	98.99999999999994
412428670	1441066747	31.00067895756677	122.46139895129322	9.281818181818183	105.78181818181818	98.99999999999994
412428670	1441066748	31.000670293022903	122.46143600488782	9.272727272727273	105.77272727272728	98.99999999999994
412428670	1441066749	31.000661699223297	122.4614726023233	9.263636363636364	105.76363636363637	98.99999999999994
412428670	1441066750	31.000653050889294	122.46150911250592	9.254545454545454	105.75454545454545	98.99999999999994
412428670	1441066751	31.000644222741712	122.4615459043416	9.245454545454546	105.74545454545455	98.99999999999994
412428670	1441066752	31.000635089501017	122.46158334673596	9.236363636363636	105.73636363636363	98.99999999999994
412428670	1441066753	31.000625525887212	122.46162180859429	9.227272727272727	105.72727272727272	98.99999999999994
412428670	1441066754	31.00061540661984	122.46166165882147	9.218181818181817	105.71818181818182	98.99999999999994
412428670	1441066755	31.000604606417934	122.46170326632202	9.209090909090909	105.70909090909092	98.99999999999994
412428670	1441066756	31.000592999999995	122.461747	9.2	105.7	98.99999999999994
412428670	1441066757	31.000580512027636	122.46179310509609	9.2	105.66666666666667	98.99999999999994
412428670	1441066758	31.000567266937015	122.46184133219921	9.2	105.63333333333333	98.99999999999994
412428670	1441066759	31.000553439108383	122.4618913082357	9.2	105.60000000000001	98.99999999999994
412428670	1441066760	31.000539202922486	122.46194266013248	9.2	105.56666666666668	98.99999999999994
412428670	1441066761	31.00052473276061	122.46199501481689	9.2	105.53333333333333	98.99999999999994
412428670	1441066762	31.000510203004634	122.46204799921696	9.2	105.5	98.99999999999994
412428670	1441066763	31.000495788037025	122.46210124026129	9.2	105.46666666666668	98.99999999999994
412428670	1441066764	31.000481662240922	122.46215436487904	9.2	105.43333333333334	98.99999999999994
412428670	1441066765	31.000467999999998	122.46220700000002	9.2	105.4	98.99999999999994
412428670	1441066766	31.000454932460926	122.46225884820105	9.209999999999999	105.37	98.99999999999994
412428670	1441066767	31.000442417819897	122.46230991464502	9.219999999999999	105.34000000000002	98.99999999999994
412428670	1441066768	31.000430371035286	122.4623602801412	9.23	105.31	98.99999999999994
412428670	1441066769	31.00041870706535	122.46241002549854	9.24	105.28	98.99999999999994
412428670	1441066770	31.00040734086825	122.46245923152573	9.25	105.25	98.99999999999994
412428670	1441066771	31.000396187401947	122.4625079790313	9.26	105.22000000000001	98.99999999999994
412428670	1441066772	31.00038516162431	122.46255634882351	9.27	105.19000000000001	98.99999999999994
412428670	1441066773	31.00037417849305	122.46260442171051	9.280000000000001	105.16	98.99999999999994
412428670	1441066774	31.000363152965786	122.46265227850013	9.290000000000001	105.13	98.99999999999994
412428670	1441066775	31.000352	122.46270000000001	9.3	105.10000000000001	98.99999999999994
412428670	1441066776	31.00034065127646	122.46274765545982	9.3	105.155	98.99999999999994
412428670	1441066777	31.00032910536951	122.46279526789773	9.3	105.21000000000001	98.99999999999994
412428670	1441066778	31.000317377576838	122.46284284877417	9.3	105.265	98.99999999999994
412428670	1441066779	31.00030548319617	122.46289040954953	9.3	105.32000000000001	98.99999999999994
412428670	1441066780	31.000293437525194	122.46293796168425	9.3	105.37500000000001	98.99999999999994
412428670	1441066781	31.000281255861594	122.46298551663878	9.3	105.43	98.99999999999994
412428670	1441066782	31.000268953502996	122.4630330858736	9.3	105.485	98.99999999999994
412428670	1441066783	31.000256545747046	122.46308068084923	9.3	105.54	98.99999999999994
412428670	1441066784	31.000244047891357	122.46312831302625	9.3	105.59500000000001	98.99999999999994
412428670	1441066785	31.000231475233566	122.46317599386512	9.3	105.65	98.99999999999994
412428670	1441066786	31.000218843071234	122.46322373482654	9.3	105.705	98.99999999999994
412428670	1441066787	31.00020616670194	122.46327154737102	9.3	105.76	98.99999999999994
412428670	1441066788	31.00019346142325	122.46331944295925	9.3	105.81500000000001	98.99999999999994
412428670	1441066789	31.000180742532656	122.46336743305189	9.3	105.87	98.99999999999994
412428670	1441066790	31.000168025327756	122.46341552910958	9.3	105.925	98.99999999999994
412428670	1441066791	31.00015532510599	122.46346374259308	9.3	105.98	98.99999999999994
412428670	1441066792	31.00014265716487	122.46351208496311	9.3	106.03500000000001	98.99999999999994
412428670	1441066793	31.00013003680187	122.4635605676804	9.3	106.09	98.99999999999994
412428670	1441066794	31.00011747931443	122.46360920220576	9.3	106.14500000000001	98.99999999999994
412428670	1441066795	31.000105	122.463658	9.3	106.2	98.99999999999994
412428670	1441066796	31.000092610953857	122.46370696589038	9.3	106.13636363636364	98.99999999999994
412428670	1441066797	31.000080311462735	122.46375607816988	9.3	106.07272727272728	98.99999999999994
412428670	1441066798	31.000068097611294	122.4638053084979	9.3	106.00909090909092	98.99999999999994
412428670	1441066799	31.00005596548422	122.46385462853385	9.3	105.94545454545455	98.99999999999994
412428670	1441066800	31.00004391116625	122.46390400993718	9.3	105.88181818181819	98.99999999999994
412428670	1441066801	31.000031930742146	122.46395342436729	9.3	105.81818181818181	98.99999999999994
412428670	1441066802	31.00002002029675	122.4640028434836	9.3	105.75454545454545	98.99999999999994
412428670	1441066803	31.0000081759149	122.46405223894561	9.3	105.69090909090909	98.99999999999994
412428670	1441066804	30.999996393681524	122.46410158241268	9.3	105.62727272727273	98.99999999999994
412428670	1441066805	30.99998466968155	122.46415084554434	9.3	105.56363636363636	98.99999999999994
412428670	1441066806	30.999973	122.4642	9.3	105.5	98.99999999999994
412428670	1441066807	30.999961380819897	122.46424902285902	9.296551724137931	105.48620689655172	98.99999999999994
412428670	1441066808	30.999949808716273	122.46429791288034	9.293103448275863	105.47241379310346	98.99999999999994
412428670	1441066809	30.9999382803622	122.46434667424276	9.289655172413793	105.45862068965518	98.99999999999994
412428670	1441066810	30.999926792430706	122.4643953111251	9.286206896551725	105.4448275862069	98.99999999999994
412428670	1441066811	30.999915341594857	122.46444382770618	9.282758620689656	105.43103448275862	98.99999999999994
412428670	1441066812	30.99990392452765	122.46449222816477	9.279310344827586	105.41724137931034	98.99999999999994
412428670	1441066813	30.999892537902117	122.46454051667966	9.275862068965518	105.40344827586206	98.99999999999994
412428670	1441066814	30.99988117839128	122.4645886974296	9.272413793103448	105.3896551724138	98.99999999999994
412428670	1441066815	30.99986984266815	122.4646367745934	9.26896551724138	105.37586206896552	98.99999999999994
412428670	1441066816	30.999858527405706	122.46468475234981	9.26551724137931	105.36206896551724	98.99999999999994
412428670	1441066817	30.999847229276995	122.46473263487759	9.262068965517242	105.34827586206896	98.99999999999994
412428670	1441066818	30.99983594495496	122.46478042635543	9.258620689655173	105.33448275862068	98.99999999999994
412428670	1441066819	30.9998246711126	122.46482813096209	9.255172413793103	105.32068965517242	98.99999999999994
412428670	1441066820	30.999813404422895	122.46487575287628	9.251724137931035	105.30689655172414	98.99999999999994
412428670	1441066821	30.999802141558796	122.46492329627675	9.248275862068965	105.29310344827587	98.99999999999994
412428670	1441066822	30.999790879193295	122.46497076534216	9.244827586206897	105.27931034482759	98.99999999999994
412428670	1441066823	30.99977961399933	122.46501816425126	9.241379310344827	105.26551724137931	98.99999999999994
412428670	1441066824	30.99976834264987	122.46506549718269	9.237931034482758	105.25172413793103	98.99999999999994
412428670	1441066825	30.99975706181784	122.46511276831515	9.23448275862069	105.23793103448277	98.99999999999994
412428670	1441066826	30.999745768176183	122.46515998182731	9.23103448275862	105.22413793103449	98.99999999999994
412428670	1441066827	30.999734458397835	122.46520714189785	9.227586206896552	105.21034482758621	98.99999999999994
412428670	1441066828	30.999723129155733	122.46525425270538	9.224137931034482	105.19655172413793	98.99999999999994
412428670	1441066829	30.999711777122776	122.4653013184286	9.220689655172414	105.18275862068965	98.99999999999994
412428670	1441066830	30.999700398971893	122.46534834324612	9.217241379310344	105.16896551724139	98.99999999999994
412428670	1441066831	30.999688991375972	122.46539533133655	9.213793103448275	105.15517241379311	98.99999999999994
412428670	1441066832	30.999677551007938	122.46544228687856	9.210344827586207	105.14137931034483	98.99999999999994
412428670	1441066833	30.999666074540663	122.46548921405073	9.206896551724137	105.12758620689655	98.99999999999994
412428670	1441066834	30.999654558647062	122.46553611703169	9.203448275862069	105.11379310344827	98.99999999999994
412428670	1441066835	30.999642999999992	122.46558300000001	9.2	105.10000000000001	98.99999999999994
412428670	1441066836	30.99963139596235	122.46562986819598	9.2	105.15454545454546	98.99999999999994
412428670	1441066837	30.999619746657093	122.46567673110661	9.2	105.2090909090909	98.99999999999994
412428670	1441066838	30.999608052897198	122.46572359928065	9.2	105.26363636363637	98.99999999999994
412428670	1441066839	30.999596315495573	122.4657704832668	9.2	105.31818181818183	98.99999999999994
412428670	1441066840	30.99958453526516	122.46581739361376	9.2	105.37272727272727	98.99999999999994
412428670	1441066841	30.999572713018853	122.46586434087024	9.2	105.42727272727272	98.99999999999994
412428670	1441066842	30.99956084956959	122.46591133558496	9.2	105.48181818181818	98.99999999999994
412428670	1441066843	30.999548945730204	122.4659583883066	9.2	105.53636363636363	98.99999999999994
412428670	1441066844	30.9995370023136	122.46600550958387	9.2	105.5909090909091	98.99999999999994
412428670	1441066845	30.999525020132573	122.46605270996542	9.2	105.64545454545456	98.99999999999994
412428670	1441066846	30.999513	122.46609999999998	9.2	105.7	98.99999999999994
412428670	1441066847	30.99950094513597	122.46614739245129	9.188888888888888	105.72222222222223	98.99999999999994
412428670	1441066848	30.999488868389697	122.46619490894322	9.177777777777777	105.74444444444444	98.99999999999994
412428670	1441066849	30.99947678501759	122.46624257331474	9.166666666666666	105.76666666666668	98.99999999999994
412428670	1441066850	30.999464710276115	122.46629040940485	9.155555555555555	105.78888888888889	98.99999999999994
412428670	1441066851	30.99945265942163	122.46633844105254	9.144444444444444	105.81111111111112	98.99999999999994
412428670	1441066852	30.999440647710482	122.46638669209686	9.133333333333333	105.83333333333333	98.99999999999994
412428670	1441066853	30.999428690398993	122.46643518637683	9.122222222222222	105.85555555555557	98.99999999999994
412428670	1441066854	30.999416802743415	122.4664839477315	9.11111111111111	105.87777777777778	98.99999999999994
412428670	1441066855	30.999405	122.466533	9.1	105.9	98.99999999999994
412428670	1441066856	30.999393292062535	122.46658235154936	9.118181818181817	105.88181818181818	98.99999999999994
412428670	1441066857	30.999381667375257	122.46663194885869	9.136363636363637	105.86363636363637	98.99999999999994
412428670	1441066858	30.999370109020084	122.46668172293501	9.154545454545454	105.84545454545454	98.99999999999994
412428670	1441066859	30.999358600079027	122.46673160478534	9.172727272727272	105.82727272727273	98.99999999999994
412428670	1441066860	30.999347123634262	122.4667815254167	9.190909090909091	105.80909090909091	98.99999999999994
412428670	1441066861	30.999335662767983	122.46683141583613	9.209090909090909	105.7909090909091	98.99999999999994
412428670	1441066862	30.99932420056255	122.46688120705068	9.227272727272728	105.77272727272728	98.99999999999994
412428670	1441066863	30.99931272010045	122.46693083006731	9.245454545454546	105.75454545454545	98.99999999999994
412428670	1441066864	30.999301204464185	122.46698021589309	9.263636363636364	105.73636363636363	98.99999999999994
412428670	1441066865	30.99928963673645	122.46702929553497	9.281818181818183	105.71818181818182	98.99999999999994
412428670	1441066866	30.999278	122.46707800000001	9.3	105.7	98.99999999999994
412428670	1441066867	30.99926628368525	122.46712628351416	9.28888888888889	105.74444444444444	98.99999999999994
412428670	1441066868	30.99925450261286	122.46717419317916	9.277777777777779	105.78888888888889	98.99999999999994
412428670	1441066869	30.999242677950928	122.46722179931575	9.266666666666667	105.83333333333333	98.99999999999994
412428670	1441066870	30.999230830867482	122.46726917224466	9.255555555555556	105.87777777777777	98.99999999999994
412428670	1441066871	30.99921898253038	122.46731638228661	9.244444444444444	105.92222222222222	98.99999999999994
412428670	1441066872	30.99920715410745	122.46736349976236	9.233333333333333	105.96666666666665	98.99999999999994
412428670	1441066873	30.999195366766354	122.46741059499266	9.222222222222221	106.0111111111111	98.99999999999994
412428670	1441066874	30.999183641674712	122.46745773829828	9.21111111111111	106.05555555555556	98.99999999999994
412428670	1441066875	30.999171999999994	122.467505	9.2	106.1	98.99999999999994
412428670	1441066876	30.99916045608158	122.46755243381922	9.2	106.02	98.99999999999994
412428670	1441066877	30.99914899694673	122.46760002707992	9.2	105.93999999999998	98.99999999999994
412428670	1441066878	30.99913760279475	122.46764775050663	9.2	105.86	98.99999999999994
412428670	1441066879	30.999126253824954	122.46769557482392	9.2	105.78	98.99999999999994
412428670	1441066880	30.999114930236715	122.46774347075626	9.2	105.69999999999999	98.99999999999994
412428670	1441066881	30.99910361222947	122.46779140902814	9.2	105.61999999999999	98.99999999999994
412428670	1441066882	30.99909228000264	122.46783936036407	9.2	105.54	98.99999999999994
412428670	1441066883	30.99908091375575	122.4678872954884	9.2	105.46000000000001	98.99999999999994
412428670	1441066884	30.999069493688346	122.4679351851256	9.2	105.38	98.99999999999994
412428670	1441066885	30.999058	122.467983	9.2	105.3	98.99999999999994
412428670	1441066886	30.999046418232513	122.46803072323982	9.2	105.26	98.99999999999994
412428670	1441066887	30.999034755296144	122.4680783875887	9.2	105.22000000000001	98.99999999999994
412428670	1441066888	30.999023023443343	122.46812603819404	9.2	105.17999999999999	98.99999999999994
412428670	1441066889	30.999011234926407	122.46817372020332	9.2	105.14	98.99999999999994
412428670	1441066890	30.998999401997587	122.46822147876401	9.2	105.10000000000001	98.99999999999994
412428670	1441066891	30.99898753690912	122.4682693590236	9.2	105.06	98.99999999999994
412428670	1441066892	30.9989756519131	122.46831740612949	9.2	105.02000000000001	98.99999999999994
412428670	1441066893	30.99896375926158	122.46836566522921	9.2	104.97999999999999	98.99999999999994
412428670	1441066894	30.998951871206575	122.46841418147021	9.2	104.94	98.99999999999994
412428670	1441066895	30.998939999999987	122.468463	9.2	104.9	98.99999999999994
412428670	1441066896	30.99892815862034	122.46851213901851	9.2	104.94545454545454	98.99999999999994
412428670	1441066897	30.998916362952663	122.46856150893585	9.2	104.9909090909091	98.99999999999994
412428670	1441066898	30.998904629608838	122.4686109932146	9.2	105.03636363636363	98.99999999999994
412428670	1441066899	30.998892975200928	122.46866047531749	9.2	105.08181818181818	98.99999999999994
412428670	1441066900	30.998881416341135	122.46870983870733	9.2	105.12727272727274	98.99999999999994
412428670	1441066901	30.998869969641863	122.46875896684699	9.2	105.17272727272727	98.99999999999994
412428670	1441066902	30.998858651715736	122.46880774319948	9.2	105.21818181818183	98.99999999999994
412428670	1441066903	30.998847479175467	122.46885605122785	9.2	105.26363636363637	98.99999999999994
412428670	1441066904	30.99883646863399	122.46890377439523	9.2	105.30909090909091	98.99999999999994
412428670	1441066905	30.998825636704424	122.46895079616483	9.2	105.35454545454547	98.99999999999994
412428670	1441066906	30.998815	122.46899699999999	9.2	105.4	98.99999999999994
412428670	1441066907	30.99880456840328	122.46904230913363	9.2	105.37500000000001	98.99999999999994
412428670	1441066908	30.99879432487339	122.46908680587693	9.2	105.35000000000001	98.99999999999994
412428670	1441066909	30.998784245638454	122.46913061231052	9.2	105.32500000000002	98.99999999999994
412428670	1441066910	30.998774306926425	122.46917385051498	9.2	105.3	98.99999999999994
412428670	1441066911	30.998764484965065	122.46921664257077	9.2	105.275	98.99999999999994
412428670	1441066912	30.998754755981967	122.46925911055826	9.2	105.25	98.99999999999994
412428670	1441066913	30.998745096204566	122.46930137655772	9.2	105.22500000000001	98.99999999999994
412428670	1441066914	30.998735481860137	122.46934356264933	9.2	105.2	98.99999999999994
412428670	1441066915	30.99872588917578	122.46938579091317	9.2	105.17500000000001	98.99999999999994
412428670	1441066916	30.99871629437845	122.46942818342927	9.2	105.15	98.99999999999994
412428670	1441066917	30.998706673694937	122.46947086227752	9.2	105.125	98.99999999999994
412428670	1441066918	30.99869700335187	122.46951394953778	9.2	105.10000000000001	98.99999999999994
412428670	1441066919	30.99868725957569	122.46955756728978	9.2	105.075	98.99999999999994
412428670	1441066920	30.998677418592692	122.46960183761314	9.2	105.05000000000001	98.99999999999994
412428670	1441066921	30.99866745662897	122.46964688258745	9.2	105.025	98.99999999999994
412428670	1441066922	30.99865734991046	122.46969282429211	9.2	105.00000000000001	98.99999999999994
412428670	1441066923	30.998647074662884	122.46973978480652	9.2	104.975	98.99999999999994
412428670	1441066924	30.998636607111777	122.4697878862099	9.2	104.95	98.99999999999994
412428670	1441066925	30.99862592348245	122.46983725058138	9.2	104.925	98.99999999999994
412428670	1441066926	30.998614999999994	122.46988800000001	9.2	104.9	98.99999999999994
412428670	1441066927	30.998603823900975	122.46994018217572	9.2	104.91111111111111	98.99999999999994
412428670	1441066928	30.998592426468726	122.46999354734271	9.2	104.92222222222222	98.99999999999994
412428670	1441066929	30.998580849998717	122.47004777136654	9.2	104.93333333333334	98.99999999999994
412428670	1441066930	30.998569136786944	122.47010253011291	9.2	104.94444444444446	98.99999999999994
412428670	1441066931	30.99855732912998	122.47015749944774	9.2	104.95555555555556	98.99999999999994
412428670	1441066932	30.998545469324853	122.47021235523728	9.2	104.96666666666667	98.99999999999994
412428670	1441066933	30.99853359966928	122.470266773348	9.2	104.97777777777779	98.99999999999994
412428670	1441066934	30.998521762461408	122.47032042964659	9.2	104.9888888888889	98.99999999999994
412428670	1441066935	30.998509999999992	122.470373	9.2	105.00000000000001	98.99999999999994
412428670	1441066936	30.998498345792026	122.47042424260809	9.2	105.02000000000001	98.99999999999994
412428670	1441066937	30.99848679817587	122.4704742450016	9.2	105.04	98.99999999999994
412428670	1441066938	30.99847534669738	122.47052317704382	9.2	105.06	98.99999999999994
412428670	1441066939	30.998463980902194	122.47057120859799	9.2	105.08	98.99999999999994
412428670	1441066940	30.998452690335608	122.47061850952714	9.2	105.10000000000001	98.99999999999994
412428670	1441066941	30.998441464542687	122.47066524969435	9.2	105.12000000000002	98.99999999999994
412428670	1441066942	30.998430293068235	122.47071159896247	9.2	105.14000000000001	98.99999999999994
412428670	1441066943	30.998419165456806	122.47075772719433	9.2	105.16000000000001	98.99999999999994
412428670	1441066944	30.9984080712527	122.47080380425263	9.2	105.18	98.99999999999994
412428670	1441066945	30.998396999999997	122.47085	9.2	105.2	98.99999999999994
412428670	1441066946	30.998385941859336	122.47089645424231	9.2	105.21428571428572	98.99999999999994
412428670	1441066947	30.998374889458606	122.47094318655905	9.2	105.22857142857144	98.99999999999994
412428670	1441066948	30.998363836042554	122.470990186473	9.2	105.24285714285715	98.99999999999994
412428670	1441066949	30.998352774855903	122.47103744350697	9.2	105.25714285714287	98.99999999999994
412428670	1441066950	30.99834169914337	122.47108494718377	9.2	105.27142857142859	98.99999999999994
412428670	1441066951	30.998330602149785	122.47113268702613	9.2	105.28571428571429	98.99999999999994
412428670	1441066952	30.998319477119892	122.47118065255692	9.2	105.3	98.99999999999994
412428670	1441066953	30.998308317298477	122.47122883329882	9.2	105.31428571428573	98.99999999999994
412428670	1441066954	30.99829711593036	122.47127721877463	9.2	105.32857142857144	98.99999999999994
412428670	1441066955	30.998285866260357	122.47132579850712	9.2	105.34285714285714	98.99999999999994
412428670	1441066956	30.998274561533304	122.47137456201898	9.2	105.35714285714286	98.99999999999994
412428670	1441066957	30.99826319499406	122.47142349883298	9.2	105.37142857142858	98.99999999999994
412428670	1441066958	30.998251759887488	122.4714725984718	9.2	105.38571428571429	98.99999999999994
412428670	1441066959	30.99824024945846	122.47152185045822	9.2	105.4	98.99999999999994
412428670	1441066960	30.99822865695188	122.47157124431483	9.2	105.41428571428573	98.99999999999994
412428670	1441066961	30.998216975612667	122.47162076956442	9.2	105.42857142857143	98.99999999999994
412428670	1441066962	30.998205198685742	122.47167041572965	9.2	105.44285714285715	98.99999999999994
412428670	1441066963	30.998193319416036	122.47172017233316	9.2	105.45714285714286	98.99999999999994
412428670	1441066964	30.99818133104854	122.47177002889762	9.2	105.47142857142858	98.99999999999994
412428670	1441066965	30.99816922682819	122.47181997494569	9.2	105.4857142857143	98.99999999999994
412428670	1441066966	30.998157000000003	122.47187000000001	9.2	105.5	98.99999999999994
412428670	1441066967	30.99814465296303	122.47192006744869	9.2	105.55555555555556	98.99999999999994
412428670	1441066968	30.99813222473277	122.47197003614198	9.2	105.61111111111111	98.99999999999994
412428670	1441066969	30.998119763478936	122.47201973879574	9.2	105.66666666666667	98.99999999999994
412428670	1441066970	30.998107317371574	122.47206900812604	9.2	105.72222222222223	98.99999999999994
412428670	1441066971	30.998094934580962	122.47211767684907	9.2	105.77777777777777	98.99999999999994
412428670	1441066972	30.99808266327763	122.47216557768132	9.2	105.83333333333333	98.99999999999994
412428670	1441066973	30.99807055163232	122.47221254333935	9.2	105.88888888888889	98.99999999999994
412428670	1441066974	30.998058647816045	122.47225840653994	9.2	105.94444444444444	98.99999999999994
412428670	1441066975	30.998047	122.47230299999998	9.2	106.0	98.99999999999994
412428670	1441066976	30.99803564016712	122.47234623992108	9.209090909090909	105.95454545454545	98.99999999999994
412428670	1441066977	30.998024535546488	122.47238837644268	9.218181818181817	105.9090909090909	98.99999999999994
412428670	1441066978	30.998013637178303	122.47242974318854	9.227272727272727	105.86363636363636	98.99999999999994
412428670	1441066979	30.99800289610233	122.47247067378213	9.236363636363636	105.81818181818181	98.99999999999994
412428670	1441066980	30.997992263357865	122.47251150184674	9.245454545454546	105.77272727272728	98.99999999999994
412428670	1441066981	30.997981689983813	122.47255256100543	9.254545454545454	105.72727272727272	98.99999999999994
412428670	1441066982	30.997971127018623	122.47259418488096	9.263636363636364	105.68181818181819	98.99999999999994
412428670	1441066983	30.997960525500314	122.47263670709593	9.272727272727273	105.63636363636364	98.99999999999994
412428670	1441066984	30.997949836466486	122.47268046127274	9.281818181818183	105.5909090909091	98.99999999999994
412428670	1441066985	30.997939010954184	122.47272578103347	9.290909090909091	105.54545454545455	98.99999999999994
412428670	1441066986	30.997927999999995	122.47277300000002	9.3	105.5	98.99999999999994
412428670	1441066987	30.99791676907399	122.47282233453394	9.28888888888889	105.43333333333334	98.99999999999994
412428670	1441066988	30.997905341382406	122.47287353195665	9.277777777777779	105.36666666666667	98.99999999999994
412428670	1441066989	30.997893754565997	122.47292622232963	9.266666666666667	105.3	98.99999999999994
412428670	1441066990	30.997882046266042	122.4729800357147	9.255555555555556	105.23333333333333	98.99999999999994
412428670	1441066991	30.99787025412439	122.47303460217381	9.244444444444444	105.16666666666667	98.99999999999994
412428670	1441066992	30.99785841578354	122.47308955176923	9.233333333333333	105.10000000000001	98.99999999999994
412428670	1441066993	30.997846568886597	122.47314451456353	9.222222222222221	105.03333333333333	98.99999999999994
412428670	1441066994	30.9978347510773	122.47319912061943	9.21111111111111	104.96666666666667	98.99999999999994
412428670	1441066995	30.997822999999997	122.473253	9.2	104.9	98.99999999999994
412428670	1441066996	30.997811350858235	122.4733058493279	9.2	104.89	98.99999999999994
412428670	1441066997	30.99779982909026	122.47335763146347	9.2	104.88000000000001	98.99999999999994
412428670	1441066998	30.9977884576928	122.47340837582645	9.2	104.87	98.99999999999994
412428670	1441066999	30.99777725966259	122.47345811183665	9.2	104.86	98.99999999999994
412428670	1441067000	30.997766257996236	122.47350686891386	9.2	104.85	98.99999999999994
412428670	1441067001	30.997755475690326	122.47355467647792	9.2	104.83999999999999	98.99999999999994
412428670	1441067002	30.997744935741334	122.47360156394869	9.2	104.83	98.99999999999994
412428670	1441067003	30.997734661145707	122.47364756074602	9.2	104.82	98.99999999999994
412428670	1441067004	30.997724674899825	122.47369269628985	9.2	104.80999999999999	98.99999999999994
412428670	1441067005	30.997715000000003	122.47373700000001	9.2	104.8	98.99999999999994
412428670	1441067006	30.9977056420084	122.47378053753793	9.2	104.69	98.89999999999995
412428670	1441067007	30.997696536750762	122.47382351953073	9.2	104.58	98.79999999999995
412428670	1441067008	30.997687602618406	122.47386619284671	9.2	104.46999999999998	98.69999999999995
412428670	1441067009	30.997678758002287	122.47390880435404	9.2	104.36	98.59999999999995
412428670	1441067010	30.997669921293095	122.47395160092053	9.2	104.25	98.49999999999996
412428670	1441067011	30.997661010881124	122.47399482941385	9.2	104.14	98.39999999999995
412428670	1441067012	30.99765194515638	122.47403873670144	9.2	104.02999999999999	98.29999999999994
412428670	1441067013	30.997642642508477	122.47408356965045	9.2	103.92	98.19999999999995
412428670	1441067014	30.99763302132673	122.47412957512775	9.2	103.81	98.09999999999995
412428670	1441067015	30.997622999999997	122.474177	9.2	103.7	97.99999999999994
412428670	1441067016	30.997612520947534	122.47422601152611	9.2	103.7090909090909	97.99999999999994
412428670	1441067017	30.99760162271142	122.47427645853507	9.2	103.71818181818182	97.99999999999994
412428670	1441067018	30.99759036786476	122.47432811024859	9.2	103.72727272727272	97.99999999999994
412428670	1441067019	30.997578818980976	122.47438073588859	9.2	103.73636363636363	97.99999999999994
412428670	1441067020	30.997567038633846	122.47443410467721	9.2	103.74545454545454	97.99999999999994
412428670	1441067021	30.997555089397512	122.47448798583682	9.2	103.75454545454545	97.99999999999994
412428670	1441067022	30.99754303384651	122.47454214859003	9.2	103.76363636363637	97.99999999999994
412428670	1441067023	30.997530934555762	122.4745963621597	9.2	103.77272727272728	97.99999999999994
412428670	1441067024	30.997518854100562	122.47465039576898	9.2	103.78181818181817	97.99999999999994
412428670	1441067025	30.99750685505662	122.47470401864119	9.2	103.79090909090908	97.99999999999994
412428670	1441067026	30.997495000000004	122.474757	9.2	103.8	97.99999999999994
412428670	1441067027	30.99748334175536	122.47480914489077	9.2	103.76666666666665	97.99999999999994
412428670	1441067028	30.997471894140343	122.47486040164537	9.2	103.73333333333332	97.99999999999994
412428670	1441067029	30.99746066122085	122.47491075441718	9.2	103.7	97.99999999999994
412428670	1441067030	30.997449647062766	122.47496018735959	9.2	103.66666666666667	97.99999999999994
412428670	1441067031	30.997438855732	122.47500868462602	9.2	103.63333333333333	97.99999999999994
412428670	1441067032	30.99742829129441	122.47505623036987	9.2	103.6	97.99999999999994
412428670	1441067033	30.997417957815966	122.47510280874454	9.2	103.56666666666668	97.99999999999994
412428670	1441067034	30.997407859362525	122.47514840390346	9.2	103.53333333333333	97.99999999999994
412428670	1441067035	30.997398000000004	122.47519300000002	9.2	103.5	97.99999999999994
412428670	1441067036	30.99738837741589	122.47523662620135	9.181818181818182	103.46363636363637	97.99999999999994
412428670	1441067037	30.99737896378393	122.47527949172945	9.163636363636362	103.42727272727272	97.99999999999994
412428670	1441067038	30.99736972489904	122.47532185081987	9.145454545454545	103.39090909090909	97.99999999999994
412428670	1441067039	30.99736062655588	122.47536395770794	9.127272727272727	103.35454545454544	97.99999999999994
412428670	1441067040	30.997351634548757	122.47540606662895	9.10909090909091	103.31818181818183	97.99999999999994
412428670	1441067041	30.997342714671607	122.47544843181794	9.09090909090909	103.28181818181818	97.99999999999994
412428670	1441067042	30.997333832718056	122.47549130750987	9.072727272727272	103.24545454545455	97.99999999999994
412428670	1441067043	30.99732495448139	122.47553494793948	9.054545454545455	103.2090909090909	97.99999999999994
412428670	1441067044	30.997316045754527	122.4755796073414	9.036363636363637	103.17272727272727	97.99999999999994
412428670	1441067045	30.997307072330017	122.47562553995014	9.018181818181818	103.13636363636363	97.99999999999994
412428670	1441067046	30.997297999999997	122.475673	9.0	103.1	97.99999999999994
412428670	1441067047	30.99728879969479	122.47572215143165	9.0	103.05555555555556	98.11111111111106
412428670	1441067048	30.997279462898803	122.4757727970118	9.0	103.0111111111111	98.22222222222217
412428670	1441067049	30.997269986235366	122.47582464921376	9.0	102.96666666666667	98.33333333333327
412428670	1441067050	30.997260366328213	122.47587742051093	9.0	102.92222222222222	98.44444444444439
412428670	1441067051	30.99725059980156	122.47593082337676	9.0	102.87777777777778	98.55555555555551
412428670	1441067052	30.997240683280026	122.47598457028487	9.0	102.83333333333333	98.66666666666661
412428670	1441067053	30.99723061338878	122.47603837370889	9.0	102.78888888888889	98.77777777777773
412428670	1441067054	30.9972203867534	122.47609194612264	9.0	102.74444444444444	98.88888888888884
412428670	1441067055	30.997209999999992	122.47614500000002	9.0	102.7	98.99999999999994
412428670	1441067056	30.997199460171224	122.4761972890514	9.0	102.8	98.99999999999994
412428670	1441067057	30.997188815974535	122.47624873193277	9.0	102.9	98.99999999999994
412428670	1441067058	30.99717812653353	122.47629928853675	9.0	103.0	98.99999999999994
412428670	1441067059	30.99716745097191	122.47634891875599	9.0	103.1	98.99999999999994
412428670	1441067060	30.997156848413375	122.47639758248334	9.0	103.19999999999999	98.99999999999994
412428670	1441067061	30.997146377981696	122.47644523961178	9.0	103.3	98.99999999999994
412428670	1441067062	30.997136098800674	122.47649185003436	9.0	103.4	98.99999999999994
412428670	1441067063	30.99712606999413	122.47653737364438	9.0	103.5	98.99999999999994
412428670	1441067064	30.99711635068594	122.47658177033512	9.0	103.6	98.99999999999994
412428670	1441067065	30.997106999999996	122.476625	9.0	103.7	98.99999999999994
412428670	1441067066	30.99709805228573	122.47666707624587	9.0	103.63000000000001	98.99999999999994
412428670	1441067067	30.997089442794497	122.47670822753265	9.0	103.56	98.99999999999994
412428670	1441067068	30.99708108200282	122.47674873603329	9.0	103.49	98.99999999999994
412428670	1441067069	30.997072880386842	122.47678888392043	9.0	103.42	98.99999999999994
412428670	1441067070	30.99706474842237	122.47682895336655	9.0	103.35000000000001	98.99999999999994
412428670	1441067071	30.997056596584823	122.47686922654384	9.0	103.28	98.99999999999994
412428670	1441067072	30.997048335349284	122.47690998562423	9.0	103.21000000000001	98.99999999999994
412428670	1441067073	30.99703987519048	122.47695151277948	9.0	103.14000000000001	98.99999999999994
412428670	1441067074	30.997031126582733	122.476994090181	9.0	103.07000000000001	98.99999999999994
412428670	1441067075	30.997022000000005	122.47703800000001	9.0	103.0	98.99999999999994
412428670	1441067076	30.997012431417875	122.47708344352945	9.0	103.01818181818183	98.99999999999994
412428670	1441067077	30.99700245881998	122.47713029855059	9.0	103.03636363636363	98.99999999999994
412428670	1441067078	30.996992145692253	122.47717836196685	9.0	103.05454545454546	98.99999999999994
412428670	1441067079	30.99698155552087	122.47722743068185	9.0	103.07272727272728	98.99999999999994
412428670	1441067080	30.996970751792272	122.47727730159941	9.0	103.09090909090911	98.99999999999994
412428670	1441067081	30.996959797993227	122.4773277716236	9.0	103.10909090909091	98.99999999999994
412428670	1441067082	30.99694875761082	122.47737863765865	9.0	103.12727272727273	98.99999999999994
412428670	1441067083	30.99693769413241	122.47742969660901	9.0	103.14545454545456	98.99999999999994
412428670	1441067084	30.99692667104573	122.47748074537938	9.0	103.16363636363637	98.99999999999994
412428670	1441067085	30.99691575183881	122.47753158087465	9.0	103.18181818181819	98.99999999999994
412428670	1441067086	30.996905	122.477582	9.0	103.2	98.99999999999994
412428670	1441067087	30.99689446802339	122.4776318211601	9.0	103.1875	98.99999999999994
412428670	1441067088	30.996884164425136	122.47768094875707	9.0	103.17500000000001	98.99999999999994
412428670	1441067089	30.996874086726862	122.47772930869249	9.0	103.16250000000001	98.99999999999994
412428670	1441067090	30.99686423245032	122.47777682686785	9.0	103.14999999999999	98.99999999999994
412428670	1441067091	30.99685459911739	122.47782342918474	9.0	103.1375	98.99999999999994
412428670	1441067092	30.996845184249995	122.47786904154466	9.0	103.125	98.99999999999994
412428670	1441067093	30.996835985370154	122.47791358984924	9.0	103.1125	98.99999999999994
412428670	1441067094	30.996826999999996	122.477957	9.0	103.1	98.99999999999994
412428670	1441067095	30.996818217023286	122.47799925624703	8.991666666666667	103.08333333333334	98.91666666666661
412428670	1441067096	30.996809590770273	122.47804057623422	8.983333333333334	103.06666666666666	98.83333333333329
412428670	1441067097	30.996801066932466	122.47808123595374	8.975	103.05	98.74999999999996
412428670	1441067098	30.996792591201025	122.47812151139756	8.966666666666667	103.03333333333335	98.66666666666661
412428670	1441067099	30.99678410926674	122.47816167855753	8.958333333333334	103.01666666666667	98.58333333333329
412428670	1441067100	30.99677556682006	122.47820201342518	8.95	103.0	98.49999999999996
412428670	1441067101	30.99676690955111	122.47824279199202	8.941666666666666	102.98333333333335	98.41666666666661
412428670	1441067102	30.996758083149608	122.47828429024928	8.933333333333334	102.96666666666667	98.33333333333327
412428670	1441067103	30.996749033304962	122.47832678418798	8.925	102.95	98.24999999999994
412428670	1441067104	30.996739705706155	122.47837054979895	8.916666666666668	102.93333333333335	98.16666666666661
412428670	1441067105	30.996730046041794	122.47841586307283	8.908333333333333	102.91666666666667	98.08333333333329
412428670	1441067106	30.99672	122.47846300000002	8.9	102.9	97.99999999999994
412428670	1441067107	30.99670953900618	122.47851212431385	8.9	102.85555555555555	97.99999999999994
412428670	1441067108	30.99669873743642	122.4785629507206	8.9	102.81111111111112	97.99999999999994
412428670	1441067109	30.996687695405015	122.47861508167004	8.9	102.76666666666667	97.99999999999994
412428670	1441067110	30.996676513026834	122.47866811961235	8.9	102.72222222222223	97.99999999999994
412428670	1441067111	30.99666529041735	122.47872166699808	8.9	102.67777777777778	97.99999999999994
412428670	1441067112	30.996654127692796	122.47877532627817	8.9	102.63333333333334	97.99999999999994
412428670	1441067113	30.99664312496993	122.47882869990397	8.9	102.58888888888889	97.99999999999994
412428670	1441067114	30.996632382366293	122.4788813903272	8.9	102.54444444444445	97.99999999999994
412428670	1441067115	30.996621999999995	122.478933	8.9	102.5	97.99999999999994
412428670	1441067116	30.99661205346672	122.47898322024831	8.9	102.53999999999999	97.99999999999994
412428670	1441067117	30.996602520270176	122.47903209789231	8.9	102.58	97.99999999999994
412428670	1441067118	30.996593353390796	122.47907976862548	8.9	102.62	97.99999999999994
412428670	1441067119	30.996584505808823	122.47912636814114	8.9	102.66	97.99999999999994
412428670	1441067120	30.996575930504214	122.47917203213242	8.9	102.7	97.99999999999994
412428670	1441067121	30.996567580456762	122.47921689629236	8.9	102.74	97.99999999999994
412428670	1441067122	30.996559408646004	122.4792610963138	8.9	102.77999999999999	97.99999999999994
412428670	1441067123	30.996551368051325	122.4793047678895	8.9	102.82000000000001	97.99999999999994
412428670	1441067124	30.996543411651878	122.479348046712	8.9	102.86	97.99999999999994
412428670	1441067125	30.99653549242665	122.47939106847377	8.9	102.9	97.99999999999994
412428670	1441067126	30.99652756335442	122.47943396886717	8.9	102.94	97.99999999999994
412428670	1441067127	30.99651957741384	122.47947688358435	8.9	102.97999999999999	97.99999999999994
412428670	1441067128	30.9965114875833	122.47951994831742	8.9	103.02000000000001	97.99999999999994
412428670	1441067129	30.996503246841076	122.47956329875832	8.9	103.06	97.99999999999994
412428670	1441067130	30.996494808165203	122.47960707059886	8.9	103.1	97.99999999999994
412428670	1441067131	30.99648612453358	122.47965139953072	8.9	103.14	97.99999999999994
412428670	1441067132	30.996477148923862	122.47969642124546	8.9	103.17999999999999	97.99999999999994
412428670	1441067133	30.996467834313567	122.47974227143447	8.9	103.22	97.99999999999994
412428670	1441067134	30.99645813367993	122.47978908578897	8.9	103.26	97.99999999999994
412428670	1441067135	30.996448	122.479837	8.9	103.3	97.99999999999994
412428670	1441067136	30.99643741141969	122.47988609682494	8.9	103.2090909090909	97.99999999999994
412428670	1441067137	30.996426446761184	122.4799362472868	8.9	103.11818181818182	97.99999999999994
412428670	1441067138	30.996415210015908	122.47998726947523	8.9	103.02727272727273	97.99999999999994
412428670	1441067139	30.996403805175625	122.4800389814802	8.9	102.93636363636362	97.99999999999994
412428670	1441067140	30.996392336232347	122.48009120139203	8.9	102.84545454545454	97.99999999999994
412428670	1441067141	30.996380907178388	122.48014374730124	8.9	102.75454545454545	97.99999999999994
412428670	1441067142	30.996369622006352	122.48019643729874	8.9	102.66363636363637	97.99999999999994
412428670	1441067143	30.996358584709135	122.4802490894757	8.9	102.57272727272728	97.99999999999994
412428670	1441067144	30.99634789927995	122.48030152192366	8.9	102.48181818181817	97.99999999999994
412428670	1441067145	30.9963376697123	122.48035355273439	8.9	102.39090909090909	97.99999999999994
412428670	1441067146	30.99632799999999	122.48040500000002	8.9	102.3	97.99999999999994
412428670	1441067147	30.996318962347257	122.48045570966137	8.887500000000001	102.3	97.99999999999994
412428670	1441067148	30.99631050179913	122.48050563905343	8.875	102.3	97.99999999999994
412428670	1441067149	30.996302531610848	122.48055477335944	8.8625	102.3	97.99999999999994
412428670	1441067150	30.996294965037613	122.4806030977625	8.850000000000001	102.3	97.99999999999994
412428670	1441067151	30.9962877153347	122.48065059744549	8.8375	102.3	97.99999999999994
412428670	1441067152	30.996280695757292	122.48069725759109	8.825000000000001	102.3	97.99999999999994
412428670	1441067153	30.996273819560642	122.48074306338181	8.8125	102.3	97.99999999999994
412428670	1441067154	30.996267000000003	122.480788	8.8	102.3	97.99999999999994
412428670	1441067155	30.996260160164184	122.48083208789977	8.808333333333334	102.29166666666666	98.08333333333329
412428670	1441067156	30.99625326247624	122.4808754886226	8.816666666666666	102.28333333333333	98.16666666666661
412428670	1441067157	30.99624627919254	122.48091839898184	8.825000000000001	102.275	98.24999999999994
412428670	1441067158	30.996239182569177	122.48096101579071	8.833333333333334	102.26666666666667	98.33333333333327
412428670	1441067159	30.996231944862004	122.48100353586236	8.841666666666667	102.25833333333334	98.41666666666661
412428670	1441067160	30.996224538326594	122.48104615600975	8.850000000000001	102.25	98.49999999999996
412428670	1441067161	30.996216935218275	122.48108907304581	8.858333333333334	102.24166666666666	98.58333333333329
412428670	1441067162	30.996209107792094	122.48113248378334	8.866666666666667	102.23333333333333	98.66666666666661
412428670	1441067163	30.996201028302806	122.48117658503506	8.875	102.22500000000001	98.74999999999996
412428670	1441067164	30.99619266900495	122.48122157361345	8.883333333333333	102.21666666666667	98.83333333333329
412428670	1441067165	30.99618400215272	122.481267646331	8.891666666666667	102.20833333333334	98.91666666666661
412428670	1441067166	30.996175	122.481315	8.9	102.2	98.99999999999994
412428670	1441067167	30.996165645381637	122.48136376978984	8.887500000000001	102.1875	98.99999999999994
412428670	1441067168	30.99615596345723	122.48141384429906	8.875	102.17500000000001	98.99999999999994
412428670	1441067169	30.99614598996785	122.48146505048355	8.8625	102.16250000000001	98.99999999999994
412428670	1441067170	30.996135760654724	122.48151721529929	8.850000000000001	102.15	98.99999999999994
412428670	1441067171	30.996125311259437	122.48157016570246	8.8375	102.13749999999999	98.99999999999994
412428670	1441067172	30.99611467752379	122.48162372864932	8.825000000000001	102.125	98.99999999999994
412428670	1441067173	30.996103895189854	122.4816777310963	8.8125	102.1125	98.99999999999994
412428670	1441067174	30.996092999999995	122.481732	8.8	102.1	98.99999999999994
412428670	1441067175	30.996082029394536	122.48178635702409	8.811111111111112	102.08888888888889	98.99999999999994
412428670	1441067176	30.996071027604618	122.48184060266044	8.822222222222223	102.07777777777778	98.99999999999994
412428670	1441067177	30.99606004055938	122.4818945321081	8.833333333333334	102.06666666666666	98.99999999999994
412428670	1441067178	30.996049114188292	122.48194794056626	8.844444444444445	102.05555555555556	98.99999999999994
412428670	1441067179	30.99603829442121	122.4820006232343	8.855555555555556	102.04444444444444	98.99999999999994
412428670	1441067180	30.996027627188216	122.48205237531185	8.866666666666667	102.03333333333335	98.99999999999994
412428670	1441067181	30.996017158419814	122.48210299199864	8.877777777777778	102.02222222222223	98.99999999999994
412428670	1441067182	30.996006934046733	122.48215226849469	8.88888888888889	102.01111111111112	98.99999999999994
412428670	1441067183	30.995997	122.4822	8.9	102.0	98.99999999999994
412428670	1441067184	30.995987387167176	122.48224605721876	8.89090909090909	102.00909090909092	98.99999999999994
412428670	1441067185	30.99597806626092	122.48229061287049	8.881818181818183	102.01818181818183	98.99999999999994
412428670	1441067186	30.995968992949813	122.48233391517846	8.872727272727273	102.02727272727272	98.99999999999994
412428670	1441067187	30.995960122902076	122.48237621236578	8.863636363636363	102.03636363636363	98.99999999999994
412428670	1441067188	30.995951411785537	122.4824177526553	8.854545454545455	102.04545454545455	98.99999999999994
412428670	1441067189	30.995942815267725	122.48245878426977	8.845454545454546	102.05454545454546	98.99999999999994
412428670	1441067190	30.995934289015835	122.48249955543174	8.836363636363638	102.06363636363636	98.99999999999994
412428670	1441067191	30.99592578869673	122.48254031436356	8.827272727272728	102.07272727272728	98.99999999999994
412428670	1441067192	30.995917269976943	122.48258130928754	8.818181818181818	102.08181818181818	98.99999999999994
412428670	1441067193	30.99590868852274	122.48262278842572	8.80909090909091	102.0909090909091	98.99999999999994
412428670	1441067194	30.995900000000002	122.482665	8.8	102.1	98.99999999999994
412428670	1441067195	30.995891168032266	122.48270813492795	8.8	102.19166666666666	98.91666666666661
412428670	1441067196	30.99588218807462	122.48275215491037	8.8	102.28333333333333	98.83333333333329
412428670	1441067197	30.995873063540177	122.48279696434382	8.8	102.375	98.74999999999996
412428670	1441067198	30.99586379784217	122.48284246762498	8.8	102.46666666666667	98.66666666666661
412428670	1441067199	30.995854394393955	122.48288856915048	8.8	102.55833333333334	98.58333333333329
412428670	1441067200	30.99584485660901	122.48293517331707	8.8	102.65	98.49999999999996
412428670	1441067201	30.995835187900948	122.48298218452148	8.8	102.74166666666667	98.41666666666661
412428670	1441067202	30.995825391683532	122.48302950716052	8.8	102.83333333333334	98.33333333333327
412428670	1441067203	30.995815471370623	122.48307704563098	8.8	102.92500000000001	98.24999999999994
412428670	1441067204	30.99580543037627	122.48312470432977	8.8	103.01666666666667	98.16666666666661
412428670	1441067205	30.99579527211462	122.48317238765378	8.8	103.10833333333333	98.08333333333329
412428670	1441067206	30.995784999999998	122.48322	8.8	103.2	97.99999999999994
412428670	1441067207	30.995774628903597	122.48326744211064	8.787500000000001	103.03750000000001	97.99999999999994
412428670	1441067208	30.995764219523778	122.48331460010898	8.775	102.87500000000001	97.99999999999994
412428670	1441067209	30.995753844015805	122.48336135646372	8.7625	102.7125	97.99999999999994
412428670	1441067210	30.99574357453513	122.48340759364369	8.75	102.55000000000001	97.99999999999994
412428670	1441067211	30.995733483237377	122.48345319411798	8.7375	102.3875	97.99999999999994
412428670	1441067212	30.99572364227829	122.48349804035585	8.725	102.22500000000001	97.99999999999994
412428670	1441067213	30.99571412381381	122.48354201482668	8.712499999999999	102.06250000000001	97.99999999999994
412428670	1441067214	30.995705	122.48358500000002	8.7	101.9	97.99999999999994
412428670	1441067215	30.99569632241344	122.48362693976013	8.708333333333332	101.98333333333335	98.08333333333329
412428670	1441067216	30.99568806031212	122.48366802364922	8.716666666666667	102.06666666666668	98.16666666666661
412428670	1441067217	30.99568016237409	122.48370850262391	8.725	102.15	98.24999999999994
412428670	1441067218	30.99567257727709	122.48374862764058	8.733333333333333	102.23333333333333	98.33333333333327
412428670	1441067219	30.995665253698522	122.48378864965545	8.741666666666667	102.31666666666668	98.41666666666661
412428670	1441067220	30.99565814031548	122.48382881962463	8.75	102.40000000000002	98.49999999999996
412428670	1441067221	30.995651185804757	122.48386938850399	8.758333333333333	102.48333333333335	98.58333333333329
412428670	1441067222	30.995644338842812	122.48391060724929	8.766666666666667	102.56666666666668	98.66666666666661
412428670	1441067223	30.99563754810576	122.48395272681617	8.775	102.65000000000002	98.74999999999996
412428670	1441067224	30.99563076226939	122.48399599816008	8.783333333333333	102.73333333333335	98.83333333333329
412428670	1441067225	30.99562393000912	122.48404067223629	8.791666666666668	102.81666666666668	98.91666666666661
412428670	1441067226	30.99561699999999	122.48408699999999	8.8	102.9	98.99999999999994
412428670	1441067227	30.995609921147153	122.48413513031736	8.8	102.91250000000001	98.99999999999994
412428670	1441067228	30.99560264327766	122.48418480369948	8.8	102.92500000000001	98.99999999999994
412428670	1441067229	30.99559511644959	122.48423565856865	8.8	102.93750000000001	98.99999999999994
412428670	1441067230	30.99558729072148	122.48428733334717	8.8	102.95	98.99999999999994
412428670	1441067231	30.995579116152488	122.4843394664573	8.8	102.9625	98.99999999999994
412428670	1441067232	30.99557054280228	122.4843916963213	8.8	102.97500000000001	98.99999999999994
412428670	1441067233	30.995561520731155	122.48444366136144	8.8	102.98750000000001	98.99999999999994
412428670	1441067234	30.995551999999993	122.484495	8.8	103.0	98.99999999999994
412428670	1441067235	30.995541960290257	122.48454541427203	8.790000000000001	102.98	98.89999999999995
412428670	1441067236	30.995531499763985	122.48459486066332	8.780000000000001	102.96000000000001	98.79999999999995
412428670	1441067237	30.995520746203262	122.48464335927278	8.77	102.94000000000001	98.69999999999995
412428670	1441067238	30.99550982739016	122.4846909301994	8.76	102.92000000000002	98.59999999999995
412428670	1441067239	30.995498871106655	122.48473759354259	8.75	102.9	98.49999999999996
412428670	1441067240	30.995488005134703	122.48478336940191	8.74	102.88	98.39999999999995
412428670	1441067241	30.995477357256213	122.48482827787714	8.73	102.86	98.29999999999994
412428670	1441067242	30.99546705525307	122.48487233906836	8.719999999999999	102.84	98.19999999999995
412428670	1441067243	30.99545722690706	122.48491557307584	8.709999999999999	102.82000000000001	98.09999999999995
412428670	1441067244	30.995448000000003	122.484958	8.7	102.80000000000001	97.99999999999994
412428670	1441067245	30.99543946418861	122.48499967361742	8.7	102.56363636363638	97.99999999999994
412428670	1441067246	30.995431556629395	122.48504078240843	8.7	102.32727272727273	97.99999999999994
412428670	1441067247	30.99542417635355	122.485081548529	8.7	102.0909090909091	97.99999999999994
412428670	1441067248	30.99541722239205	122.48512219413492	8.7	101.85454545454546	97.99999999999994
412428670	1441067249	30.995410593775507	122.48516294138166	8.7	101.61818181818182	97.99999999999994
412428670	1441067250	30.99540418953429	122.48520401242453	8.7	101.38181818181818	97.99999999999994
412428670	1441067251	30.995397908698457	122.48524562941861	8.7	101.14545454545456	97.99999999999994
412428670	1441067252	30.99539165029781	122.4852880145187	8.7	100.9090909090909	97.99999999999994
412428670	1441067253	30.995385313361805	122.48533138987945	8.7	100.67272727272727	97.99999999999994
412428670	1441067254	30.995378796919596	122.48537597765518	8.7	100.43636363636364	97.99999999999994
412428670	1441067255	30.995371999999996	122.485422	8.7	100.2	97.99999999999994
412428670	1441067256	30.995364849546803	122.48546960283683	8.709090909090909	100.08181818181819	97.99999999999994
412428670	1441067257	30.995357384165235	122.48551862716452	8.718181818181817	99.96363636363637	97.99999999999994
412428670	1441067258	30.995349670376036	122.48556883775113	8.727272727272727	99.84545454545454	97.99999999999994
412428670	1441067259	30.995341774700368	122.48561999936496	8.736363636363636	99.72727272727273	97.99999999999994
412428670	1441067260	30.99533376365969	122.48567187677439	8.745454545454546	99.60909090909091	97.99999999999994
412428670	1441067261	30.99532570377582	122.48572423474816	8.754545454545454	99.4909090909091	97.99999999999994
412428670	1441067262	30.995317661571008	122.48577683805509	8.763636363636364	99.37272727272727	97.99999999999994
412428670	1441067263	30.995309703567848	122.48582945146433	8.772727272727273	99.25454545454546	97.99999999999994
412428670	1441067264	30.995301896289305	122.48588183974518	8.781818181818183	99.13636363636364	97.99999999999994
412428670	1441067265	30.99529430625878	122.48593376766713	8.790909090909091	99.01818181818182	97.99999999999994
412428670	1441067266	30.995287	122.48598499999999	8.8	98.9	97.99999999999994
412428670	1441067267	30.9952800249968	122.48603533747101	8.787500000000001	98.8375	97.99999999999994
412428670	1441067268	30.995273352572074	122.4860847246369	8.775	98.77500000000002	97.99999999999994
412428670	1441067269	30.995266935008463	122.48613314201165	8.7625	98.7125	97.99999999999994
412428670	1441067270	30.995260724588615	122.48618057010911	8.75	98.65	97.99999999999994
412428670	1441067271	30.995254673595184	122.48622698944305	8.7375	98.5875	97.99999999999994
412428670	1441067272	30.995248734310824	122.48627238052717	8.725	98.525	97.99999999999994
412428670	1441067273	30.995242859018212	122.48631672387499	8.712499999999999	98.4625	97.99999999999994
412428670	1441067274	30.995236999999996	122.48636	8.7	98.4	97.99999999999994
412428670	1441067275	30.9952311161408	122.48640223514656	8.7	98.50833333333334	97.99999999999994
412428670	1441067276	30.99522519273299	122.48644363848271	8.7	98.61666666666667	97.99999999999994
412428670	1441067277	30.995219221670567	122.48648446490738	8.7	98.72500000000002	97.99999999999994
412428670	1441067278	30.995213194847206	122.48652496931942	8.7	98.83333333333334	97.99999999999994
412428670	1441067279	30.99520710415628	122.48656540661766	8.7	98.94166666666668	97.99999999999994
412428670	1441067280	30.995200941490783	122.48660603170075	8.7	99.05000000000001	97.99999999999994
412428670	1441067281	30.99519469874344	122.48664709946736	8.7	99.15833333333335	97.99999999999994
412428670	1441067282	30.995188367806637	122.48668886481605	8.7	99.26666666666667	97.99999999999994
412428670	1441067283	30.99518194057239	122.48673158264532	8.7	99.375	97.99999999999994
412428670	1441067284	30.995175408932404	122.48677550785352	8.7	99.48333333333335	97.99999999999994
412428670	1441067285	30.995168764777983	122.48682089533901	8.7	99.59166666666668	97.99999999999994
412428670	1441067286	30.99516200000001	122.486868	8.7	99.7	97.99999999999994
412428670	1441067287	30.995155107336146	122.48691696493111	8.7	99.75	97.99999999999994
412428670	1441067288	30.995148082912575	122.48696748601296	8.7	99.8	97.99999999999994
412428670	1441067289	30.99514092370318	122.48701914732277	8.7	99.85	97.99999999999994
412428670	1441067290	30.995133626682478	122.4870715329378	8.7	99.89999999999999	97.99999999999994
412428670	1441067291	30.99512618882565	122.48712422693549	8.7	99.95	97.99999999999994
412428670	1441067292	30.995118607108484	122.48717681339332	8.7	100.0	97.99999999999994
412428670	1441067293	30.995110878507557	122.48722887638888	8.7	100.05	97.99999999999994
412428670	1441067294	30.995102999999993	122.48728	8.7	100.1	97.99999999999994
412428670	1441067295	30.995094976258528	122.48732986323736	8.7	100.11	97.99999999999994
412428670	1441067296	30.99508684273544	122.48737852484331	8.7	100.11999999999999	97.99999999999994
412428670	1441067297	30.995078642577745	122.48742613849309	8.7	100.13	97.99999999999994
412428670	1441067298	30.995070418932137	122.48747285786204	8.7	100.13999999999999	97.99999999999994
412428670	1441067299	30.995062214945126	122.48751883662554	8.7	100.15	97.99999999999994
412428670	1441067300	30.99505407376297	122.48756422845891	8.7	100.16000000000001	97.99999999999994
412428670	1441067301	30.995046038531672	122.48760918703758	8.7	100.17	97.99999999999994
412428670	1441067302	30.995038152397058	122.487653866037	8.7	100.18	97.99999999999994
412428670	1441067303	30.9950304585047	122.48769841913263	8.7	100.19	97.99999999999994
412428670	1441067304	30.995022999999996	122.487743	8.7	100.2	97.99999999999994
412428670	1441067305	30.99501580417492	122.48778773816991	8.7	100.14	97.99999999999994
412428670	1441067306	30.99500883490861	122.48783266659439	8.7	100.08	97.99999999999994
412428670	1441067307	30.995002040226957	122.48787779408066	8.7	100.02	97.99999999999994
412428670	1441067308	30.994995368155895	122.48792312943583	8.7	99.96000000000001	97.99999999999994
412428670	1441067309	30.99498876672127	122.48796868146691	8.7	99.89999999999999	97.99999999999994
412428670	1441067310	30.994982183948988	122.48801445898086	8.7	99.84	97.99999999999994
412428670	1441067311	30.9949755678649	122.48806047078449	8.7	99.78	97.99999999999994
412428670	1441067312	30.9949688664948	122.48810672568447	8.7	99.72	97.99999999999994
412428670	1441067313	30.994962027864574	122.48815323248749	8.7	99.66	97.99999999999994
412428670	1441067314	30.994954999999994	122.48819999999999	8.7	99.6	97.99999999999994
412428670	1441067315	30.994947745980788	122.488247024441	8.708333333333332	99.65833333333333	98.08333333333329
412428670	1441067316	30.99494028910243	122.48829425167969	8.716666666666667	99.71666666666667	98.16666666666661
412428670	1441067317	30.99493266771441	122.488341614998	8.725	99.775	98.24999999999994
412428670	1441067318	30.994924920166266	122.48838904767784	8.733333333333333	99.83333333333334	98.33333333333327
412428670	1441067319	30.99491708480771	122.48843648300128	8.741666666666667	99.89166666666667	98.41666666666661
412428670	1441067320	30.99490919998853	122.48848385425049	8.75	99.94999999999999	98.49999999999996
412428670	1441067321	30.994901304058576	122.48853109470774	8.758333333333333	100.00833333333333	98.58333333333329
412428670	1441067322	30.994893435367857	122.4885781376554	8.766666666666667	100.06666666666666	98.66666666666661
412428670	1441067323	30.994885632266406	122.48862491637584	8.775	100.125	98.74999999999996
412428670	1441067324	30.994877933104423	122.48867136415166	8.783333333333333	100.18333333333332	98.83333333333329
412428670	1441067325	30.994870376232164	122.48871741426547	8.791666666666668	100.24166666666666	98.91666666666661
412428670	1441067326	30.994863000000006	122.488763	8.8	100.3	98.99999999999994
412428670	1441067327	30.994855819134944	122.48880811330582	8.8	100.4125	98.87499999999994
412428670	1441067328	30.994848753870365	122.48885298080431	8.8	100.52499999999999	98.74999999999996
412428670	1441067329	30.99484170081581	122.48889788778436	8.8	100.6375	98.62499999999994
412428670	1441067330	30.994834556580464	122.48894311953461	8.8	100.74999999999999	98.49999999999996
412428670	1441067331	30.994827217773086	122.4889889613434	8.8	100.8625	98.37499999999994
412428670	1441067332	30.994819581002	122.48903569849878	8.8	100.97500000000001	98.24999999999994
412428670	1441067333	30.994811542875155	122.4890836162885	8.8	101.08749999999999	98.12499999999996
412428670	1441067334	30.994802999999997	122.489133	8.8	101.2	97.99999999999994
412428670	1441067335	30.994793888919695	122.4891840166943	8.8	101.14	97.99999999999994
412428670	1441067336	30.994784305921982	122.48923636052788	8.8	101.08	97.99999999999994
412428670	1441067337	30.99477438723141	122.48928960743152	8.8	101.02	97.99999999999994
412428670	1441067338	30.994764269073116	122.48934333333646	8.8	100.96000000000001	97.99999999999994
412428670	1441067339	30.99475408767301	122.48939711417438	8.8	100.9	97.99999999999994
412428670	1441067340	30.994743979257667	122.48945052587742	8.8	100.84	97.99999999999994
412428670	1441067341	30.994734080054386	122.48950314437819	8.8	100.78	97.99999999999994
412428670	1441067342	30.99472452629116	122.4895545456098	8.8	100.72000000000001	97.99999999999994
412428670	1441067343	30.994715454196616	122.4896043055058	8.8	100.66	97.99999999999994
412428670	1441067344	30.99470699999999	122.489652	8.8	100.60000000000001	97.99999999999994
412428670	1441067345	30.994699255518313	122.4896973499735	8.81	100.57000000000001	98.09999999999995
412428670	1441067346	30.994692134917486	122.48974065609418	8.82	100.54	98.19999999999995
412428670	1441067347	30.99468550795009	122.48978236397642	8.83	100.50999999999999	98.29999999999994
412428670	1441067348	30.99467924436802	122.48982291923406	8.84	100.47999999999999	98.39999999999995
412428670	1441067349	30.994673213922553	122.4898627674807	8.850000000000001	100.45	98.49999999999996
412428670	1441067350	30.9946672863644	122.48990235432954	8.860000000000001	100.42	98.59999999999995
412428670	1441067351	30.99466133144376	122.48994212539351	8.870000000000001	100.39	98.69999999999995
412428670	1441067352	30.99465521891023	122.48998252628513	8.88	100.35999999999999	98.79999999999995
412428670	1441067353	30.99464881851282	122.49002400261666	8.89	100.33	98.89999999999995
412428670	1441067354	30.994642000000002	122.490067	8.9	100.3	98.99999999999994
412428670	1441067355	30.994634665956443	122.49011183038041	8.9	100.42999999999999	98.99999999999994
412428670	1441067356	30.994626850313924	122.49015827103794	8.9	100.55999999999999	98.99999999999994
412428670	1441067357	30.994618619841447	122.4902059655866	8.9	100.69	98.99999999999994
412428670	1441067358	30.994610041308544	122.49025455764053	8.9	100.82	98.99999999999994
412428670	1441067359	30.99460118148521	122.49030369081416	8.9	100.94999999999999	98.99999999999994
412428670	1441067360	30.994592107141965	122.49035300872214	8.9	101.08	98.99999999999994
412428670	1441067361	30.99458288504993	122.49040215497939	8.9	101.21	98.99999999999994
412428670	1441067362	30.99457358198071	122.49045077320112	8.9	101.33999999999999	98.99999999999994
412428670	1441067363	30.994564264706515	122.49049850700275	8.9	101.46999999999998	98.99999999999994
412428670	1441067364	30.994554999999995	122.49054500000001	8.9	101.6	98.99999999999994
412428670	1441067365	30.99454584287277	122.49059000654965	8.89090909090909	101.66363636363636	98.99999999999994
412428670	1441067366	30.994536801290298	122.49063372397167	8.881818181818183	101.72727272727272	98.99999999999994
412428670	1441067367	30.994527871456054	122.49067646032675	8.872727272727273	101.79090909090908	98.99999999999994
412428670	1441067368	30.994519049573125	122.49071852367545	8.863636363636363	101.85454545454544	98.99999999999994
412428670	1441067369	30.994510331844122	122.49076022207821	8.854545454545455	101.91818181818181	98.99999999999994
412428670	1441067370	30.994501714471316	122.49080186359532	8.845454545454546	101.98181818181818	98.99999999999994
412428670	1441067371	30.99449319365653	122.49084375628703	8.836363636363638	102.04545454545455	98.99999999999994
412428670	1441067372	30.99448476560119	122.49088620821341	8.827272727272728	102.10909090909091	98.99999999999994
412428670	1441067373	30.994476426506335	122.49092952743446	8.818181818181818	102.17272727272727	98.99999999999994
412428670	1441067374	30.99446817257256	122.49097402201005	8.80909090909091	102.23636363636363	98.99999999999994
412428670	1441067375	30.99446	122.49102	8.8	102.3	98.99999999999994
412428670	1441067376	30.994451903196612	122.49106767572371	8.80909090909091	102.21818181818182	98.90909090909085
412428670	1441067377	30.99444386940329	122.49111688853935	8.818181818181818	102.13636363636364	98.81818181818177
412428670	1441067378	30.99443588406948	122.49116738406495	8.827272727272728	102.05454545454546	98.72727272727268
412428670	1441067379	30.99442793264497	122.4912189079185	8.836363636363638	101.97272727272727	98.63636363636358
412428670	1441067380	30.994420000579957	122.49127120571805	8.845454545454546	101.89090909090909	98.54545454545449
412428670	1441067381	30.994412073325	122.49132402308177	8.854545454545455	101.80909090909091	98.4545454545454
412428670	1441067382	30.994404136331077	122.49137710562779	8.863636363636363	101.72727272727273	98.36363636363632
412428670	1441067383	30.9943961750496	122.49143019897436	8.872727272727273	101.64545454545454	98.27272727272722
412428670	1441067384	30.994388174932375	122.49148304873968	8.881818181818183	101.56363636363636	98.18181818181813
412428670	1441067385	30.994380121431615	122.49153540054212	8.89090909090909	101.48181818181818	98.09090909090904
412428670	1441067386	30.994372	122.49158700000001	8.9	101.4	97.99999999999994
412428670	1441067387	30.99436380031438	122.491637662682	8.887500000000001	101.425	97.99999999999994
412428670	1441067388	30.994355528947292	122.49168748395785	8.875	101.45	97.99999999999994
412428670	1441067389	30.99434719669487	122.49173662914748	8.8625	101.475	97.99999999999994
412428670	1441067390	30.994338814353014	122.49178526357092	8.850000000000001	101.5	97.99999999999994
412428670	1441067391	30.994330392717345	122.491833552548	8.8375	101.52499999999999	97.99999999999994
412428670	1441067392	30.994321942583245	122.49188166139866	8.825000000000001	101.55	97.99999999999994
412428670	1441067393	30.99431347474583	122.49192975544271	8.8125	101.57499999999999	97.99999999999994
412428670	1441067394	30.994305	122.491978	8.8	101.6	97.99999999999994
412428670	1441067395	30.99429652710651	122.49202652450866	8.804545454545455	101.61363636363636	98.04545454545449
412428670	1441067396	30.994288056690618	122.49207531488041	8.80909090909091	101.62727272727273	98.09090909090904
412428670	1441067397	30.994279587343726	122.49212432114533	8.813636363636364	101.64090909090909	98.13636363636358
412428670	1441067398	30.994271117657302	122.49217349333352	8.818181818181818	101.65454545454544	98.18181818181813
412428670	1441067399	30.994262646222964	122.49222278147514	8.822727272727274	101.66818181818181	98.22727272727268
412428670	1441067400	30.994254171632313	122.49227213560022	8.827272727272728	101.68181818181817	98.27272727272722
412428670	1441067401	30.9942456924771	122.49232150573899	8.831818181818182	101.69545454545454	98.31818181818176
412428670	1441067402	30.994237207349098	122.4923708419216	8.836363636363638	101.7090909090909	98.36363636363632
412428670	1441067403	30.994228714840194	122.49242009417817	8.840909090909092	101.72272727272727	98.40909090909086
412428670	1441067404	30.994220213542327	122.49246921253892	8.845454545454546	101.73636363636363	98.4545454545454
412428670	1441067405	30.994211702047547	122.49251814703406	8.850000000000001	101.75	98.49999999999996
412428670	1441067406	30.994203178947938	122.49256684769378	8.854545454545455	101.76363636363637	98.54545454545449
412428670	1441067407	30.994194642835676	122.4926152645483	8.85909090909091	101.77727272727273	98.59090909090904
412428670	1441067408	30.994186092302993	122.4926633476279	8.863636363636363	101.7909090909091	98.63636363636358
412428670	1441067409	30.99417752594224	122.4927110469628	8.868181818181819	101.80454545454546	98.68181818181813
412428670	1441067410	30.994168942345787	122.49275831258323	8.872727272727273	101.81818181818183	98.72727272727268
412428670	1441067411	30.99416034010612	122.49280509451955	8.877272727272727	101.83181818181819	98.77272727272721
412428670	1441067412	30.994151717815736	122.49285134280206	8.881818181818183	101.84545454545456	98.81818181818177
412428670	1441067413	30.99414307406723	122.492897007461	8.886363636363637	101.85909090909091	98.86363636363632
412428670	1441067414	30.994134407453302	122.49294203852673	8.89090909090909	101.87272727272727	98.90909090909085
412428670	1441067415	30.994125716566636	122.49298638602964	8.895454545454546	101.88636363636364	98.95454545454541
412428670	1441067416	30.994117	122.49303	8.9	101.9	98.99999999999994
412428670	1441067417	30.994108260237795	122.49307287261948	8.9	101.96666666666668	98.99999999999994
412428670	1441067418	30.99409951533058	122.49311516467435	8.9	102.03333333333335	98.99999999999994
412428670	1441067419	30.99409078722016	122.49315707910223	8.9	102.10000000000001	98.99999999999994
412428670	1441067420	30.994082097848086	122.49319881884058	8.9	102.16666666666667	98.99999999999994
412428670	1441067421	30.994073469155737	122.49324058682687	8.9	102.23333333333333	98.99999999999994
412428670	1441067422	30.994064923084096	122.49328258599856	8.9	102.3	98.99999999999994
412428670	1441067423	30.994056481573974	122.49332501929307	8.9	102.36666666666667	98.99999999999994
412428670	1441067424	30.994048166565864	122.49336808964777	8.9	102.43333333333332	98.99999999999994
412428670	1441067425	30.994040000000002	122.49341200000002	8.9	102.5	98.99999999999994
412428670	1441067426	30.99403199161518	122.49345691535048	8.9	102.41818181818181	98.99999999999994
412428670	1441067427	30.994024102345307	122.49350284895299	8.9	102.33636363636363	98.99999999999994
412428670	1441067428	30.994016280923155	122.49354977612455	8.9	102.25454545454545	98.99999999999994
412428670	1441067429	30.994008476081525	122.4935976721822	8.9	102.17272727272727	98.99999999999994
412428670	1441067430	30.99400063655315	122.49364651244281	8.9	102.0909090909091	98.99999999999994
412428670	1441067431	30.99399271107088	122.49369627222309	8.9	102.0090909090909	98.99999999999994
412428670	1441067432	30.993984648367494	122.49374692683978	8.9	101.92727272727272	98.99999999999994
412428670	1441067433	30.993976397175853	122.4937984516094	8.9	101.84545454545453	98.99999999999994
412428670	1441067434	30.99396790622881	122.49385082184845	8.9	101.76363636363637	98.99999999999994
412428670	1441067435	30.99395912425922	122.49390401287326	8.9	101.68181818181817	98.99999999999994
412428670	1441067436	30.99395	122.49395800000002	8.9	101.6	98.99999999999994
412428670	1441067437	30.993940504104916	122.49401270691803	8.9	101.63333333333333	98.99999999999994
412428670	1441067438	30.993930694911306	122.4940678508093	8.9	101.66666666666666	98.99999999999994
412428670	1441067439	30.993920652677865	122.49412309722936	8.9	101.7	98.99999999999994
412428670	1441067440	30.993910457663894	122.49417811173394	8.9	101.73333333333333	98.99999999999994
412428670	1441067441	30.99390019012922	122.49423255987921	8.9	101.76666666666667	98.99999999999994
412428670	1441067442	30.993889930334294	122.49428610722153	8.9	101.8	98.99999999999994
412428670	1441067443	30.993879758540047	122.49433841931769	8.9	101.83333333333334	98.99999999999994
412428670	1441067444	30.993869755007957	122.49438916172473	8.9	101.86666666666667	98.99999999999994
412428670	1441067445	30.99386000000001	122.494438	8.9	101.9	98.99999999999994
412428670	1441067446	30.993850553707574	122.4944847002834	8.9	101.97777777777779	98.99999999999994
412428670	1441067447	30.993841396038352	122.49452943104392	8.9	102.05555555555556	98.99999999999994
412428670	1441067448	30.993832486828595	122.49457246133271	8.9	102.13333333333334	98.99999999999994
412428670	1441067449	30.993823785914184	122.49461406020076	8.9	102.21111111111111	98.99999999999994
412428670	1441067450	30.993815253130546	122.49465449669877	8.9	102.28888888888889	98.99999999999994
412428670	1441067451	30.993806848312754	122.49469403987736	8.9	102.36666666666667	98.99999999999994
412428670	1441067452	30.993798531295532	122.49473295878695	8.9	102.44444444444444	98.99999999999994
412428670	1441067453	30.993790261913258	122.49477152247778	8.9	102.52222222222221	98.99999999999994
412428670	1441067454	30.993781999999992	122.49481	8.9	102.6	98.99999999999994
412428670	1441067455	30.99377370905272	122.49484864198593	8.9	102.56363636363636	98.99999999999994
412428670	1441067456	30.993765367221236	122.49488762539738	8.9	102.52727272727272	98.99999999999994
412428670	1441067457	30.993756956318396	122.49492710877848	8.9	102.49090909090908	98.99999999999994
412428670	1441067458	30.99374845815686	122.49496725067327	8.9	102.45454545454545	98.99999999999994
412428670	1441067459	30.993739854549098	122.4950082096257	8.9	102.41818181818181	98.99999999999994
412428670	1441067460	30.993731127307324	122.49505014417961	8.9	102.38181818181818	98.99999999999994
412428670	1441067461	30.993722258243544	122.4950932128788	8.9	102.34545454545454	98.99999999999994
412428670	1441067462	30.99371322916956	122.49513757426693	8.9	102.30909090909091	98.99999999999994
412428670	1441067463	30.993704021896857	122.49518338688753	8.9	102.27272727272728	98.99999999999994
412428670	1441067464	30.993694618236685	122.49523080928411	8.9	102.23636363636363	98.99999999999994
412428670	1441067465	30.993684999999992	122.49528000000001	8.9	102.2	98.99999999999994
412428670	1441067466	30.99367516264469	122.49533102129709	8.89090909090909	102.2	98.99999999999994
412428670	1441067467	30.99366515621767	122.49538355031194	8.881818181818183	102.2	98.99999999999994
412428670	1441067468	30.993655044413646	122.49543716790004	8.872727272727273	102.2	98.99999999999994
412428670	1441067469	30.99364489092798	122.49549145491717	8.863636363636363	102.2	98.99999999999994
412428670	1441067470	30.993634759456725	122.49554599221943	8.854545454545455	102.2	98.99999999999994
412428670	1441067471	30.993624713696697	122.49560036066319	8.845454545454546	102.2	98.99999999999994
412428670	1441067472	30.993614817345332	122.49565414110519	8.836363636363638	102.2	98.99999999999994
412428670	1441067473	30.99360513410083	122.49570691440243	8.827272727272728	102.2	98.99999999999994
412428670	1441067474	30.993595727662022	122.49575826141222	8.818181818181818	102.2	98.99999999999994
412428670	1441067475	30.99358666172839	122.49580776299214	8.80909090909091	102.2	98.99999999999994
412428670	1441067476	30.99357799999999	122.495855	8.8	102.2	98.99999999999994
412428670	1441067477	30.993569773606605	122.4958997232955	8.822222222222223	102.31111111111112	98.99999999999994
412428670	1441067478	30.993561883394854	122.49594236374475	8.844444444444445	102.42222222222222	98.99999999999994
412428670	1441067479	30.993554197639757	122.4959835222151	8.866666666666667	102.53333333333333	98.99999999999994
412428670	1441067480	30.99354658461552	122.49602379957352	8.88888888888889	102.64444444444445	98.99999999999994
412428670	1441067481	30.993538912595557	122.4960637966865	8.911111111111111	102.75555555555556	98.99999999999994
412428670	1441067482	30.99353104985252	122.49610411442018	8.933333333333334	102.86666666666667	98.99999999999994
412428670	1441067483	30.99352286465832	122.49614535364022	8.955555555555556	102.97777777777779	98.99999999999994
412428670	1441067484	30.993514225284052	122.49618811521188	8.977777777777778	103.08888888888889	98.99999999999994
412428670	1441067485	30.993504999999992	122.496233	9.0	103.2	98.99999999999994
412428670	1441067486	30.993495102021296	122.49628042426153	8.99090909090909	103.10909090909091	98.99999999999994
412428670	1441067487	30.993484624345985	122.49633006582408	8.981818181818182	103.01818181818183	98.99999999999994
412428670	1441067488	30.993473704918443	122.49638141790825	8.972727272727273	102.92727272727274	98.99999999999994
412428670	1441067489	30.99346248168377	122.49643397373517	8.963636363636363	102.83636363636363	98.99999999999994
412428670	1441067490	30.99345109258785	122.4964872265264	8.954545454545455	102.74545454545455	98.99999999999994
412428670	1441067491	30.99343967557738	122.49654066950406	8.945454545454545	102.65454545454546	98.99999999999994
412428670	1441067492	30.993428368599925	122.49659379589083	8.936363636363637	102.56363636363638	98.99999999999994
412428670	1441067493	30.99341730960387	122.49664609890986	8.927272727272728	102.47272727272728	98.99999999999994
412428670	1441067494	30.993406636538428	122.4966970717849	8.918181818181818	102.38181818181818	98.99999999999994
412428670	1441067495	30.993396487353582	122.49674620774006	8.90909090909091	102.2909090909091	98.99999999999994
412428670	1441067496	30.993387000000002	122.49679300000001	8.9	102.2	98.99999999999994
412428670	1441067497	30.993378258714312	122.49683712965519	8.9	102.22222222222223	98.99999999999994
412428670	1441067498	30.993370132874293	122.49687902925801	8.9	102.24444444444444	98.99999999999994
412428670	1441067499	30.993362438142213	122.49691931922578	8.9	102.26666666666668	98.99999999999994
412428670	1441067500	30.99335499017948	122.49695861997525	8.9	102.28888888888889	98.99999999999994
412428670	1441067501	30.993347604646672	122.49699755192269	8.9	102.31111111111112	98.99999999999994
412428670	1441067502	30.993340097203653	122.49703673548386	8.9	102.33333333333333	98.99999999999994
412428670	1441067503	30.993332283509474	122.49707679107405	8.9	102.35555555555557	98.99999999999994
412428670	1441067504	30.99332397922245	122.49711833910804	8.9	102.37777777777778	98.99999999999994
412428670	1441067505	30.993314999999992	122.49716200000002	8.9	102.4	98.99999999999994
412428670	1441067506	30.993305216967798	122.49720821985639	8.9	102.42	98.99999999999994
412428670	1441067507	30.99329472312756	122.49725674755457	8.9	102.44	98.99999999999994
412428670	1441067508	30.993283666950553	122.497307157665	8.9	102.46	98.99999999999994
412428670	1441067509	30.99327219690865	122.49735902475861	8.9	102.48	98.99999999999994
412428670	1441067510	30.993260461474282	122.49741192340676	8.9	102.5	98.99999999999994
412428670	1441067511	30.993248609120588	122.49746542818134	8.9	102.52	98.99999999999994
412428670	1441067512	30.993236788321415	122.49751911365476	8.9	102.53999999999999	98.99999999999994
412428670	1441067513	30.99322514755131	122.49757255439995	8.9	102.55999999999999	98.99999999999994
412428670	1441067514	30.993213835285516	122.49762532499037	8.9	102.58	98.99999999999994
412428670	1441067515	30.993202999999994	122.49767699999998	8.9	102.6	98.99999999999994
412428670	1441067516	30.993192749625493	122.4977272591038	8.91	102.63	98.99999999999994
412428670	1441067517	30.993183029909627	122.49777620237904	8.92	102.66	98.99999999999994
412428670	1441067518	30.99317374605382	122.49782403500332	8.93	102.69	98.99999999999994
412428670	1441067519	30.993164803259234	122.49787096215384	8.94	102.72	98.99999999999994
412428670	1441067520	30.993156106726627	122.49791718900757	8.95	102.75	98.99999999999994
412428670	1441067521	30.993147561656507	122.49796292074119	8.96	102.78	98.99999999999994
412428670	1441067522	30.993139073249033	122.4980083625312	8.97	102.81	98.99999999999994
412428670	1441067523	30.99313054670411	122.49805371955375	8.98	102.84	98.99999999999994
412428670	1441067524	30.99312188722133	122.49809919698478	8.99	102.87000000000002	98.99999999999994
412428670	1441067525	30.993113000000005	122.49814500000001	9.0	102.9	98.99999999999994
412428670	1441067526	30.993103816462437	122.49819128568924	9.0	102.93636363636364	98.99999999999994
412428670	1441067527	30.993094372924116	122.49823801879977	9.0	102.97272727272728	98.99999999999994
412428670	1441067528	30.993084731923894	122.49828511599341	9.0	103.00909090909092	98.99999999999994
412428670	1441067529	30.993074956000815	122.49833249393208	9.0	103.04545454545455	98.99999999999994
412428670	1441067530	30.99306510769396	122.4983800692779	9.0	103.08181818181819	98.99999999999994
412428670	1441067531	30.99305524954257	122.4984277586931	9.0	103.11818181818182	98.99999999999994
412428670	1441067532	30.99304544408604	122.49847547884013	9.0	103.15454545454547	98.99999999999994
412428670	1441067533	30.993035753863822	122.49852314638152	9.0	103.19090909090909	98.99999999999994
412428670	1441067534	30.993026241415574	122.49857067798003	9.0	103.22727272727272	98.99999999999994
412428670	1441067535	30.993016969280998	122.49861799029851	9.0	103.26363636363637	98.99999999999994
412428670	1441067536	30.993008	122.498665	9.0	103.3	98.99999999999994
412428670	1441067537	30.992999371399122	122.49871165268723	8.9875	103.19999999999999	98.99999999999994
412428670	1441067538	30.99299102245134	122.49875800972102	8.975	103.1	98.99999999999994
412428670	1441067539	30.992982867416135	122.4988041614016	8.9625	103.0	98.99999999999994
412428670	1441067540	30.992974820552806	122.49885019802899	8.95	102.9	98.99999999999994
412428670	1441067541	30.99296679612053	122.498896209903	8.9375	102.8	98.99999999999994
412428670	1441067542	30.992958708378378	122.49894228732325	8.925	102.7	98.99999999999994
412428670	1441067543	30.992950471585257	122.49898852058918	8.9125	102.60000000000001	98.99999999999994
412428670	1441067544	30.99294200000001	122.49903500000002	8.9	102.5	98.99999999999994
412428670	1441067545	30.992933229398957	122.49908179454629	8.891666666666667	102.57499999999999	98.99999999999994
412428670	1441067546	30.99292418162941	122.49912888798436	8.883333333333333	102.65	98.99999999999994
412428670	1441067547	30.992914900056366	122.4991762427621	8.875	102.725	98.99999999999994
412428670	1441067548	30.99290542804494	122.49922382132753	8.866666666666667	102.80000000000001	98.99999999999994
412428670	1441067549	30.992895808960245	122.49927158612873	8.858333333333334	102.875	98.99999999999994
412428670	1441067550	30.992886086167506	122.49931949961392	8.850000000000001	102.95	98.99999999999994
412428670	1441067551	30.992876303031945	122.49936752423137	8.841666666666667	103.025	98.99999999999994
412428670	1441067552	30.9928665029189	122.49941562242948	8.833333333333334	103.1	98.99999999999994
412428670	1441067553	30.992856729193733	122.49946375665674	8.825000000000001	103.17500000000001	98.99999999999994
412428670	1441067554	30.992847025221852	122.49951188936176	8.816666666666666	103.25	98.99999999999994
412428670	1441067555	30.992837434368774	122.49955998299325	8.808333333333334	103.32500000000002	98.99999999999994
412428670	1441067556	30.992827999999992	122.499608	8.8	103.4	98.99999999999994
412428670	1441067557	30.992818751368937	122.49965591310661	8.811111111111112	103.34444444444445	98.99999999999994
412428670	1441067558	30.992809661280205	122.49970373614063	8.822222222222223	103.28888888888889	98.99999999999994
412428670	1441067559	30.992800688426197	122.49975149320522	8.833333333333334	103.23333333333333	98.99999999999994
412428670	1441067560	30.992791791499243	122.49979920840346	8.844444444444445	103.17777777777779	98.99999999999994
412428670	1441067561	30.992782929191666	122.49984690583827	8.855555555555556	103.12222222222223	98.99999999999994
412428670	1441067562	30.99277406019573	122.4998946096126	8.866666666666667	103.06666666666668	98.99999999999994
412428670	1441067563	30.992765143203677	122.49994234382919	8.877777777777778	103.01111111111112	98.99999999999994
412428670	1441067564	30.992756136907722	122.49999013259081	8.88888888888889	102.95555555555556	98.99999999999994
412428670	1441067565	30.992747	122.50003800000002	8.9	102.9	98.99999999999994
412428670	1441067566	30.992737703813116	122.50008596385706	8.9	102.86000000000001	98.99999999999994
412428670	1441067567	30.992728270241425	122.50013401675307	8.9	102.82000000000001	98.99999999999994
412428670	1441067568	30.992718733819768	122.5001821449768	8.9	102.78	98.99999999999994
412428670	1441067569	30.992709129082996	122.50023033481725	8.9	102.74000000000001	98.99999999999994
412428670	1441067570	30.99269949056601	122.5002785725634	8.9	102.7	98.99999999999994
412428670	1441067571	30.992689852803707	122.50032684450434	8.9	102.66	98.99999999999994
412428670	1441067572	30.99268025033098	122.50037513692921	8.9	102.62	98.99999999999994
412428670	1441067573	30.992670717682824	122.50042343612724	8.9	102.58000000000001	98.99999999999994
412428670	1441067574	30.992661289394153	122.5004717283877	8.9	102.53999999999999	98.99999999999994
412428670	1441067575	30.992651999999996	122.50052000000001	8.9	102.5	98.99999999999994
412428670	1441067576	30.99264287169239	122.50056824168948	8.9	102.53	98.99999999999994
412428670	1441067577	30.99263387729159	122.50061646192492	8.9	102.55999999999999	98.99999999999994
412428670	1441067578	30.99262497727489	122.50066467361091	8.9	102.59	98.99999999999994
412428670	1441067579	30.992616132119537	122.50071288965209	8.9	102.62	98.99999999999994
412428670	1441067580	30.992607302302783	122.50076112295281	8.9	102.65	98.99999999999994
412428670	1441067581	30.992598448301827	122.50080938641747	8.9	102.67999999999999	98.99999999999994
412428670	1441067582	30.992589530593918	122.50085769295039	8.9	102.71	98.99999999999994
412428670	1441067583	30.992580509656204	122.50090605545573	8.9	102.74000000000001	98.99999999999994
412428670	1441067584	30.992571345965846	122.50095448683757	8.9	102.77000000000001	98.99999999999994
412428670	1441067585	30.992562000000003	122.50100300000001	8.9	102.80000000000001	98.99999999999994
412428670	1441067586	30.992552445112757	122.5010515862595	8.9	102.85454545454546	98.99999999999994
412428670	1441067587	30.99254270616615	122.50110015058276	8.9	102.9090909090909	98.99999999999994
412428670	1441067588	30.9925328208994	122.50114857634921	8.9	102.96363636363637	98.99999999999994
412428670	1441067589	30.992522827051857	122.50119674693829	8.9	103.01818181818183	98.99999999999994
412428670	1441067590	30.992512762363095	122.50124454572965	8.9	103.07272727272728	98.99999999999994
412428670	1441067591	30.9925026645728	122.50129185610304	8.9	103.12727272727273	98.99999999999994
412428670	1441067592	30.99249257142088	122.50133856143832	8.9	103.18181818181819	98.99999999999994
412428670	1441067593	30.992482520647354	122.50138454511549	8.9	103.23636363636363	98.99999999999994
412428670	1441067594	30.992472549992442	122.50142969051467	8.9	103.2909090909091	98.99999999999994
412428670	1441067595	30.99246269719648	122.50147388101605	8.9	103.34545454545456	98.99999999999994
412428670	1441067596	30.992453000000005	122.501517	8.9	103.4	98.99999999999994
412428670	1441067597	30.99244348386059	122.50155900682732	8.9	103.43333333333334	104.77777777777773
412428670	1441067598	30.992434125103767	122.50160016478031	8.9	103.46666666666668	110.55555555555551
412428670	1441067599	30.99242488777163	122.50164081312157	8.9	103.5	116.33333333333329
412428670	1441067600	30.99241573590585	122.50168129111339	8.9	103.53333333333333	122.11111111111107
412428670	1441067601	30.992406633547652	122.50172193801791	8.9	103.56666666666668	127.88888888888884
412428670	1441067602	30.992397544737823	122.50176309309717	8.9	103.60000000000001	133.66666666666663
412428670	1441067603	30.992388433516762	122.50180509561287	8.9	103.63333333333333	139.4444444444444
412428670	1441067604	30.99237926392434	122.50184828482668	8.9	103.66666666666667	145.22222222222217
412428670	1441067605	30.99237	122.501893	8.9	103.7	150.99999999999997
412428670	1441067606	30.992360617363264	122.50193947926027	8.89090909090909	103.58181818181818	146.18181818181813
412428670	1441067607	30.992351137956003	122.50198755620002	8.881818181818183	103.46363636363637	141.36363636363635
412428670	1441067608	30.992341595300946	122.50203696327806	8.872727272727273	103.34545454545454	136.54545454545453
412428670	1441067609	30.992332022921257	122.5020874329534	8.863636363636363	103.22727272727272	131.72727272727272
412428670	1441067610	30.992322454340385	122.50213869768527	8.854545454545455	103.10909090909091	126.90909090909088
412428670	1441067611	30.992312923082277	122.50219048993304	8.845454545454546	102.9909090909091	122.09090909090908
412428670	1441067612	30.992303462671266	122.50224254215622	8.836363636363638	102.87272727272727	117.27272727272728
412428670	1441067613	30.992294106632123	122.50229458681456	8.827272727272728	102.75454545454546	112.45454545454544
412428670	1441067614	30.99228488849003	122.5023463563679	8.818181818181818	102.63636363636364	107.63636363636363
412428670	1441067615	30.992275841770645	122.5023975832763	8.80909090909091	102.51818181818182	102.81818181818181
412428670	1441067616	30.992267000000002	122.502448	8.8	102.4	98.0
412428670	1441067617	30.992258382742147	122.50249741287021	8.811111111111112	102.4888888888889	98.0
412428670	1441067618	30.992249953711717	122.50254592370173	8.822222222222223	102.57777777777778	98.0
[truncated: 7,887 more rows]
