# Supplementary material for: Maritime traffic congestion identification and ship trajectory prediction using temporal graph convolutional networks
Source: PLoS One. 2026 Mar 9;21(3):e0342781. doi: 10.1371/journal.pone.0342781 (PMC12970927; doi:10.1371/journal.pone.0342781)
Supplement: S1 File — (ZIP) [file pone.0342781.s001.zip › data/interpolation/shipid_412450560_processed.csv]

shipid	lasttime	lat	lon	sog	cog	hdg
412450560	1441068391	30.900816999999996	122.543792	9.7	356.7	351.0
412450560	1441068392	30.900861761509997	122.54378778058211	9.7	356.47	351.0
412450560	1441068393	30.900906614821498	122.54378358036541	9.7	356.23999999999995	351.0
412450560	1441068394	30.900951553716446	122.54377939376762	9.7	356.01	351.0
412450560	1441068395	30.900996571976744	122.54377521520644	9.7	355.78000000000003	351.0
412450560	1441068396	30.901041663384376	122.54377103909961	9.7	355.55	351.0
412450560	1441068397	30.90108682172125	122.54376685986483	9.7	355.32	351.0
412450560	1441068398	30.90113204076931	122.54376267191981	9.7	355.09	351.0
412450560	1441068399	30.9011773143105	122.54375846968222	9.7	354.86	351.0
412450560	1441068400	30.901222636126747	122.54375424756971	9.7	354.63	351.0
412450560	1441068401	30.901267999999995	122.54375	9.7	354.4	351.0
412450560	1441068402	30.90131339971216	122.54374572139072	9.7	354.52727272727276	351.0
412450560	1441068403	30.9013588290452	122.54374140615953	9.7	354.6545454545454	351.0
412450560	1441068404	30.901404281781016	122.54373704872404	9.7	354.7818181818182	351.0
412450560	1441068405	30.901449751701577	122.54373264350193	9.7	354.9090909090909	351.0
412450560	1441068406	30.9014952325888	122.54372818491078	9.7	355.03636363636366	351.0
412450560	1441068407	30.901540718224602	122.54372366736823	9.7	355.16363636363633	351.0
412450560	1441068408	30.90158620239093	122.54371908529185	9.7	355.2909090909091	351.0
412450560	1441068409	30.901631678869705	122.54371443309928	9.7	355.4181818181818	351.0
412450560	1441068410	30.90167714144285	122.54370970520804	9.7	355.54545454545456	351.0
412450560	1441068411	30.90172258389231	122.54370489603579	9.7	355.67272727272723	351.0
412450560	1441068412	30.901767999999993	122.54370000000002	9.7	355.8	351.0
412450560	1441068413	30.901813384187616	122.5436950196037	9.688888888888888	355.76666666666665	351.22222222222223
412450560	1441068414	30.901858733435922	122.54368998969152	9.677777777777777	355.73333333333335	351.44444444444446
412450560	1441068415	30.901904045365463	122.54368495319353	9.666666666666666	355.7	351.6666666666667
412450560	1441068416	30.901949317596802	122.54367995303993	9.655555555555555	355.6666666666667	351.88888888888886
412450560	1441068417	30.901994547750473	122.54367503216099	9.644444444444444	355.6333333333334	352.11111111111114
412450560	1441068418	30.902039733447054	122.54367023348706	9.633333333333333	355.6	352.33333333333337
412450560	1441068419	30.902084872307114	122.54366559994857	9.622222222222222	355.56666666666666	352.5555555555556
412450560	1441068420	30.902129961951232	122.543661174476	9.61111111111111	355.53333333333336	352.7777777777778
412450560	1441068421	30.902175	122.543657	9.6	355.5	353.0
412450560	1441068422	30.90221998505471	122.5436531079464	9.58	356.06000000000006	352.90000000000003
412450560	1441068423	30.90226491963962	122.54364948372199	9.56	356.62	352.8
412450560	1441068424	30.902309807259684	122.54364610122873	9.54	357.18	352.7
412450560	1441068425	30.902354651419845	122.5436429343685	9.52	357.74	352.6
412450560	1441068426	30.90239945562507	122.5436399570431	9.5	358.3	352.5
412450560	1441068427	30.902444223380293	122.54363714315437	9.48	358.86	352.40000000000003
412450560	1441068428	30.902488958190457	122.54363446660402	9.46	359.41999999999996	352.3
412450560	1441068429	30.902533663560504	122.54363190129376	9.44	359.98	352.2
412450560	1441068430	30.902578342995383	122.54362942112522	9.42	0.5399999999999636	352.09999999999997
412450560	1441068431	30.902622999999995	122.543627	9.4	1.099999999999966	352.0
412450560	1441068432	30.902667637850882	122.54362461547154	9.405000000000001	1.089999999999975	352.0
412450560	1441068433	30.90271225891087	122.5436222597008	9.41	1.079999999999984	352.0
412450560	1441068434	30.90275686531441	122.54361992850059	9.415000000000001	1.0699999999999932	352.0
412450560	1441068435	30.902801459195935	122.54361761768381	9.42	1.0600000000000023	352.0
412450560	1441068436	30.902846042689863	122.54361532306325	9.425	1.0500000000000114	352.0
412450560	1441068437	30.902890617930627	122.54361304045175	9.43	1.0399999999999636	352.0
412450560	1441068438	30.902935187052666	122.54361076566207	9.435	1.0299999999999727	352.0
412450560	1441068439	30.902979752190415	122.54360849450707	9.44	1.0199999999999818	352.0
412450560	1441068440	30.90302431547828	122.54360622279953	9.445	1.009999999999991	352.0
412450560	1441068441	30.903068879050704	122.54360394635222	9.45	1.0	352.0
412450560	1441068442	30.90311344504215	122.54360166097794	9.455	0.9900000000000091	352.0
412450560	1441068443	30.903158015586982	122.54359936248945	9.46	0.9799999999999613	352.0
412450560	1441068444	30.903202592819664	122.5435970466995	9.465	0.9699999999999704	352.0
412450560	1441068445	30.90324717887462	122.54359470942089	9.47	0.9599999999999795	352.0
412450560	1441068446	30.90329177588628	122.54359234646634	9.475	0.9499999999999886	352.0
412450560	1441068447	30.903336385989054	122.54358995364856	9.48	0.9399999999999977	352.0
412450560	1441068448	30.903381011317396	122.54358752678033	9.485	0.9300000000000068	352.0
412450560	1441068449	30.903425654005723	122.54358506167435	9.49	0.9200000000000159	352.0
412450560	1441068450	30.903470316188443	122.54358255414336	9.495	0.9099999999999682	352.0
412450560	1441068451	30.903515000000006	122.54358000000002	9.5	0.8999999999999773	352.0
412450560	1441068452	30.903559707077527	122.54357739608339	9.51	0.6500000000000341	351.8
412450560	1441068453	30.903604437069077	122.54357474333771	9.52	0.4000000000000341	351.6
412450560	1441068454	30.903649189125463	122.5435720437336	9.53	0.14999999999997726	351.4
412450560	1441068455	30.90369396239741	122.54356929924167	9.54	359.9	351.2
412450560	1441068456	30.903738756035732	122.54356651183254	9.55	359.65000000000003	351.0
412450560	1441068457	30.903783569191184	122.54356368347678	9.56	359.40000000000003	350.8
412450560	1441068458	30.903828401014565	122.54356081614503	9.57	359.15000000000003	350.6
412450560	1441068459	30.903873250656634	122.54355791180791	9.58	358.90000000000003	350.4
412450560	1441068460	30.90391811726819	122.54355497243601	9.59	358.65000000000003	350.2
412450560	1441068461	30.903962999999994	122.543552	9.6	358.40000000000003	350.0
412450560	1441068462	30.904007896101177	122.54354899445354	9.59090909090909	358.37272727272733	350.0
412450560	1441068463	30.904052795214206	122.5435459476825	9.581818181818182	358.3454545454546	350.0
412450560	1441068464	30.90409768507992	122.54354284955576	9.572727272727272	358.31818181818187	350.0
412450560	1441068465	30.904142553439126	122.54353968994224	9.563636363636363	358.29090909090917	350.0
412450560	1441068466	30.904187388032636	122.54353645871079	9.554545454545455	358.2636363636364	350.0
412450560	1441068467	30.904232176601276	122.54353314573025	9.545454545454545	358.2363636363637	350.0
412450560	1441068468	30.904276906885872	122.54352974086947	9.536363636363637	358.20909090909095	350.0
412450560	1441068469	30.904321566627228	122.54352623399726	9.527272727272727	358.18181818181824	350.0
412450560	1441068470	30.904366143566158	122.54352261498242	9.518181818181818	358.15454545454554	350.0
412450560	1441068471	30.904410625443482	122.54351887369374	9.50909090909091	358.1272727272728	350.0
412450560	1441068472	30.904454999999995	122.54351499999999	9.5	358.1000000000001	350.0
412450560	1441068473	30.904499262495303	122.54351098718985	9.511111111111111	357.4222222222223	350.3333333333333
412450560	1441068474	30.90454343826415	122.5435068422317	9.522222222222222	356.7444444444445	350.6666666666667
412450560	1441068475	30.904587560160017	122.54350257551383	9.533333333333333	356.0666666666667	351.0
412450560	1441068476	30.90463166103646	122.54349819742458	9.544444444444444	355.38888888888897	351.3333333333333
412450560	1441068477	30.90467577374696	122.54349371835232	9.555555555555555	354.71111111111117	351.6666666666667
412450560	1441068478	30.90471993114505	122.54348914868535	9.566666666666666	354.03333333333336	352.00000000000006
412450560	1441068479	30.90476416608424	122.54348449881206	9.577777777777778	353.3555555555556	352.33333333333337
412450560	1441068480	30.904808511418043	122.54347977912082	9.588888888888889	352.6777777777778	352.6666666666667
412450560	1441068481	30.904853000000003	122.54347500000002	9.6	352.00000000000006	353.0
412450560	1441068482	30.90489765469137	122.54347017561238	9.59	352.46000000000004	352.90000000000003
412450560	1441068483	30.90494245838444	122.5434653352182	9.58	352.92	352.8
412450560	1441068484	30.9049873839793	122.54346051185203	9.57	353.38000000000005	352.7
412450560	1441068485	30.90503240437602	122.5434557385487	9.56	353.84000000000003	352.6
412450560	1441068486	30.90507749247466	122.54345104834292	9.55	354.30000000000007	352.5
412450560	1441068487	30.90512262117531	122.54344647426959	9.54	354.76000000000005	352.40000000000003
412450560	1441068488	30.905167763378074	122.54344204936359	9.53	355.22	352.3
412450560	1441068489	30.905212891983048	122.54343780665995	9.52	355.68000000000006	352.2
412450560	1441068490	30.905257979890315	122.5434337791937	9.51	356.14000000000004	352.09999999999997
412450560	1441068491	30.905302999999993	122.54343000000001	9.5	356.6000000000001	352.0
412450560	1441068492	30.90534792953334	122.5434264940606	9.505	356.555	352.05
412450560	1441068493	30.905392762996154	122.54342325414355	9.51	356.51000000000005	352.09999999999997
412450560	1441068494	30.905437499215438	122.54342026496352	9.515	356.46500000000003	352.15
412450560	1441068495	30.90548213701814	122.54341751123509	9.52	356.4200000000001	352.2
412450560	1441068496	30.905526675231204	122.54341497767284	9.525	356.37500000000006	352.25
412450560	1441068497	30.905571112681617	122.5434126489913	9.53	356.3300000000001	352.3
412450560	1441068498	30.905615448196336	122.543410509905	9.535	356.285	352.35
412450560	1441068499	30.90565968060228	122.54340854512843	9.54	356.24000000000007	352.40000000000003
412450560	1441068500	30.905703808726436	122.54340673937601	9.545	356.19500000000005	352.45
412450560	1441068501	30.90574783139574	122.5434050773622	9.55	356.1500000000001	352.5
412450560	1441068502	30.905791747437135	122.54340354380138	9.555	356.1050000000001	352.55
412450560	1441068503	30.905835555677577	122.54340212340792	9.56	356.06000000000006	352.6
412450560	1441068504	30.905879254943997	122.54340080089615	9.565	356.01500000000004	352.65
412450560	1441068505	30.90592284406338	122.5433995609804	9.57	355.97	352.7
412450560	1441068506	30.905966321862618	122.54339838837495	9.575	355.92500000000007	352.75
412450560	1441068507	30.906009687168698	122.54339726779403	9.58	355.88000000000005	352.8
412450560	1441068508	30.90605293880853	122.54339618395188	9.584999999999999	355.8350000000001	352.85
412450560	1441068509	30.906096075609064	122.54339512156274	9.59	355.7900000000001	352.90000000000003
412450560	1441068510	30.906139096397247	122.54339406534072	9.594999999999999	355.74500000000006	352.95000000000005
412450560	1441068511	30.90618200000001	122.543393	9.6	355.70000000000005	353.0
412450560	1441068512	30.90622480591155	122.54339190977251	9.6	355.4100000000001	353.0
412450560	1441068513	30.906267616295015	122.54339077696166	9.6	355.12000000000006	353.0
412450560	1441068514	30.90631055398081	122.54338958338852	9.6	354.83000000000004	353.0
412450560	1441068515	30.906353741799354	122.5433883108742	9.6	354.5400000000001	353.0
412450560	1441068516	30.906397302581045	122.54338694123977	9.6	354.2500000000001	353.0
412450560	1441068517	30.906441359156247	122.54338545630631	9.6	353.9600000000001	353.0
412450560	1441068518	30.906486034355357	122.54338383789467	9.6	353.6700000000001	353.0
412450560	1441068519	30.90653145100879	122.54338206782586	9.6	353.3800000000001	353.0
412450560	1441068520	30.906577731946868	122.5433801279207	9.6	353.0900000000001	353.0
412450560	1441068521	30.906625000000012	122.543378	9.6	352.80000000000007	353.0
412450560	1441068522	30.906673309003995	122.54337567150402	9.6	352.9600000000001	353.0
412450560	1441068523	30.906722436816516	122.54337315235085	9.6	353.12000000000006	353.0
412450560	1441068524	30.90677209230066	122.54337045807814	9.6	353.2800000000001	353.0
412450560	1441068525	30.906821984319574	122.5433676042236	9.6	353.44000000000005	353.0
412450560	1441068526	30.90687182173642	122.54336460632507	9.6	353.6000000000001	353.0
412450560	1441068527	30.90692131341432	122.54336147992035	9.6	353.7600000000001	353.0
412450560	1441068528	30.906970168216446	122.54335824054742	9.6	353.9200000000001	353.0
412450560	1441068529	30.907018095005988	122.5433549037443	9.6	354.08000000000004	353.0
412450560	1441068530	30.907064802646108	122.5433514850491	9.6	354.24000000000007	353.0
412450560	1441068531	30.907110000000003	122.543348	9.6	354.40000000000003	353.0
412450560	1441068532	30.90715349107317	122.5433444692168	9.57	355.05000000000007	353.0
412450560	1441068533	30.907195460440327	122.5433409336454	9.54	355.70000000000005	353.0
412450560	1441068534	30.907236187818476	122.54333743931328	9.51	356.35	353.0
412450560	1441068535	30.90727595292459	122.54333403224791	9.48	357.00000000000006	353.0
412450560	1441068536	30.907315035475662	122.5433307584768	9.45	357.65000000000003	353.0
412450560	1441068537	30.9073537151887	122.54332766402749	9.42	358.30000000000007	353.0
412450560	1441068538	30.907392271780655	122.54332479492756	9.39	358.95000000000005	353.0
412450560	1441068539	30.907430984968546	122.54332219720456	9.360000000000001	359.6	353.0
412450560	1441068540	30.90747013446933	122.54331991688613	9.33	0.25000000000005684	353.0
412450560	1441068541	30.90751	122.543318	9.3	0.9000000000000341	353.0
412450560	1441068542	30.90755079683133	122.54331647674766	9.30909090909091	0.490909090909156	353.0
412450560	1441068543	30.907592482449413	122.54331531402582	9.318181818181818	0.08181818181822109	353.0
412450560	1441068544	30.907634949894145	122.54331446290492	9.327272727272728	359.6727272727273	353.0
412450560	1441068545	30.907678092205455	122.5433138744553	9.336363636363638	359.2636363636364	353.0
412450560	1441068546	30.907721802423197	122.54331349974731	9.345454545454546	358.8545454545455	353.0
412450560	1441068547	30.907765973587313	122.54331328985113	9.354545454545455	358.4454545454546	353.0
412450560	1441068548	30.907810498737692	122.54331319583696	9.363636363636363	358.03636363636366	353.0
412450560	1441068549	30.90785527091425	122.54331316877482	9.372727272727273	357.6272727272727	353.0
412450560	1441068550	30.90790018315688	122.54331315973471	9.381818181818183	357.21818181818185	353.0
412450560	1441068551	30.907945128505492	122.54331311978652	9.39090909090909	356.8090909090909	353.0
412450560	1441068552	30.907989999999995	122.54331300000001	9.4	356.40000000000003	353.0
412450560	1441068553	30.90803471090641	122.54331275866501	9.4	356.5736842105263	352.8421052631579
412450560	1441068554	30.908079255395137	122.54331238295165	9.4	356.7473684210526	352.6842105263158
412450560	1441068555	30.908123647862652	122.54331186725014	9.4	356.92105263157896	352.5263157894737
412450560	1441068556	30.90816790270549	122.54331120595063	9.4	357.0947368421053	352.3684210526316
412450560	1441068557	30.908212034320123	122.54331039344333	9.4	357.2684210526316	352.2105263157895
412450560	1441068558	30.90825605710306	122.54330942411843	9.4	357.44210526315794	352.0526315789474
412450560	1441068559	30.908299985450796	122.54330829236606	9.4	357.61578947368423	351.89473684210526
412450560	1441068560	30.908343833759815	122.54330699257639	9.4	357.7894736842106	351.7368421052632
412450560	1441068561	30.90838761642662	122.54330551913952	9.4	357.96315789473687	351.57894736842104
412450560	1441068562	30.908431347847703	122.54330386644565	9.4	358.1368421052632	351.42105263157896
412450560	1441068563	30.90847504241954	122.54330202888484	9.4	358.31052631578956	351.2631578947369
412450560	1441068564	30.908518714538634	122.54330000084725	9.4	358.48421052631585	351.10526315789474
412450560	1441068565	30.908562378601466	122.54329777672292	9.4	358.65789473684214	350.94736842105266
412450560	1441068566	30.908606049004533	122.54329535090199	9.4	358.8315789473685	350.7894736842105
412450560	1441068567	30.908649740144284	122.5432927177745	9.4	359.0052631578948	350.63157894736844
412450560	1441068568	30.908693466417233	122.54328987173051	9.4	359.1789473684211	350.47368421052636
412450560	1441068569	30.908737242219853	122.54328680716007	9.4	359.35263157894747	350.3157894736842
412450560	1441068570	30.908781081948614	122.54328351845322	9.4	359.52631578947376	350.15789473684214
412450560	1441068571	30.908824999999997	122.54328000000001	9.4	359.70000000000005	350.0
412450560	1441068572	30.908869007114983	122.54327625324517	9.41	359.5400000000001	350.0
412450560	1441068573	30.90891309941264	122.5432723078525	9.42	359.3800000000001	350.0
412450560	1441068574	30.908957269356517	122.54326820054065	9.43	359.22	350.0
412450560	1441068575	30.909001509410224	122.54326396802834	9.44	359.06000000000006	350.0
412450560	1441068576	30.909045812037345	122.5432596470343	9.45	358.9000000000001	350.0
412450560	1441068577	30.90909016970147	122.54325527427739	9.46	358.74000000000007	350.0
412450560	1441068578	30.909134574866183	122.54325088647647	9.47	358.5800000000001	350.0
412450560	1441068579	30.909179019995108	122.54324652035059	9.48	358.4200000000001	350.0
412450560	1441068580	30.90922349755183	122.54324221261874	9.49	358.26000000000005	350.0
412450560	1441068581	30.909267999999997	122.54323800000002	9.5	358.1000000000001	350.0
412450560	1441068582	30.909312519792408	122.54323391136964	9.49090909090909	357.9454545454546	350.0909090909091
412450560	1441068583	30.909357049338762	122.5432299442269	9.481818181818182	357.79090909090917	350.1818181818182
412450560	1441068584	30.909401581037955	122.54322608822706	9.472727272727273	357.6363636363637	350.2727272727273
412450560	1441068585	30.909446107288872	122.54322233302535	9.463636363636363	357.48181818181826	350.3636363636364
412450560	1441068586	30.9094906204904	122.54321866827706	9.454545454545455	357.32727272727277	350.45454545454544
412450560	1441068587	30.909535113041414	122.54321508363739	9.445454545454545	357.1727272727273	350.54545454545456
412450560	1441068588	30.909579577340832	122.54321156876156	9.436363636363637	357.01818181818186	350.6363636363636
412450560	1441068589	30.90962400578751	122.54320811330474	9.427272727272728	356.8636363636364	350.72727272727275
412450560	1441068590	30.90966839078033	122.5432047069221	9.418181818181818	356.70909090909095	350.8181818181818
412450560	1441068591	30.909712724718204	122.54320133926882	9.40909090909091	356.55454545454546	350.9090909090909
412450560	1441068592	30.909757	122.543198	9.4	356.40000000000003	351.0
412450560	1441068593	30.909801210967203	122.54319468217686	9.411111111111111	356.3666666666667	351.1111111111111
412450560	1441068594	30.909845359731833	122.5431913924848	9.422222222222222	356.33333333333337	351.22222222222223
412450560	1441068595	30.909889450348487	122.54318814101534	9.433333333333334	356.3	351.3333333333333
412450560	1441068596	30.90993348687181	122.54318493785999	9.444444444444445	356.2666666666667	351.44444444444446
412450560	1441068597	30.909977473356395	122.54318179311034	9.455555555555556	356.2333333333334	351.55555555555554
412450560	1441068598	30.910021413856896	122.54317871685792	9.466666666666667	356.2000000000001	351.6666666666667
412450560	1441068599	30.91006531242791	122.54317571919432	9.477777777777778	356.16666666666674	351.77777777777777
412450560	1441068600	30.910109173124056	122.54317281021115	9.488888888888889	356.13333333333344	351.88888888888886
412450560	1441068601	30.910152999999994	122.54317	9.5	356.1000000000001	352.0
412450560	1441068602	30.910196797844264	122.54316729452569	9.481818181818182	356.28181818181827	352.0
412450560	1441068603	30.9102405743812	122.54316468324564	9.463636363636363	356.46363636363645	352.0
412450560	1441068604	30.910284338069104	122.5431621514904	9.445454545454545	356.64545454545464	352.0
412450560	1441068605	30.910328097366254	122.54315968459049	9.427272727272728	356.8272727272728	352.0
412450560	1441068606	30.91037186073091	122.54315726787647	9.40909090909091	357.00909090909096	352.0
412450560	1441068607	30.910415636621362	122.54315488667876	9.39090909090909	357.1909090909092	352.0
412450560	1441068608	30.91045943349587	122.54315252632784	9.372727272727273	357.37272727272733	352.0
412450560	1441068609	30.91050325981272	122.54315017215411	9.354545454545455	357.5545454545455	352.0
412450560	1441068610	30.910547124030188	122.54314780948799	9.336363636363638	357.7363636363637	352.0
412450560	1441068611	30.910591034606515	122.54314542365984	9.318181818181818	357.9181818181819	352.0
412450560	1441068612	30.910634999999996	122.543143	9.3	358.1000000000001	352.0
412450560	1441068613	30.910679026626724	122.5431405274469	9.31578947368421	357.97894736842113	352.05263157894734
412450560	1441068614	30.910723112734125	122.54313800937152	9.331578947368422	357.8578947368421	352.10526315789474
412450560	1441068615	30.910767254527443	122.54313545275299	9.347368421052632	357.7368421052632	352.1578947368421
412450560	1441068616	30.91081144821196	122.54313286457044	9.363157894736842	357.6157894736843	352.2105263157895
412450560	1441068617	30.910855689992907	122.54313025180298	9.378947368421054	357.49473684210534	352.2631578947369
412450560	1441068618	30.91089997607556	122.54312762142983	9.394736842105264	357.3736842105264	352.3157894736842
412450560	1441068619	30.91094430266517	122.54312498043015	9.410526315789474	357.25263157894744	352.36842105263156
412450560	1441068620	30.910988665967032	122.54312233578308	9.426315789473685	357.1315789473685	352.42105263157896
412450560	1441068621	30.91103306218637	122.54311969446786	9.442105263157895	357.0105263157895	352.47368421052636
412450560	1441068622	30.911077487528463	122.54311706346367	9.457894736842105	356.8894736842106	352.5263157894737
412450560	1441068623	30.91112193819858	122.54311444974978	9.473684210526315	356.76842105263165	352.57894736842104
412450560	1441068624	30.911166410401954	122.54311186030539	9.489473684210527	356.6473684210527	352.63157894736844
412450560	1441068625	30.9112109003439	122.54310930210976	9.505263157894737	356.52631578947376	352.6842105263158
412450560	1441068626	30.911255404229657	122.54310678214216	9.521052631578947	356.4052631578948	352.7368421052632
412450560	1441068627	30.911299918264483	122.54310430738191	9.536842105263158	356.2842105263158	352.7894736842106
412450560	1441068628	30.91134443865366	122.54310188480824	9.552631578947368	356.1631578947369	352.8421052631579
412450560	1441068629	30.911388961602473	122.54309952140046	9.568421052631578	356.04210526315796	352.89473684210526
412450560	1441068630	30.911433483316145	122.54309722413795	9.58421052631579	355.921052631579	352.94736842105266
412450560	1441068631	30.911477999999995	122.54309499999998	9.6	355.80000000000007	353.0
412450560	1441068632	30.911522507803912	122.54309285564999	9.59	356.08000000000004	353.0
412450560	1441068633	30.91156700265639	122.5430907964877	9.58	356.36000000000007	353.0
412450560	1441068634	30.911611480430548	122.54308882759682	9.57	356.64000000000004	353.0
412450560	1441068635	30.911655936999516	122.5430869540612	9.56	356.9200000000001	353.0
412450560	1441068636	30.911700368236463	122.54308518096455	9.55	357.20000000000005	353.0
412450560	1441068637	30.91174477001447	122.54308351339076	9.54	357.4800000000001	353.0
412450560	1441068638	30.911789138206696	122.54308195642356	9.53	357.7600000000001	353.0
412450560	1441068639	30.91183346868628	122.54308051514681	9.52	358.0400000000001	353.0
412450560	1441068640	30.91187775732633	122.54307919464435	9.51	358.3200000000001	353.0
412450560	1441068641	30.911922000000004	122.543078	9.5	358.6000000000001	353.0
412450560	1441068642	30.911966194492248	122.54307692907034	9.49090909090909	358.5818181818183	352.90909090909093
412450560	1441068643	30.912010346235398	122.54307595080286	9.481818181818182	358.5636363636364	352.81818181818187
412450560	1441068644	30.91205446257363	122.54307502691778	9.472727272727273	358.5454545454546	352.72727272727275
412450560	1441068645	30.91209855085106	122.54307411913516	9.463636363636363	358.5272727272728	352.6363636363636
412450560	1441068646	30.912142618411877	122.54307318917505	9.454545454545455	358.50909090909096	352.54545454545456
412450560	1441068647	30.912186672600217	122.54307219875741	9.445454545454545	358.49090909090916	352.4545454545455
412450560	1441068648	30.912230720760242	122.54307110960214	9.436363636363637	358.47272727272735	352.3636363636364
412450560	1441068649	30.912274770236074	122.54306988342904	9.427272727272728	358.4545454545455	352.27272727272725
412450560	1441068650	30.912318828371887	122.54306848195787	9.418181818181818	358.4363636363637	352.18181818181813
412450560	1441068651	30.91236290251181	122.54306686690832	9.40909090909091	358.4181818181819	352.0909090909091
412450560	1441068652	30.912406999999995	122.543065	9.4	358.40000000000003	352.0
412450560	1441068653	30.912451126616975	122.54306285591824	9.422222222222222	358.1111111111112	352.0
412450560	1441068654	30.912495281889036	122.5430604612117	9.444444444444445	357.82222222222225	352.0
412450560	1441068655	30.912539463778803	122.5430578553949	9.466666666666667	357.5333333333334	352.0
412450560	1441068656	30.91258367024898	122.54305507798237	9.488888888888889	357.24444444444447	352.0
412450560	1441068657	30.912627899262255	122.54305216848883	9.511111111111111	356.95555555555563	352.0
412450560	1441068658	30.912672148781308	122.54304916642899	9.533333333333333	356.6666666666667	352.0
412450560	1441068659	30.91271641676881	122.54304611131762	9.555555555555555	356.37777777777785	352.0
412450560	1441068660	30.912760701187484	122.54304304266964	9.577777777777778	356.0888888888889	352.0
412450560	1441068661	30.912805000000002	122.54303999999999	9.6	355.80000000000007	352.0
412450560	1441068662	30.91284931142881	122.54303701715389	9.6	355.97272727272735	352.0909090909091
412450560	1441068663	30.912893634735436	122.5430341052973	9.6	356.14545454545464	352.18181818181813
412450560	1441068664	30.912937969441085	122.54303126992654	9.6	356.31818181818187	352.27272727272725
412450560	1441068665	30.912982315067	122.5430285165378	9.6	356.4909090909091	352.3636363636364
412450560	1441068666	30.913026671134407	122.54302585062736	9.6	356.6636363636364	352.4545454545455
412450560	1441068667	30.91307103716459	122.54302327769143	9.6	356.83636363636367	352.54545454545456
412450560	1441068668	30.91311541267874	122.54302080322636	9.6	357.00909090909096	352.6363636363636
412450560	1441068669	30.913159797198112	122.54301843272837	9.6	357.18181818181824	352.72727272727275
412450560	1441068670	30.91320419024396	122.54301617169378	9.6	357.3545454545455	352.81818181818187
412450560	1441068671	30.913248591337503	122.5430140256189	9.6	357.52727272727276	352.90909090909093
412450560	1441068672	30.913293	122.54301200000002	9.6	357.70000000000005	353.0
412450560	1441068673	30.913337415835578	122.5430100960854	9.588888888888889	357.83333333333337	353.0
412450560	1441068674	30.913381838779955	122.5430082981311	9.577777777777778	357.9666666666667	353.0
412450560	1441068675	30.913426268851737	122.543006586145	9.566666666666666	358.1	353.0
412450560	1441068676	30.913470706069543	122.543004940135	9.555555555555555	358.23333333333335	353.0
412450560	1441068677	30.91351515045197	122.54300334010895	9.544444444444444	358.3666666666667	353.0
412450560	1441068678	30.913559602017624	122.54300176607468	9.533333333333333	358.50000000000006	353.0
412450560	1441068679	30.91360406078512	122.54300019803995	9.522222222222222	358.6333333333333	353.0
412450560	1441068680	30.91364852677304	122.54299861601248	9.511111111111111	358.76666666666665	353.0
412450560	1441068681	30.91369300000001	122.542997	9.5	358.90000000000003	353.0
412450560	1441068682	30.913737480350083	122.5429953334378	9.51	358.71000000000004	353.0
412450560	1441068683	30.913781967169363	122.54299361347158	9.52	358.52000000000004	353.0
412450560	1441068684	30.913826459669366	122.5429918406747	9.53	358.33	353.0
412450560	1441068685	30.913870957061658	122.54299001562055	9.54	358.14	353.0
412450560	1441068686	30.913915458557778	122.54298813888242	9.55	357.95000000000005	353.0
412450560	1441068687	30.913959963369273	122.5429862110337	9.56	357.76000000000005	353.0
412450560	1441068688	30.914004470707695	122.54298423264775	9.57	357.57000000000005	353.0
412450560	1441068689	30.914048979784596	122.54298220429791	9.58	357.38	353.0
412450560	1441068690	30.914093489811506	122.54298012655754	9.59	357.19	353.0
412450560	1441068691	30.914137999999998	122.542978	9.6	357.00000000000006	353.0
412450560	1441068692	30.914182509624297	122.54297582602302	9.59	357.03000000000003	353.0
412450560	1441068693	30.914227018209385	122.54297360932188	9.58	357.06	353.0
412450560	1441068694	30.914271525342944	122.54297135541614	9.57	357.09000000000003	353.0
412450560	1441068695	30.914316030612657	122.54296906982553	9.56	357.12	353.0
412450560	1441068696	30.91436053360619	122.54296675806964	9.55	357.15000000000003	353.0
412450560	1441068697	30.914405033911237	122.54296442566816	9.54	357.18000000000006	353.0
412450560	1441068698	30.91444953111545	122.54296207814077	9.53	357.2100000000001	353.0
412450560	1441068699	30.914494024806533	122.54295972100715	9.52	357.24000000000007	353.0
412450560	1441068700	30.914538514572154	122.54295735978701	9.51	357.27000000000004	353.0
412450560	1441068701	30.914583000000004	122.54295500000002	9.5	357.30000000000007	353.0
412450560	1441068702	30.91462748147753	122.5429526466283	9.518181818181818	357.20909090909095	353.0
412450560	1441068703	30.91467196259134	122.54295030250344	9.536363636363637	357.1181818181819	353.0
412450560	1441068704	30.91471644772779	122.54294796991947	9.554545454545455	357.0272727272728	353.0
412450560	1441068705	30.914760941273272	122.54294565117038	9.572727272727272	356.9363636363637	353.0
412450560	1441068706	30.914805447614157	122.54294334855017	9.59090909090909	356.84545454545463	353.0
412450560	1441068707	30.914849971136825	122.54294106435283	9.60909090909091	356.7545454545455	353.0
412450560	1441068708	30.914894516227648	122.54293880087239	9.627272727272727	356.66363636363644	353.0
412450560	1441068709	30.914939087273005	122.54293656040286	9.645454545454545	356.5727272727274	353.0
412450560	1441068710	30.91498368865926	122.54293434523828	9.663636363636362	356.48181818181826	353.0
412450560	1441068711	30.915028324772802	122.54293215767264	9.681818181818182	356.3909090909092	353.0
412450560	1441068712	30.915073	122.54293	9.7	356.30000000000007	353.0
412450560	1441068713	30.915117715214322	122.54292787409646	9.677777777777777	356.5222222222223	353.0
412450560	1441068714	30.915162457237585	122.5429257801666	9.655555555555555	356.7444444444445	353.0
412450560	1441068715	30.915207209378735	122.54292371799706	9.633333333333333	356.96666666666675	353.0
412450560	1441068716	30.915251954946644	122.54292168737452	9.61111111111111	357.188888888889	353.0
412450560	1441068717	30.91529667725025	122.54291968808563	9.588888888888889	357.41111111111115	353.0
412450560	1441068718	30.91534135959847	122.54291771991707	9.566666666666666	357.6333333333334	353.0
412450560	1441068719	30.915385985300237	122.54291578265551	9.544444444444444	357.8555555555556	353.0
412450560	1441068720	30.915430537664434	122.54291387608758	9.522222222222222	358.07777777777784	353.0
412450560	1441068721	30.915475000000008	122.542912	9.5	358.30000000000007	353.0
412450560	1441068722	30.915519360596946	122.5429101539437	9.5	358.37272727272733	353.0
412450560	1441068723	30.91556362766973	122.54290833652684	9.5	358.44545454545465	353.0
412450560	1441068724	30.915607814413864	122.54290654612186	9.5	358.51818181818186	353.0
412450560	1441068725	30.915651934024883	122.54290478110114	9.5	358.5909090909091	353.0
412450560	1441068726	30.91569599969834	122.54290303983717	9.5	358.66363636363644	353.0
412450560	1441068727	30.91574002462975	122.54290132070236	9.5	358.7363636363637	353.0
412450560	1441068728	30.915784022014666	122.54289962206911	9.5	358.809090909091	353.0
412450560	1441068729	30.915828005048624	122.54289794230985	9.5	358.8818181818183	353.0
412450560	1441068730	30.915871986927122	122.54289627979696	9.5	358.95454545454555	353.0
412450560	1441068731	30.915915980845732	122.54289463290289	9.5	359.0272727272728	353.0
412450560	1441068732	30.91595999999999	122.542893	9.5	359.1000000000001	353.0
412450560	1441068733	30.91600405417627	122.5428913812921	9.5	359.04444444444454	353.22222222222223
412450560	1441068734	30.916048139524477	122.54288978430841	9.5	358.988888888889	353.44444444444446
412450560	1441068735	30.916092248785382	122.54288821840966	9.5	358.9333333333334	353.6666666666667
412450560	1441068736	30.91613637469973	122.5428866929565	9.5	358.8777777777779	353.8888888888889
412450560	1441068737	30.916180510008292	122.54288521730966	9.5	358.8222222222223	354.11111111111114
412450560	1441068738	30.916224647451838	122.54288380082984	9.5	358.76666666666677	354.33333333333337
412450560	1441068739	30.91626877977112	122.54288245287776	9.5	358.7111111111112	354.55555555555554
412450560	1441068740	30.916312899706913	122.54288118281424	9.5	358.6555555555557	354.77777777777777
412450560	1441068741	30.916356999999994	122.54288	9.5	358.6000000000001	355.0
412450560	1441068742	30.91640107606555	122.54287891076592	9.51	358.7000000000001	354.90000000000003
412450560	1441068743	30.916445134016634	122.5428779093231	9.52	358.80000000000007	354.8
412450560	1441068744	30.916489182640696	122.54287698685265	9.53	358.9000000000001	354.70000000000005
412450560	1441068745	30.916533230725207	122.54287613453577	9.54	359.00000000000006	354.6
412450560	1441068746	30.916577287057642	122.54287534355352	9.55	359.1000000000001	354.50000000000006
412450560	1441068747	30.916621360425463	122.54287460508705	9.56	359.2000000000001	354.4
412450560	1441068748	30.916665459616148	122.54287391031737	9.57	359.30000000000007	354.3
412450560	1441068749	30.91670959341715	122.54287325042563	9.58	359.4000000000001	354.2
412450560	1441068750	30.916753770615955	122.5428726165928	9.59	359.50000000000006	354.1
412450560	1441068751	30.916798000000004	122.54287199999999	9.6	359.6000000000001	354.0
412450560	1441068752	30.91684228825951	122.54287139498608	9.6	359.49000000000007	354.1
412450560	1441068753	30.916886633695558	122.54287080852157	9.6	359.3800000000001	354.2
412450560	1441068754	30.916931032512	122.5428702507349	9.6	359.27000000000004	354.3
412450560	1441068755	30.91697548091266	122.54286973175452	9.6	359.16	354.4
412450560	1441068756	30.917019975101386	122.5428692617089	9.6	359.05000000000007	354.50000000000006
412450560	1441068757	30.917064511281982	122.54286885072655	9.6	358.94000000000005	354.6
412450560	1441068758	30.917109085658307	122.54286850893592	9.6	358.8300000000001	354.70000000000005
412450560	1441068759	30.917153694434198	122.54286824646562	9.6	358.72	354.8
412450560	1441068760	30.91719833381348	122.5428680734441	9.6	358.61	354.90000000000003
412450560	1441068761	30.917243	122.542868	9.6	358.50000000000006	355.0
412450560	1441068762	30.917287689684184	122.54286803238185	9.59	358.6050000000001	354.90000000000003
412450560	1441068763	30.917332401502907	122.54286816131804	9.58	358.71000000000004	354.8
412450560	1441068764	30.917377134579645	122.54286837365702	9.57	358.81500000000005	354.70000000000005
412450560	1441068765	30.91742188803783	122.54286865624705	9.56	358.9200000000001	354.6
412450560	1441068766	30.917466661000987	122.54286899593656	9.55	359.02500000000003	354.50000000000006
412450560	1441068767	30.917511452592546	122.54286937957379	9.54	359.13000000000005	354.4
412450560	1441068768	30.917556261935978	122.54286979400706	9.53	359.23500000000007	354.3
412450560	1441068769	30.91760108815477	122.54287022608457	9.52	359.34000000000003	354.2
412450560	1441068770	30.91764593037238	122.54287066265461	9.51	359.44500000000005	354.1
412450560	1441068771	30.917690787712285	122.54287109056537	9.5	359.55000000000007	354.0
412450560	1441068772	30.917735659297936	122.542871496665	9.49	359.65500000000003	353.90000000000003
412450560	1441068773	30.917780544252793	122.5428718678017	9.48	359.76000000000005	353.8
412450560	1441068774	30.917825441700362	122.54287219082357	9.47	359.865	353.70000000000005
412450560	1441068775	30.91787035076408	122.54287245257875	9.46	359.97	353.6
412450560	1441068776	30.917915270567455	122.5428726399153	9.45	0.07500000000004547	353.5
412450560	1441068777	30.917960200233896	122.54287273968131	9.44	0.18000000000006366	353.4
412450560	1441068778	30.918005138886908	122.54287273872478	9.43	0.28500000000008185	353.3
412450560	1441068779	30.918050085649963	122.54287262389373	9.42	0.39000000000010004	353.2
412450560	1441068780	30.918095039646495	122.54287238203614	9.41	0.4950000000000614	353.1
412450560	1441068781	30.918139999999998	122.54287199999999	9.4	0.6000000000000796	353.0
412450560	1441068782	30.91818496453208	122.54287146629788	9.40909090909091	0.5909090909091788	352.90909090909093
412450560	1441068783	30.91822992585698	122.5428707761011	9.418181818181818	0.5818181818182211	352.81818181818187
412450560	1441068784	30.918274875287057	122.5428699262456	9.427272727272728	0.5727272727273771	352.72727272727275
412450560	1441068785	30.918319804134708	122.54286891356729	9.436363636363637	0.5636363636364194	352.6363636363636
412450560	1441068786	30.91836470371229	122.54286773490217	9.445454545454545	0.5545454545455186	352.54545454545456
412450560	1441068787	30.918409565332226	122.54286638708615	9.454545454545455	0.5454545454546178	352.4545454545455
412450560	1441068788	30.918454380306855	122.54286486695517	9.463636363636363	0.536363636363717	352.3636363636364
412450560	1441068789	30.91849913994857	122.54286317134515	9.472727272727273	0.5272727272727593	352.27272727272725
412450560	1441068790	30.918543835569753	122.542861297092	9.481818181818182	0.5181818181819153	352.18181818181813
412450560	1441068791	30.91858845848277	122.54285924103164	9.49090909090909	0.5090909090909577	352.0909090909091
412450560	1441068792	30.918633	122.54285700000001	9.5	0.5000000000000568	352.0
412450560	1441068793	30.9186774558544	122.54285457634063	9.5	0.2444444444445253	351.88888888888886
412450560	1441068794	30.918721839461366	122.54285199442751	9.5	359.988888888889	351.77777777777777
412450560	1441068795	30.918766168656767	122.54284928414233	9.5	359.7333333333334	351.6666666666667
412450560	1441068796	30.918810461276582	122.54284647536689	9.5	359.4777777777779	351.55555555555554
412450560	1441068797	30.91885473515675	122.54284359798294	9.5	359.22222222222234	351.44444444444446
412450560	1441068798	30.918899008133227	122.54284068187235	9.5	358.96666666666675	351.3333333333333
412450560	1441068799	30.918943298041967	122.54283775691701	9.5	358.7111111111112	351.22222222222223
412450560	1441068800	30.91898762271889	122.54283485299891	9.5	358.4555555555557	351.1111111111111
412450560	1441068801	30.919032	122.54283200000002	9.5	358.2000000000001	351.0
412450560	1441068802	30.919076443131267	122.5428292199578	9.52	357.6600000000001	351.0
412450560	1441068803	30.91912094699892	122.54282650353123	9.54	357.1200000000001	351.0
412450560	1441068804	30.919165501899197	122.54282383353471	9.56	356.5800000000001	351.0
412450560	1441068805	30.919210098128378	122.54282119278255	9.58	356.04000000000013	351.0
412450560	1441068806	30.919254725982668	122.54281856408906	9.6	355.5000000000001	351.0
412450560	1441068807	30.919299375758357	122.5428159302685	9.62	354.9600000000001	351.0
412450560	1441068808	30.919344037751696	122.54281327413513	9.639999999999999	354.42000000000013	351.0
412450560	1441068809	30.919388702258924	122.54281057850314	9.66	353.8800000000001	351.0
412450560	1441068810	30.919433359576264	122.54280782618673	9.68	353.34000000000015	351.0
412450560	1441068811	30.919478	122.542805	9.7	352.8000000000001	351.0
412450560	1441068812	30.91952261448608	122.54280208686275	9.69	353.0000000000001	351.0
412450560	1441068813	30.919567196629462	122.54279909011719	9.68	353.2000000000001	351.0
412450560	1441068814	30.919611740684807	122.54279601721117	9.67	353.40000000000015	351.0
412450560	1441068815	30.919656240906793	122.5427928755926	9.66	353.60000000000014	351.0
412450560	1441068816	30.919700691550098	122.54278967270932	9.649999999999999	353.8000000000001	351.0
412450560	1441068817	30.91974508686939	122.54278641600926	9.639999999999999	354.0000000000001	351.0
412450560	1441068818	30.919789421119344	122.54278311294037	9.629999999999999	354.2000000000001	351.0
412450560	1441068819	30.919833688554636	122.54277977095056	9.62	354.40000000000015	351.0
412450560	1441068820	30.919877883429965	122.54277639748778	9.61	354.60000000000014	351.0
412450560	1441068821	30.919922	122.54277300000001	9.6	354.8000000000001	351.0
412450560	1441068822	30.919966036924468	122.54276958459292	9.59	355.0200000000001	351.0
412450560	1441068823	30.920010010483388	122.54276615200298	9.58	355.24000000000007	351.0
412450560	1441068824	30.92005394136177	122.54276270162437	9.57	355.46000000000015	351.0
412450560	1441068825	30.920097850244694	122.54275923285124	9.56	355.6800000000001	351.0
412450560	1441068826	30.9201417578172	122.54275574507774	9.55	355.9000000000001	351.0
412450560	1441068827	30.920185684764316	122.54275223769802	9.54	356.12000000000006	351.0
412450560	1441068828	30.920229651771123	122.54274871010627	9.53	356.3400000000001	351.0
412450560	1441068829	30.920273679522648	122.54274516169657	9.52	356.5600000000001	351.0
412450560	1441068830	30.920317788703915	122.54274159186312	9.51	356.7800000000001	351.0
412450560	1441068831	30.920362000000004	122.542738	9.5	357.00000000000006	351.0
412450560	1441068832	30.920406327815954	122.54273438776491	9.5	357.1500000000001	351.09999999999997
412450560	1441068833	30.920450761436868	122.54273076586969	9.5	357.30000000000007	351.2
412450560	1441068834	30.920495283867922	122.54272714728978	9.5	357.4500000000001	351.29999999999995
412450560	1441068835	30.920539878114212	122.54272354500063	9.5	357.6000000000001	351.4
412450560	1441068836	30.9205845271809	122.54271997197772	9.5	357.7500000000001	351.5
412450560	1441068837	30.920629214073095	122.5427164411965	9.5	357.9000000000001	351.6
412450560	1441068838	30.92067392179596	122.54271296563257	9.5	358.05000000000007	351.7
412450560	1441068839	30.92071863335465	122.54270955826145	9.5	358.2000000000001	351.8
412450560	1441068840	30.920763331754255	122.54270623205872	9.5	358.3500000000001	351.9
412450560	1441068841	30.920808	122.54270300000002	9.5	358.5000000000001	352.0
412450560	1441068842	30.92085262447788	122.54269987327892	9.5	358.64545454545464	352.0909090909091
412450560	1441068843	30.920897205097585	122.54269685596086	9.5	358.79090909090917	352.18181818181813
412450560	1441068844	30.920941745149666	122.54269395032928	9.5	358.9363636363637	352.27272727272725
412450560	1441068845	30.920986247924706	122.54269115866758	9.5	359.0818181818183	352.3636363636364
412450560	1441068846	30.92103071671324	122.54268848325918	9.5	359.2272727272728	352.4545454545455
412450560	1441068847	30.921075154805866	122.5426859263875	9.5	359.3727272727274	352.54545454545456
412450560	1441068848	30.921119565493147	122.542683490336	9.5	359.5181818181819	352.6363636363636
412450560	1441068849	30.92116395206562	122.54268117738803	9.5	359.6636363636365	352.72727272727275
412450560	1441068850	30.921208317813882	122.54267898982711	9.5	359.809090909091	352.81818181818187
412450560	1441068851	30.921252666028487	122.54267692993662	9.5	359.95454545454555	352.90909090909093
412450560	1441068852	30.921296999999985	122.542675	9.5	0.10000000000007958	353.0
412450560	1441068853	30.921341324517257	122.54267320112754	9.511111111111111	359.82222222222236	353.11111111111114
412450560	1441068854	30.921385650362293	122.54267152973664	9.522222222222222	359.54444444444454	353.22222222222223
412450560	1441068855	30.92142998981539	122.54266998107155	9.533333333333333	359.2666666666668	353.33333333333337
412450560	1441068856	30.921474355156846	122.54266855037656	9.544444444444444	358.988888888889	353.44444444444446
412450560	1441068857	30.921518758666977	122.54266723289584	9.555555555555555	358.7111111111112	353.5555555555556
412450560	1441068858	30.921563212626072	122.54266602387362	9.566666666666666	358.43333333333345	353.6666666666667
412450560	1441068859	30.9216077293144	122.54266491855412	9.577777777777778	358.1555555555557	353.77777777777777
412450560	1441068860	30.92165232101228	122.54266391218151	9.588888888888889	357.8777777777779	353.8888888888889
412450560	1441068861	30.92169700000001	122.542663	9.6	357.60000000000014	354.0
412450560	1441068862	30.921741769265378	122.54266217424137	9.58	358.25000000000017	354.0
412450560	1441068863	30.921786594626287	122.54266141508778	9.56	358.9000000000001	354.0
412450560	1441068864	30.921831432608112	122.54266069970897	9.54	359.5500000000001	354.0
412450560	1441068865	30.921876239736246	122.5426600052746	9.52	0.20000000000015916	354.0
412450560	1441068866	30.921920972536107	122.54265930895438	9.5	0.8500000000000796	354.0
412450560	1441068867	30.921965587533084	122.54265858791788	9.48	1.5000000000001137	354.0
412450560	1441068868	30.92201004125256	122.54265781933466	9.46	2.150000000000091	354.0
412450560	1441068869	30.92205429021993	122.5426569803743	9.44	2.800000000000125	354.0
412450560	1441068870	30.92209829096062	122.54265604820627	9.42	3.4500000000001023	354.0
412450560	1441068871	30.922142	122.542655	9.4	4.10000000000008	354.0
412450560	1441068872	30.92218540838105	122.54265382481181	9.41	3.8500000000001364	354.1
412450560	1441068873	30.922228645217142	122.54265255924544	9.42	3.6000000000000796	354.2
412450560	1441068874	30.922271874139216	122.54265125179163	9.43	3.3500000000000796	354.3
412450560	1441068875	30.922315258778216	122.5426499509411	9.44	3.1000000000001364	354.4
412450560	1441068876	30.92235896276508	122.54264870518469	9.45	2.8500000000000796	354.50000000000006
412450560	1441068877	30.92240314973074	122.54264756301336	9.46	2.6000000000000796	354.6
412450560	1441068878	30.922447983306125	122.54264657291809	9.47	2.3500000000000796	354.70000000000005
412450560	1441068879	30.922493627122183	122.54264578338997	9.48	2.1000000000001364	354.8
412450560	1441068880	30.922540244809824	122.54264524292017	9.49	1.8500000000000796	354.90000000000003
412450560	1441068881	30.922588	122.542645	9.5	1.6000000000000796	355.0
412450560	1441068882	30.922636969926582	122.54264508775105	9.5	1.5000000000001137	355.0
412450560	1441068883	30.922686886235407	122.54264547781632	9.5	1.400000000000091	355.0
412450560	1441068884	30.92273739417525	122.54264612646882	9.5	1.300000000000125	355.0
412450560	1441068885	30.922788138994946	122.54264698998163	9.5	1.2000000000001023	355.0
412450560	1441068886	30.92283876594329	122.5426480246277	9.5	1.1000000000000796	355.0
412450560	1441068887	30.922888920269127	122.54264918667988	9.5	1.0000000000001137	355.0
412450560	1441068888	30.92293824722129	122.5426504324109	9.5	0.900000000000091	355.0
412450560	1441068889	30.92298639204862	122.54265171809344	9.5	0.8000000000001251	355.0
412450560	1441068890	30.923033	122.54265299999999	9.5	0.7000000000001023	355.0
412450560	1441068891	30.923077819408554	122.54265424015387	9.50909090909091	0.4090909090909918	355.0
412450560	1441068892	30.92312101094458	122.54265542358152	9.518181818181818	0.11818181818193807	355.0
412450560	1441068893	30.923162838362586	122.54265654106024	9.527272727272727	359.8272727272728	355.0
412450560	1441068894	30.923203565417094	122.5426575833673	9.536363636363637	359.5363636363637	355.0
412450560	1441068895	30.923243455862654	122.54265854127996	9.545454545454545	359.2454545454546	355.0
412450560	1441068896	30.92328277345376	122.54265940557552	9.554545454545455	358.9545454545456	355.0
412450560	1441068897	30.92332178194491	122.5426601670312	9.563636363636363	358.6636363636365	355.0
412450560	1441068898	30.923360745090616	122.54266081642426	9.572727272727272	358.3727272727274	355.0
412450560	1441068899	30.92339992664539	122.54266134453195	9.581818181818182	358.0818181818183	355.0
412450560	1441068900	30.923439590363692	122.54266174213147	9.59090909090909	357.7909090909092	355.0
412450560	1441068901	30.923479999999998	122.542662	9.6	357.5000000000001	355.0
412450560	1441068902	30.923521357572998	122.54266211043499	9.59090909090909	357.5727272727274	354.8181818181818
412450560	1441068903	30.92356361815807	122.54266207181469	9.581818181818182	357.64545454545464	354.6363636363636
412450560	1441068904	30.923606675094806	122.54266188403767	9.572727272727272	357.7181818181819	354.45454545454544
412450560	1441068905	30.923650421722808	122.54266154700238	9.563636363636363	357.7909090909092	354.2727272727273
412450560	1441068906	30.923694751381653	122.5426610606074	9.554545454545455	357.8636363636365	354.0909090909091
412450560	1441068907	30.92373955741094	122.54266042475119	9.545454545454545	357.9363636363637	353.90909090909093
412450560	1441068908	30.923784733150267	122.5426596393323	9.536363636363637	358.009090909091	353.72727272727275
412450560	1441068909	30.923830171939244	122.54265870424919	9.527272727272727	358.0818181818183	353.54545454545456
412450560	1441068910	30.92387576711746	122.54265761940044	9.518181818181818	358.1545454545456	353.36363636363643
412450560	1441068911	30.923921412024498	122.54265638468453	9.50909090909091	358.2272727272728	353.1818181818182
412450560	1441068912	30.923967000000008	122.542655	9.5	358.3000000000001	353.0
412450560	1441068913	30.924012444780143	122.54265346692918	9.511111111111111	358.3333333333334	352.8888888888889
412450560	1441068914	30.92405774168741	122.54265179378959	9.522222222222222	358.3666666666668	352.7777777777778
412450560	1441068915	30.9241029064409	122.54264999058253	9.533333333333333	358.4000000000001	352.6666666666667
412450560	1441068916	30.92414795475965	122.54264806730936	9.544444444444444	358.43333333333345	352.5555555555556
412450560	1441068917	30.924192902362734	122.54264603397145	9.555555555555555	358.4666666666668	352.4444444444444
412450560	1441068918	30.92423776496925	122.54264390057014	9.566666666666666	358.50000000000017	352.3333333333333
412450560	1441068919	30.924282558298255	122.54264167710686	9.577777777777778	358.5333333333334	352.22222222222223
412450560	1441068920	30.924327298068814	122.542639373583	9.588888888888889	358.5666666666668	352.1111111111111
412450560	1441068921	30.924372	122.542637	9.6	358.60000000000014	352.0
412450560	1441068922	30.924416679414566	122.54263456774807	9.61	358.2600000000001	352.2
412450560	1441068923	30.924461350049835	122.54263209377238	9.62	357.92000000000013	352.40000000000003
412450560	1441068924	30.924506025246853	122.542629596407	9.629999999999999	357.58000000000015	352.6
412450560	1441068925	30.924550718346612	122.54262709398591	9.639999999999999	357.2400000000001	352.8
412450560	1441068926	30.924595442690133	122.54262460484321	9.649999999999999	356.9000000000001	353.0
412450560	1441068927	30.92464021161844	122.54262214731298	9.66	356.5600000000001	353.2
412450560	1441068928	30.924685038472575	122.54261973972937	9.67	356.22000000000014	353.4
412450560	1441068929	30.92472993659353	122.54261740042652	9.68	355.8800000000001	353.59999999999997
412450560	1441068930	30.924774919322328	122.54261514773867	9.69	355.5400000000001	353.8
412450560	1441068931	30.924819999999993	122.54261300000002	9.7	355.2000000000001	354.0
412450560	1441068932	30.924865184838588	122.54261097121646	9.68	355.55000000000007	354.0
412450560	1441068933	30.924910451534167	122.54260905808054	9.66	355.9000000000001	354.0
412450560	1441068934	30.9249557706538	122.54260725295634	9.639999999999999	356.25000000000006	354.0
412450560	1441068935	30.925001112764583	122.54260554820799	9.62	356.60000000000014	354.0
412450560	1441068936	30.9250464484336	122.5426039361996	9.6	356.9500000000001	354.0
412450560	1441068937	30.925091748227928	122.54260240929527	9.58	357.30000000000007	354.0
412450560	1441068938	30.925136982714644	122.5426009598591	9.56	357.6500000000001	354.0
412450560	1441068939	30.925182122460832	122.54259958025511	9.54	358.00000000000006	354.0
412450560	1441068940	30.9252271380336	122.5425982628474	9.52	358.3500000000001	354.0
412450560	1441068941	30.925272	122.542597	9.5	358.7000000000001	354.0
412450560	1441068942	30.92531668823106	122.5425957853845	9.51	358.80000000000007	354.0
412450560	1441068943	30.925361219813478	122.54259461790286	9.52	358.9000000000001	354.0
412450560	1441068944	30.925405621137944	122.54259349776443	9.53	359.0000000000001	354.0
412450560	1441068945	30.925449918595053	122.5425924251787	9.54	359.1000000000001	354.0
412450560	1441068946	30.925494138575512	122.54259140035512	9.55	359.2000000000001	354.0
412450560	1441068947	30.925538307469907	122.54259042350314	9.56	359.30000000000007	354.0
412450560	1441068948	30.925582451668912	122.54258949483221	9.57	359.4000000000001	354.0
412450560	1441068949	30.925626597563166	122.54258861455175	9.58	359.5000000000001	354.0
412450560	1441068950	30.92567077154332	122.54258778287121	9.59	359.60000000000014	354.0
412450560	1441068951	30.925714999999993	122.54258700000001	9.6	359.7000000000001	354.0
412450560	1441068952	30.92575930323714	122.54258626624573	9.59	359.8200000000001	354.1
412450560	1441068953	30.9258036772118	122.54258558230845	9.58	359.9400000000001	354.2
412450560	1441068954	30.925848111794306	122.54258494898625	9.57	0.06000000000011596	354.3
412450560	1441068955	30.92589259685501	122.54258436707732	9.56	0.18000000000006366	354.4
412450560	1441068956	30.92593712226423	122.54258383737987	9.55	0.3000000000000682	354.50000000000006
412450560	1441068957	30.92598167789231	122.54258336069199	9.54	0.4200000000001296	354.6
412450560	1441068958	30.92602625360959	122.54258293781191	9.53	0.5400000000001342	354.70000000000005
412450560	1441068959	30.926070839286403	122.54258256953774	9.52	0.6600000000000819	354.8
412450560	1441068960	30.9261154247931	122.54258225666773	9.51	0.7800000000000864	354.90000000000003
412450560	1441068961	30.926159999999992	122.542582	9.5	0.900000000000091	355.0
412450560	1441068962	30.92620455721893	122.54258180024686	9.5	0.8909090909091901	355.0
412450560	1441068963	30.926249098527546	122.54258165777719	9.5	0.8818181818182893	355.0
412450560	1441068964	30.926293628445	122.54258157287397	9.5	0.8727272727273885	355.0
412450560	1441068965	30.926338151490445	122.5425815458202	9.5	0.8636363636364308	355.0
412450560	1441068966	30.92638267218301	122.54258157689887	9.5	0.8545454545455868	355.0
412450560	1441068967	30.926427195041853	122.54258166639299	9.5	0.8454545454546292	355.0
412450560	1441068968	30.926471724586094	122.54258181458553	9.5	0.8363636363637283	355.0
412450560	1441068969	30.92651626533488	122.54258202175951	9.5	0.8272727272728275	355.0
412450560	1441068970	30.926560821807374	122.54258228819792	9.5	0.8181818181819267	355.0
412450560	1441068971	30.926605398522696	122.54258261418376	9.5	0.809090909090969	355.0
412450560	1441068972	30.926650000000002	122.542583	9.5	0.8000000000001251	355.0
412450560	1441068973	30.926694629011873	122.5425834428962	9.5	0.6444444444445026	355.0
412450560	1441068974	30.926739281344624	122.54258392798796	9.5	0.48888888888899373	355.0
412450560	1441068975	30.926783951038047	122.54258443735742	9.5	0.3333333333334281	355.0
412450560	1441068976	30.926828632131922	122.54258495308665	9.5	0.1777777777778624	355.0
412450560	1441068977	30.926873318666	122.54258545725769	9.5	0.022222222222353594	355.0
412450560	1441068978	30.926918004680072	122.54258593195257	9.5	359.86666666666673	355.0
412450560	1441068979	30.926962684213912	122.5425863592533	9.5	359.71111111111117	355.0
412450560	1441068980	30.927007351307296	122.5425867212418	9.5	359.55555555555566	355.0
412450560	1441068981	30.92705199999999	122.54258700000001	9.5	359.4000000000001	355.0
412450560	1441068982	30.927096626168144	122.54258718134186	9.51	359.4200000000001	354.90000000000003
412450560	1441068983	30.92714123303331	122.54258726600959	9.52	359.4400000000001	354.8
412450560	1441068984	30.927185825653453	122.54258725847751	9.53	359.4600000000001	354.70000000000005
412450560	1441068985	30.927230409086484	122.54258716321986	9.54	359.4800000000001	354.6
412450560	1441068986	30.927274988390355	122.54258698471104	9.55	359.5000000000001	354.50000000000006
412450560	1441068987	30.927319568623002	122.54258672742527	9.56	359.52000000000015	354.4
412450560	1441068988	30.92736415484234	122.54258639583698	9.57	359.54000000000013	354.3
412450560	1441068989	30.92740875210634	122.54258599442042	9.58	359.5600000000001	354.2
412450560	1441068990	30.927453365472903	122.54258552764998	9.59	359.58000000000015	354.1
412450560	1441068991	30.927497999999996	122.542585	9.6	359.60000000000014	354.0
412450560	1441068992	30.927542659123684	122.54258441558534	9.61	359.2300000000001	354.1
412450560	1441068993	30.927587339792687	122.54258377708297	9.62	358.8600000000001	354.2
412450560	1441068994	30.927632037333865	122.54258308681028	9.629999999999999	358.4900000000001	354.3
412450560	1441068995	30.927676747074095	122.54258234708479	9.639999999999999	358.1200000000001	354.4
412450560	1441068996	30.927721464340244	122.54258156022388	9.649999999999999	357.7500000000001	354.50000000000006
412450560	1441068997	30.927766184459177	122.54258072854506	9.66	357.3800000000001	354.6
412450560	1441068998	30.927810902757745	122.5425798543658	9.67	357.01000000000016	354.70000000000005
412450560	1441068999	30.927855614562827	122.54257894000355	9.68	356.6400000000001	354.8
412450560	1441069000	30.927900315201295	122.54257798777579	9.69	356.2700000000001	354.90000000000003
412450560	1441069001	30.927944999999994	122.542577	9.7	355.9000000000001	355.0
412450560	1441069002	30.92798966542549	122.54257597897752	9.695238095238095	356.1000000000001	355.0
412450560	1441069003	30.928034312502866	122.54257492694519	9.69047619047619	356.30000000000007	355.0
412450560	1441069004	30.928078943396937	122.5425738461237	9.685714285714285	356.5000000000001	355.0
412450560	1441069005	30.92812356027247	122.54257273873372	9.68095238095238	356.7000000000001	355.0
412450560	1441069006	30.928168165294277	122.54257160699599	9.676190476190476	356.9000000000001	355.0
412450560	1441069007	30.928212760627115	122.54257045313118	9.67142857142857	357.1000000000001	355.0
412450560	1441069008	30.928257348435796	122.54256927936	9.666666666666666	357.3000000000001	355.0
412450560	1441069009	30.92830193088509	122.54256808790313	9.661904761904761	357.5000000000001	355.0
412450560	1441069010	30.928346510139786	122.54256688098137	9.657142857142857	357.7000000000001	355.0
412450560	1441069011	30.928391088364684	122.54256566081537	9.652380952380952	357.9000000000001	355.0
412450560	1441069012	30.928435667724543	122.54256442962587	9.647619047619047	358.10000000000014	355.0
412450560	1441069013	30.928480250384172	122.54256318963357	9.642857142857142	358.3000000000001	355.0
412450560	1441069014	30.92852483850836	122.54256194305925	9.638095238095238	358.5000000000001	355.0
412450560	1441069015	30.928569434261867	122.54256069212362	9.633333333333333	358.7000000000001	355.0
412450560	1441069016	30.928614039809514	122.54255943904741	9.628571428571428	358.9000000000001	355.0
412450560	1441069017	30.928658657316053	122.54255818605138	9.623809523809523	359.1000000000001	355.0
412450560	1441069018	30.928703288946302	122.54255693535626	9.619047619047619	359.30000000000007	355.0
412450560	1441069019	30.928747936865044	122.5425556891828	9.614285714285714	359.50000000000006	355.0
412450560	1441069020	30.928792603237053	122.54255444975176	9.60952380952381	359.7000000000001	355.0
412450560	1441069021	30.928837290227094	122.5425532192839	9.604761904761904	359.9000000000001	355.0
412450560	1441069022	30.928882000000005	122.542552	9.6	0.10000000000007958	355.0
412450560	1441069023	30.928926733663783	122.54255079563498	9.588888888888889	359.9333333333334	355.1111111111111
412450560	1441069024	30.928971488099453	122.5425496159806	9.577777777777778	359.76666666666677	355.22222222222223
412450560	1441069025	30.92901625913127	122.54254847234279	9.566666666666666	359.6000000000001	355.3333333333333
412450560	1441069026	30.929061042583506	122.54254737602754	9.555555555555555	359.43333333333345	355.44444444444446
412450560	1441069027	30.92910583428041	122.54254633834084	9.544444444444444	359.26666666666677	355.55555555555554
412450560	1441069028	30.929150630046244	122.54254537058868	9.533333333333333	359.1000000000001	355.6666666666667
412450560	1441069029	30.929195425705288	122.54254448407711	9.522222222222222	358.9333333333334	355.77777777777777
412450560	1441069030	30.929240217081784	122.5425436901122	9.511111111111111	358.76666666666677	355.88888888888886
412450560	1441069031	30.929284999999993	122.542543	9.5	358.6000000000001	356.0
412450560	1441069032	30.92932976683888	122.54254242274847	9.5	358.69000000000005	355.9
412450560	1441069033	30.929374496196125	122.5425419581732	9.5	358.7800000000001	355.8
412450560	1441069034	30.92941916322412	122.54254160379149	9.5	358.87000000000006	355.7
412450560	1441069035	30.929463743075203	122.54254135712078	9.5	358.96000000000004	355.6
412450560	1441069036	30.929508210901783	122.54254121567841	9.5	359.0500000000001	355.5
412450560	1441069037	30.92955254185621	122.5425411769818	9.5	359.1400000000001	355.4
412450560	1441069038	30.929596711090873	122.54254123854828	9.5	359.2300000000001	355.3
412450560	1441069039	30.929640693758138	122.54254139789523	9.5	359.3200000000001	355.2
412450560	1441069040	30.92968446501039	122.54254165254004	9.5	359.4100000000001	355.1
412450560	1441069041	30.929728000000004	122.54254200000001	9.5	359.50000000000006	355.0
412450560	1441069042	30.929771303990382	122.5425424327593	9.51	359.1900000000001	355.0
412450560	1441069043	30.929814502689027	122.54254292316908	9.52	358.88000000000005	355.0
412450560	1441069044	30.929857751914497	122.54254343854726	9.53	358.57000000000005	355.0
412450560	1441069045	30.929901207485315	122.54254394621168	9.54	358.26000000000005	355.0
412450560	1441069046	30.929945025220032	122.54254441348009	9.55	357.9500000000001	355.0
412450560	1441069047	30.929989360937128	122.5425448076702	9.56	357.64000000000004	355.0
412450560	1441069048	30.930034370455175	122.54254509609972	9.57	357.33	355.0
412450560	1441069049	30.930080209592653	122.54254524608618	9.58	357.02000000000004	355.0
412450560	1441069050	30.930127034168105	122.54254522494715	9.59	356.71000000000004	355.0
412450560	1441069051	30.930175000000002	122.542545	9.6	356.40000000000003	355.0
412450560	1441069052	30.930224179561076	122.54254454759989	9.588888888888889	356.70000000000005	354.77777777777777
412450560	1441069053	30.930274311940853	122.54254388025282	9.577777777777778	357.00000000000006	354.55555555555554
412450560	1441069054	30.93032505288308	122.54254301950267	9.566666666666666	357.30000000000007	354.33333333333337
412450560	1441069055	30.930376058131547	122.54254198689333	9.555555555555555	357.6	354.11111111111114
412450560	1441069056	30.93042698343002	122.54254080396876	9.544444444444444	357.9000000000001	353.8888888888889
412450560	1441069057	30.93047748452231	122.54253949227297	9.533333333333333	358.20000000000005	353.6666666666667
412450560	1441069058	30.930527217152182	122.54253807335013	9.522222222222222	358.5000000000001	353.44444444444446
412450560	1441069059	30.930575837063458	122.54253656874438	9.511111111111111	358.80000000000007	353.22222222222223
412450560	1441069060	30.930622999999997	122.54253500000002	9.5	359.1000000000001	353.0
412450560	1441069061	30.93066845834799	122.54253338460211	9.508333333333333	358.9833333333334	352.9166666666667
412450560	1441069062	30.930712351063196	122.5425317237988	9.516666666666666	358.8666666666668	352.8333333333333
412450560	1441069063	30.93075491374377	122.54253001477888	9.525	358.75000000000006	352.75
412450560	1441069064	30.930796381987832	122.54252825473122	9.533333333333333	358.63333333333344	352.6666666666667
412450560	1441069065	30.930836991393534	122.5425264408446	9.541666666666666	358.51666666666677	352.58333333333337
412450560	1441069066	30.930876977558952	122.54252457030775	9.55	358.4000000000001	352.5
412450560	1441069067	30.93091657608224	122.54252264030946	9.558333333333334	358.2833333333334	352.4166666666667
412450560	1441069068	30.930956022561492	122.54252064803842	9.566666666666666	358.1666666666667	352.3333333333333
412450560	1441069069	30.930995552594805	122.5425185906833	9.575	358.05000000000007	352.25
412450560	1441069070	30.931035401780267	122.5425164654328	9.583333333333332	357.9333333333334	352.1666666666667
412450560	1441069071	30.931075805715967	122.5425142694755	9.591666666666667	357.8166666666667	352.0833333333333
412450560	1441069072	30.931117000000004	122.54251199999999	9.6	357.70000000000005	352.0
412450560	1441069073	30.931159158986844	122.54250965455162	9.61	357.40000000000003	352.09999999999997
412450560	1441069074	30.93120221205672	122.5425072321028	9.62	357.1	352.2
412450560	1441069075	30.931246027346237	122.54250473198269	9.629999999999999	356.80000000000007	352.3
412450560	1441069076	30.931290472992018	122.5425021535205	9.639999999999999	356.5	352.40000000000003
412450560	1441069077	30.931335417130715	122.54249949604541	9.649999999999999	356.20000000000005	352.5
412450560	1441069078	30.93138072789894	122.54249675888667	9.66	355.90000000000003	352.6
412450560	1441069079	30.931426273433328	122.5424939413735	9.67	355.6	352.7
412450560	1441069080	30.93147192187055	122.54249104283514	9.68	355.3	352.8
412450560	1441069081	30.931517541347223	122.54248806260088	9.69	355.0	352.90000000000003
412450560	1441069082	30.931563	122.54248499999999	9.7	354.70000000000005	353.0
412450560	1441069083	30.93160819596096	122.54248185625558	9.677777777777777	355.3777777777778	353.0
412450560	1441069084	30.931653147343763	122.54247864016585	9.655555555555555	356.0555555555556	353.0
412450560	1441069085	30.93169790225754	122.5424753624228	9.633333333333333	356.73333333333335	353.0
412450560	1441069086	30.931742508811375	122.54247203371852	9.61111111111111	357.4111111111111	353.0
412450560	1441069087	30.93178701511438	122.54246866474502	9.588888888888889	358.08888888888896	353.0
412450560	1441069088	30.931831469275632	122.54246526619433	9.566666666666666	358.7666666666667	353.0
412450560	1441069089	30.931875919404266	122.54246184875855	9.544444444444444	359.4444444444445	353.0
412450560	1441069090	30.931920413609344	122.54245842312973	9.522222222222222	0.12222222222226264	353.0
412450560	1441069091	30.931964999999998	122.542455	9.5	0.8000000000000682	353.0
412450560	1441069092	30.932009715167187	122.54245159380301	9.5	0.7800000000000296	353.0
412450560	1441069093	30.932054549629456	122.54244823393864	9.5	0.7600000000000477	353.0
412450560	1441069094	30.932099482387205	122.54244495354851	9.5	0.7400000000000659	353.0
412450560	1441069095	30.932144492440823	122.54244178577424	9.5	0.7200000000000273	353.0
412450560	1441069096	30.932189558790768	122.54243876375747	9.5	0.7000000000000455	353.0
412450560	1441069097	30.932234660437455	122.54243592063997	9.5	0.6800000000000637	353.0
412450560	1441069098	30.932279776381275	122.54243328956356	9.5	0.6600000000000819	353.0
412450560	1441069099	30.932324885622698	122.54243090367011	9.5	0.6400000000000432	353.0
412450560	1441069100	30.93236996716212	122.5424287961016	9.5	0.6200000000000614	353.0
412450560	1441069101	30.932415	122.54242700000002	9.5	0.6000000000000796	353.0
412450560	1441069102	30.932459968106865	122.54242553804653	9.51	0.3600000000000705	353.3
412450560	1441069103	30.932504875333716	122.54242439107867	9.52	0.12000000000006139	353.6
412450560	1441069104	30.932549730501677	122.5424235294731	9.53	359.88000000000005	353.90000000000003
412450560	1441069105	30.932594542431826	122.54242292360631	9.54	359.64000000000004	354.2
412450560	1441069106	30.932639319945245	122.54242254385483	9.55	359.40000000000003	354.50000000000006
412450560	1441069107	30.93268407186307	122.54242236059505	9.56	359.16	354.8
412450560	1441069108	30.93272880700636	122.54242234420339	9.57	358.92	355.1
412450560	1441069109	30.93277353419622	122.54242246505618	9.58	358.68	355.4
412450560	1441069110	30.932818262253733	122.54242269352964	9.59	358.44	355.7
412450560	1441069111	30.932862999999994	122.542423	9.6	358.2	356.0
412450560	1441069112	30.932907753405114	122.54242335800616	9.6	358.2	355.9
412450560	1441069113	30.93295251703526	122.54242375373785	9.6	358.2	355.8
412450560	1441069114	30.932997282605612	122.5424241765475	9.6	358.2	355.7
412450560	1441069115	30.93304204183138	122.54242461578758	9.6	358.2	355.6
412450560	1441069116	30.933086786427726	122.54242506081049	9.6	358.2	355.5
412450560	1441069117	30.933131508109863	122.54242550096856	9.6	358.2	355.4
412450560	1441069118	30.933176198592967	122.54242592561421	9.6	358.2	355.3
412450560	1441069119	30.933220849592228	122.54242632409981	9.6	358.2	355.2
412450560	1441069120	30.933265452822834	122.54242668577763	9.6	358.2	355.1
412450560	1441069121	30.93331	122.54242700000002	9.6	358.2	355.0
412450560	1441069122	30.933354485881733	122.54242725666086	9.581818181818182	358.8272727272727	354.9090909090909
412450560	1441069123	30.933398917397504	122.54242744782039	9.563636363636363	359.45454545454544	354.8181818181818
412450560	1441069124	30.933443304519603	122.5424275660805	9.545454545454545	0.08181818181816425	354.72727272727275
412450560	1441069125	30.933487657220322	122.54242760404303	9.527272727272727	0.7090909090908895	354.6363636363636
412450560	1441069126	30.93353198547199	122.54242755430978	9.50909090909091	1.3363636363636147	354.54545454545456
412450560	1441069127	30.933576299246866	122.54242740948261	9.49090909090909	1.9636363636363967	354.45454545454544
412450560	1441069128	30.933620608517277	122.54242716216329	9.472727272727273	2.590909090909122	354.3636363636364
412450560	1441069129	30.933664923255492	122.54242680495359	9.454545454545455	3.218181818181847	354.2727272727273
412450560	1441069130	30.93370925343382	122.54242633045531	9.436363636363637	3.8454545454545723	354.1818181818182
412450560	1441069131	30.93375360902456	122.54242573127021	9.418181818181818	4.472727272727241	354.0909090909091
412450560	1441069132	30.933798000000003	122.54242500000001	9.4	5.099999999999966	354.0
412450560	1441069133	30.933842433282624	122.54242413745142	9.41	4.46999999999997	354.1
412450560	1441069134	30.93388690359563	122.54242317725107	9.42	3.840000000000032	354.2
412450560	1441069135	30.93393140261239	122.5424221612306	9.43	3.2099999999999795	354.3
412450560	1441069136	30.933975922006322	122.54242113122176	9.44	2.580000000000041	354.4
412450560	1441069137	30.93402045345078	122.54242012905638	9.45	1.9500000000000455	354.50000000000006
412450560	1441069138	30.93406498861917	122.54241919656633	9.46	1.3199999999999932	354.6
412450560	1441069139	30.93410951918489	122.54241837558357	9.47	0.6900000000000546	354.70000000000005
412450560	1441069140	30.934154036821344	122.54241770794015	9.48	0.06000000000005912	354.8
412450560	1441069141	30.934198533201908	122.54241723546825	9.49	359.43000000000006	354.90000000000003
412450560	1441069142	30.934243	122.542417	9.5	358.80000000000007	355.0
412450560	1441069143	30.934287430951994	122.54241703040715	9.522222222222222	358.57777777777784	355.1111111111111
412450560	1441069144	30.93433182804624	122.54241730371903	9.544444444444444	358.3555555555556	355.22222222222223
412450560	1441069145	30.934376195334043	122.54241778400441	9.566666666666666	358.13333333333344	355.3333333333333
412450560	1441069146	30.934420536866753	122.54241843533191	9.588888888888889	357.9111111111112	355.44444444444446
412450560	1441069147	30.934464856695694	122.54241922177016	9.61111111111111	357.6888888888889	355.55555555555554
412450560	1441069148	30.934509158872142	122.54242010738766	9.633333333333333	357.4666666666667	355.6666666666667
412450560	1441069149	30.934553447447467	122.54242105625289	9.655555555555555	357.24444444444447	355.77777777777777
412450560	1441069150	30.934597726472987	122.54242203243422	9.677777777777777	357.02222222222224	355.88888888888886
412450560	1441069151	30.934642	122.542423	9.7	356.80000000000007	356.0
412450560	1441069152	30.934686272226685	122.542423929932	9.681818181818182	357.109090909091	356.0
412450560	1441069153	30.934730547938457	122.542424820866	9.663636363636362	357.4181818181819	356.0
412450560	1441069154	30.934774832067614	122.54242567835131	9.645454545454545	357.72727272727275	356.0
412450560	1441069155	30.934819129546447	122.54242650793721	9.627272727272727	358.03636363636366	356.0
412450560	1441069156	30.93486344530722	122.54242731517306	9.60909090909091	358.3454545454546	356.0
412450560	1441069157	30.934907784282196	122.54242810560818	9.59090909090909	358.6545454545455	356.0
412450560	1441069158	30.934952151403667	122.54242888479192	9.572727272727272	358.9636363636364	356.0
412450560	1441069159	30.934996551603923	122.54242965827358	9.554545454545455	359.2727272727273	356.0
412450560	1441069160	30.93504098981519	122.54243043160257	9.536363636363637	359.5818181818182	356.0
412450560	1441069161	30.935085470969803	122.54243121032826	9.518181818181818	359.89090909090913	356.0
412450560	1441069162	30.93513	122.542432	9.5	0.20000000000004547	356.0
412450560	1441069163	30.93517457946564	122.54243280271695	9.5	0.7333333333333485	355.77777777777777
412450560	1441069164	30.935219202436876	122.54243360677697	9.5	1.2666666666667084	355.55555555555554
412450560	1441069165	30.935263859611403	122.54243439702772	9.5	1.8000000000000114	355.3333333333333
412450560	1441069166	30.935308541686954	122.54243515831676	9.5	2.3333333333333712	355.1111111111111
412450560	1441069167	30.935353239361223	122.54243587549169	9.5	2.866666666666731	354.8888888888889
412450560	1441069168	30.935397943331953	122.54243653339996	9.5	3.400000000000034	354.6666666666667
412450560	1441069169	30.935442644296845	122.54243711688915	9.5	3.933333333333337	354.44444444444446
412450560	1441069170	30.935487332953635	122.54243761080667	9.5	4.466666666666754	354.22222222222223
412450560	1441069171	30.935532000000002	122.542438	9.5	5.000000000000057	354.0
412450560	1441069172	30.93557663869829	122.542438274518	9.5	4.57000000000005	354.1
412450560	1441069173	30.93562125256928	122.54243844521538	9.5	4.140000000000043	354.2
412450560	1441069174	30.93566584769836	122.54243852814831	9.5	3.7100000000000364	354.3
412450560	1441069175	30.93571043017087	122.54243853937302	9.5	3.2800000000000296	354.4
412450560	1441069176	30.93575500607223	122.54243849494571	9.5	2.8500000000000796	354.50000000000006
412450560	1441069177	30.935799581487824	122.54243841092271	9.5	2.4200000000000728	354.6
412450560	1441069178	30.935844162503006	122.5424383033603	9.5	1.990000000000009	354.70000000000005
412450560	1441069179	30.935888755203177	122.5424381883148	9.5	1.5600000000000591	354.8
412450560	1441069180	30.93593336567372	122.54243808184258	9.5	1.1300000000001091	354.90000000000003
412450560	1441069181	30.935977999999995	122.542438	9.5	0.7000000000000455	355.0
412450560	1441069182	30.93602266254502	122.5424379563511	9.518181818181818	0.6000000000000796	355.0
412450560	1441069183	30.93606735078228	122.54243795449011	9.536363636363637	0.5000000000000568	355.0
412450560	1441069184	30.93611206046288	122.54243799551887	9.554545454545455	0.4000000000000341	355.0
412450560	1441069185	30.936156787337897	122.54243808053921	9.572727272727272	0.30000000000001137	355.0
412450560	1441069186	30.936201527158477	122.54243821065295	9.59090909090909	0.20000000000004547	355.0
412450560	1441069187	30.936246275675696	122.54243838696193	9.60909090909091	0.10000000000002274	355.0
412450560	1441069188	30.936291028640646	122.54243861056801	9.627272727272727	5.684341886080802e-14	355.0
412450560	1441069189	30.93633578180446	122.54243888257302	9.645454545454545	359.90000000000003	355.0
412450560	1441069190	30.93638053091822	122.54243920407878	9.663636363636362	359.8	355.0
412450560	1441069191	30.936425271733032	122.54243957618716	9.681818181818182	359.70000000000005	355.0
412450560	1441069192	30.936470000000007	122.54243999999998	9.7	359.6	355.0
412450560	1441069193	30.93651471281246	122.54244047629484	9.709999999999999	359.38000000000005	355.1
412450560	1441069194	30.936559412632587	122.5424410045522	9.719999999999999	359.16	355.2
412450560	1441069195	30.936604103264816	122.54244158392818	9.73	358.94	355.3
412450560	1441069196	30.936648788513548	122.54244221357898	9.74	358.72	355.4
412450560	1441069197	30.93669347218321	122.54244289266076	9.75	358.5	355.5
412450560	1441069198	30.936738158078224	122.54244362032969	9.76	358.28000000000003	355.6
412450560	1441069199	30.936782850002984	122.5424443957419	9.77	358.06	355.7
412450560	1441069200	30.93682755176194	122.5424452180536	9.780000000000001	357.84000000000003	355.8
412450560	1441069201	30.93687226715946	122.5424460864209	9.790000000000001	357.62	355.9
412450560	1441069202	30.936917	122.542447	9.8	357.40000000000003	356.0
412450560	1441069203	30.93696175270492	122.54244795778581	9.777777777777779	357.8222222222222	356.1111111111111
412450560	1441069204	30.937006522163507	122.5424489581286	9.755555555555556	358.2444444444444	356.22222222222223
412450560	1441069205	30.937051303881976	122.54244999921738	9.733333333333334	358.6666666666667	356.3333333333333
412450560	1441069206	30.9370960933666	122.54245107924113	9.711111111111112	359.0888888888889	356.44444444444446
412450560	1441069207	30.937140886123586	122.54245219638891	9.688888888888888	359.5111111111111	356.55555555555554
412450560	1441069208	30.937185677659176	122.54245334884966	9.666666666666666	359.9333333333333	356.66666666666663
412450560	1441069209	30.937230463479626	122.54245453481242	9.644444444444444	0.3555555555555543	356.77777777777777
412450560	1441069210	30.937275239091147	122.54245575246621	9.622222222222222	0.7777777777777715	356.88888888888886
412450560	1441069211	30.937319999999996	122.54245700000001	9.6	1.1999999999999886	357.0
412450560	1441069212	30.937364743129077	122.54245827772375	9.6	1.136363636363626	357.0
412450560	1441069213	30.937409471068015	122.54245959443118	9.6	1.0727272727272634	357.0
412450560	1441069214	30.9374541878231	122.54246096103705	9.6	1.0090909090909008	357.0
412450560	1441069215	30.93749889740063	122.54246238845607	9.6	0.9454545454545382	357.0
412450560	1441069216	30.93754360380687	122.54246388760299	9.6	0.8818181818181756	357.0
412450560	1441069217	30.937588311048167	122.54246546939264	9.6	0.818181818181813	357.0
412450560	1441069218	30.937633023130743	122.54246714473979	9.6	0.7545454545454504	357.0
412450560	1441069219	30.937677744060938	122.54246892455923	9.6	0.6909090909091447	357.0
412450560	1441069220	30.937722477845018	122.54247081976584	9.6	0.6272727272727252	357.0
412450560	1441069221	30.937767228489275	122.54247284127446	9.6	0.5636363636363626	357.0
412450560	1441069222	30.937811999999997	122.542475	9.6	0.5	357.0
412450560	1441069223	30.937856794266015	122.54247729944412	9.61111111111111	0.7555555555555884	356.88888888888886
412450560	1441069224	30.93790160470634	122.54247971345566	9.622222222222222	1.01111111111112	356.77777777777777
412450560	1441069225	30.93794642262253	122.54248220847009	9.633333333333333	1.2666666666666515	356.66666666666663
412450560	1441069226	30.937991239316116	122.54248475092294	9.644444444444444	1.52222222222224	356.55555555555554
412450560	1441069227	30.938036046088698	122.54248730724957	9.655555555555555	1.7777777777777715	356.44444444444446
412450560	1441069228	30.938080834241802	122.54248984388536	9.666666666666666	2.033333333333303	356.3333333333333
412450560	1441069229	30.93812559507701	122.54249232726556	9.677777777777777	2.2888888888888914	356.22222222222223
412450560	1441069230	30.93817031989589	122.5424947238254	9.688888888888888	2.544444444444423	356.1111111111111
412450560	1441069231	30.938215	122.54249700000001	9.7	2.7999999999999545	356.0
412450560	1441069232	30.938259629262824	122.54249912946824	9.69	2.909999999999968	355.8
412450560	1441069233	30.93830421184559	122.54250111488369	9.68	3.019999999999982	355.6
412450560	1441069234	30.938348754481396	122.54250296614381	9.67	3.1299999999999955	355.4
412450560	1441069235	30.938393263903386	122.542504693146	9.66	3.240000000000009	355.2
412450560	1441069236	30.938437746844688	122.54250630578768	9.649999999999999	3.349999999999966	355.0
412450560	1441069237	30.938482210038405	122.54250781396631	9.639999999999999	3.4599999999999795	354.8
412450560	1441069238	30.938526660217672	122.54250922757936	9.629999999999999	3.569999999999993	354.6
412450560	1441069239	30.93857110411561	122.5425105565243	9.62	3.680000000000007	354.4
412450560	1441069240	30.938615548465343	122.5425118106987	9.61	3.7900000000000205	354.2
412450560	1441069241	30.93865999999999	122.542513	9.6	3.900000000000034	354.0
412450560	1441069242	30.938704464425808	122.54251413310011	9.59090909090909	3.7909090909090537	354.0
412450560	1441069243	30.93874894334159	122.54251521376808	9.581818181818182	3.681818181818187	354.0
412450560	1441069244	30.93879343731926	122.54251624454739	9.572727272727272	3.5727272727272634	354.0
412450560	1441069245	30.938837946930754	122.54251722798143	9.563636363636363	3.46363636363634	354.0
412450560	1441069246	30.938882472747988	122.5425181666136	9.554545454545455	3.354545454545473	354.0
412450560	1441069247	30.938927015342905	122.54251906298735	9.545454545454545	3.2454545454545496	354.0
412450560	1441069248	30.9389715752874	122.54251991964611	9.536363636363637	3.136363636363626	354.0
412450560	1441069249	30.939016153153432	122.5425207391333	9.527272727272727	3.0272727272727025	354.0
412450560	1441069250	30.939060749512933	122.54252152399239	9.518181818181818	2.918181818181779	354.0
412450560	1441069251	30.939105364937813	122.54252227676682	9.50909090909091	2.809090909090912	354.0
412450560	1441069252	30.93915	122.54252300000002	9.5	2.6999999999999886	354.0
412450560	1441069253	30.939194654714925	122.54252369706832	9.52	2.0	354.1
412450560	1441069254	30.939239326872027	122.54252437467953	9.54	1.2999999999999545	354.2
412450560	1441069255	30.939284013704235	122.54252504037436	9.56	0.6000000000000227	354.3
412450560	1441069256	30.93932871244452	122.5425257016935	9.58	359.9	354.4
412450560	1441069257	30.93937342032579	122.54252636617767	9.6	359.2	354.50000000000006
412450560	1441069258	30.939418134581008	122.54252704136759	9.62	358.5	354.6
412450560	1441069259	30.939462852443093	122.54252773480401	9.639999999999999	357.79999999999995	354.70000000000005
412450560	1441069260	30.93950757114499	122.5425284540277	9.66	357.1	354.8
412450560	1441069261	30.93955228791965	122.54252920657943	9.68	356.40000000000003	354.90000000000003
412450560	1441069262	30.939597	122.54252999999999	9.7	355.7	355.0
412450560	1441069263	30.93964170634614	122.54253083740753	9.677777777777777	356.3888888888889	354.55555555555554
412450560	1441069264	30.93968641282669	122.54253170422963	9.655555555555555	357.0777777777778	354.11111111111114
412450560	1441069265	30.939731127037437	122.54253258147122	9.633333333333333	357.7666666666667	353.6666666666667
412450560	1441069266	30.93977585657418	122.54253345013714	9.61111111111111	358.4555555555556	353.22222222222223
412450560	1441069267	30.939820609032683	122.54253429123223	9.588888888888889	359.1444444444444	352.77777777777777
412450560	1441069268	30.939865392008738	122.54253508576133	9.566666666666666	359.8333333333333	352.3333333333333
412450560	1441069269	30.93991021309812	122.54253581472916	9.544444444444444	0.5222222222221831	351.88888888888886
412450560	1441069270	30.939955079896617	122.54253645914048	9.522222222222222	1.2111111111111086	351.44444444444446
412450560	1441069271	30.94	122.542537	9.5	1.8999999999999773	351.0
412450560	1441069272	30.940044977389014	122.54253741779966	9.518181818181818	1.2545454545454504	350.9090909090909
412450560	1441069273	30.940090001584057	122.54253769098092	9.536363636363637	0.6090909090909236	350.8181818181818
412450560	1441069274	30.94013505849057	122.54253779747238	9.554545454545455	359.96363636363634	350.72727272727275
412450560	1441069275	30.94018013401389	122.54253771520273	9.572727272727272	359.3181818181818	350.6363636363636
412450560	1441069276	30.94022521405941	122.54253742210051	9.59090909090909	358.6727272727273	350.54545454545456
412450560	1441069277	30.94027028453252	122.5425368960943	9.60909090909091	358.0272727272727	350.45454545454544
412450560	1441069278	30.940315331338606	122.54253611511264	9.627272727272727	357.3818181818182	350.3636363636364
412450560	1441069279	30.940360340383002	122.54253505708394	9.645454545454545	356.73636363636365	350.2727272727273
412450560	1441069280	30.94040529757114	122.54253369993668	9.663636363636362	356.0909090909091	350.1818181818182
412450560	1441069281	30.94045018880833	122.54253202159924	9.681818181818182	355.44545454545454	350.0909090909091
412450560	1441069282	30.940495000000002	122.54252999999999	9.7	354.8	350.0
412450560	1441069283	30.940539725026984	122.54252762122897	9.7	354.82500000000005	349.625
412450560	1441069284	30.94058438967224	122.54252490402327	9.7	354.85	349.25
412450560	1441069285	30.940629027694175	122.54252187528174	9.7	354.875	348.875
412450560	1441069286	30.94067367285128	122.54251856190326	9.7	354.90000000000003	348.5
412450560	1441069287	30.94071835890196	122.54251499078686	9.7	354.925	348.125
412450560	1441069288	30.940763119604693	122.54251118883148	9.7	354.95	347.75
412450560	1441069289	30.940807988717882	122.54250718293616	9.7	354.97499999999997	347.375
412450560	1441069290	30.94085300000001	122.54250300000001	9.7	355.0	347.0
412450560	1441069291	30.940898176569256	122.54249866316844	9.69090909090909	355.0181818181818	347.0
412450560	1441069292	30.94094349898285	122.54249418057209	9.681818181818182	355.03636363636366	347.0
412450560	1441069293	30.94098893715773	122.54248955658802	9.672727272727272	355.05454545454546	347.0
412450560	1441069294	30.941034461010887	122.5424847955932	9.663636363636362	355.07272727272726	347.0
412450560	1441069295	30.941080040459294	122.54247990196464	9.654545454545454	355.0909090909091	347.0
412450560	1441069296	30.941125645419895	122.5424748800794	9.645454545454545	355.10909090909087	347.0
412450560	1441069297	30.941171245809674	122.54246973431448	9.636363636363637	355.1272727272727	347.0
412450560	1441069298	30.941216811545615	122.54246446904702	9.627272727272727	355.1454545454545	347.0
412450560	1441069299	30.941262312544655	122.54245908865403	9.618181818181817	355.16363636363633	347.0
412450560	1441069300	30.941307718723795	122.54245359751266	9.60909090909091	355.1818181818182	347.0
412450560	1441069301	30.941353000000003	122.542448	9.6	355.2	347.0
412450560	1441069302	30.94139813436938	122.54244229849564	9.60909090909091	355.16363636363633	347.0
412450560	1441069303	30.941443132144467	122.54243648738911	9.618181818181817	355.1272727272727	347.0
412450560	1441069304	30.941488011716917	122.54243055907239	9.627272727272727	355.0909090909091	347.0
412450560	1441069305	30.941532791478384	122.54242450593735	9.636363636363637	355.05454545454546	347.0
412450560	1441069306	30.94157748982054	122.54241832037599	9.645454545454545	355.0181818181818	347.0
412450560	1441069307	30.941622125135023	122.54241199478018	9.654545454545454	354.9818181818182	347.0
412450560	1441069308	30.94166671581348	122.54240552154181	9.663636363636362	354.94545454545454	347.0
412450560	1441069309	30.941711280247567	122.54239889305279	9.672727272727272	354.9090909090909	347.0
412450560	1441069310	30.941755836828925	122.54239210170493	9.681818181818182	354.87272727272733	347.0
412450560	1441069311	30.941800403949188	122.54238513989006	9.69090909090909	354.83636363636367	347.0
412450560	1441069312	30.941845	122.542378	9.7	354.8	347.0
412450560	1441069313	30.941889641775152	122.5423706762934	9.709999999999999	354.24	347.0
412450560	1441069314	30.941934339677022	122.54236317049622	9.719999999999999	353.68000000000006	347.0
412450560	1441069315	30.941979102510178	122.54235548620133	9.73	353.12	347.0
412450560	1441069316	30.942023939079156	122.54234762700155	9.74	352.56	347.0
412450560	1441069317	30.942068858188524	122.54233959648974	9.75	352.0	347.0
412450560	1441069318	30.94211386864279	122.54233139825877	9.76	351.44	347.0
412450560	1441069319	30.942158979246514	122.54232303590142	9.77	350.88	347.0
412450560	1441069320	30.94220419880427	122.54231451301062	9.780000000000001	350.32	347.0
412450560	1441069321	30.942249536120578	122.54230583317921	9.790000000000001	349.76000000000005	347.0
412450560	1441069322	30.942295	122.542297	9.8	349.2	347.0
412450560	1441069323	30.942340590573536	122.54228802503081	9.78888888888889	349.6	347.0
412450560	1441069324	30.942386273278057	122.542278951689	9.777777777777779	350.0	347.0
412450560	1441069325	30.942432004876917	122.54226983135699	9.766666666666667	350.40000000000003	347.0
412450560	1441069326	30.942477742133438	122.54226071541731	9.755555555555556	350.8	347.0
412450560	1441069327	30.94252344181102	122.54225165525258	9.744444444444444	351.20000000000005	347.0
412450560	1441069328	30.942569060673044	122.54224270224557	9.733333333333333	351.6	347.0
412450560	1441069329	30.94261455548294	122.54223390777912	9.722222222222221	352.00000000000006	347.0
412450560	1441069330	30.942659883004115	122.54222532323624	9.71111111111111	352.40000000000003	347.0
412450560	1441069331	30.942704999999993	122.542217	9.7	352.8	347.0
412450560	1441069332	30.94274987824033	122.54220897413715	9.709090909090909	352.6363636363637	347.27272727272725
412450560	1441069333	30.942794549520038	122.54220122044866	9.718181818181817	352.4727272727273	347.54545454545456
412450560	1441069334	30.9428390606403	122.54219369841896	9.727272727272727	352.30909090909097	347.8181818181818
412450560	1441069335	30.94288345840226	122.54218636753238	9.736363636363636	352.1454545454546	348.09090909090907
412450560	1441069336	30.942927789607126	122.54217918727322	9.745454545454546	351.9818181818182	348.3636363636364
412450560	1441069337	30.942972101055986	122.5421721171256	9.754545454545454	351.8181818181818	348.6363636363636
412450560	1441069338	30.943016439550032	122.54216511657359	9.763636363636364	351.6545454545455	348.90909090909093
412450560	1441069339	30.94306085189033	122.54215814510117	9.772727272727273	351.4909090909091	349.1818181818182
412450560	1441069340	30.943105384878027	122.54215116219225	9.781818181818183	351.3272727272727	349.45454545454544
412450560	1441069341	30.943150085314215	122.54214412733062	9.790909090909091	351.16363636363633	349.72727272727275
412450560	1441069342	30.943194999999996	122.54213699999998	9.8	351.0	350.0
412450560	1441069343	30.943240160801672	122.54212975571812	9.787500000000001	351.9375	350.125
412450560	1441069344	30.94328553984647	122.54212243413936	9.775	352.875	350.25
412450560	1441069345	30.943331094326844	122.54211509095224	9.7625	353.8125	350.375
412450560	1441069346	30.943376781435294	122.54210778184547	9.75	354.74999999999994	350.5
412450560	1441069347	30.943422558364322	122.54210056250788	9.7375	355.6875	350.625
412450560	1441069348	30.94346838230642	122.54209348862838	9.725	356.625	350.75
412450560	1441069349	30.94351421045414	122.54208661589604	9.712499999999999	357.5625	350.875
412450560	1441069350	30.94356	122.54207999999998	9.7	358.5	351.0
412450560	1441069351	30.943605716480413	122.54207368528209	9.7	358.4272727272727	351.0
412450560	1441069352	30.94365135880712	122.54206767069435	9.7	358.3545454545455	351.0
412450560	1441069353	30.943696934235682	122.54206194384128	9.7	358.28181818181815	351.0
412450560	1441069354	30.94374245002169	122.54205649232739	9.7	358.2090909090909	351.0
412450560	1441069355	30.943787913420735	122.54205130375718	9.7	358.1363636363636	351.0
412450560	1441069356	30.943833331688367	122.54204636573505	9.7	358.06363636363636	351.0
412450560	1441069357	30.943878712080146	122.54204166586547	9.7	357.9909090909091	351.0
412450560	1441069358	30.943924061851654	122.54203719175281	9.7	357.9181818181818	351.0
412450560	1441069359	30.943969388258417	122.54203293100144	9.7	357.8454545454545	351.0
412450560	1441069360	30.94401469855602	122.54202887121575	9.7	357.77272727272725	351.0
412450560	1441069361	30.94406	122.54202500000001	9.7	357.7	351.0
412450560	1441069362	30.944105298859547	122.54202130384515	9.709523809523809	357.45714285714286	351.04761904761904
412450560	1441069363	30.9441505974584	122.54201776478854	9.719047619047618	357.2142857142857	351.09523809523813
412450560	1441069364	30.94419589713396	122.54201436375412	9.728571428571428	356.9714285714286	351.14285714285717
412450560	1441069365	30.944241199223544	122.54201108166578	9.738095238095237	356.7285714285714	351.1904761904762
412450560	1441069366	30.944286505064568	122.54200789944738	9.747619047619047	356.48571428571427	351.2380952380952
412450560	1441069367	30.94433181599437	122.54200479802275	9.757142857142856	356.24285714285713	351.2857142857143
412450560	1441069368	30.944377133350354	122.54200175831569	9.766666666666666	356.0	351.3333333333333
412450560	1441069369	30.94442245846985	122.54199876124999	9.776190476190475	355.75714285714287	351.38095238095235
412450560	1441069370	30.944467792690237	122.54199578774931	9.785714285714285	355.51428571428573	351.42857142857144
412450560	1441069371	30.94451313734886	122.54199281873737	9.795238095238094	355.27142857142854	351.4761904761905
412450560	1441069372	30.944558493783084	122.54198983513783	9.804761904761905	355.02857142857147	351.5238095238095
412450560	1441069373	30.94460386333026	122.54198681787425	9.814285714285715	354.78571428571433	351.57142857142856
412450560	1441069374	30.944649247327746	122.54198374787025	9.823809523809524	354.5428571428572	351.61904761904765
412450560	1441069375	30.944694647112865	122.54198060604938	9.833333333333334	354.30000000000007	351.6666666666667
412450560	1441069376	30.944740064023005	122.5419773733351	9.842857142857143	354.0571428571429	351.71428571428567
412450560	1441069377	30.944785499395504	122.54197403065093	9.852380952380953	353.81428571428575	351.76190476190476
412450560	1441069378	30.944830954567667	122.54197055892024	9.861904761904762	353.5714285714286	351.8095238095238
412450560	1441069379	30.944876430876874	122.54196693906648	9.871428571428572	353.3285714285715	351.85714285714283
412450560	1441069380	30.944921929660435	122.54196315201297	9.880952380952381	353.08571428571435	351.90476190476187
412450560	1441069381	30.94496745225571	122.54195917868304	9.89047619047619	352.8428571428572	351.95238095238096
412450560	1441069382	30.945013000000003	122.541955	9.9	352.6000000000001	352.0
412450560	1441069383	30.94505857247199	122.54195060785645	9.88888888888889	353.23333333333335	351.88888888888886
412450560	1441069384	30.94510416221569	122.54194603802262	9.877777777777778	353.86666666666673	351.77777777777777
412450560	1441069385	30.945149760016427	122.54194133723813	9.866666666666667	354.50000000000006	351.6666666666667
412450560	1441069386	30.945195356659614	122.54193655224275	9.855555555555556	355.1333333333333	351.55555555555554
412450560	1441069387	30.945240942930557	122.5419317297763	9.844444444444445	355.7666666666667	351.44444444444446
412450560	1441069388	30.9452865096147	122.54192691657873	9.833333333333334	356.40000000000003	351.3333333333333
412450560	1441069389	30.945332047497377	122.54192215939007	9.822222222222223	357.0333333333333	351.22222222222223
412450560	1441069390	30.945377547364	122.54191750495042	9.811111111111112	357.6666666666667	351.1111111111111
412450560	1441069391	30.945422999999995	122.541913	9.8	358.3	351.0
412450560	1441069392	30.945468400528533	122.54190868400666	9.80909090909091	358.0272727272727	351.1818181818182
412450560	1441069393	30.945513761423978	122.54190456734875	9.818181818181818	357.75454545454545	351.3636363636364
412450560	1441069394	30.945559099498514	122.54190065313219	9.827272727272728	357.4818181818182	351.54545454545456
412450560	1441069395	30.945604431564266	122.54189694446289	9.836363636363638	357.2090909090909	351.7272727272727
412450560	1441069396	30.945649774433416	122.54189344444681	9.845454545454546	356.93636363636364	351.90909090909093
412450560	1441069397	30.945695144918098	122.54189015618987	9.854545454545455	356.6636363636364	352.0909090909091
412450560	1441069398	30.945740559830487	122.54188708279797	9.863636363636363	356.39090909090913	352.2727272727273
412450560	1441069399	30.94578603598272	122.5418842273771	9.872727272727273	356.1181818181819	352.4545454545455
412450560	1441069400	30.945831590186952	122.5418815930332	9.881818181818183	355.8454545454546	352.6363636363636
412450560	1441069401	30.94587723925532	122.54187918287217	9.89090909090909	355.5727272727273	352.81818181818187
412450560	1441069402	30.945923	122.541877	9.9	355.3	353.0
412450560	1441069403	30.945968879225763	122.54187504148334	9.875	356.00000000000006	353.12500000000006
412450560	1441069404	30.946014843708042	122.54187328023156	9.85	356.7	353.25
412450560	1441069405	30.946060850214913	122.54187168311465	9.825	357.40000000000003	353.37500000000006
412450560	1441069406	30.946106855514394	122.54187021700263	9.8	358.1	353.5
412450560	1441069407	30.946152816374582	122.54186884876533	9.775	358.8	353.625
412450560	1441069408	30.946198689563555	122.54186754527262	9.75	359.50000000000006	353.75000000000006
412450560	1441069409	30.946244431849326	122.54186627339428	9.725	0.19999999999998863	353.875
412450560	1441069410	30.94629	122.541865	9.7	0.8999999999999773	354.0
412450560	1441069411	30.94633536250982	122.54186369991037	9.69090909090909	0.9454545454545382	354.0909090909091
412450560	1441069412	30.946380534777955	122.54186237974957	9.681818181818182	0.9909090909090992	354.1818181818182
412450560	1441069413	30.946425543929756	122.5418610540927	9.672727272727272	1.0363636363636033	354.2727272727273
412450560	1441069414	30.946470417090588	122.54185973751487	9.663636363636362	1.0818181818181642	354.3636363636364
412450560	1441069415	30.946515181385827	122.54185844459127	9.654545454545454	1.1272727272727252	354.45454545454544
412450560	1441069416	30.946559863940813	122.54185718989706	9.645454545454545	1.1727272727272862	354.54545454545456
412450560	1441069417	30.94660449188094	122.54185598800744	9.636363636363637	1.2181818181818471	354.6363636363636
412450560	1441069418	30.946649092331555	122.54185485349767	9.627272727272727	1.2636363636363512	354.72727272727275
412450560	1441069419	30.946693692418023	122.54185380094296	9.618181818181817	1.3090909090909122	354.8181818181818
412450560	1441069420	30.94673831926572	122.54185284491865	9.60909090909091	1.3545454545454731	354.9090909090909
412450560	1441069421	30.946783000000003	122.541852	9.6	1.400000000000034	355.0
412450560	1441069422	30.94682775615479	122.5418512796032	9.595238095238095	1.6333333333333258	355.14285714285717
412450560	1441069423	30.946872586898316	122.54185069250764	9.59047619047619	1.8666666666666742	355.2857142857143
412450560	1441069424	30.946917485807337	122.54185024633368	9.585714285714285	2.1000000000000227	355.42857142857144
412450560	1441069425	30.94696244645867	122.54184994870154	9.58095238095238	2.3333333333333712	355.5714285714286
412450560	1441069426	30.94700746242905	122.54184980723159	9.576190476190476	2.5666666666667197	355.7142857142857
412450560	1441069427	30.9470525272953	122.54184982954412	9.571428571428571	2.8000000000000114	355.85714285714283
412450560	1441069428	30.94709763463418	122.54185002325953	9.566666666666666	3.03333333333336	356.0
412450560	1441069429	30.947142778022464	122.54185039599808	9.561904761904762	3.2666666666667084	356.14285714285717
412450560	1441069430	30.947187951036927	122.54185095538026	9.557142857142857	3.500000000000057	356.2857142857143
412450560	1441069431	30.947233147254387	122.54185170902635	9.552380952380952	3.7333333333333485	356.42857142857144
412450560	1441069432	30.94727836025157	122.54185266455683	9.547619047619047	3.96666666666664	356.5714285714286
412450560	1441069433	30.947323583605293	122.54185382959207	9.542857142857143	4.199999999999989	356.7142857142857
412450560	1441069434	30.947368810892296	122.54185521175252	9.538095238095238	4.433333333333337	356.8571428571429
412450560	1441069435	30.947414035689405	122.54185681865864	9.533333333333333	4.666666666666686	357.00000000000006
412450560	1441069436	30.94745925157334	122.54185865793085	9.528571428571428	4.899999999999977	357.14285714285717
412450560	1441069437	30.94750445212091	122.54186073718967	9.523809523809524	5.133333333333326	357.2857142857143
412450560	1441069438	30.94754963090887	122.54186306405553	9.519047619047619	5.366666666666674	357.42857142857144
412450560	1441069439	30.947594781513992	122.54186564614898	9.514285714285714	5.600000000000023	357.57142857142856
412450560	1441069440	30.947639897513046	122.54186849109054	9.50952380952381	5.833333333333314	357.7142857142857
412450560	1441069441	30.94768497248279	122.54187160650069	9.504761904761905	6.066666666666663	357.8571428571429
412450560	1441069442	30.947730000000004	122.54187499999999	9.5	6.300000000000011	358.0
412450560	1441069443	30.947774974941215	122.54187866917765	9.511111111111111	6.111111111111143	357.7777777777778
412450560	1441069444	30.94781989738212	122.54188257149725	9.522222222222222	5.922222222222217	357.5555555555556
412450560	1441069445	30.947864768698178	122.54188665439102	9.533333333333333	5.7333333333333485	357.33333333333337
412450560	1441069446	30.947909590264874	122.541890865291	9.544444444444444	5.54444444444448	357.11111111111114
412450560	1441069447	30.947954363457704	122.54189515162918	9.555555555555555	5.355555555555554	356.88888888888886
412450560	1441069448	30.94799908965213	122.54189946083743	9.566666666666666	5.166666666666686	356.66666666666663
412450560	1441069449	30.94804377022365	122.54190374034754	9.577777777777778	4.977777777777817	356.44444444444446
412450560	1441069450	30.94808840654777	122.5419079375912	9.588888888888889	4.788888888888891	356.22222222222223
412450560	1441069451	30.948132999999988	122.54191199999998	9.6	4.600000000000023	356.0
412450560	1441069452	30.948177553389467	122.54191588646084	9.6	4.327272727272771	356.0
412450560	1441069453	30.948222075259896	122.5419196016824	9.6	4.054545454545462	356.0
412450560	1441069454	30.94826657558866	122.54192316182882	9.6	3.7818181818182097	356.0
412450560	1441069455	30.948311064353096	122.54192658306421	9.6	3.509090909090901	356.0
412450560	1441069456	30.948355551530547	122.54192988155282	9.6	3.2363636363636488	356.0
412450560	1441069457	30.94840004709837	122.54193307345885	9.6	2.9636363636363967	356.0
412450560	1441069458	30.9484445610339	122.54193617494651	9.6	2.690909090909088	356.0
412450560	1441069459	30.9484891033145	122.54193920218015	9.6	2.4181818181818358	356.0
412450560	1441069460	30.948533683917482	122.54194217132404	9.6	2.145454545454527	356.0
412450560	1441069461	30.948578312820203	122.54194509854253	9.6	1.8727272727272748	356.0
412450560	1441069462	30.948622999999998	122.541948	9.6	1.6000000000000227	356.0
412450560	1441069463	30.948667753885992	122.54195088751713	9.6	1.7624999999999886	356.125
412450560	1441069464	30.948712576714335	122.54195375553967	9.6	1.9250000000000114	356.25
412450560	1441069465	30.94875746917302	122.5419565941696	9.6	2.087500000000034	356.375
412450560	1441069466	30.94880243194999	122.541959393509	9.6	2.25	356.5
412450560	1441069467	30.94884746573322	122.54196214365979	9.6	2.4125000000000227	356.625
412450560	1441069468	30.948892571210653	122.54196483472393	9.6	2.5749999999999886	356.75
412450560	1441069469	30.948937749070268	122.54196745680335	9.6	2.7375000000000114	356.87499999999994
412450560	1441069470	30.948982999999995	122.54197000000002	9.6	2.900000000000034	357.0
412450560	1441069471	30.949028321848154	122.5419724582189	9.60909090909091	2.690909090909088	357.0
412450560	1441069472	30.949073701104293	122.54197484057751	9.618181818181817	2.4818181818181984	357.0
412450560	1441069473	30.949119121418295	122.54197715999642	9.627272727272727	2.272727272727309	357.0
412450560	1441069474	30.94916456644007	122.5419794293963	9.636363636363637	2.0636363636363626	357.0
412450560	1441069475	30.949210019819464	122.54198166169779	9.645454545454545	1.8545454545454731	357.0
412450560	1441069476	30.94925546520641	122.54198386982155	9.654545454545454	1.6454545454545837	357.0
412450560	1441069477	30.949300886250757	122.5419860666883	9.663636363636362	1.4363636363636374	357.0
412450560	1441069478	30.94934626660241	122.54198826521875	9.672727272727272	1.227272727272748	357.0
412450560	1441069479	30.949391589911233	122.54199047833369	9.681818181818182	1.0181818181818016	357.0
412450560	1441069480	30.949436839827136	122.54199271895382	9.69090909090909	0.8090909090909122	357.0
412450560	1441069481	30.949482000000003	122.54199500000001	9.7	0.6000000000000227	357.0
412450560	1441069482	30.94952705868242	122.54199733176699	9.705	0.464999999999975	356.9
412450560	1441069483	30.949572022537883	122.54199971404529	9.709999999999999	0.3300000000000409	356.8
412450560	1441069484	30.949616902832606	122.54200214399945	9.715	0.19499999999999318	356.7
412450560	1441069485	30.949661710832782	122.54200461879392	9.719999999999999	0.060000000000002274	356.6
412450560	1441069486	30.9497064578046	122.54200713559327	9.725	359.925	356.5
412450560	1441069487	30.949751155014297	122.54200969156189	9.73	359.79	356.4
412450560	1441069488	30.949795813728063	122.54201228386428	9.735	359.655	356.29999999999995
412450560	1441069489	30.949840445212104	122.54201490966496	9.74	359.52	356.2
412450560	1441069490	30.949885060732615	122.54201756612835	9.745	359.385	356.09999999999997
412450560	1441069491	30.949929671555807	122.54202025041891	9.75	359.25	356.0
412450560	1441069492	30.949974288947892	122.54202295970117	9.755	359.11499999999995	355.9
412450560	1441069493	30.950018924175055	122.54202569113954	9.76	358.98	355.8
412450560	1441069494	30.950063588503518	122.54202844189847	9.765	358.84499999999997	355.7
412450560	1441069495	30.950108293199474	122.54203120914241	9.77	358.71	355.6
412450560	1441069496	30.950153049529135	122.54203399003582	9.775	358.57499999999993	355.5
412450560	1441069497	30.950197868758696	122.5420367817431	9.780000000000001	358.44	355.4
412450560	1441069498	30.95024276215435	122.54203958142877	9.785	358.30499999999995	355.3
412450560	1441069499	30.950287740982322	122.54204238625717	9.790000000000001	358.16999999999996	355.2
412450560	1441069500	30.95033281650881	122.54204519339277	9.795	358.03499999999997	355.1
412450560	1441069501	30.950378	122.542048	9.8	357.9	355.0
412450560	1441069502	30.95042329647058	122.54205080283006	9.780000000000001	358.46999999999997	354.90000000000003
412450560	1441069503	30.950468685929053	122.54205359698153	9.76	359.03999999999996	354.8
412450560	1441069504	30.95051414213241	122.54205637713972	9.74	359.60999999999996	354.70000000000005
412450560	1441069505	30.95055963883765	122.5420591379899	9.72	0.18000000000000682	354.6
412450560	1441069506	30.950605149801767	122.54206187421745	9.7	0.75	354.50000000000006
412450560	1441069507	30.95065064878173	122.54206458050761	9.68	1.3199999999999932	354.4
412450560	1441069508	30.950696109534537	122.54206725154569	9.66	1.8899999999999864	354.3
412450560	1441069509	30.95074150581719	122.54206988201695	9.64	2.4599999999999795	354.2
412450560	1441069510	30.950786811386667	122.54207246660661	9.62	3.0299999999999727	354.1
412450560	1441069511	30.95083199999999	122.542075	9.6	3.599999999999966	354.0
412450560	1441069512	30.95087705379117	122.5420774723982	9.6	3.599999999999966	353.72727272727275
412450560	1441069513	30.95092198840251	122.54207985606602	9.6	3.599999999999966	353.45454545454544
412450560	1441069514	30.950966827853314	122.54208211878415	9.6	3.599999999999966	353.1818181818182
412450560	1441069515	30.95101159616293	122.54208422833315	9.6	3.599999999999966	352.90909090909093
412450560	1441069516	30.951056317350663	122.54208615249362	9.6	3.599999999999966	352.6363636363636
412450560	1441069517	30.951101015435846	122.542087859046	9.6	3.599999999999966	352.3636363636364
412450560	1441069518	30.95114571443783	122.54208931577077	9.6	3.599999999999966	352.0909090909091
412450560	1441069519	30.95119043837591	122.54209049044826	9.6	3.599999999999966	351.8181818181818
412450560	1441069520	30.951235211269413	122.5420913508588	9.6	3.599999999999966	351.54545454545456
412450560	1441069521	30.951280057137666	122.54209186478265	9.6	3.599999999999966	351.27272727272725
412450560	1441069522	30.951325	122.54209199999998	9.6	3.599999999999966	351.0
412450560	1441069523	30.951370058178437	122.54209173877935	9.612499999999999	2.9624999999999773	350.875
412450560	1441069524	30.951415227205956	122.54209112134295	9.625	2.3249999999999886	350.75
412450560	1441069525	30.951460496918234	122.5420902024015	9.6375	1.6875	350.625
412450560	1441069526	30.95150585715094	122.54208903666577	9.649999999999999	1.0500000000000114	350.5
412450560	1441069527	30.951551297739787	122.5420876788467	9.6625	0.4124999999999659	350.375
412450560	1441069528	30.95159680852045	122.54208618365529	9.674999999999999	359.775	350.25
412450560	1441069529	30.95164237932861	122.54208460580264	9.6875	359.1375	350.125
412450560	1441069530	30.951687999999997	122.542083	9.7	358.5	350.0
412450560	1441069531	30.951733661714126	122.54208140432542	9.7	357.99999999999994	349.72727272727275
412450560	1441069532	30.951779361025824	122.54207979032391	9.7	357.5	349.45454545454544
412450560	1441069533	30.95182509583376	122.54207811290716	9.7	357.0	349.1818181818182
412450560	1441069534	30.951870864036582	122.54207632698682	9.7	356.5	348.90909090909093
412450560	1441069535	30.95191666353298	122.54207438747437	9.7	356.0	348.6363636363636
412450560	1441069536	30.95196249222157	122.54207224928125	9.7	355.5	348.3636363636364
412450560	1441069537	30.952008348001005	122.54206986731884	9.7	355.0	348.09090909090907
412450560	1441069538	30.952054228769946	122.54206719649838	9.7	354.50000000000006	347.8181818181818
412450560	1441069539	30.95210013242699	122.54206419173101	9.7	354.0	347.54545454545456
412450560	1441069540	30.952146056870813	122.5420608079279	9.7	353.50000000000006	347.27272727272725
412450560	1441069541	30.952192	122.542057	9.7	353.0	347.0
412450560	1441069542	30.95223795951936	122.54205273569096	9.7	353.06	347.0
412450560	1441069543	30.952283932358547	122.54204803407515	9.7	353.12	347.0
412450560	1441069544	30.952329915253323	122.54204292705975	9.7	353.18	347.0
412450560	1441069545	30.95237590493954	122.54203744655202	9.7	353.24	347.0
412450560	1441069546	30.952421898153016	122.54203162445917	9.7	353.3	347.0
412450560	1441069547	30.952467891629574	122.54202549268861	9.7	353.36	347.0
412450560	1441069548	30.95251388210503	122.54201908314772	9.7	353.42	347.0
412450560	1441069549	30.95255986631523	122.54201242774397	9.7	353.48	347.0
412450560	1441069550	30.952605840996014	122.5420055583849	9.7	353.54	347.0
412450560	1441069551	30.952651802883228	122.54199850697808	9.7	353.59999999999997	347.0
412450560	1441069552	30.952697748712705	122.54199130543121	9.7	353.66	347.0
412450560	1441069553	30.95274367522031	122.54198398565198	9.7	353.72	347.0
412450560	1441069554	30.95278957914196	122.54197657954815	9.7	353.78000000000003	347.0
412450560	1441069555	30.95283545721346	122.54196911902761	9.7	353.84000000000003	347.0
412450560	1441069556	30.952881306170728	122.54196163599825	9.7	353.90000000000003	347.0
412450560	1441069557	30.952927122749657	122.541954162368	9.7	353.96000000000004	347.0
412450560	1441069558	30.952972903686135	122.54194673004496	9.7	354.02000000000004	347.0
412450560	1441069559	30.953018645716075	122.54193937093714	9.7	354.08	347.0
412450560	1441069560	30.95306434557538	122.54193211695278	9.7	354.14	347.0
412450560	1441069561	30.953109999999995	122.54192500000002	9.7	354.2	347.0
412450560	1441069562	30.95315560739858	122.54191804360012	9.719999999999999	353.97	347.0
412450560	1441069563	30.9532011728709	122.5419112377263	9.74	353.74	347.0
412450560	1441069564	30.953246703189407	122.54190456396464	9.76	353.51	347.0
412450560	1441069565	30.9532922051266	122.54189800390122	9.78	353.28000000000003	347.0
412450560	1441069566	30.95333768545493	122.54189153912212	9.8	353.04999999999995	347.0
412450560	1441069567	30.953383150946873	122.54188515121332	9.82	352.82	347.0
412450560	1441069568	30.953428608374885	122.54187882176079	9.84	352.59	347.0
412450560	1441069569	30.953474064511457	122.54187253235047	9.86	352.36	347.0
412450560	1441069570	30.953519526129	122.54186626456824	9.88	352.13	347.0
412450560	1441069571	30.953565	122.54186000000001	9.9	351.9	347.0
412450560	1441069572	30.95361049217696	122.54185372095628	9.9	351.9	347.0909090909091
412450560	1441069573	30.953656005832677	122.54184741264648	9.9	351.9	347.1818181818182
412450560	1441069574	30.953701543420017	122.54184106100466	9.9	351.9	347.27272727272725
412450560	1441069575	30.95374710739186	122.54183465196492	9.9	351.9	347.3636363636364
412450560	1441069576	30.953792700201017	122.54182817146128	9.9	351.9	347.45454545454544
412450560	1441069577	30.9538383243004	122.54182160542773	9.9	351.9	347.54545454545456
412450560	1441069578	30.953883982142823	122.54181493979827	9.9	351.9	347.6363636363636
412450560	1441069579	30.953929676181158	122.54180816050686	9.9	351.9	347.7272727272727
412450560	1441069580	30.95397540886823	122.54180125348742	9.9	351.9	347.8181818181818
412450560	1441069581	30.954021182656902	122.54179420467383	9.9	351.9	347.9090909090909
412450560	1441069582	30.954066999999995	122.541787	9.9	351.9	348.0
412450560	1441069583	30.95411286256707	122.54177963504092	9.9	352.05	347.87499999999994
412450560	1441069584	30.954158768894462	122.5417721439364	9.9	352.2	347.75
412450560	1441069585	30.95420471673531	122.54176457046748	9.9	352.35	347.625
412450560	1441069586	30.954250703842682	122.54175695841533	9.9	352.5	347.49999999999994
412450560	1441069587	30.954296727969705	122.54174935156114	9.9	352.65	347.375
412450560	1441069588	30.954342786869503	122.54174179368626	9.9	352.8	347.25
412450560	1441069589	30.95438887829522	122.54173432857203	9.9	352.95000000000005	347.125
412450560	1441069590	30.954434999999993	122.541727	9.9	353.1	347.0
412450560	1441069591	30.95448114921513	122.54171984054281	9.9	353.2727272727273	347.0
412450560	1441069592	30.954527321084605	122.54171283793772	9.9	353.4454545454546	347.0
412450560	1441069593	30.95457351023051	122.5417059687131	9.9	353.6181818181818	347.0
412450560	1441069594	30.954619711274926	122.54169920939722	9.9	353.7909090909091	347.0
412450560	1441069595	30.95466591883998	122.54169253651838	9.9	353.9636363636364	347.0
412450560	1441069596	30.954712127547744	122.54168592660477	9.9	354.1363636363636	347.0
412450560	1441069597	30.954758332020315	122.5416793561846	9.9	354.3090909090909	347.0
412450560	1441069598	30.954804526879744	122.54167280178596	9.9	354.4818181818182	347.0
412450560	1441069599	30.954850706748136	122.54166623993696	9.9	354.6545454545454	347.0
412450560	1441069600	30.95489686624753	122.54165964716563	9.9	354.8272727272727	347.0
412450560	1441069601	30.954943	122.54165300000001	9.9	355.0	347.0
412450560	1441069602	30.95498910388933	122.54164628159519	9.9	354.83000000000004	347.09999999999997
412450560	1441069603	30.95503517884605	122.54163950161511	9.9	354.66	347.2
412450560	1441069604	30.955081227062443	122.54163267635079	9.9	354.49	347.29999999999995
412450560	1441069605	30.95512725073081	122.54162582209337	9.9	354.32	347.4
412450560	1441069606	30.955173252043412	122.54161895513397	9.9	354.15000000000003	347.49999999999994
412450560	1441069607	30.955219233192523	122.54161209176381	9.9	353.98	347.6
412450560	1441069608	30.955265196370455	122.5416052482741	9.9	353.81	347.7
412450560	1441069609	30.95531114376947	122.54159844095604	9.9	353.64	347.8
412450560	1441069610	30.955357077581898	122.5415916861009	9.9	353.46999999999997	347.9
412450560	1441069611	30.955403	122.541585	9.9	353.3	348.0
412450560	1441069612	30.955448914136298	122.54157839644007	9.9	353.44	348.0
412450560	1441069613	30.955494826784086	122.54157187918965	9.9	353.58	348.0
412450560	1441069614	30.955540745656865	122.54156544951265	9.9	353.71999999999997	348.0
412450560	1441069615	30.955586678468137	122.54155910867301	9.9	353.85999999999996	348.0
412450560	1441069616	30.9556326329314	122.54155285793465	9.9	353.99999999999994	348.0
412450560	1441069617	30.955678616760153	122.54154669856153	9.9	354.14	348.0
412450560	1441069618	30.955724637667878	122.54154063181757	9.9	354.28	348.0
412450560	1441069619	30.955770703368117	122.5415346589667	9.9	354.42	348.0
412450560	1441069620	30.955816821574313	122.54152878127287	9.9	354.56	348.0
412450560	1441069621	30.955862999999994	122.541523	9.9	354.7	348.0
412450560	1441069622	30.955909243565355	122.54151731364357	9.91	354.63	347.9
412450560	1441069623	30.95595554601741	122.54151170962508	9.92	354.56	347.8
412450560	1441069624	30.956001898309875	122.54150617259756	9.93	354.49	347.7
412450560	1441069625	30.956048291396463	122.54150068721401	9.94	354.42	347.6
412450560	1441069626	30.956094716230872	122.54149523812738	9.95	354.34999999999997	347.49999999999994
412450560	1441069627	30.956141163766823	122.54148980999064	9.96	354.28	347.4
412450560	1441069628	30.956187624958005	122.54148438745665	9.97	354.21	347.29999999999995
412450560	1441069629	30.956234090758134	122.5414789551783	9.98	354.14	347.2
412450560	1441069630	30.9562805521209	122.54147349780847	9.99	354.07	347.09999999999997
412450560	1441069631	30.956326999999987	122.541468	10.0	354.0	347.0
412450560	1441069632	30.95637342726534	122.54146244755829	10.0	354.1	347.0
412450560	1441069633	30.95641983445176	122.54145683089929	10.0	354.2	347.0
412450560	1441069634	30.9564662240103	122.5414511415916	10.0	354.30000000000007	347.0
412450560	1441069635	30.956512598392003	122.54144537120376	10.0	354.40000000000003	347.0
412450560	1441069636	30.95655896004793	122.54143951130432	10.0	354.50000000000006	347.0
412450560	1441069637	30.956605311429087	122.54143355346181	10.0	354.6	347.0
412450560	1441069638	30.95665165498656	122.54142748924471	10.0	354.70000000000005	347.0
412450560	1441069639	30.95669799317133	122.54142131022151	10.0	354.8	347.0
412450560	1441069640	30.956744328434485	122.54141500796068	10.0	354.90000000000003	347.0
412450560	1441069641	30.95679066322703	122.54140857403071	10.0	355.00000000000006	347.0
412450560	1441069642	30.956836999999993	122.541402	10.0	355.1	347.0
412450560	1441069643	30.956883339134887	122.5413952845613	10.0125	354.57500000000005	347.0
412450560	1441069644	30.95692967273502	122.54138845490466	10.025	354.05	347.0
412450560	1441069645	30.956975990834223	122.54138154534448	10.0375	353.52500000000003	347.0
412450560	1441069646	30.9570222834663	122.54137459019525	10.05	353.0	347.0
412450560	1441069647	30.957068540665077	122.54136762377152	10.0625	352.475	347.0
412450560	1441069648	30.9571147524644	122.54136068038794	10.075	351.95000000000005	347.0
412450560	1441069649	30.957160908898086	122.54135379435917	10.0875	351.425	347.0
412450560	1441069650	30.95720699999999	122.54134699999999	10.1	350.9	347.0
412450560	1441069651	30.957253021678767	122.54134032197774	10.1	351.05	347.0
412450560	1441069652	30.95729899334217	122.54133374636987	10.1	351.2	347.0
412450560	1441069653	30.957344940272744	122.54132724960625	10.1	351.34999999999997	347.0
412450560	1441069654	30.957390887753025	122.54132080811672	10.1	351.49999999999994	347.0
412450560	1441069655	30.957436861065556	122.54131439833105	10.1	351.65	347.0
412450560	1441069656	30.95748288549284	122.54130799667904	10.1	351.8	347.0
412450560	1441069657	30.957528986317435	122.54130157959031	10.1	351.95	347.0
412450560	1441069658	30.957575188821814	122.54129512349452	10.1	352.09999999999997	347.0
412450560	1441069659	30.957621518288505	122.54128860482123	10.1	352.25	347.0
412450560	1441069660	30.957668000000005	122.541282	10.1	352.4	347.0
412450560	1441069661	30.95771464903763	122.54127529002822	10.081818181818182	352.8272727272727	347.0
412450560	1441069662	30.957761439677935	122.54126847417523	10.063636363636363	353.25454545454545	347.0
412450560	1441069663	30.957808335996308	122.54126155627829	10.045454545454545	353.6818181818182	347.0
412450560	1441069664	30.957855302068122	122.5412545401747	10.027272727272727	354.10909090909087	347.0
412450560	1441069665	30.957902301968783	122.54124742970174	10.00909090909091	354.5363636363636	347.0
412450560	1441069666	30.957949299773663	122.54124022869682	9.99090909090909	354.96363636363634	347.0
412450560	1441069667	30.957996259558136	122.54123294099722	9.972727272727273	355.3909090909091	347.0
412450560	1441069668	30.95804314539761	122.54122557044035	9.954545454545455	355.8181818181818	347.0
412450560	1441069669	30.958089921367495	122.54121812086356	9.936363636363637	356.24545454545455	347.0
412450560	1441069670	30.958136551543152	122.5412105961043	9.918181818181818	356.6727272727273	347.0
412450560	1441069671	30.958183000000005	122.54120300000001	9.9	357.1	347.0
412450560	1441069672	30.958229244226793	122.54119534042887	9.91	356.7	347.09999999999997
412450560	1441069673	30.958275315365825	122.5411876414322	9.92	356.3	347.2
412450560	1441069674	30.958321257972766	122.5411799310921	9.93	355.90000000000003	347.29999999999995
412450560	1441069675	30.958367116603295	122.54117223749074	9.94	355.5	347.4
412450560	1441069676	30.958412935813083	122.54116458871022	9.95	355.1	347.49999999999994
412450560	1441069677	30.958458760157804	122.54115701283283	9.96	354.70000000000005	347.6
412450560	1441069678	30.958504634193158	122.5411495379408	9.97	354.30000000000007	347.7
412450560	1441069679	30.958550602474848	122.54114219211641	9.98	353.90000000000003	347.8
412450560	1441069680	30.958596709558552	122.54113500344202	9.99	353.5	347.9
412450560	1441069681	30.958643000000006	122.54112799999999	10.0	353.1	348.0
412450560	1441069682	30.958689499563537	122.54112120354124	9.99	353.68000000000006	348.0
412450560	1441069683	30.958736158848158	122.54111461049074	9.98	354.26	348.0
412450560	1441069684	30.95878290966149	122.54110821094193	9.97	354.84000000000003	348.0
412450560	1441069685	30.958829683811167	122.54110199498832	9.96	355.41999999999996	348.0
412450560	1441069686	30.95887641310482	122.54109595272337	9.95	356.0	348.0
412450560	1441069687	30.958923029350107	122.54109007424056	9.94	356.58	348.0
412450560	1441069688	30.95896946435462	122.54108434963334	9.93	357.15999999999997	348.0
412450560	1441069689	30.95901564992602	122.54107876899519	9.92	357.74	348.0
412450560	1441069690	30.959061517871948	122.5410733224196	9.91	358.31999999999994	348.0
412450560	1441069691	30.959106999999996	122.54106800000001	9.9	358.9	348.0
412450560	1441069692	30.95915206768477	122.5410627897154	9.881818181818183	358.99999999999994	348.09090909090907
412450560	1441069693	30.959196850568546	122.54105767108685	9.863636363636363	359.09999999999997	348.18181818181813
412450560	1441069694	30.9592415178606	122.54105262152083	9.845454545454546	359.2	348.27272727272725
412450560	1441069695	30.95928623877012	122.54104761842385	9.827272727272728	359.3	348.3636363636364
412450560	1441069696	30.959331182506375	122.54104263920222	9.809090909090909	359.4	348.4545454545455
412450560	1441069697	30.959376518278543	122.5410376612622	9.790909090909091	359.5	348.5454545454545
412450560	1441069698	30.959422415295837	122.54103266200998	9.772727272727272	359.59999999999997	348.6363636363636
412450560	1441069699	30.959469042767463	122.5410276188517	9.754545454545454	359.7	348.72727272727275
412450560	1441069700	30.959516569902572	122.54102250919333	9.736363636363636	359.8	348.81818181818187
412450560	1441069701	30.95956516591037	122.5410173104408	9.718181818181817	359.9	348.90909090909093
412450560	1441069702	30.959615	122.541012	9.7	0.0	349.0
412450560	1441069703	30.959666142423156	122.54100657111742	9.733333333333333	359.4	349.33333333333337
412450560	1441069704	30.959718267601552	122.5410010804028	9.766666666666666	358.8	349.6666666666667
412450560	1441069705	30.95977095099947	122.5409956003069	9.799999999999999	358.2	350.0
412450560	1441069706	30.959823768081222	122.54099020328073	9.833333333333332	357.6	350.3333333333333
412450560	1441069707	30.95987629431114	122.54098496177559	9.866666666666667	357.00000000000006	350.6666666666667
412450560	1441069708	30.959928105153576	122.54097994824305	9.9	356.40000000000003	351.0
412450560	1441069709	30.95997877607291	122.54097523513487	9.933333333333334	355.8	351.3333333333333
412450560	1441069710	30.960027882533577	122.54097089490311	9.966666666666667	355.20000000000005	351.6666666666667
412450560	1441069711	30.960074999999993	122.540967	10.0	354.6	352.0
412450560	1441069712	30.960119845906316	122.54096359689679	9.988888888888889	354.9666666666667	351.77777777777777
412450560	1441069713	30.960162705565516	122.5409606281401	9.977777777777778	355.3333333333333	351.55555555555554
412450560	1441069714	30.960204006260234	122.54095801029521	9.966666666666667	355.7	351.3333333333333
412450560	1441069715	30.96024417527309	122.54095565992715	9.955555555555556	356.06666666666666	351.1111111111111
412450560	1441069716	30.9602836398867	122.54095349360068	9.944444444444445	356.43333333333334	350.8888888888889
412450560	1441069717	30.96032282738363	122.54095142788042	9.933333333333334	356.8	350.6666666666667
412450560	1441069718	30.960362165046458	122.54094937933075	9.922222222222222	357.1666666666667	350.44444444444446
412450560	1441069719	30.960402080157746	122.54094726451594	9.911111111111111	357.5333333333333	350.22222222222223
412450560	1441069720	30.960443000000005	122.54094500000001	9.9	357.9	350.0
412450560	1441069721	30.960485252957675	122.54094252011743	9.9	357.75454545454545	350.0
412450560	1441069722	30.960528771823032	122.54093983028498	9.9	357.60909090909087	350.0
412450560	1441069723	30.96057339049025	122.54093695369016	9.9	357.46363636363634	350.0
412450560	1441069724	30.960618942853525	122.54093391352045	9.9	357.3181818181818	350.0
412450560	1441069725	30.960665262807062	122.54093073296346	9.9	357.1727272727273	350.0
412450560	1441069726	30.960712184245065	122.54092743520675	9.9	357.02727272727276	350.0
412450560	1441069727	30.96075954106176	122.54092404343808	9.9	356.8818181818182	350.0
412450560	1441069728	30.96080716715136	122.5409205808452	9.9	356.73636363636365	350.0
412450560	1441069729	30.960854896408105	122.54091707061592	9.9	356.5909090909091	350.0
412450560	1441069730	30.960902562726233	122.5409135359382	9.9	356.44545454545454	350.0
412450560	1441069731	30.960949999999997	122.54091	9.9	356.3	350.0
412450560	1441069732	30.960997076891616	122.54090647931672	9.9	356.24	350.1
412450560	1441069733	30.96104380113516	122.5409029637132	9.9	356.18	350.2
412450560	1441069734	30.96109021523272	122.54089943634152	9.9	356.12000000000006	350.3
412450560	1441069735	30.961136361686346	122.54089588035373	9.9	356.06000000000006	350.4
412450560	1441069736	30.961182282998085	122.54089227890188	9.9	356.00000000000006	350.5
412450560	1441069737	30.96122802166998	122.54088861513796	9.9	355.94	350.6
412450560	1441069738	30.96127362020407	122.54088487221394	9.9	355.88	350.70000000000005
412450560	1441069739	30.961319121102427	122.54088103328169	9.9	355.82	350.8
412450560	1441069740	30.96136456686705	122.54087708149308	9.9	355.76	350.9
412450560	1441069741	30.961410000000004	122.540873	9.9	355.7	351.0
412450560	1441069742	30.961455457016246	122.54086878060947	9.870000000000001	355.91	351.0
412450560	1441069743	30.961500950482666	122.54086444974958	9.84	356.12000000000006	351.0
412450560	1441069744	30.961546486979074	122.54086004250381	9.81	356.33000000000004	351.0
412450560	1441069745	30.961592073085303	122.54085559395561	9.78	356.54	351.0
412450560	1441069746	30.96163771538119	122.54085113918859	9.75	356.75000000000006	351.0
412450560	1441069747	30.961683420446565	122.54084671328636	9.72	356.96000000000004	351.0
412450560	1441069748	30.96172919486128	122.54084235133257	9.69	357.17	351.0
412450560	1441069749	30.9617750452052	122.54083808841104	9.66	357.38	351.0
412450560	1441069750	30.96182097805815	122.54083395960556	9.629999999999999	357.59000000000003	351.0
412450560	1441069751	30.961867000000005	122.54083000000001	9.6	357.8	351.0
412450560	1441069752	30.961913107841244	122.54082623517759	9.618181818181817	357.7727272727273	351.0
412450560	1441069753	30.961959259314725	122.5408226527184	9.636363636363637	357.74545454545455	351.0
412450560	1441069754	30.96200540238393	122.54081923070169	9.654545454545454	357.71818181818185	351.0
412450560	1441069755	30.962051485012324	122.5408159472067	9.672727272727272	357.6909090909091	351.0
412450560	1441069756	30.96209745516339	122.54081278031268	9.690909090909091	357.6636363636364	351.0
412450560	1441069757	30.962143260800595	122.54080970809875	9.709090909090909	357.6363636363636	351.0
412450560	1441069758	30.962188849887404	122.54080670864414	9.727272727272728	357.6090909090909	351.0
412450560	1441069759	30.96223417038728	122.54080376002787	9.745454545454546	357.58181818181816	351.0
412450560	1441069760	30.9622791702637	122.54080084032908	9.763636363636364	357.55454545454546	351.0
412450560	1441069761	30.962323797480106	122.5407979276268	9.781818181818183	357.5272727272727	351.0
412450560	1441069762	30.962367999999994	122.540795	9.8	357.5	351.0
412450560	1441069763	30.96241177256797	122.54079203844745	9.8	357.42	351.0
412450560	1441069764	30.96245529705325	122.54078903564687	9.8	357.34000000000003	351.0
412450560	1441069765	30.96249880210618	122.54078598719573	9.8	357.26	351.0
412450560	1441069766	30.96254251637712	122.54078288869148	9.8	357.18	351.0
412450560	1441069767	30.962586668516437	122.54077973573146	9.8	357.09999999999997	351.0
412450560	1441069768	30.962631487174445	122.54077652391302	9.8	357.02	351.0
412450560	1441069769	30.962677201001483	122.54077324883343	9.8	356.94	351.0
412450560	1441069770	30.962724038647885	122.54076990608995	9.8	356.86	351.0
412450560	1441069771	30.96277222876396	122.54076649127978	9.8	356.78	351.0
412450560	1441069772	30.962822000000003	122.540763	9.8	356.7	351.0
412450560	1441069773	30.96287344433976	122.54075943061724	9.814285714285715	356.5571428571429	350.85714285714283
412450560	1441069774	30.96292610710058	122.54075579257614	9.82857142857143	356.4142857142857	350.7142857142857
412450560	1441069775	30.962979396933296	122.54075209809096	9.842857142857143	356.27142857142854	350.57142857142856
412450560	1441069776	30.963032722488734	122.54074835937615	9.857142857142858	356.12857142857143	350.42857142857144
412450560	1441069777	30.96308549241773	122.54074458864625	9.871428571428572	355.9857142857143	350.28571428571433
412450560	1441069778	30.963137115371193	122.5407407981159	9.885714285714286	355.84285714285716	350.14285714285717
412450560	1441069779	30.963187	122.540737	9.9	355.7	350.0
412450560	1441069780	30.96323470265464	122.54073320345954	9.891666666666667	355.72499999999997	350.08333333333337
412450560	1441069781	30.963280370483847	122.54072940544003	9.883333333333333	355.75	350.1666666666667
412450560	1441069782	30.963324298335962	122.54072559983297	9.875	355.77500000000003	350.25
412450560	1441069783	30.96336678105925	122.54072178052986	9.866666666666667	355.8	350.3333333333333
412450560	1441069784	30.963408113501984	122.54071794142205	9.858333333333334	355.825	350.4166666666667
412450560	1441069785	30.96344859051246	122.54071407640087	9.850000000000001	355.85	350.5
412450560	1441069786	30.963488506938944	122.54071017935766	9.841666666666667	355.875	350.5833333333333
412450560	1441069787	30.96352815762967	122.54070624418353	9.833333333333334	355.9	350.6666666666667
412450560	1441069788	30.963567837432926	122.54070226476966	9.825000000000001	355.92499999999995	350.75
412450560	1441069789	30.9636078411969	122.54069823500711	9.816666666666666	355.95	350.83333333333337
412450560	1441069790	30.963648463769857	122.54069414878691	9.808333333333334	355.975	350.91666666666663
412450560	1441069791	30.96369	122.54069	9.8	356.0	351.0
412450560	1441069792	30.9637326712555	122.54068578581025	9.81	356.0	351.0
412450560	1441069793	30.963776404984287	122.5406815164737	9.82	356.0	351.0
412450560	1441069794	30.963821055154224	122.54067720551944	9.83	356.0	351.0
412450560	1441069795	30.963866475733223	122.54067286647668	9.84	356.0	351.0
412450560	1441069796	30.963912520689178	122.54066851287455	9.850000000000001	356.0	351.0
412450560	1441069797	30.963959043989984	122.54066415824234	9.860000000000001	356.0	351.0
412450560	1441069798	30.964005899603542	122.54065981610938	9.870000000000001	356.0	351.0
412450560	1441069799	30.964052941497798	122.54065550000503	9.88	356.0	351.0
412450560	1441069800	30.964100023640636	122.54065122345877	9.89	356.0	351.0
412450560	1441069801	30.964146999999993	122.54064699999999	9.9	356.0	351.0
412450560	1441069802	30.96419375372537	122.54064284049659	9.89	356.2	350.9
412450560	1441069803	30.96424028469244	122.54063874516947	9.88	356.40000000000003	350.8
412450560	1441069804	30.96428662195847	122.54063471157784	9.870000000000001	356.6	350.70000000000005
412450560	1441069805	30.96433279458072	122.54063073728088	9.860000000000001	356.8	350.6
412450560	1441069806	30.964378831616386	122.54062681983773	9.850000000000001	357.0	350.5
412450560	1441069807	30.964424762122757	122.54062295680761	9.84	357.20000000000005	350.4
412450560	1441069808	30.964470615157065	122.54061914574964	9.83	357.40000000000003	350.3
412450560	1441069809	30.964516419776544	122.54061538422296	9.82	357.6	350.2
412450560	1441069810	30.96456220503845	122.54061166978671	9.81	357.8	350.1
412450560	1441069811	30.96460799999999	122.54060799999999	9.8	358.0	350.0
412450560	1441069812	30.964653829439595	122.54060437251128	9.80909090909091	357.8727272727273	350.1818181818182
412450560	1441069813	30.964699701020365	122.54060078532622	9.818181818181818	357.74545454545455	350.3636363636364
412450560	1441069814	30.964745618126514	122.54059723653984	9.827272727272728	357.6181818181818	350.54545454545456
412450560	1441069815	30.964791584142308	122.54059372424712	9.836363636363638	357.4909090909091	350.72727272727275
412450560	1441069816	30.964837602452004	122.54059024654309	9.845454545454546	357.3636363636364	350.9090909090909
412450560	1441069817	30.964883676439857	122.54058680152272	9.854545454545455	357.23636363636365	351.0909090909091
412450560	1441069818	30.964929809490084	122.54058338728096	9.863636363636363	357.1090909090909	351.27272727272725
412450560	1441069819	30.96497600498698	122.54058000191286	9.872727272727273	356.9818181818182	351.45454545454544
412450560	1441069820	30.965022266314765	122.54057664351333	9.881818181818183	356.8545454545455	351.6363636363636
412450560	1441069821	30.965068596857684	122.5405733101774	9.89090909090909	356.72727272727275	351.8181818181818
412450560	1441069822	30.965114999999997	122.54057	9.9	356.6	352.0
412450560	1441069823	30.96516147235704	122.54056671332326	9.9	356.57	352.09999999999997
412450560	1441069824	30.965207983468403	122.54056345947794	9.9	356.54	352.2
412450560	1441069825	30.96525449610481	122.54056025004189	9.9	356.51	352.3
412450560	1441069826	30.965300973036964	122.54055709659309	9.9	356.48	352.40000000000003
412450560	1441069827	30.96534737703556	122.54055401070947	9.9	356.45	352.5
412450560	1441069828	30.965393670871304	122.54055100396906	9.9	356.42	352.6
412450560	1441069829	30.965439817314905	122.54054808794983	9.9	356.39000000000004	352.7
412450560	1441069830	30.965485779137083	122.54054527422987	9.9	356.36	352.8
412450560	1441069831	30.96553151910854	122.54054257438723	9.9	356.33000000000004	352.90000000000003
412450560	1441069832	30.965577	122.54053999999998	9.9	356.3	353.0
412450560	1441069833	30.965622223541658	122.5405375620395	9.9	356.51250000000005	353.12500000000006
412450560	1441069834	30.965667347301753	122.54053526905003	9.9	356.725	353.25
412450560	1441069835	30.965712567807962	122.54053312896896	9.9	356.9375	353.37500000000006
412450560	1441069836	30.965758081588	122.54053114973374	9.9	357.15000000000003	353.5
412450560	1441069837	30.96580408516953	122.54052933928182	9.9	357.3625	353.625
412450560	1441069838	30.965850775080263	122.5405277055506	9.9	357.57500000000005	353.75000000000006
412450560	1441069839	30.965898347847855	122.54052625647752	9.9	357.7875	353.875
412450560	1441069840	30.965947	122.540525	9.9	358.0	354.0
412450560	1441069841	30.965996844940573	122.5405239392813	9.9	358.24	354.0
412450560	1441069842	30.96604766357846	122.54052305838778	9.9	358.48	354.0
412450560	1441069843	30.966099153698767	122.5405223366116	9.9	358.72	354.0
412450560	1441069844	30.96615101308663	122.5405217532449	9.9	358.96000000000004	354.0
412450560	1441069845	30.966202939527165	122.54052128757981	9.9	359.2	354.0
412450560	1441069846	30.966254630805494	122.54052091890838	9.9	359.44	354.0
412450560	1441069847	30.96630578470679	122.54052062652269	9.9	359.67999999999995	354.0
412450560	1441069848	30.96635609901621	122.54052038971474	9.9	359.92	354.0
412450560	1441069849	30.96640527151888	122.54052018777655	9.9	0.15999999999996817	354.0
412450560	1441069850	30.966453	122.54052	9.9	0.39999999999997726	354.0
412450560	1441069851	30.966499071445035	122.54051980872244	9.9	0.0999999999999659	354.0
412450560	1441069852	30.966543629640544	122.5405196084626	9.9	359.8	354.0
412450560	1441069853	30.96658690757339	122.54051939678466	9.9	359.5	354.0
412450560	1441069854	30.966629138230402	122.54051917125267	9.9	359.2	354.0
412450560	1441069855	30.96667055459844	122.5405189294308	9.9	358.90000000000003	354.0
412450560	1441069856	30.96671138966432	122.5405186688831	9.9	358.6	354.0
412450560	1441069857	30.96675187641486	122.54051838717368	9.9	358.30000000000007	354.0
412450560	1441069858	30.96679224783689	122.54051808186661	9.9	358.00000000000006	354.0
412450560	1441069859	30.96683273691722	122.54051775052594	9.9	357.70000000000005	354.0
412450560	1441069860	30.96687357664266	122.54051739071572	9.9	357.40000000000003	354.0
412450560	1441069861	30.96691499999999	122.540517	9.9	357.1000000000001	354.0
412450560	1441069862	30.966957202385615	122.54051657708565	9.89	357.58000000000004	353.90000000000003
412450560	1441069863	30.96700022883418	122.54051612525107	9.88	358.06000000000006	353.8
412450560	1441069864	30.96704408678997	122.54051564891756	9.870000000000001	358.5400000000001	353.70000000000005
412450560	1441069865	30.967088783697235	122.54051515250633	9.860000000000001	359.02000000000004	353.6
412450560	1441069866	30.967134327000228	122.54051464043874	9.850000000000001	359.50000000000006	353.5
412450560	1441069867	30.9671807241432	122.54051411713603	9.84	359.9800000000001	353.4
412450560	1441069868	30.967227982570407	122.54051358701946	9.83	0.4600000000000932	353.3
412450560	1441069869	30.967276109726107	122.54051305451041	9.82	0.9400000000000546	353.2
412450560	1441069870	30.96732511305455	122.54051252403015	9.81	1.420000000000016	353.1
412450560	1441069871	30.967375000000004	122.540512	9.8	1.900000000000034	353.0
412450560	1441069872	30.967425727288486	122.54051148642498	9.8	1.7222222222222854	353.0
412450560	1441069873	30.9674770487732	122.5405109856447	9.8	1.5444444444444798	353.0
412450560	1441069874	30.967528667589118	122.54051049958257	9.8	1.366666666666731	353.0
412450560	1441069875	30.967580286871236	122.54051003016191	9.8	1.1888888888889255	353.0
412450560	1441069876	30.96763160975454	122.54050957930612	9.8	1.0111111111111768	353.0
412450560	1441069877	30.967682339374047	122.54050914893863	9.8	0.8333333333333712	353.0
412450560	1441069878	30.96773217886478	122.54050874098279	9.8	0.6555555555555657	353.0
412450560	1441069879	30.967780831361747	122.54050835736211	9.8	0.4777777777777601	353.0
412450560	1441069880	30.967828	122.540508	9.8	0.30000000000001137	353.0
412450560	1441069881	30.967873479220238	122.54050766997507	9.8	0.2583333333333826	353.08333333333337
412450560	1441069882	30.96791742868576	122.54050736498637	9.8	0.21666666666669698	353.16666666666674
412450560	1441069883	30.96796009936551	122.54050708188804	9.8	0.1750000000000682	353.25
412450560	1441069884	30.9680017422285	122.54050681753425	9.8	0.1333333333333826	353.33333333333337
412450560	1441069885	30.968042608243636	122.54050656877914	9.8	0.09166666666669698	353.4166666666667
412450560	1441069886	30.96808294837985	122.5405063324768	9.8	0.05000000000006821	353.5
412450560	1441069887	30.96812301360611	122.54050610548134	9.8	0.008333333333382598	353.5833333333333
412450560	1441069888	30.968163054891313	122.54050588464686	9.8	359.9666666666667	353.6666666666667
412450560	1441069889	30.968203323204385	122.54050566682743	9.8	359.925	353.75000000000006
412450560	1441069890	30.96824406951426	122.5405054488771	9.8	359.8833333333334	353.83333333333337
412450560	1441069891	30.968285544789833	122.54050522764996	9.8	359.84166666666675	353.9166666666667
412450560	1441069892	30.968328	122.540505	9.8	359.80000000000007	354.0
412450560	1441069893	30.968371611825383	122.54050476362097	9.8	359.9125000000001	354.0
412450560	1441069894	30.968416259793532	122.5405045195655	9.8	0.02500000000009095	354.0
412450560	1441069895	30.968461749143724	122.54050426972597	9.8	0.13750000000010232	354.0
412450560	1441069896	30.96850788511521	122.5405040159947	9.8	0.25000000000005684	354.0
412450560	1441069897	30.968554472947286	122.54050376026409	9.8	0.36250000000001137	354.0
412450560	1441069898	30.96860131787925	122.5405035044265	9.8	0.47500000000002274	354.0
412450560	1441069899	30.96864822515039	122.54050325037434	9.8	0.5875000000000341	354.0
412450560	1441069900	30.968695	122.54050300000002	9.8	0.7000000000000455	354.0
412450560	1441069901	30.96874148667417	122.54050275442219	9.8	0.6000000000000796	354.0
412450560	1441069902	30.968787685446156	122.5405025116646	9.8	0.5000000000000568	354.0
412450560	1441069903	30.968833635595963	122.5405022689772	9.8	0.4000000000000341	354.0
412450560	1441069904	30.96887937640365	122.54050202360997	9.8	0.30000000000001137	354.0
412450560	1441069905	30.968924947149237	122.54050177281289	9.8	0.20000000000004547	354.0
412450560	1441069906	30.968970387112734	122.54050151383586	9.8	0.10000000000002274	354.0
412450560	1441069907	30.969015735574196	122.54050124392892	9.8	5.684341886080802e-14	354.0
412450560	1441069908	30.969061031813627	122.5405009603419	9.8	359.90000000000003	354.0
412450560	1441069909	30.96910631511106	122.54050066032478	9.8	359.8	354.0
412450560	1441069910	30.969151624746512	122.54050034112753	9.8	359.70000000000005	354.0
412450560	1441069911	30.969197	122.54050000000001	9.8	359.6	354.0
412450560	1441069912	30.96924247214842	122.54049963741461	9.8	359.66	354.1
412450560	1441069913	30.96928804045614	122.54049926673348	9.8	359.72	354.2
412450560	1441069914	30.96933369618437	122.54049890454125	9.8	359.78000000000003	354.3
412450560	1441069915	30.96937943059435	122.54049856742256	9.8	359.84000000000003	354.4
412450560	1441069916	30.96942523494732	122.54049827196212	9.8	359.9	354.50000000000006
412450560	1441069917	30.969471100504492	122.54049803474466	9.8	359.96	354.6
412450560	1441069918	30.969517018527117	122.54049787235489	9.8	0.01999999999998181	354.70000000000005
412450560	1441069919	30.96956298027642	122.54049780137764	9.8	0.07999999999998408	354.8
412450560	1441069920	30.969608977013635	122.54049783839774	9.8	0.13999999999998636	354.90000000000003
412450560	1441069921	30.969654999999985	122.540498	9.8	0.19999999999998863	355.0
412450560	1441069922	30.969701040745687	122.54049829565263	9.8	0.45999999999997954	354.8
412450560	1441069923	30.969747091756762	122.540498706357	9.8	0.7200000000000273	354.6
412450560	1441069924	30.969793145788234	122.54049920599773	9.8	0.9799999999999613	354.4
412450560	1441069925	30.969839195595107	122.54049976845941	9.8	1.2399999999999523	354.2
412450560	1441069926	30.96988523393237	122.5405003676266	9.8	1.5	354.0
412450560	1441069927	30.96993125355505	122.54050097738377	9.8	1.759999999999991	353.8
412450560	1441069928	30.969977247218146	122.54050157161532	9.8	2.019999999999982	353.6
412450560	1441069929	30.97002320767666	122.54050212420569	9.8	2.2799999999999727	353.4
412450560	1441069930	30.970069127685612	122.54050260903914	9.8	2.5400000000000205	353.2
412450560	1441069931	30.970114999999993	122.54050300000002	9.8	2.7999999999999545	353.0
412450560	1441069932	30.97016081986877	122.54050327797135	9.8	2.4499999999999886	352.90000000000003
412450560	1441069933	30.970206592516735	122.54050345183165	9.8	2.1000000000000227	352.8
412450560	1441069934	30.97025232566262	122.54050353745819	9.8	1.75	352.7
412450560	1441069935	30.970298027025176	122.54050355072833	9.8	1.400000000000034	352.6
412450560	1441069936	30.97034370432313	122.54050350751945	9.8	1.0500000000000114	352.5
412450560	1441069937	30.970389365275256	122.54050342370893	9.8	0.7000000000000455	352.40000000000003
412450560	1441069938	30.970435017600238	122.54050331517426	9.8	0.3500000000000796	352.3
412450560	1441069939	30.970480669016883	122.54050319779289	9.8	5.684341886080802e-14	352.2
412450560	1441069940	30.97052632724388	122.54050308744229	9.8	359.6500000000001	352.09999999999997
412450560	1441069941	30.970571999999994	122.54050300000002	9.8	359.30000000000007	352.0
412450560	1441069942	30.970617693075503	122.5405029452647	9.8	359.13636363636374	352.0909090909091
412450560	1441069943	30.970663404546748	122.54050290871929	9.8	358.97272727272735	352.18181818181813
412450560	1441069944	30.970709130561655	122.54050286976775	9.8	358.809090909091	352.27272727272725
412450560	1441069945	30.970754867268116	122.54050280781404	9.8	358.64545454545464	352.3636363636364
412450560	1441069946	30.97080061081402	122.54050270226206	9.8	358.48181818181826	352.4545454545455
412450560	1441069947	30.97084635734726	122.54050253251565	9.8	358.31818181818187	352.54545454545456
412450560	1441069948	30.970892103015753	122.54050227797866	9.8	358.15454545454554	352.6363636363636
412450560	1441069949	30.970937843967377	122.54050191805487	9.8	357.99090909090916	352.72727272727275
412450560	1441069950	30.97098357635002	122.54050143214805	9.8	357.82727272727277	352.81818181818187
412450560	1441069951	30.9710292963116	122.54050079966186	9.8	357.6636363636364	352.90909090909093
412450560	1441069952	30.971074999999995	122.54050000000001	9.8	357.50000000000006	353.0
412450560	1441069953	30.971120686354165	122.54049901958703	9.78888888888889	358.00000000000006	352.8888888888889
412450560	1441069954	30.971166365477416	122.54049787293118	9.777777777777779	358.50000000000006	352.7777777777778
412450560	1441069955	30.971212050264082	122.54049658156171	9.766666666666667	359.00000000000006	352.6666666666667
412450560	1441069956	30.971257753608537	122.54049516700788	9.755555555555556	359.50000000000006	352.5555555555556
412450560	1441069957	30.971303488405127	122.54049365079896	9.744444444444444	5.684341886080802e-14	352.4444444444444
412450560	1441069958	30.971349267548195	122.54049205446432	9.733333333333333	0.5	352.3333333333333
412450560	1441069959	30.97139510393213	122.54049039953333	9.722222222222221	1.0000000000000568	352.22222222222223
412450560	1441069960	30.971441010451276	122.54048870753539	9.71111111111111	1.5	352.1111111111111
412450560	1441069961	30.971487000000003	122.540487	9.7	2.0	352.0
412450560	1441069962	30.97153307892967	122.54048529641909	9.71111111111111	1.6000000000000796	352.0
412450560	1441069963	30.971579227419703	122.54048360813448	9.722222222222221	1.2000000000000455	352.0
412450560	1441069964	30.971625419106527	122.54048194445042	9.733333333333333	0.8000000000000682	352.0
412450560	1441069965	30.971671627626563	122.54048031467123	9.744444444444444	0.4000000000000341	352.0
412450560	1441069966	30.971717826616242	122.54047872810119	9.755555555555556	5.684341886080802e-14	352.0
412450560	1441069967	30.97176398971199	122.54047719404471	9.766666666666667	359.6	352.0
412450560	1441069968	30.971810090550253	122.54047572180608	9.777777777777779	359.20000000000005	352.0
412450560	1441069969	30.971856102767447	122.54047432068971	9.78888888888889	358.8	352.0
412450560	1441069970	30.971902000000004	122.54047299999999	9.8	358.40000000000003	352.0
412450560	1441069971	30.971947764036177	122.54047176477782	9.8	358.30000000000007	352.09999999999997
412450560	1441069972	30.971993409271487	122.54047060300995	9.8	358.20000000000005	352.2
412450560	1441069973	30.972038958253226	122.5404694984196	9.8	358.1000000000001	352.3
412450560	1441069974	30.97208443352871	122.54046843472992	9.8	358.00000000000006	352.40000000000003
412450560	1441069975	30.97212985764528	122.54046739566408	9.8	357.90000000000003	352.5
412450560	1441069976	30.972175253150233	122.54046636494519	9.8	357.8	352.6
412450560	1441069977	30.97222064259085	122.5404653262963	9.8	357.70000000000005	352.7
412450560	1441069978	30.972266048514495	122.54046426344047	9.8	357.6	352.8
412450560	1441069979	30.972311493468432	122.54046316010071	9.8	357.50000000000006	352.90000000000003
412450560	1441069980	30.972357000000002	122.540462	9.8	357.40000000000003	353.0
412450560	1441069981	30.97240258539684	122.54046076933435	9.8	357.29166666666674	352.9166666666667
412450560	1441069982	30.972448245908094	122.54045946419185	9.8	357.1833333333334	352.8333333333333
412450560	1441069983	30.97249397252322	122.54045808313371	9.8	357.07500000000005	352.75
412450560	1441069984	30.97253975623175	122.54045662472112	9.8	356.96666666666675	352.6666666666667
412450560	1441069985	30.972585588023136	122.54045508751523	9.8	356.8583333333334	352.58333333333337
412450560	1441069986	30.972631458886877	122.5404534700772	9.8	356.75000000000006	352.5
412450560	1441069987	30.972677359812458	122.54045177096825	9.8	356.6416666666667	352.4166666666667
412450560	1441069988	30.972723281789364	122.5404499887495	9.8	356.5333333333334	352.3333333333333
412450560	1441069989	30.97276921580708	122.54044812198217	9.8	356.42500000000007	352.25
412450560	1441069990	30.972815152855105	122.54044616922734	9.8	356.3166666666668	352.1666666666667
412450560	1441069991	30.972861083922915	122.54044412904624	9.8	356.2083333333334	352.0833333333333
412450560	1441069992	30.972906999999996	122.540442	9.8	356.1000000000001	352.0
412450560	1441069993	30.97295289353868	122.54043978295708	9.805000000000001	356.0800000000001	352.05
412450560	1441069994	30.97299876284262	122.54043748801506	9.81	356.0600000000001	352.09999999999997
412450560	1441069995	30.97304460767834	122.54043512757882	9.815000000000001	356.0400000000001	352.15
412450560	1441069996	30.97309042781236	122.54043271405327	9.82	356.0200000000001	352.2
412450560	1441069997	30.97313622301116	122.54043025984336	9.825000000000001	356.0000000000001	352.25
412450560	1441069998	30.973181993041276	122.54042777735404	9.83	355.9800000000001	352.3
412450560	1441069999	30.973227737669216	122.5404252789903	9.835	355.9600000000001	352.35
412450560	1441070000	30.973273456661502	122.54042277715713	9.84	355.9400000000001	352.40000000000003
412450560	1441070001	30.97331914978463	122.5404202842596	9.845	355.9200000000001	352.45
412450560	1441070002	30.97336481680513	122.54041781270274	9.850000000000001	355.90000000000003	352.5
412450560	1441070003	30.973410457489507	122.54041537489162	9.855	355.88000000000005	352.55
412450560	1441070004	30.973456071604307	122.54041298323136	9.860000000000001	355.86000000000007	352.6
412450560	1441070005	30.97350165891603	122.54041065012709	9.865	355.84000000000003	352.65
412450560	1441070006	30.973547219191214	122.54040838798393	9.870000000000001	355.82000000000005	352.7
412450560	1441070007	30.973592752196346	122.54040620920708	9.875	355.80000000000007	352.75
412450560	1441070008	30.973638257697996	122.54040412620172	9.88	355.78000000000003	352.8
412450560	1441070009	30.97368373546265	122.54040215137307	9.885	355.76000000000005	352.85
412450560	1441070010	30.97372918525686	122.5404002971264	9.89	355.74000000000007	352.90000000000003
412450560	1441070011	30.973774606847122	122.54039857586693	9.895	355.7200000000001	352.95000000000005
412450560	1441070012	30.973819999999993	122.540397	9.9	355.70000000000005	353.0
412450560	1441070013	30.97386536829519	122.54039557314252	9.88888888888889	356.2666666666667	352.8888888888889
412450560	1441070014	30.973910730565304	122.54039426375797	9.877777777777778	356.83333333333337	352.7777777777778
412450560	1441070015	30.973956109456125	122.54039303152138	9.866666666666667	357.40000000000003	352.6666666666667
412450560	1441070016	30.974001527613453	122.54039183610763	9.855555555555556	357.9666666666667	352.5555555555556
412450560	1441070017	30.974047007683055	122.54039063719169	9.844444444444445	358.5333333333334	352.4444444444444
412450560	1441070018	30.97409257231073	122.54038939444827	9.833333333333334	359.1000000000001	352.3333333333333
412450560	1441070019	30.97413824414228	122.5403880675521	9.822222222222223	359.66666666666674	352.22222222222223
412450560	1441070020	30.974184045823435	122.54038661617783	9.811111111111112	0.23333333333340533	352.1111111111111
412450560	1441070021	30.97422999999999	122.540385	9.8	0.8000000000000682	352.0
412450560	1441070022	30.974276120831526	122.54038319051128	9.811111111111112	0.7444444444444684	352.1111111111111
412450560	1441070023	30.974322388532848	122.5403812064771	9.822222222222223	0.6888888888889255	352.22222222222223
412450560	1441070024	30.974368774832566	122.54037907848108	9.833333333333334	0.6333333333333826	352.3333333333333
412450560	1441070025	30.9744152514593	122.540376837107	9.844444444444445	0.5777777777778397	352.4444444444444
412450560	1441070026	30.974461790141657	122.54037451293863	9.855555555555556	0.5222222222222399	352.5555555555556
412450560	1441070027	30.97450836260828	122.54037213655977	9.866666666666667	0.466666666666697	352.6666666666667
412450560	1441070028	30.9745549405878	122.5403697385544	9.877777777777778	0.41111111111115406	352.7777777777778
412450560	1441070029	30.974601495808813	122.54036734950645	9.88888888888889	0.35555555555561114	352.8888888888889
412450560	1441070030	30.974648000000002	122.54036500000001	9.9	0.30000000000001137	353.0
412450560	1441070031	30.974694430874386	122.54036271521089	9.9	359.94000000000005	352.90000000000003
412450560	1441070032	30.97474079008278	122.54036049868216	9.9	359.58000000000004	352.8
412450560	1441070033	30.97478708526041	122.54035834854857	9.9	359.22	352.7
412450560	1441070034	30.974833324042457	122.54035626294495	9.9	358.86	352.6
412450560	1441070035	30.97487951406416	122.54035424000607	9.9	358.50000000000006	352.5
412450560	1441070036	30.974925662960743	122.54035227786669	9.9	358.14000000000004	352.40000000000003
412450560	1441070037	30.9749717783674	122.54035037466166	9.9	357.78000000000003	352.3
412450560	1441070038	30.97501786791935	122.54034852852566	9.9	357.4200000000001	352.2
412450560	1441070039	30.97506393925181	122.54034673759354	9.9	357.06	352.09999999999997
412450560	1441070040	30.975110000000008	122.540345	9.9	356.70000000000005	352.0
412450560	1441070041	30.97515605682538	122.54034331351505	9.908333333333333	356.6000000000001	352.1666666666667
412450560	1441070042	30.97520211249448	122.54034167444958	9.916666666666668	356.50000000000006	352.3333333333333
412450560	1441070043	30.975248168800054	122.54034007874965	9.925	356.4000000000001	352.5
412450560	1441070044	30.97529422753491	122.54033852236132	9.933333333333334	356.30000000000007	352.66666666666663
412450560	1441070045	30.975340290491786	122.54033700123071	9.941666666666666	356.2000000000001	352.8333333333333
412450560	1441070046	30.97538635946347	122.54033551130385	9.95	356.1	353.0
412450560	1441070047	30.975432436242752	122.5403340485268	9.958333333333334	356.00000000000006	353.1666666666667
412450560	1441070048	30.975478522622392	122.54033260884559	9.966666666666667	355.90000000000003	353.33333333333337
412450560	1441070049	30.97552462039516	122.5403311882063	9.975	355.80000000000007	353.5
412450560	1441070050	30.975570731353834	122.5403297825549	9.983333333333334	355.70000000000005	353.6666666666667
412450560	1441070051	30.975616857291186	122.54032838783749	9.991666666666667	355.6000000000001	353.8333333333333
412450560	1441070052	30.975663	122.540327	10.0	355.50000000000006	354.0
412450560	1441070053	30.97570916218536	122.54032561615428	9.988888888888889	355.95555555555563	353.8888888888889
412450560	1441070054	30.9757553502018	122.54032423807514	9.977777777777778	356.4111111111112	353.77777777777777
412450560	1441070055	30.975801571316097	122.54032286870323	9.966666666666667	356.86666666666673	353.6666666666667
412450560	1441070056	30.975847832795118	122.54032151097923	9.955555555555556	357.3222222222223	353.5555555555556
412450560	1441070057	30.9758941419057	122.5403201678437	9.944444444444445	357.7777777777778	353.44444444444446
412450560	1441070058	30.975940505914632	122.54031884223737	9.933333333333334	358.2333333333334	353.33333333333337
412450560	1441070059	30.97598693208878	122.54031753710088	9.922222222222222	358.688888888889	353.22222222222223
412450560	1441070060	30.976033427694954	122.54031625537486	9.911111111111111	359.1444444444445	353.11111111111114
412450560	1441070061	30.97608000000001	122.540315	9.9	359.6000000000001	353.0
412450560	1441070062	30.976126651730546	122.54031377137449	9.9	359.4800000000001	353.1
412450560	1441070063	30.976173367452475	122.54031255972643	9.9	359.36000000000007	353.2
412450560	1441070064	30.97622012719148	122.54031135274144	9.9	359.24000000000007	353.3
412450560	1441070065	30.976266910973226	122.54031013810514	9.9	359.12000000000006	353.4
412450560	1441070066	30.976313698823404	122.54030890350307	9.9	359.00000000000006	353.5
412450560	1441070067	30.976360470767716	122.54030763662082	9.9	358.88000000000005	353.6
412450560	1441070068	30.97640720683185	122.5403063251439	9.9	358.76000000000005	353.70000000000005
412450560	1441070069	30.976453887041494	122.54030495675781	9.9	358.64000000000004	353.8
412450560	1441070070	30.97650049142231	122.54030351914801	9.9	358.52000000000004	353.90000000000003
412450560	1441070071	30.976546999999993	122.54030200000001	9.9	358.40000000000003	354.0
412450560	1441070072	30.976593398377986	122.54030039438449	9.91	358.47	354.0
412450560	1441070073	30.97663969447066	122.54029872691319	9.92	358.54	354.0
412450560	1441070074	30.976685901770217	122.54029702958327	9.93	358.61000000000007	354.0
412450560	1441070075	30.97673203376877	122.54029533439184	9.94	358.68000000000006	354.0
412450560	1441070076	30.976778103958488	122.54029367333615	9.95	358.75000000000006	354.0
412450560	1441070077	30.97682412583151	122.54029207841342	9.96	358.82000000000005	354.0
412450560	1441070078	30.976870112880032	122.54029058162102	9.97	358.89000000000004	354.0
412450560	1441070079	30.97691607859616	122.54028921495632	9.98	358.9600000000001	354.0
412450560	1441070080	30.976962036472106	122.54028801041683	9.99	359.0300000000001	354.0
412450560	1441070081	30.977008	122.540287	10.0	359.1000000000001	354.0
412450560	1441070082	30.97705398109136	122.54028620209392	10.0	359.17777777777786	353.8888888888889
412450560	1441070083	30.977099985335094	122.54028558064844	10.0	359.25555555555565	353.77777777777777
412450560	1441070084	30.97714601673944	122.54028508600389	10.0	359.3333333333334	353.6666666666667
412450560	1441070085	30.977192079312644	122.54028466850048	10.0	359.4111111111112	353.5555555555556
412450560	1441070086	30.97723817706295	122.54028427847824	10.0	359.48888888888894	353.44444444444446
412450560	1441070087	30.97728431399859	122.54028386627724	10.0	359.5666666666667	353.33333333333337
412450560	1441070088	30.977330494127834	122.54028338223732	10.0	359.64444444444456	353.22222222222223
412450560	1441070089	30.97737672145889	122.54028277669836	10.0	359.7222222222223	353.11111111111114
412450560	1441070090	30.977422999999995	122.540282	10.0	359.80000000000007	353.0
412450560	1441070091	30.977469332275607	122.54028101858793	9.99	359.86000000000007	353.0
412450560	1441070092	30.97751571487511	122.54027986333175	9.98	359.9200000000001	353.0
412450560	1441070093	30.97756214290403	122.5402785812072	9.97	359.9800000000001	353.0
412450560	1441070094	30.977608611467975	122.54027721919005	9.96	0.040000000000020464	353.0
412450560	1441070095	30.97765511567254	122.54027582425624	9.95	0.10000000000002274	353.0
412450560	1441070096	30.977701650623285	122.54027444338173	9.94	0.160000000000025	353.0
412450560	1441070097	30.9777482114258	122.54027312354266	9.93	0.22000000000002728	353.0
412450560	1441070098	30.97779479318571	122.54027191171515	9.92	0.28000000000002956	353.0
412450560	1441070099	30.977841391008557	122.54027085487547	9.91	0.34000000000003183	353.0
412450560	1441070100	30.97788799999999	122.54027	9.9	0.4000000000000341	353.0
412450560	1441070101	30.977934615614263	122.5402693792538	9.9	0.4250000000000682	353.08333333333337
412450560	1441070102	30.977981234700362	122.54026896555638	9.9	0.4500000000000455	353.16666666666674
412450560	1441070103	30.978027854455974	122.54026871701583	9.9	0.47500000000002274	353.25
412450560	1441070104	30.97807447207877	122.54026859174012	9.9	0.5	353.33333333333337
412450560	1441070105	30.978121084766425	122.54026854783714	9.9	0.5250000000000341	353.4166666666667
412450560	1441070106	30.9781676897166	122.54026854341471	9.9	0.5500000000000114	353.5
412450560	1441070107	30.978214284126956	122.54026853658063	9.9	0.5750000000000455	353.5833333333333
412450560	1441070108	30.978260865195193	122.5402684854425	9.9	0.6000000000000796	353.6666666666667
412450560	1441070109	30.97830743011893	122.5402683481079	9.9	0.6250000000000568	353.75000000000006
412450560	1441070110	30.978353976095878	122.54026808268435	9.9	0.6500000000000341	353.83333333333337
412450560	1441070111	30.978400500323676	122.5402676472793	9.9	0.6750000000000114	353.9166666666667
412450560	1441070112	30.978447	122.540267	9.9	0.7000000000000455	354.0
412450560	1441070113	30.978493473790422	122.54026611715972	9.9	0.7000000000000455	354.0
412450560	1441070114	30.978539926232227	122.54026504789537	9.9	0.7000000000000455	354.0
412450560	1441070115	30.97858636333059	122.54026385954998	9.9	0.7000000000000455	354.0
412450560	1441070116	30.978632791090707	122.54026261946665	9.9	0.7000000000000455	354.0
412450560	1441070117	30.9786792155178	122.54026139498869	9.9	0.7000000000000455	354.0
412450560	1441070118	30.97872564261707	122.54026025345944	9.9	0.7000000000000455	354.0
412450560	1441070119	30.978772078393725	122.54025926222245	9.9	0.7000000000000455	354.0
412450560	1441070120	30.978818528852955	122.54025848862138	9.9	0.7000000000000455	354.0
412450560	1441070121	30.978864999999985	122.540258	9.9	0.7000000000000455	354.0
412450560	1441070122	30.97891149066961	122.5402578450989	9.91	0.5600000000000591	354.1
412450560	1441070123	30.978957971014776	122.54025799824552	9.92	0.42000000000007276	354.2
412450560	1441070124	30.979004404018024	122.54025841516385	9.93	0.2800000000000864	354.3
412450560	1441070125	30.9790507526619	122.54025905157782	9.94	0.14000000000010004	354.4
412450560	1441070126	30.97909697992892	122.5402598632113	9.95	1.1368683772161603e-13	354.50000000000006
412450560	1441070127	30.979143048801625	122.54026080578805	9.96	359.8600000000001	354.6
412450560	1441070128	30.979188922262548	122.54026183503176	9.97	359.72000000000014	354.70000000000005
412450560	1441070129	30.979234563294224	122.540262906666	9.98	359.58000000000015	354.8
412450560	1441070130	30.979279934879195	122.5402639764143	9.99	359.4400000000001	354.90000000000003
412450560	1441070131	30.979324999999996	122.54026500000002	10.0	359.3000000000001	355.0
412450560	1441070132	30.979369760987318	122.54026594319048	9.99	359.54000000000013	355.1
412450560	1441070133	30.97941437756455	122.54026681192872	9.98	359.7800000000001	355.2
412450560	1441070134	30.979459048803186	122.54026762220171	9.97	0.02000000000015234	355.3
412450560	1441070135	30.979503973774765	122.54026838999648	9.96	0.26000000000016144	355.4
412450560	1441070136	30.97954935155078	122.54026913130012	9.95	0.5000000000001137	355.5
412450560	1441070137	30.979595381202742	122.54026986209966	9.94	0.7400000000001228	355.6
412450560	1441070138	30.97964226180216	122.54027059838226	9.93	0.980000000000075	355.7
412450560	1441070139	30.97969019242052	122.54027135613504	9.92	1.220000000000141	355.8
412450560	1441070140	30.979739372129313	122.5402721513452	9.91	1.4600000000000932	355.9
412450560	1441070141	30.979789999999998	122.540273	9.9	1.7000000000001023	356.0
412450560	1441070142	30.97984215587483	122.5402739168528	9.9125	1.3500000000000796	356.0
412450560	1441070143	30.97989544267905	122.5402749117218	9.925	1.0000000000001137	356.0
412450560	1441070144	30.97994934410868	122.54027599319133	9.9375	0.650000000000091	356.0
412450560	1441070145	30.98000334385977	122.54027716984575	9.95	0.3000000000000682	356.0
412450560	1441070146	30.980056925628368	122.54027845026947	9.9625	359.95000000000005	356.0
412450560	1441070147	30.980109573110546	122.54027984304683	9.975	359.6000000000001	356.0
412450560	1441070148	30.980160770002374	122.54028135676221	9.9875	359.2500000000001	356.0
412450560	1441070149	30.980209999999996	122.54028300000002	10.0	358.9000000000001	356.0
412450560	1441070150	30.98025689026152	122.54028477377192	9.99090909090909	359.0909090909092	355.9090909090909
412450560	1441070151	30.980301641793222	122.54028664879905	9.981818181818182	359.28181818181827	355.8181818181818
412450560	1441070152	30.980344599063383	122.54028858822983	9.972727272727273	359.4727272727273	355.7272727272727
412450560	1441070153	30.98038610654027	122.5402905552126	9.963636363636363	359.66363636363644	355.6363636363636
412450560	1441070154	30.980426508692144	122.54029251289566	9.954545454545455	359.85454545454553	355.54545454545456
412450560	1441070155	30.980466149987254	122.54029442442726	9.945454545454545	0.0454545454546178	355.45454545454544
412450560	1441070156	30.980505374893877	122.54029625295568	9.936363636363637	0.2363636363637056	355.3636363636364
412450560	1441070157	30.98054452788023	122.54029796162902	9.927272727272728	0.42727272727285026	355.27272727272725
412450560	1441070158	30.980583953414545	122.54029951359549	9.918181818181818	0.6181818181818812	355.1818181818182
412450560	1441070159	30.980623995965058	122.54030087200314	9.90909090909091	0.809090909090969	355.0909090909091
412450560	1441070160	30.980664999999995	122.54030200000001	9.9	1.0000000000001137	355.0
412450560	1441070161	30.98070722871983	122.54030287164278	9.891666666666667	0.9166666666667425	354.9166666666667
412450560	1441070162	30.980750620254117	122.54030350462274	9.883333333333333	0.8333333333334281	354.8333333333333
412450560	1441070163	30.980795031464734	122.54030392753995	9.875	0.7500000000001137	354.75
412450560	1441070164	30.980840319213495	122.5403041689945	9.866666666666667	0.6666666666667425	354.6666666666667
412450560	1441070165	30.980886340362282	122.54030425758647	9.858333333333334	0.5833333333334281	354.5833333333333
412450560	1441070166	30.980932951772907	122.54030422191607	9.850000000000001	0.5000000000000568	354.50000000000006
412450560	1441070167	30.98098001030725	122.54030409058349	9.841666666666667	0.4166666666667993	354.4166666666667
412450560	1441070168	30.981027372827175	122.54030389218903	9.833333333333334	0.3333333333334281	354.33333333333337
412450560	1441070169	30.98107489619454	122.540303655333	9.825000000000001	0.25000000000005684	354.25
412450560	1441070170	30.98112243727121	122.54030340861584	9.816666666666666	0.1666666666667993	354.16666666666663
412450560	1441070171	30.98116985291909	122.54030318063799	9.808333333333334	0.08333333333342807	354.08333333333337
412450560	1441070172	30.98121700000001	122.540303	9.8	1.1368683772161603e-13	354.0
412450560	1441070173	30.981263769884368	122.54030288809304	9.8	359.9500000000001	354.0
412450560	1441070174	30.981310191976362	122.54030283747088	9.8	359.9000000000001	354.0
412450560	1441070175	30.981356330188717	122.54030283347785	9.8	359.85000000000014	354.0
412450560	1441070176	30.981402248434122	122.54030286145829	9.8	359.8000000000001	354.0
412450560	1441070177	30.981448010625268	122.54030290675648	9.8	359.7500000000001	354.0
412450560	1441070178	30.98149368067482	122.54030295471668	9.8	359.7000000000001	354.0
412450560	1441070179	30.981539322495507	122.54030299068313	9.8	359.65000000000015	354.0
412450560	1441070180	30.981585000000003	122.540303	9.8	359.60000000000014	354.0
412450560	1441070181	30.981630765014813	122.54030296864855	9.80909090909091	359.6636363636365	353.90909090909093
412450560	1441070182	30.9816766210217	122.54030288515843	9.818181818181818	359.7272727272728	353.81818181818187
412450560	1441070183	30.98172255941626	122.54030273869628	9.827272727272728	359.7909090909092	353.72727272727275
412450560	1441070184	30.981768571594078	122.54030251842875	9.836363636363638	359.8545454545456	353.6363636363636
412450560	1441070185	30.98181464895077	122.54030221352248	9.845454545454546	359.91818181818195	353.54545454545456
412450560	1441070186	30.981860782881895	122.54030181314407	9.854545454545455	359.98181818181826	353.45454545454544
412450560	1441070187	30.981906964783075	122.54030130646011	9.863636363636363	0.0454545454546178	353.36363636363643
412450560	1441070188	30.981953186049886	122.54030068263721	9.872727272727273	0.1090909090909804	353.2727272727273
412450560	1441070189	30.981999438077914	122.54029993084187	9.881818181818183	0.17272727272739985	353.1818181818182
412450560	1441070190	30.982045712262757	122.54029904024063	9.89090909090909	0.2363636363637056	353.0909090909091
412450560	1441070191	30.982091999999998	122.54029800000002	9.9	0.3000000000000682	353.0
412450560	1441070192	30.982138293955444	122.54029680530243	9.9	0.3600000000000705	353.0
412450560	1441070193	30.982184591875768	122.540295475394	9.9	0.42000000000007276	353.0
412450560	1441070194	30.98223089277782	122.54029403553685	9.9	0.48000000000007503	353.0
412450560	1441070195	30.982277195678535	122.54029251099315	9.9	0.5400000000000773	353.0
412450560	1441070196	30.982323499594774	122.54029092702507	9.9	0.6000000000000796	353.0
412450560	1441070197	30.98236980354343	122.5402893088949	9.9	0.6600000000000819	353.0
412450560	1441070198	30.98241610654138	122.54028768186492	9.9	0.7200000000000841	353.0
412450560	1441070199	30.982462407605535	122.54028607119753	9.9	0.7800000000000864	353.0
412450560	1441070200	30.982508705752775	122.54028450215507	9.9	0.8400000000000887	353.0
412450560	1441070201	30.982555	122.54028300000002	9.9	0.900000000000091	353.0
412450560	1441070202	30.982601291681647	122.54028158360413	9.911111111111111	0.36666666666678793	353.11111111111114
412450560	1441070203	30.982647591402326	122.54028024627625	9.922222222222222	359.8333333333335	353.22222222222223
412450560	1441070204	30.982693912084173	122.54027897493445	9.933333333333334	359.3000000000001	353.33333333333337
412450560	1441070205	30.982740266649348	122.54027775649678	9.944444444444445	358.7666666666668	353.44444444444446
412450560	1441070206	30.98278666801999	122.54027657788124	9.955555555555556	358.23333333333346	353.5555555555556
412450560	1441070207	30.982833129118237	122.54027542600583	9.966666666666667	357.70000000000016	353.6666666666667
412450560	1441070208	30.98287966286621	122.54027428778855	9.977777777777778	357.1666666666668	353.77777777777777
412450560	1441070209	30.982926282186092	122.54027315014729	9.988888888888889	356.6333333333335	353.8888888888889
412450560	1441070210	30.982973	122.54027199999999	10.0	356.1000000000002	354.0
412450560	1441070211	30.983019823791892	122.5402708303319	10.0	356.51000000000016	354.1
412450560	1441070212	30.983066739292983	122.54026965839768	10.0	356.9200000000002	354.2
412450560	1441070213	30.983113726796343	122.54026850751936	10.0	357.33000000000015	354.3
412450560	1441070214	30.983160766595038	122.5402674010191	10.0	357.7400000000002	354.4
412450560	1441070215	30.983207838982093	122.54026636221899	10.0	358.15000000000015	354.50000000000006
412450560	1441070216	30.983254924250577	122.54026541444131	10.0	358.5600000000001	354.6
412450560	1441070217	30.983302002693552	122.54026458100822	10.0	358.97000000000014	354.70000000000005
412450560	1441070218	30.983349054604073	122.54026388524208	10.0	359.38000000000017	354.8
412450560	1441070219	30.9833960602752	122.54026335046522	10.0	359.7900000000002	354.90000000000003
412450560	1441070220	30.983442999999994	122.54026300000001	10.0	0.20000000000015916	355.0
412450560	1441070221	30.983489858724546	122.54026284752766	10.0	0.03333333333347355	354.9166666666667
412450560	1441070222	30.983536640007095	122.54026286816446	10.0	359.8666666666668	354.8333333333333
412450560	1441070223	30.983583352058908	122.5402630273854	10.0	359.7000000000001	354.75
412450560	1441070224	30.983630003091243	122.54026329066538	10.0	359.5333333333335	354.6666666666667
412450560	1441070225	30.983676601315356	122.54026362347928	10.0	359.36666666666684	354.5833333333333
412450560	1441070226	30.983723154942535	122.54026399130191	10.0	359.20000000000016	354.50000000000006
412450560	1441070227	30.98376967218401	122.54026435960793	10.0	359.0333333333335	354.4166666666667
412450560	1441070228	30.98381616125103	122.54026469387206	10.0	358.86666666666684	354.33333333333337
412450560	1441070229	30.98386263035489	122.54026495956883	10.0	358.70000000000016	354.25
412450560	1441070230	30.983909087706827	122.54026512217278	10.0	358.5333333333335	354.16666666666663
412450560	1441070231	30.983955541518114	122.54026514715841	10.0	358.3666666666668	354.08333333333337
412450560	1441070232	30.984001999999993	122.54026500000002	10.0	358.20000000000016	354.0
412450560	1441070233	30.984048467806403	122.54026466280776	10.0	358.37500000000017	354.0
412450560	1441070234	30.984094935362005	122.54026418423481	10.0	358.5500000000001	354.0
412450560	1441070235	30.984141389534148	122.54026362957025	10.0	358.72500000000014	354.0
412450560	1441070236	30.98418781719016	122.5402630641033	10.0	358.90000000000015	354.0
412450560	1441070237	30.98423420519741	122.54026255312327	10.0	359.07500000000016	354.0
412450560	1441070238	30.984280540423228	122.54026216191963	10.0	359.25000000000017	354.0
412450560	1441070239	30.984326809734974	122.54026195578197	10.0	359.4250000000002	354.0
412450560	1441070240	30.984373	122.540262	10.0	359.6000000000002	354.0
412450560	1441070241	30.984419104006104	122.54026234056775	9.99090909090909	359.48181818181837	354.0909090909091
412450560	1441070242	30.98446513822282	122.54026294629601	9.981818181818182	359.36363636363654	354.1818181818182
412450560	1441070243	30.984511125040168	122.54026376669968	9.972727272727273	359.2454545454547	354.2727272727273
412450560	1441070244	30.984557086848127	122.54026475129356	9.963636363636363	359.1272727272729	354.3636363636364
412450560	1441070245	30.984603046036693	122.54026584959237	9.954545454545455	359.00909090909107	354.45454545454544
412450560	1441070246	30.984649024995814	122.54026701111071	9.945454545454545	358.89090909090925	354.54545454545456
412450560	1441070247	30.984695046115547	122.54026818536309	9.936363636363637	358.7727272727274	354.6363636363636
412450560	1441070248	30.98474113178583	122.54026932186395	9.927272727272728	358.6545454545456	354.72727272727275
412450560	1441070249	30.984787304396683	122.54027037012757	9.918181818181818	358.5363636363638	354.8181818181818
412450560	1441070250	30.98483358633807	122.54027127966822	9.90909090909091	358.41818181818195	354.9090909090909
412450560	1441070251	30.984880000000004	122.54027199999999	9.9	358.3000000000002	355.0
412450560	1441070252	30.984926558465396	122.54027249294701	9.91	358.3600000000001	354.90000000000003
412450560	1441070253	30.98497323758904	122.54027276957362	9.92	358.42000000000013	354.8
412450560	1441070254	30.98502000391861	122.54027285325434	9.93	358.48000000000013	354.70000000000005
412450560	1441070255	30.985066824001855	122.54027276736367	9.94	358.54000000000013	354.6
412450560	1441070256	30.985113664386457	122.5402725352762	9.95	358.60000000000014	354.50000000000006
412450560	1441070257	30.985160491620146	122.54027218036653	9.96	358.66000000000014	354.4
412450560	1441070258	30.985207272250626	122.54027172600935	9.97	358.72000000000014	354.3
412450560	1441070259	30.985253972825614	122.54027119557935	9.98	358.78000000000014	354.2
412450560	1441070260	30.985300559892835	122.54027061245131	9.99	358.84000000000015	354.1
412450560	1441070261	30.985347000000004	122.54027	10.0	358.9000000000001	354.0
412450560	1441070262	30.98539327364801	122.54026937470701	10.0	359.0000000000001	354.0
412450560	1441070263	30.985439417150463	122.5402687254805	10.0	359.1000000000001	354.0
412450560	1441070264	30.98548548077413	122.54026803433536	10.0	359.20000000000016	354.0
412450560	1441070265	30.985531514785745	122.54026728328638	10.0	359.3000000000001	354.0
412450560	1441070266	30.9855775694521	122.54026645434834	10.0	359.40000000000015	354.0
412450560	1441070267	30.98562369503995	122.54026552953601	10.0	359.5000000000001	354.0
412450560	1441070268	30.98566994181605	122.54026449086408	10.0	359.6000000000002	354.0
412450560	1441070269	30.98571636004715	122.54026332034721	10.0	359.70000000000016	354.0
412450560	1441070270	30.985762999999995	122.540262	10.0	359.8000000000002	354.0
412450560	1441070271	30.985809894623998	122.5402605212709	10.00909090909091	359.60909090909104	354.0
412450560	1441070272	30.98585700759907	122.54025891334356	10.018181818181818	359.41818181818195	354.0
412450560	1441070273	30.98590428528779	122.54025721483553	10.027272727272727	359.2272727272729	354.0
412450560	1441070274	30.985951674052753	122.54025546436445	10.036363636363637	359.03636363636383	354.0
412450560	1441070275	30.98599912025656	122.54025370054802	10.045454545454545	358.8454545454547	354.0
412450560	1441070276	30.98604657026177	122.54025196200409	10.054545454545455	358.6545454545456	354.0
412450560	1441070277	30.986093970430968	122.5402502873505	10.063636363636363	358.4636363636365	354.0
412450560	1441070278	30.9861412671268	122.5402487152052	10.072727272727272	358.2727272727274	354.0
412450560	1441070279	30.986188406711843	122.54024728418626	10.081818181818182	358.08181818181833	354.0
412450560	1441070280	30.98623533554871	122.54024603291181	10.09090909090909	357.89090909090925	354.0
412450560	1441070281	30.986282	122.54024500000001	10.1	357.70000000000016	354.0
412450560	1441070282	30.98632836412523	122.54024421089234	10.08	358.0800000000001	353.90000000000003
412450560	1441070283	30.98637446277166	122.54024363832295	10.06	358.46000000000015	353.8
412450560	1441070284	30.98642034848338	122.5402432418491	10.04	358.84000000000015	353.70000000000005
412450560	1441070285	30.986466073804543	122.54024298102797	10.02	359.22000000000014	353.6
412450560	1441070286	30.986511691279237	122.54024281541665	10.0	359.60000000000014	353.5
412450560	1441070287	30.9865572534516	122.54024270457215	9.98	359.98000000000013	353.4
412450560	1441070288	30.98660281286575	122.5402426080514	9.96	0.3600000000001842	353.3
412450560	1441070289	30.986648422065784	122.5402424854113	9.94	0.7400000000001796	353.2
412450560	1441070290	30.986694133595833	122.54024229620859	9.92	1.1200000000001182	353.1
412450560	1441070291	30.986739999999998	122.540242	9.9	1.5000000000001705	353.0
412450560	1441070292	30.986786058134115	122.54024157301468	9.9	1.4777777777779306	353.0
412450560	1441070293	30.986832282100917	122.54024105817189	9.9	1.4555555555556907	353.0
412450560	1441070294	30.986878630314894	122.54024051506357	9.9	1.4333333333335077	353.0
412450560	1441070295	30.986925061190497	122.5402400032818	9.9	1.4111111111112677	353.0
412450560	1441070296	30.986971533142224	122.54023958241866	9.9	1.3888888888890278	353.0
412450560	1441070297	30.98701800458455	122.54023931206645	9.9	1.3666666666668448	353.0
412450560	1441070298	30.987064433931963	122.54023925181758	9.9	1.3444444444446617	353.0
412450560	1441070299	30.987110779598943	122.54023946126456	9.9	1.3222222222224218	353.0
412450560	1441070300	30.987156999999993	122.54024	9.9	1.300000000000182	353.0
412450560	1441070301	30.987203064621404	122.540240903798	9.89090909090909	1.072727272727434	352.4545454545455
412450560	1441070302	30.987248987236796	122.54024211315823	9.881818181818183	0.8454545454547429	351.90909090909093
412450560	1441070303	30.987294792691596	122.54024354476165	9.872727272727273	0.6181818181819949	351.3636363636364
412450560	1441070304	30.98734050583121	122.54024511528898	9.863636363636363	0.3909090909093038	350.8181818181818
412450560	1441070305	30.98738615150109	122.54024674142083	9.854545454545455	0.16363636363655587	350.2727272727273
412450560	1441070306	30.987431754546662	122.54024833983762	9.845454545454546	359.93636363636386	349.72727272727275
412450560	1441070307	30.987477339813356	122.54024982721961	9.836363636363638	359.7090909090911	349.1818181818182
412450560	1441070308	30.987522932146582	122.54025112024699	9.827272727272728	359.4818181818184	348.6363636363636
412450560	1441070309	30.987568556391828	122.54025213559966	9.818181818181818	359.2545454545457	348.09090909090907
412450560	1441070310	30.98761423739448	122.54025278995746	9.80909090909091	359.027272727273	347.54545454545456
412450560	1441070311	30.987659999999998	122.54025300000002	9.8	358.80000000000024	347.0
412450560	1441070312	30.98770585937668	122.54025269731595	9.8	358.35454545454564	346.45454545454544
412450560	1441070313	30.987751791984362	122.54025187313016	9.8	357.9090909090911	345.9090909090909
412450560	1441070314	30.987797764605826	122.54025053357665	9.8	357.46363636363657	345.3636363636364
412450560	1441070315	30.987843744023767	122.54024868478953	9.8	357.01818181818203	344.8181818181818
412450560	1441070316	30.987889697020943	122.5402463329028	9.8	356.57272727272743	344.27272727272725
412450560	1441070317	30.987935590380065	122.5402434840505	9.8	356.12727272727295	343.72727272727275
412450560	1441070318	30.987981390883853	122.54024014436679	9.8	355.6818181818184	343.1818181818182
412450560	1441070319	30.988027065315027	122.54023631998577	9.8	355.2363636363638	342.6363636363637
412450560	1441070320	30.988072580456304	122.5402320170415	9.8	354.7909090909093	342.0909090909091
412450560	1441070321	30.988117903090387	122.54022724166818	9.8	354.34545454545474	341.54545454545456
412450560	1441070322	30.988162999999993	122.540222	9.8	353.90000000000015	341.0
412450560	1441070323	30.98820786120359	122.54021628381324	9.8	353.0166666666669	340.5
412450560	1441070324	30.98825256966272	122.54021002745256	9.8	352.13333333333355	340.0
412450560	1441070325	30.988297231574673	122.54020315090457	9.8	351.25000000000017	339.5
412450560	1441070326	30.988341953136736	122.54019557415569	9.8	350.3666666666669	339.0
412450560	1441070327	30.988386840546113	122.54018721719216	9.8	349.4833333333336	338.5
412450560	1441070328	30.988432000000003	122.540178	9.8	348.60000000000025	338.0
412450560	1441070329	30.988477467716802	122.54016788445594	9.850000000000001	348.55000000000024	338.0
412450560	1441070330	30.988522999999994	122.540157	9.9	348.5000000000002	338.0
412450560	1441070331	30.988568341964097	122.54014548563839	9.88	348.24000000000024	337.4
412450560	1441070332	30.98861347388276	122.54013335107696	9.860000000000001	347.9800000000002	336.8
412450560	1441070333	30.988658434819385	122.54012057369634	9.84	347.7200000000002	336.2
412450560	1441070334	30.988703263837348	122.54010713087717	9.82	347.46000000000015	335.6
412450560	1441070335	30.988748000000005	122.540093	9.8	347.20000000000016	335.0
412450560	1441070336	30.98879268081552	122.54007822315542	9.833333333333334	345.9333333333335	335.0
412450560	1441070337	30.988837337571365	122.54006310127474	9.866666666666667	344.66666666666686	335.0
412450560	1441070338	30.988882	122.540048	9.9	343.40000000000015	335.0
412450560	1441070339	30.988926574921113	122.54003315622425	9.933333333333334	342.7666666666669	334.6666666666667
412450560	1441070340	30.988970477502786	122.54001829184254	9.966666666666667	342.13333333333355	334.3333333333333
412450560	1441070341	30.989013000000003	122.540003	10.0	341.5000000000002	334.0
412450560	1441070342	30.989054278759028	122.53998678157697	9.966666666666667	340.93333333333356	333.0
412450560	1441070343	30.98909782649156	122.53996876839348	9.933333333333334	340.3666666666669	332.0
412450560	1441070344	30.989147999999997	122.53994800000001	9.9	339.80000000000024	331.0
412450560	1441070345	30.989206939671035	122.53992416190289	9.9	339.7000000000002	331.0
412450560	1441070346	30.989267920232553	122.5398995234585	9.9	339.6000000000002	331.0
412450560	1441070347	30.989321999999998	122.539877	9.9	339.5000000000002	331.0
412450560	1441070348	30.989362729830507	122.53985867307856	9.9	339.1500000000002	330.75000000000006
412450560	1441070349	30.98939363073896	122.53984328906286	9.9	338.8000000000002	330.5
412450560	1441070350	30.989420716278218	122.53982876051747	9.9	338.4500000000002	330.24999999999994
412450560	1441070351	30.98945	122.53981300000001	9.9	338.10000000000025	330.0
412450560	1441070352	30.98948606752167	122.53979440616783	9.975	336.9000000000002	330.0
412450560	1441070353	30.989527792727703	122.53977332209905	10.05	335.7000000000002	330.0
412450560	1441070354	30.98957262156972	122.53975057697986	10.125	334.5000000000003	330.0
412450560	1441070355	30.989618000000004	122.539727	10.2	333.30000000000024	330.0
412450560	1441070356	30.989661933513982	122.53970332517376	10.166666666666666	334.43333333333356	329.3333333333333
412450560	1441070357	30.989704665777726	122.53967990580045	10.133333333333333	335.56666666666683	328.6666666666667
412450560	1441070358	30.989746999999998	122.539657	10.1	336.70000000000016	328.0
412450560	1441070359	30.989789528495265	122.53963464569253	10.1	334.95000000000016	327.5
412450560	1441070360	30.98983199999999	122.539612	10.1	333.2000000000002	327.0
412450560	1441070361	30.98987404496586	122.53958824606553	10.125	333.3250000000002	326.75000000000006
412450560	1441070362	30.989915664285583	122.53956355191907	10.149999999999999	333.45000000000016	326.50000000000006
412450560	1441070363	30.989956951462435	122.5395383318129	10.174999999999999	333.5750000000002	326.25
412450560	1441070364	30.989998	122.539513	10.2	333.7000000000002	326.0
412450560	1441070365	30.990038908436	122.53948786384711	10.174999999999999	333.0000000000002	325.75000000000006
412450560	1441070366	30.99007979544354	122.53946280317433	10.149999999999999	332.3000000000002	325.5
412450560	1441070367	30.990120784729342	122.53943759091452	10.125	331.6000000000002	325.25
412450560	1441070368	30.990161999999998	122.539412	10.1	330.9000000000002	325.0
412450560	1441070369	30.990203519080957	122.53938585207945	10.1	330.40000000000015	324.6666666666667
412450560	1441070370	30.99024523627398	122.53935916366856	10.1	329.9000000000002	324.3333333333333
412450560	1441070371	30.990286999999988	122.53933200000002	10.1	329.40000000000015	324.0
412450560	1441070372	30.99032866666973	122.53930439665976	10.15	329.5500000000002	323.50000000000006
412450560	1441070373	30.990370124653207	122.53927627064576	10.2	329.70000000000016	323.0
412450560	1441070374	30.99041127031009	122.5392475093089	10.25	329.8500000000002	322.5
412450560	1441070375	30.990452000000005	122.53921799999999	10.3	330.00000000000017	322.0
412450560	1441070376	30.99049229686523	122.53918774644947	10.3	328.6333333333335	322.33333333333337
412450560	1441070377	30.99053249117955	122.53915721790642	10.3	327.2666666666669	322.6666666666667
412450560	1441070378	30.990572999999994	122.539127	10.3	325.9000000000002	323.0
412450560	1441070379	30.990614107235814	122.53909750730766	10.325000000000001	325.4250000000002	322.75
412450560	1441070380	30.990655564202985	122.53906847019881	10.350000000000001	324.9500000000002	322.5
412450560	1441070381	30.990696989068734	122.53903944799067	10.375	324.4750000000002	322.25
412450560	1441070382	30.990737999999993	122.53901000000002	10.4	324.0000000000002	322.0
412450560	1441070383	30.990778296480066	122.53897977107886	10.387500000000001	323.65000000000015	321.75000000000006
412450560	1441070384	30.990817903259508	122.53894874822055	10.375	323.3000000000002	321.5
412450560	1441070385	30.99085692640566	122.53891700395384	10.3625	322.9500000000002	321.25
412450560	1441070386	30.990895471985997	122.53888461080749	10.350000000000001	322.6000000000002	321.0
412450560	1441070387	30.990933646067994	122.5388516413102	10.3375	322.25000000000017	320.75
412450560	1441070388	30.990971554719227	122.53881816799074	10.325000000000001	321.9000000000002	320.5
412450560	1441070389	30.991009304007335	122.5387842633778	10.3125	321.5500000000002	320.25
[truncated: 3,384 more rows]
