# Supplementary material for: Maritime traffic congestion identification and ship trajectory prediction using temporal graph convolutional networks
Source: PLoS One. 2026 Mar 9;21(3):e0342781. doi: 10.1371/journal.pone.0342781 (PMC12970927; doi:10.1371/journal.pone.0342781)
Supplement: S1 File — (ZIP) [file pone.0342781.s001.zip › data/interpolation/shipid_412455680_processed.csv]

shipid	lasttime	lat	lon	sog	cog	hdg
412455680	1441069105	30.900207	122.54689499999999	7.4	2.2	31.0
412455680	1441069106	30.900225461391692	122.54689577894028	7.4	2.1090909090909093	30.90909090909091
412455680	1441069107	30.90024724357646	122.54689667599234	7.4	2.0181818181818185	30.818181818181813
412455680	1441069108	30.900272075530495	122.54689767258355	7.4	1.9272727272727277	30.727272727272727
412455680	1441069109	30.900299686229975	122.54689875014127	7.4	1.8363636363636364	30.636363636363637
412455680	1441069110	30.90032980465112	122.54689989009282	7.4	1.7454545454545456	30.545454545454547
412455680	1441069111	30.900362159770108	122.5469010738655	7.4	1.6545454545454545	30.45454545454545
412455680	1441069112	30.900396480563135	122.54690228288665	7.4	1.5636363636363637	30.36363636363636
412455680	1441069113	30.90043249600643	122.54690349858345	7.4	1.4727272727272729	30.272727272727273
412455680	1441069114	30.90046993507621	122.54690470238317	7.4	1.3818181818181818	30.181818181818183
412455680	1441069115	30.900508526748656	122.54690587571297	7.4	1.290909090909091	30.090909090909086
412455680	1441069116	30.900547999999997	122.54690699999999	7.4	1.2	29.999999999999996
412455680	1441069117	30.90058808380648	122.54690805667133	7.4	1.4375	29.999999999999996
412455680	1441069118	30.900628507144337	122.54690902715406	7.4	1.675	29.999999999999996
412455680	1441069119	30.900668998989783	122.54690989287516	7.4	1.9124999999999999	29.999999999999996
412455680	1441069120	30.900709288319085	122.54691063526164	7.4	2.15	29.999999999999996
412455680	1441069121	30.900749104108495	122.54691123574045	7.4	2.3875	29.999999999999996
412455680	1441069122	30.900788175334277	122.54691167573851	7.4	2.625	29.999999999999996
412455680	1441069123	30.90082623097268	122.54691193668275	7.4	2.8625000000000003	29.999999999999996
412455680	1441069124	30.900863000000008	122.54691200000002	7.4	3.1000000000000005	29.999999999999996
412455680	1441069125	30.900898291760495	122.54691185287135	7.418181818181819	2.50909090909091	30.090909090909086
412455680	1441069126	30.900932237070506	122.54691150549445	7.4363636363636365	1.9181818181818195	30.181818181818183
412455680	1441069127	30.900965047114344	122.54691097382123	7.454545454545455	1.3272727272727296	30.272727272727273
412455680	1441069128	30.900996933076332	122.54691027380353	7.472727272727273	0.7363636363636396	30.36363636363636
412455680	1441069129	30.901028106140757	122.54690942139337	7.490909090909091	0.14545454545454956	30.45454545454545
412455680	1441069130	30.901058777491965	122.54690843254266	7.509090909090909	359.55454545454546	30.545454545454547
412455680	1441069131	30.90108915831423	122.54690732320336	7.527272727272727	358.9636363636364	30.636363636363637
412455680	1441069132	30.90111945979189	122.54690610932747	7.545454545454545	358.3727272727273	30.727272727272727
412455680	1441069133	30.901149893109203	122.54690480686693	7.5636363636363635	357.7818181818182	30.818181818181813
412455680	1441069134	30.901180669450472	122.54690343177379	7.581818181818181	357.1909090909091	30.90909090909091
412455680	1441069135	30.901211999999994	122.546902	7.6	356.6	31.0
412455680	1441069136	30.90124405169457	122.54690052742329	7.59	356.99	31.0
412455680	1441069137	30.901276814480998	122.54689902962426	7.58	357.38	31.0
412455680	1441069138	30.901310234058634	122.54689752210933	7.569999999999999	357.77	31.0
412455680	1441069139	30.90134425612681	122.54689602038486	7.56	358.16	31.0
412455680	1441069140	30.90137882638485	122.54689453995732	7.55	358.55	31.0
412455680	1441069141	30.901413890532094	122.54689309633311	7.54	358.94	31.0
412455680	1441069142	30.901449394267893	122.54689170501878	7.53	359.33	31.0
412455680	1441069143	30.901485283291592	122.54689038152077	7.52	359.72	31.0
412455680	1441069144	30.901521503302494	122.54688914134566	7.51	0.11000000000000071	31.0
412455680	1441069145	30.901558	122.546888	7.5	0.4999999999999999	31.0
412455680	1441069146	30.90159472400088	122.5468869700412	7.496666666666667	0.63	31.033333333333335
412455680	1441069147	30.901631645591696	122.54688605222997	7.493333333333333	0.76	31.066666666666663
412455680	1441069148	30.901668739976497	122.54688524437772	7.49	0.8900000000000001	31.099999999999998
412455680	1441069149	30.901705982359285	122.546884544296	7.486666666666666	1.0200000000000002	31.133333333333336
412455680	1441069150	30.901743347944116	122.5468839497963	7.483333333333333	1.1500000000000001	31.166666666666664
412455680	1441069151	30.901780811934977	122.54688345869008	7.48	1.28	31.2
412455680	1441069152	30.901818349535912	122.54688306878883	7.476666666666667	1.4100000000000001	31.233333333333334
412455680	1441069153	30.901855935950948	122.54688277790406	7.473333333333334	1.54	31.266666666666666
412455680	1441069154	30.901893546384116	122.5468825838472	7.47	1.6700000000000004	31.3
412455680	1441069155	30.901931156039424	122.54688248442974	7.466666666666667	1.8	31.333333333333336
412455680	1441069156	30.901968740120907	122.54688247746319	7.463333333333334	1.93	31.366666666666664
412455680	1441069157	30.9020062738326	122.54688256075896	7.46	2.0600000000000005	31.4
412455680	1441069158	30.90204373237851	122.5468827321286	7.456666666666667	2.19	31.433333333333334
412455680	1441069159	30.90208109096269	122.54688298938349	7.453333333333333	2.32	31.466666666666665
412455680	1441069160	30.902118324789143	122.54688333033513	7.45	2.45	31.5
412455680	1441069161	30.90215540906193	122.54688375279501	7.446666666666667	2.58	31.533333333333335
412455680	1441069162	30.902192318985033	122.54688425457451	7.443333333333333	2.71	31.566666666666663
412455680	1441069163	30.902229029762513	122.54688483348515	7.44	2.8400000000000003	31.6
412455680	1441069164	30.90226551659838	122.54688548733832	7.4366666666666665	2.97	31.633333333333336
412455680	1441069165	30.902301754696683	122.5468862139455	7.433333333333334	3.1000000000000005	31.666666666666664
412455680	1441069166	30.902337719261446	122.54688701111809	7.430000000000001	3.2300000000000004	31.7
412455680	1441069167	30.902373385496688	122.54688787666753	7.426666666666667	3.3600000000000003	31.733333333333334
412455680	1441069168	30.902408728606456	122.54688880840527	7.423333333333334	3.49	31.766666666666666
412455680	1441069169	30.90244372379478	122.54688980414272	7.42	3.6200000000000006	31.8
412455680	1441069170	30.90247834626566	122.54689086169127	7.416666666666667	3.7500000000000004	31.833333333333336
412455680	1441069171	30.902512571223184	122.54689197886235	7.413333333333334	3.8800000000000003	31.866666666666664
412455680	1441069172	30.90254637387133	122.54689315346738	7.41	4.010000000000001	31.900000000000002
412455680	1441069173	30.902579729414168	122.54689438331772	7.406666666666667	4.14	31.933333333333337
412455680	1441069174	30.90261261305571	122.54689566622481	7.403333333333333	4.27	31.966666666666665
412455680	1441069175	30.902645	122.546897	7.4	4.4	32.0
412455680	1441069176	30.902676886355092	122.5468983828007	7.42	3.9800000000000004	32.0
412455680	1441069177	30.902708351845103	122.54689981416824	7.44	3.5600000000000005	32.0
412455680	1441069178	30.90273949709819	122.54690129399002	7.46	3.1400000000000006	32.0
412455680	1441069179	30.902770422742506	122.54690282215338	7.48	2.7200000000000006	32.0
412455680	1441069180	30.902801229406183	122.54690439854569	7.5	2.3000000000000003	32.0
412455680	1441069181	30.90283201771737	122.54690602305436	7.52	1.8800000000000008	32.0
412455680	1441069182	30.902862888304195	122.54690769556672	7.54	1.4600000000000006	32.0
412455680	1441069183	30.90289394179483	122.54690941597019	7.56	1.0400000000000005	32.0
412455680	1441069184	30.902925278817385	122.54691118415217	7.58	0.6200000000000004	32.0
412455680	1441069185	30.902956999999994	122.54691300000002	7.6	0.2000000000000003	32.0
412455680	1441069186	30.902989185141575	122.54691486303511	7.595	0.3075	32.050000000000004
412455680	1441069187	30.903021830724214	122.54691677131464	7.59	0.41500000000000004	32.1
412455680	1441069188	30.90305491240078	122.5469187225297	7.585	0.5225	32.15
412455680	1441069189	30.903088405824104	122.54692071437145	7.58	0.63	32.2
412455680	1441069190	30.90312228664708	122.54692274453102	7.574999999999999	0.7374999999999999	32.25000000000001
412455680	1441069191	30.90315653052253	122.54692481069948	7.569999999999999	0.845	32.300000000000004
412455680	1441069192	30.903191113103357	122.54692691056799	7.5649999999999995	0.9525	32.35
412455680	1441069193	30.903226010042406	122.54692904182764	7.56	1.06	32.4
412455680	1441069194	30.90326119699254	122.54693120216953	7.555	1.1675000000000002	32.45
412455680	1441069195	30.90329664960662	122.54693338928477	7.55	1.275	32.5
412455680	1441069196	30.90333234353753	122.54693560086446	7.545	1.3825	32.55
412455680	1441069197	30.903368254438117	122.54693783459967	7.54	1.4900000000000002	32.6
412455680	1441069198	30.903404357961243	122.54694008818151	7.535	1.5975	32.650000000000006
412455680	1441069199	30.90344062975979	122.54694235930106	7.53	1.705	32.7
412455680	1441069200	30.90347704548664	122.54694464564938	7.525	1.8124999999999998	32.75
412455680	1441069201	30.903513580794616	122.54694694491755	7.52	1.92	32.800000000000004
412455680	1441069202	30.903550211336615	122.54694925479666	7.515	2.0275	32.85
412455680	1441069203	30.903586912765512	122.54695157297773	7.51	2.135	32.9
412455680	1441069204	30.903623660734166	122.54695389715182	7.505	2.2424999999999997	32.949999999999996
412455680	1441069205	30.90366043089546	122.54695622501	7.5	2.3499999999999996	33.0
412455680	1441069206	30.90369719890224	122.5469585542433	7.495	2.4575	33.050000000000004
412455680	1441069207	30.903733940407395	122.54696088254276	7.49	2.565	33.1
412455680	1441069208	30.903770631063804	122.54696320759942	7.485	2.6725	33.15
412455680	1441069209	30.903807246524323	122.54696552710432	7.48	2.78	33.2
412455680	1441069210	30.90384376244185	122.54696783874846	7.4750000000000005	2.8874999999999997	33.25000000000001
412455680	1441069211	30.903880154469228	122.54697014022285	7.47	2.9949999999999997	33.300000000000004
412455680	1441069212	30.90391639825935	122.54697242921853	7.465	3.1025	33.35
412455680	1441069213	30.903952469465096	122.54697470342649	7.46	3.21	33.400000000000006
412455680	1441069214	30.903988343739336	122.54697696053775	7.455	3.3175	33.45
412455680	1441069215	30.904023996734953	122.54697919824328	7.45	3.425	33.5
412455680	1441069216	30.90405940410482	122.54698141423407	7.445	3.5324999999999998	33.55
412455680	1441069217	30.904094541501816	122.54698360620114	7.44	3.64	33.6
412455680	1441069218	30.904129384578827	122.54698577183545	7.4350000000000005	3.7475	33.650000000000006
412455680	1441069219	30.904163908988703	122.54698790882799	7.430000000000001	3.8550000000000004	33.7
412455680	1441069220	30.904198090384362	122.54699001486972	7.425000000000001	3.9625	33.75
412455680	1441069221	30.904231904418662	122.5469920876516	7.42	4.07	33.800000000000004
412455680	1441069222	30.904265326744508	122.54699412486461	7.415	4.1775	33.85000000000001
412455680	1441069223	30.904298333014747	122.54699612419974	7.41	4.285	33.900000000000006
412455680	1441069224	30.904330898882286	122.54699808334786	7.405	4.3925	33.95
412455680	1441069225	30.904363	122.54700000000001	7.4	4.5	34.0
412455680	1441069226	30.904394633451638	122.54700187363667	7.409090909090909	4.345454545454545	33.909090909090914
412455680	1441069227	30.90442588204434	122.54700371089679	7.418181818181819	4.190909090909091	33.81818181818182
412455680	1441069228	30.904456850016157	122.5470055202088	7.427272727272728	4.036363636363636	33.72727272727273
412455680	1441069229	30.90448764160509	122.54700731000126	7.4363636363636365	3.8818181818181823	33.63636363636364
412455680	1441069230	30.904518361049153	122.54700908870274	7.445454545454545	3.7272727272727275	33.545454545454554
412455680	1441069231	30.904549112586377	122.5470108647417	7.454545454545455	3.5727272727272728	33.45454545454545
412455680	1441069232	30.90458000045476	122.54701264654678	7.463636363636364	3.418181818181818	33.36363636363637
412455680	1441069233	30.90461112889229	122.54701444254654	7.472727272727273	3.2636363636363637	33.27272727272727
412455680	1441069234	30.904642602137017	122.54701626116959	7.4818181818181815	3.1090909090909093	33.18181818181819
412455680	1441069235	30.904674524426916	122.54701811084452	7.490909090909091	2.9545454545454546	33.09090909090909
412455680	1441069236	30.90470699999999	122.54702	7.5	2.8	33.0
412455680	1441069237	30.90474009965507	122.54702193408833	7.477777777777778	2.722222222222222	33.0
412455680	1441069238	30.904773760434146	122.54702390665652	7.455555555555556	2.6444444444444444	33.0
412455680	1441069239	30.904807885940127	122.54702590827517	7.433333333333334	2.5666666666666664	33.0
412455680	1441069240	30.904842379775822	122.54702792951493	7.411111111111111	2.488888888888889	33.0
412455680	1441069241	30.904877145544074	122.54702996094635	7.388888888888888	2.411111111111111	33.0
412455680	1441069242	30.904912086847776	122.54703199314004	7.366666666666666	2.333333333333333	33.0
412455680	1441069243	30.904947107289757	122.5470340166665	7.344444444444444	2.2555555555555555	33.0
412455680	1441069244	30.904982110472883	122.54703602209632	7.322222222222222	2.177777777777778	33.0
412455680	1441069245	30.905017000000008	122.547038	7.3	2.1	33.0
412455680	1441069246	30.90505170030821	122.54703994243383	7.294736842105263	2.3000000000000003	32.8421052631579
412455680	1441069247	30.905086219171384	122.54704184739724	7.2894736842105265	2.5000000000000004	32.684210526315795
412455680	1441069248	30.905120585197626	122.54704371437545	7.284210526315789	2.7	32.526315789473685
412455680	1441069249	30.905154826995027	122.54704554285375	7.278947368421052	2.9	32.368421052631575
412455680	1441069250	30.905188973171693	122.54704733231735	7.273684210526316	3.1000000000000005	32.21052631578947
412455680	1441069251	30.9052230523357	122.54704908225146	7.268421052631579	3.3000000000000003	32.05263157894737
412455680	1441069252	30.905257093095184	122.54705079214136	7.2631578947368425	3.5	31.894736842105267
412455680	1441069253	30.905291124058188	122.5470524614723	7.257894736842105	3.7000000000000006	31.736842105263158
412455680	1441069254	30.905325173832853	122.54705408972951	7.252631578947368	3.900000000000001	31.57894736842105
412455680	1441069255	30.905359271027244	122.54705567639823	7.247368421052632	4.100000000000001	31.42105263157895
412455680	1441069256	30.905393444249466	122.5470572209637	7.242105263157895	4.300000000000001	31.263157894736842
412455680	1441069257	30.905427722107614	122.54705872291116	7.2368421052631575	4.5	31.105263157894733
412455680	1441069258	30.905462133209767	122.5470601817259	7.231578947368421	4.7	30.947368421052634
412455680	1441069259	30.905496706164016	122.54706159689309	7.226315789473684	4.9	30.789473684210524
412455680	1441069260	30.905531469578452	122.54706296789803	7.221052631578948	5.1000000000000005	30.63157894736842
412455680	1441069261	30.905566452061198	122.54706429422595	7.215789473684211	5.300000000000001	30.473684210526315
412455680	1441069262	30.905601682220304	122.54706557536207	7.2105263157894735	5.500000000000001	30.315789473684205
412455680	1441069263	30.905637188663867	122.54706681079166	7.205263157894737	5.7	30.157894736842106
412455680	1441069264	30.905673	122.547068	7.2	5.9	29.999999999999996
412455680	1441069265	30.905709132080762	122.54706914178287	7.219047619047619	5.495238095238096	29.952380952380953
412455680	1441069266	30.90574554973436	122.54707023217851	7.238095238095238	5.090476190476192	29.9047619047619
412455680	1441069267	30.905782205032956	122.54707126653575	7.257142857142857	4.685714285714288	29.857142857142854
412455680	1441069268	30.90581905004875	122.54707224020339	7.276190476190476	4.280952380952383	29.80952380952381
412455680	1441069269	30.90585603685391	122.54707314853022	7.295238095238095	3.876190476190478	29.76190476190476
412455680	1441069270	30.90589311752064	122.54707398686504	7.314285714285714	3.471428571428574	29.71428571428571
412455680	1441069271	30.905930244121127	122.5470747505566	7.333333333333333	3.0666666666666695	29.666666666666668
412455680	1441069272	30.905967368727563	122.54707543495373	7.352380952380952	2.6619047619047653	29.619047619047617
412455680	1441069273	30.90600444341212	122.54707603540514	7.371428571428571	2.257142857142861	29.571428571428573
412455680	1441069274	30.906041420247007	122.54707654725965	7.39047619047619	1.8523809523809567	29.523809523809526
412455680	1441069275	30.90607825130442	122.54707696586594	7.40952380952381	1.447619047619052	29.476190476190474
412455680	1441069276	30.90611488865654	122.54707728657279	7.428571428571429	1.0428571428571483	29.42857142857143
412455680	1441069277	30.906151284375564	122.54707750472892	7.447619047619048	0.6380952380952436	29.380952380952383
412455680	1441069278	30.906187390533702	122.54707761568311	7.466666666666667	0.23333333333333897	29.333333333333332
412455680	1441069279	30.90622315920314	122.54707761478403	7.485714285714286	359.8285714285714	29.28571428571429
412455680	1441069280	30.90625854245606	122.54707749738044	7.504761904761905	359.42380952380955	29.23809523809524
412455680	1441069281	30.90629349236467	122.54707725882108	7.523809523809524	359.0190476190476	29.19047619047619
412455680	1441069282	30.90632796100117	122.54707689445462	7.542857142857143	358.6142857142857	29.142857142857146
412455680	1441069283	30.90636190043776	122.5470763996298	7.561904761904762	358.20952380952383	29.0952380952381
412455680	1441069284	30.90639526274664	122.54707576969535	7.580952380952381	357.8047619047619	29.047619047619047
412455680	1441069285	30.90642799999999	122.54707499999999	7.6	357.40000000000003	29.000000000000004
412455680	1441069286	30.906460093459547	122.54707409041619	7.581818181818181	357.56363636363636	29.000000000000004
412455680	1441069287	30.90649164114499	122.54707305891147	7.5636363636363635	357.72727272727275	29.000000000000004
412455680	1441069288	30.90652277026555	122.54707192797711	7.545454545454545	357.8909090909091	29.000000000000004
412455680	1441069289	30.90655360803045	122.5470707201045	7.527272727272727	358.05454545454546	29.000000000000004
412455680	1441069290	30.906584281648907	122.54706945778491	7.509090909090909	358.21818181818185	29.000000000000004
412455680	1441069291	30.90661491833012	122.54706816350979	7.490909090909091	358.3818181818182	29.000000000000004
412455680	1441069292	30.90664564528331	122.54706685977048	7.472727272727273	358.54545454545456	29.000000000000004
412455680	1441069293	30.906676589717684	122.54706556905842	7.454545454545455	358.7090909090909	29.000000000000004
412455680	1441069294	30.90670787884246	122.54706431386501	7.4363636363636365	358.8727272727273	29.000000000000004
412455680	1441069295	30.906739639866828	122.5470631166817	7.418181818181819	359.03636363636366	29.000000000000004
412455680	1441069296	30.906772	122.547062	7.4	359.2	29.000000000000004
412455680	1441069297	30.906805050524415	122.54706097769201	7.4222222222222225	358.9666666666667	29.000000000000004
412455680	1441069298	30.906838739015452	122.54706002915232	7.444444444444445	358.73333333333335	29.000000000000004
412455680	1441069299	30.90687297712168	122.54705912515618	7.466666666666667	358.5	29.000000000000004
412455680	1441069300	30.90690767649173	122.54705823647872	7.488888888888889	358.26666666666665	29.000000000000004
412455680	1441069301	30.906942748774167	122.54705733389507	7.511111111111111	358.03333333333336	29.000000000000004
412455680	1441069302	30.906978105617622	122.54705638818034	7.533333333333333	357.8	29.000000000000004
412455680	1441069303	30.907013658670667	122.54705537010959	7.555555555555555	357.56666666666666	29.000000000000004
412455680	1441069304	30.907049319581926	122.5470542504578	7.5777777777777775	357.33333333333337	29.000000000000004
412455680	1441069305	30.907085	122.547053	7.6	357.1	29.000000000000004
412455680	1441069306	30.907120626571743	122.54705159701673	7.6	356.9947368421053	29.05263157894737
412455680	1441069307	30.907156185937104	122.54705004981105	7.6	356.88947368421054	29.105263157894736
412455680	1441069308	30.907191679734282	122.54704837419163	7.6	356.7842105263158	29.157894736842103
412455680	1441069309	30.907227109601514	122.54704658596721	7.6	356.67894736842106	29.210526315789476
412455680	1441069310	30.90726247717699	122.54704470094651	7.6	356.5736842105263	29.263157894736846
412455680	1441069311	30.90729778409893	122.54704273493834	7.6	356.46842105263164	29.315789473684212
412455680	1441069312	30.90733303200553	122.54704070375145	7.6	356.3631578947369	29.36842105263158
412455680	1441069313	30.907368222535013	122.54703862319465	7.6	356.25789473684216	29.421052631578945
412455680	1441069314	30.907403357325595	122.5470365090768	7.6	356.1526315789474	29.473684210526315
412455680	1441069315	30.90743843801549	122.54703437720676	7.6	356.0473684210527	29.52631578947369
412455680	1441069316	30.90747346624293	122.54703224339337	7.6	355.94210526315794	29.578947368421055
412455680	1441069317	30.90750844364612	122.5470301234456	7.6	355.8368421052632	29.63157894736842
412455680	1441069318	30.90754337186328	122.54702803317228	7.6	355.73157894736846	29.684210526315788
412455680	1441069319	30.90757825253261	122.54702598838246	7.6	355.6263157894737	29.736842105263154
412455680	1441069320	30.907613087292383	122.54702400488507	7.6	355.521052631579	29.789473684210524
412455680	1441069321	30.90764787778076	122.5470220984891	7.6	355.41578947368424	29.842105263157897
412455680	1441069322	30.907682625636014	122.54702028500355	7.6	355.3105263157895	29.894736842105264
412455680	1441069323	30.907717332496343	122.54701858023749	7.6	355.20526315789476	29.94736842105263
412455680	1441069324	30.907751999999995	122.547017	7.6	355.1	29.999999999999996
412455680	1441069325	30.907786630250655	122.54701555561684	7.595454545454545	355.1863636363637	30.090909090909086
412455680	1441069326	30.90782122721393	122.54701424048073	7.590909090909091	355.2727272727273	30.181818181818183
412455680	1441069327	30.907855795320927	122.54701304350107	7.586363636363636	355.3590909090909	30.272727272727273
412455680	1441069328	30.907890339002712	122.54701195358722	7.581818181818181	355.4454545454546	30.36363636363636
412455680	1441069329	30.907924862690397	122.54701095964857	7.577272727272727	355.5318181818182	30.45454545454545
412455680	1441069330	30.90795937081504	122.54701005059452	7.572727272727272	355.6181818181818	30.545454545454547
412455680	1441069331	30.907993867807726	122.54700921533436	7.568181818181818	355.7045454545455	30.636363636363637
412455680	1441069332	30.908028358099568	122.5470084427774	7.5636363636363635	355.7909090909091	30.727272727272727
412455680	1441069333	30.908062846121613	122.54700772183297	7.559090909090909	355.8772727272727	30.818181818181813
412455680	1441069334	30.90809733630497	122.54700704141037	7.554545454545455	355.9636363636364	30.90909090909091
412455680	1441069335	30.908131833080716	122.54700639041884	7.55	356.05	31.0
412455680	1441069336	30.908166340879923	122.54700575776769	7.545454545454545	356.1363636363636	31.09090909090909
412455680	1441069337	30.90820086413366	122.54700513236608	7.540909090909091	356.2227272727273	31.181818181818183
412455680	1441069338	30.908235407273025	122.54700450312332	7.536363636363636	356.3090909090909	31.272727272727273
412455680	1441069339	30.908269974729116	122.54700385894856	7.531818181818181	356.3954545454545	31.363636363636363
412455680	1441069340	30.908304570932977	122.54700318875102	7.527272727272727	356.4818181818182	31.454545454545453
412455680	1441069341	30.908339200315705	122.54700248143986	7.5227272727272725	356.5681818181818	31.545454545454547
412455680	1441069342	30.908373867308367	122.54700172592426	7.5181818181818185	356.6545454545454	31.636363636363637
412455680	1441069343	30.908408576342055	122.54700091111336	7.513636363636364	356.7409090909091	31.727272727272727
412455680	1441069344	30.908443331847835	122.54700002591626	7.509090909090909	356.8272727272727	31.818181818181817
412455680	1441069345	30.908478138256797	122.54699905924214	7.504545454545455	356.91363636363633	31.90909090909091
412455680	1441069346	30.908512999999996	122.546998	7.5	357.0	32.0
412455680	1441069347	30.90854791742506	122.54699684331123	7.488888888888889	357.34444444444443	31.88888888888889
412455680	1441069348	30.908582874545615	122.54699560914615	7.477777777777778	357.68888888888887	31.777777777777782
412455680	1441069349	30.90861785129188	122.54699432368743	7.466666666666667	358.0333333333333	31.666666666666664
412455680	1441069350	30.90865282759403	122.54699301311769	7.455555555555556	358.3777777777778	31.555555555555554
412455680	1441069351	30.90868778338227	122.54699170361963	7.444444444444445	358.72222222222223	31.444444444444446
412455680	1441069352	30.90872269858679	122.54699042137605	7.433333333333334	359.06666666666666	31.333333333333336
412455680	1441069353	30.90875755313778	122.5469891925697	7.4222222222222225	359.4111111111111	31.222222222222218
412455680	1441069354	30.908792326965447	122.54698804338338	7.411111111111111	359.75555555555553	31.11111111111111
412455680	1441069355	30.908827	122.546987	7.4	0.10000000000000014	31.0
412455680	1441069356	30.908861558725242	122.54698608332231	7.404761904761905	0.1380952380952381	31.047619047619044
412455680	1441069357	30.908896015839503	122.54698529313256	7.40952380952381	0.1761904761904762	31.095238095238095
412455680	1441069358	30.908930390594726	122.54698462393289	7.414285714285715	0.21428571428571427	31.142857142857142
412455680	1441069359	30.908964702242855	122.54698407022539	7.419047619047619	0.2523809523809524	31.190476190476193
412455680	1441069360	30.90899897003579	122.54698362651214	7.423809523809524	0.2904761904761905	31.238095238095237
412455680	1441069361	30.909033213225534	122.54698328729528	7.428571428571429	0.32857142857142857	31.285714285714285
412455680	1441069362	30.90906745106397	122.54698304707684	7.433333333333334	0.36666666666666664	31.333333333333336
412455680	1441069363	30.909101702803063	122.54698290035888	7.438095238095238	0.40476190476190477	31.38095238095238
412455680	1441069364	30.909135987694732	122.5469828416435	7.442857142857143	0.4428571428571429	31.428571428571427
412455680	1441069365	30.909170324990914	122.54698286543278	7.447619047619048	0.480952380952381	31.476190476190478
412455680	1441069366	30.909204733943557	122.54698296622871	7.4523809523809526	0.5190476190476191	31.523809523809522
412455680	1441069367	30.909239233804584	122.54698313853335	7.457142857142857	0.5571428571428572	31.571428571428573
412455680	1441069368	30.90927384382594	122.54698337684874	7.461904761904762	0.5952380952380953	31.61904761904762
412455680	1441069369	30.909308583259534	122.5469836756769	7.466666666666667	0.6333333333333334	31.666666666666664
412455680	1441069370	30.90934347135732	122.54698402951983	7.4714285714285715	0.6714285714285715	31.714285714285715
412455680	1441069371	30.90937852737122	122.5469844328796	7.476190476190476	0.7095238095238096	31.761904761904763
412455680	1441069372	30.909413770553165	122.54698488025814	7.480952380952381	0.7476190476190476	31.809523809523807
412455680	1441069373	30.90944922015508	122.54698536615746	7.485714285714286	0.7857142857142858	31.857142857142858
412455680	1441069374	30.909484895428914	122.54698588507956	7.4904761904761905	0.8238095238095239	31.904761904761905
412455680	1441069375	30.909520815626564	122.54698643152642	7.495238095238095	0.8619047619047621	31.952380952380956
412455680	1441069376	30.90955699999999	122.546987	7.5	0.9	32.0
412455680	1441069377	30.909593459075847	122.5469875855618	7.496551724137931	0.8482758620689652	31.96551724137931
412455680	1441069378	30.909630168479666	122.54698818551145	7.493103448275862	0.7965517241379302	31.93103448275862
412455680	1441069379	30.909667095111743	122.54698879770808	7.489655172413793	0.7448275862068953	31.896551724137936
412455680	1441069380	30.909704205872348	122.54698942001083	7.4862068965517246	0.6931034482758602	31.862068965517242
412455680	1441069381	30.90974146766178	122.5469900502789	7.482758620689655	0.6413793103448253	31.82758620689655
412455680	1441069382	30.909778847380316	122.54699068637133	7.479310344827586	0.5896551724137904	31.79310344827586
412455680	1441069383	30.90981631192822	122.5469913261473	7.475862068965517	0.5379310344827554	31.75862068965517
412455680	1441069384	30.9098538282058	122.54699196746598	7.472413793103448	0.4862068965517204	31.72413793103448
412455680	1441069385	30.909891363113342	122.54699260818646	7.468965517241379	0.4344827586206855	31.689655172413797
412455680	1441069386	30.909928883551117	122.54699324616783	7.4655172413793105	0.3827586206896506	31.655172413793107
412455680	1441069387	30.909966356419424	122.54699387926928	7.462068965517242	0.3310344827586156	31.620689655172413
412455680	1441069388	30.91000374861854	122.54699450534987	7.458620689655173	0.27931034482758066	31.586206896551722
412455680	1441069389	30.91004102704875	122.54699512226875	7.455172413793104	0.22758620689654566	31.551724137931032
412455680	1441069390	30.91007815861035	122.54699572788502	7.451724137931035	0.17586206896551076	31.51724137931034
412455680	1441069391	30.910115110203645	122.54699632005776	7.448275862068965	0.12413793103447575	31.48275862068966
412455680	1441069392	30.91015184872891	122.54699689664609	7.444827586206896	0.07241379310344084	31.448275862068968
412455680	1441069393	30.910188341086435	122.54699745550914	7.441379310344828	0.02068965517240593	31.413793103448278
412455680	1441069394	30.91022455417651	122.54699799450596	7.437931034482759	359.9689655172414	31.379310344827584
412455680	1441069395	30.910260454899426	122.54699851149566	7.43448275862069	359.9172413793103	31.344827586206893
412455680	1441069396	30.910296010155484	122.54699900433734	7.431034482758621	359.8655172413793	31.310344827586203
412455680	1441069397	30.91033118684498	122.54699947089009	7.427586206896552	359.8137931034483	31.27586206896552
412455680	1441069398	30.910365951868197	122.54699990901298	7.424137931034483	359.76206896551724	31.24137931034483
412455680	1441069399	30.910400272125457	122.54700031656509	7.420689655172414	359.7103448275862	31.20689655172414
412455680	1441069400	30.910434114517006	122.54700069140551	7.4172413793103456	359.65862068965515	31.17241379310345
412455680	1441069401	30.910467445943187	122.54700103139335	7.413793103448276	359.6068965517241	31.137931034482754
412455680	1441069402	30.910500233304287	122.54700133438763	7.410344827586207	359.5551724137931	31.10344827586207
412455680	1441069403	30.910532443500582	122.54700159824746	7.406896551724138	359.50344827586207	31.06896551724138
412455680	1441069404	30.910564043432384	122.54700182083188	7.403448275862069	359.451724137931	31.03448275862069
412455680	1441069405	30.910594999999997	122.54700200000002	7.4	359.4	31.0
412455680	1441069406	30.910625321205007	122.5470021376781	7.41	359.8	31.099999999999998
412455680	1441069407	30.91065517945416	122.54700225206129	7.42	0.19999999999998916	31.2
412455680	1441069408	30.91068478825548	122.54700236541196	7.430000000000001	0.5999999999999905	31.3
412455680	1441069409	30.91071436111702	122.54700249999247	7.44	0.9999999999999919	31.4
412455680	1441069410	30.910744111546794	122.54700267806527	7.45	1.3999999999999932	31.5
412455680	1441069411	30.910774253052843	122.5470029218928	7.46	1.7999999999999945	31.6
412455680	1441069412	30.91080499914317	122.54700325373751	7.47	2.1999999999999957	31.7
412455680	1441069413	30.91083656332579	122.54700369586192	7.48	2.5999999999999974	31.8
412455680	1441069414	30.910869159108742	122.54700427052856	7.49	2.9999999999999987	31.900000000000002
412455680	1441069415	30.91090300000001	122.547005	7.5	3.4	32.0
412455680	1441069416	30.910938217645942	122.54700589783211	7.49	3.28	31.8
412455680	1441069417	30.910974616246428	122.54700694275384	7.48	3.16	31.6
412455680	1441069418	30.911011918139646	122.54700810478732	7.47	3.04	31.4
412455680	1441069419	30.911049845663822	122.54700935395464	7.46	2.92	31.2
412455680	1441069420	30.91108812115718	122.54701066027785	7.45	2.8	31.0
412455680	1441069421	30.91112646695795	122.54701199377894	7.44	2.68	30.799999999999997
412455680	1441069422	30.911164605404363	122.54701332447983	7.430000000000001	2.56	30.599999999999998
412455680	1441069423	30.911202258834667	122.54701462240244	7.42	2.44	30.4
412455680	1441069424	30.911239149587136	122.54701585756857	7.41	2.3200000000000003	30.2
412455680	1441069425	30.911275000000007	122.547017	7.4	2.2	29.999999999999996
412455680	1441069426	30.91130961183991	122.54701802507343	7.3909090909090915	2.1363636363636367	30.090909090909086
412455680	1441069427	30.91134310458683	122.54701892958573	7.381818181818182	2.0727272727272728	30.181818181818183
412455680	1441069428	30.911375677149096	122.54701971568868	7.372727272727273	2.0090909090909093	30.272727272727273
412455680	1441069429	30.911407528435067	122.54702038553415	7.363636363636364	1.9454545454545458	30.36363636363636
412455680	1441069430	30.91143885735308	122.54702094127403	7.3545454545454545	1.8818181818181823	30.45454545454545
412455680	1441069431	30.911469862811458	122.54702138506012	7.345454545454546	1.8181818181818183	30.545454545454547
412455680	1441069432	30.911500743718523	122.54702171904434	7.336363636363636	1.7545454545454546	30.636363636363637
412455680	1441069433	30.911531698982596	122.54702194537857	7.327272727272727	1.6909090909090911	30.727272727272727
412455680	1441069434	30.91156292751198	122.54702206621467	7.318181818181818	1.6272727272727274	30.818181818181813
412455680	1441069435	30.911594628215028	122.5470220837045	7.309090909090909	1.5636363636363637	30.90909090909091
412455680	1441069436	30.911627000000006	122.54702199999998	7.3	1.5000000000000002	31.0
412455680	1441069437	30.911660189036507	122.54702182126546	7.3	1.7375	31.0
412455680	1441069438	30.911694130539225	122.54702156971537	7.3	1.975	31.0
412455680	1441069439	30.911728706984107	122.54702127157664	7.3	2.2125	31.0
412455680	1441069440	30.911763800847133	122.5470209530763	7.3	2.45	31.0
412455680	1441069441	30.911799294604265	122.54702064044133	7.3	2.6875	31.0
412455680	1441069442	30.91183507073148	122.54702035989891	7.3	2.9250000000000003	31.0
412455680	1441069443	30.91187101170472	122.54702013767607	7.3	3.1625	31.0
412455680	1441069444	30.911906999999996	122.54702	7.3	3.4	31.0
412455680	1441069445	30.91194293679668	122.54701996666996	7.3136363636363635	3.127272727272725	31.0
412455680	1441069446	30.911978798087638	122.54702003177319	7.327272727272727	2.8545454545454505	31.0
412455680	1441069447	30.912014578569202	122.54702018296902	7.340909090909091	2.5818181818181762	31.0
412455680	1441069448	30.912050272937634	122.5470204079167	7.3545454545454545	2.3090909090909015	31.0
412455680	1441069449	30.912085875889257	122.54702069427547	7.368181818181818	2.0363636363636273	31.0
412455680	1441069450	30.912121382120333	122.54702102970458	7.381818181818182	1.7636363636363523	31.0
412455680	1441069451	30.912156786327177	122.54702140186325	7.3954545454545455	1.4909090909090779	31.0
412455680	1441069452	30.91219208320608	122.54702179841065	7.409090909090909	1.2181818181818032	31.0
412455680	1441069453	30.91222726745333	122.54702220700601	7.422727272727273	0.9454545454545284	31.0
412455680	1441069454	30.91226233376519	122.54702261530842	7.4363636363636365	0.6727272727272537	31.0
412455680	1441069455	30.912297276838007	122.54702301097706	7.449999999999999	0.3999999999999791	31.0
412455680	1441069456	30.912332091368032	122.54702338167105	7.463636363636363	0.12727272727270483	31.0
412455680	1441069457	30.912366772051598	122.5470237150495	7.477272727272727	359.8545454545454	31.0
412455680	1441069458	30.91240131358495	122.5470239987715	7.49090909090909	359.58181818181816	31.0
412455680	1441069459	30.912435710664408	122.5470242204961	7.504545454545454	359.30909090909086	31.0
412455680	1441069460	30.912469957986247	122.54702436788239	7.518181818181818	359.0363636363636	31.0
412455680	1441069461	30.91250405024678	122.54702442858937	7.531818181818181	358.76363636363635	31.0
412455680	1441069462	30.9125379821423	122.54702439027606	7.545454545454545	358.49090909090904	31.0
412455680	1441069463	30.912571748369096	122.5470242406015	7.559090909090909	358.2181818181818	31.0
412455680	1441069464	30.912605343623444	122.54702396722466	7.572727272727272	357.9454545454545	31.0
412455680	1441069465	30.912638762601645	122.54702355780451	7.586363636363636	357.67272727272723	31.0
412455680	1441069466	30.912671999999997	122.547023	7.6	357.4	31.0
412455680	1441069467	30.912705075082165	122.54702229207885	7.5777777777777775	357.79999999999995	31.0
412455680	1441069468	30.91273810538134	122.5470214747439	7.555555555555555	358.19999999999993	31.0
412455680	1441069469	30.91277123299811	122.54702059930679	7.533333333333333	358.59999999999997	31.0
412455680	1441069470	30.91280460003302	122.54701971707927	7.511111111111111	358.99999999999994	31.0
412455680	1441069471	30.912838348586668	122.54701887937307	7.488888888888889	359.4	31.0
412455680	1441069472	30.91287262075964	122.54701813750012	7.466666666666667	359.79999999999995	31.0
412455680	1441069473	30.91290755865245	122.54701754277227	7.444444444444445	0.199999999999951	31.0
412455680	1441069474	30.912943304365733	122.54701714650153	7.4222222222222225	0.5999999999999499	31.0
412455680	1441069475	30.912979999999994	122.547017	7.4	0.9999999999999489	31.0
412455680	1441069476	30.913017724191718	122.54701713601887	7.41	0.7999999999999502	31.0
412455680	1441069477	30.91305630172083	122.54701751306563	7.42	0.5999999999999515	31.0
412455680	1441069478	30.913095493903157	122.54701807108673	7.430000000000001	0.39999999999995267	31.0
412455680	1441069479	30.913135062054533	122.54701875002856	7.44	0.19999999999995377	31.0
412455680	1441069480	30.913174767490794	122.54701948983744	7.45	359.99999999999994	31.0
412455680	1441069481	30.91321437152778	122.5470202304595	7.46	359.79999999999995	31.0
412455680	1441069482	30.913253635481336	122.54702091184083	7.47	359.59999999999997	31.0
412455680	1441069483	30.913292320667306	122.54702147392747	7.48	359.4	31.0
412455680	1441069484	30.91333018840158	122.54702185666524	7.49	359.19999999999993	31.0
412455680	1441069485	30.913367000000004	122.54702199999998	7.5	358.99999999999994	31.0
412455680	1441069486	30.913402583676294	122.54702186371169	7.5181818181818185	358.8636363636363	31.0
412455680	1441069487	30.91343703523561	122.54702148691736	7.536363636363636	358.7272727272727	31.0
412455680	1441069488	30.913470517380947	122.54702092856839	7.554545454545455	358.59090909090907	31.0
412455680	1441069489	30.913503192815316	122.54702024761625	7.572727272727273	358.45454545454544	31.0
412455680	1441069490	30.913535224241695	122.54701950301241	7.590909090909091	358.31818181818176	31.0
412455680	1441069491	30.913566774363098	122.54701875370856	7.609090909090909	358.18181818181813	31.0
412455680	1441069492	30.913598005882495	122.54701805865635	7.627272727272727	358.0454545454545	31.0
412455680	1441069493	30.913629081502894	122.54701747680754	7.6454545454545455	357.9090909090909	31.0
412455680	1441069494	30.913660163927283	122.54701706711393	7.663636363636364	357.77272727272725	31.0
412455680	1441069495	30.913691415858658	122.54701688852744	7.681818181818182	357.63636363636357	31.0
412455680	1441069496	30.913722999999987	122.547017	7.7	357.49999999999994	31.0
412455680	1441069497	30.913755059216303	122.54701743038966	7.675	357.3375	30.875
412455680	1441069498	30.91378765702063	122.54701808817843	7.65	357.17499999999995	30.749999999999996
412455680	1441069499	30.913820837088082	122.54701885175415	7.625	357.01249999999993	30.624999999999996
412455680	1441069500	30.91385464309374	122.54701959950451	7.6	356.84999999999997	30.5
412455680	1441069501	30.913889118712678	122.54702020981703	7.575	356.68749999999994	30.375
412455680	1441069502	30.91392430761998	122.54702056107907	7.55	356.5249999999999	30.25
412455680	1441069503	30.913960253490732	122.54702053167773	7.525	356.36249999999995	30.124999999999996
412455680	1441069504	30.913996999999995	122.54702	7.5	356.19999999999993	29.999999999999996
412455680	1441069505	30.91403455585305	122.54701888258444	7.5181818181818185	356.2454545454545	30.090909090909086
412455680	1441069506	30.91407278987588	122.54701724857655	7.536363636363636	356.29090909090905	30.181818181818183
412455680	1441069507	30.914111535924704	122.54701520527391	7.554545454545455	356.33636363636356	30.272727272727273
412455680	1441069508	30.914150627855765	122.5470128599741	7.572727272727273	356.3818181818181	30.36363636363636
412455680	1441069509	30.91418989952526	122.54701031997504	7.590909090909091	356.4272727272727	30.45454545454545
412455680	1441069510	30.91422918478944	122.54700769257475	7.609090909090909	356.47272727272724	30.545454545454547
412455680	1441069511	30.914268317504558	122.54700508507146	7.627272727272727	356.51818181818174	30.636363636363637
412455680	1441069512	30.914307131526883	122.54700260476363	7.6454545454545455	356.5636363636363	30.727272727272727
412455680	1441069513	30.9143454607127	122.54700035894987	7.663636363636364	356.60909090909087	30.818181818181813
412455680	1441069514	30.914383138918303	122.54699845492901	7.681818181818182	356.6545454545454	30.90909090909091
412455680	1441069515	30.91442	122.54699700000002	7.7	356.69999999999993	31.0
412455680	1441069516	30.914455923625795	122.54699606891259	7.7	356.81818181818176	31.09090909090909
412455680	1441069517	30.91449097271054	122.54699560621854	7.7	356.9363636363636	31.181818181818183
412455680	1441069518	30.914525255980738	122.54699552392016	7.7	357.0545454545454	31.272727272727273
412455680	1441069519	30.91455888216289	122.54699573401949	7.7	357.17272727272723	31.363636363636363
412455680	1441069520	30.914591959983554	122.54699614851853	7.7	357.29090909090905	31.454545454545453
412455680	1441069521	30.914624598169198	122.5469966794191	7.7	357.4090909090909	31.545454545454547
412455680	1441069522	30.91465690544636	122.54699723872284	7.7	357.5272727272727	31.636363636363637
412455680	1441069523	30.914688990541524	122.54699773843141	7.7	357.6454545454545	31.727272727272727
412455680	1441069524	30.91472096218118	122.54699809054624	7.7	357.76363636363635	31.818181818181817
412455680	1441069525	30.914752929091836	122.54699820706868	7.7	357.8818181818182	31.90909090909091
412455680	1441069526	30.914784999999995	122.546998	7.7	358.0	32.0
412455680	1441069527	30.914817277791357	122.54699740870069	7.666666666666667	358.58888888888885	32.0
412455680	1441069528	30.91484984198848	122.54699648196897	7.633333333333334	359.17777777777775	32.0
412455680	1441069529	30.91488276627316	122.54699529596259	7.6000000000000005	359.76666666666665	32.0
412455680	1441069530	30.914916124327185	122.5469939268393	7.566666666666667	0.3555555555555172	32.0
412455680	1441069531	30.914949989832337	122.54699245075706	7.533333333333333	0.9444444444444036	32.0
412455680	1441069532	30.91498443647039	122.54699094387384	7.5	1.53333333333329	32.0
412455680	1441069533	30.915019537923172	122.54698948234777	7.466666666666667	2.122222222222176	32.0
412455680	1441069534	30.915055367872426	122.54698814233706	7.433333333333334	2.711111111111063	32.0
412455680	1441069535	30.915091999999987	122.546987	7.4	3.299999999999949	32.0
412455680	1441069536	30.915129466336573	122.54698611329151	7.4	3.239999999999949	32.0
412455680	1441069537	30.91516763230858	122.54698546735243	7.4	3.179999999999949	32.0
412455680	1441069538	30.915206321691336	122.54698502911998	7.4	3.119999999999949	32.0
412455680	1441069539	30.91524535826018	122.54698476553142	7.4	3.0599999999999494	32.0
412455680	1441069540	30.915284565790444	122.54698464352388	7.4	2.9999999999999494	32.0
412455680	1441069541	30.91532376805746	122.54698463003457	7.4	2.9399999999999493	32.0
412455680	1441069542	30.91536278883658	122.5469846920005	7.4	2.8799999999999493	32.0
412455680	1441069543	30.91540145190315	122.54698479635873	7.4	2.819999999999949	32.0
412455680	1441069544	30.915439581032512	122.54698491004625	7.4	2.759999999999949	32.0
412455680	1441069545	30.915477000000003	122.54698499999999	7.4	2.6999999999999496	32.0
412455680	1441069546	30.91551357432896	122.5469850402678	7.421052631578948	2.36315789473679	31.947368421052634
412455680	1441069547	30.915549336534415	122.54698503334147	7.442105263157895	2.026315789473631	31.894736842105267
412455680	1441069548	30.915584360879453	122.54698498882371	7.463157894736843	1.6894736842104716	31.842105263157894
412455680	1441069549	30.915618721627038	122.54698491631729	7.48421052631579	1.3526315789473125	31.789473684210524
412455680	1441069550	30.915652493040223	122.546984825425	7.505263157894737	1.0157894736841535	31.736842105263158
412455680	1441069551	30.915685749382025	122.54698472574965	7.526315789473684	0.6789473684209939	31.68421052631579
412455680	1441069552	30.915718564915455	122.54698462689402	7.5473684210526315	0.34210526315783485	31.631578947368425
412455680	1441069553	30.915751013903517	122.5469845384609	7.568421052631579	0.0052631578946757285	31.57894736842105
412455680	1441069554	30.91578317060924	122.54698447005315	7.589473684210526	359.6684210526315	31.526315789473685
412455680	1441069555	30.915815109295647	122.54698443127361	7.610526315789474	359.33157894736837	31.473684210526315
412455680	1441069556	30.915846904225734	122.54698443172511	7.631578947368421	358.9947368421052	31.42105263157895
412455680	1441069557	30.91587862966252	122.5469844810105	7.652631578947369	358.657894736842	31.368421052631575
412455680	1441069558	30.91591035986901	122.54698458873267	7.673684210526316	358.3210526315789	31.31578947368421
412455680	1441069559	30.9159421691082	122.54698476449448	7.694736842105263	357.98421052631574	31.263157894736842
412455680	1441069560	30.915974131643107	122.54698501789883	7.71578947368421	357.64736842105253	31.210526315789473
412455680	1441069561	30.916006321736738	122.54698535854864	7.7368421052631575	357.3105263157894	31.157894736842106
412455680	1441069562	30.916038813652108	122.54698579604681	7.757894736842105	356.97368421052624	31.105263157894733
412455680	1441069563	30.916071681652188	122.54698633999628	7.778947368421052	356.6368421052631	31.052631578947366
412455680	1441069564	30.916105000000005	122.546987	7.8	356.2999999999999	31.0
412455680	1441069565	30.91613882040123	122.54698778133934	7.783333333333333	356.32499999999993	31.083333333333332
412455680	1441069566	30.916173104332334	122.5469886720092	7.766666666666667	356.3499999999999	31.166666666666664
412455680	1441069567	30.91620779071246	122.54698965568289	7.75	356.37499999999994	31.250000000000004
412455680	1441069568	30.91624281846075	122.54699071603366	7.733333333333333	356.3999999999999	31.333333333333336
412455680	1441069569	30.916278126496373	122.54699183673478	7.716666666666667	356.4249999999999	31.416666666666668
412455680	1441069570	30.916313653738474	122.54699300145947	7.699999999999999	356.44999999999993	31.5
412455680	1441069571	30.916349339106205	122.54699419388095	7.683333333333333	356.4749999999999	31.583333333333332
412455680	1441069572	30.916385121518736	122.54699539767238	7.666666666666666	356.4999999999999	31.666666666666664
412455680	1441069573	30.916420939895225	122.54699659650686	7.6499999999999995	356.5249999999999	31.749999999999996
412455680	1441069574	30.916456733154817	122.54699777405759	7.633333333333333	356.5499999999999	31.833333333333336
412455680	1441069575	30.916492440216693	122.5469989139976	7.616666666666666	356.57499999999993	31.916666666666668
412455680	1441069576	30.916527999999996	122.54700000000001	7.6	356.5999999999999	32.0
412455680	1441069577	30.916563366364183	122.54700101943631	7.56	357.6899999999999	31.900000000000002
412455680	1441069578	30.916598552929774	122.54700197447191	7.52	358.7799999999999	31.8
412455680	1441069579	30.916633588257557	122.54700287097069	7.4799999999999995	359.8699999999999	31.7
412455680	1441069580	30.916668500908326	122.54700371479657	7.4399999999999995	0.9599999999999029	31.6
412455680	1441069581	30.916703319442874	122.54700451181343	7.4	2.049999999999902	31.5
412455680	1441069582	30.91673807242199	122.54700526788523	7.36	3.1399999999999015	31.4
412455680	1441069583	30.91677278840648	122.54700598887582	7.32	4.229999999999901	31.3
412455680	1441069584	30.91680749595711	122.54700668064919	7.28	5.3199999999999	31.2
412455680	1441069585	30.916842223634696	122.54700734906926	7.24	6.409999999999899	31.099999999999998
412455680	1441069586	30.916876999999996	122.547008	7.2	7.499999999999898	31.0
412455680	1441069587	30.916911848114495	122.54700863819895	7.207894736842105	7.336842105263056	31.02631578947368
412455680	1441069588	30.916946769042216	122.54700926399791	7.215789473684211	7.173684210526214	31.052631578947366
412455680	1441069589	30.91698175834791	122.54700987662235	7.223684210526316	7.010526315789372	31.07894736842105
412455680	1441069590	30.917016811596245	122.54701047529771	7.231578947368421	6.84736842105253	31.105263157894733
412455680	1441069591	30.91705192435197	122.54701105924939	7.239473684210527	6.684210526315687	31.131578947368425
412455680	1441069592	30.91708709217981	122.5470116277028	7.247368421052632	6.521052631578845	31.157894736842106
412455680	1441069593	30.917122310644448	122.54701217988337	7.255263157894737	6.3578947368420025	31.18421052631579
412455680	1441069594	30.917157575310622	122.5470127150165	7.2631578947368425	6.1947368421051605	31.210526315789473
412455680	1441069595	30.91719288174303	122.54701323232767	7.271052631578947	6.031578947368319	31.236842105263158
412455680	1441069596	30.917228225506413	122.54701373104226	7.278947368421052	5.868421052631477	31.263157894736842
412455680	1441069597	30.91726360216546	122.54701421038567	7.286842105263158	5.705263157894635	31.289473684210524
412455680	1441069598	30.917299007284907	122.54701466958333	7.294736842105263	5.542105263157793	31.31578947368421
412455680	1441069599	30.917334436429464	122.54701510786069	7.302631578947368	5.378947368420951	31.342105263157894
412455680	1441069600	30.917369885163847	122.5470155244431	7.310526315789474	5.215789473684108	31.368421052631575
412455680	1441069601	30.91740534905277	122.54701591855601	7.318421052631579	5.052631578947266	31.394736842105267
412455680	1441069602	30.917440823660954	122.54701628942482	7.326315789473684	4.889473684210424	31.42105263157895
412455680	1441069603	30.91747630455311	122.54701663627495	7.33421052631579	4.726315789473582	31.447368421052634
412455680	1441069604	30.917511787293957	122.54701695833181	7.342105263157895	4.56315789473674	31.473684210526315
412455680	1441069605	30.917547267448207	122.54701725482077	7.35	4.399999999999898	31.5
412455680	1441069606	30.917582740580585	122.54701752496729	7.3578947368421055	4.236842105263056	31.526315789473685
412455680	1441069607	30.9176182022558	122.54701776799675	7.36578947368421	4.073684210526214	31.552631578947366
412455680	1441069608	30.91765364803857	122.54701798313454	7.373684210526316	3.910526315789372	31.57894736842105
412455680	1441069609	30.91768907349362	122.54701816960608	7.381578947368421	3.74736842105253	31.605263157894733
412455680	1441069610	30.917724474185658	122.54701832663679	7.389473684210526	3.584210526315688	31.631578947368425
412455680	1441069611	30.91775984567942	122.54701845345204	7.397368421052632	3.421052631578846	31.657894736842106
412455680	1441069612	30.91779518353959	122.54701854927724	7.405263157894737	3.257894736842004	31.68421052631579
412455680	1441069613	30.91783048333091	122.54701861333778	7.413157894736842	3.0947368421051613	31.710526315789476
412455680	1441069614	30.91786574061809	122.54701864485907	7.421052631578948	2.9315789473683194	31.736842105263158
412455680	1441069615	30.91790095096584	122.54701864306651	7.428947368421053	2.7684210526314774	31.763157894736842
412455680	1441069616	30.917936109938893	122.54701860718549	7.436842105263158	2.6052631578946355	31.789473684210524
412455680	1441069617	30.917971213101957	122.54701853644141	7.4447368421052635	2.442105263157793	31.81578947368421
412455680	1441069618	30.918006256019744	122.54701843005964	7.4526315789473685	2.278947368420951	31.842105263157894
412455680	1441069619	30.918041234256975	122.54701828726562	7.4605263157894735	2.115789473684109	31.868421052631575
412455680	1441069620	30.918076143378386	122.54701810728469	7.468421052631579	1.9526315789472672	31.894736842105267
412455680	1441069621	30.918110978948654	122.5470178893423	7.476315789473684	1.7894736842104253	31.92105263157895
412455680	1441069622	30.91814573653255	122.54701763266377	7.484210526315789	1.6263157894735834	31.947368421052634
412455680	1441069623	30.918180411694753	122.54701733647454	7.492105263157895	1.4631578947367412	31.97368421052632
412455680	1441069624	30.918214999999993	122.547017	7.5	1.2999999999998986	32.0
412455680	1441069625	30.91824950299077	122.54701662446892	7.491666666666667	1.3249999999998983	31.916666666666668
412455680	1441069626	30.918283946120766	122.54701621912378	7.483333333333333	1.3499999999998984	31.833333333333336
412455680	1441069627	30.91831836082147	122.54701579521047	7.475	1.374999999999898	31.749999999999996
412455680	1441069628	30.918352778524287	122.54701536397484	7.466666666666667	1.3999999999998982	31.666666666666664
412455680	1441069629	30.918387230660734	122.54701493666286	7.458333333333334	1.4249999999998983	31.583333333333332
412455680	1441069630	30.91842174866226	122.54701452452039	7.45	1.4499999999998983	31.5
412455680	1441069631	30.91845636396033	122.54701413879344	7.441666666666666	1.4749999999998984	31.416666666666668
412455680	1441069632	30.918491107986405	122.54701379072793	7.433333333333334	1.4999999999998983	31.333333333333336
412455680	1441069633	30.91852601217195	122.54701349156981	7.425000000000001	1.5249999999998984	31.250000000000004
412455680	1441069634	30.918561107948417	122.54701325256514	7.416666666666667	1.5499999999998981	31.166666666666664
412455680	1441069635	30.91859642674728	122.54701308495984	7.408333333333333	1.5749999999998983	31.083333333333332
412455680	1441069636	30.918631999999988	122.547013	7.4	1.5999999999998984	31.0
412455680	1441069637	30.91866784749562	122.5470130047616	7.42	1.4799999999998983	31.0
412455680	1441069638	30.918703942453558	122.54701308964056	7.44	1.3599999999998984	31.0
412455680	1441069639	30.9187402464508	122.54701324086278	7.46	1.2399999999998983	31.0
412455680	1441069640	30.918776721064358	122.54701344465414	7.48	1.1199999999998982	31.0
412455680	1441069641	30.9188133278712	122.54701368724047	7.5	0.9999999999998982	31.0
412455680	1441069642	30.91885002844836	122.54701395484759	7.52	0.8799999999998982	31.0
412455680	1441069643	30.918886784372813	122.54701423370135	7.54	0.7599999999998982	31.0
412455680	1441069644	30.918923557221564	122.54701451002748	7.56	0.6399999999998982	31.0
412455680	1441069645	30.918960308571634	122.54701477005179	7.58	0.5199999999998981	31.0
412455680	1441069646	30.918997000000008	122.54701500000002	7.6	0.3999999999998982	31.0
412455680	1441069647	30.9190335999555	122.54701518850798	7.598	0.3959999999998982	30.98
412455680	1441069648	30.919070104374207	122.5470153338518	7.596	0.3919999999998982	30.96
412455680	1441069649	30.919106516064005	122.54701543671779	7.593999999999999	0.38799999999989826	30.939999999999998
412455680	1441069650	30.919142837832823	122.54701549779212	7.592	0.38399999999989826	30.919999999999998
412455680	1441069651	30.919179072488525	122.54701551776105	7.59	0.37999999999989825	30.9
412455680	1441069652	30.91921522283905	122.54701549731088	7.588	0.37599999999989825	30.88
412455680	1441069653	30.919251291692245	122.54701543712784	7.585999999999999	0.37199999999989825	30.860000000000003
412455680	1441069654	30.919287281856064	122.54701533789815	7.584	0.3679999999998982	30.839999999999996
412455680	1441069655	30.919323196138375	122.5470152003081	7.582	0.36399999999989824	30.819999999999997
412455680	1441069656	30.919359037347075	122.5470150250439	7.58	0.35999999999989823	30.799999999999997
412455680	1441069657	30.919394808290072	122.54701481279183	7.577999999999999	0.35599999999989823	30.78
412455680	1441069658	30.919430511775243	122.54701456423814	7.576	0.3519999999998982	30.76
412455680	1441069659	30.91946615061053	122.54701428006912	7.574	0.3479999999998983	30.739999999999995
412455680	1441069660	30.919501727603766	122.54701396097097	7.572	0.3439999999998983	30.72
412455680	1441069661	30.919537245562903	122.54701360762996	7.569999999999999	0.3399999999998982	30.7
412455680	1441069662	30.919572707295824	122.54701322073238	7.568	0.3359999999998982	30.68
412455680	1441069663	30.919608115610433	122.54701280096448	7.566	0.3319999999998982	30.66
412455680	1441069664	30.91964347331462	122.54701234901252	7.564	0.3279999999998982	30.639999999999997
412455680	1441069665	30.919678783216263	122.54701186556274	7.561999999999999	0.3239999999998982	30.619999999999997
412455680	1441069666	30.91971404812328	122.54701135130142	7.56	0.31999999999989825	30.599999999999998
412455680	1441069667	30.919749270843568	122.54701080691483	7.558	0.31599999999989825	30.58
412455680	1441069668	30.919784454185024	122.54701023308924	7.556	0.31199999999989825	30.560000000000002
412455680	1441069669	30.919819600955535	122.54700963051089	7.553999999999999	0.30799999999989824	30.539999999999996
412455680	1441069670	30.91985471396301	122.54700899986608	7.552	0.30399999999989824	30.519999999999996
412455680	1441069671	30.919889796015337	122.54700834184104	7.55	0.29999999999989824	30.5
412455680	1441069672	30.919924849920427	122.54700765712207	7.548	0.29599999999989823	30.48
412455680	1441069673	30.919959878486168	122.54700694639544	7.546	0.29199999999989823	30.46
412455680	1441069674	30.91999488452044	122.54700621034742	7.544	0.2879999999998982	30.439999999999994
412455680	1441069675	30.920029870831176	122.54700544966425	7.542	0.2839999999998982	30.419999999999998
412455680	1441069676	30.92006484022625	122.54700466503222	7.54	0.2799999999998982	30.4
412455680	1441069677	30.920099795513558	122.54700385713763	7.538	0.2759999999998982	30.38
412455680	1441069678	30.920134739500998	122.54700302666673	7.536	0.2719999999998982	30.36
412455680	1441069679	30.92016967499648	122.54700217430579	7.534	0.2679999999998982	30.339999999999996
412455680	1441069680	30.920204604807875	122.5470013007411	7.532	0.26399999999989826	30.319999999999997
412455680	1441069681	30.920239531743103	122.54700040665894	7.53	0.25999999999989826	30.299999999999997
412455680	1441069682	30.920274458610052	122.54699949274558	7.528	0.25599999999989825	30.28
412455680	1441069683	30.920309388216612	122.54699855968727	7.526	0.25199999999989825	30.26
412455680	1441069684	30.92034432337069	122.54699760817034	7.524	0.24799999999989822	30.239999999999995
412455680	1441069685	30.920379266880186	122.54699663888107	7.522	0.24399999999989821	30.219999999999995
412455680	1441069686	30.92041422155298	122.54699565250569	7.52	0.2399999999998982	30.2
412455680	1441069687	30.920449190196983	122.54699464973051	7.518	0.23599999999989818	30.18
412455680	1441069688	30.920484175620075	122.54699363124185	7.516	0.23199999999989823	30.16
412455680	1441069689	30.920519180630173	122.54699259772592	7.514	0.22799999999989823	30.139999999999997
412455680	1441069690	30.920554208035163	122.54699154986905	7.512	0.22399999999989822	30.119999999999997
412455680	1441069691	30.920589260642938	122.54699048835752	7.51	0.21999999999989822	30.099999999999998
412455680	1441069692	30.920624341261398	122.54698941387763	7.508	0.21599999999989822	30.08
412455680	1441069693	30.920659452698438	122.54698832711563	7.506	0.21199999999989824	30.06
412455680	1441069694	30.92069459776195	122.54698722875784	7.504	0.20799999999989824	30.039999999999996
412455680	1441069695	30.92072977925984	122.54698611949054	7.502	0.2039999999998982	30.019999999999996
412455680	1441069696	30.920765	122.54698499999999	7.5	0.19999999999989823	29.999999999999996
412455680	1441069697	30.920800262083635	122.54698387095932	7.507142857142857	0.1535714285713256	30.035714285714285
412455680	1441069698	30.920835564785214	122.54698273298874	7.514285714285714	0.10714285714275298	30.071428571428573
412455680	1441069699	30.920870906672544	122.54698158669528	7.521428571428571	0.06071428571418037	30.107142857142854
412455680	1441069700	30.920906286313397	122.54698043268597	7.5285714285714285	0.014285714285607737	30.14285714285714
412455680	1441069701	30.920941702275574	122.54697927156782	7.535714285714286	359.96785714285704	30.178571428571427
412455680	1441069702	30.92097715312683	122.54697810394791	7.542857142857143	359.92142857142846	30.214285714285715
412455680	1441069703	30.921012637434988	122.54697693043322	7.55	359.8749999999999	30.25
412455680	1441069704	30.921048153767828	122.5469757516308	7.557142857142857	359.8285714285713	30.28571428571428
412455680	1441069705	30.92108370069312	122.5469745681477	7.564285714285714	359.78214285714273	30.32142857142857
412455680	1441069706	30.921119276778676	122.54697338059097	7.571428571428571	359.73571428571415	30.357142857142858
412455680	1441069707	30.921154880592255	122.5469721895676	7.578571428571428	359.6892857142856	30.392857142857142
412455680	1441069708	30.921190510701674	122.54697099568465	7.585714285714285	359.64285714285705	30.428571428571423
412455680	1441069709	30.92122616567471	122.54696979954915	7.5928571428571425	359.5964285714285	30.46428571428571
412455680	1441069710	30.921261844079147	122.54696860176813	7.6	359.5499999999999	30.5
412455680	1441069711	30.921297544482773	122.54696740294865	7.607142857142858	359.5035714285713	30.535714285714285
412455680	1441069712	30.921333265453363	122.54696620369776	7.614285714285715	359.45714285714274	30.571428571428573
412455680	1441069713	30.92136900555875	122.54696500462248	7.621428571428572	359.41071428571416	30.607142857142854
412455680	1441069714	30.92140476336668	122.54696380632986	7.628571428571429	359.3642857142856	30.642857142857142
412455680	1441069715	30.921440537444944	122.54696260942693	7.635714285714286	359.317857142857	30.678571428571427
412455680	1441069716	30.921476326361347	122.54696141452075	7.642857142857143	359.27142857142843	30.714285714285715
412455680	1441069717	30.92151212868368	122.54696022221839	7.65	359.22499999999985	30.750000000000004
412455680	1441069718	30.921547942979714	122.54695903312685	7.6571428571428575	359.1785714285713	30.78571428571428
412455680	1441069719	30.921583767817253	122.5469578478532	7.664285714285715	359.13214285714275	30.82142857142857
412455680	1441069720	30.921619601764057	122.5469566670045	7.671428571428572	359.0857142857142	30.857142857142858
412455680	1441069721	30.921655443387962	122.54695549118775	7.678571428571429	359.0392857142856	30.892857142857146
412455680	1441069722	30.921691291256717	122.54695432101008	7.685714285714286	358.992857142857	30.928571428571423
412455680	1441069723	30.921727143938135	122.54695315707849	7.692857142857143	358.94642857142844	30.96428571428571
412455680	1441069724	30.921762999999984	122.54695200000002	7.7	358.89999999999986	31.0
412455680	1441069725	30.921798857838912	122.54695085025284	7.7	358.94374999999985	31.0
412455680	1441069726	30.921834715166895	122.54694970779937	7.7	358.98749999999984	31.0
412455680	1441069727	30.921870569524817	122.54694857247313	7.7	359.0312499999999	31.0
412455680	1441069728	30.92190641845348	122.54694744410762	7.7	359.0749999999999	31.0
412455680	1441069729	30.921942259493726	122.54694632253639	7.7	359.11874999999986	31.0
412455680	1441069730	30.92197809018643	122.54694520759288	7.7	359.16249999999985	31.0
412455680	1441069731	30.922013908072405	122.5469440991107	7.7	359.2062499999999	31.0
412455680	1441069732	30.92204971069251	122.54694299692329	7.7	359.2499999999999	31.0
412455680	1441069733	30.92208549558756	122.5469419008642	7.7	359.2937499999999	31.0
412455680	1441069734	30.922121260298432	122.54694081076694	7.7	359.33749999999986	31.0
412455680	1441069735	30.922157002365935	122.54693972646501	7.7	359.38124999999985	31.0
412455680	1441069736	30.922192719330933	122.54693864779196	7.7	359.4249999999999	31.0
412455680	1441069737	30.922228408734263	122.54693757458126	7.7	359.4687499999999	31.0
412455680	1441069738	30.922264068116757	122.54693650666644	7.7	359.5124999999999	31.0
412455680	1441069739	30.922299695019266	122.54693544388098	7.7	359.55624999999986	31.0
412455680	1441069740	30.922335286982626	122.54693438605847	7.7	359.5999999999999	31.0
412455680	1441069741	30.922370841547696	122.54693333303237	7.7	359.6437499999999	31.0
412455680	1441069742	30.92240635625529	122.5469322846362	7.7	359.6874999999999	31.0
412455680	1441069743	30.922441828646278	122.5469312407035	7.7	359.7312499999999	31.0
412455680	1441069744	30.922477256261477	122.54693020106772	7.7	359.77499999999986	31.0
412455680	1441069745	30.922512636641752	122.54692916556243	7.7	359.8187499999999	31.0
412455680	1441069746	30.922547967327933	122.54692813402114	7.7	359.8624999999999	31.0
412455680	1441069747	30.922583245860853	122.54692710627734	7.7	359.9062499999999	31.0
412455680	1441069748	30.92261846978138	122.54692608216453	7.7	359.9499999999999	31.0
412455680	1441069749	30.92265363663035	122.54692506151626	7.7	359.99374999999986	31.0
412455680	1441069750	30.92268874394858	122.54692404416603	7.7	0.03749999999989191	31.0
412455680	1441069751	30.92272378927694	122.54692302994732	7.7	0.08124999999989296	31.0
412455680	1441069752	30.92275877015626	122.5469220186937	7.7	0.12499999999989403	31.0
412455680	1441069753	30.92279368412738	122.54692101023863	7.7	0.16874999999989507	31.0
412455680	1441069754	30.922828528731145	122.54692000441567	7.7	0.21249999999989613	31.0
412455680	1441069755	30.92286330150841	122.54691900105827	7.7	0.25624999999989717	31.0
412455680	1441069756	30.922897999999993	122.546918	7.7	0.29999999999989824	31.0
412455680	1441069757	30.922932624871148	122.54691700151952	7.707142857142857	0.08571428571418205	30.96428571428571
412455680	1441069758	30.9229671892846	122.54691600767609	7.714285714285714	359.87142857142845	30.928571428571423
412455680	1441069759	30.923001709527483	122.54691502097418	7.7214285714285715	359.65714285714273	30.892857142857146
412455680	1441069760	30.9230362018869	122.54691404391824	7.728571428571429	359.442857142857	30.857142857142858
412455680	1441069761	30.923070682650007	122.54691307901273	7.735714285714286	359.22857142857134	30.82142857142857
412455680	1441069762	30.923105168103923	122.54691212876213	7.742857142857143	359.0142857142856	30.78571428571428
412455680	1441069763	30.92313967453575	122.54691119567086	7.75	358.7999999999999	30.749999999999996
412455680	1441069764	30.92317421823264	122.54691028224345	7.757142857142857	358.5857142857142	30.714285714285715
412455680	1441069765	30.923208815481708	122.5469093909843	7.764285714285714	358.37142857142845	30.678571428571427
412455680	1441069766	30.923243482570058	122.54690852439789	7.771428571428571	358.15714285714273	30.642857142857142
412455680	1441069767	30.923278235784846	122.54690768498875	7.7785714285714285	357.942857142857	30.607142857142854
412455680	1441069768	30.923313091413167	122.54690687526131	7.785714285714286	357.7285714285713	30.571428571428573
412455680	1441069769	30.923348065742157	122.54690609772007	7.792857142857143	357.51428571428556	30.535714285714285
412455680	1441069770	30.923383175058955	122.54690535486945	7.800000000000001	357.2999999999999	30.5
412455680	1441069771	30.923418435650664	122.54690464921404	7.807142857142858	357.0857142857142	30.46428571428571
412455680	1441069772	30.92345386380439	122.54690398325826	7.814285714285715	356.87142857142845	30.428571428571423
412455680	1441069773	30.923489475807287	122.54690335950663	7.821428571428572	356.65714285714273	30.392857142857142
412455680	1441069774	30.923525287946465	122.5469027804636	7.828571428571429	356.442857142857	30.357142857142858
412455680	1441069775	30.923561316509034	122.54690224863373	7.835714285714286	356.2285714285713	30.32142857142857
412455680	1441069776	30.923597577782136	122.54690176652149	7.842857142857143	356.01428571428556	30.28571428571428
412455680	1441069777	30.92363408805287	122.54690133663138	7.8500000000000005	355.79999999999984	30.249999999999996
412455680	1441069778	30.92367086360836	122.54690096146791	7.857142857142858	355.5857142857141	30.214285714285715
412455680	1441069779	30.92370792073574	122.54690064353564	7.864285714285715	355.37142857142845	30.178571428571427
412455680	1441069780	30.92374527572213	122.54690038533903	7.871428571428572	355.15714285714273	30.14285714285714
412455680	1441069781	30.923782944854622	122.54690018938264	7.878571428571429	354.942857142857	30.107142857142854
412455680	1441069782	30.923820944420353	122.54690005817096	7.885714285714286	354.7285714285713	30.071428571428573
412455680	1441069783	30.923859290706446	122.54689999420859	7.892857142857143	354.51428571428556	30.035714285714285
412455680	1441069784	30.923898000000012	122.5469	7.9	354.29999999999984	29.999999999999996
412455680	1441069785	30.923937067946646	122.54690007660439	7.880000000000001	354.67999999999984	30.099999999999998
412455680	1441069786	30.923976407625908	122.54690021929945	7.86	355.05999999999983	30.2
412455680	1441069787	30.924015911475845	122.54690042191748	7.84	355.4399999999998	30.299999999999997
412455680	1441069788	30.924055471934498	122.54690067829084	7.82	355.8199999999999	30.4
412455680	1441069789	30.924094981439886	122.54690098225176	7.800000000000001	356.1999999999999	30.5
412455680	1441069790	30.9241343324301	122.54690132763254	7.78	356.57999999999987	30.599999999999998
412455680	1441069791	30.92417341734316	122.54690170826554	7.76	356.95999999999987	30.7
412455680	1441069792	30.92421212861712	122.54690211798291	7.74	357.33999999999986	30.799999999999997
412455680	1441069793	30.924250358690053	122.54690255061699	7.720000000000001	357.71999999999986	30.9
412455680	1441069794	30.924287999999994	122.546903	7.7	358.09999999999985	31.0
412455680	1441069795	30.924324970667435	122.54690345983839	7.695	358.22499999999985	30.949999999999996
412455680	1441069796	30.92436129154259	122.54690392333528	7.69	358.34999999999985	30.9
412455680	1441069797	30.924397009158074	122.54690438356803	7.6850000000000005	358.47499999999985	30.85
412455680	1441069798	30.92443217004653	122.54690483361395	7.68	358.59999999999985	30.799999999999997
412455680	1441069799	30.924466820740538	122.54690526655037	7.675	358.72499999999985	30.749999999999996
412455680	1441069800	30.92450100777275	122.54690567545457	7.67	358.84999999999985	30.7
412455680	1441069801	30.924534777675785	122.54690605340387	7.665	358.97499999999985	30.650000000000002
412455680	1441069802	30.924568176982266	122.54690639347552	7.66	359.09999999999985	30.599999999999998
412455680	1441069803	30.924601252224782	122.54690668874684	7.655	359.22499999999985	30.549999999999994
412455680	1441069804	30.92463404993598	122.54690693229509	7.65	359.34999999999985	30.5
412455680	1441069805	30.924666616648473	122.5469071171975	7.645	359.47499999999985	30.450000000000003
412455680	1441069806	30.92469899889487	122.54690723653133	7.64	359.59999999999985	30.4
412455680	1441069807	30.924731243207777	122.54690728337383	7.635	359.72499999999985	30.349999999999994
412455680	1441069808	30.92476339611981	122.5469072508022	7.63	359.84999999999985	30.299999999999997
412455680	1441069809	30.92479550416359	122.54690713189373	7.625	359.97499999999985	30.25
412455680	1441069810	30.92482761387174	122.54690691972554	7.62	0.09999999999985065	30.2
412455680	1441069811	30.92485977177685	122.54690660737492	7.614999999999999	0.22499999999985004	30.149999999999995
412455680	1441069812	30.924892024411506	122.54690618791899	7.609999999999999	0.34999999999984904	30.099999999999998
412455680	1441069813	30.92492441830837	122.54690565443497	7.6049999999999995	0.474999999999848	30.05
412455680	1441069814	30.924956999999992	122.54690499999998	7.6	0.5999999999998474	29.999999999999996
412455680	1441069815	30.924989808071707	122.54690421984725	7.6	0.45333333333318	29.999999999999996
412455680	1441069816	30.92502284931964	122.54690331783395	7.6	0.30666666666651277	29.999999999999996
412455680	1441069817	30.92505612259257	122.54690229997333	7.6	0.1599999999998455	29.999999999999996
412455680	1441069818	30.925089626739336	122.54690117227861	7.6	0.013333333333178213	29.999999999999996
412455680	1441069819	30.925123360608772	122.54689994076305	7.6	359.8666666666665	29.999999999999996
412455680	1441069820	30.92515732304967	122.54689861143989	7.6	359.71999999999986	29.999999999999996
412455680	1441069821	30.92519151291085	122.54689719032241	7.6	359.57333333333315	29.999999999999996
412455680	1441069822	30.92522592904114	122.54689568342387	7.6	359.4266666666665	29.999999999999996
412455680	1441069823	30.925260570289346	122.54689409675753	7.6	359.27999999999986	29.999999999999996
412455680	1441069824	30.925295435504292	122.54689243633669	7.6	359.13333333333316	29.999999999999996
412455680	1441069825	30.92533052353479	122.54689070817463	7.6	358.9866666666665	29.999999999999996
412455680	1441069826	30.92536583322967	122.54688891828462	7.6	358.83999999999986	29.999999999999996
412455680	1441069827	30.925401363437732	122.54688707268004	7.6	358.69333333333316	29.999999999999996
412455680	1441069828	30.925437113007806	122.54688517737412	7.6	358.5466666666665	29.999999999999996
412455680	1441069829	30.925473080788706	122.54688323838023	7.6	358.39999999999986	29.999999999999996
412455680	1441069830	30.925509265629273	122.54688126171168	7.6	358.25333333333316	29.999999999999996
412455680	1441069831	30.925545666378287	122.54687925338185	7.6	358.1066666666665	29.999999999999996
412455680	1441069832	30.9255822818846	122.54687721940402	7.6	357.9599999999998	29.999999999999996
412455680	1441069833	30.925619110997015	122.5468751657916	7.6	357.81333333333316	29.999999999999996
412455680	1441069834	30.925656152564372	122.54687309855792	7.6	357.6666666666665	29.999999999999996
412455680	1441069835	30.925693405435467	122.54687102371638	7.6	357.5199999999998	29.999999999999996
412455680	1441069836	30.925730868459127	122.54686894728037	7.6	357.37333333333316	29.999999999999996
412455680	1441069837	30.925768540484206	122.54686687526323	7.6	357.2266666666665	29.999999999999996
412455680	1441069838	30.925806420359496	122.54686481367843	7.6	357.0799999999998	29.999999999999996
412455680	1441069839	30.925844506933828	122.54686276853936	7.6	356.93333333333317	29.999999999999996
412455680	1441069840	30.925882799056037	122.54686074585945	7.6	356.7866666666665	29.999999999999996
412455680	1441069841	30.925921295574927	122.5468587516521	7.6	356.6399999999998	29.999999999999996
412455680	1441069842	30.925959995339326	122.54685679193076	7.6	356.49333333333317	29.999999999999996
412455680	1441069843	30.925998897198088	122.54685487270892	7.6	356.3466666666665	29.999999999999996
412455680	1441069844	30.926038	122.54685300000001	7.6	356.1999999999998	29.999999999999996
412455680	1441069845	30.926077287767274	122.54685117866342	7.63	355.7799999999998	30.099999999999998
412455680	1441069846	30.926116685215554	122.54684940894218	7.66	355.35999999999984	30.2
412455680	1441069847	30.92615610223385	122.54684768992524	7.6899999999999995	354.9399999999998	30.299999999999997
412455680	1441069848	30.92619544871118	122.54684602070155	7.72	354.5199999999998	30.4
412455680	1441069849	30.926234634536566	122.5468444003601	7.75	354.09999999999985	30.5
412455680	1441069850	30.92627356959902	122.54684282798979	7.78	353.67999999999984	30.599999999999998
412455680	1441069851	30.926312163787557	122.54684130267967	7.8100000000000005	353.2599999999998	30.7
412455680	1441069852	30.926350326991216	122.54683982351867	7.84	352.83999999999986	30.799999999999997
412455680	1441069853	30.926387969099018	122.54683838959579	7.87	352.41999999999985	30.9
412455680	1441069854	30.92642499999999	122.546837	7.9	351.99999999999983	31.0
412455680	1441069855	30.92646135539646	122.54683565318109	7.905	352.0199999999998	31.0
412455680	1441069856	30.92649707424388	122.54683434503195	7.91	352.03999999999985	31.0
412455680	1441069857	30.926532221311042	122.54683307080626	7.915	352.05999999999983	31.0
412455680	1441069858	30.926566861366705	122.54683182575764	7.92	352.0799999999998	31.0
412455680	1441069859	30.926601059179625	122.54683060513976	7.925000000000001	352.09999999999985	31.0
412455680	1441069860	30.9266348795186	122.54682940420622	7.930000000000001	352.11999999999983	31.0
412455680	1441069861	30.926668387152333	122.54682821821069	7.9350000000000005	352.1399999999998	31.0
412455680	1441069862	30.926701646849633	122.54682704240673	7.94	352.15999999999985	31.0
412455680	1441069863	30.92673472337924	122.54682587204795	7.945	352.17999999999984	31.0
412455680	1441069864	30.926767681509894	122.54682470238792	7.95	352.1999999999998	31.0
412455680	1441069865	30.926800586010373	122.54682352868024	7.955	352.2199999999998	31.0
412455680	1441069866	30.92683350164942	122.54682234617843	7.96	352.23999999999984	31.0
412455680	1441069867	30.92686649319578	122.54682115013608	7.965	352.2599999999998	31.0
412455680	1441069868	30.926899625418212	122.54681993580672	7.97	352.2799999999998	31.0
412455680	1441069869	30.92693296308546	122.54681869844387	7.975	352.29999999999984	31.0
412455680	1441069870	30.92696657096628	122.54681743330106	7.98	352.3199999999998	31.0
412455680	1441069871	30.92700051382939	122.54681613563177	7.985	352.3399999999998	31.0
412455680	1441069872	30.927034856443555	122.5468148006895	7.99	352.3599999999998	31.0
412455680	1441069873	30.927069663577505	122.54681342372777	7.995	352.3799999999998	31.0
412455680	1441069874	30.927104999999987	122.546812	8.0	352.3999999999998	31.0
412455680	1441069875	30.92714090866397	122.5468105271468	7.980952380952381	352.8809523809522	31.0
412455680	1441069876	30.927177345259246	122.54680901235729	7.961904761904762	353.36190476190455	31.0
412455680	1441069877	30.92721424365986	122.5468074652077	7.942857142857143	353.842857142857	31.0
412455680	1441069878	30.927251537739853	122.54680589527433	7.923809523809524	354.32380952380936	31.0
412455680	1441069879	30.92728916137327	122.54680431213347	7.904761904761905	354.80476190476173	31.0
412455680	1441069880	30.927327048434154	122.54680272536146	7.885714285714285	355.2857142857141	31.0
412455680	1441069881	30.92736513279656	122.54680114453458	7.866666666666666	355.7666666666665	31.0
412455680	1441069882	30.927403348334522	122.54679957922926	7.847619047619047	356.24761904761885	31.0
412455680	1441069883	30.927441628922093	122.54679803902184	7.828571428571428	356.72857142857123	31.0
412455680	1441069884	30.927479908433334	122.54679653348875	7.809523809523809	357.20952380952366	31.0
412455680	1441069885	30.92751812074228	122.5467950722064	7.79047619047619	357.69047619047603	31.0
412455680	1441069886	30.92755619972302	122.54679366475119	7.771428571428571	358.1714285714284	31.0
412455680	1441069887	30.92759407924961	122.54679232069965	7.752380952380952	358.6523809523808	31.0
412455680	1441069888	30.92763169319606	122.54679104962823	7.733333333333333	359.13333333333316	31.0
412455680	1441069889	30.92766897543649	122.54678986111344	7.714285714285714	359.61428571428553	31.0
412455680	1441069890	30.927705859844938	122.54678876473176	7.6952380952380945	0.09523809523793468	31.0
412455680	1441069891	30.927742280295504	122.5467877700598	7.676190476190476	0.5761904761903176	31.0
412455680	1441069892	30.9277781706622	122.54678688667407	7.657142857142857	1.0571428571427006	31.0
412455680	1441069893	30.927813464819156	122.54678612415114	7.638095238095238	1.5380952380950834	31.0
412455680	1441069894	30.92784809664039	122.54678549206758	7.619047619047619	2.019047619047466	31.0
412455680	1441069895	30.927882	122.546785	7.6	2.4999999999998477	31.0
412455680	1441069896	30.927915141092118	122.54678465004594	7.611111111111111	2.1999999999998545	31.0
412455680	1441069897	30.927947615391044	122.54678441438662	7.622222222222222	1.8999999999998611	31.0
412455680	1441069898	30.927979550691138	122.54678425772425	7.633333333333333	1.5999999999998682	31.0
412455680	1441069899	30.928011074786756	122.54678414476095	7.644444444444444	1.2999999999998755	31.0
412455680	1441069900	30.92804231547225	122.54678404019872	7.655555555555556	0.9999999999998825	31.0
412455680	1441069901	30.928073400541987	122.54678390873957	7.666666666666667	0.6999999999998893	31.0
412455680	1441069902	30.928104457790294	122.5467837150855	7.677777777777778	0.3999999999998964	31.0
412455680	1441069903	30.92813561501152	122.54678342393834	7.688888888888889	0.09999999999990353	31.0
412455680	1441069904	30.928167000000002	122.54678300000002	7.7	359.7999999999999	31.0
412455680	1441069905	30.928198717945595	122.54678241525173	7.7	359.81999999999994	30.966666666666665
412455680	1441069906	30.92823078362014	122.5467816707925	7.7	359.8399999999999	30.933333333333334
412455680	1441069907	30.92826318919104	122.54678077500073	7.7	359.8599999999999	30.9
412455680	1441069908	30.92829592682563	122.54677973625488	7.7	359.8799999999999	30.866666666666664
412455680	1441069909	30.92832898869132	122.54677856293337	7.7	359.8999999999999	30.833333333333336
412455680	1441069910	30.92836236695545	122.5467772634147	7.7	359.9199999999999	30.799999999999997
412455680	1441069911	30.928396053785395	122.54677584607732	7.7	359.9399999999999	30.766666666666662
412455680	1441069912	30.92843004134852	122.5467743192997	7.7	359.9599999999999	30.733333333333334
412455680	1441069913	30.928464321812218	122.54677269146035	7.7	359.9799999999999	30.7
412455680	1441069914	30.92849888734386	122.54677097093773	7.7	359.9999999999999	30.666666666666664
412455680	1441069915	30.92853373011079	122.54676916611041	7.7	0.019999999999906096	30.633333333333333
412455680	1441069916	30.928568842280402	122.54676728535685	7.7	0.039999999999905674	30.599999999999998
412455680	1441069917	30.928604216020066	122.54676533705562	7.7	0.059999999999905275	30.566666666666663
412455680	1441069918	30.92863984349713	122.54676332958525	7.7	0.07999999999990487	30.533333333333335
412455680	1441069919	30.928675716879017	122.54676127132431	7.7	0.09999999999990443	30.5
412455680	1441069920	30.928711828333086	122.54675917065136	7.7	0.11999999999990403	30.46666666666666
412455680	1441069921	30.92874817002668	122.54675703594499	7.7	0.13999999999990362	30.433333333333334
412455680	1441069922	30.928784734127213	122.54675487558377	7.7	0.1599999999999032	30.4
412455680	1441069923	30.92882151280204	122.54675269794636	7.7	0.1799999999999028	30.366666666666664
412455680	1441069924	30.92885849821856	122.54675051141135	7.7	0.19999999999990237	30.333333333333332
412455680	1441069925	30.92889568254412	122.54674832435734	7.7	0.21999999999990194	30.299999999999997
412455680	1441069926	30.92893305794613	122.54674614516306	7.7	0.23999999999990154	30.266666666666662
412455680	1441069927	30.928970616591968	122.5467439822071	7.7	0.25999999999990114	30.233333333333334
412455680	1441069928	30.929008350649017	122.54674184386818	7.7	0.27999999999990066	30.2
412455680	1441069929	30.929046252284635	122.54673973852499	7.7	0.29999999999990035	30.166666666666664
412455680	1441069930	30.929084313666227	122.54673767455621	7.7	0.31999999999989986	30.133333333333333
412455680	1441069931	30.929122526961173	122.54673566034059	7.7	0.33999999999989944	30.099999999999998
412455680	1441069932	30.92916088433686	122.54673370425684	7.7	0.35999999999989907	30.066666666666663
412455680	1441069933	30.92919937796067	122.54673181468372	7.7	0.37999999999989864	30.033333333333335
412455680	1441069934	30.929237999999987	122.54673000000001	7.7	0.3999999999998982	29.999999999999996
412455680	1441069935	30.929276737778757	122.54672826566578	7.690476190476191	0.31428571428561664	29.999999999999996
412455680	1441069936	30.92931555924707	122.54672660546649	7.680952380952381	0.2285714285713351	29.999999999999996
412455680	1441069937	30.929354427511555	122.54672501026886	7.671428571428572	0.14285714285705353	29.999999999999996
412455680	1441069938	30.929393305678893	122.54672347093957	7.661904761904762	0.05714285714277196	29.999999999999996
412455680	1441069939	30.929432156855725	122.54672197834536	7.652380952380953	359.9714285714285	29.999999999999996
412455680	1441069940	30.92947094414867	122.54672052335296	7.642857142857143	359.8857142857142	29.999999999999996
412455680	1441069941	30.92950963066441	122.546719096829	7.633333333333334	359.79999999999995	29.999999999999996
412455680	1441069942	30.929548179509563	122.54671768964022	7.623809523809524	359.71428571428567	29.999999999999996
412455680	1441069943	30.929586553790816	122.54671629265322	7.614285714285715	359.6285714285714	29.999999999999996
412455680	1441069944	30.929624716614775	122.54671489673467	7.604761904761905	359.5428571428571	29.999999999999996
412455680	1441069945	30.92966263108811	122.54671349275121	7.595238095238095	359.4571428571428	29.999999999999996
412455680	1441069946	30.92970026031747	122.54671207156949	7.585714285714285	359.3714285714285	29.999999999999996
412455680	1441069947	30.929737567409504	122.5467106240561	7.576190476190476	359.2857142857142	29.999999999999996
412455680	1441069948	30.929774515470864	122.54670914107767	7.566666666666666	359.19999999999993	29.999999999999996
412455680	1441069949	30.929811067608192	122.54670761350077	7.557142857142857	359.1142857142857	29.999999999999996
412455680	1441069950	30.929847186928146	122.546706032192	7.5476190476190474	359.0285714285714	29.999999999999996
412455680	1441069951	30.929882836537356	122.54670438801796	7.538095238095238	358.9428571428571	29.999999999999996
412455680	1441069952	30.929917979542505	122.54670267184518	7.5285714285714285	358.85714285714283	29.999999999999996
412455680	1441069953	30.92995257905023	122.54670087454022	7.519047619047619	358.77142857142854	29.999999999999996
412455680	1441069954	30.92998659816718	122.54669898696963	7.5095238095238095	358.68571428571425	29.999999999999996
412455680	1441069955	30.930020000000006	122.54669700000001	7.5	358.59999999999997	29.999999999999996
412455680	1441069956	30.93005277268784	122.5466949111682	7.544444444444444	358.37777777777774	30.111111111111107
412455680	1441069957	30.93008500449987	122.54669274469263	7.588888888888889	358.1555555555555	30.222222222222218
412455680	1441069958	30.930116808737733	122.54669053146209	7.633333333333334	357.93333333333334	30.333333333333332
412455680	1441069959	30.93014829870307	122.54668830236538	7.677777777777778	357.7111111111111	30.444444444444443
412455680	1441069960	30.93017958769755	122.54668608829134	7.722222222222222	357.4888888888889	30.555555555555554
412455680	1441069961	30.93021078902284	122.5466839201289	7.766666666666667	357.26666666666665	30.666666666666664
412455680	1441069962	30.930242015980564	122.54668182876686	7.811111111111112	357.0444444444444	30.77777777777778
412455680	1441069963	30.930273381872407	122.54667984509427	7.855555555555556	356.8222222222222	30.88888888888889
412455680	1441069964	30.930305	122.546678	7.9	356.59999999999997	31.0
412455680	1441069965	30.930336963116495	122.5466763173992	7.883333333333334	356.8333333333333	31.0
412455680	1441069966	30.930369281781033	122.54667479331134	7.866666666666667	357.0666666666666	31.0
412455680	1441069967	30.93040194600422	122.54667341678211	7.8500000000000005	357.29999999999995	31.0
412455680	1441069968	30.930434945796694	122.54667217685709	7.833333333333334	357.5333333333333	31.0
412455680	1441069969	30.93046827116906	122.5466710625819	7.816666666666667	357.7666666666666	31.0
412455680	1441069970	30.93050191213195	122.54667006300211	7.800000000000001	357.99999999999994	31.0
412455680	1441069971	30.93053585869597	122.5466691671633	7.783333333333334	358.2333333333333	31.0
412455680	1441069972	30.930570100871755	122.54666836411106	7.766666666666667	358.46666666666664	31.0
412455680	1441069973	30.93060462866989	122.54666764289092	7.75	358.69999999999993	31.0
412455680	1441069974	30.930639432101025	122.54666699254845	7.733333333333333	358.9333333333333	31.0
412455680	1441069975	30.930674501175766	122.54666640212913	7.716666666666667	359.16666666666663	31.0
412455680	1441069976	30.93070982590473	122.54666586067853	7.7	359.4	31.0
412455680	1441069977	30.930745396298523	122.54666535724209	7.683333333333334	359.63333333333327	31.0
412455680	1441069978	30.93078120236778	122.54666488086531	7.666666666666667	359.8666666666666	31.0
412455680	1441069979	30.9308172341231	122.54666442059366	7.65	0.09999999999995363	31.0
412455680	1441069980	30.93085348157513	122.54666396547256	7.633333333333334	0.33333333333328663	31.0
412455680	1441069981	30.930889934734424	122.5466635045475	7.616666666666667	0.56666666666662	31.0
412455680	1441069982	30.930926583611672	122.54666302686385	7.6000000000000005	0.7999999999999526	31.0
412455680	1441069983	30.930963418217434	122.54666252146703	7.583333333333334	1.033333333333286	31.0
412455680	1441069984	30.931000428562346	122.54666197740241	7.566666666666667	1.2666666666666186	31.0
412455680	1441069985	30.93103760465704	122.54666138371536	7.550000000000001	1.499999999999952	31.0
412455680	1441069986	30.931074936512093	122.54666072945128	7.533333333333334	1.7333333333332854	31.0
412455680	1441069987	30.93111241413816	122.5466600036554	7.5166666666666675	1.966666666666618	31.0
412455680	1441069988	30.931150027545826	122.54665919537314	7.5	2.1999999999999513	31.0
412455680	1441069989	30.931187766745715	122.54665829364973	7.483333333333333	2.4333333333332847	31.0
412455680	1441069990	30.931225621748435	122.54665728753046	7.466666666666667	2.6666666666666172	31.0
412455680	1441069991	30.931263582564622	122.54665616606064	7.45	2.8999999999999506	31.0
412455680	1441069992	30.93130163920486	122.54665491828545	7.433333333333334	3.133333333333284	31.0
412455680	1441069993	30.93133978167979	122.54665353325018	7.416666666666667	3.366666666666617	31.0
412455680	1441069994	30.931378000000002	122.54665200000001	7.4	3.5999999999999504	31.0
412455680	1441069995	30.931416281508668	122.5466503134261	7.409090909090909	3.6090909090908587	31.0
412455680	1441069996	30.93145460287929	122.54664849180351	7.418181818181819	3.618181818181768	31.0
412455680	1441069997	30.93149293811789	122.54664655925335	7.427272727272728	3.6272727272726764	31.0
412455680	1441069998	30.93153126123051	122.54664453989666	7.4363636363636365	3.6363636363635856	31.0
412455680	1441069999	30.93156954622322	122.54664245785465	7.445454545454545	3.645454545454495	31.0
412455680	1441070000	30.931607767102047	122.54664033724849	7.454545454545455	3.654545454545404	31.0
412455680	1441070001	30.93164589787305	122.54663820219939	7.463636363636364	3.6636363636363134	31.0
412455680	1441070002	30.931683912542287	122.54663607682868	7.472727272727273	3.6727272727272227	31.0
412455680	1441070003	30.931721785115815	122.54663398525763	7.4818181818181815	3.681818181818131	31.0
412455680	1441070004	30.931759489599685	122.54663195160758	7.490909090909091	3.6909090909090403	31.0
412455680	1441070005	30.931797000000003	122.54663	7.5	3.6999999999999496	31.0
412455680	1441070006	30.931834287612034	122.5466281492533	7.54	2.9199999999999497	31.0
412455680	1441070007	30.931871312888177	122.54662639697403	7.58	2.1399999999999495	31.0
412455680	1441070008	30.93190803357004	122.54662473546588	7.62	1.3599999999999497	31.0
412455680	1441070009	30.93194440739927	122.5466231570324	7.66	0.5799999999999496	31.0
412455680	1441070010	30.931980392117467	122.54662165397718	7.7	359.79999999999995	31.0
412455680	1441070011	30.932015945466283	122.5466202186038	7.74	359.0199999999999	31.0
412455680	1441070012	30.9320510251873	122.54661884321585	7.78	358.23999999999995	31.0
412455680	1441070013	30.932085589022172	122.54661752011687	7.82	357.4599999999999	31.0
412455680	1441070014	30.93211959471253	122.54661624161042	7.86	356.67999999999995	31.0
412455680	1441070015	30.932153000000007	122.54661500000002	7.9	355.9	31.0
412455680	1441070016	30.9321857877883	122.54661378866477	7.866666666666667	356.38888888888886	30.88888888888889
412455680	1441070017	30.9322180416296	122.54661260528607	7.833333333333334	356.87777777777774	30.77777777777778
412455680	1441070018	30.932249870238152	122.54661144862085	7.8	357.3666666666666	30.666666666666664
412455680	1441070019	30.93228138232821	122.54661031742604	7.766666666666667	357.8555555555555	30.555555555555554
412455680	1441070020	30.932312686614033	122.54660921045856	7.733333333333333	358.3444444444444	30.444444444444443
412455680	1441070021	30.932343891809868	122.5466081264753	7.7	358.83333333333326	30.333333333333332
412455680	1441070022	30.932375106629983	122.54660706423321	7.666666666666666	359.3222222222222	30.222222222222218
412455680	1441070023	30.932406439788604	122.54660602248914	7.633333333333333	359.8111111111111	30.111111111111107
412455680	1441070024	30.932437999999994	122.546605	7.6	0.29999999999994875	29.999999999999996
412455680	1441070025	30.9324698761571	122.54660399548908	7.6	0.2853658536584861	29.999999999999996
412455680	1441070026	30.93250207786766	122.54660300754529	7.6	0.2707317073170232	29.999999999999996
412455680	1441070027	30.932534594918177	122.546602034724	7.6	0.2560975609755602	29.999999999999996
412455680	1441070028	30.932567417095072	122.5466010755806	7.6	0.24146341463409726	29.999999999999996
412455680	1441070029	30.932600534184836	122.54660012867036	7.6	0.2268292682926343	29.999999999999996
412455680	1441070030	30.932633935973925	122.5465991925487	7.6	0.21219512195117132	29.999999999999996
412455680	1441070031	30.932667612248814	122.54659826577088	7.6	0.19756097560970837	29.999999999999996
412455680	1441070032	30.932701552795947	122.54659734689233	7.6	0.1829268292682454	29.999999999999996
412455680	1441070033	30.93273574740178	122.54659643446831	7.6	0.16829268292678246	29.999999999999996
412455680	1441070034	30.932770185852807	122.54659552705422	7.6	0.1536585365853195	29.999999999999996
412455680	1441070035	30.932804857935487	122.54659462320542	7.6	0.13902439024385654	29.999999999999996
412455680	1441070036	30.932839753436262	122.54659372147718	7.6	0.12439024390239356	29.999999999999996
412455680	1441070037	30.93287486214162	122.54659282042486	7.6	0.10975609756093062	29.999999999999996
412455680	1441070038	30.932910173838035	122.5465919186038	7.6	0.09512195121946765	29.999999999999996
412455680	1441070039	30.932945678311924	122.54659101456934	7.6	0.0804878048780047	29.999999999999996
412455680	1441070040	30.932981365349793	122.54659010687683	7.6	0.06585365853654174	29.999999999999996
412455680	1441070041	30.9330172247381	122.54658919408155	7.6	0.05121951219507877	29.999999999999996
412455680	1441070042	30.93305324626331	122.54658827473884	7.6	0.0365853658536158	29.999999999999996
412455680	1441070043	30.933089419711866	122.54658734740406	7.6	0.021951219512152884	29.999999999999996
412455680	1441070044	30.933125734870277	122.5465864106325	7.6	0.007317073170689913	29.999999999999996
412455680	1441070045	30.933162181524967	122.54658546297952	7.6	359.9926829268292	29.999999999999996
412455680	1441070046	30.933198749462427	122.54658450300042	7.6	359.97804878048777	29.999999999999996
412455680	1441070047	30.933235428469114	122.5465835292505	7.6	359.9634146341463	29.999999999999996
412455680	1441070048	30.933272208331505	122.5465825402851	7.6	359.9487804878048	29.999999999999996
412455680	1441070049	30.93330907883605	122.54658153465954	7.6	359.93414634146336	29.999999999999996
412455680	1441070050	30.933346029769226	122.54658051092913	7.6	359.9195121951219	29.999999999999996
412455680	1441070051	30.933383050917488	122.5465794676492	7.6	359.90487804878046	29.999999999999996
412455680	1441070052	30.933420132067326	122.54657840337501	7.6	359.890243902439	29.999999999999996
412455680	1441070053	30.93345726300517	122.54657731666191	7.6	359.8756097560975	29.999999999999996
412455680	1441070054	30.933494433517538	122.54657620606523	7.6	359.86097560975605	29.999999999999996
412455680	1441070055	30.933531633390864	122.54657507014022	7.6	359.8463414634146	29.999999999999996
412455680	1441070056	30.933568852411607	122.54657390744222	7.6	359.83170731707315	29.999999999999996
412455680	1441070057	30.93360608036626	122.54657271652654	7.6	359.81707317073165	29.999999999999996
412455680	1441070058	30.933643307041276	122.54657149594846	7.6	359.8024390243902	29.999999999999996
412455680	1441070059	30.933680522223128	122.54657024426331	7.6	359.78780487804875	29.999999999999996
412455680	1441070060	30.933717715698286	122.54656896002633	7.6	359.7731707317073	29.999999999999996
412455680	1441070061	30.933754877253207	122.54656764179288	7.6	359.75853658536585	29.999999999999996
412455680	1441070062	30.933791996674376	122.54656628811823	7.6	359.74390243902434	29.999999999999996
412455680	1441070063	30.933829063748263	122.54656489755766	7.6	359.7292682926829	29.999999999999996
412455680	1441070064	30.9338660682613	122.54656346866649	7.6	359.71463414634144	29.999999999999996
412455680	1441070065	30.933902999999997	122.54656200000001	7.6	359.7	29.999999999999996
412455680	1441070066	30.933939850822792	122.54656049070861	7.603333333333333	359.64166666666665	29.999999999999996
412455680	1441070067	30.933976620876066	122.5465589423232	7.6066666666666665	359.5833333333333	29.999999999999996
412455680	1441070068	30.93401331237821	122.54655735696981	7.609999999999999	359.525	29.999999999999996
412455680	1441070069	30.934049927547576	122.54655573677445	7.613333333333333	359.46666666666664	29.999999999999996
412455680	1441070070	30.934086468602516	122.54655408386313	7.616666666666666	359.4083333333333	29.999999999999996
412455680	1441070071	30.934122937761458	122.54655240036193	7.619999999999999	359.34999999999997	29.999999999999996
412455680	1441070072	30.93415933724271	122.54655068839682	7.623333333333333	359.29166666666663	29.999999999999996
412455680	1441070073	30.934195669264682	122.5465489500939	7.626666666666666	359.2333333333333	29.999999999999996
412455680	1441070074	30.934231936045737	122.54654718757914	7.63	359.17499999999995	29.999999999999996
412455680	1441070075	30.934268139804228	122.54654540297864	7.633333333333333	359.1166666666666	29.999999999999996
412455680	1441070076	30.934304282758536	122.5465435984184	7.636666666666667	359.0583333333333	29.999999999999996
412455680	1441070077	30.934340367127053	122.54654177602447	7.64	358.99999999999994	29.999999999999996
412455680	1441070078	30.934376395128123	122.54653993792297	7.643333333333333	358.9416666666666	29.999999999999996
412455680	1441070079	30.93441236898013	122.54653808623986	7.6466666666666665	358.88333333333327	29.999999999999996
412455680	1441070080	30.93444829090144	122.54653622310126	7.6499999999999995	358.82499999999993	29.999999999999996
412455680	1441070081	30.934484163110426	122.54653435063322	7.653333333333333	358.76666666666665	29.999999999999996
412455680	1441070082	30.934519987825453	122.5465324709618	7.656666666666666	358.7083333333333	29.999999999999996
412455680	1441070083	30.934555767264918	122.54653058621302	7.66	358.65	29.999999999999996
412455680	1441070084	30.934591503647177	122.54652869851301	7.663333333333333	358.59166666666664	29.999999999999996
412455680	1441070085	30.93462719919058	122.54652680998782	7.666666666666666	358.5333333333333	29.999999999999996
412455680	1441070086	30.934662856113526	122.54652492276355	7.67	358.47499999999997	29.999999999999996
412455680	1441070087	30.934698476634374	122.54652303896623	7.673333333333333	358.41666666666663	29.999999999999996
412455680	1441070088	30.93473406297151	122.54652116072197	7.676666666666667	358.3583333333333	29.999999999999996
412455680	1441070089	30.934769617343303	122.54651929015682	7.68	358.29999999999995	29.999999999999996
412455680	1441070090	30.934805141968113	122.54651742939691	7.683333333333333	358.2416666666666	29.999999999999996
412455680	1441070091	30.934840639064312	122.54651558056834	7.6866666666666665	358.1833333333333	29.999999999999996
412455680	1441070092	30.934876110850286	122.54651374579716	7.6899999999999995	358.12499999999994	29.999999999999996
412455680	1441070093	30.934911559544396	122.54651192720948	7.693333333333333	358.0666666666666	29.999999999999996
412455680	1441070094	30.934946987365027	122.54651012693141	7.696666666666666	358.00833333333327	29.999999999999996
412455680	1441070095	30.934982396530536	122.54650834708902	7.699999999999999	357.94999999999993	29.999999999999996
412455680	1441070096	30.93501778925932	122.54650658980846	7.703333333333333	357.8916666666666	29.999999999999996
412455680	1441070097	30.935053167769727	122.54650485721578	7.706666666666666	357.83333333333326	29.999999999999996
412455680	1441070098	30.935088534280144	122.54650315143715	7.71	357.7749999999999	29.999999999999996
412455680	1441070099	30.935123891008928	122.54650147459864	7.713333333333333	357.71666666666664	29.999999999999996
412455680	1441070100	30.93515924017448	122.54649982882637	7.716666666666667	357.6583333333333	29.999999999999996
412455680	1441070101	30.935194583995155	122.54649821624648	7.72	357.59999999999997	29.999999999999996
412455680	1441070102	30.935229924689327	122.54649663898509	7.723333333333333	357.54166666666663	29.999999999999996
412455680	1441070103	30.935265264475362	122.54649509916828	7.726666666666667	357.4833333333333	29.999999999999996
412455680	1441070104	30.93530060557165	122.54649359892225	7.7299999999999995	357.42499999999995	29.999999999999996
412455680	1441070105	30.935335950196556	122.54649214037308	7.733333333333333	357.3666666666666	29.999999999999996
412455680	1441070106	30.935371300568463	122.5464907256469	7.736666666666666	357.3083333333333	29.999999999999996
412455680	1441070107	30.93540665890573	122.54648935686988	7.74	357.24999999999994	29.999999999999996
412455680	1441070108	30.93544202742673	122.54648803616814	7.743333333333333	357.1916666666666	29.999999999999996
412455680	1441070109	30.935477408349858	122.54648676566781	7.746666666666666	357.13333333333327	29.999999999999996
412455680	1441070110	30.935512803893456	122.54648554749507	7.75	357.07499999999993	29.999999999999996
412455680	1441070111	30.935548216275926	122.54648438377603	7.753333333333333	357.0166666666666	29.999999999999996
412455680	1441070112	30.935583647715628	122.54648327663686	7.756666666666667	356.95833333333326	29.999999999999996
412455680	1441070113	30.935619100430944	122.5464822282037	7.76	356.8999999999999	29.999999999999996
412455680	1441070114	30.935654576640232	122.54648124060274	7.763333333333333	356.8416666666666	29.999999999999996
412455680	1441070115	30.93569007856189	122.54648031596011	7.766666666666667	356.78333333333325	29.999999999999996
412455680	1441070116	30.93572560841426	122.54647945640197	7.77	356.7249999999999	29.999999999999996
412455680	1441070117	30.93576116841573	122.5464786640545	7.773333333333333	356.66666666666663	29.999999999999996
412455680	1441070118	30.93579676078468	122.54647794104389	7.776666666666666	356.6083333333333	29.999999999999996
412455680	1441070119	30.9358323877395	122.54647728949628	7.779999999999999	356.54999999999995	29.999999999999996
412455680	1441070120	30.93586805149851	122.54647671153786	7.783333333333333	356.4916666666666	29.999999999999996
412455680	1441070121	30.935903754280126	122.54647620929482	7.786666666666666	356.4333333333333	29.999999999999996
412455680	1441070122	30.935939498302712	122.5464757848933	7.79	356.37499999999994	29.999999999999996
412455680	1441070123	30.93597528578463	122.54647544045955	7.793333333333333	356.3166666666666	29.999999999999996
412455680	1441070124	30.936011118944286	122.5464751781197	7.796666666666667	356.25833333333327	29.999999999999996
412455680	1441070125	30.936047000000002	122.54647499999999	7.8	356.19999999999993	29.999999999999996
412455680	1441070126	30.936082927808243	122.54647490200212	7.777777777777778	356.74444444444435	29.999999999999996
412455680	1441070127	30.936118887777667	122.54647485512993	7.7555555555555555	357.28888888888883	29.999999999999996
412455680	1441070128	30.936154861954943	122.54647482416274	7.733333333333333	357.83333333333326	29.999999999999996
412455680	1441070129	30.93619083238682	122.54647477387984	7.711111111111111	358.37777777777774	29.999999999999996
412455680	1441070130	30.936226781120016	122.5464746690604	7.688888888888888	358.92222222222216	29.999999999999996
412455680	1441070131	30.936262690201225	122.5464744744836	7.666666666666666	359.4666666666666	29.999999999999996
412455680	1441070132	30.93629854167714	122.5464741549286	7.644444444444444	0.011111111111055644	29.999999999999996
412455680	1441070133	30.936334317594508	122.5464736751744	7.622222222222222	0.5555555555555024	29.999999999999996
412455680	1441070134	30.936370000000014	122.546473	7.6	1.099999999999949	29.999999999999996
412455680	1441070135	30.93640557620919	122.54647210443288	7.609999999999999	0.5799999999999493	29.999999999999996
412455680	1441070136	30.936441054612846	122.54647100449435	7.62	0.05999999999994936	29.999999999999996
412455680	1441070137	30.936476448870625	122.54646972645418	7.63	359.53999999999996	29.999999999999996
412455680	1441070138	30.936511772642167	122.54646829658223	7.64	359.0199999999999	29.999999999999996
412455680	1441070139	30.936547039587094	122.54646674114844	7.65	358.49999999999994	29.999999999999996
412455680	1441070140	30.93658226336506	122.54646508642264	7.66	357.97999999999996	29.999999999999996
412455680	1441070141	30.936617457635684	122.54646335867491	7.67	357.4599999999999	29.999999999999996
412455680	1441070142	30.936652636058632	122.54646158417519	7.68	356.93999999999994	29.999999999999996
412455680	1441070143	30.93668781229352	122.54645978919353	7.69	356.41999999999996	29.999999999999996
412455680	1441070144	30.93672300000001	122.546458	7.7	355.9	29.999999999999996
412455680	1441070145	30.936758210383523	122.5464562384564	7.697560975609756	356.0146341463414	29.999999999999996
412455680	1441070146	30.936793444832645	122.54645450879123	7.695121951219512	356.12926829268287	29.999999999999996
412455680	1441070147	30.936828702281765	122.54645281082463	7.692682926829268	356.24390243902434	29.999999999999996
412455680	1441070148	30.936863981665255	122.5464511443768	7.690243902439025	356.3585365853658	29.999999999999996
412455680	1441070149	30.9368992819175	122.54644950926789	7.68780487804878	356.4731707317073	29.999999999999996
412455680	1441070150	30.936934601972858	122.54644790531808	7.685365853658537	356.58780487804876	29.999999999999996
412455680	1441070151	30.93696994076574	122.54644633234753	7.682926829268292	356.7024390243902	29.999999999999996
412455680	1441070152	30.937005297230513	122.54644479017641	7.680487804878049	356.81707317073165	29.999999999999996
412455680	1441070153	30.937040670301528	122.5464432786249	7.678048780487805	356.9317073170731	29.999999999999996
412455680	1441070154	30.937076058913192	122.54644179751313	7.675609756097561	357.0463414634146	29.999999999999996
412455680	1441070155	30.937111461999873	122.5464403466613	7.673170731707317	357.16097560975606	29.999999999999996
412455680	1441070156	30.937146878495955	122.54643892588959	7.670731707317073	357.27560975609754	29.999999999999996
412455680	1441070157	30.937182307335814	122.54643753501814	7.668292682926829	357.39024390243895	29.999999999999996
412455680	1441070158	30.937217747453833	122.54643617386712	7.6658536585365855	357.5048780487804	29.999999999999996
412455680	1441070159	30.93725319778437	122.54643484225672	7.663414634146341	357.6195121951219	29.999999999999996
412455680	1441070160	30.937288657261828	122.54643354000707	7.660975609756098	357.7341463414634	29.999999999999996
412455680	1441070161	30.93732412482057	122.54643226693835	7.658536585365853	357.84878048780485	29.999999999999996
412455680	1441070162	30.93735959939498	122.54643102287075	7.65609756097561	357.9634146341463	29.999999999999996
412455680	1441070163	30.937395079919433	122.54642980762439	7.6536585365853655	358.07804878048773	29.999999999999996
412455680	1441070164	30.937430565328302	122.54642862101949	7.651219512195122	358.1926829268292	29.999999999999996
412455680	1441070165	30.93746605455598	122.54642746287621	7.648780487804878	358.3073170731707	29.999999999999996
412455680	1441070166	30.937501546536836	122.54642633301467	7.646341463414634	358.42195121951215	29.999999999999996
412455680	1441070167	30.937537040205253	122.54642523125504	7.64390243902439	358.5365853658536	29.999999999999996
412455680	1441070168	30.9375725344956	122.54642415741755	7.6414634146341465	358.6512195121951	29.999999999999996
412455680	1441070169	30.937608028342265	122.5464231113223	7.639024390243902	358.7658536585365	29.999999999999996
412455680	1441070170	30.93764352067962	122.54642209278948	7.636585365853659	358.880487804878	29.999999999999996
412455680	1441070171	30.937679010442032	122.54642110163924	7.634146341463414	358.99512195121946	29.999999999999996
412455680	1441070172	30.937714496563913	122.54642013769178	7.631707317073171	359.10975609756093	29.999999999999996
412455680	1441070173	30.937749977979607	122.54641920076722	7.6292682926829265	359.2243902439024	29.999999999999996
412455680	1441070174	30.937785453623498	122.54641829068578	7.626829268292683	359.3390243902439	29.999999999999996
412455680	1441070175	30.937820922429985	122.54641740726755	7.624390243902439	359.4536585365853	29.999999999999996
412455680	1441070176	30.93785638333342	122.54641655033274	7.621951219512195	359.56829268292677	29.999999999999996
412455680	1441070177	30.93789183526822	122.54641571970151	7.619512195121951	359.68292682926824	29.999999999999996
412455680	1441070178	30.93792727716871	122.54641491519403	7.617073170731707	359.7975609756097	29.999999999999996
412455680	1441070179	30.9379627079693	122.54641413663045	7.614634146341463	359.9121951219512	29.999999999999996
412455680	1441070180	30.93799812660436	122.54641338383091	7.61219512195122	0.026829268292632172	29.999999999999996
412455680	1441070181	30.938033532008276	122.54641265661564	7.609756097560975	0.14146341463409573	29.999999999999996
412455680	1441070182	30.93806892311541	122.54641195480473	7.607317073170732	0.2560975609755593	29.999999999999996
412455680	1441070183	30.938104298860186	122.54641127821837	7.6048780487804875	0.3707317073170228	29.999999999999996
412455680	1441070184	30.938139658176905	122.54641062667673	7.602439024390244	0.4853658536584856	29.999999999999996
412455680	1441070185	30.938175	122.54641	7.6	0.5999999999999491	29.999999999999996
412455680	1441070186	30.938210324480075	122.54640939739215	7.622222222222222	0.11111111111105818	29.999999999999996
412455680	1441070187	30.938245636632654	122.54640881559274	7.644444444444444	359.62222222222215	29.999999999999996
412455680	1441070188	30.938280942689527	122.54640825072525	7.666666666666666	359.13333333333327	29.999999999999996
412455680	1441070189	30.938316248882455	122.546407698913	7.688888888888888	358.6444444444444	29.999999999999996
412455680	1441070190	30.938351561443213	122.54640715627946	7.711111111111111	358.1555555555555	29.999999999999996
412455680	1441070191	30.938386886603567	122.546406618948	7.733333333333333	357.66666666666663	29.999999999999996
412455680	1441070192	30.938422230595318	122.54640608304202	7.7555555555555555	357.1777777777777	29.999999999999996
412455680	1441070193	30.938457599650192	122.54640554468489	7.777777777777778	356.6888888888888	29.999999999999996
412455680	1441070194	30.938492999999998	122.546405	7.8	356.19999999999993	29.999999999999996
412455680	1441070195	30.938528440780775	122.54640444675843	7.79	356.49999999999994	29.999999999999996
412455680	1441070196	30.93856394274576	122.54640388932226	7.78	356.79999999999995	29.999999999999996
412455680	1441070197	30.938599529552487	122.54640333370124	7.77	357.0999999999999	29.999999999999996
412455680	1441070198	30.938635224858466	122.54640278590512	7.76	357.3999999999999	29.999999999999996
412455680	1441070199	30.938671052321222	122.54640225194368	7.75	357.69999999999993	29.999999999999996
412455680	1441070200	30.93870703559828	122.54640173782676	7.74	357.99999999999994	29.999999999999996
412455680	1441070201	30.938743198347158	122.54640124956411	7.73	358.29999999999995	29.999999999999996
412455680	1441070202	30.938779564225403	122.54640079316556	7.72	358.59999999999997	29.999999999999996
412455680	1441070203	30.938816156890507	122.54640037464092	7.71	358.8999999999999	29.999999999999996
412455680	1441070204	30.938853	122.5464	7.7	359.19999999999993	29.999999999999996
412455680	1441070205	30.93889010897293	122.54639967287135	7.703225806451613	359.1516129032258	29.999999999999996
412455680	1441070206	30.93892746627447	122.54639938735822	7.706451612903226	359.1032258064516	29.999999999999996
412455680	1441070207	30.938965046131333	122.54639913518255	7.709677419354839	359.05483870967737	29.999999999999996
412455680	1441070208	30.939002822770192	122.54639890806632	7.712903225806452	359.00645161290316	29.999999999999996
412455680	1441070209	30.939040770417794	122.54639869773138	7.716129032258064	358.95806451612896	29.999999999999996
412455680	1441070210	30.939078863300782	122.54639849589968	7.719354838709678	358.9096774193548	29.999999999999996
412455680	1441070211	30.93911707564592	122.54639829429316	7.72258064516129	358.8612903225806	29.999999999999996
412455680	1441070212	30.93915538167987	122.54639808463361	7.725806451612903	358.8129032258064	29.999999999999996
412455680	1441070213	30.93919375562937	122.54639785864296	7.7290322580645165	358.7645161290322	29.999999999999996
412455680	1441070214	30.939232171721088	122.5463976080431	7.732258064516129	358.716129032258	29.999999999999996
412455680	1441070215	30.939270604181754	122.5463973245558	7.735483870967742	358.66774193548383	29.999999999999996
412455680	1441070216	30.939309027238053	122.54639699990294	7.7387096774193544	358.6193548387096	29.999999999999996
412455680	1441070217	30.93934741511672	122.54639662580638	7.741935483870968	358.5709677419354	29.999999999999996
412455680	1441070218	30.939385742044426	122.54639619398786	7.745161290322581	358.5225806451612	29.999999999999996
412455680	1441070219	30.939423982247916	122.5463956961692	7.748387096774193	358.47419354838706	29.999999999999996
412455680	1441070220	30.939462109953855	122.54639512407222	7.751612903225807	358.42580645161286	29.999999999999996
412455680	1441070221	30.939500099388994	122.54639446941867	7.754838709677419	358.37741935483865	29.999999999999996
412455680	1441070222	30.939537924780005	122.54639372393032	7.758064516129032	358.32903225806444	29.999999999999996
412455680	1441070223	30.939575560353592	122.54639287932893	7.7612903225806456	358.28064516129024	29.999999999999996
412455680	1441070224	30.939612980336488	122.54639192733623	7.764516129032258	358.2322580645161	29.999999999999996
412455680	1441070225	30.939650158955388	122.54639085967395	7.767741935483871	358.1838709677419	29.999999999999996
412455680	1441070226	30.939687070436996	122.54638966806384	7.7709677419354835	358.1354838709677	29.999999999999996
412455680	1441070227	30.939723689008026	122.54638834422757	7.774193548387097	358.08709677419347	29.999999999999996
412455680	1441070228	30.93975998889518	122.54638687988688	7.77741935483871	358.0387096774193	29.999999999999996
412455680	1441070229	30.939795944325166	122.54638526676347	7.780645161290322	357.9903225806451	29.999999999999996
412455680	1441070230	30.939831529524685	122.54638349657903	7.783870967741936	357.9419354838709	29.999999999999996
412455680	1441070231	30.939866718720452	122.54638156105521	7.787096774193548	357.8935483870967	29.999999999999996
412455680	1441070232	30.939901486139163	122.54637945191377	7.790322580645161	357.8451612903225	29.999999999999996
412455680	1441070233	30.939935806007515	122.54637716087629	7.793548387096774	357.79677419354834	29.999999999999996
412455680	1441070234	30.93996965255223	122.54637467966448	7.796774193548387	357.74838709677414	29.999999999999996
412455680	1441070235	30.940003	122.54637200000002	7.8	357.69999999999993	29.999999999999996
412455680	1441070236	30.94003584722349	122.54636912613732	7.79	357.8999999999999	29.999999999999996
412455680	1441070237	30.940068291679317	122.54636611246175	7.78	358.09999999999997	29.999999999999996
412455680	1441070238	30.940100455470038	122.54636302589165	7.77	358.29999999999995	29.999999999999996
412455680	1441070239	30.94013246069826	122.54635993334526	7.76	358.49999999999994	29.999999999999996
412455680	1441070240	30.940164429466567	122.54635690174099	7.75	358.69999999999993	29.999999999999996
412455680	1441070241	30.940196483877525	122.54635399799729	7.74	358.9	29.999999999999996
412455680	1441070242	30.940228746033757	122.54635128903269	7.73	359.09999999999997	29.999999999999996
412455680	1441070243	30.940261338037836	122.5463488417658	7.72	359.29999999999995	29.999999999999996
412455680	1441070244	30.940294381992384	122.54634672311533	7.71	359.49999999999994	29.999999999999996
412455680	1441070245	30.940328	122.54634500000002	7.7	359.7	29.999999999999996
412455680	1441070246	30.94036227775535	122.54634371693456	7.7	359.6444444444444	29.88888888888889
412455680	1441070247	30.94039715532134	122.54634282881698	7.7	359.58888888888885	29.77777777777778
412455680	1441070248	30.940432536352972	122.54634226814103	7.7	359.5333333333333	29.666666666666668
412455680	1441070249	30.94046832450523	122.54634196740044	7.7	359.47777777777776	29.555555555555557
412455680	1441070250	30.940504423433058	122.54634185908876	7.7	359.42222222222216	29.444444444444443
412455680	1441070251	30.940540736791473	122.54634187569953	7.7	359.3666666666666	29.333333333333332
412455680	1441070252	30.940577168235453	122.54634194972614	7.7	359.3111111111111	29.22222222222222
412455680	1441070253	30.940613621419978	122.54634201366189	7.7	359.25555555555553	29.111111111111114
412455680	1441070254	30.94065	122.546342	7.7	359.19999999999993	29.000000000000004
412455680	1441070255	30.94068622714388	122.54634185348958	7.7	359.09999999999997	29.000000000000004
412455680	1441070256	30.94072230407335	122.54634156790375	7.7	358.99999999999994	29.000000000000004
412455680	1441070257	30.94075825152349	122.54634114927164	7.7	358.9	29.000000000000004
412455680	1441070258	30.94079409022937	122.5463406036224	7.7	358.79999999999995	29.000000000000004
412455680	1441070259	30.940829840926085	122.54633993698516	7.7	358.69999999999993	29.000000000000004
412455680	1441070260	30.940865524348727	122.54633915538909	7.7	358.59999999999997	29.000000000000004
412455680	1441070261	30.94090116123235	122.54633826486337	7.7	358.49999999999994	29.000000000000004
412455680	1441070262	30.94093677231206	122.54633727143714	7.7	358.4	29.000000000000004
412455680	1441070263	30.940972378322908	122.54633618113964	7.7	358.29999999999995	29.000000000000004
412455680	1441070264	30.941007999999993	122.546335	7.7	358.19999999999993	29.000000000000004
412455680	1441070265	30.941043654496454	122.54633373422426	7.7	358.215	29.05
412455680	1441070266	30.9410793446377	122.54633239072578	7.7	358.22999999999996	29.1
412455680	1441070267	30.941115069667205	122.54633097659472	7.7	358.24499999999995	29.15
412455680	1441070268	30.941150828828448	122.54632949892122	7.7	358.25999999999993	29.200000000000003
412455680	1441070269	30.941186621364892	122.54632796479548	7.7	358.275	29.25
412455680	1441070270	30.941222446520005	122.54632638130771	7.7	358.28999999999996	29.300000000000004
412455680	1441070271	30.94125830353729	122.54632475554813	7.7	358.30499999999995	29.35
412455680	1441070272	30.941294191660198	122.54632309460689	7.7	358.31999999999994	29.400000000000002
412455680	1441070273	30.941330110132217	122.5463214055743	7.7	358.3349999999999	29.45
412455680	1441070274	30.941366058196802	122.54631969554055	7.7	358.34999999999997	29.499999999999996
412455680	1441070275	30.941402035097457	122.5463179715959	7.7	358.36499999999995	29.55
412455680	1441070276	30.941438040077657	122.5463162408306	7.7	358.37999999999994	29.599999999999998
412455680	1441070277	30.941474072380874	122.54631451033495	7.7	358.3949999999999	29.650000000000002
412455680	1441070278	30.941510131250563	122.5463127871992	7.7	358.40999999999997	29.699999999999996
412455680	1441070279	30.941546215930245	122.54631107851368	7.7	358.42499999999995	29.75
412455680	1441070280	30.941582325663365	122.54630939136862	7.7	358.43999999999994	29.799999999999997
412455680	1441070281	30.941618459693427	122.54630773285442	7.7	358.4549999999999	29.85
412455680	1441070282	30.941654617263907	122.54630611006135	7.7	358.46999999999997	29.9
412455680	1441070283	30.94169079761826	122.54630453007977	7.7	358.48499999999996	29.95
412455680	1441070284	30.941727	122.546303	7.7	358.49999999999994	29.999999999999996
412455680	1441070285	30.94176322199094	122.54630152337522	7.716666666666667	358.47499999999997	29.916666666666664
412455680	1441070286	30.941799454526272	122.54630008960987	7.733333333333333	358.44999999999993	29.833333333333332
412455680	1441070287	30.94183568687952	122.54629868457111	7.75	358.42499999999995	29.75
412455680	1441070288	30.941871908324277	122.54629729412619	7.766666666666667	358.3999999999999	29.666666666666668
412455680	1441070289	30.941908108134033	122.54629590414226	7.783333333333333	358.37499999999994	29.583333333333336
412455680	1441070290	30.94194427558235	122.54629450048643	7.800000000000001	358.34999999999997	29.499999999999996
412455680	1441070291	30.941980399942768	122.54629306902585	7.816666666666667	358.32499999999993	29.416666666666664
412455680	1441070292	30.94201647048881	122.54629159562766	7.833333333333334	358.29999999999995	29.333333333333332
412455680	1441070293	30.942052476494	122.54629006615892	7.8500000000000005	358.275	29.25
412455680	1441070294	30.942088407231914	122.5462884664867	7.866666666666667	358.24999999999994	29.166666666666668
412455680	1441070295	30.942124251976065	122.54628678247806	7.883333333333334	358.22499999999997	29.083333333333336
412455680	1441070296	30.942159999999994	122.546285	7.9	358.19999999999993	29.000000000000004
412455680	1441070297	30.942195646599266	122.54628311151129	7.9	358.18888888888887	29.000000000000004
412455680	1441070298	30.942231211157562	122.54628113583749	7.9	358.17777777777775	29.000000000000004
412455680	1441070299	30.94226671908062	122.54627909839596	7.9	358.16666666666663	29.000000000000004
412455680	1441070300	30.94230219577418	122.54627702460405	7.9	358.1555555555555	29.000000000000004
412455680	1441070301	30.94233766664397	122.54627493987924	7.9	358.1444444444444	29.000000000000004
412455680	1441070302	30.942373157095698	122.54627286963891	7.9	358.13333333333327	29.000000000000004
412455680	1441070303	30.94240869253513	122.54627083930059	7.9	358.1222222222222	29.000000000000004
412455680	1441070304	30.94244429836799	122.54626887428178	7.9	358.1111111111111	29.000000000000004
412455680	1441070305	30.942479999999993	122.54626700000001	7.9	358.09999999999997	29.000000000000004
412455680	1441070306	30.942515813484924	122.54626523308207	7.9	357.7777777777777	29.000000000000004
412455680	1441070307	30.94255171746857	122.54626355499128	7.9	357.4555555555555	29.000000000000004
412455680	1441070308	30.94258768124479	122.54626193840015	7.9	357.13333333333327	29.000000000000004
412455680	1441070309	30.942623674107395	122.54626035598109	7.9	356.8111111111111	29.000000000000004
412455680	1441070310	30.94265966535019	122.54625878040655	7.9	356.4888888888888	29.000000000000004
412455680	1441070311	30.94269562426703	122.54625718434886	7.9	356.16666666666663	29.000000000000004
412455680	1441070312	30.942731520151728	122.54625554048035	7.9	355.8444444444444	29.000000000000004
412455680	1441070313	30.942767322298113	122.54625382147331	7.9	355.5222222222222	29.000000000000004
412455680	1441070314	30.942803000000005	122.546252	7.9	355.19999999999993	29.000000000000004
412455680	1441070315	30.94283854437401	122.54625005659511	7.880000000000001	355.71999999999997	29.000000000000004
412455680	1441070316	30.942874033827888	122.5462480032433	7.86	356.23999999999995	29.000000000000004
412455680	1441070317	30.9429095685922	122.54624585979168	7.84	356.75999999999993	29.000000000000004
412455680	1441070318	30.94294524889747	122.54624364608746	7.82	357.28	29.000000000000004
412455680	1441070319	30.942981174974243	122.54624138197778	7.800000000000001	357.79999999999995	29.000000000000004
412455680	1441070320	30.94301744705309	122.54623908730981	7.78	358.31999999999994	29.000000000000004
412455680	1441070321	30.943054165364554	122.54623678193083	7.76	358.8399999999999	29.000000000000004
412455680	1441070322	30.943091430139155	122.54623448568803	7.74	359.35999999999996	29.000000000000004
412455680	1441070323	30.94312934160747	122.54623221842866	7.720000000000001	359.87999999999994	29.000000000000004
412455680	1441070324	30.943168000000004	122.54623	7.7	0.3999999999999489	29.000000000000004
412455680	1441070325	30.943207453552397	122.54622784687108	7.7	0.29999999999995314	29.090909090909093
412455680	1441070326	30.943247542520506	122.54622576199797	7.7	0.19999999999995705	29.18181818181818
412455680	1441070327	30.943288055165297	122.54622374495848	7.7	0.09999999999996104	29.272727272727277
412455680	1441070328	30.9433287797477	122.5462217953305	7.7	359.99999999999994	29.363636363636367
412455680	1441070329	30.943369504528732	122.54621991269187	7.7	359.9	29.454545454545457
412455680	1441070330	30.943410017769327	122.54621809662048	7.7	359.79999999999995	29.545454545454543
412455680	1441070331	30.94345010773045	122.54621634669428	7.7	359.7	29.636363636363633
412455680	1441070332	30.9434895626731	122.54621466249117	7.7	359.59999999999997	29.727272727272723
412455680	1441070333	30.943528170858244	122.54621304358912	7.7	359.5	29.81818181818182
412455680	1441070334	30.943565720546875	122.54621148956606	7.7	359.4	29.90909090909091
412455680	1441070335	30.94360199999999	122.54621000000002	7.7	359.3	29.999999999999996
412455680	1441070336	30.943636877838625	122.54620857251444	7.711111111111111	359.2111111111111	29.999999999999996
412455680	1441070337	30.943670544123847	122.54620719691484	7.722222222222222	359.1222222222222	29.999999999999996
412455680	1441070338	30.943703269276842	122.54620586105214	7.733333333333333	359.0333333333333	29.999999999999996
412455680	1441070339	30.943735323718705	122.54620455277731	7.7444444444444445	358.9444444444444	29.999999999999996
412455680	1441070340	30.943766977870553	122.54620325994117	7.7555555555555555	358.8555555555555	29.999999999999996
412455680	1441070341	30.943798502153513	122.54620197039459	7.766666666666667	358.76666666666665	29.999999999999996
412455680	1441070342	30.943830166988665	122.54620067198837	7.777777777777778	358.67777777777775	29.999999999999996
412455680	1441070343	30.943862242797138	122.54619935257325	7.788888888888889	358.58888888888885	29.999999999999996
412455680	1441070344	30.943895000000005	122.54619800000002	7.8	358.49999999999994	29.999999999999996
412455680	1441070345	30.94392864381669	122.54619660688758	7.8	358.38333333333327	29.999999999999996
412455680	1441070346	30.94396311865997	122.54619518492788	7.8	358.2666666666666	29.999999999999996
412455680	1441070347	30.94399830374095	122.54619375058118	7.8	358.15	29.999999999999996
412455680	1441070348	30.94403407827073	122.54619232030772	7.8	358.0333333333333	29.999999999999996
412455680	1441070349	30.944070321460405	122.5461909105678	7.8	357.91666666666663	29.999999999999996
412455680	1441070350	30.944106912521143	122.54618953782177	7.8	357.79999999999995	29.999999999999996
412455680	1441070351	30.94414373066401	122.54618821853	7.8	357.6833333333333	29.999999999999996
412455680	1441070352	30.944180655100137	122.54618696915287	7.8	357.5666666666666	29.999999999999996
412455680	1441070353	30.944217565040685	122.5461858061508	7.8	357.45	29.999999999999996
412455680	1441070354	30.944254339696748	122.5461847459843	7.8	357.3333333333333	29.999999999999996
412455680	1441070355	30.944290858279476	122.54618380511387	7.8	357.21666666666664	29.999999999999996
412455680	1441070356	30.944327	122.54618300000001	7.8	357.09999999999997	29.999999999999996
412455680	1441070357	30.944362681948014	122.54618234082209	7.777777777777778	357.6222222222222	30.111111111111107
412455680	1441070358	30.94439797272753	122.54618181263457	7.7555555555555555	358.1444444444444	30.222222222222218
412455680	1441070359	30.944432978821098	122.54618139421069	7.733333333333333	358.66666666666663	30.333333333333332
412455680	1441070360	30.944467806711245	122.54618106432366	7.711111111111111	359.18888888888887	30.444444444444443
412455680	1441070361	30.944502562880547	122.54618080174659	7.688888888888888	359.71111111111105	30.555555555555554
412455680	1441070362	30.94453735381153	122.54618058525261	7.666666666666666	0.23333333333329165	30.666666666666664
412455680	1441070363	30.944572285986744	122.54618039361486	7.644444444444444	0.7555555555555106	30.77777777777778
412455680	1441070364	30.944607465888712	122.54618020560632	7.622222222222222	1.27777777777773	30.88888888888889
412455680	1441070365	30.944643000000003	122.54618000000002	7.6	1.7999999999999492	31.0
412455680	1441070366	30.94467897102961	122.5461797593333	7.6066666666666665	1.746666666666616	30.966666666666665
412455680	1441070367	30.944715366592707	122.54617948120084	7.613333333333333	1.6933333333332825	30.933333333333334
412455680	1441070368	30.944752150530903	122.54617916696161	7.619999999999999	1.6399999999999493	30.9
412455680	1441070369	30.94478928668582	122.54617881797458	7.626666666666666	1.5866666666666158	30.866666666666664
412455680	1441070370	30.944826738899117	122.5461784355988	7.633333333333333	1.5333333333332826	30.833333333333336
412455680	1441070371	30.9448644710124	122.54617802119324	7.64	1.4799999999999494	30.799999999999997
412455680	1441070372	30.944902446867346	122.54617757611696	7.6466666666666665	1.426666666666616	30.766666666666662
412455680	1441070373	30.944940630305545	122.54617710172887	7.653333333333333	1.3733333333332827	30.733333333333334
412455680	1441070374	30.944978985168667	122.5461765993881	7.66	1.3199999999999492	30.7
412455680	1441070375	30.945017475298357	122.54617607045357	7.666666666666666	1.2666666666666158	30.666666666666664
412455680	1441070376	30.945056064536228	122.54617551628435	7.673333333333333	1.2133333333332825	30.633333333333333
412455680	1441070377	30.94509471672394	122.54617493823946	7.68	1.1599999999999493	30.599999999999998
412455680	1441070378	30.945133395703127	122.54617433767791	7.6866666666666665	1.1066666666666158	30.566666666666663
412455680	1441070379	30.945172065315408	122.54617371595873	7.693333333333333	1.0533333333332826	30.533333333333335
412455680	1441070380	30.94521068940248	122.54617307444097	7.699999999999999	0.9999999999999494	30.5
412455680	1441070381	30.945249231805946	122.54617241448366	7.706666666666666	0.9466666666666159	30.46666666666666
412455680	1441070382	30.945287656367473	122.54617173744586	7.713333333333333	0.8933333333332826	30.433333333333334
412455680	1441070383	30.945325926928685	122.54617104468657	7.72	0.8399999999999491	30.4
412455680	1441070384	30.94536400733124	122.54617033756489	7.726666666666667	0.7866666666666159	30.366666666666664
412455680	1441070385	30.945401861416784	122.54616961743986	7.733333333333333	0.7333333333332824	30.333333333333332
412455680	1441070386	30.94543945302698	122.54616888567054	7.74	0.6799999999999492	30.299999999999997
412455680	1441070387	30.945476746003465	122.54616814361596	7.746666666666666	0.6266666666666159	30.266666666666662
412455680	1441070388	30.945513704187885	122.54616739263524	7.753333333333333	0.5733333333332824	30.233333333333334
412455680	1441070389	30.9455502914219	122.54616663408741	7.76	0.5199999999999492	30.2
412455680	1441070390	30.94558647154716	122.54616586933159	7.766666666666667	0.4666666666666159	30.166666666666664
412455680	1441070391	30.945622208405318	122.54616509972679	7.773333333333333	0.4133333333332824	30.133333333333333
412455680	1441070392	30.945657465838025	122.54616432663217	7.779999999999999	0.3599999999999492	30.099999999999998
412455680	1441070393	30.945692207686935	122.54616355140674	7.786666666666666	0.3066666666666159	30.066666666666663
412455680	1441070394	30.94572639779371	122.54616277540967	7.793333333333333	0.25333333333328245	30.033333333333335
412455680	1441070395	30.945759999999993	122.546162	7.8	0.1999999999999492	29.999999999999996
412455680	1441070396	30.945793006335627	122.54616122511088	7.7727272727272725	0.32727272727267637	29.90909090909091
412455680	1441070397	30.94582552158309	122.5461604449716	7.745454545454545	0.4545454545454037	29.81818181818182
412455680	1441070398	30.945857678713022	122.54615965238547	7.718181818181818	0.5818181818181308	29.727272727272723
412455680	1441070399	30.945889610696124	122.54615884015574	7.6909090909090905	0.7090909090908581	29.636363636363633
412455680	1441070400	30.945921450503	122.5461580010857	7.663636363636363	0.8363636363635855	29.545454545454543
412455680	1441070401	30.945953331104327	122.5461571279786	7.636363636363637	0.9636363636363128	29.454545454545457
412455680	1441070402	30.94598538547073	122.5461562136377	7.609090909090909	1.09090909090904	29.363636363636367
412455680	1441070403	30.946017746572863	122.54615525086619	7.581818181818182	1.2181818181817674	29.272727272727277
412455680	1441070404	30.94605054738136	122.5461542324673	7.554545454545455	1.3454545454544946	29.18181818181818
412455680	1441070405	30.946083920866865	122.54615315124417	7.527272727272727	1.4727272727272218	29.090909090909093
412455680	1441070406	30.946117999999988	122.546152	7.5	1.5999999999999492	29.000000000000004
412455680	1441070407	30.946152872895876	122.54615077648482	7.54	1.0899999999999506	29.000000000000004
412455680	1441070408	30.94618844824772	122.54614949823623	7.58	0.579999999999952	29.000000000000004
412455680	1441070409	30.94622458989319	122.5461481877388	7.62	0.06999999999995331	29.000000000000004
412455680	1441070410	30.946261161669987	122.54614686747709	7.66	359.55999999999995	29.000000000000004
412455680	1441070411	30.94629802741581	122.54614555993577	7.7	359.04999999999995	29.000000000000004
412455680	1441070412	30.946335050968365	122.54614428759947	7.74	358.53999999999996	29.000000000000004
412455680	1441070413	30.946372096165344	122.54614307295297	7.78	358.03	29.000000000000004
412455680	1441070414	30.946409026844456	122.546141938481	7.82	357.52	29.000000000000004
412455680	1441070415	30.94644570684344	122.5461409066684	7.86	357.00999999999993	29.000000000000004
412455680	1441070416	30.946481999999996	122.54614	7.9	356.49999999999994	29.000000000000004
412455680	1441070417	30.94651781985868	122.5461392297378	7.888888888888889	356.63333333333327	29.000000000000004
412455680	1441070418	30.94655327879134	122.54613856225248	7.877777777777778	356.76666666666665	29.000000000000004
412455680	1441070419	30.946588538876682	122.54613795269162	7.866666666666667	356.9	29.000000000000004
412455680	1441070420	30.94662376219334	122.54613735620282	7.855555555555556	357.0333333333333	29.000000000000004
412455680	1441070421	30.946659110820015	122.5461367279336	7.844444444444444	357.16666666666663	29.000000000000004
412455680	1441070422	30.946694746835366	122.54613602303137	7.833333333333333	357.29999999999995	29.000000000000004
412455680	1441070423	30.94673083231805	122.54613519664353	7.822222222222222	357.4333333333333	29.000000000000004
412455680	1441070424	30.94676752934671	122.54613420391733	7.811111111111111	357.5666666666666	29.000000000000004
412455680	1441070425	30.946804999999998	122.54613299999998	7.8	357.69999999999993	29.000000000000004
412455680	1441070426	30.946843356443384	122.54613155256092	7.85	357.19999999999993	29.000000000000004
412455680	1441070427	30.94688251118954	122.54612987935873	7.9	356.69999999999993	29.000000000000004
412455680	1441070428	30.94692232683796	122.54612801067444	7.95	356.19999999999993	29.000000000000004
412455680	1441070429	30.94696266598817	122.54612597678909	8.0	355.69999999999993	29.000000000000004
412455680	1441070430	30.947003391239683	122.5461238079837	8.05	355.19999999999993	29.000000000000004
412455680	1441070431	30.947044365192014	122.54612153453954	8.1	354.69999999999993	29.000000000000004
412455680	1441070432	30.94708545044467	122.54611918673776	8.15	354.19999999999993	29.000000000000004
412455680	1441070433	30.947126509597187	122.54611679485964	8.200000000000001	353.69999999999993	29.000000000000004
412455680	1441070434	30.94716740524911	122.54611438918657	8.25	353.19999999999993	29.000000000000004
412455680	1441070435	30.947207999999993	122.54611200000001	8.3	352.69999999999993	29.000000000000004
412455680	1441070436	30.947248179935727	122.5461096541674	8.265	353.07499999999993	29.05
412455680	1441070437	30.947287925087682	122.54610736490021	8.23	353.44999999999993	29.1
412455680	1441070438	30.94732723897358	122.54610514199602	8.195	353.82499999999993	29.15
412455680	1441070439	30.94736612511112	122.54610299525231	8.16	354.19999999999993	29.200000000000003
412455680	1441070440	30.947404587018063	122.5461009344666	8.125	354.57499999999993	29.25
412455680	1441070441	30.947442628212094	122.54609896943643	8.09	354.94999999999993	29.300000000000004
412455680	1441070442	30.947480252210962	122.54609710995938	8.055	355.32499999999993	29.35
412455680	1441070443	30.947517462532392	122.54609536583301	8.02	355.69999999999993	29.400000000000002
412455680	1441070444	30.947554262694084	122.54609374685494	7.985	356.07499999999993	29.45
412455680	1441070445	30.947590656213787	122.54609226282267	7.95	356.44999999999993	29.499999999999996
412455680	1441070446	30.947626646609216	122.54609092353387	7.915	356.82499999999993	29.55
412455680	1441070447	30.94766223739809	122.54608973878615	7.88	357.19999999999993	29.599999999999998
412455680	1441070448	30.947697432098142	122.54608871837713	7.845	357.57499999999993	29.650000000000002
412455680	1441070449	30.947732234227082	122.54608787210444	7.81	357.94999999999993	29.699999999999996
412455680	1441070450	30.947766647302664	122.54608720976573	7.775	358.32499999999993	29.75
412455680	1441070451	30.947800674842565	122.54608674115863	7.74	358.69999999999993	29.799999999999997
412455680	1441070452	30.947834320364517	122.54608647608084	7.705	359.07499999999993	29.85
412455680	1441070453	30.947867587386273	122.54608642433001	7.67	359.44999999999993	29.9
412455680	1441070454	30.94790047942552	122.54608659570385	7.635	359.82499999999993	29.95
412455680	1441070455	30.947932999999992	122.54608700000001	7.6	0.19999999999994938	29.999999999999996
412455680	1441070456	30.947965169745583	122.54608763603031	7.6090909090909085	0.1636363636363139	29.999999999999996
412455680	1441070457	30.947997077770868	122.5460884586629	7.618181818181818	0.12727272727267866	29.999999999999996
412455680	1441070458	30.94802883030262	122.54608941178002	7.627272727272727	0.09090909090904344	29.999999999999996
412455680	1441070459	30.948060533567578	122.54609043926378	7.636363636363636	0.054545454545408205	29.999999999999996
412455680	1441070460	30.948092293792538	122.54609148499624	7.6454545454545455	0.018181818181772974	29.999999999999996
412455680	1441070461	30.94812421720422	122.54609249285939	7.654545454545454	359.98181818181814	29.999999999999996
412455680	1441070462	30.948156410029394	122.54609340673517	7.663636363636364	359.9454545454545	29.999999999999996
412455680	1441070463	30.948188978494798	122.54609417050537	7.672727272727273	359.9090909090909	29.999999999999996
412455680	1441070464	30.948222028827214	122.54609472805183	7.681818181818182	359.8727272727272	29.999999999999996
412455680	1441070465	30.94825566725336	122.54609502325616	7.690909090909091	359.8363636363636	29.999999999999996
412455680	1441070466	30.948290000000004	122.546095	7.7	359.79999999999995	29.999999999999996
412455680	1441070467	30.948325091408908	122.54609462725873	7.69	359.97999999999996	29.999999999999996
412455680	1441070468	30.948360838281904	122.54609397438347	7.68	0.15999999999995904	29.999999999999996
412455680	1441070469	30.948397095535885	122.54609313581926	7.67	0.3399999999999578	29.999999999999996
412455680	1441070470	30.948433718087713	122.5460922060114	7.66	0.5199999999999565	29.999999999999996
412455680	1441070471	30.9484705608543	122.54609127940526	7.65	0.6999999999999552	29.999999999999996
412455680	1441070472	30.948507478752532	122.54609045044641	7.64	0.879999999999954	29.999999999999996
412455680	1441070473	30.948544326699302	122.54608981358054	7.63	1.0599999999999528	29.999999999999996
412455680	1441070474	30.94858095961153	122.54608946325348	7.62	1.2399999999999516	29.999999999999996
412455680	1441070475	30.948617232406132	122.54608949391128	7.609999999999999	1.4199999999999502	29.999999999999996
412455680	1441070476	30.948653	122.54609000000002	7.6	1.599999999999949	29.999999999999996
412455680	1441070477	30.948688174600054	122.54609104231334	7.6	1.777777777777727	30.111111111111107
412455680	1441070478	30.948722897573123	122.5460925470341	7.6	1.9555555555555046	30.222222222222218
412455680	1441070479	30.94875736757599	122.5460944066925	7.6	2.1333333333332822	30.333333333333332
412455680	1441070480	30.948791783265474	122.54609651381845	7.6	2.3111111111110603	30.444444444444443
412455680	1441070481	30.94882634329835	122.54609876094173	7.6	2.4888888888888383	30.555555555555554
412455680	1441070482	30.94886124633145	122.54610104059208	7.6	2.666666666666616	30.666666666666664
412455680	1441070483	30.948896691021552	122.54610324529901	7.6	2.8444444444443935	30.77777777777778
412455680	1441070484	30.94893287602547	122.5461052675919	7.6	3.022222222222171	30.88888888888889
412455680	1441070485	30.94897	122.546107	7.6	3.1999999999999487	31.0
412455680	1441070486	30.949008193014333	122.54610836231558	7.59	3.5899999999999492	31.0
412455680	1441070487	30.949047310787098	122.54610938338344	7.58	3.979999999999949	31.0
412455680	1441070488	30.949087140449407	122.54611011931173	7.569999999999999	4.3699999999999495	31.0
412455680	1441070489	30.949127469132257	122.54611062620864	7.56	4.759999999999949	31.0
412455680	1441070490	30.949168083966697	122.5461109601824	7.55	5.149999999999949	31.0
412455680	1441070491	30.949208772083797	122.5461111773414	7.54	5.539999999999948	31.0
412455680	1441070492	30.9492493206146	122.54611133379404	7.53	5.929999999999948	31.0
412455680	1441070493	30.9492895166902	122.54611148564892	7.52	6.319999999999949	31.0
412455680	1441070494	30.94932914744164	122.54611168901465	7.51	6.7099999999999485	31.0
412455680	1441070495	30.949367999999996	122.54611200000001	7.5	7.099999999999948	31.0
412455680	1441070496	30.94940592160258	122.54611246134091	7.53	6.109999999999951	31.0
412455680	1441070497	30.94944299991143	122.54611306228192	7.56	5.119999999999953	31.0
412455680	1441070498	30.94947938269484	122.54611377869463	7.59	4.1299999999999555	31.0
412455680	1441070499	30.94951521772104	122.54611458645063	7.62	3.1399999999999575	31.0
412455680	1441070500	30.94955065275834	122.54611546142148	7.65	2.1499999999999595	31.0
412455680	1441070501	30.949585835574972	122.54611637947866	7.68	1.159999999999962	31.0
412455680	1441070502	30.949620913939206	122.54611731649372	7.71	0.16999999999996399	31.0
412455680	1441070503	30.949656035619295	122.54611824833799	7.74	359.17999999999995	31.0
412455680	1441070504	30.94969134838347	122.54611915088297	7.77	358.18999999999994	31.0
412455680	1441070505	30.949727000000003	122.54612000000002	7.8	357.2	31.0
412455680	1441070506	30.949763088575065	122.54612077631612	7.79	357.91999999999996	30.9
412455680	1441070507	30.94979951356661	122.54612147948097	7.78	358.64	30.799999999999997
412455680	1441070508	30.949836124770535	122.54612211389998	7.77	359.35999999999996	30.7
412455680	1441070509	30.949872771982704	122.54612268397845	7.76	0.07999999999996203	30.599999999999998
412455680	1441070510	30.949909304999085	122.54612319412179	7.75	0.7999999999999597	30.5
412455680	1441070511	30.949945573615487	122.5461236487354	7.74	1.5199999999999578	30.4
412455680	1441070512	30.949981427627897	122.54612405222461	7.73	2.2399999999999554	30.299999999999997
412455680	1441070513	30.95001671683217	122.54612440899483	7.72	2.9599999999999533	30.2
412455680	1441070514	30.95005129102422	122.54612472345151	7.71	3.6799999999999518	30.099999999999998
412455680	1441070515	30.950085	122.546125	7.7	4.399999999999949	29.999999999999996
412455680	1441070516	30.95011775836675	122.5461252439473	7.718181818181819	3.554545454545409	29.999999999999996
412455680	1441070517	30.95014973997716	122.54612546420651	7.736363636363636	2.7090909090908677	29.999999999999996
412455680	1441070518	30.950181183495275	122.54612567059233	7.754545454545455	1.8636363636363271	29.999999999999996
412455680	1441070519	30.950212327585103	122.54612587291942	7.772727272727273	1.018181818181786	29.999999999999996
412455680	1441070520	30.950243410910684	122.54612608100246	7.790909090909091	0.1727272727272455	29.999999999999996
412455680	1441070521	30.95027467213606	122.54612630465616	7.8090909090909095	359.3272727272727	29.999999999999996
412455680	1441070522	30.95030634992522	122.54612655369522	7.827272727272727	358.48181818181814	29.999999999999996
412455680	1441070523	30.95033868294219	122.5461268379344	7.845454545454546	357.6363636363636	29.999999999999996
412455680	1441070524	30.950371909850972	122.54612716718842	7.863636363636364	356.79090909090905	29.999999999999996
412455680	1441070525	30.95040626931558	122.54612755127202	7.881818181818182	355.94545454545454	29.999999999999996
412455680	1441070526	30.950442	122.546128	7.9	355.1	29.999999999999996
412455680	1441070527	30.950479255985773	122.54612851829413	7.877777777777778	355.97777777777776	29.999999999999996
412455680	1441070528	30.950517853024593	122.54612909150433	7.855555555555556	356.85555555555555	29.999999999999996
412455680	1441070529	30.950557522285727	122.54612970008746	7.833333333333334	357.7333333333333	29.999999999999996
412455680	1441070530	30.950597994938427	122.54613032450042	7.811111111111112	358.6111111111111	29.999999999999996
412455680	1441070531	30.950639002151966	122.54613094520002	7.788888888888889	359.4888888888889	29.999999999999996
412455680	1441070532	30.95068027509562	122.54613154264301	7.766666666666667	0.3666666666666333	29.999999999999996
412455680	1441070533	30.950721544938634	122.5461320972862	7.7444444444444445	1.2444444444444056	29.999999999999996
412455680	1441070534	30.950762542850338	122.54613258958629	7.722222222222222	2.122222222222178	29.999999999999996
412455680	1441070535	30.950802999999997	122.54613299999998	7.7	2.9999999999999503	29.999999999999996
412455680	1441070536	30.950842702233967	122.5461333132445	7.705	2.774999999999949	29.95
412455680	1441070537	30.950881654106738	122.54613353107933	7.71	2.5499999999999488	29.9
412455680	1441070538	30.95091991484984	122.54613365952461	7.715	2.324999999999948	29.85
412455680	1441070539	30.950957543694827	122.54613370460038	7.72	2.0999999999999477	29.799999999999997
412455680	1441070540	30.950994599873237	122.54613367232677	7.725	1.8749999999999474	29.75
412455680	1441070541	30.951031142616596	122.54613356872393	7.73	1.6499999999999468	29.699999999999996
412455680	1441070542	30.951067231156447	122.54613339981195	7.735	1.4249999999999463	29.650000000000002
412455680	1441070543	30.95110292472431	122.54613317161096	7.74	1.199999999999946	29.599999999999998
412455680	1441070544	30.951138282551717	122.54613289014117	7.745	0.9749999999999457	29.55
412455680	1441070545	30.95117336387021	122.5461325614227	7.75	0.7499999999999454	29.499999999999996
412455680	1441070546	30.951208227911305	122.54613219147568	7.755	0.5249999999999447	29.45
412455680	1441070547	30.951242933906535	122.54613178632034	7.76	0.29999999999994437	29.400000000000002
412455680	1441070548	30.951277541087414	122.54613135197683	7.765	0.07499999999994404	29.35
412455680	1441070549	30.95131210868548	122.54613089446534	7.77	359.84999999999997	29.300000000000004
412455680	1441070550	30.95134669593225	122.54613041980605	7.775	359.62499999999994	29.25
412455680	1441070551	30.95138136205927	122.54612993401919	7.78	359.3999999999999	29.200000000000003
412455680	1441070552	30.95141616629802	122.54612944312493	7.785	359.17499999999995	29.15
412455680	1441070553	30.95145116788005	122.54612895314351	7.79	358.94999999999993	29.1
412455680	1441070554	30.951486426036873	122.54612847009511	7.795	358.72499999999997	29.05
412455680	1441070555	30.951522000000004	122.546128	7.8	358.49999999999994	29.000000000000004
412455680	1441070556	30.951557920861042	122.54612754854244	7.79	359.0299999999999	29.000000000000004
412455680	1441070557	30.951594107151948	122.54612712006303	7.78	359.55999999999995	29.000000000000004
412455680	1441070558	30.951630449264766	122.54612671856637	7.77	0.08999999999994311	29.000000000000004
412455680	1441070559	30.951666837591524	122.54612634805717	7.76	0.6199999999999439	29.000000000000004
412455680	1441070560	30.951703162524296	122.54612601254007	7.75	1.1499999999999448	29.000000000000004
412455680	1441070561	30.951739314455114	122.54612571601973	7.74	1.6799999999999455	29.000000000000004
412455680	1441070562	30.951775183776036	122.54612546250087	7.73	2.2099999999999467	29.000000000000004
412455680	1441070563	30.951810660879115	122.54612525598814	7.72	2.7399999999999474	29.000000000000004
412455680	1441070564	30.95184563615642	122.5461251004863	7.71	3.2699999999999476	29.000000000000004
412455680	1441070565	30.95188	122.546125	7.7	3.7999999999999488	29.000000000000004
412455680	1441070566	30.951913684906074	122.54612495563198	7.71	3.15999999999995	29.000000000000004
412455680	1441070567	30.951946791787556	122.5461249568768	7.72	2.5199999999999507	29.000000000000004
412455680	1441070568	30.951979463661495	122.54612499032703	7.73	1.879999999999952	29.000000000000004
412455680	1441070569	30.95201184354494	122.54612504257517	7.74	1.2399999999999527	29.000000000000004
412455680	1441070570	30.952044074454953	122.54612510021379	7.75	0.5999999999999536	29.000000000000004
412455680	1441070571	30.95207629940856	122.54612514983533	7.76	359.96	29.000000000000004
412455680	1441070572	30.952108661422844	122.5461251780323	7.77	359.31999999999994	29.000000000000004
412455680	1441070573	30.952141303514814	122.54612517139712	7.78	358.67999999999995	29.000000000000004
412455680	1441070574	30.952174368701517	122.54612511652222	7.79	358.03999999999996	29.000000000000004
412455680	1441070575	30.95220799999999	122.546125	7.8	357.4	29.000000000000004
412455680	1441070576	30.95224230195204	122.54612481156715	7.8	357.3909090909091	29.000000000000004
412455680	1441070577	30.95227722519853	122.54612455353748	7.8	357.3818181818181	29.000000000000004
412455680	1441070578	30.95231268190513	122.54612423136902	7.8	357.3727272727272	29.000000000000004
412455680	1441070579	30.95234858423748	122.5461238505199	7.8	357.3636363636363	29.000000000000004
412455680	1441070580	30.952384844361223	122.54612341644827	7.8	357.3545454545454	29.000000000000004
412455680	1441070581	30.95242137444202	122.54612293461217	7.8	357.3454545454545	29.000000000000004
412455680	1441070582	30.952458086645542	122.54612241046976	7.8	357.3363636363636	29.000000000000004
412455680	1441070583	30.952494893137434	122.5461218494792	7.8	357.3272727272727	29.000000000000004
412455680	1441070584	30.952531706083377	122.5461212570986	7.8	357.31818181818176	29.000000000000004
412455680	1441070585	30.952568437649003	122.54612063878615	7.8	357.30909090909086	29.000000000000004
412455680	1441070586	30.952605	122.54612000000002	7.8	357.29999999999995	29.000000000000004
412455680	1441070587	30.952641326046415	122.54611934572712	7.7894736842105265	357.4894736842105	29.05263157894737
412455680	1441070588	30.95267743167588	122.54611867906927	7.778947368421052	357.678947368421	29.105263157894736
412455680	1441070589	30.952713353520394	122.54611800265701	7.768421052631579	357.86842105263156	29.157894736842103
412455680	1441070590	30.95274912821197	122.54611731912092	7.757894736842105	358.05789473684206	29.210526315789476
412455680	1441070591	30.952784792382644	122.54611663109154	7.747368421052632	358.2473684210526	29.263157894736846
412455680	1441070592	30.952820382664406	122.5461159411994	7.7368421052631575	358.4368421052631	29.315789473684212
412455680	1441070593	30.952855935689264	122.54611525207511	7.726315789473684	358.62631578947367	29.36842105263158
412455680	1441070594	30.95289148808923	122.5461145663492	7.71578947368421	358.81578947368416	29.421052631578945
412455680	1441070595	30.95292707649632	122.54611388665222	7.705263157894737	359.0052631578947	29.473684210526315
412455680	1441070596	30.95296273754253	122.54611321561477	7.694736842105263	359.1947368421052	29.52631578947369
412455680	1441070597	30.952998507859878	122.54611255586738	7.684210526315789	359.38421052631577	29.578947368421055
412455680	1441070598	30.953034424080368	122.54611191004066	7.673684210526315	359.57368421052627	29.63157894736842
412455680	1441070599	30.953070522836	122.54611128076515	7.663157894736842	359.7631578947368	29.684210526315788
412455680	1441070600	30.95310684075877	122.54611067067142	7.652631578947368	359.9526315789473	29.736842105263154
412455680	1441070601	30.9531434144807	122.54611008239007	7.6421052631578945	0.14210526315784688	29.789473684210524
412455680	1441070602	30.95318028063378	122.54610951855167	7.63157894736842	0.33157894736837246	29.842105263157897
412455680	1441070603	30.95321747585004	122.54610898178682	7.621052631578947	0.521052631578898	29.894736842105264
412455680	1441070604	30.953255036761448	122.54610847472607	7.610526315789473	0.7105263157894236	29.94736842105263
412455680	1441070605	30.95329300000001	122.54610800000002	7.6	0.8999999999999488	29.999999999999996
412455680	1441070606	30.953331385301876	122.54610756007091	7.595	1.1899999999999493	29.999999999999996
412455680	1441070607	30.95337014481984	122.54610715672749	7.59	1.4799999999999494	29.999999999999996
412455680	1441070608	30.953409213810833	122.54610679159022	7.585	1.7699999999999492	29.999999999999996
412455680	1441070609	30.95344852753176	122.54610646627948	7.58	2.059999999999949	29.999999999999996
412455680	1441070610	30.95348802123956	122.54610618241571	7.574999999999999	2.3499999999999495	29.999999999999996
412455680	1441070611	30.95352763019117	122.54610594161935	7.569999999999999	2.639999999999949	29.999999999999996
412455680	1441070612	30.95356728964352	122.54610574551083	7.5649999999999995	2.9299999999999495	29.999999999999996
412455680	1441070613	30.953606934853553	122.5461055957106	7.56	3.219999999999949	29.999999999999996
412455680	1441070614	30.95364650107822	122.54610549383908	7.555	3.509999999999949	29.999999999999996
412455680	1441070615	30.953685923574415	122.54610544151677	7.55	3.7999999999999496	29.999999999999996
412455680	1441070616	30.95372513759914	122.54610544036409	7.545	4.089999999999949	29.999999999999996
412455680	1441070617	30.953764078409293	122.54610549200149	7.54	4.379999999999948	29.999999999999996
412455680	1441070618	30.953802681261834	122.54610559804946	7.535	4.669999999999949	29.999999999999996
412455680	1441070619	30.95384088141371	122.54610576012846	7.53	4.959999999999949	29.999999999999996
412455680	1441070620	30.953878614121866	122.54610597985892	7.525	5.2499999999999485	29.999999999999996
412455680	1441070621	30.953915814643224	122.54610625886136	7.52	5.539999999999949	29.999999999999996
412455680	1441070622	30.953952418234785	122.54610659875623	7.515	5.8299999999999494	29.999999999999996
412455680	1441070623	30.953988360153456	122.54610700116396	7.51	6.119999999999949	29.999999999999996
412455680	1441070624	30.954023575656212	122.54610746770508	7.505	6.4099999999999495	29.999999999999996
412455680	1441070625	30.954057999999993	122.54610800000002	7.5	6.699999999999949	29.999999999999996
412455680	1441070626	30.95409160195554	122.54610859937333	7.54	5.66999999999994	30.099999999999998
412455680	1441070627	30.954124484348682	122.54610926596597	7.58	4.639999999999932	30.2
412455680	1441070628	30.95415678351902	122.54610999962286	7.62	3.609999999999925	30.299999999999997
412455680	1441070629	30.95418863580619	122.54611080018903	7.66	2.5799999999999166	30.4
412455680	1441070630	30.95422017754978	122.54611166750945	7.7	1.5499999999999083	30.5
412455680	1441070631	30.954251545089388	122.5461126014291	7.74	0.5199999999999009	30.599999999999998
412455680	1441070632	30.95428287476462	122.546113601793	7.78	359.4899999999999	30.7
412455680	1441070633	30.954314302915062	122.5461146684461	7.82	358.45999999999987	30.799999999999997
412455680	1441070634	30.954345965880332	122.54611580123344	7.86	357.4299999999999	30.9
412455680	1441070635	30.954377999999984	122.546117	7.9	356.39999999999986	31.0
412455680	1441070636	30.95441052518643	122.54611826346627	7.881818181818182	356.8181818181817	31.0
412455680	1441070637	30.95444359564313	122.5461195858547	7.863636363636364	357.23636363636354	31.0
412455680	1441070638	30.95447724914638	122.54612096026315	7.845454545454546	357.6545454545453	31.0
412455680	1441070639	30.954511523472426	122.5461223797896	7.827272727272727	358.07272727272715	31.0
412455680	1441070640	30.954546456397555	122.54612383753188	7.8090909090909095	358.490909090909	31.0
412455680	1441070641	30.954582085698032	122.54612532658794	7.790909090909091	358.9090909090908	31.0
412455680	1441070642	30.954618449150114	122.54612684005559	7.772727272727273	359.3272727272726	31.0
412455680	1441070643	30.954655584530094	122.54612837103276	7.754545454545455	359.74545454545444	31.0
412455680	1441070644	30.954693529614225	122.54612991261735	7.736363636363636	0.16363636363625594	31.0
412455680	1441070645	30.954732322178764	122.54613145790711	7.718181818181819	0.5818181818180774	31.0
412455680	1441070646	30.95477199999999	122.54613299999998	7.7	0.9999999999998981	31.0
412455680	1441070647	30.95481254300777	122.54613453117608	7.722222222222222	0.7666666666665668	31.0
412455680	1441070648	30.95485369974634	122.54613604044465	7.7444444444444445	0.5333333333332355	31.0
412455680	1441070649	30.954895160913562	122.54613751599727	7.766666666666667	0.29999999999990423	31.0
412455680	1441070650	30.95493661720733	122.54613894602541	7.788888888888889	0.0666666666665728	31.0
412455680	1441070651	30.954977759325484	122.5461403187206	7.811111111111112	359.83333333333326	31.0
412455680	1441070652	30.95501827796594	122.54614162227425	7.833333333333334	359.5999999999999	31.0
412455680	1441070653	30.955057863826582	122.54614284487776	7.855555555555556	359.36666666666656	31.0
412455680	1441070654	30.955096207605294	122.54614397472255	7.877777777777778	359.13333333333327	31.0
412455680	1441070655	30.955133	122.54614500000001	7.9	358.8999999999999	31.0
412455680	1441070656	30.955168036157236	122.54614591499778	7.8500000000000005	359.8399999999999	30.9
412455680	1441070657	30.9552015290181	122.54614673838884	7.800000000000001	0.7799999999999224	30.799999999999997
412455680	1441070658	30.95523379597231	122.54614749494245	7.75	1.7199999999999256	30.7
412455680	1441070659	30.955265154409563	122.54614820942797	7.7	2.659999999999929	30.599999999999998
412455680	1441070660	30.955295921719554	122.54614890661485	7.65	3.5999999999999326	30.5
412455680	1441070661	30.955326415292003	122.54614961127243	7.6000000000000005	4.539999999999935	30.4
412455680	1441070662	30.9553569525166	122.54615034817023	7.550000000000001	5.479999999999939	30.299999999999997
412455680	1441070663	30.95538785078301	122.54615114207773	7.5	6.419999999999942	30.2
412455680	1441070664	30.95541942748092	122.54615201776448	7.45	7.359999999999946	30.099999999999998
412455680	1441070665	30.955452	122.54615300000002	7.4	8.29999999999995	29.999999999999996
412455680	1441070666	30.9554858118108	122.54615410690836	7.415	7.979999999999949	29.999999999999996
412455680	1441070667	30.9555208107074	122.546155330031	7.430000000000001	7.6599999999999495	29.999999999999996
412455680	1441070668	30.955556870564774	122.54615665426371	7.445	7.339999999999949	29.999999999999996
412455680	1441070669	30.955593865257896	122.54615806450235	7.46	7.01999999999995	29.999999999999996
412455680	1441070670	30.95563166866174	122.5461595456427	7.4750000000000005	6.699999999999949	29.999999999999996
412455680	1441070671	30.95567015465129	122.54616108258048	7.49	6.379999999999949	29.999999999999996
412455680	1441070672	30.95570919710153	122.54616266021148	7.505	6.059999999999949	29.999999999999996
412455680	1441070673	30.95574866988743	122.54616426343135	7.5200000000000005	5.739999999999949	29.999999999999996
412455680	1441070674	30.95578844688399	122.54616587713585	7.535	5.419999999999949	29.999999999999996
412455680	1441070675	30.955828401966215	122.54616748622053	7.550000000000001	5.099999999999949	29.999999999999996
412455680	1441070676	30.955868409009078	122.54616907558105	7.565	4.779999999999949	29.999999999999996
412455680	1441070677	30.955908341887586	122.54617063011298	7.58	4.4599999999999485	29.999999999999996
412455680	1441070678	30.955948074476755	122.5461721347119	7.595000000000001	4.139999999999948	29.999999999999996
412455680	1441070679	30.95598748065157	122.54617357427331	7.61	3.8199999999999483	29.999999999999996
412455680	1441070680	30.95602643428705	122.54617493369268	7.625	3.4999999999999485	29.999999999999996
412455680	1441070681	30.956064809258212	122.54617619786555	7.640000000000001	3.1799999999999486	29.999999999999996
412455680	1441070682	30.956102479440066	122.54617735168729	7.655	2.8599999999999484	29.999999999999996
412455680	1441070683	30.95613931870763	122.54617838005335	7.67	2.5399999999999485	29.999999999999996
412455680	1441070684	30.956175200935935	122.54617926785913	7.6850000000000005	2.2199999999999487	29.999999999999996
412455680	1441070685	30.956210000000002	122.54618000000002	7.7	1.8999999999999486	29.999999999999996
412455680	1441070686	30.956243646105733	122.54618056793454	7.71	1.5199999999999507	29.9
412455680	1441070687	30.956276294782594	122.5461809893739	7.72	1.1399999999999524	29.799999999999997
412455680	1441070688	30.95630815789095	122.5461812885925	7.73	0.7599999999999539	29.699999999999996
412455680	1441070689	30.95633944729116	122.54618148986484	7.74	0.3799999999999557	29.599999999999998
412455680	1441070690	30.956370374843527	122.54618161746535	7.75	359.99999999999994	29.499999999999996
412455680	1441070691	30.956401152408446	122.54618169566858	7.76	359.61999999999995	29.400000000000002
412455680	1441070692	30.956431991846223	122.54618174874908	7.77	359.23999999999995	29.300000000000004
412455680	1441070693	30.956463105017182	122.5461818009814	7.78	358.85999999999996	29.200000000000003
412455680	1441070694	30.956494703781665	122.54618187664018	7.79	358.47999999999996	29.1
412455680	1441070695	30.956527000000005	122.546182	7.8	358.09999999999997	29.000000000000004
412455680	1441070696	30.956560160200677	122.54618218885216	7.8	357.97499999999997	29.000000000000004
412455680	1441070697	30.956594169584907	122.54618243505423	7.8	357.84999999999997	29.000000000000004
412455680	1441070698	30.95662896802209	122.54618272398045	7.8	357.72499999999997	29.000000000000004
412455680	1441070699	30.956664495381606	122.54618304100497	7.8	357.59999999999997	29.000000000000004
412455680	1441070700	30.95670069153287	122.5461833715019	7.8	357.47499999999997	29.000000000000004
412455680	1441070701	30.95673749634524	122.54618370084539	7.8	357.34999999999997	29.000000000000004
412455680	1441070702	30.95677484968814	122.54618401440955	7.8	357.22499999999997	29.000000000000004
412455680	1441070703	30.956812691430965	122.54618429756849	7.8	357.09999999999997	29.000000000000004
412455680	1441070704	30.956850961443095	122.54618453569623	7.8	356.97499999999997	29.000000000000004
412455680	1441070705	30.956889599593943	122.5461847141668	7.8	356.84999999999997	29.000000000000004
412455680	1441070706	30.956928545752902	122.54618481835423	7.8	356.72499999999997	29.000000000000004
412455680	1441070707	30.95696773978938	122.54618483363252	7.8	356.59999999999997	29.000000000000004
412455680	1441070708	30.957007121572765	122.54618474537564	7.8	356.47499999999997	29.000000000000004
412455680	1441070709	30.957046630972478	122.54618453895748	7.8	356.34999999999997	29.000000000000004
412455680	1441070710	30.9570862078579	122.546184199752	7.8	356.22499999999997	29.000000000000004
412455680	1441070711	30.95712579209845	122.54618371313306	7.8	356.09999999999997	29.000000000000004
412455680	1441070712	30.957165323563526	122.54618306447456	7.8	355.97499999999997	29.000000000000004
412455680	1441070713	30.957204742122542	122.54618223915034	7.8	355.84999999999997	29.000000000000004
412455680	1441070714	30.9572439876449	122.54618122253423	7.8	355.72499999999997	29.000000000000004
412455680	1441070715	30.957283000000007	122.54618000000002	7.8	355.59999999999997	29.000000000000004
412455680	1441070716	30.957321716729243	122.54617856745985	7.788888888888889	356.1333333333333	28.777777777777782
412455680	1441070717	30.957360066061955	122.54617696297906	7.777777777777778	356.66666666666663	28.555555555555557
412455680	1441070718	30.957397973899457	122.54617523516136	7.766666666666667	357.2	28.333333333333336
412455680	1441070719	30.95743536614308	122.54617343261059	7.7555555555555555	357.7333333333333	28.11111111111111
412455680	1441070720	30.957472168694178	122.54617160393066	7.7444444444444445	358.26666666666665	27.888888888888893
412455680	1441070721	30.95750830745407	122.54616979772551	7.733333333333333	358.79999999999995	27.666666666666668
412455680	1441070722	30.957543708324096	122.54616806259924	7.722222222222222	359.33333333333326	27.444444444444446
412455680	1441070723	30.95757829720562	122.54616644715601	7.711111111111111	359.8666666666666	27.22222222222222
412455680	1441070724	30.957612	122.54616500000002	7.7	0.3999999999999489	27.0
412455680	1441070725	30.957644795157957	122.54616375539365	7.736363636363636	359.64545454545447	27.090909090909093
412455680	1441070726	30.957676871327767	122.54616269023184	7.7727272727272725	358.890909090909	27.181818181818183
412455680	1441070727	30.95770846970711	122.54616176706755	7.8090909090909095	358.13636363636357	27.272727272727273
412455680	1441070728	30.957739831493594	122.54616094845369	7.845454545454546	357.3818181818181	27.363636363636363
412455680	1441070729	30.957771197884874	122.54616019694312	7.881818181818182	356.62727272727267	27.454545454545457
412455680	1441070730	30.95780281007857	122.5461594750886	7.918181818181818	355.8727272727272	27.545454545454547
412455680	1441070731	30.9578349092723	122.54615874544287	7.954545454545454	355.11818181818177	27.636363636363637
412455680	1441070732	30.95786773666372	122.54615797055861	7.99090909090909	354.3636363636363	27.727272727272727
412455680	1441070733	30.9579015334504	122.54615711298834	8.027272727272727	353.60909090909087	27.81818181818182
412455680	1441070734	30.957936540829962	122.54615613528466	8.063636363636363	352.85454545454536	27.909090909090914
412455680	1441070735	30.957973000000003	122.546155	8.1	352.0999999999999	28.0
412455680	1441070736	30.95801105365444	122.54615367794497	8.08	352.5899999999999	28.1
412455680	1441070737	30.958050450472648	122.5461521729633	8.06	353.0799999999999	28.200000000000003
412455680	1441070738	30.95809084063031	122.54615049715699	8.04	353.56999999999994	28.3
412455680	1441070739	30.958131874303188	122.54614866262803	8.02	354.0599999999999	28.400000000000002
412455680	1441070740	30.958173201666924	122.54614668147853	8.0	354.5499999999999	28.500000000000004
412455680	1441070741	30.95821447289729	122.54614456581066	7.98	355.0399999999999	28.6
412455680	1441070742	30.95825533817003	122.54614232772657	7.96	355.5299999999999	28.700000000000003
412455680	1441070743	30.958295447660888	122.54613997932854	7.94	356.01999999999987	28.8
412455680	1441070744	30.958334451545618	122.54613753271889	7.92	356.5099999999999	28.900000000000002
412455680	1441070745	30.958372000000008	122.54613500000002	7.9	356.9999999999999	29.000000000000004
412455680	1441070746	30.958407849725265	122.54613239267506	7.91	356.6799999999999	29.000000000000004
412455680	1441070747	30.95844218352448	122.54612971984974	7.92	356.3599999999999	29.000000000000004
412455680	1441070748	30.958475290726117	122.5461269900305	7.930000000000001	356.0399999999999	29.000000000000004
412455680	1441070749	30.958507460658737	122.54612421172375	7.94	355.7199999999999	29.000000000000004
412455680	1441070750	30.958538982650786	122.54612139343585	7.95	355.3999999999999	29.000000000000004
412455680	1441070751	30.95857014603081	122.54611854367313	7.96	355.0799999999999	29.000000000000004
412455680	1441070752	30.95860124012725	122.54611567094192	7.97	354.75999999999993	29.000000000000004
412455680	1441070753	30.95863255426861	122.5461127837485	7.98	354.43999999999994	29.000000000000004
412455680	1441070754	30.95866437778338	122.54610989059913	7.99	354.11999999999995	29.000000000000004
412455680	1441070755	30.958697	122.546107	8.0	353.79999999999995	29.000000000000004
412455680	1441070756	30.95873064827976	122.54610412047946	7.995	353.86999999999995	29.05
412455680	1441070757	30.95876530211515	122.54610126065415	7.99	353.93999999999994	29.1
412455680	1441070758	30.958800879031433	122.54609842916283	7.985	354.00999999999993	29.15
412455680	1441070759	30.958837296553916	122.54609563464429	7.98	354.0799999999999	29.200000000000003
412455680	1441070760	30.95887447220787	122.54609288573731	7.975	354.1499999999999	29.25
412455680	1441070761	30.958912323518618	122.5460901910808	7.97	354.2199999999999	29.300000000000004
412455680	1441070762	30.958950768011412	122.54608755931358	7.965	354.2899999999999	29.35
412455680	1441070763	30.958989723211577	122.54608499907458	7.96	354.3599999999999	29.400000000000002
412455680	1441070764	30.959029106644415	122.5460825190027	7.955	354.4299999999999	29.45
412455680	1441070765	30.95906883583521	122.54608012773689	7.95	354.4999999999999	29.499999999999996
412455680	1441070766	30.95910882830929	122.54607783391614	7.945	354.56999999999994	29.55
412455680	1441070767	30.959149001591946	122.54607564617946	7.94	354.63999999999993	29.599999999999998
412455680	1441070768	30.959189273208516	122.54607357316586	7.9350000000000005	354.7099999999999	29.650000000000002
412455680	1441070769	30.95922956068426	122.54607162351437	7.930000000000001	354.7799999999999	29.699999999999996
412455680	1441070770	30.95926978154456	122.5460698058641	7.925000000000001	354.8499999999999	29.75
412455680	1441070771	30.95930985331467	122.54606812885416	7.92	354.9199999999999	29.799999999999997
412455680	1441070772	30.959349693519957	122.54606660112361	7.915	354.9899999999999	29.85
412455680	1441070773	30.95938921968572	122.54606523131164	7.91	355.0599999999999	29.9
412455680	1441070774	30.95942834933729	122.54606402805737	7.905	355.1299999999999	29.95
412455680	1441070775	30.959467	122.54606300000002	7.9	355.1999999999999	29.999999999999996
412455680	1441070776	30.959505106080986	122.54606214747038	7.877777777777778	356.23333333333323	29.88888888888889
412455680	1441070777	30.959542669514786	122.54606143756581	7.855555555555556	357.26666666666654	29.77777777777778
412455680	1441070778	30.959579709117666	122.54606082907529	7.833333333333334	358.2999999999999	29.666666666666668
412455680	1441070779	30.959616243705998	122.54606028078769	7.811111111111112	359.3333333333332	29.555555555555557
412455680	1441070780	30.959652292096052	122.54605975149184	7.788888888888889	0.36666666666656167	29.444444444444443
412455680	1441070781	30.959687873104173	122.54605919997648	7.766666666666667	1.3999999999998962	29.333333333333332
412455680	1441070782	30.95972300554666	122.54605858503031	7.7444444444444445	2.4333333333332305	29.22222222222222
412455680	1441070783	30.959757708239838	122.54605786544198	7.722222222222222	3.4666666666665646	29.111111111111114
412455680	1441070784	30.959792	122.54605700000002	7.7	4.499999999999898	29.000000000000004
412455680	1441070785	30.959825907555373	122.54605595946343	7.7	3.981818181818082	29.090909090909093
412455680	1441070786	30.959859489281815	122.54605476247295	7.7	3.463636363636266	29.18181818181818
412455680	1441070787	30.9598928114671	122.5460534396398	7.7	2.9454545454544503	29.272727272727277
412455680	1441070788	30.959925940398996	122.5460520215753	7.7	2.427272727272634	29.363636363636367
412455680	1441070789	30.95995894236526	122.54605053889071	7.7	1.9090909090908181	29.454545454545457
412455680	1441070790	30.959991883653675	122.54604902219741	7.7	1.390909090909002	29.545454545454543
412455680	1441070791	30.960024830552022	122.54604750210679	7.7	0.8727272727271861	29.636363636363633
412455680	1441070792	30.960057849348043	122.54604600923025	7.7	0.35454545454537006	29.727272727272723
412455680	1441070793	30.960091006329552	122.54604457417926	7.7	359.83636363636356	29.81818181818182
412455680	1441070794	30.960124367784264	122.54604322756533	7.7	359.31818181818176	29.90909090909091
412455680	1441070795	30.960158000000003	122.54604200000001	7.7	358.7999999999999	29.999999999999996
412455680	1441070796	30.960191956191096	122.54604091527099	7.71	358.68499999999995	30.05
412455680	1441070797	30.960226237278263	122.54603996987076	7.720000000000001	358.56999999999994	30.099999999999998
412455680	1441070798	30.96026083110884	122.54603915346782	7.73	358.4549999999999	30.149999999999995
412455680	1441070799	30.960295725530074	122.54603845573081	7.74	358.3399999999999	30.2
412455680	1441070800	30.960330908389295	122.54603786632822	7.75	358.2249999999999	30.25
412455680	1441070801	30.960366367533823	122.54603737492866	7.76	358.1099999999999	30.299999999999997
412455680	1441070802	30.960402090810906	122.54603697120062	7.7700000000000005	357.9949999999999	30.349999999999994
412455680	1441070803	30.960438066067898	122.54603664481262	7.78	357.87999999999994	30.4
412455680	1441070804	30.96047428115207	122.54603638543317	7.79	357.76499999999993	30.450000000000003
412455680	1441070805	30.960510723910723	122.54603618273075	7.800000000000001	357.6499999999999	30.5
412455680	1441070806	30.96054738219115	122.54603602637381	7.8100000000000005	357.5349999999999	30.549999999999994
412455680	1441070807	30.960584243840692	122.54603590603085	7.82	357.4199999999999	30.599999999999998
412455680	1441070808	30.960621296706606	122.54603581137032	7.83	357.3049999999999	30.650000000000002
412455680	1441070809	30.96065852863621	122.54603573206062	7.84	357.18999999999994	30.7
412455680	1441070810	30.960695927476795	122.54603565777016	7.8500000000000005	357.07499999999993	30.749999999999996
412455680	1441070811	30.960733481075664	122.54603557816735	7.86	356.9599999999999	30.799999999999997
412455680	1441070812	30.960771177280126	122.54603548292057	7.87	356.8449999999999	30.85
412455680	1441070813	30.960809003937463	122.5460353616982	7.880000000000001	356.7299999999999	30.9
412455680	1441070814	30.960846948894986	122.54603520416856	7.890000000000001	356.6149999999999	30.949999999999996
412455680	1441070815	30.960885000000008	122.546035	7.9	356.4999999999999	31.0
412455680	1441070816	30.960923144893577	122.54603474101958	7.8965517241379315	356.6344827586206	30.93103448275862
412455680	1441070817	30.960961370391836	122.54603442768935	7.893103448275863	356.76896551724127	30.862068965517242
412455680	1441070818	30.96099966310468	122.54603406263006	7.889655172413794	356.903448275862	30.79310344827586
412455680	1441070819	30.961038009642	122.54603364846253	7.886206896551724	357.03793103448265	30.724137931034484
412455680	1441070820	30.96107639661373	122.54603318780755	7.882758620689655	357.1724137931034	30.655172413793103
412455680	1441070821	30.961114810629745	122.54603268328592	7.879310344827586	357.30689655172404	30.586206896551722
412455680	1441070822	30.96115323829995	122.54603213751842	7.875862068965517	357.44137931034476	30.51724137931035
412455680	1441070823	30.961191666234235	122.54603155312589	7.872413793103449	357.5758620689654	30.448275862068964
412455680	1441070824	30.961230081042522	122.5460309327291	7.86896551724138	357.71034482758614	30.379310344827584
412455680	1441070825	30.96126846933472	122.5460302789489	7.865517241379311	357.8448275862068	30.31034482758621
412455680	1441070826	30.961306817720693	122.54602959440614	7.862068965517241	357.97931034482747	30.241379310344826
412455680	1441070827	30.961345112810385	122.5460288817216	7.858620689655172	358.1137931034482	30.172413793103452
412455680	1441070828	30.96138334121368	122.5460281435161	7.855172413793103	358.24827586206885	30.10344827586207
412455680	1441070829	30.96142148954049	122.54602738241053	7.8517241379310345	358.3827586206896	30.034482758620687
412455680	1441070830	30.96145954440071	122.5460266010257	7.848275862068966	358.51724137931024	29.965517241379313
412455680	1441070831	30.961497492404252	122.54602580198248	7.844827586206897	358.65172413793096	29.896551724137932
412455680	1441070832	30.96153532016103	122.54602498790167	7.841379310344828	358.7862068965516	29.82758620689655
412455680	1441070833	30.961573014280933	122.5460241614042	7.837931034482759	358.92068965517234	29.758620689655174
412455680	1441070834	30.961610561373867	122.5460233251109	7.834482758620689	359.055172413793	29.689655172413794
412455680	1441070835	30.96164794804974	122.5460224816426	7.8310344827586205	359.1896551724137	29.620689655172416
412455680	1441070836	30.96168516091849	122.54602163362021	7.827586206896552	359.3241379310344	29.551724137931036
412455680	1441070837	30.96172218658998	122.54602078366463	7.824137931034483	359.45862068965505	29.482758620689655
412455680	1441070838	30.961759011674147	122.54601993439668	7.820689655172414	359.59310344827577	29.41379310344828
412455680	1441070839	30.961795622780876	122.5460190884373	7.817241379310345	359.72758620689643	29.344827586206897
412455680	1441070840	30.961832006520094	122.54601824840736	7.813793103448276	359.86206896551715	29.275862068965516
412455680	1441070841	30.961868149501708	122.54601741692775	7.810344827586206	359.9965517241378	29.206896551724142
412455680	1441070842	30.961904038335618	122.5460165966194	7.8068965517241375	0.13103448275851928	29.137931034482758
412455680	1441070843	30.961939659631753	122.54601579010317	7.803448275862069	0.2655172413792086	29.068965517241384
412455680	1441070844	30.961975000000006	122.546015	7.8	0.399999999999898	29.000000000000004
412455680	1441070845	30.962010053161322	122.54601422758988	7.8032258064516125	0.2967741935482844	29.000000000000004
412455680	1441070846	30.96204484128087	122.5460134687892	7.806451612903226	0.19354838709667055	29.000000000000004
412455680	1441070847	30.96207939363482	122.54601271817336	7.809677419354839	0.09032258064505669	29.000000000000004
412455680	1441070848	30.962113739499355	122.54601197031783	7.812903225806451	359.98709677419345	29.000000000000004
412455680	1441070849	30.962147908150666	122.54601121979805	7.816129032258065	359.8838709677418	29.000000000000004
412455680	1441070850	30.96218192886494	122.5460104611894	7.819354838709677	359.78064516129024	29.000000000000004
412455680	1441070851	30.96221583091836	122.5460096890673	7.82258064516129	359.6774193548386	29.000000000000004
412455680	1441070852	30.96224964358708	122.54600889800714	7.825806451612904	359.574193548387	29.000000000000004
412455680	1441070853	30.9622833961473	122.54600808258438	7.829032258064516	359.4709677419354	29.000000000000004
412455680	1441070854	30.962317117875227	122.54600723737431	7.832258064516129	359.36774193548376	29.000000000000004
412455680	1441070855	30.962350838046998	122.54600635695238	7.835483870967742	359.26451612903213	29.000000000000004
412455680	1441070856	30.9623845859388	122.54600543589389	7.838709677419355	359.16129032258056	29.000000000000004
412455680	1441070857	30.962418390826823	122.54600446877423	7.841935483870968	359.0580645161289	29.000000000000004
412455680	1441070858	30.962452281987254	122.54600345016873	7.845161290322581	358.9548387096773	29.000000000000004
412455680	1441070859	30.96248628869623	122.54600237465273	7.848387096774194	358.8516129032257	29.000000000000004
412455680	1441070860	30.96252044022996	122.54600123680156	7.851612903225806	358.7483870967741	29.000000000000004
412455680	1441070861	30.96255476586459	122.54600003119053	7.854838709677419	358.64516129032245	29.000000000000004
412455680	1441070862	30.96258929487632	122.54599875239495	7.858064516129033	358.5419354838709	29.000000000000004
412455680	1441070863	30.96262405654131	122.54599739499012	7.861290322580645	358.43870967741924	29.000000000000004
412455680	1441070864	30.962659080135722	122.54599595355128	7.864516129032258	358.3354838709676	29.000000000000004
412455680	1441070865	30.96269439493574	122.54599442265376	7.867741935483871	358.23225806451603	29.000000000000004
412455680	1441070866	30.96273003021751	122.5459927968728	7.870967741935484	358.1290322580644	29.000000000000004
412455680	1441070867	30.962766015257237	122.54599107078361	7.874193548387097	358.02580645161277	29.000000000000004
412455680	1441070868	30.96280237933104	122.54598923896148	7.87741935483871	357.9225806451612	29.000000000000004
412455680	1441070869	30.962839151715112	122.54598729598158	7.880645161290323	357.81935483870956	29.000000000000004
412455680	1441070870	30.962876361685613	122.54598523641917	7.883870967741935	357.7161290322579	29.000000000000004
412455680	1441070871	30.962914038518683	122.54598305484939	7.887096774193549	357.61290322580635	29.000000000000004
412455680	1441070872	30.962952211490503	122.54598074584742	7.890322580645162	357.5096774193547	29.000000000000004
412455680	1441070873	30.962990909877224	122.54597830398845	7.893548387096774	357.4064516129031	29.000000000000004
412455680	1441070874	30.96303016295501	122.5459757238476	7.896774193548388	357.3032258064515	29.000000000000004
412455680	1441070875	30.96306999999999	122.54597300000002	7.9	357.1999999999999	29.000000000000004
412455680	1441070876	30.963110423343903	122.54597013233838	7.911111111111111	357.55555555555543	29.000000000000004
412455680	1441070877	30.963151327540704	122.5459671420258	7.9222222222222225	357.911111111111	29.000000000000004
412455680	1441070878	30.963192580199905	122.54596405554297	7.933333333333334	358.26666666666654	29.000000000000004
412455680	1441070879	30.96323404893105	122.5459608993707	7.944444444444445	358.6222222222221	29.000000000000004
412455680	1441070880	30.963275601343682	122.54595769998984	7.955555555555556	358.97777777777765	29.000000000000004
412455680	1441070881	30.96331710504734	122.54595448388133	7.966666666666667	359.3333333333332	29.000000000000004
412455680	1441070882	30.96335842765156	122.54595127752613	7.977777777777778	359.68888888888875	29.000000000000004
412455680	1441070883	30.963399436765926	122.54594810740531	7.988888888888889	0.044444444444294136	29.000000000000004
412455680	1441070884	30.96343999999999	122.545945	8.0	0.3999999999998471	29.000000000000004
412455680	1441070885	30.963480011077912	122.54594197696593	7.996666666666667	0.2566666666665154	29.000000000000004
412455680	1441070886	30.963519468182213	122.54593904065706	7.993333333333333	0.11333333333318332	29.000000000000004
412455680	1441070887	30.96355839560998	122.54593618860193	7.99	359.96999999999986	29.000000000000004
412455680	1441070888	30.963596817658317	122.54593341832903	7.986666666666666	359.82666666666654	29.000000000000004
412455680	1441070889	30.963634758624313	122.54593072736688	7.983333333333333	359.68333333333317	29.000000000000004
412455680	1441070890	30.963672242805064	122.54592811324397	7.98	359.53999999999985	29.000000000000004
412455680	1441070891	30.963709294497665	122.54592557348877	7.976666666666667	359.39666666666653	29.000000000000004
412455680	1441070892	30.963745937999214	122.54592310562978	7.973333333333334	359.2533333333332	29.000000000000004
412455680	1441070893	30.9637821976068	122.54592070719542	7.97	359.10999999999984	29.000000000000004
412455680	1441070894	30.963818097617498	122.5459183757142	7.966666666666667	358.9666666666665	29.000000000000004
412455680	1441070895	30.96385366232843	122.54591610871451	7.963333333333334	358.8233333333332	29.000000000000004
412455680	1441070896	30.963888916036655	122.54591390372482	7.96	358.67999999999984	29.000000000000004
412455680	1441070897	30.96392388303927	122.54591175827358	7.956666666666667	358.5366666666665	29.000000000000004
412455680	1441070898	30.963958587633382	122.54590966988916	7.953333333333333	358.3933333333332	29.000000000000004
412455680	1441070899	30.963993054116045	122.54590763610003	7.95	358.2499999999999	29.000000000000004
412455680	1441070900	30.964027306784356	122.54590565443459	7.946666666666667	358.1066666666665	29.000000000000004
412455680	1441070901	30.964061369935408	122.54590372242123	7.943333333333333	357.9633333333332	29.000000000000004
412455680	1441070902	30.964095267866274	122.54590183758835	7.94	357.8199999999999	29.000000000000004
412455680	1441070903	30.96412902487404	122.54589999746436	7.9366666666666665	357.67666666666656	29.000000000000004
412455680	1441070904	30.964162665255806	122.54589819957762	7.933333333333334	357.5333333333332	29.000000000000004
412455680	1441070905	30.964196213308615	122.54589644145653	7.930000000000001	357.3899999999999	29.000000000000004
412455680	1441070906	30.964229693329578	122.54589472062945	7.926666666666667	357.24666666666656	29.000000000000004
412455680	1441070907	30.964263129615773	122.54589303462474	7.923333333333334	357.10333333333324	29.000000000000004
412455680	1441070908	30.964296546464265	122.54589138097076	7.92	356.95999999999987	29.000000000000004
412455680	1441070909	30.964329968172144	122.5458897571959	7.916666666666667	356.81666666666655	29.000000000000004
412455680	1441070910	30.9643634190365	122.54588816082847	7.913333333333334	356.67333333333323	29.000000000000004
412455680	1441070911	30.964396923354364	122.54588658939683	7.91	356.52999999999986	29.000000000000004
412455680	1441070912	30.964430505422854	122.54588504042933	7.906666666666667	356.38666666666654	29.000000000000004
412455680	1441070913	30.964464189539044	122.54588351145428	7.903333333333333	356.2433333333332	29.000000000000004
412455680	1441070914	30.964498000000003	122.545882	7.9	356.0999999999999	29.000000000000004
412455680	1441070915	30.964531957868378	122.54588050415377	7.9	356.18709677419344	29.03225806451613
412455680	1441070916	30.964566071269243	122.54587902423837	7.9	356.27419354838696	29.06451612903226
412455680	1441070917	30.964600345093267	122.54587756113554	7.9	356.36129032258054	29.096774193548388
412455680	1441070918	30.964634784231077	122.54587611572698	7.9	356.44838709677407	29.129032258064516
412455680	1441070919	30.964669393573327	122.54587468889446	7.9	356.53548387096765	29.161290322580644
412455680	1441070920	30.964704178010674	122.54587328151968	7.9	356.6225806451612	29.193548387096772
412455680	1441070921	30.96473914243375	122.54587189448438	7.9	356.7096774193547	29.2258064516129
412455680	1441070922	30.964774291733235	122.54587052867029	7.9	356.7967741935483	29.258064516129036
412455680	1441070923	30.96480963079975	122.54586918495914	7.9	356.8838709677418	29.290322580645164
412455680	1441070924	30.964845164523968	122.54586786423266	7.9	356.97096774193534	29.322580645161295
412455680	1441070925	30.96488089779653	122.54586656737258	7.9	357.0580645161289	29.354838709677423
412455680	1441070926	30.964916835508077	122.54586529526065	7.9	357.14516129032245	29.38709677419355
412455680	1441070927	30.96495298254928	122.54586404877863	7.9	357.23225806451603	29.41935483870968
412455680	1441070928	30.964989343810757	122.54586282880821	7.9	357.31935483870956	29.451612903225808
412455680	1441070929	30.965025924183195	122.54586163623114	7.9	357.4064516129031	29.483870967741936
412455680	1441070930	30.965062728557218	122.54586047192917	7.9	357.49354838709667	29.516129032258064
412455680	1441070931	30.96509976182349	122.54585933678405	7.9	357.5806451612902	29.548387096774192
412455680	1441070932	30.96513702887264	122.5458582316775	7.9	357.6677419354838	29.58064516129032
412455680	1441070933	30.96517453459535	122.54585715749128	7.9	357.7548387096773	29.61290322580645
412455680	1441070934	30.965212283882234	122.54585611510716	7.9	357.8419354838708	29.64516129032258
412455680	1441070935	30.965250281623963	122.54585510540687	7.9	357.9290322580644	29.677419354838708
412455680	1441070936	30.96528853271117	122.54585412927214	7.9	358.01612903225794	29.709677419354836
412455680	1441070937	30.965327042034513	122.54585318758474	7.9	358.10322580645146	29.741935483870964
412455680	1441070938	30.96536581448465	122.54585228122642	7.9	358.19032258064505	29.7741935483871
412455680	1441070939	30.965404854952215	122.54585141107893	7.9	358.27741935483857	29.806451612903228
412455680	1441070940	30.965444168327863	122.54585057802402	7.9	358.36451612903215	29.838709677419356
412455680	1441070941	30.965483759502238	122.54584978294346	7.9	358.4516129032257	29.870967741935484
412455680	1441070942	30.965523633365997	122.54584902671904	7.9	358.5387096774192	29.903225806451612
412455680	1441070943	30.96556379480977	122.54584831023249	7.9	358.6258064516128	29.93548387096774
412455680	1441070944	30.965604248724226	122.54584763436553	7.9	358.7129032258063	29.96774193548387
412455680	1441070945	30.965644999999995	122.545847	7.9	358.7999999999999	29.999999999999996
412455680	1441070946	30.965686036584174	122.54584640688472	7.91	358.8799999999999	30.099999999999998
412455680	1441070947	30.96572727864951	122.54584585023694	7.92	358.95999999999987	30.2
412455680	1441070948	30.965768629425234	122.54584532414093	7.930000000000001	359.03999999999985	30.299999999999997
412455680	1441070949	30.96580999214055	122.54584482268105	7.94	359.1199999999999	30.4
412455680	1441070950	30.96585127002467	122.54584433994151	7.95	359.1999999999999	30.5
412455680	1441070951	30.965892366306814	122.54584387000672	7.96	359.27999999999986	30.599999999999998
412455680	1441070952	30.965933184216208	122.54584340696088	7.97	359.3599999999999	30.7
412455680	1441070953	30.965973626982045	122.5458429448883	7.98	359.4399999999999	30.799999999999997
412455680	1441070954	30.96601359783357	122.54584247787326	7.99	359.51999999999987	30.9
412455680	1441070955	30.966053	122.54584200000001	8.0	359.59999999999985	31.0
412455680	1441070956	30.966091759616827	122.54584150681231	7.994736842105263	359.7263157894736	30.947368421052634
412455680	1441070957	30.966129894444666	122.54584099969179	7.989473684210527	359.85263157894724	30.894736842105264
412455680	1441070958	30.96616744515038	122.54584048147964	7.984210526315789	359.9789473684209	30.84210526315789
412455680	1441070959	30.96620445240085	122.54583995501699	7.978947368421053	0.1052631578946038	30.789473684210524
412455680	1441070960	30.966240956862954	122.54583942314494	7.973684210526316	0.23157894736828674	30.736842105263158
412455680	1441070961	30.96627699920355	122.54583888870465	7.968421052631579	0.35789473684196954	30.68421052631579
412455680	1441070962	30.966312620089532	122.54583835453734	7.963157894736843	0.4842105263156525	30.63157894736842
412455680	1441070963	30.966347860187735	122.54583782348406	7.957894736842105	0.6105263157893354	30.578947368421048
412455680	1441070964	30.96638276016507	122.54583729838606	7.9526315789473685	0.7368421052630183	30.52631578947368
412455680	1441070965	30.966417360688368	122.54583678208444	7.947368421052632	0.8631578947367012	30.473684210526315
412455680	1441070966	30.966451702424504	122.54583627742038	7.942105263157895	0.9894736842103842	30.42105263157895
412455680	1441070967	30.96648582604037	122.54583578723505	7.936842105263158	1.115789473684067	30.368421052631575
412455680	1441070968	30.96651977220281	122.5458353143696	7.931578947368421	1.2421052631577498	30.315789473684205
412455680	1441070969	30.966553581578694	122.54583486166518	7.926315789473684	1.3684210526314327	30.26315789473684
412455680	1441070970	30.966587294834884	122.54583443196302	7.921052631578948	1.4947368421051157	30.210526315789473
412455680	1441070971	30.96662095263825	122.54583402810422	7.915789473684211	1.6210526315787985	30.157894736842106
412455680	1441070972	30.96665459565565	122.54583365293001	7.910526315789474	1.7473684210524816	30.105263157894733
412455680	1441070973	30.966688264553962	122.54583330928153	7.905263157894737	1.8736842105261644	30.052631578947366
412455680	1441070974	30.966722000000004	122.545833	7.9	1.9999999999998475	29.999999999999996
412455680	1441070975	30.966755837199802	122.54583272655165	7.903225806451613	1.9419354838708152	29.96774193548387
412455680	1441070976	30.96678978951584	122.54583248490326	7.9064516129032265	1.883870967741783	29.93548387096774
412455680	1441070977	30.96682386484972	122.54583226964658	7.909677419354839	1.8258064516127503	29.903225806451612
412455680	1441070978	30.966858071103083	122.54583207537344	7.912903225806452	1.7677419354837183	29.870967741935484
412455680	1441070979	30.966892416177515	122.54583189667562	7.916129032258064	1.709677419354686	29.838709677419356
412455680	1441070980	30.96692690797467	122.54583172814496	7.919354838709678	1.651612903225654	29.806451612903228
412455680	1441070981	30.96696155439612	122.54583156437319	7.922580645161291	1.5935483870966216	29.7741935483871
412455680	1441070982	30.966996363343508	122.54583139995209	7.925806451612903	1.5354838709675893	29.741935483870964
412455680	1441070983	30.967031342718442	122.54583122947342	7.929032258064517	1.4774193548385568	29.709677419354836
412455680	1441070984	30.96706650042253	122.54583104752895	7.932258064516129	1.4193548387095247	29.677419354838708
412455680	1441070985	30.967101844357398	122.54583084871044	7.935483870967742	1.3612903225804924	29.64516129032258
412455680	1441070986	30.96713738242465	122.5458306276096	7.938709677419355	1.3032258064514604	29.61290322580645
412455680	1441070987	30.967173122525907	122.54583037881817	7.941935483870968	1.245161290322428	29.58064516129032
412455680	1441070988	30.96720907256278	122.54583009692787	7.945161290322581	1.1870967741933958	29.548387096774192
412455680	1441070989	30.967245240436878	122.54582977653043	7.948387096774193	1.1290322580643635	29.516129032258064
412455680	1441070990	30.967281634049822	122.54582941221753	7.951612903225807	1.0709677419353312	29.483870967741936
412455680	1441070991	30.967318261303227	122.54582899858089	7.95483870967742	1.012903225806299	29.451612903225808
412455680	1441070992	30.96735513009869	122.54582853021218	7.958064516129032	0.9548387096772666	29.41935483870968
412455680	1441070993	30.967392248337816	122.54582800170307	7.961290322580646	0.8967741935482344	29.38709677419355
412455680	1441070994	30.967429623922232	122.54582740764525	7.964516129032258	0.8387096774192021	29.354838709677423
412455680	1441070995	30.967467264753548	122.54582674263035	7.967741935483871	0.7806451612901699	29.322580645161295
412455680	1441070996	30.96750517873339	122.54582600125005	7.970967741935484	0.7225806451611377	29.290322580645164
412455680	1441070997	30.967543373763334	122.54582517809597	7.974193548387097	0.6645161290321053	29.258064516129036
412455680	1441070998	30.967581857745003	122.54582426775971	7.97741935483871	0.6064516129030731	29.2258064516129
412455680	1441070999	30.967620638580012	122.54582326483293	7.980645161290322	0.548387096774041	29.193548387096772
412455680	1441071000	30.96765972416997	122.54582216390722	7.983870967741936	0.49032258064500855	29.161290322580644
412455680	1441071001	30.967699122416445	122.54582095957416	7.987096774193549	0.43225806451597637	29.129032258064516
412455680	1441071002	30.9677388412211	122.54581964642537	7.990322580645161	0.3741935483869442	29.096774193548388
412455680	1441071003	30.9677788884855	122.54581821905235	7.993548387096774	0.3161290322579118	29.06451612903226
412455680	1441071004	30.96781927211127	122.54581667204671	7.996774193548387	0.2580645161288796	29.03225806451613
412455680	1441071005	30.967859999999998	122.545815	8.0	0.19999999999984722	29.000000000000004
412455680	1441071006	30.96790106410159	122.54581320229131	7.99	0.029999999999846486	29.000000000000004
412455680	1441071007	30.967942392559134	122.54581129745004	7.98	359.85999999999984	29.000000000000004
412455680	1441071008	30.967983897563997	122.54580930879321	7.97	359.6899999999998	29.000000000000004
412455680	1441071009	30.968025491307575	122.54580725963791	7.96	359.51999999999987	29.000000000000004
412455680	1441071010	30.96806708598125	122.54580517330126	7.95	359.34999999999985	29.000000000000004
412455680	1441071011	30.96810859377641	122.54580307310037	7.94	359.17999999999984	29.000000000000004
412455680	1441071012	30.968149926884475	122.54580098235252	7.930000000000001	359.0099999999998	29.000000000000004
412455680	1441071013	30.968190997496805	122.54579892437498	7.92	358.83999999999986	29.000000000000004
412455680	1441071014	30.968231717804848	122.54579692248501	7.91	358.66999999999985	29.000000000000004
412455680	1441071015	30.968271999999995	122.545795	7.9	358.49999999999983	29.000000000000004
412455680	1441071016	30.968311775220517	122.54579317545651	7.9	358.64827586206883	29.034482758620694
412455680	1441071017	30.96835105039216	122.54579144826762	7.9	358.79655172413777	29.068965517241384
412455680	1441071018	30.968389851387535	122.5457898130655	7.9	358.9448275862067	29.103448275862068
412455680	1441071019	30.968428204079203	122.54578826448238	7.9	359.0931034482757	29.137931034482758
412455680	1441071020	30.968466134339796	122.54578679715046	7.9	359.24137931034466	29.172413793103452
412455680	1441071021	30.968503668041897	122.54578540570182	7.9	359.38965517241365	29.206896551724142
412455680	1441071022	30.968540831058096	122.54578408476871	7.9	359.5379310344826	29.241379310344833
412455680	1441071023	30.968577649260975	122.5457828289832	7.9	359.68620689655154	29.275862068965516
412455680	1441071024	30.968614148523148	122.54578163297748	7.9	359.83448275862054	29.310344827586206
412455680	1441071025	30.968650354717212	122.54578049138362	7.9	359.9827586206895	29.344827586206897
412455680	1441071026	30.968686293715717	122.54577939883373	7.9	0.13103448275846283	29.379310344827587
412455680	1441071027	30.968721991391288	122.54577834995995	7.9	0.2793103448274287	29.41379310344828
412455680	1441071028	30.96875747361651	122.54577733939432	7.9	0.4275862068963946	29.448275862068964
412455680	1441071029	30.96879276626395	122.54577636176893	7.9	0.5758620689653603	29.482758620689655
412455680	1441071030	30.968827895206225	122.54577541171585	7.9	0.7241379310343263	29.517241379310345
412455680	1441071031	30.968862886315886	122.54577448386713	7.9	0.872413793103292	29.551724137931036
412455680	1441071032	30.96889776546554	122.54577357285486	7.9	1.0206896551722577	29.586206896551722
412455680	1441071033	30.968932558527758	122.54577267331102	7.9	1.1689655172412237	29.620689655172413
412455680	1441071034	30.968967291375137	122.54577177986766	7.9	1.3172413793101894	29.655172413793103
412455680	1441071035	30.969001989880244	122.54577088715678	7.9	1.4655172413791555	29.689655172413794
412455680	1441071036	30.96903667991566	122.54576998981042	7.9	1.6137931034481212	29.724137931034484
412455680	1441071037	30.969071387354003	122.54576908246058	7.9	1.762068965517087	29.758620689655167
412455680	1441071038	30.969106138067794	122.54576815973923	7.9	1.9103448275860528	29.793103448275858
412455680	1441071039	30.969140957929646	122.54576721627836	7.9	2.0586206896550188	29.82758620689655
412455680	1441071040	30.96917587281215	122.54576624670996	7.9	2.2068965517239847	29.862068965517242
412455680	1441071041	30.969210908587854	122.54576524566598	7.9	2.35517241379295	29.896551724137932
412455680	1441071042	30.969246091129346	122.54576420777836	7.9	2.503448275861916	29.931034482758616
412455680	1441071043	30.969281446309207	122.54576312767904	7.9	2.6517241379308816	29.965517241379306
412455680	1441071044	30.96931700000001	122.545762	7.9	2.7999999999998475	29.999999999999996
412455680	1441071045	30.969352772318587	122.5457608206882	7.90952380952381	2.404761904761751	29.952380952380953
412455680	1441071046	30.969388760358832	122.54575959095101	7.919047619047619	2.0095238095236554	29.9047619047619
412455680	1441071047	30.96942495545892	122.5457583133109	7.928571428571429	1.6142857142855593	29.857142857142854
412455680	1441071048	30.969461348957	122.5457569902903	7.938095238095238	1.2190476190474635	29.80952380952381
412455680	1441071049	30.969497932191256	122.54575562441168	7.947619047619048	0.8238095238093676	29.76190476190476
412455680	1441071050	30.96953469649983	122.54575421819746	7.957142857142857	0.4285714285712714	29.71428571428571
412455680	1441071051	30.9695716332209	122.54575277417014	7.966666666666667	0.03333333333317568	29.666666666666668
412455680	1441071052	30.96960873369262	122.54575129485218	7.976190476190476	359.6380952380951	29.619047619047617
412455680	1441071053	30.969645989253173	122.54574978276605	7.985714285714286	359.24285714285696	29.571428571428573
412455680	1441071054	30.9696833912407	122.54574824043421	7.995238095238095	358.8476190476189	29.523809523809526
412455680	1441071055	30.969720930993386	122.54574667037913	8.004761904761905	358.4523809523808	29.476190476190474
412455680	1441071056	30.96975859984938	122.54574507512334	8.014285714285714	358.0571428571427	29.42857142857143
412455680	1441071057	30.969796389146865	122.54574345718929	8.023809523809524	357.6619047619046	29.380952380952383
412455680	1441071058	30.969834290223986	122.54574181909948	8.033333333333333	357.2666666666665	29.333333333333332
412455680	1441071059	30.969872294418927	122.54574016337642	8.042857142857143	356.8714285714284	29.28571428571429
412455680	1441071060	30.969910393069846	122.54573849254258	8.052380952380952	356.4761904761903	29.23809523809524
412455680	1441071061	30.96994857751491	122.54573680912051	8.061904761904762	356.0809523809522	29.19047619047619
412455680	1441071062	30.969986839092293	122.5457351156327	8.071428571428571	355.68571428571414	29.142857142857146
412455680	1441071063	30.970025169140154	122.54573341460167	8.08095238095238	355.290476190476	29.0952380952381
412455680	1441071064	30.970063558996667	122.54573170854992	8.09047619047619	354.8952380952379	29.047619047619047
412455680	1441071065	30.970101999999997	122.54572999999999	8.1	354.49999999999983	29.000000000000004
412455680	1441071066	30.970140484065556	122.5457282910478	8.102564102564102	354.5717948717947	29.025641025641026
412455680	1441071067	30.97017900541774	122.54572658208258	8.105128205128205	354.6435897435896	29.051282051282055
412455680	1441071068	30.97021755885817	122.54572487306704	8.107692307692307	354.71538461538444	29.076923076923077
412455680	1441071069	30.970256139188454	122.54572316396383	8.11025641025641	354.78717948717934	29.102564102564106
412455680	1441071070	30.97029474121022	122.5457214547356	8.112820512820512	354.8589743589742	29.128205128205128
412455680	1441071071	30.97033335972511	122.54571974534502	8.115384615384615	354.93076923076904	29.153846153846157
412455680	1441071072	30.97037198953473	122.54571803575473	8.117948717948718	355.00256410256395	29.17948717948718
412455680	1441071073	30.970410625440728	122.54571632592742	8.12051282051282	355.0743589743588	29.205128205128208
412455680	1441071074	30.970449262244717	122.54571461582573	8.123076923076923	355.1461538461537	29.23076923076923
412455680	1441071075	30.970487894748324	122.54571290541229	8.125641025641025	355.21794871794856	29.25641025641026
412455680	1441071076	30.970526517753164	122.54571119464981	8.128205128205128	355.2897435897434	29.28205128205128
412455680	1441071077	30.970565126060894	122.54570948350094	8.13076923076923	355.3615384615383	29.30769230769231
412455680	1441071078	30.970603714473118	122.54570777192833	8.133333333333333	355.43333333333317	29.333333333333332
412455680	1441071079	30.97064227779145	122.54570605989466	8.135897435897435	355.5051282051281	29.35897435897436
412455680	1441071080	30.970680810817537	122.54570434736257	8.138461538461538	355.5769230769229	29.384615384615383
412455680	1441071081	30.970719308353	122.54570263429476	8.14102564102564	355.6487179487178	29.410256410256412
412455680	1441071082	30.970757765199476	122.54570092065384	8.143589743589743	355.7205128205127	29.435897435897434
412455680	1441071083	30.970796176158583	122.5456992064025	8.146153846153846	355.79230769230753	29.461538461538463
412455680	1441071084	30.970834536031944	122.54569749150342	8.148717948717948	355.86410256410244	29.487179487179485
412455680	1441071085	30.970872839621183	122.54569577591926	8.15128205128205	355.9358974358973	29.512820512820515
412455680	1441071086	30.970911081727948	122.54569405961263	8.153846153846153	356.00769230769214	29.538461538461537
412455680	1441071087	30.970949257153844	122.54569234254627	8.156410256410256	356.07948717948705	29.564102564102566
412455680	1441071088	30.9709873607005	122.54569062468282	8.158974358974358	356.1512820512819	29.589743589743588
412455680	1441071089	30.971025387169558	122.54568890598496	8.161538461538461	356.22307692307675	29.615384615384617
412455680	1441071090	30.97106333136264	122.5456871864153	8.164102564102564	356.29487179487165	29.64102564102564
412455680	1441071091	30.971101188081374	122.54568546593657	8.166666666666666	356.3666666666665	29.666666666666668
412455680	1441071092	30.971138952127372	122.54568374451141	8.169230769230769	356.4384615384614	29.69230769230769
412455680	1441071093	30.971176618302298	122.5456820221025	8.171794871794871	356.51025641025626	29.71794871794872
412455680	1441071094	30.97121418140775	122.54568029867251	8.174358974358974	356.5820512820511	29.74358974358974
412455680	1441071095	30.97125163624536	122.54567857418408	8.176923076923076	356.653846153846	29.76923076923077
412455680	1441071096	30.971288977616773	122.54567684859991	8.179487179487179	356.72564102564087	29.794871794871792
412455680	1441071097	30.971326200323595	122.54567512188265	8.182051282051281	356.7974358974358	29.82051282051282
412455680	1441071098	30.971363299167468	122.545673393995	8.184615384615384	356.8692307692306	29.846153846153843
412455680	1441071099	30.971400268950035	122.5456716648996	8.187179487179487	356.9410256410255	29.871794871794872
412455680	1441071100	30.97143710447289	122.54566993455913	8.189743589743589	357.0128205128204	29.897435897435894
412455680	1441071101	30.971473800537698	122.54566820293627	8.192307692307692	357.08461538461523	29.923076923076923
412455680	1441071102	30.97151035194607	122.54566646999366	8.194871794871794	357.15641025641014	29.948717948717945
412455680	1441071103	30.97154675349962	122.54566473569405	8.197435897435897	357.228205128205	29.974358974358974
[truncated: 5,379 more rows]
