# Supplementary material for: Maritime traffic congestion identification and ship trajectory prediction using temporal graph convolutional networks
Source: PLoS One. 2026 Mar 9;21(3):e0342781. doi: 10.1371/journal.pone.0342781 (PMC12970927; doi:10.1371/journal.pone.0342781)
Supplement: S1 File — (ZIP) [file pone.0342781.s001.zip › data/interpolation/shipid_412477010_processed.csv]

shipid	lasttime	lat	lon	sog	cog	hdg
412477010	1441065608	31.258163000000003	122.48498799999999	0.7	12.7	353.0
412477010	1441065609	31.258167333697397	122.48498653504566	0.7	12.211111111111109	353.0
412477010	1441065610	31.258171524527004	122.4849855076235	0.7	11.722222222222221	353.0
412477010	1441065611	31.25817558605984	122.48498488717911	0.7	11.233333333333333	353.0
412477010	1441065612	31.258179531866887	122.48498464315813	0.7	10.744444444444444	353.0
412477010	1441065613	31.258183375519135	122.48498474500613	0.7	10.255555555555555	353.0
412477010	1441065614	31.258187130587594	122.48498516216873	0.7	9.766666666666666	353.0
412477010	1441065615	31.25819081064322	122.48498586409153	0.7	9.277777777777779	353.0
412477010	1441065616	31.258194429257028	122.48498682022007	0.7	8.78888888888889	353.0
412477010	1441065617	31.258198	122.48498799999999	0.7	8.3	353.0
412477010	1441065618	31.25820153644311	122.48498937287683	0.7	8.40909090909091	352.90909090909093
412477010	1441065619	31.258205052157372	122.48499090829617	0.7	8.51818181818182	352.81818181818187
412477010	1441065620	31.25820856071374	122.48499257570356	0.7	8.627272727272727	352.72727272727275
412477010	1441065621	31.258212075683225	122.48499434454459	0.7	8.736363636363636	352.6363636363636
412477010	1441065622	31.25821561063681	122.48499618426483	0.7	8.845454545454546	352.54545454545456
412477010	1441065623	31.25821917914548	122.48499806430978	0.7	8.954545454545455	352.4545454545455
412477010	1441065624	31.25822279478024	122.48499995412504	0.7	9.063636363636364	352.3636363636364
412477010	1441065625	31.258226471112064	122.48500182315614	0.7	9.172727272727274	352.27272727272725
412477010	1441065626	31.258230221711976	122.48500364084866	0.7	9.281818181818181	352.18181818181813
412477010	1441065627	31.258234060150954	122.48500537664809	0.7	9.39090909090909	352.0909090909091
412477010	1441065628	31.258237999999995	122.485007	0.7	9.5	352.0
412477010	1441065629	31.258242050749107	122.48500848660221	0.7	9.446428571428571	351.9642857142857
412477010	1441065630	31.25824620556416	122.48500983716191	0.7	9.392857142857144	351.9285714285714
412477010	1441065631	31.25825045353007	122.48501105863855	0.7	9.339285714285715	351.89285714285717
412477010	1441065632	31.258254783731733	122.48501215799158	0.7	9.285714285714286	351.85714285714283
412477010	1441065633	31.25825918525401	122.48501314218042	0.7	9.232142857142858	351.82142857142856
412477010	1441065634	31.25826364718181	122.48501401816462	0.7	9.178571428571429	351.7857142857143
412477010	1441065635	31.258268158600018	122.48501479290363	0.7	9.125	351.75
412477010	1441065636	31.25827270859352	122.48501547335684	0.7	9.071428571428573	351.71428571428567
412477010	1441065637	31.2582772862472	122.4850160664838	0.7	9.017857142857144	351.67857142857144
412477010	1441065638	31.258281880645942	122.48501657924395	0.7	8.964285714285715	351.6428571428571
412477010	1441065639	31.258286480874638	122.48501701859671	0.7	8.910714285714285	351.60714285714283
412477010	1441065640	31.25829107601818	122.4850173915016	0.7	8.857142857142858	351.57142857142856
412477010	1441065641	31.258295655161444	122.48501770491812	0.7	8.803571428571429	351.5357142857143
412477010	1441065642	31.25830020738932	122.48501796580567	0.7	8.75	351.5
412477010	1441065643	31.258304721786697	122.48501818112375	0.7	8.696428571428573	351.4642857142857
412477010	1441065644	31.25830918743846	122.48501835783185	0.7	8.642857142857142	351.42857142857144
412477010	1441065645	31.25831359342948	122.48501850288942	0.7	8.589285714285714	351.3928571428571
412477010	1441065646	31.25831792884467	122.48501862325598	0.7	8.535714285714286	351.3571428571429
412477010	1441065647	31.25832218276889	122.48501872589095	0.7	8.482142857142858	351.32142857142856
412477010	1441065648	31.258326344287052	122.48501881775385	0.7	8.428571428571429	351.2857142857143
412477010	1441065649	31.25833040248402	122.48501890580414	0.7	8.375	351.25
412477010	1441065650	31.258334346444684	122.48501899700133	0.7	8.321428571428571	351.2142857142857
412477010	1441065651	31.25833816525394	122.48501909830487	0.7	8.267857142857142	351.1785714285714
412477010	1441065652	31.258341847996657	122.48501921667426	0.7	8.214285714285715	351.14285714285717
412477010	1441065653	31.258345383757742	122.48501935906899	0.7	8.160714285714286	351.10714285714283
412477010	1441065654	31.25834876162207	122.48501953244853	0.7	8.107142857142856	351.07142857142856
412477010	1441065655	31.258351970674536	122.48501974377237	0.7	8.053571428571429	351.0357142857143
412477010	1441065656	31.258354999999998	122.48502000000002	0.7	8.0	351.0
412477010	1441065657	31.258357845419425	122.48502030571218	0.7083333333333333	7.716666666666668	351.0
412477010	1441065658	31.25836052969796	122.48502065597464	0.7166666666666667	7.433333333333334	351.0
412477010	1441065659	31.25836308233681	122.4850210434743	0.725	7.15	351.0
412477010	1441065660	31.25836553283719	122.48502146089825	0.7333333333333333	6.866666666666667	351.0
412477010	1441065661	31.258367910700297	122.48502190093338	0.7416666666666667	6.583333333333334	351.0
412477010	1441065662	31.258370245427344	122.48502235626673	0.75	6.3	351.0
412477010	1441065663	31.25837256651953	122.48502281958525	0.7583333333333333	6.016666666666667	351.0
412477010	1441065664	31.258374903478085	122.48502328357594	0.7666666666666667	5.733333333333334	351.0
412477010	1441065665	31.2583772858042	122.48502374092577	0.775	5.449999999999999	351.0
412477010	1441065666	31.258379742999086	122.48502418432174	0.7833333333333333	5.166666666666667	351.0
412477010	1441065667	31.258382304563952	122.48502460645082	0.7916666666666667	4.883333333333334	351.0
412477010	1441065668	31.258384999999997	122.485025	0.8	4.6000000000000005	351.0
412477010	1441065669	31.258387851742835	122.48502536033223	0.788888888888889	4.322222222222222	350.8888888888889
412477010	1441065670	31.258390853965633	122.48502569351449	0.7777777777777778	4.044444444444444	350.77777777777777
412477010	1441065671	31.258393993775986	122.48502600828976	0.7666666666666667	3.7666666666666666	350.6666666666667
412477010	1441065672	31.25839725828141	122.48502631340098	0.7555555555555555	3.488888888888889	350.55555555555554
412477010	1441065673	31.258400634589517	122.48502661759109	0.7444444444444445	3.2111111111111112	350.44444444444446
412477010	1441065674	31.258404109807852	122.4850269296031	0.7333333333333333	2.9333333333333336	350.3333333333333
412477010	1441065675	31.258407671044004	122.48502725817994	0.7222222222222222	2.655555555555556	350.22222222222223
412477010	1441065676	31.258411305405527	122.48502761206458	0.711111111111111	2.377777777777778	350.11111111111114
412477010	1441065677	31.258414999999996	122.485028	0.7	2.1	350.0
412477010	1441065678	31.258418742739877	122.4850284269612	0.7090909090909091	1.7727272727272767	350.0
412477010	1441065679	31.25842252475724	122.48502888285147	0.7181818181818181	1.4454545454545533	350.0
412477010	1441065680	31.258426337989047	122.48502935380615	0.7272727272727273	1.11818181818183	350.0
412477010	1441065681	31.258430174372265	122.48502982596054	0.7363636363636363	0.7909090909091065	350.0
412477010	1441065682	31.258434025843897	122.48503028544995	0.7454545454545455	0.4636363636363832	350.0
412477010	1441065683	31.258437884340854	122.48503071840973	0.7545454545454545	0.1363636363636598	350.0
412477010	1441065684	31.25844174180016	122.48503111097519	0.7636363636363637	359.8090909090909	350.0
412477010	1441065685	31.25844559015874	122.48503144928162	0.7727272727272727	359.4818181818182	350.0
412477010	1441065686	31.2584494213536	122.48503171946437	0.7818181818181819	359.1545454545455	350.0
412477010	1441065687	31.25845322732169	122.48503190765874	0.790909090909091	358.82727272727277	350.0
412477010	1441065688	31.258457	122.48503200000002	0.8	358.50000000000006	350.0
412477010	1441065689	31.258460733203496	122.48503198602226	0.8	358.30000000000007	349.90000000000003
412477010	1441065690	31.258464428259263	122.48503186885448	0.8	358.1	349.8
412477010	1441065691	31.25846808837241	122.4850316550244	0.8	357.90000000000003	349.70000000000005
412477010	1441065692	31.258471716748055	122.48503135105976	0.8	357.70000000000005	349.6
412477010	1441065693	31.258475316591294	122.48503096348834	0.8	357.50000000000006	349.50000000000006
412477010	1441065694	31.258478891107234	122.48503049883782	0.8	357.30000000000007	349.4
412477010	1441065695	31.25848244350096	122.48502996363598	0.8	357.1000000000001	349.3
412477010	1441065696	31.2584859769776	122.48502936441058	0.8	356.90000000000003	349.2
412477010	1441065697	31.25848949474224	122.48502870768932	0.8	356.70000000000005	349.1
412477010	1441065698	31.258493000000005	122.485028	0.8	356.50000000000006	349.0
412477010	1441065699	31.258496495520575	122.48502724726973	0.7965517241379311	356.21034482758625	348.96551724137936
412477010	1441065700	31.25849998233209	122.48502645302324	0.7931034482758621	355.92068965517245	348.9310344827586
412477010	1441065701	31.258503461027253	122.48502562018466	0.7896551724137931	355.6310344827587	348.89655172413796
412477010	1441065702	31.25850693219877	122.4850247516781	0.7862068965517242	355.3413793103449	348.8620689655172
412477010	1441065703	31.258510396439387	122.48502385042774	0.7827586206896552	355.0517241379311	348.82758620689657
412477010	1441065704	31.258513854341782	122.48502291935765	0.7793103448275862	354.7620689655173	348.7931034482759
412477010	1441065705	31.258517306498703	122.48502196139196	0.7758620689655172	354.4724137931035	348.7586206896552
412477010	1441065706	31.258520753502825	122.4850209794548	0.7724137931034483	354.1827586206897	348.7241379310345
412477010	1441065707	31.25852419594691	122.48501997647035	0.7689655172413793	353.89310344827595	348.68965517241384
412477010	1441065708	31.258527634423665	122.48501895536266	0.7655172413793103	353.60344827586215	348.6551724137931
412477010	1441065709	31.25853106952577	122.48501791905589	0.7620689655172413	353.31379310344835	348.62068965517244
412477010	1441065710	31.258534501845983	122.48501687047418	0.7586206896551724	353.02413793103455	348.5862068965517
412477010	1441065711	31.258537931977003	122.48501581254165	0.7551724137931034	352.73448275862074	348.55172413793105
412477010	1441065712	31.258541360511536	122.48501474818244	0.7517241379310344	352.44482758620694	348.51724137931035
412477010	1441065713	31.25854478804232	122.48501368032063	0.7482758620689656	352.1551724137932	348.48275862068965
412477010	1441065714	31.258548215162048	122.48501261188044	0.7448275862068966	351.8655172413794	348.44827586206895
412477010	1441065715	31.25855164246347	122.48501154578591	0.7413793103448276	351.5758620689656	348.4137931034483
412477010	1441065716	31.25855507053927	122.48501048496121	0.7379310344827587	351.2862068965518	348.37931034482756
412477010	1441065717	31.258558499982186	122.48500943233049	0.7344827586206897	350.996551724138	348.3448275862069
412477010	1441065718	31.258561931384918	122.48500839081782	0.7310344827586207	350.7068965517242	348.31034482758616
412477010	1441065719	31.258565365340203	122.48500736334742	0.7275862068965517	350.41724137931044	348.2758620689655
412477010	1441065720	31.25856880244074	122.48500635284334	0.7241379310344828	350.12758620689664	348.2413793103448
412477010	1441065721	31.25857224327925	122.48500536222977	0.7206896551724138	349.83793103448284	348.2068965517241
412477010	1441065722	31.258575688448456	122.48500439443079	0.7172413793103448	349.54827586206903	348.17241379310343
412477010	1441065723	31.258579138541077	122.4850034523706	0.7137931034482758	349.25862068965523	348.1379310344828
412477010	1441065724	31.25858259414983	122.48500253897328	0.7103448275862069	348.96896551724143	348.10344827586204
412477010	1441065725	31.258586055867408	122.48500165716297	0.7068965517241379	348.6793103448277	348.0689655172414
412477010	1441065726	31.258589524286567	122.48500080986383	0.7034482758620689	348.3896551724139	348.03448275862064
412477010	1441065727	31.258593000000005	122.48499999999999	0.7	348.1000000000001	348.0
412477010	1441065728	31.258596482311713	122.48499922789195	0.72	347.7800000000001	348.0
412477010	1441065729	31.258599965370845	122.48499848344582	0.74	347.4600000000001	348.0
412477010	1441065730	31.258603442037796	122.48499775396402	0.76	347.14000000000004	348.0
412477010	1441065731	31.258606905172993	122.48499702674906	0.78	346.82000000000005	348.0
412477010	1441065732	31.25861034763681	122.48499628910336	0.8	346.50000000000006	348.0
412477010	1441065733	31.258613762289706	122.48499552832939	0.8200000000000001	346.18000000000006	348.0
412477010	1441065734	31.25861714199205	122.48499473172963	0.84	345.86	348.0
412477010	1441065735	31.25862047960427	122.4849938866065	0.86	345.54	348.0
412477010	1441065736	31.258623767986787	122.48499298026248	0.88	345.22	348.0
412477010	1441065737	31.258627	122.484992	0.9	344.90000000000003	348.0
412477010	1441065738	31.258630173170083	122.48499093634695	0.8818181818181818	344.5818181818182	348.0
412477010	1441065739	31.258633303686356	122.48498979273272	0.8636363636363636	344.2636363636364	348.0
412477010	1441065740	31.258636412403924	122.48498857581217	0.8454545454545455	343.9454545454546	348.0
412477010	1441065741	31.258639520177805	122.48498729224012	0.8272727272727273	343.6272727272728	348.0
412477010	1441065742	31.258642647863145	122.48498594867141	0.8090909090909091	343.3090909090909	348.0
412477010	1441065743	31.258645816314996	122.4849845517609	0.7909090909090909	342.9909090909091	348.0
412477010	1441065744	31.258649046388456	122.48498310816336	0.7727272727272727	342.6727272727273	348.0
412477010	1441065745	31.25865235893861	122.48498162453369	0.7545454545454545	342.3545454545455	348.0
412477010	1441065746	31.258655774820518	122.48498010752668	0.7363636363636363	342.03636363636366	348.0
412477010	1441065747	31.2586593148893	122.48497856379716	0.7181818181818181	341.71818181818185	348.0
412477010	1441065748	31.258663000000002	122.484977	0.7	341.40000000000003	348.0
412477010	1441065749	31.25866684259352	122.4849754212525	0.711111111111111	341.57777777777784	348.0
412477010	1441065750	31.258670821453762	122.48497382652208	0.7222222222222222	341.7555555555556	348.0
412477010	1441065751	31.25867490695046	122.48497221323863	0.7333333333333333	341.9333333333334	348.0
412477010	1441065752	31.25867906945333	122.48497057883209	0.7444444444444445	342.11111111111114	348.0
412477010	1441065753	31.258683279332054	122.48496892073238	0.7555555555555555	342.28888888888895	348.0
412477010	1441065754	31.258687506956377	122.4849672363694	0.7666666666666667	342.4666666666667	348.0
412477010	1441065755	31.258691722696007	122.48496552317306	0.7777777777777778	342.6444444444445	348.0
412477010	1441065756	31.25869589692064	122.48496377857327	0.788888888888889	342.82222222222225	348.0
412477010	1441065757	31.2587	122.484962	0.8	343.00000000000006	348.0
412477010	1441065758	31.258704008002006	122.48496018578975	0.7935483870967742	342.841935483871	348.0
412477010	1441065759	31.258707919787444	122.48495833790551	0.7870967741935484	342.683870967742	348.0
412477010	1441065760	31.25871173991529	122.48495645921693	0.7806451612903226	342.52580645161294	348.0
412477010	1441065761	31.258715472944548	122.4849545525936	0.7741935483870969	342.36774193548393	348.0
412477010	1441065762	31.258719123434172	122.48495262090513	0.767741935483871	342.2096774193549	348.0
412477010	1441065763	31.258722695943167	122.48495066702117	0.7612903225806452	342.0516129032259	348.0
412477010	1441065764	31.2587261950305	122.48494869381128	0.7548387096774194	341.8935483870968	348.0
412477010	1441065765	31.258729625255196	122.48494670414509	0.7483870967741936	341.7354838709678	348.0
412477010	1441065766	31.2587329911762	122.48494470089224	0.7419354838709677	341.57741935483875	348.0
412477010	1441065767	31.258736297352517	122.48494268692235	0.7354838709677419	341.41935483870975	348.0
412477010	1441065768	31.258739548343158	122.48494066510499	0.7290322580645161	341.2612903225807	348.0
412477010	1441065769	31.25874274870707	122.48493863830979	0.7225806451612904	341.1032258064517	348.0
412477010	1441065770	31.258745903003252	122.48493660940638	0.7161290322580646	340.94516129032263	348.0
412477010	1441065771	31.258749015790702	122.48493458126437	0.7096774193548387	340.7870967741936	348.0
412477010	1441065772	31.258752091628406	122.48493255675338	0.7032258064516129	340.62903225806457	348.0
412477010	1441065773	31.25875513507533	122.484930538743	0.6967741935483871	340.47096774193557	348.0
412477010	1441065774	31.25875815069049	122.48492853010285	0.6903225806451613	340.3129032258065	348.0
412477010	1441065775	31.258761143032867	122.48492653370258	0.6838709677419355	340.1548387096775	348.0
412477010	1441065776	31.25876411666145	122.48492455241175	0.6774193548387097	339.99677419354845	348.0
412477010	1441065777	31.258767076135214	122.48492258910004	0.6709677419354839	339.83870967741944	348.0
412477010	1441065778	31.258770026013153	122.484920646637	0.6645161290322581	339.6806451612904	348.0
412477010	1441065779	31.25877297085426	122.48491872789228	0.6580645161290323	339.5225806451614	348.0
412477010	1441065780	31.258775915217527	122.48491683573546	0.6516129032258065	339.3645161290323	348.0
412477010	1441065781	31.258778863661945	122.48491497303621	0.6451612903225806	339.2064516129033	348.0
412477010	1441065782	31.258781820746492	122.48491314266408	0.6387096774193548	339.04838709677426	348.0
412477010	1441065783	31.25878479103016	122.48491134748875	0.6322580645161291	338.89032258064526	348.0
412477010	1441065784	31.25878777907194	122.48490959037979	0.6258064516129032	338.7322580645162	348.0
412477010	1441065785	31.25879078943083	122.48490787420681	0.6193548387096774	338.5741935483872	348.0
412477010	1441065786	31.258793826665812	122.48490620183945	0.6129032258064516	338.41612903225814	348.0
412477010	1441065787	31.258796895335855	122.48490457614731	0.6064516129032258	338.25806451612914	348.0
412477010	1441065788	31.258799999999997	122.48490300000002	0.6	338.1000000000001	348.0
412477010	1441065789	31.25880314204304	122.48490147418529	0.6333333333333333	337.9000000000001	348.0
412477010	1441065790	31.258806310153343	122.48489999116347	0.6666666666666666	337.7000000000001	348.0
412477010	1441065791	31.25880948984509	122.48489854131297	0.7	337.50000000000006	348.0
412477010	1441065792	31.258812666632434	122.48489711501223	0.7333333333333334	337.30000000000007	348.0
412477010	1441065793	31.258815826029615	122.48489570263965	0.7666666666666666	337.1000000000001	348.0
412477010	1441065794	31.25881895355077	122.48489429457372	0.8	336.9000000000001	348.0
412477010	1441065795	31.258822034710086	122.48489288119285	0.8333333333333334	336.70000000000005	348.0
412477010	1441065796	31.25882505502177	122.48489145287546	0.8666666666666667	336.50000000000006	348.0
412477010	1441065797	31.258827999999994	122.48489	0.9	336.30000000000007	348.0
412477010	1441065798	31.258830858183522	122.48488851484865	0.8838709677419355	336.11612903225813	347.96774193548384
412477010	1441065799	31.258833630209537	122.48488699731871	0.867741935483871	335.9322580645162	347.93548387096774
412477010	1441065800	31.258836319739775	122.48488544921123	0.8516129032258065	335.74838709677425	347.9032258064516
412477010	1441065801	31.25883893043598	122.48488387232729	0.8354838709677419	335.5645161290323	347.87096774193543
412477010	1441065802	31.258841465959893	122.4848822684679	0.8193548387096774	335.3806451612904	347.83870967741933
412477010	1441065803	31.258843929973267	122.48488063943412	0.8032258064516129	335.19677419354844	347.8064516129032
412477010	1441065804	31.258846326137874	122.48487898702705	0.7870967741935484	335.0129032258065	347.7741935483871
412477010	1441065805	31.258848658115422	122.4848773130477	0.7709677419354839	334.82903225806456	347.741935483871
412477010	1441065806	31.258850929567693	122.48487561929713	0.7548387096774194	334.6451612903226	347.7096774193548
412477010	1441065807	31.25885314415643	122.48487390757641	0.7387096774193549	334.46129032258074	347.6774193548387
412477010	1441065808	31.258855305543367	122.48487217968658	0.7225806451612904	334.2774193548388	347.64516129032256
412477010	1441065809	31.25885741739027	122.4848704374287	0.7064516129032259	334.09354838709686	347.6129032258064
412477010	1441065810	31.258859483358876	122.48486868260383	0.6903225806451614	333.9096774193549	347.5806451612903
412477010	1441065811	31.25886150711093	122.484866917013	0.6741935483870968	333.725806451613	347.54838709677415
412477010	1441065812	31.25886349230819	122.48486514245727	0.6580645161290323	333.54193548387104	347.51612903225805
412477010	1441065813	31.258865442612414	122.48486336073773	0.6419354838709678	333.3580645161291	347.48387096774195
412477010	1441065814	31.258867361685336	122.48486157365538	0.6258064516129033	333.17419354838717	347.4516129032258
412477010	1441065815	31.258869253188713	122.4848597830113	0.6096774193548388	332.9903225806452	347.4193548387097
412477010	1441065816	31.258871120784285	122.48485799060656	0.5935483870967742	332.8064516129033	347.38709677419354
412477010	1441065817	31.258872968133826	122.4848561982422	0.5774193548387097	332.62258064516135	347.3548387096774
412477010	1441065818	31.25887479889906	122.48485440771927	0.5612903225806452	332.4387096774194	347.3225806451613
412477010	1441065819	31.25887661674173	122.48485262083882	0.5451612903225806	332.25483870967753	347.2903225806451
412477010	1441065820	31.258878425323623	122.48485083940187	0.5290322580645161	332.0709677419356	347.258064516129
412477010	1441065821	31.258880228306456	122.48484906520954	0.5129032258064516	331.88709677419365	347.2258064516129
412477010	1441065822	31.258882029352005	122.48484730006284	0.49677419354838714	331.7032258064517	347.19354838709677
412477010	1441065823	31.258883832121988	122.48484554576284	0.48064516129032264	331.5193548387098	347.16129032258067
412477010	1441065824	31.25888564027819	122.48484380411058	0.4645161290322581	331.33548387096783	347.1290322580645
412477010	1441065825	31.258887457482338	122.48484207690711	0.4483870967741936	331.1516129032259	347.09677419354836
412477010	1441065826	31.25888928739619	122.48484036595349	0.4322580645161291	330.96774193548396	347.06451612903226
412477010	1441065827	31.258891133681495	122.48483867305077	0.4161290322580645	330.783870967742	347.0322580645161
412477010	1441065828	31.258892999999993	122.48483700000001	0.4	330.6000000000001	347.0
412477010	1441065829	31.258894888991907	122.48483534829205	0.395	330.5250000000001	347.0
412477010	1441065830	31.2588967992112	122.484833718177	0.39	330.4500000000001	347.0
412477010	1441065831	31.25889872819028	122.4848321095948	0.385	330.3750000000001	347.0
412477010	1441065832	31.258900673461575	122.48483052248534	0.38	330.30000000000007	347.0
412477010	1441065833	31.258902632557525	122.48482895678855	0.375	330.2250000000001	347.0
412477010	1441065834	31.258904603010535	122.48482741244435	0.37	330.1500000000001	347.0
412477010	1441065835	31.258906582353024	122.48482588939264	0.365	330.0750000000001	347.0
412477010	1441065836	31.258908568117423	122.48482438757334	0.36	330.0000000000001	347.0
412477010	1441065837	31.258910557836135	122.48482290692638	0.355	329.92500000000007	347.0
412477010	1441065838	31.258912549041593	122.48482144739165	0.35	329.8500000000001	347.0
412477010	1441065839	31.258914539266236	122.48482000890911	0.345	329.7750000000001	347.0
412477010	1441065840	31.258916526042462	122.48481859141863	0.33999999999999997	329.7000000000001	347.0
412477010	1441065841	31.25891850690269	122.48481719486017	0.33499999999999996	329.6250000000001	347.0
412477010	1441065842	31.25892047937936	122.48481581917363	0.33	329.55000000000007	347.0
412477010	1441065843	31.258922441004863	122.48481446429892	0.325	329.4750000000001	347.0
412477010	1441065844	31.25892438931167	122.48481313017594	0.32	329.4000000000001	347.0
412477010	1441065845	31.258926321832153	122.48481181674467	0.315	329.3250000000001	347.0
412477010	1441065846	31.25892823609875	122.48481052394496	0.31	329.2500000000001	347.0
412477010	1441065847	31.258930129643907	122.48480925171675	0.305	329.17500000000007	347.0
412477010	1441065848	31.25893199999999	122.48480799999999	0.3	329.1000000000001	347.0
412477010	1441065849	31.258933844174738	122.4848067692179	0.3	328.9444444444445	347.0
412477010	1441065850	31.25893565707671	122.48480556172709	0.3	328.78888888888895	347.0
412477010	1441065851	31.258937433089855	122.48480438036742	0.3	328.6333333333334	347.0
412477010	1441065852	31.258939166598	122.4848032279789	0.3	328.4777777777778	347.0
412477010	1441065853	31.258940851985063	122.48480210740138	0.3	328.32222222222225	347.0
412477010	1441065854	31.258942483634907	122.48480102147482	0.3	328.16666666666674	347.0
412477010	1441065855	31.258944055931426	122.48479997303912	0.3	328.0111111111112	347.0
412477010	1441065856	31.258945563258496	122.48479896493419	0.3	327.8555555555556	347.0
412477010	1441065857	31.258947000000006	122.484798	0.3	327.70000000000005	347.0
412477010	1441065858	31.25894836245478	122.48479707944344	0.29166666666666663	327.4666666666667	347.0
412477010	1441065859	31.258949654581492	122.48479619793937	0.2833333333333333	327.23333333333335	347.0
412477010	1441065860	31.258950882253743	122.48479534852973	0.275	327.0	347.0
412477010	1441065861	31.25895205134516	122.48479452425634	0.26666666666666666	326.7666666666667	347.0
412477010	1441065862	31.25895316772935	122.48479371816109	0.2583333333333333	326.53333333333336	347.0
412477010	1441065863	31.258954237279927	122.48479292328587	0.25	326.3	347.0
412477010	1441065864	31.258955265870522	122.48479213267254	0.24166666666666667	326.0666666666667	347.0
412477010	1441065865	31.258956259374713	122.48479133936297	0.23333333333333334	325.83333333333337	347.0
412477010	1441065866	31.258957223666155	122.48479053639907	0.225	325.6	347.0
412477010	1441065867	31.25895816461844	122.4847897168227	0.21666666666666667	325.36666666666673	347.0
412477010	1441065868	31.258959088105176	122.48478887367571	0.20833333333333334	325.1333333333334	347.0
412477010	1441065869	31.25896	122.484788	0.2	324.90000000000003	347.0
412477010	1441065870	31.258960904961402	122.4847870904367	0.20714285714285716	324.4964285714286	347.0
412477010	1441065871	31.25896180278759	122.48478614602416	0.2142857142857143	324.0928571428572	347.0
412477010	1441065872	31.258962692061633	122.48478516939996	0.22142857142857145	323.68928571428575	347.0
412477010	1441065873	31.258963571366642	122.48478416320171	0.2285714285714286	323.28571428571433	347.0
412477010	1441065874	31.258964439285677	122.48478313006703	0.23571428571428574	322.8821428571429	347.0
412477010	1441065875	31.25896529440183	122.48478207263348	0.24285714285714288	322.4785714285715	347.0
412477010	1441065876	31.258966135298206	122.4847809935387	0.25	322.07500000000005	347.0
412477010	1441065877	31.258966960557867	122.48477989542029	0.2571428571428572	321.67142857142863	347.0
412477010	1441065878	31.258967768763924	122.48477878091585	0.2642857142857143	321.2678571428572	347.0
412477010	1441065879	31.25896855849946	122.48477765266297	0.27142857142857146	320.86428571428576	347.0
412477010	1441065880	31.258969328347543	122.48477651329928	0.2785714285714286	320.46071428571435	347.0
412477010	1441065881	31.2589700768913	122.48477536546238	0.2857142857142857	320.05714285714294	347.0
412477010	1441065882	31.258970802713772	122.48477421178987	0.29285714285714287	319.65357142857147	347.0
412477010	1441065883	31.258971504398083	122.48477305491933	0.30000000000000004	319.25000000000006	347.0
412477010	1441065884	31.258972180527312	122.48477189748839	0.30714285714285716	318.84642857142865	347.0
412477010	1441065885	31.25897282968454	122.48477074213464	0.3142857142857143	318.44285714285724	347.0
412477010	1441065886	31.258973450452874	122.48476959149573	0.32142857142857145	318.03928571428577	347.0
412477010	1441065887	31.258974041415367	122.4847684482092	0.3285714285714286	317.63571428571436	347.0
412477010	1441065888	31.25897460115515	122.4847673149127	0.33571428571428574	317.23214285714295	347.0
412477010	1441065889	31.258975128255276	122.48476619424383	0.34285714285714286	316.82857142857154	347.0
412477010	1441065890	31.258975621298866	122.48476508884019	0.35000000000000003	316.42500000000007	347.0
412477010	1441065891	31.258976078868997	122.48476400133939	0.3571428571428572	316.02142857142866	347.0
412477010	1441065892	31.25897649954873	122.48476293437902	0.3642857142857143	315.61785714285725	347.0
412477010	1441065893	31.25897688192121	122.4847618905967	0.37142857142857144	315.2142857142858	347.0
412477010	1441065894	31.258977224569467	122.48476087263002	0.37857142857142856	314.81071428571437	347.0
412477010	1441065895	31.25897752607662	122.48475988311661	0.38571428571428573	314.40714285714296	347.0
412477010	1441065896	31.25897778502577	122.48475892469406	0.3928571428571429	314.0035714285715	347.0
412477010	1441065897	31.258977999999995	122.484758	0.4	313.6000000000001	347.0
412477010	1441065898	31.258978171793387	122.48475710956171	0.38181818181818183	313.0545454545455	347.0
412477010	1441065899	31.258978310044146	122.48475624546535	0.36363636363636365	312.509090909091	347.0
412477010	1441065900	31.25897842660147	122.48475539768677	0.34545454545454546	311.96363636363645	347.0
412477010	1441065901	31.25897853331455	122.48475455620182	0.32727272727272727	311.4181818181819	347.0
412477010	1441065902	31.258978642032595	122.48475371098634	0.3090909090909091	310.8727272727274	347.0
412477010	1441065903	31.25897876460479	122.4847528520162	0.2909090909090909	310.3272727272728	347.0
412477010	1441065904	31.25897891288033	122.48475196926722	0.2727272727272727	309.78181818181827	347.0
412477010	1441065905	31.258979098708437	122.48475105271527	0.2545454545454545	309.23636363636376	347.0
412477010	1441065906	31.258979333938278	122.48475009233617	0.23636363636363636	308.6909090909092	347.0
412477010	1441065907	31.258979630419063	122.4847490781058	0.21818181818181817	308.14545454545464	347.0
412477010	1441065908	31.25898	122.48474800000001	0.19999999999999998	307.6000000000001	347.0
412477010	1441065909	31.258980450898672	122.48474685071011	0.20952380952380953	307.16666666666674	347.0
412477010	1441065910	31.258980976806257	122.48474563378943	0.21904761904761905	306.73333333333346	347.0
412477010	1441065911	31.25898156778236	122.48474435550685	0.2285714285714286	306.30000000000007	347.0
412477010	1441065912	31.25898221388656	122.48474302213113	0.2380952380952381	305.8666666666668	347.0
412477010	1441065913	31.25898290517846	122.48474163993117	0.24761904761904763	305.4333333333334	347.0
412477010	1441065914	31.258983631717623	122.48474021517575	0.2571428571428572	305.0000000000001	347.0
412477010	1441065915	31.25898438356368	122.48473875413373	0.2666666666666667	304.5666666666668	347.0
412477010	1441065916	31.258985150776187	122.48473726307395	0.2761904761904762	304.13333333333344	347.0
412477010	1441065917	31.258985923414723	122.48473574826522	0.2857142857142857	303.7000000000001	347.0
412477010	1441065918	31.258986691538894	122.48473421597639	0.29523809523809524	303.26666666666677	347.0
412477010	1441065919	31.258987445208323	122.48473267247628	0.3047619047619048	302.8333333333334	347.0
412477010	1441065920	31.258988174482546	122.48473112403374	0.3142857142857143	302.4000000000001	347.0
412477010	1441065921	31.25898886942118	122.48472957691762	0.3238095238095238	301.96666666666675	347.0
412477010	1441065922	31.258989520083823	122.48472803739674	0.33333333333333337	301.5333333333334	347.0
412477010	1441065923	31.25899011653005	122.48472651173995	0.34285714285714286	301.1000000000001	347.0
412477010	1441065924	31.25899064881945	122.48472500621607	0.3523809523809524	300.66666666666674	347.0
412477010	1441065925	31.258991107011653	122.48472352709395	0.36190476190476195	300.2333333333334	347.0
412477010	1441065926	31.258991481166195	122.48472208064244	0.37142857142857144	299.80000000000007	347.0
412477010	1441065927	31.258991761342706	122.48472067313041	0.380952380952381	299.36666666666673	347.0
412477010	1441065928	31.258991937600786	122.48471931082662	0.39047619047619053	298.9333333333334	347.0
412477010	1441065929	31.258991999999992	122.48471799999999	0.4	298.50000000000006	347.0
412477010	1441065930	31.258991941462444	122.48471674497655	0.3928571428571429	298.3321428571429	347.0357142857143
412477010	1441065931	31.258991766360225	122.48471554231119	0.38571428571428573	298.16428571428577	347.07142857142856
412477010	1441065932	31.2589914819279	122.48471438661606	0.3785714285714286	297.9964285714286	347.10714285714283
412477010	1441065933	31.258991095400077	122.48471327250326	0.37142857142857144	297.8285714285715	347.14285714285717
412477010	1441065934	31.258990614011346	122.4847121945849	0.3642857142857143	297.66071428571433	347.1785714285714
412477010	1441065935	31.258990044996278	122.48471114747312	0.35714285714285715	297.4928571428572	347.2142857142857
412477010	1441065936	31.25898939558946	122.48471012578004	0.35000000000000003	297.32500000000005	347.25
412477010	1441065937	31.25898867302548	122.48470912411774	0.34285714285714286	297.1571428571429	347.2857142857143
412477010	1441065938	31.258987884538907	122.48470813709838	0.33571428571428574	296.98928571428576	347.32142857142856
412477010	1441065939	31.25898703736436	122.48470715933404	0.32857142857142857	296.8214285714286	347.3571428571429
412477010	1441065940	31.258986138736386	122.48470618543686	0.32142857142857145	296.65357142857147	347.3928571428571
412477010	1441065941	31.258985195889583	122.48470521001896	0.3142857142857143	296.4857142857143	347.42857142857144
412477010	1441065942	31.258984216058543	122.48470422769243	0.30714285714285716	296.3178571428572	347.4642857142857
412477010	1441065943	31.25898320647784	122.48470323306942	0.30000000000000004	296.15000000000003	347.49999999999994
412477010	1441065944	31.258982174382055	122.48470222076203	0.29285714285714287	295.9821428571429	347.5357142857143
412477010	1441065945	31.25898112700579	122.48470118538238	0.2857142857142857	295.8142857142858	347.57142857142856
412477010	1441065946	31.2589800715836	122.48470012154256	0.2785714285714286	295.6464285714286	347.60714285714283
412477010	1441065947	31.25897901535008	122.48469902385472	0.27142857142857146	295.4785714285715	347.6428571428571
412477010	1441065948	31.258977965539827	122.48469788693097	0.2642857142857143	295.3107142857143	347.67857142857144
412477010	1441065949	31.25897692938741	122.4846967053834	0.2571428571428571	295.1428571428572	347.71428571428567
412477010	1441065950	31.258975914127408	122.48469547382417	0.25	294.975	347.75
412477010	1441065951	31.258974926994416	122.48469418686535	0.24285714285714285	294.80714285714294	347.7857142857143
412477010	1441065952	31.258973975222993	122.48469283911909	0.2357142857142857	294.63928571428573	347.82142857142856
412477010	1441065953	31.258973066047755	122.48469142519751	0.2285714285714286	294.47142857142865	347.85714285714283
412477010	1441065954	31.258972206703234	122.48468993971267	0.22142857142857145	294.30357142857144	347.89285714285717
412477010	1441065955	31.258971404424052	122.48468837727674	0.2142857142857143	294.13571428571436	347.9285714285714
412477010	1441065956	31.258970666444785	122.48468673250181	0.20714285714285716	293.9678571428572	347.9642857142857
412477010	1441065957	31.25897	122.48468499999998	0.2	293.80000000000007	348.0
412477010	1441065958	31.258969410476436	122.48468317918312	0.19090909090909092	293.18181818181824	348.09090909090907
412477010	1441065959	31.258968895869483	122.48468128866195	0.18181818181818182	292.5636363636364	348.18181818181813
412477010	1441065960	31.25896845232669	122.48467935184686	0.17272727272727273	291.9454545454546	348.27272727272725
412477010	1441065961	31.258968075995593	122.48467739214838	0.16363636363636364	291.32727272727277	348.3636363636364
412477010	1441065962	31.258967763023772	122.48467543297687	0.15454545454545454	290.70909090909095	348.4545454545455
412477010	1441065963	31.25896750955873	122.48467349774283	0.14545454545454545	290.0909090909091	348.5454545454545
412477010	1441065964	31.258967311748062	122.48467160985669	0.13636363636363635	289.4727272727273	348.6363636363636
412477010	1441065965	31.258967165739293	122.48466979272891	0.12727272727272726	288.85454545454553	348.72727272727275
412477010	1441065966	31.258967067679986	122.4846680697699	0.11818181818181818	288.2363636363637	348.81818181818187
412477010	1441065967	31.2589670137177	122.4846664643901	0.10909090909090909	287.6181818181819	348.90909090909093
412477010	1441065968	31.258966999999995	122.484665	0.09999999999999999	287.00000000000006	349.0
412477010	1441065969	31.258967021231495	122.48466369448501	0.12222222222222223	284.87777777777785	349.11111111111114
412477010	1441065970	31.258967066345125	122.48466254363038	0.14444444444444443	282.7555555555556	349.22222222222223
412477010	1441065971	31.258967122830878	122.48466153769641	0.16666666666666666	280.6333333333334	349.33333333333337
412477010	1441065972	31.25896717817878	122.4846606669433	0.18888888888888888	278.5111111111112	349.44444444444446
412477010	1441065973	31.25896721987878	122.48465992163133	0.2111111111111111	276.3888888888889	349.55555555555554
412477010	1441065974	31.25896723542092	122.48465929202077	0.2333333333333333	274.2666666666667	349.6666666666667
412477010	1441065975	31.25896721229517	122.48465876837184	0.25555555555555554	272.1444444444445	349.77777777777777
412477010	1441065976	31.25896713799154	122.48465834094486	0.2777777777777778	270.02222222222224	349.8888888888889
412477010	1441065977	31.258967000000002	122.48465800000001	0.3	267.90000000000003	350.0
412477010	1441065978	31.25896678996403	122.4846577345771	0.29166666666666663	264.6166666666667	350.0
412477010	1441065979	31.25896651614099	122.48465752883394	0.2833333333333333	261.33333333333337	350.0
412477010	1441065980	31.258966190941678	122.48465736570785	0.275	258.05	350.0
412477010	1441065981	31.258965826776894	122.48465722813613	0.26666666666666666	254.7666666666667	350.0
412477010	1441065982	31.258965436057494	122.48465709905616	0.2583333333333333	251.48333333333338	350.0
412477010	1441065983	31.25896503119425	122.48465696140522	0.25	248.20000000000005	350.0
412477010	1441065984	31.258964624597997	122.48465679812068	0.24166666666666667	244.9166666666667	350.0
412477010	1441065985	31.258964228679556	122.48465659213983	0.23333333333333334	241.63333333333338	350.0
412477010	1441065986	31.258963855849707	122.4846563264	0.225	238.35000000000008	350.0
412477010	1441065987	31.258963518519288	122.48465598383854	0.21666666666666667	235.06666666666672	350.0
412477010	1441065988	31.258963229099116	122.48465554739278	0.20833333333333334	231.7833333333334	350.0
412477010	1441065989	31.258963000000005	122.484655	0.2	228.50000000000006	350.0
412477010	1441065990	31.2589628381092	122.48465433127873	0.225	226.88750000000007	350.0
412477010	1441065991	31.258962728219704	122.48465355757209	0.25	225.27500000000006	350.0
412477010	1441065992	31.25896264960098	122.48465270190438	0.275	223.66250000000005	350.0
412477010	1441065993	31.2589625815225	122.48465178729988	0.30000000000000004	222.05000000000007	350.0
412477010	1441065994	31.258962503253702	122.4846508367829	0.325	220.43750000000006	350.0
412477010	1441065995	31.258962394064046	122.48464987337772	0.35000000000000003	218.82500000000005	350.0
412477010	1441065996	31.258962233222995	122.48464892010867	0.375	217.21250000000003	350.0
412477010	1441065997	31.258962	122.48464799999999	0.4	215.60000000000005	350.0
412477010	1441065998	31.258961676873813	122.48464713107803	0.38181818181818183	214.55454545454552	350.0909090909091
412477010	1441065999	31.258961259160518	122.48464631137706	0.36363636363636365	213.50909090909096	350.1818181818182
412477010	1441066000	31.258960745385398	122.48464553393333	0.34545454545454546	212.46363636363643	350.2727272727273
412477010	1441066001	31.2589601340738	122.4846447917832	0.32727272727272727	211.4181818181819	350.3636363636364
412477010	1441066002	31.258959423751104	122.48464407796291	0.3090909090909091	210.37272727272733	350.45454545454544
412477010	1441066003	31.25895861294259	122.48464338550872	0.2909090909090909	209.32727272727277	350.54545454545456
412477010	1441066004	31.258957700173625	122.48464270745698	0.2727272727272727	208.28181818181824	350.6363636363636
412477010	1441066005	31.258956683969558	122.48464203684395	0.2545454545454545	207.23636363636368	350.72727272727275
412477010	1441066006	31.2589555628557	122.48464136670592	0.23636363636363636	206.19090909090914	350.8181818181818
412477010	1441066007	31.2589543353574	122.48464069007916	0.21818181818181817	205.14545454545458	350.9090909090909
412477010	1441066008	31.258953	122.48463999999998	0.19999999999999998	204.10000000000005	351.0
412477010	1441066009	31.25895155821033	122.48463929082851	0.2111111111111111	203.75555555555562	351.0
412477010	1441066010	31.258950023021253	122.48463856222027	0.22222222222222224	203.41111111111115	351.0
412477010	1441066011	31.258948410367122	122.48463781515464	0.23333333333333334	203.06666666666672	351.0
412477010	1441066012	31.25894673618229	122.48463705061096	0.24444444444444444	202.72222222222229	351.0
412477010	1441066013	31.258945016401107	122.48463626956863	0.25555555555555554	202.37777777777785	351.0
412477010	1441066014	31.258943266957925	122.484635473007	0.26666666666666666	202.03333333333342	351.0
412477010	1441066015	31.25894150378712	122.48463466190543	0.2777777777777778	201.68888888888895	351.0
412477010	1441066016	31.258939742823017	122.48463383724332	0.28888888888888886	201.34444444444452	351.0
412477010	1441066017	31.258938	122.48463300000002	0.3	201.00000000000006	351.0
412477010	1441066018	31.258936287808776	122.48463215473109	0.2909090909090909	200.509090909091	351.0
412477010	1441066019	31.258934604965493	122.48463132029697	0.2818181818181818	200.0181818181819	351.0
412477010	1441066020	31.2589329467427	122.48463051913429	0.2727272727272727	199.5272727272728	351.0
412477010	1441066021	31.258931308412883	122.48462977367967	0.2636363636363636	199.03636363636372	351.0
412477010	1441066022	31.258929685248603	122.48462910636975	0.2545454545454545	198.5454545454546	351.0
412477010	1441066023	31.25892807252235	122.48462853964115	0.24545454545454545	198.05454545454552	351.0
412477010	1441066024	31.25892646550666	122.4846280959305	0.2363636363636364	197.56363636363642	351.0
412477010	1441066025	31.25892485947405	122.48462779767445	0.2272727272727273	197.07272727272732	351.0
412477010	1441066026	31.258923249697073	122.4846276673096	0.2181818181818182	196.58181818181825	351.0
412477010	1441066027	31.258921631448214	122.48462772727257	0.2090909090909091	196.09090909090912	351.0
412477010	1441066028	31.25892	122.484628	0.2	195.60000000000005	351.0
412477010	1441066029	31.258918352074954	122.48462849595182	0.22222222222222224	194.4555555555556	351.0
412477010	1441066030	31.258916690195502	122.48462917768133	0.24444444444444446	193.31111111111116	351.0
412477010	1441066031	31.258915018334072	122.48462999576513	0.26666666666666666	192.16666666666674	351.0
412477010	1441066032	31.25891334046311	122.48463090077988	0.2888888888888889	191.0222222222223	351.0
412477010	1441066033	31.258911660555007	122.48463184330222	0.3111111111111111	189.87777777777785	351.0
412477010	1441066034	31.258909982582207	122.48463277390876	0.33333333333333337	188.7333333333334	351.0
412477010	1441066035	31.258908310517164	122.48463364317614	0.35555555555555557	187.58888888888896	351.0
412477010	1441066036	31.25890664833228	122.48463440168099	0.37777777777777777	186.4444444444445	351.0
412477010	1441066037	31.25890499999999	122.484635	0.4	185.30000000000007	351.0
412477010	1441066038	31.258903369060754	122.48463540103893	0.4	185.1750000000001	351.0
412477010	1441066039	31.25890175732705	122.48463561702017	0.4	185.05000000000007	351.0
412477010	1441066040	31.258900166179338	122.4846356724953	0.4	184.92500000000007	351.0
412477010	1441066041	31.25889859699812	122.48463559201588	0.4	184.8000000000001	351.0
412477010	1441066042	31.25889705116387	122.4846354001334	0.4	184.67500000000007	351.0
412477010	1441066043	31.25889553005708	122.4846351213994	0.4	184.55000000000007	351.0
412477010	1441066044	31.25889403505823	122.48463478036544	0.4	184.42500000000007	351.0
412477010	1441066045	31.258892567547807	122.48463440158307	0.4	184.30000000000007	351.0
412477010	1441066046	31.258891128906285	122.48463400960382	0.4	184.17500000000007	351.0
412477010	1441066047	31.258889720514155	122.48463362897918	0.4	184.05000000000007	351.0
412477010	1441066048	31.258888343751902	122.48463328426074	0.4	183.92500000000007	351.0
412477010	1441066049	31.258887	122.48463300000002	0.4	183.80000000000007	351.0
412477010	1441066050	31.25888568945924	122.48463279323177	0.4	183.63750000000007	351.0
412477010	1441066051	31.25888440761147	122.48463265092381	0.4	183.47500000000005	351.0
412477010	1441066052	31.258883148758912	122.48463255252715	0.4	183.31250000000006	351.0
412477010	1441066053	31.258881907203712	122.48463247749284	0.4	183.15000000000006	351.0
412477010	1441066054	31.25888067724804	122.48463240527194	0.4	182.98750000000007	351.0
412477010	1441066055	31.25887945319409	122.48463231531547	0.4	182.82500000000005	351.0
412477010	1441066056	31.25887822934402	122.48463218707445	0.4	182.66250000000005	351.0
412477010	1441066057	31.258877000000002	122.484632	0.4	182.50000000000006	351.0
412477010	1441066058	31.25887575684586	122.48463174091941	0.4	182.38181818181823	351.0909090909091
412477010	1441066059	31.258874481091965	122.4846314261651	0.4	182.2636363636364	351.1818181818182
412477010	1441066060	31.258873151330306	122.48463107944583	0.4	182.1454545454546	351.27272727272725
412477010	1441066061	31.25887174615294	122.4846307244703	0.4	182.0272727272728	351.3636363636364
412477010	1441066062	31.258870244151844	122.4846303849473	0.4	181.90909090909096	351.45454545454544
412477010	1441066063	31.258868623919046	122.4846300845855	0.4	181.79090909090914	351.54545454545456
412477010	1441066064	31.258866864046567	122.48462984709364	0.4	181.67272727272731	351.6363636363636
412477010	1441066065	31.2588649431264	122.48462969618045	0.4	181.5545454545455	351.7272727272727
412477010	1441066066	31.258862839750588	122.48462965555461	0.4	181.4363636363637	351.8181818181818
412477010	1441066067	31.2588605325111	122.4846297489249	0.4	181.31818181818187	351.9090909090909
412477010	1441066068	31.258858000000004	122.48463	0.4	181.20000000000005	352.0
412477010	1441066069	31.258855229673646	122.48463042389008	0.41111111111111115	181.31111111111116	352.0
412477010	1441066070	31.25885224444605	122.48463100131121	0.4222222222222222	181.42222222222227	352.0
412477010	1441066071	31.258849076095547	122.48463170438089	0.43333333333333335	181.5333333333334	352.0
412477010	1441066072	31.258845756400508	122.48463250521664	0.4444444444444445	181.6444444444445	352.0
412477010	1441066073	31.258842317139294	122.484633375936	0.45555555555555555	181.75555555555562	352.0
412477010	1441066074	31.258838790090266	122.48463428865648	0.4666666666666667	181.8666666666667	352.0
412477010	1441066075	31.2588352070318	122.4846352154956	0.47777777777777775	181.97777777777782	352.0
412477010	1441066076	31.25883159974225	122.48463612857093	0.4888888888888889	182.08888888888893	352.0
412477010	1441066077	31.258827999999994	122.484637	0.5	182.20000000000005	352.0
412477010	1441066078	31.258824435834647	122.4846378050088	0.509090909090909	182.43636363636367	352.0909090909091
412477010	1441066079	31.258820920280893	122.48463853125696	0.5181818181818182	182.67272727272734	352.18181818181813
412477010	1441066080	31.258817462624705	122.48463916951263	0.5272727272727272	182.90909090909096	352.27272727272725
412477010	1441066081	31.258814072151992	122.48463971054389	0.5363636363636364	183.14545454545458	352.3636363636364
412477010	1441066082	31.258810758148723	122.48464014511886	0.5454545454545454	183.38181818181823	352.4545454545455
412477010	1441066083	31.258807529900814	122.4846404640056	0.5545454545454546	183.61818181818188	352.54545454545456
412477010	1441066084	31.258804396694238	122.48464065797225	0.5636363636363636	183.8545454545455	352.6363636363636
412477010	1441066085	31.25880136781492	122.4846407177869	0.5727272727272728	184.09090909090915	352.72727272727275
412477010	1441066086	31.258798452548817	122.48464063421768	0.5818181818181818	184.32727272727277	352.81818181818187
412477010	1441066087	31.25879566018186	122.48464039803267	0.5909090909090908	184.56363636363642	352.90909090909093
412477010	1441066088	31.258793	122.48463999999998	0.6	184.80000000000007	353.0
412477010	1441066089	31.258790479178227	122.4846394369079	0.5888888888888889	184.4222222222223	353.0
412477010	1441066090	31.258788096447827	122.48463872962536	0.5777777777777777	184.0444444444445	353.0
412477010	1441066091	31.2587858484291	122.4846379050415	0.5666666666666667	183.6666666666667	353.0
412477010	1441066092	31.258783731742376	122.48463699004537	0.5555555555555556	183.28888888888895	353.0
412477010	1441066093	31.258781743007965	122.48463601152615	0.5444444444444444	182.91111111111115	353.0
412477010	1441066094	31.258779878846216	122.48463499637289	0.5333333333333333	182.5333333333334	353.0
412477010	1441066095	31.258778135877403	122.48463397147472	0.5222222222222223	182.15555555555562	353.0
412477010	1441066096	31.258776510721898	122.48463296372073	0.5111111111111111	181.77777777777783	353.0
412477010	1441066097	31.258775	122.484632	0.5	181.40000000000006	353.0
412477010	1441066098	31.258773594795624	122.4846311033489	0.4916666666666667	181.55000000000007	353.08333333333337
412477010	1441066099	31.258772264046907	122.48463028139268	0.48333333333333334	181.70000000000007	353.16666666666674
412477010	1441066100	31.258770971155563	122.48462953790386	0.475	181.85000000000005	353.25
412477010	1441066101	31.25876967952334	122.48462887665488	0.4666666666666667	182.00000000000006	353.33333333333337
412477010	1441066102	31.25876835255194	122.48462830141834	0.45833333333333337	182.15000000000006	353.4166666666667
412477010	1441066103	31.258766953643104	122.48462781596669	0.45	182.30000000000007	353.5
412477010	1441066104	31.25876544619852	122.48462742407243	0.44166666666666665	182.45000000000005	353.5833333333333
412477010	1441066105	31.258763793619952	122.48462712950811	0.43333333333333335	182.60000000000008	353.6666666666667
412477010	1441066106	31.258761959309076	122.48462693604618	0.42500000000000004	182.75000000000006	353.75000000000006
412477010	1441066107	31.258759906667663	122.48462684745918	0.4166666666666667	182.90000000000006	353.83333333333337
412477010	1441066108	31.258757599097375	122.48462686751964	0.4083333333333333	183.05000000000007	353.9166666666667
412477010	1441066109	31.258755000000004	122.48462700000002	0.4	183.20000000000005	354.0
412477010	1441066110	31.258752100271945	122.48462723878357	0.4	183.48571428571432	354.0
412477010	1441066111	31.25874900078867	122.48462753819658	0.4	183.77142857142863	354.0
412477010	1441066112	31.258745829920315	122.48462784267609	0.4	184.0571428571429	354.0
412477010	1441066113	31.25874271603711	122.48462809665914	0.4	184.34285714285718	354.0
412477010	1441066114	31.258739787509196	122.48462824458274	0.4	184.62857142857146	354.0
412477010	1441066115	31.258737172706766	122.48462823088401	0.4	184.91428571428577	354.0
412477010	1441066116	31.258734999999994	122.484628	0.4	185.20000000000005	354.0
412477010	1441066117	31.258733364114537	122.4846275136918	0.39166666666666666	185.02500000000003	354.08333333333337
412477010	1441066118	31.258732225197978	122.4846268030168	0.38333333333333336	184.85000000000002	354.16666666666663
412477010	1441066119	31.25873150975343	122.48462591635636	0.375	184.67500000000004	354.25
412477010	1441066120	31.25873114428394	122.4846249020919	0.3666666666666667	184.50000000000006	354.33333333333337
412477010	1441066121	31.25873105529257	122.48462380860484	0.35833333333333334	184.32500000000005	354.4166666666667
412477010	1441066122	31.258731169282463	122.48462268427654	0.35	184.15000000000003	354.50000000000006
412477010	1441066123	31.25873141275662	122.48462157748844	0.3416666666666667	183.97500000000005	354.5833333333333
412477010	1441066124	31.258731712218186	122.48462053662193	0.3333333333333333	183.80000000000004	354.6666666666667
412477010	1441066125	31.258731994170216	122.48461961005842	0.325	183.62500000000006	354.75
412477010	1441066126	31.258732185115807	122.4846188461793	0.31666666666666665	183.45000000000007	354.8333333333333
412477010	1441066127	31.258732211558037	122.48461829336603	0.30833333333333335	183.27500000000006	354.9166666666667
412477010	1441066128	31.258732000000002	122.48461800000001	0.3	183.10000000000005	355.0
412477010	1441066129	31.258731493619315	122.48461800119713	0.3	182.42500000000004	355.05
412477010	1441066130	31.2587307022919	122.48461827901137	0.3	181.75000000000006	355.1
412477010	1441066131	31.258729652568178	122.48461880223108	0.3	181.07500000000007	355.15
412477010	1441066132	31.258728370998565	122.48461953964477	0.3	180.40000000000006	355.2
412477010	1441066133	31.2587268841335	122.48462046004082	0.3	179.72500000000008	355.25
412477010	1441066134	31.258725218523416	122.48462153220763	0.3	179.05000000000007	355.3
412477010	1441066135	31.258723400718754	122.48462272493367	0.3	178.37500000000006	355.34999999999997
412477010	1441066136	31.258721457269953	122.48462400700733	0.3	177.70000000000007	355.4
412477010	1441066137	31.258719414727416	122.48462534721706	0.3	177.02500000000006	355.45
412477010	1441066138	31.258717299641603	122.48462671435132	0.3	176.35000000000008	355.5
412477010	1441066139	31.25871513856294	122.48462807719852	0.3	175.67500000000007	355.55
412477010	1441066140	31.258712958041897	122.48462940454709	0.3	175.00000000000006	355.6
412477010	1441066141	31.258710784628875	122.48463066518548	0.3	174.32500000000007	355.65000000000003
412477010	1441066142	31.258708644874346	122.48463182790218	0.3	173.65000000000006	355.7
412477010	1441066143	31.25870656532874	122.48463286148561	0.3	172.97500000000005	355.75
412477010	1441066144	31.258704572542474	122.48463373472423	0.3	172.30000000000007	355.8
412477010	1441066145	31.258702693066034	122.48463441640654	0.3	171.62500000000006	355.85
412477010	1441066146	31.258700953449846	122.48463487532094	0.3	170.95000000000005	355.9
412477010	1441066147	31.258699380244355	122.48463508025596	0.3	170.27500000000006	355.95
412477010	1441066148	31.258698	122.484635	0.3	169.60000000000005	356.0
412477010	1441066149	31.258696830156282	122.48463461939892	0.3	169.57777777777784	356.1111111111111
412477010	1441066150	31.258695851708953	122.48463398752784	0.3	169.55555555555563	356.22222222222223
412477010	1441066151	31.258695036542807	122.48463316951928	0.3	169.5333333333334	356.3333333333333
412477010	1441066152	31.258694356542637	122.48463223050572	0.3	169.51111111111115	356.44444444444446
412477010	1441066153	31.25869378359328	122.48463123561967	0.3	169.48888888888897	356.55555555555554
412477010	1441066154	31.258693289579522	122.48463024999356	0.3	169.46666666666673	356.66666666666663
412477010	1441066155	31.258692846386186	122.48462933875993	0.3	169.44444444444449	356.77777777777777
412477010	1441066156	31.258692425898065	122.48462856705125	0.3	169.42222222222227	356.88888888888886
412477010	1441066157	31.258691999999996	122.484628	0.3	169.40000000000006	357.0
412477010	1441066158	31.258691542756566	122.48462768950552	0.3	168.60000000000005	357.0
412477010	1441066159	31.25869103695155	122.48462763453452	0.3	167.80000000000004	357.0
412477010	1441066160	31.258690467548547	122.48462782082058	0.3	167.00000000000006	357.0
412477010	1441066161	31.258689819511112	122.48462823409724	0.3	166.20000000000005	357.0
412477010	1441066162	31.258689077802803	122.48462886009808	0.3	165.40000000000003	357.0
412477010	1441066163	31.25868822738719	122.48462968455667	0.3	164.60000000000005	357.0
412477010	1441066164	31.25868725322785	122.48463069320655	0.3	163.80000000000007	357.0
412477010	1441066165	31.258686140288344	122.48463187178129	0.3	163.00000000000006	357.0
412477010	1441066166	31.25868487353224	122.48463320601446	0.3	162.20000000000007	357.0
412477010	1441066167	31.25868343792311	122.4846346816396	0.3	161.40000000000006	357.0
412477010	1441066168	31.2586818184245	122.48463628439026	0.3	160.60000000000005	357.0
412477010	1441066169	31.25867999999999	122.484638	0.3	159.80000000000007	357.0
412477010	1441066170	31.25867797838094	122.48463981210116	0.3125	158.88750000000005	357.0
412477010	1441066171	31.25867579236976	122.48464169592108	0.325	157.97500000000008	357.0
412477010	1441066172	31.25867349153666	122.48464362458596	0.3375	157.06250000000006	357.0
412477010	1441066173	31.258671125451873	122.4846455712219	0.35	156.15000000000006	357.0
412477010	1441066174	31.2586687436856	122.4846475089551	0.36250000000000004	155.23750000000004	357.0
412477010	1441066175	31.25866639580804	122.48464941091174	0.375	154.32500000000005	357.0
412477010	1441066176	31.258664131389438	122.48465125021796	0.3875	153.41250000000005	357.0
412477010	1441066177	31.25866200000001	122.484653	0.4	152.50000000000006	357.0
412477010	1441066178	31.258660040307078	122.48465463965513	0.38181818181818183	152.2545454545455	357.0
412477010	1441066179	31.258658247366515	122.48465617366539	0.36363636363636365	152.009090909091	357.0
412477010	1441066180	31.258656605331314	122.48465761278386	0.34545454545454546	151.76363636363644	357.0
412477010	1441066181	31.258655098354446	122.48465896776364	0.32727272727272727	151.5181818181819	357.0
412477010	1441066182	31.25865371058889	122.48466024935784	0.3090909090909091	151.27272727272734	357.0
412477010	1441066183	31.25865242618763	122.4846614683196	0.2909090909090909	151.0272727272728	357.0
412477010	1441066184	31.25865122930365	122.48466263540197	0.2727272727272727	150.78181818181824	357.0
412477010	1441066185	31.258650104089906	122.4846637613581	0.2545454545454545	150.5363636363637	357.0
412477010	1441066186	31.258649034699403	122.48466485694111	0.23636363636363636	150.29090909090917	357.0
412477010	1441066187	31.258648005285114	122.48466593290402	0.21818181818181817	150.04545454545462	357.0
412477010	1441066188	31.258647000000003	122.484667	0.19999999999999998	149.80000000000007	357.0
412477010	1441066189	31.258646005159623	122.48466806901075	0.23333333333333334	149.3333333333334	357.0
412477010	1441066190	31.258645015729797	122.4846691508327	0.26666666666666666	148.86666666666673	357.0
412477010	1441066191	31.25864402883888	122.4846702563908	0.30000000000000004	148.40000000000006	357.0
412477010	1441066192	31.258643041615272	122.48467139661011	0.33333333333333337	147.9333333333334	357.0
412477010	1441066193	31.25864205118735	122.48467258241563	0.3666666666666667	147.46666666666675	357.0
412477010	1441066194	31.258641054683476	122.48467382473235	0.4	147.00000000000006	357.0
412477010	1441066195	31.258640049232046	122.48467513448533	0.43333333333333335	146.5333333333334	357.0
412477010	1441066196	31.25863903196143	122.48467652259954	0.4666666666666667	146.06666666666672	357.0
412477010	1441066197	31.258637999999998	122.48467800000002	0.5	145.60000000000005	357.0
412477010	1441066198	31.258636950583163	122.48467957365321	0.4727272727272727	146.21818181818188	357.0
412477010	1441066199	31.258635881374435	122.48468123469125	0.44545454545454544	146.8363636363637	357.0
412477010	1441066200	31.25863479014435	122.48468297028782	0.4181818181818182	147.4545454545455	357.0
412477010	1441066201	31.25863367466345	122.4846847676165	0.39090909090909093	148.07272727272732	357.0
412477010	1441066202	31.25863253270228	122.48468661385088	0.36363636363636365	148.69090909090914	357.0
412477010	1441066203	31.258631362031398	122.48468849616465	0.33636363636363636	149.30909090909097	357.0
412477010	1441066204	31.25863016042132	122.48469040173134	0.3090909090909091	149.9272727272728	357.0
412477010	1441066205	31.25862892564259	122.48469231772461	0.28181818181818186	150.54545454545462	357.0
412477010	1441066206	31.258627655465755	122.48469423131806	0.2545454545454545	151.1636363636364	357.0
412477010	1441066207	31.258626347661384	122.48469612968532	0.2272727272727273	151.78181818181827	357.0
412477010	1441066208	31.258625	122.484698	0.2	152.40000000000006	357.0
412477010	1441066209	31.258623612022213	122.48469983155627	0.2666666666666667	151.97777777777782	357.0
412477010	1441066210	31.258622190348927	122.48470162213054	0.33333333333333337	151.55555555555563	357.0
412477010	1441066211	31.25862074337103	122.48470337161979	0.4	151.13333333333338	357.0
412477010	1441066212	31.258619279479486	122.48470507992097	0.46666666666666673	150.71111111111117	357.0
412477010	1441066213	31.258617807065246	122.48470674693108	0.5333333333333334	150.28888888888895	357.0
412477010	1441066214	31.258616334519246	122.48470837254705	0.6000000000000001	149.86666666666673	357.0
412477010	1441066215	31.258614870232403	122.4847099566659	0.6666666666666667	149.44444444444449	357.0
412477010	1441066216	31.25861342259567	122.48471149918454	0.7333333333333334	149.02222222222227	357.0
412477010	1441066217	31.258611999999996	122.484713	0.8	148.60000000000005	357.0
412477010	1441066218	31.258610609137005	122.48471446032899	0.7666666666666667	148.45000000000005	357.0
412477010	1441066219	31.258609249901273	122.48471588666736	0.7333333333333334	148.30000000000004	357.0
412477010	1441066220	31.258607920488053	122.48471728683073	0.7000000000000001	148.15000000000003	357.0
412477010	1441066221	31.25860661909259	122.48471866863467	0.6666666666666667	148.00000000000006	357.0
412477010	1441066222	31.258605343910165	122.4847200398948	0.6333333333333334	147.85000000000005	357.0
412477010	1441066223	31.258604093136046	122.48472140842674	0.6000000000000001	147.70000000000005	357.0
412477010	1441066224	31.258602864965475	122.48472278204609	0.5666666666666667	147.55000000000007	357.0
412477010	1441066225	31.258601657593697	122.48472416856842	0.5333333333333334	147.40000000000003	357.0
412477010	1441066226	31.258600469216017	122.48472557580939	0.5	147.25000000000006	357.0
412477010	1441066227	31.258599298027665	122.48472701158458	0.46666666666666673	147.10000000000005	357.0
412477010	1441066228	31.258598142223914	122.48472848370957	0.4333333333333334	146.95000000000005	357.0
412477010	1441066229	31.258596999999995	122.48472999999998	0.4	146.80000000000007	357.0
412477010	1441066230	31.258595869288488	122.48473156503286	0.41250000000000003	146.07500000000005	357.0
412477010	1441066231	31.258594746970992	122.48473317043089	0.42500000000000004	145.35000000000008	357.0
412477010	1441066232	31.25859362966644	122.48473480457824	0.4375	144.62500000000006	357.0
412477010	1441066233	31.258592513993744	122.48473645585906	0.45	143.90000000000006	357.0
412477010	1441066234	31.25859139657184	122.48473811265751	0.4625	143.17500000000004	357.0
412477010	1441066235	31.258590274019646	122.48473976335771	0.475	142.45000000000005	357.0
412477010	1441066236	31.258589142956062	122.48474139634381	0.4875	141.72500000000008	357.0
412477010	1441066237	31.258588000000003	122.484743	0.5	141.00000000000006	357.0
412477010	1441066238	31.258586845019412	122.48474456768237	0.4727272727272727	140.11818181818188	357.0
412477010	1441066239	31.258585690878153	122.4847461126349	0.44545454545454544	139.23636363636368	357.0
412477010	1441066240	31.25858455368909	122.48474765307358	0.4181818181818182	138.3545454545455	357.0
412477010	1441066241	31.258583449565116	122.48474920721438	0.39090909090909093	137.47272727272735	357.0
412477010	1441066242	31.258582394619058	122.48475079327324	0.36363636363636365	136.59090909090918	357.0
412477010	1441066243	31.258581404963827	122.48475242946613	0.33636363636363636	135.70909090909097	357.0
412477010	1441066244	31.25858049671225	122.48475413400904	0.3090909090909091	134.8272727272728	357.0
412477010	1441066245	31.258579685977214	122.48475592511791	0.28181818181818186	133.94545454545462	357.0
412477010	1441066246	31.25857898887159	122.48475782100871	0.2545454545454545	133.06363636363645	357.0
412477010	1441066247	31.25857842150823	122.48475983989742	0.2272727272727273	132.18181818181824	357.0
412477010	1441066248	31.258578000000004	122.48476200000002	0.2	131.30000000000007	357.0
412477010	1441066249	31.25857773164147	122.48476430883125	0.22222222222222224	130.53333333333342	357.0
412477010	1441066250	31.258577588454088	122.48476673110103	0.24444444444444446	129.7666666666667	357.0
412477010	1441066251	31.258577533641006	122.48476922081807	0.26666666666666666	129.00000000000006	357.0
412477010	1441066252	31.258577530405372	122.48477173199107	0.2888888888888889	128.2333333333334	357.0
412477010	1441066253	31.258577541950373	122.48477421862874	0.3111111111111111	127.46666666666673	357.0
412477010	1441066254	31.25857753147916	122.4847766347398	0.33333333333333337	126.70000000000005	357.0
412477010	1441066255	31.25857746219491	122.4847789343329	0.35555555555555557	125.9333333333334	357.0
412477010	1441066256	31.258577297300803	122.48478107141672	0.37777777777777777	125.16666666666671	357.0
412477010	1441066257	31.258577	122.484783	0.4	124.40000000000006	357.0
412477010	1441066258	31.258576543663267	122.48478468588712	0.4	124.72727272727278	357.0
412477010	1441066259	31.258575942331653	122.48478614206552	0.4	125.05454545454552	357.0
412477010	1441066260	31.2585752202138	122.48478739331834	0.4	125.3818181818182	357.0
412477010	1441066261	31.258574401518285	122.48478846442879	0.4	125.70909090909095	357.0
412477010	1441066262	31.25857351045375	122.48478938017996	0.4	126.03636363636369	357.0
412477010	1441066263	31.258572571228846	122.48479016535505	0.4	126.36363636363643	357.0
412477010	1441066264	31.258571608052154	122.48479084473723	0.4	126.69090909090917	357.0
412477010	1441066265	31.25857064513231	122.48479144310964	0.4	127.01818181818192	357.0
412477010	1441066266	31.25856970667793	122.48479198525547	0.4	127.3454545454546	357.0
412477010	1441066267	31.258568816897615	122.48479249595786	0.4	127.67272727272734	357.0
412477010	1441066268	31.258568	122.48479300000001	0.4	128.00000000000009	357.0
412477010	1441066269	31.258567275075325	122.48479351814191	0.403448275862069	128.87586206896563	357.0689655172414
412477010	1441066270	31.25856664074042	122.48479405505101	0.40689655172413797	129.75172413793112	357.13793103448273
412477010	1441066271	31.258566090493744	122.48479461137171	0.41034482758620694	130.62758620689664	357.2068965517241
412477010	1441066272	31.25856561783376	122.48479518774829	0.41379310344827586	131.50344827586213	357.2758620689655
412477010	1441066273	31.258565216258916	122.4847957848251	0.41724137931034483	132.37931034482764	357.3448275862069
412477010	1441066274	31.258564879267674	122.48479640324646	0.4206896551724138	133.25517241379316	357.41379310344826
412477010	1441066275	31.25856460035851	122.48479704365673	0.4241379310344828	134.1310344827587	357.48275862068965
412477010	1441066276	31.258564373029852	122.48479770670022	0.42758620689655175	135.00689655172422	357.55172413793105
412477010	1441066277	31.258564190780188	122.48479839302128	0.4310344827586207	135.88275862068974	357.62068965517244
412477010	1441066278	31.258564047107956	122.48479910326422	0.4344827586206897	136.75862068965526	357.6896551724138
412477010	1441066279	31.25856393551165	122.4847998380734	0.4379310344827586	137.63448275862078	357.7586206896552
412477010	1441066280	31.25856384948967	122.48480059809309	0.4413793103448276	138.51034482758627	357.82758620689657
412477010	1441066281	31.25856378254052	122.48480138396769	0.44482758620689655	139.38620689655178	357.8965517241379
412477010	1441066282	31.258563728162652	122.48480219634153	0.4482758620689655	140.2620689655173	357.9655172413793
412477010	1441066283	31.258563679854518	122.48480303585892	0.4517241379310345	141.13793103448282	358.0344827586207
412477010	1441066284	31.258563631114583	122.48480390316418	0.45517241379310347	142.01379310344834	358.1034482758621
412477010	1441066285	31.258563575441308	122.48480479890165	0.45862068965517244	142.88965517241385	358.17241379310343
412477010	1441066286	31.258563506333136	122.48480572371565	0.4620689655172414	143.76551724137937	358.2413793103448
412477010	1441066287	31.25856341728854	122.48480667825055	0.46551724137931033	144.6413793103449	358.3103448275862
412477010	1441066288	31.258563301805978	122.48480766315065	0.4689655172413793	145.5172413793104	358.37931034482756
412477010	1441066289	31.25856315338391	122.48480867906028	0.4724137931034483	146.39310344827592	358.44827586206895
412477010	1441066290	31.258562965520778	122.48480972662377	0.47586206896551725	147.26896551724144	358.51724137931035
412477010	1441066291	31.258562731715074	122.48481080648544	0.4793103448275862	148.14482758620696	358.58620689655174
412477010	1441066292	31.258562445465216	122.48481191928967	0.48275862068965514	149.02068965517248	358.6551724137931
412477010	1441066293	31.258562100269693	122.48481306568071	0.4862068965517241	149.896551724138	358.7241379310345
412477010	1441066294	31.25856168962694	122.48481424630296	0.4896551724137931	150.7724137931035	358.7931034482759
412477010	1441066295	31.258561207035452	122.48481546180071	0.49310344827586206	151.64827586206903	358.86206896551727
412477010	1441066296	31.258560645993647	122.48481671281829	0.496551724137931	152.52413793103455	358.9310344827586
412477010	1441066297	31.258560000000003	122.484818	0.5	153.40000000000006	359.0
412477010	1441066298	31.258559265988133	122.48481932193907	0.4909090909090909	153.8272727272728	359.0
412477010	1441066299	31.258558454632276	122.48482066902386	0.4818181818181818	154.2545454545455	359.0
412477010	1441066300	31.258557580041824	122.48482202959175	0.4727272727272727	154.68181818181822	359.0
412477010	1441066301	31.258556656326153	122.48482339197999	0.4636363636363636	155.10909090909095	359.0
412477010	1441066302	31.25855569759468	122.48482474452585	0.4545454545454546	155.5363636363637	359.0
412477010	1441066303	31.258554717956795	122.48482607556666	0.44545454545454544	155.9636363636364	359.0
412477010	1441066304	31.258553731521896	122.4848273734397	0.4363636363636364	156.39090909090913	359.0
412477010	1441066305	31.25855275239937	122.48482862648225	0.4272727272727273	156.81818181818187	359.0
412477010	1441066306	31.2585517946986	122.48482982303163	0.4181818181818182	157.2454545454546	359.0
412477010	1441066307	31.258550872529028	122.4848309514251	0.4090909090909091	157.67272727272731	359.0
412477010	1441066308	31.25855	122.48483200000001	0.4	158.10000000000005	359.0
412477010	1441066309	31.258549186132996	122.48483295994548	0.3666666666666667	157.1777777777778	359.0
412477010	1441066310	31.258548419597666	122.48483383385815	0.33333333333333337	156.25555555555562	359.0
412477010	1441066311	31.258547683975696	122.48483462718647	0.3	155.33333333333337	359.0
412477010	1441066312	31.2585469628488	122.48483534537895	0.26666666666666666	154.41111111111115	359.0
412477010	1441066313	31.258546239798676	122.48483599388402	0.23333333333333334	153.48888888888897	359.0
412477010	1441066314	31.258545498407027	122.48483657815021	0.19999999999999998	152.56666666666672	359.0
412477010	1441066315	31.258544722255568	122.48483710362594	0.16666666666666663	151.6444444444445	359.0
412477010	1441066316	31.25854389492599	122.48483757575971	0.1333333333333333	150.7222222222223	359.0
412477010	1441066317	31.258543	122.48483800000001	0.09999999999999998	149.80000000000007	359.0
412477010	1441066318	31.258542025568055	122.48483838324988	0.1272727272727273	148.9000000000001	359.0909090909091
412477010	1441066319	31.258540977755768	122.48483873823075	0.15454545454545457	148.00000000000006	359.1818181818182
412477010	1441066320	31.25853986719751	122.48483907911867	0.18181818181818182	147.10000000000005	359.2727272727273
412477010	1441066321	31.25853870452763	122.48483942008971	0.2090909090909091	146.20000000000007	359.3636363636364
412477010	1441066322	31.2585375003805	122.48483977531983	0.2363636363636364	145.30000000000007	359.45454545454544
412477010	1441066323	31.258536265390486	122.48484015898514	0.26363636363636367	144.40000000000006	359.54545454545456
412477010	1441066324	31.25853501019196	122.48484058526162	0.29090909090909095	143.50000000000006	359.6363636363636
412477010	1441066325	31.258533745419275	122.48484106832531	0.31818181818181823	142.60000000000005	359.72727272727275
412477010	1441066326	31.258532481706805	122.48484162235223	0.3454545454545455	141.70000000000007	359.8181818181818
412477010	1441066327	31.258531229688934	122.48484226151847	0.3727272727272728	140.80000000000004	359.9090909090909
412477010	1441066328	31.25852999999999	122.484843	0.4	139.90000000000006	0.0
412477010	1441066329	31.258528801435276	122.48484384843279	0.39655172413793105	139.4724137931035	0.034482758620697496
412477010	1441066330	31.258527635433694	122.48484480329235	0.3931034482758621	139.04482758620694	0.06896551724139499
412477010	1441066331	31.258526501595046	122.48484585751419	0.3896551724137931	138.6172413793104	0.10344827586209249
412477010	1441066332	31.258525399519172	122.48484700403372	0.38620689655172413	138.18965517241384	0.13793103448273314
412477010	1441066333	31.2585243288059	122.48484823578644	0.38275862068965516	137.76206896551727	0.17241379310343063
412477010	1441066334	31.258523289055013	122.48484954570779	0.37931034482758624	137.33448275862074	0.20689655172412813
412477010	1441066335	31.258522279866373	122.48485092673322	0.37586206896551727	136.90689655172417	0.24137931034482563
412477010	1441066336	31.25852130083978	122.48485237179818	0.3724137931034483	136.47931034482764	0.2758620689655231
412477010	1441066337	31.25852035157506	122.48485387383816	0.3689655172413793	136.0517241379311	0.3103448275862206
412477010	1441066338	31.258519431672035	122.48485542578862	0.36551724137931035	135.62413793103454	0.34482758620686127
412477010	1441066339	31.258518540730503	122.484857020585	0.3620689655172414	135.196551724138	0.3793103448276156
412477010	1441066340	31.258517678350326	122.48485865116275	0.3586206896551724	134.76896551724144	0.41379310344825626
412477010	1441066341	31.258516844131293	122.48486031045738	0.35517241379310344	134.34137931034488	0.44827586206895376
412477010	1441066342	31.25851603767325	122.48486199140432	0.35172413793103446	133.91379310344834	0.48275862068965125
412477010	1441066343	31.258515258575994	122.48486368693901	0.34827586206896555	133.48620689655178	0.5172413793103487
412477010	1441066344	31.258514506439376	122.48486538999695	0.3448275862068966	133.0586206896552	0.5517241379310462
412477010	1441066345	31.25851378086319	122.48486709351357	0.3413793103448276	132.63103448275868	0.5862068965517437
412477010	1441066346	31.258513081447276	122.48486879042437	0.33793103448275863	132.20344827586212	0.6206896551723844
412477010	1441066347	31.25851240779146	122.4848704736648	0.33448275862068966	131.77586206896558	0.6551724137931387
412477010	1441066348	31.258511759495562	122.4848721361703	0.3310344827586207	131.34827586206902	0.6896551724137794
412477010	1441066349	31.25851113615941	122.48487377087635	0.3275862068965517	130.92068965517245	0.7241379310344769
412477010	1441066350	31.25851053738282	122.48487537071841	0.32413793103448274	130.49310344827595	0.7586206896551744
412477010	1441066351	31.258509962765636	122.48487692863193	0.32068965517241377	130.06551724137938	0.7931034482758719
412477010	1441066352	31.258509411907653	122.48487843755241	0.3172413793103448	129.63793103448282	0.8275862068965125
412477010	1441066353	31.25850888440873	122.48487989041529	0.3137931034482758	129.21034482758628	0.8620689655172669
412477010	1441066354	31.25850837986867	122.484881280156	0.3103448275862069	128.78275862068972	0.8965517241379075
412477010	1441066355	31.258507897887313	122.48488259971008	0.30689655172413793	128.35517241379316	0.931034482758605
412477010	1441066356	31.258507438064477	122.4848838420129	0.30344827586206896	127.92758620689662	0.9655172413793025
412477010	1441066357	31.258506999999987	122.48488500000002	0.3	127.50000000000006	1.0
412477010	1441066358	31.258506582915853	122.48488606874616	0.3	127.35454545454553	1.0
412477010	1441066359	31.25850618452274	122.48488705188342	0.3	127.20909090909097	1.0
412477010	1441066360	31.258505802153497	122.48488795518318	0.3	127.06363636363645	1.0
412477010	1441066361	31.258505433140957	122.48488878441687	0.3	126.91818181818186	1.0
412477010	1441066362	31.258505074817975	122.48488954535588	0.3	126.77272727272734	1.0
412477010	1441066363	31.258504724517394	122.48489024377162	0.3	126.62727272727278	1.0
412477010	1441066364	31.258504379572067	122.48489088543548	0.3	126.48181818181826	1.0
412477010	1441066365	31.258504037314804	122.48489147611882	0.3	126.33636363636367	1.0
412477010	1441066366	31.25850369507849	122.48489202159311	0.3	126.19090909090914	1.0
412477010	1441066367	31.258503350195934	122.4848925276297	0.3	126.04545454545459	1.0
412477010	1441066368	31.258502999999994	122.484893	0.3	125.90000000000006	1.0
412477010	1441066369	31.25850264120447	122.48489344733365	0.3	125.82000000000005	1.099999999999966
412477010	1441066370	31.25850226804708	122.48489388969323	0.3	125.74000000000007	1.1999999999999886
412477010	1441066371	31.25850187414647	122.48489434999954	0.3	125.66000000000008	1.2999999999999545
412477010	1441066372	31.2585014531213	122.48489485117338	0.3	125.58000000000007	1.3999999999999773
412477010	1441066373	31.25850099859026	122.48489541613559	0.3	125.50000000000003	1.5
412477010	1441066374	31.258500504172012	122.48489606780694	0.3	125.42000000000004	1.6000000000000227
412477010	1441066375	31.25849996348518	122.48489682910825	0.3	125.34000000000003	1.6999999999999886
412477010	1441066376	31.258499370148463	122.48489772296033	0.3	125.26000000000005	1.8000000000000114
412477010	1441066377	31.258498717780512	122.48489877228398	0.3	125.18000000000006	1.8999999999999773
412477010	1441066378	31.258497999999992	122.4849	0.3	125.10000000000005	2.0
412477010	1441066379	31.25849721379526	122.48490141824863	0.3	124.91111111111118	2.0
412477010	1441066380	31.25849636963346	122.48490299604784	0.3	124.72222222222226	2.0
412477010	1441066381	31.258495481351474	122.484904691635	0.3	124.53333333333339	2.0
412477010	1441066382	31.25849456278617	122.48490646324754	0.3	124.34444444444452	2.0
412477010	1441066383	31.258493627774374	122.48490826912287	0.3	124.1555555555556	2.0
412477010	1441066384	31.258492690152995	122.48491006749836	0.3	123.96666666666673	2.0
412477010	1441066385	31.258491763758887	122.48491181661143	0.3	123.77777777777786	2.0
412477010	1441066386	31.25849086242894	122.48491347469952	0.3	123.58888888888893	2.0
412477010	1441066387	31.25849	122.48491500000002	0.3	123.40000000000006	2.0
412477010	1441066388	31.25848918574958	122.48491636398842	0.29	123.79000000000005	2.0
412477010	1441066389	31.25848841071766	122.48491759109254	0.27999999999999997	124.18000000000006	2.0
412477010	1441066390	31.258487661384844	122.48491871897832	0.27	124.57000000000005	2.0
412477010	1441066391	31.25848692423172	122.48491978531162	0.26	124.96000000000006	2.0
412477010	1441066392	31.258486185738892	122.48492082775837	0.25	125.35000000000005	2.0
412477010	1441066393	31.258485432386955	122.48492188398444	0.24	125.74000000000001	2.0
412477010	1441066394	31.2584846506565	122.48492299165576	0.22999999999999998	126.13000000000005	2.0
412477010	1441066395	31.258483827028137	122.48492418843819	0.22	126.52000000000001	2.0
412477010	1441066396	31.258482947982436	122.48492551199764	0.21000000000000002	126.91000000000005	2.0
412477010	1441066397	31.258481999999994	122.484927	0.2	127.30000000000001	2.0
412477010	1441066398	31.258480976957493	122.48492867734353	0.2181818181818182	127.39090909090913	2.090909090909065
412477010	1441066399	31.2584799023159	122.48493051785603	0.2363636363636364	127.4818181818182	2.18181818181813
412477010	1441066400	31.258478806932285	122.48493248259763	0.2545454545454546	127.57272727272729	2.272727272727252
412477010	1441066401	31.258477721663738	122.4849345326285	0.27272727272727276	127.66363636363641	2.363636363636374
412477010	1441066402	31.258476677367323	122.48493662900886	0.29090909090909095	127.75454545454551	2.454545454545439
412477010	1441066403	31.258475704900114	122.48493873279885	0.3090909090909091	127.84545454545457	2.545454545454504
412477010	1441066404	31.258474835119184	122.48494080505867	0.32727272727272727	127.93636363636367	2.636363636363626
412477010	1441066405	31.258474098881617	122.4849428068485	0.34545454545454546	128.0272727272728	2.727272727272748
412477010	1441066406	31.258473527044508	122.48494469922856	0.36363636363636365	128.1181818181819	2.81818181818187
412477010	1441066407	31.258473150464944	122.48494644325898	0.38181818181818183	128.20909090909095	2.909090909090935
412477010	1441066408	31.258472999999995	122.48494800000002	0.4	128.30000000000007	3.0
412477010	1441066409	31.258473094281268	122.48494934126961	0.3666666666666667	128.48888888888894	3.0
412477010	1441066410	31.2584734030383	122.48495048191688	0.33333333333333337	128.67777777777786	3.0
412477010	1441066411	31.258473883775164	122.4849514475487	0.3	128.86666666666673	3.0
412477010	1441066412	31.258474493995916	122.48495226377193	0.26666666666666666	129.0555555555556	3.0
412477010	1441066413	31.258475191204614	122.48495295619347	0.23333333333333334	129.24444444444453	3.0
412477010	1441066414	31.258475932905334	122.48495355042016	0.19999999999999998	129.4333333333334	3.0
412477010	1441066415	31.25847667660209	122.48495407205891	0.16666666666666663	129.62222222222226	3.0
412477010	1441066416	31.258477379798965	122.48495454671655	0.1333333333333333	129.8111111111112	3.0
412477010	1441066417	31.258478	122.48495499999999	0.09999999999999998	130.00000000000006	3.0
412477010	1441066418	31.258478503027117	122.48495545331478	0.1	129.6064516129033	3.096774193548356
412477010	1441066419	31.258478887973705	122.4849559112612	0.1	129.2129032258065	3.1935483870968255
412477010	1441066420	31.258479162251042	122.48495637423831	0.1	128.81935483870976	3.2903225806451815
412477010	1441066421	31.25847933327035	122.48495684264506	0.1	128.42580645161297	3.3870967741935942
412477010	1441066422	31.258479408442927	122.48495731688047	0.1	128.0322580645162	3.48387096774195
412477010	1441066423	31.258479395179986	122.48495779734355	0.1	127.63870967741943	3.580645161290306
412477010	1441066424	31.25847930089282	122.48495828443332	0.1	127.24516129032267	3.677419354838719
412477010	1441066425	31.258479132992672	122.48495877854874	0.1	126.85161290322583	3.7741935483870748
412477010	1441066426	31.258478898890814	122.48495928008886	0.1	126.45806451612907	3.8709677419354875
412477010	1441066427	31.258478605998484	122.48495978945266	0.1	126.06451612903228	3.9677419354839003
412477010	1441066428	31.258478261726943	122.48496030703916	0.1	125.67096774193553	4.064516129032256
412477010	1441066429	31.258477873487465	122.48496083324733	0.1	125.27741935483874	4.161290322580669
412477010	1441066430	31.258477448691306	122.48496136847618	0.1	124.88387096774198	4.258064516129025
412477010	1441066431	31.258476994749685	122.48496191312475	0.1	124.4903225806452	4.354838709677381
412477010	1441066432	31.258476519073916	122.48496246759201	0.1	124.09677419354844	4.451612903225794
412477010	1441066433	31.25847602907522	122.48496303227698	0.1	123.70322580645168	4.548387096774206
412477010	1441066434	31.258475532164866	122.48496360757866	0.1	123.3096774193549	4.645161290322619
412477010	1441066435	31.25847503575412	122.48496419389608	0.1	122.91612903225814	4.741935483870975
412477010	1441066436	31.258474547254206	122.4849647916282	0.1	122.52258064516136	4.838709677419331
412477010	1441066437	31.258474074076435	122.48496540117405	0.1	122.1290322580646	4.935483870967744
412477010	1441066438	31.25847362363201	122.48496602293262	0.1	121.73548387096781	5.0322580645161
412477010	1441066439	31.258473203332226	122.48496665730293	0.1	121.34193548387105	5.1290322580645125
412477010	1441066440	31.258472820588327	122.48496730468399	0.1	120.94838709677427	5.225806451612925
412477010	1441066441	31.258472482811577	122.48496796547481	0.1	120.55483870967745	5.322580645161281
412477010	1441066442	31.25847219741323	122.48496864007438	0.1	120.16129032258067	5.419354838709694
412477010	1441066443	31.25847197180454	122.48496932888172	0.1	119.76774193548391	5.51612903225805
412477010	1441066444	31.258471813396763	122.4849700322958	0.1	119.37419354838713	5.612903225806406
412477010	1441066445	31.258471729601172	122.48497075071566	0.1	118.98064516129037	5.7096774193548185
412477010	1441066446	31.25847172782901	122.48497148454034	0.1	118.58709677419358	5.8064516129031745
412477010	1441066447	31.25847181549152	122.48497223416878	0.1	118.19354838709683	5.903225806451587
412477010	1441066448	31.258471999999998	122.48497300000001	0.1	117.80000000000004	6.0
412477010	1441066449	31.25847228596054	122.48497378239135	0.10500000000000001	117.72500000000002	6.099999999999966
412477010	1441066450	31.258472666758674	122.48497458153324	0.11	117.65000000000006	6.199999999999989
412477010	1441066451	31.2584731329748	122.48497539757442	0.115	117.57500000000005	6.2999999999999545
412477010	1441066452	31.258473675189286	122.48497623066366	0.12000000000000001	117.50000000000009	6.400000000000034
412477010	1441066453	31.258474283982558	122.48497708094968	0.125	117.42500000000004	6.5
412477010	1441066454	31.258474949934982	122.48497794858122	0.13	117.35000000000002	6.600000000000023
412477010	1441066455	31.258475663626974	122.48497883370705	0.135	117.27500000000006	6.699999999999989
412477010	1441066456	31.258476415638913	122.48497973647589	0.14	117.20000000000005	6.7999999999999545
412477010	1441066457	31.258477196551166	122.4849806570365	0.14500000000000002	117.12500000000006	6.899999999999977
412477010	1441066458	31.258477996944162	122.48498159553763	0.15000000000000002	117.05000000000004	6.999999999999943
412477010	1441066459	31.25847880739826	122.484982552128	0.155	116.97500000000002	7.100000000000023
412477010	1441066460	31.258479618493876	122.48498352695636	0.16	116.90000000000006	7.199999999999989
412477010	1441066461	31.258480420811388	122.48498452017145	0.165	116.82500000000005	7.300000000000011
412477010	1441066462	31.258481204931194	122.48498553192202	0.17	116.75000000000006	7.399999999999977
412477010	1441066463	31.258481961433674	122.48498656235684	0.175	116.67500000000004	7.5
412477010	1441066464	31.258482680899228	122.48498761162458	0.18	116.60000000000002	7.599999999999966
412477010	1441066465	31.258483353908254	122.48498867987404	0.185	116.52500000000006	7.7000000000000455
412477010	1441066466	31.25848397104112	122.48498976725394	0.19	116.45000000000005	7.800000000000011
412477010	1441066467	31.25848452287824	122.48499087391302	0.195	116.37500000000006	7.900000000000034
412477010	1441066468	31.25848499999999	122.484992	0.2	116.30000000000004	8.0
412477010	1441066469	31.25848539658393	122.48499314424585	0.1888888888888889	113.58888888888893	8.111111111111143
412477010	1441066470	31.258485721196273	122.48499429971025	0.17777777777777778	110.87777777777785	8.222222222222229
412477010	1441066471	31.25848598600036	122.48499545803512	0.16666666666666669	108.16666666666674	8.333333333333314
412477010	1441066472	31.25848620315956	122.48499661086232	0.15555555555555556	105.45555555555563	8.444444444444457
412477010	1441066473	31.258486384837212	122.48499774983375	0.14444444444444446	102.74444444444447	8.555555555555543
412477010	1441066474	31.258486543196753	122.48499886659137	0.13333333333333336	100.03333333333342	8.666666666666686
412477010	1441066475	31.258486690401472	122.484999952777	0.12222222222222223	97.32222222222231	8.777777777777771
412477010	1441066476	31.25848683861477	122.48500100003258	0.11111111111111112	94.6111111111112	8.888888888888914
412477010	1441066477	31.25848699999999	122.485002	0.1	91.90000000000009	9.0
412477010	1441066478	31.25848718542766	122.48500294699112	0.11904761904761905	89.71428571428578	9.190476190476204
412477010	1441066479	31.258487400596866	122.4850038459976	0.1380952380952381	87.52857142857152	9.380952380952351
412477010	1441066480	31.258487649913842	122.48500470468106	0.15714285714285714	85.34285714285727	9.571428571428612
412477010	1441066481	31.258487937784842	122.48500553070313	0.1761904761904762	83.1571428571429	9.76190476190476
412477010	1441066482	31.25848826861609	122.48500633172546	0.19523809523809527	80.97142857142865	9.952380952380963
412477010	1441066483	31.25848864681383	122.48500711540963	0.2142857142857143	78.78571428571433	10.14285714285711
412477010	1441066484	31.25848907678429	122.48500788941728	0.23333333333333336	76.60000000000008	10.333333333333314
412477010	1441066485	31.258489562933722	122.48500866141003	0.2523809523809524	74.41428571428577	10.523809523809575
412477010	1441066486	31.25849010966834	122.48500943904952	0.27142857142857146	72.22857142857151	10.714285714285722
412477010	1441066487	31.25849072139443	122.48501022999734	0.2904761904761905	70.0428571428572	10.904761904761926
412477010	1441066488	31.258491402518185	122.48501104191516	0.30952380952380953	67.85714285714289	11.095238095238074
412477010	1441066489	31.25849215744586	122.48501188246458	0.3285714285714286	65.67142857142863	11.285714285714278
412477010	1441066490	31.258492990583672	122.48501275930724	0.3476190476190476	63.48571428571432	11.476190476190482
412477010	1441066491	31.258493906337876	122.48501368010474	0.3666666666666667	61.30000000000007	11.666666666666686
412477010	1441066492	31.25849490911472	122.48501465251873	0.3857142857142858	59.11428571428576	11.85714285714289
412477010	1441066493	31.258496003320396	122.48501568421082	0.40476190476190477	56.9285714285715	12.047619047619037
412477010	1441066494	31.25849719336118	122.48501678284265	0.42380952380952386	54.74285714285719	12.23809523809524
412477010	1441066495	31.258498483643304	122.48501795607586	0.44285714285714284	52.557142857142935	12.428571428571388
412477010	1441066496	31.258499878572987	122.48501921157207	0.46190476190476193	50.37142857142862	12.619047619047649
412477010	1441066497	31.258501382556478	122.4850205569929	0.480952380952381	48.18571428571431	12.809523809523796
412477010	1441066498	31.258502999999994	122.485022	0.5	46.00000000000006	13.0
412477010	1441066499	31.25850472892566	122.48502354477213	0.48	45.690000000000055	13.100000000000023
412477010	1441066500	31.25850654181919	122.48502518155655	0.46	45.38000000000005	13.199999999999989
412477010	1441066501	31.258508404782145	122.48502689711765	0.44	45.07000000000005	13.300000000000011
412477010	1441066502	31.258510283916113	122.4850286782198	0.42	44.75999999999999	13.399999999999977
412477010	1441066503	31.258512145322687	122.48503051162739	0.4	44.450000000000045	13.5
412477010	1441066504	31.258513955103453	122.48503238410478	0.38	44.14000000000004	13.600000000000023
412477010	1441066505	31.258515679359974	122.48503428241638	0.36	43.83000000000004	13.699999999999989
412477010	1441066506	31.25851728419385	122.48503619332656	0.33999999999999997	43.52000000000004	13.800000000000011
412477010	1441066507	31.258518735706655	122.48503810359963	0.32	43.210000000000036	13.899999999999977
412477010	1441066508	31.25852	122.48504	0.3	42.900000000000034	14.0
412477010	1441066509	31.258521056398333	122.48504187030785	0.3333333333333333	42.52222222222224	14.222222222222229
412477010	1441066510	31.25852193711759	122.48504370636675	0.36666666666666664	42.1444444444445	14.444444444444457
412477010	1441066511	31.258522687596635	122.48504550103613	0.4	41.76666666666671	14.666666666666629
412477010	1441066512	31.258523353274253	122.4850472471754	0.43333333333333335	41.388888888888914	14.888888888888857
412477010	1441066513	31.258523979589274	122.48504893764398	0.4666666666666667	41.01111111111118	15.111111111111143
412477010	1441066514	31.258524611980544	122.48505056530132	0.5	40.63333333333338	15.333333333333371
412477010	1441066515	31.25852529588685	122.4850521230068	0.5333333333333333	40.25555555555559	15.5555555555556
412477010	1441066516	31.258526076747078	122.48505360361989	0.5666666666666667	39.87777777777785	15.777777777777828
412477010	1441066517	31.258526999999997	122.485055	0.6	39.50000000000006	16.0
412477010	1441066518	31.25852809789947	122.48505631194978	0.5909090909090909	39.945454545454595	16.181818181818187
412477010	1441066519	31.258529349959453	122.48505756704466	0.5818181818181818	40.39090909090913	16.36363636363643
412477010	1441066520	31.25853072250889	122.48505879980324	0.5727272727272728	40.83636363636367	16.54545454545456
412477010	1441066521	31.258532181876767	122.48506004474417	0.5636363636363636	41.28181818181821	16.727272727272748
412477010	1441066522	31.258533694392003	122.48506133638602	0.5545454545454546	41.72727272727275	16.909090909090878
412477010	1441066523	31.258535226383586	122.48506270924747	0.5454545454545454	42.17272727272734	17.090909090909122
412477010	1441066524	31.258536744180475	122.48506419784708	0.5363636363636364	42.61818181818188	17.27272727272731
412477010	1441066525	31.258538214111592	122.48506583670353	0.5272727272727272	43.06363636363642	17.45454545454544
412477010	1441066526	31.258539602505927	122.48506766033542	0.5181818181818182	43.5090909090909	17.636363636363626
412477010	1441066527	31.258540875692407	122.48506970326136	0.509090909090909	43.954545454545496	17.818181818181813
412477010	1441066528	31.258541999999995	122.48507199999999	0.5	44.400000000000034	18.0
412477010	1441066529	31.258542952918795	122.4850745716436	0.5222222222222223	44.61111111111114	18.111111111111086
412477010	1441066530	31.258543756583716	122.48507738557915	0.5444444444444444	44.82222222222225	18.22222222222223
412477010	1441066531	31.25854444429082	122.48508039576735	0.5666666666666667	45.03333333333342	18.333333333333314
412477010	1441066532	31.2585450493362	122.48508355616887	0.5888888888888889	45.244444444444525	18.444444444444457
412477010	1441066533	31.25854560501591	122.48508682074437	0.611111111111111	45.455555555555634	18.555555555555543
412477010	1441066534	31.258546144626052	122.48509014345456	0.6333333333333333	45.666666666666686	18.666666666666686
412477010	1441066535	31.258546701462727	122.48509347826011	0.6555555555555554	45.87777777777785	18.77777777777777
412477010	1441066536	31.258547308822006	122.48509677912169	0.6777777777777777	46.08888888888896	18.888888888888857
412477010	1441066537	31.258547999999998	122.4851	0.7	46.30000000000007	19.0
412477010	1441066538	31.258548802478735	122.48510310515414	0.7	46.51428571428579	19.238095238095184
412477010	1441066539	31.258549720483867	122.48510610003666	0.7	46.72857142857151	19.47619047619048
412477010	1441066540	31.258550752426988	122.48510900039858	0.7	46.94285714285718	19.714285714285666
412477010	1441066541	31.258551896719695	122.48511182199081	0.7	47.1571428571429	19.952380952380963
412477010	1441066542	31.258553151773555	122.48511458056441	0.7	47.37142857142862	20.190476190476147
412477010	1441066543	31.258554516000174	122.48511729187031	0.7	47.585714285714346	20.428571428571445
412477010	1441066544	31.258555987811114	122.48511997165946	0.7	47.80000000000007	20.66666666666663
412477010	1441066545	31.258557565617938	122.48512263568287	0.7	48.014285714285734	20.904761904761926
412477010	1441066546	31.25855924783226	122.4851252996915	0.7	48.228571428571456	21.14285714285711
412477010	1441066547	31.258561032865625	122.48512797943636	0.7	48.44285714285718	21.38095238095235
412477010	1441066548	31.25856291912964	122.48513069066838	0.7	48.6571428571429	21.619047619047592
412477010	1441066549	31.258564905035858	122.48513344913857	0.7	48.87142857142862	21.857142857142833
412477010	1441066550	31.258566988995856	122.48513627059789	0.7	49.085714285714346	22.095238095238074
412477010	1441066551	31.258569169421193	122.48513917079737	0.7	49.30000000000001	22.333333333333314
412477010	1441066552	31.25857144472347	122.48514216548791	0.7	49.514285714285734	22.571428571428555
412477010	1441066553	31.258573813314207	122.48514527042059	0.7	49.72857142857151	22.809523809523796
412477010	1441066554	31.25857627360501	122.48514850134634	0.7	49.942857142857235	23.047619047619037
412477010	1441066555	31.258578824007422	122.48515187401615	0.7	50.15714285714296	23.285714285714278
412477010	1441066556	31.258581462933023	122.48515540418104	0.7	50.37142857142862	23.52380952380952
412477010	1441066557	31.25858418879337	122.48515910759198	0.7	50.585714285714346	23.76190476190476
412477010	1441066558	31.258587	122.485163	0.7	50.80000000000007	24.0
412477010	1441066559	31.258589889643016	122.48516708736807	0.711111111111111	51.23333333333335	24.111111111111086
412477010	1441066560	31.25859282952662	122.4851713365072	0.7222222222222222	51.666666666666686	24.22222222222223
412477010	1441066561	31.258595786133572	122.48517570444034	0.7333333333333333	52.10000000000008	24.333333333333314
412477010	1441066562	31.25859872594662	122.48518014819052	0.7444444444444445	52.53333333333342	24.4444444444444
412477010	1441066563	31.25860161544852	122.48518462478069	0.7555555555555555	52.9666666666667	24.5555555555556
412477010	1441066564	31.258604421122026	122.48518909123378	0.7666666666666667	53.400000000000034	24.666666666666686
412477010	1441066565	31.25860710944993	122.48519350457275	0.7777777777777778	53.83333333333343	24.77777777777783
412477010	1441066566	31.25860964691498	122.4851978218205	0.788888888888889	54.26666666666671	24.888888888888914
412477010	1441066567	31.258611999999985	122.485202	0.8	54.700000000000045	25.0
412477010	1441066568	31.258614147171546	122.48520600945604	0.8	55.00000000000006	25.100000000000023
412477010	1441066569	31.25861611483169	122.48520987382112	0.8	55.30000000000007	25.19999999999999
412477010	1441066570	31.258617941366214	122.48521363004969	0.8	55.60000000000008	25.30000000000001
412477010	1441066571	31.258619665160964	122.48521731509614	0.8	55.90000000000009	25.399999999999977
412477010	1441066572	31.258621324601755	122.4852209659149	0.8	56.200000000000045	25.500000000000057
412477010	1441066573	31.25862295807444	122.48522461946048	0.8	56.50000000000006	25.600000000000023
412477010	1441066574	31.258624603964773	122.48522831268733	0.8	56.80000000000007	25.700000000000045
412477010	1441066575	31.25862630065862	122.48523208254986	0.8	57.10000000000008	25.80000000000001
412477010	1441066576	31.25862808654176	122.4852359660026	0.8	57.40000000000009	25.900000000000034
412477010	1441066577	31.25863	122.48523999999999	0.8	57.7000000000001	26.0
412477010	1441066578	31.258632071147378	122.48524421434604	0.8200000000000001	57.89000000000004	26.149999999999977
412477010	1441066579	31.25863429701091	122.48524861024258	0.8400000000000001	58.08000000000004	26.30000000000001
412477010	1441066580	31.25863666634582	122.48525318174089	0.86	58.270000000000095	26.450000000000045
412477010	1441066581	31.258639167907386	122.48525792289233	0.88	58.46000000000009	26.600000000000023
412477010	1441066582	31.25864179045085	122.48526282774819	0.9	58.65000000000009	26.75
412477010	1441066583	31.25864452273144	122.48526789035976	0.92	58.84000000000003	26.899999999999977
412477010	1441066584	31.25864735350442	122.48527310477839	0.9400000000000001	59.03000000000003	27.05000000000001
412477010	1441066585	31.258650271525056	122.48527846505533	0.96	59.220000000000084	27.200000000000045
412477010	1441066586	31.258653265548556	122.48528396524192	0.98	59.41000000000008	27.350000000000023
412477010	1441066587	31.258656324330218	122.48528959938946	1.0	59.60000000000008	27.5
412477010	1441066588	31.258659436625262	122.4852953615492	1.02	59.79000000000002	27.650000000000034
412477010	1441066589	31.25866259118895	122.48530124577252	1.04	59.98000000000002	27.80000000000001
412477010	1441066590	31.258665776776528	122.48530724611064	1.06	60.17000000000007	27.950000000000045
412477010	1441066591	31.258668982143245	122.48531335661484	1.08	60.36000000000007	28.100000000000023
412477010	1441066592	31.258672196044376	122.48531957133645	1.1	60.55000000000007	28.25
412477010	1441066593	31.258675407235174	122.48532588432674	1.12	60.740000000000066	28.400000000000034
412477010	1441066594	31.25867860447086	122.48533228963696	1.1400000000000001	60.93000000000001	28.55000000000001
412477010	1441066595	31.25868177650673	122.4853387813184	1.16	61.12000000000006	28.700000000000045
412477010	1441066596	31.25868491209802	122.48534535342233	1.18	61.31000000000006	28.850000000000023
412477010	1441066597	31.258688000000006	122.485352	1.2	61.50000000000006	29.0
412477010	1441066598	31.258691030164844	122.48535871496811	1.2047619047619047	61.74761904761914	29.190476190476204
412477010	1441066599	31.25869399733244	122.48536549170501	1.2095238095238094	61.99523809523811	29.380952380952408
412477010	1441066600	31.258696897439595	122.48537232345451	1.2142857142857142	62.24285714285719	29.571428571428555
412477010	1441066601	31.25869972642312	122.48537920346035	1.219047619047619	62.490476190476215	29.761904761904816
412477010	1441066602	31.258702480219807	122.48538612496635	1.2238095238095237	62.7380952380953	29.952380952380963
412477010	1441066603	31.258705154766492	122.4853930812163	1.2285714285714286	62.98571428571432	30.142857142857167
412477010	1441066604	31.258707745999956	122.48540006545393	1.2333333333333334	63.233333333333405	30.33333333333337
412477010	1441066605	31.25871024985704	122.48540707092303	1.2380952380952381	63.48095238095243	30.52380952380952
412477010	1441066606	31.25871266227454	122.48541409086738	1.2428571428571429	63.728571428571456	30.714285714285722
412477010	1441066607	31.25871497918928	122.48542111853078	1.2476190476190476	63.97619047619048	30.90476190476187
412477010	1441066608	31.258717196538075	122.48542814715694	1.2523809523809524	64.22380952380956	31.09523809523813
412477010	1441066609	31.258719310257746	122.48543516998966	1.2571428571428571	64.47142857142859	31.285714285714278
412477010	1441066610	31.258721316285115	122.48544218027273	1.2619047619047619	64.71904761904767	31.47619047619048
412477010	1441066611	31.258723210556997	122.48544917124985	1.2666666666666666	64.9666666666667	31.666666666666686
412477010	1441066612	31.25872498901023	122.48545613616483	1.2714285714285714	65.21428571428578	31.857142857142833
412477010	1441066613	31.25872664758161	122.48546306826144	1.276190476190476	65.46190476190475	32.04761904761904
412477010	1441066614	31.258728182207996	122.48546996078336	1.280952380952381	65.70952380952383	32.238095238095184
412477010	1441066615	31.258729588826185	122.48547680697448	1.2857142857142858	65.95714285714286	32.428571428571445
412477010	1441066616	31.258730863373035	122.48548360007842	1.2904761904761906	66.20476190476194	32.61904761904759
412477010	1441066617	31.258732001785354	122.48549033333902	1.2952380952380953	66.45238095238096	32.809523809523796
412477010	1441066618	31.258732999999992	122.485497	1.3	66.70000000000005	33.0
412477010	1441066619	31.258733859576388	122.48550359678785	1.31	66.92000000000002	33.19999999999999
412477010	1441066620	31.258734604564506	122.48551013436006	1.32	67.14000000000004	33.400000000000034
412477010	1441066621	31.258735264636925	122.48551662685679	1.33	67.36000000000001	33.60000000000002
412477010	1441066622	31.25873586946621	122.48552308841829	1.34	67.58000000000004	33.799999999999955
412477010	1441066623	31.258736448724935	122.48552953318475	1.35	67.80000000000007	34.0
412477010	1441066624	31.25873703208568	122.48553597529643	1.3599999999999999	68.02000000000004	34.19999999999999
412477010	1441066625	31.258737649220993	122.48554242889352	1.3699999999999999	68.24000000000001	34.39999999999998
412477010	1441066626	31.25873832980345	122.48554890811631	1.38	68.46000000000004	34.599999999999966
412477010	1441066627	31.258739103505583	122.48555542710506	1.39	68.68000000000006	34.80000000000001
412477010	1441066628	31.25873999999999	122.485562	1.4	68.90000000000003	35.0
412477010	1441066629	31.258741042423495	122.48556863832678	1.394736842105263	69.00000000000006	35.1052631578948
412477010	1441066630	31.258742227770128	122.48557534315256	1.3894736842105262	69.10000000000002	35.21052631578948
412477010	1441066631	31.25874354649816	122.48558211292982	1.3842105263157893	69.20000000000005	35.31578947368422
412477010	1441066632	31.258744989065935	122.48558894611105	1.3789473684210525	69.30000000000007	35.42105263157896
412477010	1441066633	31.258746545931746	122.48559584114875	1.3736842105263158	69.40000000000003	35.5263157894737
412477010	1441066634	31.258748207553896	122.48560279649544	1.368421052631579	69.50000000000006	35.63157894736844
412477010	1441066635	31.258749964390717	122.48560981060362	1.3631578947368421	69.60000000000002	35.73684210526318
412477010	1441066636	31.258751806900488	122.48561688192574	1.3578947368421053	69.70000000000005	35.84210526315786
412477010	1441066637	31.258753725541546	122.48562400891431	1.3526315789473684	69.80000000000001	35.94736842105266
412477010	1441066638	31.258755710772157	122.48563119002182	1.3473684210526315	69.90000000000009	36.05263157894734
412477010	1441066639	31.258757753050674	122.48563842370073	1.3421052631578947	70.00000000000006	36.15789473684214
412477010	1441066640	31.25875984283539	122.48564570840357	1.3368421052631578	70.10000000000008	36.26315789473682
412477010	1441066641	31.25876197058461	122.48565304258274	1.331578947368421	70.20000000000005	36.36842105263156
412477010	1441066642	31.258764126756663	122.48566042469079	1.3263157894736843	70.30000000000007	36.4736842105263
412477010	1441066643	31.258766301809832	122.48566785318013	1.3210526315789475	70.40000000000003	36.57894736842104
412477010	1441066644	31.258768486202428	122.48567532650326	1.3157894736842106	70.50000000000011	36.68421052631578
412477010	1441066645	31.258770670392792	122.48568284311264	1.3105263157894738	70.60000000000008	36.78947368421052
412477010	1441066646	31.258772844839214	122.48569040146076	1.305263157894737	70.7000000000001	36.8947368421052
412477010	1441066647	31.258775	122.485698	1.3	70.80000000000007	37.0
412477010	1441066648	31.25877712817348	122.485705637517	1.3161290322580645	70.96129032258074	37.16129032258067
412477010	1441066649	31.25877922901789	122.48571331413483	1.332258064516129	71.12258064516135	37.32258064516128
412477010	1441066650	31.258781304031476	122.48572103031066	1.3483870967741935	71.28387096774202	37.48387096774189
412477010	1441066651	31.258783354712516	122.48572878650168	1.364516129032258	71.44516129032269	37.64516129032256
412477010	1441066652	31.258785382559235	122.48573658316508	1.3806451612903226	71.6064516129033	37.806451612903174
412477010	1441066653	31.258787389069916	122.48574442075808	1.396774193548387	71.76774193548397	37.96774193548384
412477010	1441066654	31.258789375742758	122.48575229973785	1.4129032258064516	71.92903225806458	38.12903225806451
412477010	1441066655	31.25879134407607	122.48576022056162	1.4290322580645163	72.09032258064519	38.290322580645125
412477010	1441066656	31.25879329556807	122.48576818368652	1.4451612903225808	72.25161290322586	38.451612903225794
412477010	1441066657	31.258795231717016	122.48577618956982	1.4612903225806453	72.41290322580653	38.61290322580646
412477010	1441066658	31.25879715402117	122.48578423866866	1.4774193548387098	72.57419354838714	38.774193548387075
412477010	1441066659	31.25879906397876	122.48579233144028	1.4935483870967743	72.73548387096781	38.935483870967744
412477010	1441066660	31.258800963088042	122.48580046834184	1.5096774193548388	72.89677419354848	39.096774193548356
412477010	1441066661	31.258802852847296	122.48580864983056	1.5258064516129033	73.0580645161291	39.25806451612897
412477010	1441066662	31.258804734754726	122.48581687636361	1.5419354838709678	73.21935483870976	39.41935483870964
412477010	1441066663	31.258806610308618	122.4858251483982	1.5580645161290323	73.38064516129043	39.580645161290306
412477010	1441066664	31.258808481007193	122.48583346639158	1.5741935483870968	73.54193548387104	39.741935483870975
412477010	1441066665	31.258810348348735	122.4858418308009	1.5903225806451613	73.70322580645166	39.90322580645159
412477010	1441066666	31.25881221383145	122.48585024208333	1.6064516129032258	73.86451612903232	40.064516129032256
412477010	1441066667	31.25881407895362	122.48585870069614	1.6225806451612903	74.025806451613	40.225806451612925
412477010	1441066668	31.25881594521349	122.48586720709648	1.6387096774193548	74.1870967741936	40.38709677419354
412477010	1441066669	31.2588178141093	122.48587576174158	1.6548387096774193	74.34838709677427	40.548387096774206
412477010	1441066670	31.258819687139304	122.48588436508865	1.6709677419354838	74.50967741935494	40.70967741935482
412477010	1441066671	31.258821565801743	122.48589301759486	1.6870967741935483	74.67096774193556	40.87096774193543
412477010	1441066672	31.25882345159488	122.48590171971746	1.7032258064516128	74.83225806451622	41.0322580645161
412477010	1441066673	31.258825346016945	122.48591047191358	1.7193548387096773	74.99354838709684	41.19354838709677
412477010	1441066674	31.258827250566192	122.4859192746405	1.735483870967742	75.15483870967745	41.35483870967738
412477010	1441066675	31.258829166740874	122.4859281283554	1.7516129032258065	75.31612903225812	41.51612903225805
412477010	1441066676	31.258831096039252	122.48593703351547	1.767741935483871	75.47741935483879	41.67741935483872
412477010	1441066677	31.25883303995954	122.48594599057795	1.7838709677419355	75.6387096774194	41.83870967741933
412477010	1441066678	31.258835	122.485955	1.8	75.80000000000007	42.0
412477010	1441066679	31.25883697384226	122.4859640611643	1.79	76.73000000000008	42.19999999999999
412477010	1441066680	31.258838943901413	122.4859731691551	1.78	77.66000000000008	42.400000000000034
412477010	1441066681	31.258840888775932	122.48598231798213	1.77	78.59000000000003	42.60000000000002
412477010	1441066682	31.258842787064307	122.48599150165514	1.76	79.52000000000004	42.799999999999955
412477010	1441066683	31.258844617364986	122.48600071418376	1.75	80.45000000000005	42.99999999999994
412477010	1441066684	31.258846358276482	122.48600994957769	1.74	81.38000000000005	43.19999999999999
412477010	1441066685	31.25884798839723	122.48601920184663	1.73	82.31000000000006	43.39999999999998
412477010	1441066686	31.258849486325747	122.4860284650002	1.72	83.24000000000007	43.599999999999966
412477010	1441066687	31.258850830660514	122.48603773304814	1.71	84.17000000000007	43.80000000000001
412477010	1441066688	31.258851999999997	122.48604700000001	1.7	85.10000000000008	44.0
412477010	1441066689	31.25885298512648	122.48605626759547	1.711111111111111	84.92222222222227	44.44444444444446
412477010	1441066690	31.25885382555744	122.48606556849413	1.722222222222222	84.74444444444447	44.888888888888914
412477010	1441066691	31.258854572994064	122.4860749430855	1.7333333333333334	84.56666666666672	45.333333333333314
412477010	1441066692	31.25885527913757	122.48608443175921	1.7444444444444445	84.38888888888891	45.77777777777777
412477010	1441066693	31.258855995689153	122.48609407490486	1.7555555555555555	84.21111111111117	46.222222222222285
412477010	1441066694	31.25885677435002	122.48610391291209	1.7666666666666666	84.03333333333336	46.666666666666686
412477010	1441066695	31.25885766682136	122.48611398617057	1.7777777777777777	83.85555555555561	47.11111111111114
412477010	1441066696	31.258858724804295	122.48612433506996	1.788888888888889	83.6777777777778	47.5555555555556
412477010	1441066697	31.25886	122.486135	1.8	83.50000000000006	48.0
412477010	1441066698	31.25886152603668	122.48614600343369	1.8	83.80000000000001	48.10000000000002
412477010	1441066699	31.258863264250895	122.48615729617721	1.8	84.10000000000008	48.19999999999999
412477010	1441066700	31.25886515790632	122.48616881111994	1.8	84.40000000000003	48.30000000000001
412477010	1441066701	31.25886715026661	122.48618048115124	1.8	84.7000000000001	48.39999999999998
412477010	1441066702	31.25886918459549	122.48619223916049	1.8	85.00000000000006	48.50000000000006
412477010	1441066703	31.25887120415668	122.48620401803691	1.8	85.30000000000001	48.60000000000002
412477010	1441066704	31.258873152213933	122.4862157506699	1.8	85.60000000000008	48.700000000000045
412477010	1441066705	31.258874972031048	122.4862273699486	1.8	85.90000000000003	48.80000000000001
412477010	1441066706	31.258876606871784	122.48623880876224	1.8	86.2000000000001	48.900000000000034
412477010	1441066707	31.258878	122.48625	1.8	86.50000000000006	49.0
412477010	1441066708	31.25887911260227	122.48626089866228	1.8272727272727274	86.81818181818187	49.27272727272725
412477010	1441066709	31.258879977556163	122.48627154819452	1.8545454545454545	87.13636363636374	49.54545454545456
412477010	1441066710	31.25888064566189	122.48628201415346	1.8818181818181818	87.45454545454555	49.81818181818181
412477010	1441066711	31.258881167719743	122.48629236209581	1.9090909090909092	87.77272727272731	50.09090909090912
412477010	1441066712	31.25888159452994	122.48630265757835	1.9363636363636365	88.09090909090912	50.363636363636374
412477010	1441066713	31.258881976892667	122.4863129661579	1.9636363636363636	88.40909090909099	50.636363636363626
412477010	1441066714	31.258882365608116	122.48632335339126	1.990909090909091	88.7272727272728	50.909090909090935
412477010	1441066715	31.258882811476465	122.48633388483526	2.018181818181818	89.04545454545462	51.18181818181819
412477010	1441066716	31.258883365297805	122.48634462604679	2.0454545454545454	89.36363636363637	51.454545454545496
412477010	1441066717	31.258884077872292	122.48635564258274	2.0727272727272728	89.68181818181824	51.72727272727275
412477010	1441066718	31.258885000000003	122.486367	2.1	90.00000000000006	52.0
412477010	1441066719	31.25888616035976	122.48637873619724	2.1	89.91666666666669	52.166666666666686
412477010	1441066720	31.258887499145423	122.4863907784397	2.1	89.83333333333337	52.33333333333337
412477010	1441066721	31.2588889344296	122.48640302633437	2.1	89.75000000000006	52.5
412477010	1441066722	31.258890384284943	122.4864153794881	2.1	89.66666666666674	52.666666666666686
412477010	1441066723	31.258891766784163	122.48642773750771	2.1	89.58333333333337	52.83333333333337
412477010	1441066724	31.258893	122.48644	2.1	89.50000000000006	53.0
412477010	1441066725	31.25889401778109	122.48645208573195	2.1	89.24285714285713	53.285714285714334
412477010	1441066726	31.25889481707956	122.48646399011147	2.1	88.98571428571432	53.57142857142861
412477010	1441066727	31.258895410623396	122.48647572770676	2.1	88.72857142857146	53.85714285714283
412477010	1441066728	31.25889581114059	122.48648731308599	2.1	88.47142857142865	54.14285714285717
412477010	1441066729	31.258896031359132	122.48649876081731	2.1	88.21428571428572	54.428571428571445
412477010	1441066730	31.25889608400698	122.48651008546899	2.1	87.95714285714291	54.71428571428572
412477010	1441066731	31.25889598181209	122.48652130160917	2.1	87.70000000000005	55.00000000000006
412477010	1441066732	31.258895737502456	122.4865324238061	2.1	87.44285714285718	55.28571428571428
412477010	1441066733	31.25889536380602	122.48654346662799	2.1	87.18571428571431	55.571428571428555
412477010	1441066734	31.25889487345074	122.48655444464308	2.1	86.92857142857144	55.85714285714289
412477010	1441066735	31.258894279164554	122.48656537241959	2.1	86.67142857142863	56.14285714285717
412477010	1441066736	31.25889359367541	122.48657626452572	2.1	86.41428571428577	56.428571428571445
412477010	1441066737	31.258892829711254	122.4865871355298	2.1	86.15714285714296	56.71428571428572
412477010	1441066738	31.258891999999992	122.486598	2.1	85.90000000000003	57.0
412477010	1441066739	31.25889112026121	122.48660887775723	2.1	86.05000000000007	57.166666666666686
412477010	1441066740	31.258890218181016	122.48661980963287	2.1	86.20000000000005	57.33333333333337
412477010	1441066741	31.258889324437103	122.48663084171095	2.1	86.35000000000008	57.5
412477010	1441066742	31.258888469707173	122.48664202007545	2.1	86.50000000000006	57.666666666666686
412477010	1441066743	31.258887684668913	122.48665339081046	2.1	86.65000000000003	57.83333333333337
412477010	1441066744	31.258887	122.486665	2.1	86.80000000000007	58.0
412477010	1441066745	31.258886438098024	122.48667688208181	2.1153846153846154	87.323076923077	58.15384615384619
412477010	1441066746	31.25888598824044	122.48668902490805	2.1307692307692307	87.84615384615392	58.30769230769232
412477010	1441066747	31.25888563142465	122.48670140468464	2.146153846153846	88.3692307692308	58.46153846153851
412477010	1441066748	31.258885348648047	122.48671399761739	2.1615384615384614	88.89230769230772	58.615384615384585
412477010	1441066749	31.258885120908094	122.48672677991216	2.1769230769230767	89.41538461538465	58.769230769230774
412477010	1441066750	31.25888492920217	122.48673972777478	2.192307692307692	89.93846153846158	58.923076923076906
412477010	1441066751	31.25888475452773	122.48675281741104	2.207692307692308	90.46153846153845	59.076923076923094
412477010	1441066752	31.258884577882235	122.48676602502677	2.223076923076923	90.98461538461544	59.230769230769226
412477010	1441066753	31.25888438026312	122.48677932682777	2.2384615384615385	91.50769230769237	59.384615384615415
412477010	1441066754	31.258884142667863	122.48679269901982	2.253846153846154	92.0307692307693	59.53846153846149
412477010	1441066755	31.25888384609393	122.48680611780871	2.269230769230769	92.55384615384617	59.69230769230768
412477010	1441066756	31.258883471538795	122.48681955940019	2.2846153846153845	93.0769230769231	59.84615384615381
412477010	1441066757	31.258882999999994	122.486833	2.3	93.60000000000002	60.0
412477010	1441066758	31.25888241670503	122.48684642069722	2.3	93.16000000000003	60.19999999999999
412477010	1441066759	31.258881723801633	122.48685982211391	2.3	92.72000000000003	60.400000000000034
412477010	1441066760	31.258880927667526	122.48687320975553	2.3	92.28000000000009	60.60000000000002
412477010	1441066761	31.258880034680484	122.4868865891275	2.3	91.84000000000003	60.799999999999955
412477010	1441066762	31.258879051218244	122.48689996573522	2.3	91.40000000000003	60.99999999999994
412477010	1441066763	31.258877983658543	122.4869133450841	2.3	90.96000000000004	61.19999999999999
412477010	1441066764	31.25887683837914	122.48692673267959	2.3	90.5200000000001	61.39999999999998
412477010	1441066765	31.258875621757756	122.48694013402712	2.3	90.08000000000004	61.599999999999966
412477010	1441066766	31.258874340172127	122.4869535546321	2.3	89.64000000000004	61.80000000000001
412477010	1441066767	31.258872999999998	122.486967	2.3	89.20000000000005	62.0
412477010	1441066768	31.25887160694127	122.4869804748264	2.3129032258064512	89.46451612903235	62.29032258064518
412477010	1441066769	31.258870163984636	122.48699398056738	2.325806451612903	89.72903225806459	62.580645161290306
412477010	1441066770	31.25886867344098	122.4870075178693	2.3387096774193545	89.99354838709684	62.87096774193549
412477010	1441066771	31.258867137621156	122.48702108737841	2.3516129032258064	90.25806451612908	63.16129032258067
412477010	1441066772	31.258865558836007	122.48703468974098	2.364516129032258	90.52258064516138	63.451612903225794
412477010	1441066773	31.258863939396452	122.48704832560333	2.3774193548387097	90.78709677419357	63.741935483870975
412477010	1441066774	31.25886228161333	122.48706199561173	2.390322580645161	91.05161290322587	64.03225806451616
412477010	1441066775	31.258860587797496	122.48707570041246	2.403225806451613	91.31612903225812	64.32258064516134
412477010	1441066776	31.258858860259842	122.48708944065184	2.4161290322580644	91.58064516129036	64.61290322580646
412477010	1441066777	31.258857101311218	122.48710321697612	2.429032258064516	91.84516129032261	64.90322580645159
412477010	1441066778	31.25885531326249	122.48711703003165	2.4419354838709677	92.10967741935491	65.19354838709677
412477010	1441066779	31.258853498424553	122.48713088046468	2.454838709677419	92.37419354838715	65.48387096774195
412477010	1441066780	31.25885165910824	122.48714476892152	2.467741935483871	92.6387096774194	65.77419354838713
412477010	1441066781	31.258849797624432	122.48715869604847	2.4806451612903224	92.90322580645164	66.06451612903226
412477010	1441066782	31.258847916283997	122.4871726624918	2.4935483870967743	93.16774193548395	66.35483870967738
412477010	1441066783	31.258846017397794	122.48718666889783	2.5064516129032257	93.43225806451619	66.64516129032262
412477010	1441066784	31.25884410327668	122.48720071591288	2.5193548387096776	93.69677419354844	66.93548387096774
412477010	1441066785	31.258842176231536	122.48721480418321	2.532258064516129	93.96129032258068	67.22580645161293
412477010	1441066786	31.25884023857321	122.48722893435519	2.545161290322581	94.22580645161298	67.51612903225805
412477010	1441066787	31.258838292612584	122.48724310707503	2.5580645161290323	94.49032258064517	67.80645161290329
412477010	1441066788	31.2588363406605	122.48725732298912	2.570967741935484	94.75483870967747	68.09677419354841
412477010	1441066789	31.258834385027846	122.4872715827437	2.5838709677419356	95.01935483870972	68.38709677419354
412477010	1441066790	31.25883242802547	122.48728588698515	2.596774193548387	95.28387096774202	68.67741935483872
412477010	1441066791	31.258830471964227	122.48730023635972	2.609677419354839	95.5483870967742	68.96774193548384
412477010	1441066792	31.258828519155006	122.48731463151374	2.6225806451612903	95.81290322580651	69.25806451612908
412477010	1441066793	31.258826571908646	122.48732907309353	2.635483870967742	96.07741935483875	69.5483870967742
412477010	1441066794	31.258824632536015	122.4873435617454	2.6483870967741936	96.341935483871	69.83870967741933
412477010	1441066795	31.25882270334797	122.48735809811568	2.6612903225806455	96.60645161290324	70.12903225806451
412477010	1441066796	31.258820786655374	122.48737268285065	2.674193548387097	96.87096774193554	70.4193548387097
412477010	1441066797	31.25881888476911	122.48738731659665	2.6870967741935488	97.13548387096785	70.70967741935488
412477010	1441066798	31.258817	122.48740199999999	2.7	97.40000000000003	71.0
412477010	1441066799	31.258815127056785	122.48741673499966	2.73	98.35000000000002	71.19999999999999
412477010	1441066800	31.258813230239625	122.48743152870506	2.7600000000000002	99.30000000000001	71.39999999999998
412477010	1441066801	31.25881126624651	122.48744638951835	2.79	100.25000000000006	71.60000000000002
412477010	1441066802	31.258809191775455	122.48746132584154	2.8200000000000003	101.20000000000005	71.80000000000001
412477010	1441066803	31.25880696352445	122.48747634607665	2.85	102.15000000000003	72.0
412477010	1441066804	31.258804538191516	122.4874914586257	2.88	103.10000000000008	72.19999999999999
412477010	1441066805	31.258801872474614	122.48750667189063	2.91	104.05000000000004	72.39999999999998
412477010	1441066806	31.258798923071744	122.48752199427341	2.94	105.00000000000009	72.60000000000002
412477010	1441066807	31.25879564668087	122.4875374341759	2.97	105.95000000000007	72.80000000000001
412477010	1441066808	31.258792000000003	122.487553	3.0	106.90000000000006	73.0
412477010	1441066809	31.25878795399138	122.4875686885281	3.0166666666666666	106.95000000000007	73.16666666666663
412477010	1441066810	31.258783536674468	122.48758445006474	3.033333333333333	107.00000000000006	73.33333333333331
412477010	1441066811	31.258778790333047	122.48760022329508	3.05	107.05000000000007	73.5
412477010	1441066812	31.258773757250935	122.48761594690426	3.066666666666667	107.10000000000005	73.66666666666663
412477010	1441066813	31.258768479711954	122.48763155957747	3.0833333333333335	107.15000000000006	73.83333333333326
412477010	1441066814	31.258762999999995	122.487647	3.1	107.20000000000005	74.0
412477010	1441066815	31.258757405929884	122.4876622559454	3.033333333333333	106.56666666666675	74.33333333333331
412477010	1441066816	31.258751967440098	122.48767751154035	2.966666666666667	105.93333333333337	74.66666666666669
412477010	1441066817	31.258746999999996	122.48769300000001	2.9	105.30000000000007	75.0
412477010	1441066818	31.258742722983154	122.48770889287097	2.95	106.32500000000007	75.25
412477010	1441066819	31.25873897138057	122.4877251150256	3.0	107.35000000000008	75.5
412477010	1441066820	31.258735484087687	122.48774152966746	3.05	108.37500000000006	75.75
412477010	1441066821	31.258731999999995	122.487758	3.1	109.40000000000006	76.0
412477010	1441066822	31.25872830643463	122.4877744108428	3.1166666666666667	109.31666666666672	76.16666666666663
412477010	1441066823	31.258724384395173	122.48779073348052	3.1333333333333333	109.23333333333338	76.33333333333331
412477010	1441066824	31.25872026330681	122.48780696081411	3.1500000000000004	109.15000000000009	76.5
412477010	1441066825	31.2587159725947	122.48782308574455	3.166666666666667	109.06666666666675	76.66666666666669
412477010	1441066826	31.258711541684033	122.48783910117282	3.1833333333333336	108.9833333333334	76.83333333333331
412477010	1441066827	31.258707000000005	122.48785500000001	3.2	108.90000000000003	77.0
412477010	1441066828	31.258702372071927	122.48787077836657	3.21	109.09666666666675	77.19999999999999
412477010	1441066829	31.258697662845613	122.4878864453709	3.22	109.29333333333338	77.40000000000003
412477010	1441066830	31.258692872370993	122.48790201335083	3.23	109.49000000000007	77.60000000000002
412477010	1441066831	31.258688000698008	122.48791749464424	3.24	109.6866666666667	77.80000000000001
412477010	1441066832	31.258683047876577	122.48793290158892	3.25	109.88333333333338	78.0
412477010	1441066833	31.258678013956622	122.48794824652272	3.2600000000000002	110.08000000000007	78.20000000000005
412477010	1441066834	31.258672898988042	122.48796354178351	3.27	110.2766666666667	78.40000000000003
412477010	1441066835	31.25866770302076	122.48797879970908	3.2800000000000002	110.47333333333341	78.60000000000002
412477010	1441066836	31.25866242610466	122.48799403263727	3.29	110.67000000000004	78.79999999999995
412477010	1441066837	31.258657068289637	122.48800925290591	3.3000000000000003	110.86666666666673	79.0
412477010	1441066838	31.258651629625607	122.48802447285283	3.31	111.06333333333342	79.19999999999999
412477010	1441066839	31.25864611016241	122.48803970481582	3.3200000000000003	111.26000000000005	79.39999999999998
412477010	1441066840	31.258640509949952	122.48805496113273	3.33	111.45666666666673	79.59999999999997
412477010	1441066841	31.258634829038087	122.48807025414138	3.34	111.65333333333336	79.80000000000001
412477010	1441066842	31.25862906747669	122.48808559617959	3.35	111.85000000000008	80.0
412477010	1441066843	31.25862322531561	122.48810099958511	3.36	112.04666666666677	80.19999999999999
412477010	1441066844	31.2586173026047	122.48811647669584	3.37	112.2433333333334	80.40000000000003
412477010	1441066845	31.258611299393813	122.48813203984948	3.38	112.44000000000008	80.60000000000002
412477010	1441066846	31.25860521573279	122.48814770138392	3.39	112.63666666666671	80.80000000000001
412477010	1441066847	31.25859905167146	122.4881634736369	3.4	112.8333333333334	81.0
412477010	1441066848	31.258592807259646	122.48817936894623	3.41	113.03000000000009	81.20000000000005
412477010	1441066849	31.258586482547177	122.48819539964973	3.42	113.22666666666674	81.40000000000003
412477010	1441066850	31.25858007758386	122.48821157808514	3.43	113.42333333333343	81.60000000000002
412477010	1441066851	31.25857359241952	122.48822791659023	3.44	113.62000000000006	81.80000000000001
412477010	1441066852	31.25856702710393	122.48824442750285	3.45	113.81666666666675	82.00000000000006
412477010	1441066853	31.258560381686905	122.4882611231607	3.46	114.01333333333343	82.20000000000005
412477010	1441066854	31.25855365621823	122.48827801590157	3.4699999999999998	114.21000000000006	82.40000000000003
412477010	1441066855	31.25854685074767	122.48829511806325	3.48	114.40666666666675	82.60000000000002
412477010	1441066856	31.258539965325	122.48831244198347	3.49	114.60333333333341	82.80000000000001
412477010	1441066857	31.258533000000003	122.48833	3.5	114.8000000000001	83.0
412477010	1441066858	31.258525957735912	122.48834779384417	3.5	114.84545454545463	83.18181818181819
412477010	1441066859	31.258518853150086	122.48836578282159	3.5	114.89090909090919	83.36363636363643
412477010	1441066860	31.258511703773355	122.48838391563154	3.5	114.93636363636372	83.54545454545456
412477010	1441066861	31.258504527136626	122.48840214097328	3.5	114.98181818181826	83.72727272727275
412477010	1441066862	31.25849734077082	122.4884204075461	3.5	115.02727272727279	83.90909090909093
412477010	1441066863	31.258490162206844	122.48843866404933	3.5	115.07272727272735	84.09090909090912
412477010	1441066864	31.258483008975713	122.48845685918234	3.5	115.11818181818188	84.27272727272731
412477010	1441066865	31.258475898608406	122.48847494164447	3.5	115.16363636363641	84.45454545454544
412477010	1441066866	31.258468848635964	122.48849286013514	3.5	115.20909090909095	84.63636363636363
412477010	1441066867	31.258461876589493	122.48851056335384	3.5	115.25454545454554	84.81818181818181
412477010	1441066868	31.258454999999994	122.488528	3.5	115.30000000000007	85.0
412477010	1441066869	31.258448226386466	122.48854514419224	3.511111111111111	115.61111111111114	85.22222222222223
412477010	1441066870	31.258441523219076	122.48856207172568	3.522222222222222	115.9222222222223	85.44444444444446
412477010	1441066871	31.258434847955776	122.48857888381455	3.533333333333333	116.2333333333334	85.66666666666669
412477010	1441066872	31.258428158054453	122.48859568167302	3.5444444444444443	116.54444444444451	85.88888888888886
412477010	1441066873	31.258421410972936	122.48861256651513	3.555555555555556	116.85555555555564	86.11111111111109
412477010	1441066874	31.258414564169037	122.48862963955496	3.566666666666667	117.16666666666674	86.33333333333331
412477010	1441066875	31.258407575100474	122.48864700200643	3.577777777777778	117.47777777777785	86.55555555555554
412477010	1441066876	31.25840040122493	122.4886647550835	3.588888888888889	117.78888888888898	86.77777777777777
412477010	1441066877	31.258392999999998	122.488683	3.6	118.10000000000008	87.0
412477010	1441066878	31.258385343782063	122.488701798138	3.6	117.81111111111116	87.22222222222223
412477010	1441066879	31.258377464522724	122.48872105155274	3.6	117.5222222222223	87.4444444444444
412477010	1441066880	31.25836940907249	122.48874062246787	3.6	117.23333333333338	87.66666666666663
412477010	1441066881	31.2583612242819	122.4887603731071	3.6	116.94444444444451	87.88888888888886
412477010	1441066882	31.25835295700165	122.4887801656942	3.6	116.6555555555556	88.11111111111114
412477010	1441066883	31.25834465408247	122.48879986245302	3.6	116.36666666666673	88.33333333333337
412477010	1441066884	31.258336362375182	122.48881932560755	3.6	116.07777777777781	88.55555555555554
412477010	1441066885	31.258328128730692	122.48883841738186	3.6	115.78888888888895	88.77777777777777
412477010	1441066886	31.25832	122.488857	3.6	115.50000000000006	89.0
412477010	1441066887	31.258312011059488	122.48887497322858	3.6083333333333334	115.59166666666673	89.16666666666663
412477010	1441066888	31.258304148886772	122.48889238700355	3.6166666666666667	115.6833333333334	89.33333333333331
412477010	1441066889	31.258296388484748	122.48890932880315	3.625	115.77500000000006	89.50000000000006
412477010	1441066890	31.258288704856255	122.48892588610565	3.6333333333333333	115.86666666666673	89.66666666666669
412477010	1441066891	31.258281073004078	122.48894214638918	3.6416666666666666	115.9583333333334	89.83333333333331
412477010	1441066892	31.25827346793095	122.4889581971319	3.6500000000000004	116.05000000000007	90.0
412477010	1441066893	31.258265864639572	122.48897412581184	3.6583333333333337	116.14166666666674	90.16666666666669
412477010	1441066894	31.25825823813258	122.48899001990708	3.666666666666667	116.2333333333334	90.33333333333331
412477010	1441066895	31.258250563412588	122.48900596689556	3.6750000000000003	116.32500000000007	90.49999999999994
412477010	1441066896	31.258242815482156	122.48902205425532	3.6833333333333336	116.41666666666674	90.66666666666669
412477010	1441066897	31.258234969343807	122.48903836946417	3.691666666666667	116.50833333333341	90.83333333333337
412477010	1441066898	31.258227	122.489055	3.7	116.60000000000008	91.0
412477010	1441066899	31.25821888942237	122.48907201244715	3.72	117.19000000000008	91.19999999999999
412477010	1441066900	31.258210647459318	122.48908938981609	3.74	117.78000000000006	91.40000000000003
412477010	1441066901	31.258202290928477	122.48910709422383	3.7600000000000002	118.37000000000006	91.60000000000002
412477010	1441066902	31.258193836647532	122.48912508778744	3.7800000000000002	118.9600000000001	91.80000000000001
412477010	1441066903	31.258185301434107	122.489143332624	3.8	119.55000000000004	92.0
412477010	1441066904	31.258176702105928	122.48916179085055	3.82	120.14000000000007	92.19999999999999
412477010	1441066905	31.25816805548066	122.48918042458428	3.84	120.73000000000008	92.39999999999998
412477010	1441066906	31.258159378376092	122.48919919594232	3.86	121.32000000000008	92.59999999999997
412477010	1441066907	31.25815068760995	122.48921806704182	3.88	121.91000000000005	92.80000000000001
412477010	1441066908	31.258142000000003	122.489237	3.9	122.50000000000006	93.0
412477010	1441066909	31.258133325877793	122.48925596114589	3.888888888888889	121.94444444444451	93.22222222222223
412477010	1441066910	31.2581246496299	122.48927493365564	3.8777777777777778	121.38888888888897	93.44444444444446
412477010	1441066911	31.258115949156558	122.48929390491723	3.8666666666666667	120.83333333333337	93.66666666666669
412477010	1441066912	31.2581072023581	122.48931286231864	3.8555555555555556	120.27777777777783	93.88888888888891
412477010	1441066913	31.25809838713484	122.48933179324779	3.844444444444444	119.72222222222226	94.11111111111109
412477010	1441066914	31.258089481387067	122.48935068509256	3.833333333333333	119.16666666666671	94.33333333333331
412477010	1441066915	31.258080463015112	122.48936952524093	3.822222222222222	118.61111111111111	94.55555555555554
412477010	1441066916	31.25807130991932	122.48938830108081	3.811111111111111	118.05555555555557	94.77777777777777
412477010	1441066917	31.258062	122.48940700000001	3.8	117.50000000000003	95.0
412477010	1441066918	31.2580525165531	122.48942561271117	3.8099999999999996	117.78	95.19999999999999
412477010	1441066919	31.258042864456996	122.48944414322563	3.82	118.06000000000003	95.39999999999998
412477010	1441066920	31.25803305398562	122.48946259887947	3.83	118.34000000000003	95.60000000000002
412477010	1441066921	31.25802309541294	122.48948098700876	3.84	118.62000000000006	95.80000000000001
412477010	1441066922	31.258012999012898	122.48949931494958	3.8499999999999996	118.90000000000003	96.0
412477010	1441066923	31.258002775059424	122.48951759003805	3.86	119.18	96.19999999999999
412477010	1441066924	31.257992433826477	122.48953581961025	3.87	119.46000000000006	96.39999999999998
412477010	1441066925	31.257981985587985	122.48955401100226	3.88	119.74000000000004	96.60000000000002
412477010	1441066926	31.257971440617876	122.48957217155022	3.8899999999999997	120.02000000000007	96.79999999999995
412477010	1441066927	31.25796080919007	122.48959030859021	3.9	120.30000000000004	96.99999999999994
412477010	1441066928	31.25795010157851	122.48960842945836	3.91	120.58000000000004	97.19999999999993
412477010	1441066929	31.257939328057073	122.48962654149076	3.92	120.86000000000007	97.39999999999992
412477010	1441066930	31.25792849889973	122.48964465202359	3.9299999999999997	121.14000000000004	97.59999999999997
412477010	1441066931	31.257917624380347	122.48966276839296	3.94	121.42000000000007	97.79999999999995
412477010	1441066932	31.257906714772844	122.48968089793499	3.95	121.70000000000007	97.99999999999994
412477010	1441066933	31.25789578035113	122.48969904798578	3.96	121.98000000000005	98.19999999999993
412477010	1441066934	31.257884831389095	122.48971722588156	3.9699999999999998	122.26000000000008	98.39999999999998
412477010	1441066935	31.257873878160627	122.4897354389584	3.98	122.54000000000008	98.59999999999997
412477010	1441066936	31.257862930939638	122.48975369455252	3.99	122.8200000000001	98.79999999999995
412477010	1441066937	31.257852000000007	122.489772	4.0	123.10000000000008	98.99999999999994
412477010	1441066938	31.257841092764238	122.48979036145762	4.014285714285714	123.38095238095244	99.1904761904762
412477010	1441066939	31.257830205249544	122.4898087803643	4.0285714285714285	123.66190476190482	99.3809523809523
412477010	1441066940	31.257819330621697	122.4898272569795	4.042857142857143	123.94285714285724	99.57142857142856
412477010	1441066941	31.25780846204653	122.48984579156277	4.057142857142857	124.22380952380959	99.76190476190465
412477010	1441066942	31.25779759268985	122.48986438437353	4.071428571428571	124.50476190476198	99.9523809523809
412477010	1441066943	31.257786715717472	122.48988303567126	4.085714285714285	124.78571428571433	100.14285714285711
412477010	1441066944	31.25777582429522	122.48990174571546	4.1	125.06666666666672	100.33333333333326
412477010	1441066945	31.257764911588875	122.48992051476556	4.114285714285714	125.34761904761913	100.52380952380952
412477010	1441066946	31.257753970764284	122.48993934308105	4.128571428571428	125.62857142857149	100.71428571428572
412477010	1441066947	31.25774299498725	122.48995823092135	4.142857142857142	125.90952380952388	100.90476190476187
412477010	1441066948	31.257731977423575	122.48997717854591	4.157142857142857	126.19047619047623	101.09523809523807
412477010	1441066949	31.257720911239062	122.48999618621417	4.171428571428572	126.47142857142859	101.28571428571422
412477010	1441066950	31.257709789599538	122.49001525418558	4.185714285714286	126.75238095238097	101.47619047619048
412477010	1441066951	31.257698605670818	122.49003438271957	4.2	127.03333333333339	101.66666666666669
412477010	1441066952	31.257687352618706	122.49005357207552	4.214285714285714	127.31428571428575	101.85714285714283
412477010	1441066953	31.257676023609	122.49007282251291	4.228571428571429	127.59523809523813	102.04761904761904
412477010	1441066954	31.257664611807517	122.4900921342911	4.242857142857143	127.87619047619049	102.2380952380953
412477010	1441066955	31.257653110380065	122.4901115076695	4.257142857142857	128.15714285714287	102.42857142857139
412477010	1441066956	31.25764151249245	122.49013094290754	4.271428571428571	128.4380952380953	102.61904761904765
412477010	1441066957	31.257629811310508	122.49015044026456	4.285714285714286	128.71904761904764	102.8095238095238
412477010	1441066958	31.257618000000004	122.49017	4.3	129.00000000000003	103.0
412477010	1441066959	31.257606072400456	122.49018961528797	4.3	128.87000000000003	103.19999999999999
412477010	1441066960	31.257594025046103	122.49020925096167	4.3	128.74000000000004	103.39999999999998
412477010	1441066961	31.257581855144945	122.49022886476911	4.3	128.61000000000004	103.59999999999997
412477010	1441066962	31.25756955990493	122.49024841445826	4.3	128.48000000000005	103.79999999999995
412477010	1441066963	31.257557136534107	122.49026785777716	4.3	128.35	104.00000000000006
412477010	1441066964	31.2575445822405	122.49028715247384	4.3	128.22000000000003	104.20000000000005
412477010	1441066965	31.257531894232176	122.49030625629638	4.3	128.09000000000003	104.40000000000003
412477010	1441066966	31.257519069717244	122.49032512699283	4.3	127.96000000000004	104.60000000000002
412477010	1441066967	31.257506105903794	122.49034372231132	4.3	127.83000000000004	104.80000000000001
412477010	1441066968	31.257493	122.49036199999999	4.3	127.70000000000005	105.0
412477010	1441066969	31.257479755809122	122.49037993531822	4.322222222222222	128.11111111111114	105.22222222222223
412477010	1441066970	31.257466403515092	122.49039757357042	4.344444444444444	128.52222222222227	105.4444444444444
412477010	1441066971	31.257452979896893	122.49041497757223	4.366666666666666	128.93333333333337	105.66666666666663
412477010	1441066972	31.25743952173349	122.49043221013926	4.388888888888888	129.34444444444452	105.88888888888886
412477010	1441066973	31.257426065803827	122.4904493340872	4.411111111111111	129.75555555555562	106.11111111111109
412477010	1441066974	31.257412648886802	122.49046641223164	4.433333333333334	130.16666666666674	106.33333333333331
412477010	1441066975	31.25739930776127	122.49048350738818	4.455555555555556	130.57777777777784	106.55555555555554
412477010	1441066976	31.257386079206068	122.49050068237241	4.477777777777778	130.98888888888897	106.77777777777771
412477010	1441066977	31.257372999999998	122.490518	4.5	131.40000000000006	106.99999999999994
412477010	1441066978	31.25736009452175	122.49053551116042	4.509090909090909	131.53636363636372	107.27272727272725
412477010	1441066979	31.257347337549692	122.49055321903886	4.5181818181818185	131.67272727272734	107.5454545454545
412477010	1441066980	31.257334691462145	122.49057111489442	4.527272727272727	131.809090909091	107.81818181818176
412477010	1441066981	31.257322118637365	122.49058918998621	4.536363636363636	131.94545454545462	108.09090909090907
412477010	1441066982	31.257309581453676	122.49060743557325	4.545454545454545	132.08181818181825	108.36363636363632
412477010	1441066983	31.2572970422894	122.49062584291458	4.554545454545455	132.21818181818188	108.63636363636363
412477010	1441066984	31.257284463522826	122.49064440326923	4.5636363636363635	132.3545454545455	108.90909090909088
412477010	1441066985	31.257271807532288	122.49066310789614	4.572727272727272	132.49090909090916	109.18181818181813
412477010	1441066986	31.257259036696073	122.4906819480543	4.581818181818181	132.62727272727278	109.45454545454544
412477010	1441066987	31.257246113392547	122.49070091500262	4.590909090909091	132.7636363636364	109.72727272727269
412477010	1441066988	31.257232999999996	122.49071999999998	4.6	132.90000000000006	110.0
412477010	1441066989	31.25721966957182	122.49073919069087	4.588888888888889	132.68888888888895	110.11111111111114
412477010	1441066990	31.257206137861605	122.49075846026213	4.5777777777777775	132.47777777777782	110.22222222222217
412477010	1441066991	31.257192431297952	122.49077777828614	4.566666666666666	132.2666666666667	110.33333333333337
412477010	1441066992	31.257178576309524	122.49079711433544	4.555555555555555	132.05555555555563	110.4444444444444
412477010	1441066993	31.257164599325	122.49081643798246	4.544444444444444	131.8444444444445	110.5555555555556
412477010	1441066994	31.25715052677307	122.49083571879984	4.533333333333333	131.63333333333338	110.66666666666663
412477010	1441066995	31.25713638508244	122.49085492636011	4.522222222222222	131.42222222222227	110.77777777777777
412477010	1441066996	31.25712220068182	122.49087403023594	4.511111111111111	131.21111111111114	110.88888888888886
412477010	1441066997	31.257108	122.49089300000001	4.5	131.00000000000006	111.0
412477010	1441066998	31.25709380397711	122.49091181208188	4.5095238095238095	131.20476190476197	111.23809523809524
412477010	1441066999	31.25707961159885	122.4909304703387	4.519047619047619	131.40952380952385	111.47619047619042
412477010	1441067000	31.25706541636234	122.49094898548444	4.5285714285714285	131.61428571428576	111.71428571428578
412477010	1441067001	31.25705121176468	122.49096736823309	4.538095238095238	131.81904761904767	111.95238095238096
412477010	1441067002	31.257036991302954	122.49098562929863	4.5476190476190474	132.02380952380958	112.1904761904762
412477010	1441067003	31.257022748474242	122.49100377939502	4.557142857142857	132.22857142857146	112.42857142857139
412477010	1441067004	31.25700847677558	122.49102182923617	4.566666666666666	132.4333333333334	112.66666666666669
412477010	1441067005	31.256994169704097	122.49103978953609	4.576190476190476	132.6380952380953	112.90476190476193
412477010	1441067006	31.256979820756833	122.49105767100863	4.585714285714285	132.84285714285718	113.14285714285717
412477010	1441067007	31.256965423430817	122.49107548436776	4.595238095238095	133.0476190476191	113.38095238095235
412477010	1441067008	31.25695097122313	122.49109324032736	4.604761904761905	133.252380952381	113.61904761904765
412477010	1441067009	31.256936457630793	122.49111094960132	4.614285714285715	133.4571428571429	113.85714285714289
412477010	1441067010	31.256921876150862	122.49112862290355	4.623809523809524	133.6619047619048	114.09523809523807
412477010	1441067011	31.25690722028035	122.49114627094785	4.633333333333334	133.86666666666673	114.33333333333331
412477010	1441067012	31.256892483516296	122.49116390444813	4.642857142857143	134.07142857142864	114.57142857142861
412477010	1441067013	31.256877659355695	122.49118153411825	4.652380952380953	134.27619047619052	114.80952380952385
412477010	1441067014	31.256862741295592	122.49119917067202	4.661904761904762	134.48095238095243	115.04761904761904
412477010	1441067015	31.256847722832966	122.49121682482328	4.671428571428572	134.68571428571434	115.28571428571428
412477010	1441067016	31.256832597464832	122.49123450728584	4.680952380952381	134.89047619047625	115.52380952380958
412477010	1441067017	31.256817358688178	122.49125222877349	4.690476190476191	135.09523809523813	115.76190476190482
412477010	1441067018	31.256802000000004	122.49127	4.7	135.30000000000007	116.0
412477010	1441067019	31.256786516333342	122.49128782929377	4.71	135.44666666666672	116.26666666666671
412477010	1441067020	31.25677090836567	122.49130571544158	4.72	135.5933333333334	116.53333333333336
412477010	1441067021	31.256755178210483	122.49132365484482	4.73	135.74000000000007	116.80000000000007
412477010	1441067022	31.2567393279813	122.49134164390482	4.74	135.8866666666667	117.06666666666666
412477010	1441067023	31.25672335979165	122.49135967902298	4.75	136.0333333333334	117.33333333333331
412477010	1441067024	31.256707275755073	122.4913777566007	4.76	136.18000000000006	117.60000000000002
412477010	1441067025	31.256691077985078	122.49139587303934	4.7700000000000005	136.3266666666667	117.86666666666667
412477010	1441067026	31.256674768595193	122.49141402474032	4.78	136.4733333333334	118.13333333333338
412477010	1441067027	31.256658349698984	122.49143220810502	4.79	136.62000000000006	118.39999999999998
412477010	1441067028	31.256641823409943	122.49145041953486	4.8	136.7666666666667	118.66666666666663
412477010	1441067029	31.25662519184164	122.49146865543122	4.8100000000000005	136.91333333333338	118.93333333333334
412477010	1441067030	31.256608457107582	122.49148691219551	4.82	137.06000000000006	119.19999999999999
412477010	1441067031	31.256591621321352	122.49150518622918	4.83	137.2066666666667	119.4666666666667
412477010	1441067032	31.256574686596444	122.49152347393357	4.84	137.35333333333338	119.7333333333334
412477010	1441067033	31.25655765504643	122.49154177171017	4.85	137.50000000000006	120.00000000000006
412477010	1441067034	31.256540528784853	122.49156007596038	4.86	137.6466666666667	120.26666666666665
412477010	1441067035	31.256523309925257	122.49157838308562	4.87	137.79333333333338	120.53333333333336
412477010	1441067036	31.25650600058122	122.49159668948735	4.88	137.94000000000005	120.80000000000001
412477010	1441067037	31.25648860286625	122.49161499156696	4.89	138.0866666666667	121.06666666666672
412477010	1441067038	31.256471118893934	122.49163328572595	4.9	138.23333333333338	121.33333333333337
412477010	1441067039	31.256453550777827	122.49165156836571	4.91	138.38000000000005	121.59999999999997
412477010	1441067040	31.256435900631484	122.49166983588773	4.92	138.5266666666667	121.86666666666667
412477010	1441067041	31.256418170568452	122.49168808469344	4.93	138.67333333333337	122.13333333333333
412477010	1441067042	31.256400362702312	122.49170631118429	4.94	138.82000000000005	122.40000000000003
412477010	1441067043	31.256382479146627	122.49172451176177	4.95	138.9666666666667	122.66666666666669
412477010	1441067044	31.256364522014977	122.49174268282736	4.96	139.11333333333337	122.9333333333334
412477010	1441067045	31.256346493420917	122.49176082078249	4.97	139.26000000000005	123.20000000000005
412477010	1441067046	31.256328395478004	122.49177892202866	4.98	139.4066666666667	123.46666666666664
412477010	1441067047	31.256310230299846	122.49179698296733	4.99	139.55333333333337	123.73333333333335
412477010	1441067048	31.256291999999995	122.49181500000002	5.0	139.70000000000005	124.0
412477010	1441067049	31.25627370711175	122.49183297056436	5.01	139.75000000000003	124.30000000000001
412477010	1441067050	31.256255355847202	122.49185089624275	5.02	139.80000000000004	124.59999999999997
412477010	1441067051	31.25623695083816	122.49186877965369	5.03	139.85000000000002	124.90000000000009
412477010	1441067052	31.256218496716418	122.49188662341575	5.04	139.90000000000003	125.20000000000005
412477010	1441067053	31.256199998113775	122.49190443014746	5.05	139.95000000000005	125.50000000000006
412477010	1441067054	31.256181459662027	122.49192220246738	5.06	140.00000000000006	125.80000000000001
412477010	1441067055	31.256162885992982	122.49193994299405	5.069999999999999	140.05000000000004	126.09999999999997
412477010	1441067056	31.256144281738436	122.49195765434601	5.08	140.10000000000005	126.40000000000009
412477010	1441067057	31.25612565153018	122.49197533914179	5.09	140.15000000000003	126.70000000000005
412477010	1441067058	31.256106999999997	122.49199300000001	5.1	140.20000000000005	127.00000000000006
412477010	1441067059	31.25608832944873	122.49201063767106	5.119999999999999	140.94000000000003	127.10000000000002
412477010	1441067060	31.256069632853162	122.49202824543305	5.14	141.68000000000004	127.20000000000005
412477010	1441067061	31.256050900859215	122.49204581469594	5.16	142.42000000000004	127.30000000000001
412477010	1441067062	31.25603212411273	122.49206333686972	5.18	143.16000000000005	127.40000000000003
412477010	1441067063	31.256013293259596	122.49208080336437	5.199999999999999	143.90000000000006	127.5
412477010	1441067064	31.255994398945685	122.49209820558987	5.22	144.64000000000004	127.60000000000002
412477010	1441067065	31.255975431816882	122.49211553495623	5.24	145.38000000000005	127.69999999999999
412477010	1441067066	31.255956382519056	122.49213278287336	5.26	146.12000000000003	127.80000000000001
412477010	1441067067	31.255937241698142	122.49214994075129	5.279999999999999	146.86000000000004	127.89999999999998
412477010	1441067068	31.255918	122.49216700000001	5.3	147.60000000000005	128.0
412477010	1441067069	31.255898648093673	122.4921839547514	5.3	147.24000000000007	128.29999999999995
412477010	1441067070	31.255879176740738	122.4922008100251	5.3	146.88000000000005	128.59999999999997
412477010	1441067071	31.25585957672583	122.49221757356263	5.3	146.52000000000004	128.90000000000003
412477010	1441067072	31.255839838833676	122.49223425310555	5.3	146.16000000000005	129.2
412477010	1441067073	31.25581995384895	122.49225085639537	5.3	145.80000000000004	129.5
412477010	1441067074	31.25579991255632	122.49226739117357	5.3	145.44000000000005	129.79999999999995
412477010	1441067075	31.255779705740434	122.49228386518165	5.3	145.08000000000007	130.09999999999997
412477010	1441067076	31.255759324185995	122.49230028616113	5.3	144.72000000000006	130.40000000000003
412477010	1441067077	31.255738758677627	122.49231666185342	5.3	144.36000000000004	130.7
412477010	1441067078	31.255718000000005	122.492333	5.3	144.00000000000006	131.0
412477010	1441067079	31.255697051176224	122.49234930532273	5.3	144.37000000000006	131.09999999999997
412477010	1441067080	31.25567596418326	122.49236557046513	5.3	144.74000000000007	131.2
412477010	1441067081	31.255654803236506	122.49238178505114	5.3	145.11000000000007	131.29999999999995
412477010	1441067082	31.255633632551405	122.49239793870481	5.3	145.48000000000008	131.39999999999998
412477010	1441067083	31.25561251634339	122.49241402105025	5.3	145.85000000000005	131.50000000000006
412477010	1441067084	31.255591518827877	122.49243002171154	5.3	146.22000000000003	131.60000000000008
412477010	1441067085	31.255570704220332	122.4924459303129	5.3	146.59000000000003	131.70000000000005
412477010	1441067086	31.2555501367362	122.49246173647856	5.3	146.96000000000004	131.80000000000007
412477010	1441067087	31.255529880590927	122.49247742983282	5.3	147.33000000000004	131.90000000000003
412477010	1441067088	31.25551	122.492493	5.3	147.70000000000005	132.00000000000006
412477010	1441067089	31.25549053520188	122.49250843896077	5.3	147.19000000000005	132.3
412477010	1441067090	31.255471430527134	122.4925237481209	5.3	146.68000000000004	132.60000000000002
412477010	1441067091	31.25545260632937	122.4925389312423	5.3	146.17000000000004	132.89999999999998
412477010	1441067092	31.25543398296212	122.49255399208684	5.3	145.66000000000005	133.19999999999993
412477010	1441067093	31.25541548077901	122.49256893441643	5.3	145.15000000000003	133.49999999999994
412477010	1441067094	31.255397020133575	122.49258376199279	5.3	144.64000000000004	133.8
412477010	1441067095	31.2553785213794	122.49259847857769	5.3	144.13000000000005	134.10000000000002
412477010	1441067096	31.255359904870037	122.49261308793278	5.3	143.62000000000006	134.39999999999998
412477010	1441067097	31.25534109095905	122.49262759381968	5.3	143.11000000000004	134.7
412477010	1441067098	31.255321999999996	122.492642	5.3	142.60000000000005	134.99999999999994
412477010	1441067099	31.25530256291338	122.49265632003004	5.309090909090909	143.10909090909095	135.1818181818182
412477010	1441067100	31.25528275288754	122.49267060664538	5.318181818181818	143.61818181818185	135.36363636363626
412477010	1441067101	31.255262553677753	122.4926849223763	5.327272727272727	144.12727272727278	135.5454545454545
412477010	1441067102	31.255241949039263	122.49269932975307	5.336363636363636	144.63636363636368	135.7272727272727
412477010	1441067103	31.255220922727283	122.49271389130585	5.345454545454546	145.14545454545458	135.90909090909093
412477010	1441067104	31.255199458496982	122.49272866956476	5.3545454545454545	145.65454545454548	136.09090909090907
412477010	1441067105	31.255177540103524	122.49274372705986	5.363636363636364	146.16363636363639	136.27272727272725
412477010	1441067106	31.25515515130203	122.49275912632108	5.372727272727273	146.67272727272731	136.4545454545455
412477010	1441067107	31.255132275847597	122.49277492987834	5.381818181818182	147.18181818181824	136.63636363636368
412477010	1441067108	31.25510889749524	122.4927912002614	5.3909090909090915	147.69090909090914	136.8181818181818
412477010	1441067109	31.255085	122.492808	5.4	148.20000000000005	137.0
412477010	1441067110	31.255060589228368	122.49282535549746	5.4222222222222225	148.98888888888894	137.22222222222223
412477010	1441067111	31.25503575949293	122.4928431486518	5.444444444444445	149.77777777777783	137.44444444444446
412477010	1441067112	31.255010627217835	122.492861225235	5.466666666666667	150.56666666666672	137.66666666666669
412477010	1441067113	31.25498530882736	122.49287943101923	5.488888888888889	151.3555555555556	137.8888888888889
412477010	1441067114	31.25495992074588	122.49289761177691	5.511111111111111	152.1444444444445	138.11111111111114
412477010	1441067115	31.254934579397833	122.49291561328074	5.533333333333333	152.9333333333334	138.33333333333337
412477010	1441067116	31.25490940120773	122.4929332813037	5.555555555555555	153.72222222222229	138.55555555555554
412477010	1441067117	31.254884502600223	122.49295046161899	5.5777777777777775	154.51111111111118	138.77777777777777
412477010	1441067118	31.254859999999997	122.492967	5.6	155.30000000000007	139.0
412477010	1441067119	31.254835977464005	122.49298278407281	5.6	154.92000000000007	139.10000000000002
412477010	1441067120	31.25481238957789	122.49299786887318	5.6	154.54000000000005	139.2
412477010	1441067121	31.25478915855933	122.49301235128915	5.6	154.16000000000005	139.3
412477010	1441067122	31.254766206626034	122.49302632820859	5.6	153.78000000000006	139.39999999999998
412477010	1441067123	31.2547434559956	122.49303989651918	5.6	153.40000000000006	139.5
412477010	1441067124	31.254720828885617	122.49305315310852	5.6	153.02000000000004	139.60000000000008
412477010	1441067125	31.254698247513595	122.49306619486406	5.6	152.64000000000004	139.70000000000005
412477010	1441067126	31.25467563409703	122.49307911867307	5.6	152.26000000000005	139.80000000000007
412477010	1441067127	31.254652910853377	122.4930920214227	5.6	151.88000000000005	139.90000000000003
412477010	1441067128	31.254630000000002	122.493105	5.6	151.50000000000006	140.00000000000006
412477010	1441067129	31.25460684029353	122.49311812902044	5.609999999999999	151.74000000000007	140.10000000000002
412477010	1441067130	31.254583436647525	122.49313139401379	5.62	151.98000000000005	140.20000000000005
412477010	1441067131	31.254559810514852	122.49314475823839	5.63	152.22000000000006	140.3
412477010	1441067132	31.254535983348326	122.49315818495269	5.64	152.46000000000006	140.40000000000003
412477010	1441067133	31.254511976600813	122.49317163741517	5.65	152.70000000000007	140.5
412477010	1441067134	31.254487811725223	122.49318507888434	5.66	152.94000000000005	140.60000000000002
412477010	1441067135	31.25446351017441	122.49319847261876	5.67	153.18000000000006	140.7
412477010	1441067136	31.254439093401324	122.49321178187704	5.68	153.42000000000007	140.8
412477010	1441067137	31.25441458285886	122.4932249699179	5.69	153.66000000000005	140.89999999999998
412477010	1441067138	31.254389999999994	122.49323800000002	5.7	153.90000000000006	141.0
412477010	1441067139	31.254365363364034	122.49325084685216	5.720000000000001	154.2800000000001	141.09999999999997
412477010	1441067140	31.25434067983564	122.49326353108306	5.74	154.66000000000008	141.2
412477010	1441067141	31.254315953385824	122.49327608477137	5.76	155.04000000000005	141.29999999999995
412477010	1441067142	31.254291187985594	122.49328853999576	5.78	155.42000000000004	141.39999999999998
412477010	1441067143	31.254266387605938	122.49330092883484	5.800000000000001	155.80000000000007	141.50000000000006
412477010	1441067144	31.25424155621783	122.4933132833672	5.82	156.18000000000006	141.60000000000002
412477010	1441067145	31.25421669779224	122.4933256356714	5.84	156.56000000000006	141.70000000000005
412477010	1441067146	31.254191816300118	122.49333801782592	5.86	156.94000000000003	141.8
412477010	1441067147	31.254166915712386	122.49335046190932	5.880000000000001	157.32000000000005	141.90000000000003
412477010	1441067148	31.254141999999995	122.493363	5.9	157.70000000000005	142.0
412477010	1441067149	31.254117072386	122.4933756572518	5.9	157.68666666666672	142.10000000000002
412477010	1441067150	31.25409213310214	122.49338843111987	5.9	157.67333333333337	142.2
412477010	1441067151	31.254067181632372	122.49340131213484	5.9	157.66000000000005	142.3
412477010	1441067152	31.25404221746058	122.4934142908272	5.9	157.6466666666667	142.39999999999998
412477010	1441067153	31.25401724007069	122.4934273577276	5.9	157.63333333333335	142.5
412477010	1441067154	31.253992248946638	122.49344050336663	5.9	157.62000000000003	142.59999999999997
412477010	1441067155	31.25396724357235	122.49345371827485	5.9	157.6066666666667	142.7
412477010	1441067156	31.25394222343177	122.49346699298289	5.9	157.59333333333336	142.80000000000007
412477010	1441067157	31.253917188008835	122.49348031802141	5.9	157.58000000000004	142.9000000000001
412477010	1441067158	31.25389213678749	122.49349368392102	5.9	157.56666666666672	143.00000000000006
412477010	1441067159	31.253867069251662	122.49350708121234	5.9	157.55333333333337	143.10000000000008
412477010	1441067160	31.2538419848853	122.49352050042604	5.9	157.54000000000005	143.20000000000005
412477010	1441067161	31.2538168831724	122.49353393209279	5.9	157.52666666666673	143.30000000000007
412477010	1441067162	31.25379176359688	122.49354736674324	5.9	157.51333333333338	143.40000000000003
412477010	1441067163	31.253766625642722	122.49356079490809	5.9	157.50000000000006	143.50000000000006
412477010	1441067164	31.25374146879388	122.493574207118	5.9	157.48666666666674	143.60000000000002
412477010	1441067165	31.25371629253435	122.4935875939037	5.9	157.4733333333334	143.7
412477010	1441067166	31.25369109634807	122.49360094579589	5.9	157.46000000000006	143.8
412477010	1441067167	31.253665879719044	122.4936142533253	5.9	157.44666666666674	143.89999999999998
412477010	1441067168	31.25364064213125	122.49362750702264	5.9	157.4333333333334	144.0
412477010	1441067169	31.253615383068663	122.49364069741866	5.9	157.42000000000004	144.09999999999997
412477010	1441067170	31.253590102015306	122.49365381504408	5.9	157.40666666666672	144.2
412477010	1441067171	31.25356479845514	122.49366685042972	5.9	157.39333333333337	144.30000000000007
412477010	1441067172	31.253539471872177	122.4936797941063	5.9	157.38000000000005	144.4000000000001
412477010	1441067173	31.253514121750424	122.49369263660459	5.9	157.36666666666673	144.50000000000006
412477010	1441067174	31.253488747573865	122.49370536845541	5.9	157.35333333333338	144.60000000000008
412477010	1441067175	31.253463348826532	122.49371798018956	5.9	157.34000000000006	144.70000000000005
412477010	1441067176	31.25343792499244	122.49373046233782	5.9	157.32666666666674	144.80000000000007
412477010	1441067177	31.253412475555585	122.49374280543103	5.9	157.3133333333334	144.90000000000003
412477010	1441067178	31.253387	122.49375500000001	5.9	157.30000000000007	145.00000000000006
412477010	1441067179	31.25336149703355	122.49376704031076	5.91	157.53500000000008	145.00000000000006
412477010	1441067180	31.2533359622594	122.49377893556992	5.92	157.77000000000007	145.00000000000006
412477010	1441067181	31.253310390504616	122.49379069871935	5.930000000000001	158.00500000000008	145.00000000000006
412477010	1441067182	31.253284776596214	122.4938023427008	5.94	158.24000000000007	145.00000000000006
412477010	1441067183	31.2532591153612	122.49381388045606	5.95	158.47500000000008	145.00000000000006
412477010	1441067184	31.253233401626584	122.49382532492689	5.96	158.71000000000006	145.00000000000006
412477010	1441067185	31.25320763021939	122.49383668905503	5.97	158.94500000000005	145.00000000000006
412477010	1441067186	31.253181795966604	122.49384798578222	5.98	159.18000000000004	145.00000000000006
412477010	1441067187	31.25315589369524	122.49385922805016	5.99	159.41500000000005	145.00000000000006
412477010	1441067188	31.253129918232272	122.49387042880052	6.0	159.65000000000003	145.00000000000006
412477010	1441067189	31.253103864404707	122.49388160097503	6.01	159.88500000000005	145.00000000000006
412477010	1441067190	31.25307772703953	122.49389275751534	6.02	160.12000000000006	145.00000000000006
412477010	1441067191	31.253051500963704	122.49390391136309	6.03	160.35500000000005	145.00000000000006
412477010	1441067192	31.253025181004187	122.49391507545988	6.04	160.59000000000006	145.00000000000006
412477010	1441067193	31.25299876198797	122.49392626274734	6.05	160.82500000000005	145.00000000000006
412477010	1441067194	31.252972238742032	122.49393748616708	6.06	161.06000000000006	145.00000000000006
412477010	1441067195	31.25294560609332	122.49394875866066	6.069999999999999	161.29500000000004	145.00000000000006
412477010	1441067196	31.252918858868767	122.49396009316966	6.08	161.53000000000006	145.00000000000006
412477010	1441067197	31.252891991895343	122.49397150263559	6.09	161.76500000000004	145.00000000000006
412477010	1441067198	31.252865000000003	122.49398300000001	6.1	162.00000000000006	145.00000000000006
412477010	1441067199	31.25283788064245	122.49399459505533	6.1	161.88500000000005	145.00000000000006
412477010	1441067200	31.252810641813557	122.49400628499768	6.1	161.77000000000004	145.00000000000006
412477010	1441067201	31.25278329413698	122.49401806387408	6.1	161.65500000000006	145.00000000000006
412477010	1441067202	31.25275584823639	122.4940299257316	6.1	161.54000000000005	145.00000000000006
412477010	1441067203	31.25272831473544	122.49404186461732	6.1	161.42500000000007	145.00000000000006
412477010	1441067204	31.25270070425778	122.49405387457827	6.1	161.31000000000003	145.00000000000006
412477010	1441067205	31.252673027427086	122.4940659496616	6.1	161.19500000000005	145.00000000000006
412477010	1441067206	31.252645294867026	122.49407808391439	6.1	161.08000000000007	145.00000000000006
412477010	1441067207	31.252617517201287	122.49409027138373	6.1	160.96500000000006	145.00000000000006
412477010	1441067208	31.25258970505349	122.4941025061168	6.1	160.85000000000005	145.00000000000006
412477010	1441067209	31.252561869047366	122.49411478216071	6.1	160.73500000000004	145.00000000000006
412477010	1441067210	31.25253401980658	122.49412709356262	6.1	160.62000000000006	145.00000000000006
412477010	1441067211	31.25250616795478	122.4941394343697	6.1	160.50500000000005	145.00000000000006
412477010	1441067212	31.252478324115682	122.4941517986291	6.1	160.39000000000004	145.00000000000006
412477010	1441067213	31.252450498912975	122.49416418038805	6.1	160.27500000000006	145.00000000000006
412477010	1441067214	31.25242270297031	122.49417657369374	6.1	160.16000000000005	145.00000000000006
412477010	1441067215	31.252394946911405	122.49418897259338	6.1	160.04500000000004	145.00000000000006
412477010	1441067216	31.252367241359973	122.49420137113421	6.1	159.93000000000006	145.00000000000006
412477010	1441067217	31.25233959693966	122.49421376336346	6.1	159.81500000000005	145.00000000000006
412477010	1441067218	31.252312024274186	122.49422614332838	6.1	159.70000000000005	145.00000000000006
412477010	1441067219	31.25228453398727	122.49423850507625	6.1	159.58500000000004	145.00000000000006
412477010	1441067220	31.252257136702596	122.49425084265438	6.1	159.47000000000006	145.00000000000006
412477010	1441067221	31.252229843043878	122.49426315010999	6.1	159.35500000000008	145.00000000000006
412477010	1441067222	31.252202663634833	122.49427542149046	6.1	159.24000000000004	145.00000000000006
412477010	1441067223	31.252175609099154	122.49428765084305	6.1	159.12500000000006	145.00000000000006
412477010	1441067224	31.25214869006055	122.49429983221512	6.1	159.01000000000005	145.00000000000006
412477010	1441067225	31.252121917142755	122.494311959654	6.1	158.89500000000007	145.00000000000006
412477010	1441067226	31.252095300969494	122.49432402720704	6.1	158.78000000000006	145.00000000000006
412477010	1441067227	31.252068852164477	122.49433602892161	6.1	158.66500000000005	145.00000000000006
412477010	1441067228	31.252042581351414	122.49434795884508	6.1	158.55000000000007	145.00000000000006
412477010	1441067229	31.25201649915406	122.49435981102485	6.1	158.43500000000003	145.00000000000006
412477010	1441067230	31.251990616196125	122.49437157950831	6.1	158.32000000000005	145.00000000000006
412477010	1441067231	31.251964943101346	122.49438325834286	6.1	158.20500000000007	145.00000000000006
412477010	1441067232	31.25193949049345	122.49439484157593	6.1	158.09000000000006	145.00000000000006
412477010	1441067233	31.25191426899617	122.49440632325495	6.1	157.97500000000005	145.00000000000006
412477010	1441067234	31.251889289233254	122.49441769742735	6.1	157.86000000000004	145.00000000000006
412477010	1441067235	31.25186456182844	122.49442895814059	6.1	157.74500000000006	145.00000000000006
412477010	1441067236	31.251840097405456	122.49444009944214	6.1	157.63000000000008	145.00000000000006
412477010	1441067237	31.251815906588057	122.49445111537943	6.1	157.51500000000004	145.00000000000006
412477010	1441067238	31.251791999999995	122.494462	6.1	157.40000000000006	145.00000000000006
412477010	1441067239	31.251768367359617	122.49447275910076	6.1090909090909085	157.4636363636364	145.00000000000006
412477010	1441067240	31.251744914763865	122.49448344547663	6.118181818181818	157.5272727272728	145.00000000000006
412477010	1441067241	31.25172152740422	122.49449412367183	6.127272727272727	157.59090909090912	145.00000000000006
412477010	1441067242	31.25169809047219	122.49450485823048	6.136363636363636	157.6545454545455	145.00000000000006
412477010	1441067243	31.251674489159203	122.49451571369663	6.1454545454545455	157.71818181818185	145.00000000000006
412477010	1441067244	31.251650608656707	122.49452675461417	6.154545454545454	157.78181818181824	145.00000000000006
412477010	1441067245	31.251626334156118	122.49453804552687	6.163636363636364	157.8454545454546	145.00000000000006
412477010	1441067246	31.251601550848818	122.49454965097834	6.172727272727273	157.90909090909096	145.00000000000006
412477010	1441067247	31.251576143926155	122.49456163551214	6.181818181818182	157.97272727272733	145.00000000000006
412477010	1441067248	31.25154999857945	122.49457406367164	6.190909090909091	158.0363636363637	145.00000000000006
412477010	1441067249	31.251522999999995	122.49458700000001	6.2	158.10000000000005	145.00000000000006
412477010	1441067250	31.251495077722144	122.49460048168207	6.2	158.04444444444448	145.00000000000006
412477010	1441067251	31.2514663386527	122.49461443646933	6.2	157.98888888888894	145.00000000000006
412477010	1441067252	31.251436934041546	122.49462876475526	6.2	157.93333333333337	145.00000000000006
412477010	1441067253	31.25140701513864	122.49464336693345	6.2	157.87777777777782	145.00000000000006
412477010	1441067254	31.251376733194	122.49465814339771	6.2	157.82222222222225	145.00000000000006
412477010	1441067255	31.25134623945769	122.49467299454211	6.2	157.7666666666667	145.00000000000006
412477010	1441067256	31.251315685179794	122.49468782076093	6.2	157.71111111111117	145.00000000000006
412477010	1441067257	31.251285221610498	122.49470252244866	6.2	157.6555555555556	145.00000000000006
412477010	1441067258	31.251254999999997	122.494717	6.2	157.60000000000005	145.00000000000006
412477010	1441067259	31.25122514336064	122.49473117330126	6.203448275862069	157.60000000000005	144.9655172413793
412477010	1441067260	31.25119566175293	122.49474504020449	6.206896551724138	157.60000000000005	144.93103448275872
412477010	1441067261	31.25116653699958	122.49475861805304	6.210344827586207	157.60000000000005	144.89655172413796
412477010	1441067262	31.251137750923146	122.49477192419023	6.213793103448276	157.60000000000005	144.86206896551727
412477010	1441067263	31.25110928534626	122.49478497595939	6.217241379310345	157.60000000000005	144.82758620689663
412477010	1441067264	31.251081122091502	122.49479779070373	6.220689655172414	157.60000000000005	144.79310344827593
412477010	1441067265	31.25105324298149	122.49481038576653	6.224137931034483	157.60000000000005	144.75862068965517
412477010	1441067266	31.25102562983879	122.49482277849093	6.227586206896552	157.60000000000005	144.72413793103448
412477010	1441067267	31.250998264485975	122.49483498622013	6.231034482758621	157.60000000000005	144.68965517241384
412477010	1441067268	31.250971128745608	122.49484702629722	6.23448275862069	157.60000000000005	144.65517241379314
412477010	1441067269	31.25094420444023	122.49485891606533	6.2379310344827585	157.60000000000005	144.62068965517238
412477010	1441067270	31.25091747339242	122.49487067286749	6.241379310344827	157.60000000000005	144.5862068965518
412477010	1441067271	31.250890917424705	122.49488231404675	6.244827586206896	157.60000000000005	144.55172413793105
412477010	1441067272	31.2508645183596	122.49489385694608	6.248275862068965	157.60000000000005	144.51724137931035
412477010	1441067273	31.250838258019645	122.4949053189085	6.251724137931035	157.60000000000005	144.4827586206897
412477010	1441067274	31.250812118227376	122.4949167172769	6.255172413793104	157.60000000000005	144.448275862069
412477010	1441067275	31.250786080805295	122.49492806939422	6.258620689655173	157.60000000000005	144.41379310344826
412477010	1441067276	31.250760127575884	122.49493939260334	6.2620689655172415	157.60000000000005	144.37931034482762
412477010	1441067277	31.250734240361684	122.49495070424715	6.26551724137931	157.60000000000005	144.34482758620692
412477010	1441067278	31.250708400985154	122.49496202166843	6.268965517241379	157.60000000000005	144.31034482758622
412477010	1441067279	31.250682591268795	122.49497336220998	6.272413793103448	157.60000000000005	144.27586206896558
412477010	1441067280	31.250656793035077	122.49498474321462	6.275862068965517	157.60000000000005	144.24137931034483
412477010	1441067281	31.250630988106487	122.49499618202505	6.279310344827586	157.60000000000005	144.20689655172413
412477010	1441067282	31.250605158305472	122.49500769598403	6.282758620689655	157.60000000000005	144.17241379310343
412477010	1441067283	31.250579285454517	122.49501930243423	6.286206896551724	157.60000000000005	144.1379310344828
412477010	1441067284	31.25055335137604	122.49503101871828	6.289655172413793	157.60000000000005	144.10344827586204
412477010	1441067285	31.250527337892503	122.49504286217889	6.293103448275862	157.60000000000005	144.06896551724134
412477010	1441067286	31.25050122682635	122.4950548501586	6.296551724137931	157.60000000000005	144.0344827586207
412477010	1441067287	31.250474999999998	122.495067	6.3	157.60000000000005	144.0
412477010	1441067288	31.250448643994737	122.49507932281642	6.3	157.43636363636367	144.09090909090907
412477010	1441067289	31.250422164427295	122.49509180480422	6.3	157.27272727272734	144.1818181818182
412477010	1441067290	31.250395571673298	122.49510442593059	6.3	157.10909090909095	144.27272727272725
412477010	1441067291	31.250368876108343	122.49511716616276	6.3	156.9454545454546	144.36363636363632
412477010	1441067292	31.250342088108038	122.49513000546787	6.3	156.7818181818182	144.4545454545455
412477010	1441067293	31.250315218048037	122.49514292381329	6.3	156.61818181818188	144.54545454545456
412477010	1441067294	31.250288276303955	122.49515590116621	6.3	156.4545454545455	144.63636363636368
412477010	1441067295	31.250261273251457	122.49516891749398	6.3	156.29090909090914	144.72727272727275
412477010	1441067296	31.250234219266172	122.49518195276397	6.3	156.12727272727278	144.8181818181818
412477010	1441067297	31.250207124723797	122.49519498694352	6.3	155.96363636363643	144.909090909091
412477010	1441067298	31.25017999999999	122.49520799999999	6.3	155.80000000000007	145.00000000000006
412477010	1441067299	31.250152854094996	122.49522097633924	6.3	155.98000000000005	145.00000000000006
412477010	1441067300	31.25012569050732	122.4952339181205	6.3	156.16000000000005	145.00000000000006
412477010	1441067301	31.25009851136007	122.49524683194147	6.3	156.34000000000006	145.00000000000006
412477010	1441067302	31.25007131877634	122.49525972439974	6.3	156.52000000000007	145.00000000000006
412477010	1441067303	31.2500441148792	122.49527260209297	6.3	156.70000000000005	145.00000000000006
412477010	1441067304	31.25001690179171	122.49528547161876	6.3	156.88000000000005	145.00000000000006
412477010	1441067305	31.249989681636986	122.49529833957475	6.3	157.06000000000006	145.00000000000006
412477010	1441067306	31.24996245653808	122.49531121255855	6.3	157.24000000000004	145.00000000000006
412477010	1441067307	31.249935228618053	122.49532409716778	6.3	157.42000000000004	145.00000000000006
412477010	1441067308	31.249907999999994	122.49533699999999	6.3	157.60000000000005	145.00000000000006
412477010	1441067309	31.249880771664465	122.49534992717079	6.3	157.50000000000006	144.90000000000003
412477010	1441067310	31.249853540022023	122.49536288286745	6.3	157.40000000000006	144.80000000000007
412477010	1441067311	31.24982630034072	122.4953758707952	6.3	157.30000000000004	144.70000000000005
412477010	1441067312	31.249799047888622	122.49538889465934	6.3	157.20000000000005	144.60000000000008
412477010	1441067313	31.24977177793376	122.49540195816505	6.3	157.10000000000005	144.50000000000006
412477010	1441067314	31.249744485744205	122.49541506501757	6.3	157.00000000000006	144.39999999999998
412477010	1441067315	31.249717166588006	122.49542821892211	6.3	156.90000000000006	144.29999999999995
412477010	1441067316	31.24968981573321	122.49544142358388	6.3	156.80000000000004	144.2
412477010	1441067317	31.249662428447856	122.49545468270813	6.3	156.70000000000005	144.09999999999997
412477010	1441067318	31.249634999999998	122.495468	6.3	156.60000000000005	144.0
412477010	1441067319	31.24960753024711	122.49548137697744	6.3	156.32000000000005	144.09999999999997
412477010	1441067320	31.24958003740447	122.49549480640917	6.3	156.04000000000008	144.2
412477010	1441067321	31.249552544276813	122.49550827887664	6.3	155.76000000000005	144.29999999999995
412477010	1441067322	31.24952507366886	122.49552178496141	6.3	155.48000000000008	144.39999999999998
412477010	1441067323	31.249497648385333	122.495535315245	6.3	155.20000000000007	144.50000000000006
412477010	1441067324	31.249470291230963	122.49554886030892	6.3	154.92000000000007	144.60000000000008
412477010	1441067325	31.249443025010496	122.49556241073476	6.3	154.64000000000007	144.70000000000005
412477010	1441067326	31.24941587252869	122.49557595710414	6.3	154.36000000000007	144.80000000000007
412477010	1441067327	31.24938885659027	122.49558948999868	6.3	154.0800000000001	144.90000000000003
412477010	1441067328	31.249361999999998	122.495603	6.3	153.80000000000007	145.00000000000006
412477010	1441067329	31.249335306316482	122.49561648489839	6.3	153.94545454545462	145.00000000000006
412477010	1441067330	31.24930870211368	122.49562997131841	6.3	154.09090909090918	145.00000000000006
412477010	1441067331	31.249282094719394	122.49564349309316	6.3	154.2363636363637	145.00000000000006
412477010	1441067332	31.24925539146136	122.49565708405561	6.3	154.38181818181823	145.00000000000006
412477010	1441067333	31.249228499667357	122.49567077803867	6.3	154.5272727272728	145.00000000000006
412477010	1441067334	31.249201326665112	122.49568460887515	6.3	154.67272727272734	145.00000000000006
412477010	1441067335	31.249173779782375	122.49569861039775	6.3	154.8181818181819	145.00000000000006
412477010	1441067336	31.249145766346807	122.49571281643908	6.3	154.96363636363643	145.00000000000006
412477010	1441067337	31.24911719368612	122.49572726083166	6.3	155.10909090909095	145.00000000000006
412477010	1441067338	31.249087969127963	122.49574197740787	6.3	155.2545454545455	145.00000000000006
412477010	1441067339	31.249057999999994	122.495757	6.3	155.40000000000006	145.00000000000006
412477010	1441067340	31.249027247321735	122.49577233745916	6.3	155.40000000000006	145.00000000000006
412477010	1441067341	31.248995886880376	122.49578789871202	6.3	155.40000000000006	145.00000000000006
412477010	1441067342	31.248964148155093	122.49580356770457	6.3	155.40000000000006	145.00000000000006
412477010	1441067343	31.248932260625093	122.49581922838296	6.3	155.40000000000006	145.00000000000006
412477010	1441067344	31.248900453769657	122.49583476469374	6.3	155.40000000000006	145.00000000000006
412477010	1441067345	31.24886895706816	122.4958500605837	6.3	155.40000000000006	145.00000000000006
412477010	1441067346	31.248837999999996	122.495865	6.3	155.40000000000006	145.00000000000006
412477010	1441067347	31.248807764529786	122.49587949172208	6.309090909090909	155.4954545454546	145.00000000000006
412477010	1441067348	31.248778242562814	122.4958935438577	6.318181818181818	155.59090909090915	145.00000000000006
412477010	1441067349	31.24874937848946	122.49590718934658	6.327272727272727	155.6863636363637	145.00000000000006
412477010	1441067350	31.24872111670014	122.49592046112834	6.336363636363636	155.78181818181824	145.00000000000006
412477010	1441067351	31.2486934015852	122.4959333921425	6.345454545454546	155.87727272727278	145.00000000000006
412477010	1441067352	31.248666177534997	122.49594601532853	6.3545454545454545	155.97272727272733	145.00000000000006
412477010	1441067353	31.248639388939843	122.4959583636258	6.363636363636363	156.06818181818187	145.00000000000006
412477010	1441067354	31.248612980190096	122.49597046997366	6.372727272727273	156.1636363636364	145.00000000000006
412477010	1441067355	31.248586895676006	122.49598236731127	6.381818181818182	156.25909090909096	145.00000000000006
412477010	1441067356	31.248561079787883	122.49599408857783	6.390909090909091	156.3545454545455	145.00000000000006
412477010	1441067357	31.248535476916	122.49600566671242	6.4	156.45000000000005	145.00000000000006
412477010	1441067358	31.248510031450593	122.4960171346541	6.409090909090909	156.5454545454546	145.00000000000006
412477010	1441067359	31.248484687781918	122.49602852534177	6.418181818181818	156.64090909090913	145.00000000000006
412477010	1441067360	31.2484593903002	122.49603987171439	6.427272727272727	156.7363636363637	145.00000000000006
412477010	1441067361	31.24843408339565	122.49605120671079	6.4363636363636365	156.83181818181825	145.00000000000006
412477010	1441067362	31.2484087114585	122.49606256326969	6.445454545454545	156.92727272727276	145.00000000000006
412477010	1441067363	31.248383218878892	122.49607397432989	6.454545454545454	157.0227272727273	145.00000000000006
412477010	1441067364	31.248357550047036	122.49608547282993	6.463636363636364	157.11818181818188	145.00000000000006
412477010	1441067365	31.248331649353062	122.49609709170852	6.472727272727273	157.21363636363643	145.00000000000006
412477010	1441067366	31.24830546118715	122.49610886390408	6.4818181818181815	157.30909090909094	145.00000000000006
412477010	1441067367	31.248278929939413	122.49612082235512	6.490909090909091	157.4045454545455	145.00000000000006
412477010	1441067368	31.248252	122.49613299999999	6.5	157.50000000000006	145.00000000000006
412477010	1441067369	31.248224634126686	122.4961454201292	6.509090909090909	157.60909090909095	145.00000000000006
412477010	1441067370	31.248196868548074	122.49615806744184	6.5181818181818185	157.71818181818185	145.00000000000006
412477010	1441067371	31.248168757860526	122.49617091698927	6.527272727272727	157.8272727272728	145.00000000000006
412477010	1441067372	31.248140356660354	122.49618394382287	6.536363636363636	157.9363636363637	145.00000000000006
412477010	1441067373	31.24811171954389	122.49619712299408	6.545454545454545	158.0454545454546	145.00000000000006
412477010	1441067374	31.248082901107516	122.49621042955444	6.554545454545455	158.1545454545455	145.00000000000006
412477010	1441067375	31.248053955947572	122.49622383855547	6.5636363636363635	158.2636363636364	145.00000000000006
412477010	1441067376	31.24802493866047	122.49623732504881	6.572727272727272	158.3727272727273	145.00000000000006
412477010	1441067377	31.247995903842558	122.49625086408619	6.581818181818181	158.48181818181826	145.00000000000006
412477010	1441067378	31.247966906090266	122.49626443071931	6.590909090909091	158.59090909090915	145.00000000000006
412477010	1441067379	31.247938000000005	122.496278	6.6	158.70000000000005	145.00000000000006
412477010	1441067380	31.24790922876747	122.49629155178995	6.6049999999999995	158.66500000000005	145.00000000000006
412477010	1441067381	31.247880589985538	122.49630508519017	6.609999999999999	158.63000000000005	145.00000000000006
412477010	1441067382	31.24785206984637	122.49631860411144	6.614999999999999	158.59500000000006	145.00000000000006
412477010	1441067383	31.247823654542074	122.49633211246456	6.62	158.56000000000006	145.00000000000006
412477010	1441067384	31.247795330264815	122.49634561416032	6.625	158.52500000000003	145.00000000000006
412477010	1441067385	31.247767083206742	122.49635911310945	6.63	158.49000000000004	145.00000000000006
412477010	1441067386	31.24773889955996	122.49637261322269	6.635	158.45500000000004	145.00000000000006
412477010	1441067387	31.247710765516626	122.49638611841085	6.64	158.42000000000004	145.00000000000006
412477010	1441067388	31.247682667268883	122.49639963258458	6.645	158.38500000000005	145.00000000000006
412477010	1441067389	31.247654591008832	122.49641315965464	6.65	158.35000000000005	145.00000000000006
412477010	1441067390	31.24762652292863	122.4964267035317	6.655	158.31500000000005	145.00000000000006
412477010	1441067391	31.2475984492204	122.49644026812646	6.66	158.28000000000006	145.00000000000006
412477010	1441067392	31.247570356076253	122.49645385734962	6.665	158.24500000000006	145.00000000000006
412477010	1441067393	31.247542229688335	122.49646747511179	6.67	158.21000000000006	145.00000000000006
412477010	1441067394	31.247514056248747	122.49648112532364	6.675	158.17500000000007	145.00000000000006
412477010	1441067395	31.247485821949613	122.49649481189583	6.68	158.14000000000004	145.00000000000006
412477010	1441067396	31.24745751298307	122.49650853873896	6.6850000000000005	158.10500000000005	145.00000000000006
412477010	1441067397	31.247429115541202	122.49652230976363	6.69	158.07000000000005	145.00000000000006
412477010	1441067398	31.247400615816154	122.49653612888046	6.695	158.03500000000005	145.00000000000006
412477010	1441067399	31.247372	122.49655000000001	6.7	158.00000000000006	145.00000000000006
412477010	1441067400	31.247343263587144	122.49656392447365	6.7	157.91250000000005	145.00000000000006
412477010	1441067401	31.247314439280935	122.49657789341573	6.7	157.82500000000005	145.00000000000006
412477010	1441067402	31.24728556908703	122.49659189538148	6.7	157.73750000000004	145.00000000000006
412477010	1441067403	31.24725669501108	122.49660591892614	6.7	157.65000000000006	145.00000000000006
412477010	1441067404	31.24722785905874	122.49661995260499	6.7	157.56250000000006	145.00000000000006
412477010	1441067405	31.247199103235662	122.49663398497334	6.7	157.47500000000005	145.00000000000006
412477010	1441067406	31.247170469547523	122.49664800458653	6.7	157.38750000000007	145.00000000000006
412477010	1441067407	31.247142	122.496662	6.7	157.30000000000007	145.00000000000006
412477010	1441067408	31.247113723484844	122.49667596354357	6.7	157.1380952380953	145.00000000000006
412477010	1441067409	31.247085616438145	122.49668990264487	6.7	156.97619047619054	145.00000000000006
412477010	1441067410	31.247057642182074	122.4967038285059	6.7	156.81428571428577	145.00000000000006
412477010	1441067411	31.247029764038764	122.49671775232866	6.7	156.652380952381	145.00000000000006
412477010	1441067412	31.247001945330407	122.49673168531507	6.7	156.49047619047624	145.00000000000006
412477010	1441067413	31.246974149379117	122.49674563866705	6.7	156.3285714285715	145.00000000000006
412477010	1441067414	31.24694633950706	122.49675962358647	6.7	156.16666666666674	145.00000000000006
412477010	1441067415	31.246918479036335	122.49677365127516	6.7	156.00476190476198	145.00000000000006
412477010	1441067416	31.246890531289097	122.49678773293492	6.7	155.8428571428572	145.00000000000006
412477010	1441067417	31.24686245958746	122.49680187976749	6.7	155.68095238095245	145.00000000000006
412477010	1441067418	31.246834227253544	122.49681610297462	6.7	155.51904761904768	145.00000000000006
412477010	1441067419	31.246805797609454	122.49683041375802	6.7	155.35714285714292	145.00000000000006
412477010	1441067420	31.246777133977297	122.49684482331934	6.7	155.19523809523815	145.00000000000006
412477010	1441067421	31.246748199679175	122.49685934286015	6.7	155.03333333333342	145.00000000000006
412477010	1441067422	31.246718958037174	122.49687398358208	6.7	154.87142857142865	145.00000000000006
412477010	1441067423	31.24668937237338	122.49688875668663	6.7	154.7095238095239	145.00000000000006
412477010	1441067424	31.246659406009876	122.49690367337531	6.7	154.54761904761912	145.00000000000006
412477010	1441067425	31.246629022268724	122.49691874484961	6.7	154.38571428571436	145.00000000000006
412477010	1441067426	31.246598184471985	122.49693398231092	6.7	154.2238095238096	145.00000000000006
412477010	1441067427	31.24656685594173	122.49694939696062	6.7	154.06190476190483	145.00000000000006
412477010	1441067428	31.246534999999998	122.496965	6.7	153.90000000000006	145.00000000000006
412477010	1441067429	31.246502615605024	122.49698079077419	6.71	153.98000000000008	145.00000000000006
412477010	1441067430	31.246469844259796	122.49699672120364	6.72	154.06000000000006	145.00000000000006
412477010	1441067431	31.246436863103497	122.4970127313527	6.73	154.14000000000004	145.00000000000006
412477010	1441067432	31.246403849275378	122.49702876128603	6.74	154.22000000000006	145.00000000000006
412477010	1441067433	31.2463709799147	122.49704475106847	6.75	154.30000000000007	145.00000000000006
412477010	1441067434	31.246338432160783	122.49706064076501	6.76	154.38000000000008	145.00000000000006
412477010	1441067435	31.24630638315297	122.49707637044091	6.77	154.46000000000006	145.00000000000006
412477010	1441067436	31.246275010030597	122.4970918801616	6.78	154.54000000000005	145.00000000000006
412477010	1441067437	31.24624448993313	122.49710710999271	6.79	154.62000000000006	145.00000000000006
412477010	1441067438	31.246214999999992	122.497122	6.8	154.70000000000005	145.00000000000006
412477010	1441067439	31.246186652657325	122.49713651243215	6.811111111111111	154.82222222222228	145.00000000000006
412477010	1441067440	31.246159301478087	122.49715069826846	6.822222222222222	154.94444444444449	145.00000000000006
412477010	1441067441	31.246132735321858	122.49716463067065	6.833333333333333	155.06666666666672	145.00000000000006
412477010	1441067442	31.246106743048205	122.49717838280034	6.844444444444444	155.18888888888895	145.00000000000006
412477010	1441067443	31.246081113516627	122.49719202781881	6.855555555555556	155.31111111111116	145.00000000000006
412477010	1441067444	31.246055635586586	122.49720563888718	6.866666666666667	155.43333333333337	145.00000000000006
412477010	1441067445	31.246030098117547	122.4972192891664	6.877777777777778	155.5555555555556	145.00000000000006
412477010	1441067446	31.246004289968898	122.49723305181718	6.888888888888889	155.67777777777783	145.00000000000006
412477010	1441067447	31.245978	122.49724699999999	6.9	155.80000000000007	145.00000000000006
412477010	1441067448	31.24595106273965	122.49726119097235	6.9	155.75000000000006	145.00000000000006
412477010	1441067449	31.2459234953944	122.49727561838044	6.9	155.70000000000007	145.00000000000006
412477010	1441067450	31.24589536084025	122.49729025996763	6.9	155.65000000000003	145.00000000000006
412477010	1441067451	31.245866721953227	122.49730509347734	6.9	155.60000000000005	145.00000000000006
412477010	1441067452	31.245837641609356	122.49732009665307	6.9	155.55000000000004	145.00000000000006
412477010	1441067453	31.24580818268469	122.49733524723842	6.9	155.50000000000006	145.00000000000006
412477010	1441067454	31.245778408055287	122.49735052297697	6.9	155.45000000000005	145.00000000000006
412477010	1441067455	31.245748380597217	122.49736590161247	6.9	155.40000000000006	145.00000000000006
412477010	1441067456	31.245718163186556	122.49738136088865	6.9	155.35000000000005	145.00000000000006
412477010	1441067457	31.245687818699388	122.49739687854935	6.9	155.30000000000004	145.00000000000006
412477010	1441067458	31.24565741001183	122.49741243233848	6.9	155.25000000000003	145.00000000000006
412477010	1441067459	31.245627000000002	122.497428	6.9	155.20000000000005	145.00000000000006
412477010	1441067460	31.245596639396723	122.49744356246158	6.925000000000001	155.65000000000003	145.00000000000006
412477010	1441067461	31.245566330361658	122.49745911338539	6.95	156.10000000000005	145.00000000000006
412477010	1441067462	31.245536062911167	122.49747464961727	6.975	156.55000000000007	145.00000000000006
412477010	1441067463	31.245505827061606	122.49749016800297	7.0	157.00000000000006	145.00000000000006
412477010	1441067464	31.24547561282935	122.49750566538829	7.025	157.45000000000005	145.00000000000006
412477010	1441067465	31.245445410230747	122.49752113861906	7.05	157.90000000000006	145.00000000000006
412477010	1441067466	31.245415209282175	122.49753658454104	7.074999999999999	158.35000000000008	145.00000000000006
412477010	1441067467	31.245385000000006	122.497552	7.1	158.80000000000007	145.00000000000006
412477010	1441067468	31.245354774236343	122.49756738312655	7.095238095238095	158.50000000000006	145.00000000000006
412477010	1441067469	31.2453245311864	122.49758273719043	7.09047619047619	158.20000000000005	145.00000000000006
412477010	1441067470	31.245294271881143	122.49759806674619	7.085714285714285	157.9000000000001	145.00000000000006
412477010	1441067471	31.245263997351497	122.49761337634834	7.080952380952381	157.60000000000008	145.00000000000006
412477010	1441067472	31.245233708628437	122.4976286705514	7.076190476190476	157.30000000000007	145.00000000000006
412477010	1441067473	31.24520340674288	122.4976439539099	7.071428571428571	157.00000000000006	145.00000000000006
412477010	1441067474	31.245173092725807	122.49765923097839	7.066666666666666	156.70000000000007	145.00000000000006
412477010	1441067475	31.245142767608137	122.49767450631133	7.061904761904762	156.40000000000006	145.00000000000006
412477010	1441067476	31.245112432420818	122.49768978446323	7.057142857142857	156.10000000000005	145.00000000000006
412477010	1441067477	31.24508208819478	122.49770506998867	7.052380952380952	155.80000000000007	145.00000000000006
412477010	1441067478	31.245051735960992	122.49772036744203	7.0476190476190474	155.50000000000009	145.00000000000006
412477010	1441067479	31.24502137675035	122.49773568137788	7.042857142857143	155.20000000000007	145.00000000000006
412477010	1441067480	31.2449910115938	122.49775101635068	7.038095238095238	154.90000000000006	145.00000000000006
412477010	1441067481	31.244960641522287	122.49776637691492	7.033333333333333	154.60000000000005	145.00000000000006
412477010	1441067482	31.24493026756672	122.49778176762506	7.0285714285714285	154.30000000000007	145.00000000000006
412477010	1441067483	31.24489989075803	122.49779719303558	7.023809523809524	154.00000000000006	145.00000000000006
412477010	1441067484	31.244869512127153	122.49781265770096	7.019047619047619	153.70000000000005	145.00000000000006
412477010	1441067485	31.24483913270499	122.49782816617564	7.014285714285714	153.40000000000006	145.00000000000006
412477010	1441067486	31.244808753522463	122.49784372301406	7.0095238095238095	153.10000000000008	145.00000000000006
412477010	1441067487	31.24477837561049	122.49785933277069	7.004761904761905	152.80000000000007	145.00000000000006
412477010	1441067488	31.244748000000005	122.49787500000001	7.0	152.50000000000006	145.00000000000006
412477010	1441067489	31.24471762673391	122.49789072742674	7.0181818181818185	152.70000000000005	145.00000000000006
412477010	1441067490	31.244687251903105	122.497906510457	7.036363636363636	152.90000000000006	145.00000000000006
412477010	1441067491	31.244656870610566	122.49792234266718	7.054545454545455	153.10000000000005	145.00000000000006
412477010	1441067492	31.24462647795921	122.49793821763376	7.072727272727273	153.30000000000007	145.00000000000006
412477010	1441067493	31.244596069051955	122.49795412893316	7.090909090909091	153.50000000000006	145.00000000000006
412477010	1441067494	31.244565638991787	122.49797007014185	7.109090909090909	153.70000000000005	145.00000000000006
412477010	1441067495	31.244535182881616	122.49798603483622	7.127272727272727	153.90000000000003	145.00000000000006
412477010	1441067496	31.244504695824396	122.49800201659278	7.1454545454545455	154.10000000000005	145.00000000000006
412477010	1441067497	31.24447417292309	122.49801800898793	7.163636363636364	154.30000000000004	145.00000000000006
412477010	1441067498	31.244443609280637	122.49803400559821	7.181818181818182	154.50000000000006	145.00000000000006
412477010	1441067499	31.24441300000001	122.49805	7.2	154.70000000000005	145.00000000000006
412477010	1441067500	31.244382342342103	122.49806598751813	7.2125	154.88750000000005	145.00000000000006
412477010	1441067501	31.244351642199554	122.49808197047032	7.225	155.07500000000005	145.00000000000006
412477010	1441067502	31.244320907622967	122.4980979529227	7.2375	155.26250000000005	145.00000000000006
412477010	1441067503	31.24429014666294	122.49811393894134	7.25	155.45000000000005	145.00000000000006
412477010	1441067504	31.244259367370045	122.49812993259232	7.2625	155.63750000000005	145.00000000000006
412477010	1441067505	31.244228577794864	122.49814593794169	7.275	155.82500000000005	145.00000000000006
412477010	1441067506	31.24419778598799	122.49816195905558	7.2875	156.01250000000005	145.00000000000006
412477010	1441067507	31.244167000000004	122.49817800000001	7.3	156.20000000000005	145.00000000000006
412477010	1441067508	31.2441362261729	122.49819406569863	7.291666666666666	156.0166666666667	145.00000000000006
412477010	1441067509	31.244105464014353	122.49821016450527	7.283333333333333	155.83333333333337	145.00000000000006
412477010	1441067510	31.244074711323492	122.49822630563125	7.275	155.65000000000006	145.00000000000006
412477010	1441067511	31.24404396589939	122.49824249828787	7.266666666666667	155.46666666666673	145.00000000000006
412477010	1441067512	31.244013225541135	122.49825875168649	7.258333333333333	155.2833333333334	145.00000000000006
412477010	1441067513	31.24398248804783	122.4982750750384	7.25	155.10000000000008	145.00000000000006
412477010	1441067514	31.243951751218553	122.49829147755489	7.241666666666667	154.91666666666674	145.00000000000006
412477010	1441067515	31.243921012852372	122.49830796844721	7.233333333333333	154.7333333333334	145.00000000000006
412477010	1441067516	31.24389027074836	122.49832455692665	7.225	154.55000000000007	145.00000000000006
412477010	1441067517	31.243859522705602	122.49834125220444	7.216666666666667	154.36666666666673	145.00000000000006
412477010	1441067518	31.243828766523123	122.49835806349182	7.208333333333334	154.1833333333334	145.00000000000006
412477010	1441067519	31.243797999999995	122.498375	7.2	154.00000000000006	145.00000000000006
412477010	1441067520	31.24376721853013	122.49839206487503	7.2250000000000005	154.21250000000006	145.12500000000006
412477010	1441067521	31.24373640788677	122.49840923700235	7.25	154.42500000000007	145.24999999999994
412477010	1441067522	31.243705551438087	122.49842648920219	7.275	154.63750000000007	145.375
412477010	1441067523	31.24367463255219	122.49844379429481	7.300000000000001	154.85000000000005	145.5
412477010	1441067524	31.243643634597248	122.49846112510059	7.325	155.06250000000003	145.625
412477010	1441067525	31.243612540941434	122.49847845443979	7.3500000000000005	155.27500000000003	145.75000000000006
412477010	1441067526	31.243581334952964	122.49849575513281	7.375	155.48750000000004	145.87499999999994
412477010	1441067527	31.243550000000006	122.49851300000002	7.4	155.70000000000005	146.0
412477010	1441067528	31.243518524735876	122.49853016609175	7.4	155.70833333333337	146.08333333333331
412477010	1441067529	31.243486918954233	122.49854724737824	7.4	155.7166666666667	146.16666666666669
412477010	1441067530	31.243455197733844	122.49856424205966	7.4	155.72500000000002	146.25
412477010	1441067531	31.243423376153427	122.49858114833619	7.4	155.73333333333338	146.33333333333337
412477010	1441067532	31.243391469291762	122.49859796440803	7.4	155.7416666666667	146.41666666666669
412477010	1441067533	31.243359492227576	122.49861468847541	7.4	155.75000000000003	146.49999999999994
412477010	1441067534	31.24332746003963	122.49863131873857	7.4	155.75833333333338	146.58333333333331
412477010	1441067535	31.24329538780669	122.49864785339774	7.4	155.7666666666667	146.66666666666663
412477010	1441067536	31.243263290607484	122.49866429065318	7.4	155.77500000000006	146.75
412477010	1441067537	31.243231183520816	122.49868062870519	7.4	155.7833333333334	146.83333333333331
412477010	1441067538	31.2431990816254	122.49869686575403	7.4	155.79166666666674	146.91666666666669
412477010	1441067539	31.243167	122.498713	7.4	155.80000000000007	147.0
412477010	1441067540	31.243134948695243	122.49872903473927	7.4	155.81111111111116	146.88888888888886
412477010	1441067541	31.24310291764919	122.49874499365137	7.4	155.82222222222228	146.77777777777777
412477010	1441067542	31.243070891771726	122.4987609055117	7.4	155.83333333333337	146.66666666666663
412477010	1441067543	31.24303885597274	122.49877679909554	7.4	155.8444444444445	146.5555555555556
412477010	1441067544	31.243006795162124	122.4987927031782	7.4	155.8555555555556	146.4444444444444
412477010	1441067545	31.242974694249703	122.49880864653481	7.4	155.86666666666673	146.33333333333337
412477010	1441067546	31.242942538145336	122.49882465794057	7.4	155.87777777777782	146.22222222222217
412477010	1441067547	31.242910311758838	122.49884076617062	7.4	155.88888888888894	146.11111111111114
412477010	1441067548	31.242877999999997	122.498857	7.4	155.90000000000006	146.0
412477010	1441067549	31.242845592183684	122.49887337980925	7.410526315789474	155.91578947368427	145.9473684210526
412477010	1441067550	31.242813095244795	122.49888989240115	7.421052631578948	155.93157894736848	145.89473684210526
412477010	1441067551	31.24278052052328	122.49890651618396	7.431578947368421	155.9473684210527	145.84210526315792
412477010	1441067552	31.242747879359147	122.49892322956606	7.442105263157895	155.9631578947369	145.78947368421058
412477010	1441067553	31.242715183092365	122.4989400109558	7.4526315789473685	155.9789473684211	145.73684210526312
412477010	1441067554	31.242682443062925	122.49895683876161	7.463157894736843	155.9947368421053	145.68421052631572
412477010	1441067555	31.242649670610852	122.49897369139198	7.473684210526316	156.01052631578952	145.63157894736838
412477010	1441067556	31.242616877076156	122.49899054725536	7.484210526315789	156.02631578947376	145.57894736842104
412477010	1441067557	31.242584073798884	122.4990073847603	7.494736842105263	156.04210526315794	145.5263157894737
412477010	1441067558	31.24255127211908	122.4990241823154	7.505263157894737	156.05789473684217	145.4736842105263
412477010	1441067559	31.242518483376788	122.4990409183292	7.515789473684211	156.07368421052635	145.42105263157896
412477010	1441067560	31.24248571891208	122.49905757121041	7.526315789473684	156.0894736842106	145.36842105263162
412477010	1441067561	31.242452990065054	122.4990741193677	7.536842105263158	156.1052631578948	145.31578947368428
412477010	1441067562	31.24242030817579	122.49909054120978	7.5473684210526315	156.121052631579	145.26315789473693
412477010	1441067563	31.242387684584404	122.49910681514542	7.557894736842105	156.1368421052632	145.21052631578948
412477010	1441067564	31.242355130630994	122.49912291958343	7.568421052631579	156.15263157894742	145.15789473684208
412477010	1441067565	31.242322657655702	122.49913883293259	7.578947368421052	156.16842105263163	145.10526315789474
412477010	1441067566	31.24229027699864	122.49915453360181	7.589473684210526	156.18421052631584	145.0526315789474
412477010	1441067567	31.242258	122.49917000000002	7.6	156.20000000000005	145.00000000000006
412477010	1441067568	31.242225832573848	122.49918522650712	7.6	156.44000000000005	145.00000000000006
412477010	1441067569	31.242193758930107	122.49920027138701	7.6	156.68000000000006	145.00000000000006
412477010	1441067570	31.242161757852646	122.49921520887452	7.6	156.92000000000007	145.00000000000006
412477010	1441067571	31.242129808125213	122.49923011320433	7.6	157.16000000000005	145.00000000000006
412477010	1441067572	31.242097888531614	122.49924505861104	7.6	157.40000000000006	145.00000000000006
412477010	1441067573	31.242065977855546	122.49926011932908	7.6	157.64000000000007	145.00000000000006
412477010	1441067574	31.24203405488073	122.49927536959282	7.6	157.88000000000005	145.00000000000006
412477010	1441067575	31.242002098390785	122.49929088363649	7.6	158.12000000000006	145.00000000000006
412477010	1441067576	31.24197008716936	122.49930673569422	7.6	158.36000000000004	145.00000000000006
412477010	1441067577	31.241937999999994	122.499323	7.6	158.60000000000005	145.00000000000006
412477010	1441067578	31.241905820382673	122.49933972613955	7.6	158.33000000000004	145.00000000000006
412477010	1441067579	31.241873550683138	122.49935686510585	7.6	158.06000000000006	145.00000000000006
412477010	1441067580	31.2418411979836	122.49937434324366	7.6	157.79000000000005	145.00000000000006
412477010	1441067581	31.241808769366283	122.49939208689794	7.6	157.52000000000004	145.00000000000006
412477010	1441067582	31.24177627191348	122.4994100224138	7.6	157.25000000000003	145.00000000000006
412477010	1441067583	31.241743712707503	122.49942807613631	7.6	156.98000000000005	145.00000000000006
412477010	1441067584	31.24171109883075	122.49944617441079	7.6	156.71000000000004	145.00000000000006
412477010	1441067585	31.241678437365596	122.49946424358255	7.6	156.44000000000005	145.00000000000006
412477010	1441067586	31.241645735394528	122.4994822099971	7.6	156.17000000000004	145.00000000000006
412477010	1441067587	31.241613000000008	122.4995	7.6	155.90000000000006	145.00000000000006
412477010	1441067588	31.24158023817994	122.49951755850768	7.608333333333333	155.9166666666667	145.00000000000006
412477010	1441067589	31.24154745659363	122.49953490471962	7.616666666666666	155.93333333333337	145.00000000000006
412477010	1441067590	31.241514661815746	122.4995520764061	7.625	155.95000000000005	145.00000000000006
412477010	1441067591	31.24148186042088	122.49956911133724	7.633333333333333	155.96666666666673	145.00000000000006
412477010	1441067592	31.24144905898368	122.49958604728317	7.641666666666667	155.98333333333338	145.00000000000006
412477010	1441067593	31.241416264078712	122.49960292201402	7.65	156.00000000000006	145.00000000000006
412477010	1441067594	31.241383482280522	122.49961977329974	7.658333333333333	156.0166666666667	145.00000000000006
412477010	1441067595	31.241350720163688	122.49963663891039	7.666666666666667	156.03333333333336	145.00000000000006
412477010	1441067596	31.24131798430274	122.49965355661588	7.675	156.05000000000004	145.00000000000006
412477010	1441067597	31.241285281272145	122.49967056418608	7.683333333333334	156.06666666666672	145.00000000000006
412477010	1441067598	31.241252617646396	122.49968769939086	7.691666666666666	156.08333333333337	145.00000000000006
412477010	1441067599	31.241219999999988	122.49970500000002	7.7	156.10000000000005	145.00000000000006
412477010	1441067600	31.241187432719364	122.4997224936589	7.711111111111111	156.1666666666667	145.00000000000006
412477010	1441067601	31.241154911439054	122.49974016751518	7.722222222222222	156.23333333333338	145.00000000000006
412477010	1441067602	31.241122429605667	122.49975799859223	7.733333333333333	156.30000000000004	145.00000000000006
412477010	1441067603	31.241089980665752	122.4997759639134	7.7444444444444445	156.36666666666673	145.00000000000006
412477010	1441067604	31.241057558065936	122.49979404050204	7.7555555555555555	156.43333333333337	145.00000000000006
412477010	1441067605	31.241025155252807	122.49981220538157	7.766666666666667	156.50000000000003	145.00000000000006
412477010	1441067606	31.240992765673028	122.49983043557545	7.777777777777778	156.56666666666672	145.00000000000006
[truncated: 6,841 more rows]
