# Supplementary material for: Maritime traffic congestion identification and ship trajectory prediction using temporal graph convolutional networks
Source: PLoS One. 2026 Mar 9;21(3):e0342781. doi: 10.1371/journal.pone.0342781 (PMC12970927; doi:10.1371/journal.pone.0342781)
Supplement: S1 File — (ZIP) [file pone.0342781.s001.zip › data/interpolation/shipid_412477690_processed.csv]

shipid	lasttime	lat	lon	sog	cog	hdg
412477690	1441067078	31.299733000000007	122.51935000000002	11.9	182.3	185.0
412477690	1441067079	31.29967742732707	122.51934623366972	11.9	182.4	185.0
412477690	1441067080	31.29962185946475	122.51934249978532	11.9	182.5	185.0
412477690	1441067081	31.29956629618534	122.51933879511962	11.9	182.60000000000002	185.0
412477690	1441067082	31.299510737261173	122.51933511644553	11.9	182.70000000000002	185.0
412477690	1441067083	31.299455182464563	122.51933146053591	11.9	182.8	185.0
412477690	1441067084	31.299399631567823	122.51932782416365	11.9	182.9	185.0
412477690	1441067085	31.29934408434327	122.51932420410165	11.9	183.00000000000003	185.0
412477690	1441067086	31.29928854056323	122.5193205971228	11.9	183.10000000000002	185.0
412477690	1441067087	31.299232999999994	122.51931700000002	11.9	183.20000000000002	185.0
412477690	1441067088	31.2991774624259	122.51931340950621	11.902564102564103	183.22307692307692	185.0
412477690	1441067089	31.29912192761326	122.5193098224143	11.905128205128205	183.24615384615385	185.0
412477690	1441067090	31.299066395334386	122.51930623549724	11.907692307692308	183.26923076923077	185.0
412477690	1441067091	31.29901086536158	122.51930264552794	11.91025641025641	183.29230769230767	185.0
412477690	1441067092	31.298955337467167	122.51929904927938	11.912820512820513	183.31538461538463	185.0
412477690	1441067093	31.29889981142347	122.51929544352448	11.915384615384616	183.33846153846153	185.0
412477690	1441067094	31.29884428700278	122.51929182503622	11.917948717948718	183.3615384615385	185.0
412477690	1441067095	31.298788763977424	122.51928819058756	11.92051282051282	183.3846153846154	185.0
412477690	1441067096	31.29873324211972	122.5192845369515	11.923076923076923	183.40769230769232	185.0
412477690	1441067097	31.298677721201972	122.519280860901	11.925641025641026	183.43076923076924	185.0
412477690	1441067098	31.298622200996483	122.51927715920908	11.928205128205128	183.45384615384614	185.0
412477690	1441067099	31.298566681275585	122.51927342864872	11.930769230769231	183.47692307692307	185.0
412477690	1441067100	31.298511161811586	122.51926966599294	11.933333333333334	183.5	185.0
412477690	1441067101	31.298455642376773	122.5192658680147	11.935897435897436	183.52307692307693	185.0
412477690	1441067102	31.298400122743484	122.5192620314871	11.938461538461539	183.54615384615383	185.0
412477690	1441067103	31.298344602684022	122.51925815318315	11.941025641025641	183.56923076923078	185.0
412477690	1441067104	31.29828908197069	122.51925422987586	11.943589743589744	183.59230769230768	185.0
412477690	1441067105	31.298233560375813	122.51925025833829	11.946153846153846	183.6153846153846	185.0
412477690	1441067106	31.29817803767169	122.5192462353435	11.948717948717949	183.63846153846154	185.0
412477690	1441067107	31.298122513630616	122.51924215766454	11.951282051282051	183.66153846153847	185.0
412477690	1441067108	31.29806698802492	122.5192380220745	11.953846153846154	183.6846153846154	185.0
412477690	1441067109	31.29801146062692	122.51923382534642	11.956410256410257	183.7076923076923	185.0
412477690	1441067110	31.297955931208893	122.51922956425342	11.95897435897436	183.73076923076923	185.0
412477690	1441067111	31.297900399543167	122.51922523556857	11.961538461538462	183.75384615384615	185.0
412477690	1441067112	31.297844865402034	122.51922083606499	11.964102564102564	183.77692307692308	185.0
412477690	1441067113	31.297789328557815	122.51921636251575	11.966666666666667	183.79999999999998	185.0
412477690	1441067114	31.297733788782814	122.51921181169399	11.96923076923077	183.82307692307694	185.0
412477690	1441067115	31.297678245849323	122.51920718037283	11.971794871794872	183.84615384615384	185.0
412477690	1441067116	31.29762269952966	122.51920246532539	11.974358974358974	183.86923076923077	185.0
412477690	1441067117	31.29756714959614	122.51919766332482	11.976923076923077	183.8923076923077	185.0
412477690	1441067118	31.297511595821025	122.51919277114429	11.97948717948718	183.91538461538462	185.0
412477690	1441067119	31.29745603797666	122.51918778555688	11.982051282051282	183.93846153846152	185.0
412477690	1441067120	31.297400475835335	122.51918270333582	11.984615384615385	183.96153846153845	185.0
412477690	1441067121	31.297344909169347	122.51917752125422	11.987179487179487	183.98461538461538	185.0
412477690	1441067122	31.29728933775099	122.5191722360853	11.98974358974359	184.0076923076923	185.0
412477690	1441067123	31.29723376135258	122.51916684460222	11.992307692307692	184.03076923076924	185.0
412477690	1441067124	31.297178179746414	122.51916134357818	11.994871794871795	184.05384615384614	185.0
412477690	1441067125	31.29712259270478	122.51915572978636	11.997435897435897	184.0769230769231	185.0
412477690	1441067126	31.297067000000006	122.51915000000001	12.0	184.1	185.0
412477690	1441067127	31.297011401773	122.51914415792496	11.991666666666667	184.00833333333333	184.91666666666666
412477690	1441067128	31.296955799639456	122.51913823499771	11.983333333333334	183.91666666666666	184.83333333333334
412477690	1441067129	31.296900195583724	122.51913226958729	11.975	183.825	184.75
412477690	1441067130	31.296844591590105	122.51912630006265	11.966666666666667	183.73333333333332	184.66666666666666
412477690	1441067131	31.29678898964295	122.51912036479273	11.958333333333334	183.64166666666665	184.58333333333331
412477690	1441067132	31.29673339172661	122.51911450214622	11.95	183.54999999999998	184.5
412477690	1441067133	31.296677799825463	122.51910875049187	11.941666666666666	183.45833333333334	184.41666666666669
412477690	1441067134	31.296622215923833	122.51910314819825	11.933333333333334	183.36666666666667	184.33333333333334
412477690	1441067135	31.296566642006084	122.5190977336339	11.925	183.275	184.25
412477690	1441067136	31.296511080056625	122.51909254516718	11.916666666666668	183.18333333333334	184.16666666666666
412477690	1441067137	31.2964555320598	122.51908762116649	11.908333333333333	183.09166666666667	184.08333333333334
412477690	1441067138	31.296399999999995	122.519083	11.9	183.0	184.0
412477690	1441067139	31.296344484138636	122.51907870444218	11.9	183.1	184.0
412477690	1441067140	31.296288977845187	122.51907469489267	11.9	183.20000000000002	184.0
412477690	1441067141	31.296233472766193	122.51907091615743	11.9	183.3	184.0
412477690	1441067142	31.29617796054817	122.51906731304267	11.9	183.39999999999998	184.0
412477690	1441067143	31.296122432837606	122.51906383035464	11.9	183.5	184.0
412477690	1441067144	31.296066881281014	122.51906041289972	11.9	183.6	184.0
412477690	1441067145	31.29601129752488	122.51905700548453	11.9	183.7	184.0
412477690	1441067146	31.295955673215722	122.51905355291568	11.9	183.8	184.0
412477690	1441067147	31.295900000000003	122.51905	11.9	183.9	184.0
412477690	1441067148	31.295844271974083	122.51904630331047	11.9	183.88000000000002	184.0
412477690	1441067149	31.2957884930339	122.51904246648452	11.9	183.86	184.0
412477690	1441067150	31.29573266952527	122.5190385049255	11.9	183.84	184.0
412477690	1441067151	31.295676807793985	122.51903443403683	11.9	183.82000000000002	184.0
412477690	1441067152	31.295620914185843	122.51903026922182	11.9	183.8	184.0
412477690	1441067153	31.295564995046682	122.51902602588382	11.9	183.78000000000003	184.0
412477690	1441067154	31.295509056722313	122.51902171942608	11.9	183.76000000000002	184.0
412477690	1441067155	31.295453105558543	122.51901736525184	11.9	183.74	184.0
412477690	1441067156	31.2953971479012	122.51901297876431	11.9	183.72000000000003	184.0
412477690	1441067157	31.295341190096085	122.51900857536663	11.9	183.70000000000002	184.0
412477690	1441067158	31.295285238489054	122.5190041704619	11.9	183.68	184.0
412477690	1441067159	31.29522929942588	122.51899977945327	11.9	183.66	184.0
412477690	1441067160	31.295173379252443	122.51899541774371	11.9	183.64000000000001	184.0
412477690	1441067161	31.295117484314535	122.51899110073627	11.9	183.62	184.0
412477690	1441067162	31.295061620958002	122.51898684383396	11.9	183.6	184.0
412477690	1441067163	31.295005795528652	122.51898266243963	11.9	183.58	184.0
412477690	1441067164	31.294950014372365	122.51897857195624	11.9	183.56	184.0
412477690	1441067165	31.294894283834914	122.5189745877866	11.9	183.54000000000002	184.0
412477690	1441067166	31.294838610262193	122.51897072533362	11.9	183.52	184.0
412477690	1441067167	31.294782999999995	122.518967	11.9	183.5	184.0
412477690	1441067168	31.29472745737145	122.5189634234333	11.894736842105264	183.4	184.0526315789474
412477690	1441067169	31.29467197860866	122.51895999226018	11.889473684210527	183.3	184.10526315789474
412477690	1441067170	31.294616557921053	122.518956699352	11.88421052631579	183.20000000000002	184.1578947368421
412477690	1441067171	31.29456118951798	122.51895353758022	11.878947368421054	183.10000000000002	184.21052631578948
412477690	1441067172	31.29450586760886	122.51895049981628	11.873684210526315	183.00000000000003	184.26315789473685
412477690	1441067173	31.29445058640306	122.51894757893169	11.868421052631579	182.9	184.31578947368422
412477690	1441067174	31.29439534010997	122.51894476779789	11.863157894736842	182.8	184.3684210526316
412477690	1441067175	31.29434012293897	122.5189420592864	11.857894736842105	182.70000000000002	184.42105263157893
412477690	1441067176	31.294284929099465	122.51893944626876	11.852631578947369	182.60000000000002	184.47368421052633
412477690	1441067177	31.294229752800824	122.51893692161646	11.847368421052632	182.5	184.52631578947367
412477690	1441067178	31.29417458825244	122.5189344782011	11.842105263157896	182.4	184.57894736842107
412477690	1441067179	31.294119429663684	122.51893210889425	11.836842105263159	182.3	184.6315789473684
412477690	1441067180	31.294064271243926	122.51892980656747	11.831578947368422	182.20000000000002	184.68421052631578
412477690	1441067181	31.29400910720258	122.51892756409241	11.826315789473686	182.1	184.73684210526315
412477690	1441067182	31.293953931749005	122.51892537434068	11.821052631578947	182.0	184.78947368421052
412477690	1441067183	31.293898739092576	122.5189232301839	11.81578947368421	181.9	184.8421052631579
412477690	1441067184	31.29384352344268	122.51892112449374	11.810526315789474	181.8	184.89473684210526
412477690	1441067185	31.293788279008695	122.51891905014189	11.805263157894737	181.7	184.9473684210526
412477690	1441067186	31.293732999999996	122.518917	11.8	181.6	185.0
412477690	1441067187	31.29367768187175	122.5189149619097	11.808333333333334	181.75833333333335	185.08333333333334
412477690	1441067188	31.293622325062277	122.51891290359211	11.816666666666666	181.91666666666669	185.16666666666666
412477690	1441067189	31.293566931255665	122.51891078773833	11.825000000000001	182.075	185.25
412477690	1441067190	31.293511502136003	122.51890857703955	11.833333333333334	182.23333333333335	185.33333333333331
412477690	1441067191	31.293456039387394	122.51890623418706	11.841666666666667	182.39166666666668	185.41666666666666
412477690	1441067192	31.293400544693935	122.51890372187215	11.850000000000001	182.54999999999998	185.5
412477690	1441067193	31.2933450197397	122.51890100278631	11.858333333333334	182.70833333333334	185.58333333333334
412477690	1441067194	31.29328946620881	122.51889803962109	11.866666666666667	182.86666666666667	185.66666666666669
412477690	1441067195	31.293233885785316	122.5188947950681	11.875	183.025	185.75
412477690	1441067196	31.293178280153295	122.51889123181903	11.883333333333333	183.18333333333337	185.83333333333334
412477690	1441067197	31.293122650996832	122.51888731256572	11.891666666666667	183.34166666666667	185.91666666666666
412477690	1441067198	31.293067000000004	122.518883	11.9	183.5	186.0
412477690	1441067199	31.293011330992144	122.51887827419112	11.877777777777778	183.6777777777778	185.88888888888889
412477690	1441067200	31.292955656383764	122.51887318471724	11.855555555555556	183.85555555555558	185.7777777777778
412477690	1441067201	31.292899990730685	122.51886779853355	11.833333333333334	184.03333333333333	185.66666666666669
412477690	1441067202	31.292844348588734	122.5188621825952	11.811111111111112	184.2111111111111	185.55555555555557
412477690	1441067203	31.29278874451371	122.5188564038571	11.788888888888888	184.38888888888889	185.44444444444443
412477690	1441067204	31.292733193061487	122.51885052927402	11.766666666666666	184.56666666666666	185.33333333333331
412477690	1441067205	31.29267770878787	122.51884462580051	11.744444444444444	184.7444444444444	185.2222222222222
412477690	1441067206	31.292622306248745	122.51883876039108	11.722222222222221	184.92222222222222	185.11111111111111
412477690	1441067207	31.292566999999984	122.518833	11.7	185.1	185.0
412477690	1441067208	31.292511800356465	122.51882739946157	11.706896551724137	185.02413793103446	184.9655172413793
412477690	1441067209	31.292456700669064	122.51882196513067	11.713793103448275	184.94827586206895	184.93103448275863
412477690	1441067210	31.29240169004767	122.5188166912424	11.720689655172412	184.87241379310345	184.89655172413794
412477690	1441067211	31.29234675760216	122.51881157203186	11.727586206896552	184.7965517241379	184.86206896551724
412477690	1441067212	31.292291892442403	122.51880660173416	11.73448275862069	184.7206896551724	184.82758620689657
412477690	1441067213	31.292237083678316	122.5188017745844	11.741379310344827	184.64482758620687	184.79310344827587
412477690	1441067214	31.292182320419723	122.51879708481775	11.748275862068965	184.56896551724137	184.75862068965517
412477690	1441067215	31.292127591776524	122.51879252666939	11.755172413793103	184.49310344827586	184.72413793103448
412477690	1441067216	31.29207288685861	122.51878809437444	11.76206896551724	184.41724137931035	184.6896551724138
412477690	1441067217	31.292018194775828	122.51878378216814	11.768965517241378	184.34137931034482	184.6551724137931
412477690	1441067218	31.291963504638048	122.5187795842857	11.775862068965518	184.26551724137929	184.6206896551724
412477690	1441067219	31.291908805555153	122.5187754949623	11.782758620689656	184.18965517241378	184.58620689655172
412477690	1441067220	31.29185408663701	122.5187715084332	11.789655172413793	184.11379310344827	184.55172413793105
412477690	1441067221	31.29179933699346	122.51876761893362	11.796551724137931	184.03793103448274	184.51724137931035
412477690	1441067222	31.291744545734396	122.5187638206989	11.803448275862069	183.96206896551723	184.48275862068965
412477690	1441067223	31.291689701969677	122.51876010796423	11.810344827586206	183.88620689655173	184.44827586206895
412477690	1441067224	31.29163479480917	122.51875647496496	11.817241379310344	183.81034482758622	184.41379310344826
412477690	1441067225	31.291579813362716	122.51875291593637	11.824137931034482	183.7344827586207	184.3793103448276
412477690	1441067226	31.291524746740205	122.51874942511381	11.831034482758621	183.65862068965515	184.3448275862069
412477690	1441067227	31.291469584051466	122.51874599673256	11.837931034482759	183.58275862068965	184.3103448275862
412477690	1441067228	31.291414314406392	122.51874262502805	11.844827586206897	183.50689655172414	184.27586206896552
412477690	1441067229	31.291358926914814	122.51873930423561	11.851724137931035	183.4310344827586	184.24137931034483
412477690	1441067230	31.29130341068661	122.5187360285906	11.858620689655172	183.3551724137931	184.20689655172413
412477690	1441067231	31.29124775483164	122.51873279232845	11.86551724137931	183.2793103448276	184.17241379310343
412477690	1441067232	31.29119194845974	122.51872958968451	11.872413793103448	183.2034482758621	184.13793103448276
412477690	1441067233	31.291135980680764	122.51872641489426	11.879310344827587	183.12758620689652	184.10344827586206
412477690	1441067234	31.291079840604596	122.51872326219312	11.886206896551725	183.05172413793102	184.06896551724137
412477690	1441067235	31.291023517341042	122.51872012581654	11.893103448275863	182.9758620689655	184.0344827586207
412477690	1441067236	31.290966999999995	122.51871700000001	11.9	182.9	184.0
412477690	1441067237	31.290910288934803	122.51871387692451	11.9	182.94	184.1
412477690	1441067238	31.29085342947284	122.51871074055326	11.9	182.98	184.2
412477690	1441067239	31.290796478184983	122.5187075727951	11.9	183.02	184.3
412477690	1441067240	31.290739491642142	122.5187043555588	11.9	183.06	184.4
412477690	1441067241	31.290682526415203	122.51870107075327	11.9	183.10000000000002	184.5
412477690	1441067242	31.290625639075046	122.51869770028738	11.9	183.14000000000001	184.6
412477690	1441067243	31.290568886192556	122.51869422607012	11.9	183.18	184.7
412477690	1441067244	31.290512324338632	122.51869063001045	11.9	183.22000000000003	184.8
412477690	1441067245	31.290456010084142	122.51868689401739	11.9	183.26000000000002	184.9
412477690	1441067246	31.290400000000005	122.518683	11.9	183.3	185.0
412477690	1441067247	31.290344335522914	122.51867893620678	11.9	183.42727272727274	185.0
412477690	1441067248	31.290288997552878	122.51867471624416	11.9	183.55454545454546	185.0
412477690	1441067249	31.290233951855694	122.51867036005792	11.9	183.68181818181822	185.0
412477690	1441067250	31.2901791641972	122.51866588759381	11.9	183.80909090909094	185.0
412477690	1441067251	31.290124600343216	122.51866131879757	11.9	183.93636363636367	185.0
412477690	1441067252	31.290070226059555	122.51865667361483	11.9	184.06363636363636	185.0
412477690	1441067253	31.29001600711205	122.5186519719913	11.9	184.1909090909091	185.0
412477690	1441067254	31.2899619092665	122.5186472338725	11.9	184.3181818181818	185.0
412477690	1441067255	31.28990789828876	122.51864247920403	11.9	184.44545454545454	185.0
412477690	1441067256	31.28985393994465	122.51863772793135	11.9	184.57272727272726	185.0
412477690	1441067257	31.289799999999993	122.51863300000001	11.9	184.7	185.0
412477690	1441067258	31.289746049764418	122.5186283120527	11.898333333333333	184.60833333333332	184.91666666666666
412477690	1441067259	31.289692082722794	122.51862366752162	11.896666666666667	184.51666666666665	184.83333333333334
412477690	1441067260	31.28963809790379	122.51861906653619	11.895	184.42499999999998	184.74999999999997
412477690	1441067261	31.28958409433605	122.51861450922587	11.893333333333334	184.33333333333331	184.66666666666666
412477690	1441067262	31.289530071048247	122.51860999572015	11.891666666666667	184.24166666666667	184.58333333333331
412477690	1441067263	31.289476027069053	122.51860552614849	11.89	184.15	184.5
412477690	1441067264	31.289421961427117	122.51860110064035	11.888333333333334	184.05833333333334	184.41666666666666
412477690	1441067265	31.289367873151114	122.5185967193252	11.886666666666667	183.96666666666667	184.33333333333334
412477690	1441067266	31.289313761269714	122.51859238233249	11.885	183.875	184.25
412477690	1441067267	31.289259624811574	122.51858808979166	11.883333333333333	183.78333333333333	184.16666666666666
412477690	1441067268	31.289205462805334	122.51858384183225	11.881666666666668	183.69166666666663	184.08333333333331
412477690	1441067269	31.28915127427969	122.51857963858365	11.88	183.59999999999997	184.0
412477690	1441067270	31.289097058263295	122.51857548017534	11.878333333333334	183.50833333333333	183.91666666666666
412477690	1441067271	31.28904281378481	122.51857136673682	11.876666666666667	183.41666666666666	183.83333333333334
412477690	1441067272	31.288988539872886	122.5185672983975	11.875	183.325	183.75
412477690	1441067273	31.28893423555621	122.51856327528688	11.873333333333333	183.23333333333332	183.66666666666666
412477690	1441067274	31.288879899863435	122.5185592975344	11.871666666666668	183.14166666666665	183.58333333333334
412477690	1441067275	31.288825531823218	122.51855536526953	11.870000000000001	183.04999999999998	183.49999999999997
412477690	1441067276	31.28877113046423	122.51855147862173	11.868333333333334	182.95833333333331	183.41666666666666
412477690	1441067277	31.288716694815125	122.51854763772047	11.866666666666667	182.86666666666665	183.33333333333331
412477690	1441067278	31.288662223904577	122.5185438426952	11.865	182.77499999999998	183.25
412477690	1441067279	31.288607716761234	122.51854009367537	11.863333333333333	182.68333333333334	183.16666666666666
412477690	1441067280	31.28855317241378	122.51853639079046	11.861666666666666	182.59166666666667	183.08333333333334
412477690	1441067281	31.288498589890857	122.51853273416991	11.860000000000001	182.5	183.0
412477690	1441067282	31.28844396822113	122.51852912394321	11.858333333333334	182.40833333333333	182.91666666666666
412477690	1441067283	31.28838930643329	122.51852556023981	11.856666666666667	182.31666666666666	182.83333333333331
412477690	1441067284	31.288334603555953	122.51852204318912	11.855	182.225	182.75
412477690	1441067285	31.288279858617813	122.5185185729207	11.853333333333333	182.13333333333333	182.66666666666666
412477690	1441067286	31.288225070647528	122.5185151495639	11.851666666666667	182.04166666666666	182.58333333333334
412477690	1441067287	31.28817023867375	122.51851177324824	11.850000000000001	181.95	182.5
412477690	1441067288	31.288115361725154	122.51850844410318	11.848333333333334	181.85833333333335	182.41666666666666
412477690	1441067289	31.288060438830385	122.51850516225814	11.846666666666668	181.76666666666668	182.33333333333334
412477690	1441067290	31.28800546901811	122.51850192784262	11.845	181.67499999999998	182.25
412477690	1441067291	31.28795045131702	122.51849874098603	11.843333333333334	181.58333333333331	182.16666666666666
412477690	1441067292	31.287895384755736	122.51849560181786	11.841666666666667	181.49166666666665	182.08333333333331
412477690	1441067293	31.28784026836293	122.51849251046758	11.84	181.39999999999998	182.0
412477690	1441067294	31.28778510116728	122.5184894670646	11.838333333333335	181.3083333333333	181.91666666666666
412477690	1441067295	31.28772988219744	122.5184864717384	11.836666666666668	181.21666666666664	181.83333333333334
412477690	1441067296	31.28767461048206	122.51848352461845	11.835	181.125	181.75
412477690	1441067297	31.287619285049814	122.51848062583416	11.833333333333334	181.03333333333333	181.66666666666669
412477690	1441067298	31.287563904929364	122.51847777551505	11.831666666666667	180.94166666666666	181.58333333333331
412477690	1441067299	31.28750846914936	122.51847497379052	11.83	180.85	181.5
412477690	1441067300	31.28745297673848	122.51847222079003	11.828333333333333	180.75833333333333	181.41666666666666
412477690	1441067301	31.28739742672536	122.51846951664305	11.826666666666668	180.66666666666666	181.33333333333334
412477690	1441067302	31.28734181813869	122.51846686147904	11.825000000000001	180.575	181.25
412477690	1441067303	31.28728615000711	122.51846425542742	11.823333333333334	180.48333333333332	181.16666666666666
412477690	1441067304	31.287230421359276	122.51846169861767	11.821666666666667	180.39166666666665	181.08333333333334
412477690	1441067305	31.28717463122387	122.51845919117922	11.82	180.3	181.0
412477690	1441067306	31.287118778629555	122.51845673324155	11.818333333333333	180.20833333333334	180.91666666666666
412477690	1441067307	31.28706286260497	122.5184543249341	11.816666666666666	180.11666666666667	180.83333333333331
412477690	1441067308	31.28700688217878	122.5184519663863	11.815000000000001	180.025	180.75
412477690	1441067309	31.286950836379646	122.5184496577276	11.813333333333334	179.93333333333334	180.66666666666666
412477690	1441067310	31.28689472423624	122.51844739908748	11.811666666666667	179.84166666666667	180.58333333333334
412477690	1441067311	31.286838544777215	122.51844519059537	11.81	179.75	180.5
412477690	1441067312	31.286782297031237	122.5184430323807	11.808333333333334	179.65833333333333	180.41666666666669
412477690	1441067313	31.286725980026937	122.51844092457297	11.806666666666667	179.56666666666666	180.33333333333334
412477690	1441067314	31.28666959279301	122.51843886730158	11.805000000000001	179.475	180.25
412477690	1441067315	31.286613134358117	122.518436860696	11.803333333333335	179.38333333333333	180.16666666666666
412477690	1441067316	31.28655660375089	122.51843490488565	11.801666666666668	179.29166666666666	180.08333333333334
412477690	1441067317	31.28649999999999	122.518433	11.8	179.2	180.0
412477690	1441067318	31.286443325408204	122.51843114638802	11.8	179.29	179.9
412477690	1441067319	31.286386595374715	122.51842934527676	11.8	179.38	179.8
412477690	1441067320	31.286329828572804	122.51842759811278	11.8	179.47	179.7
412477690	1441067321	31.28627304367575	122.51842590634264	11.8	179.56	179.6
412477690	1441067322	31.286216259356856	122.51842427141293	11.8	179.65	179.5
412477690	1441067323	31.286159494289414	122.5184226947702	11.8	179.73999999999998	179.4
412477690	1441067324	31.28610276714673	122.51842117786097	11.8	179.82999999999998	179.3
412477690	1441067325	31.286046096602053	122.51841972213185	11.8	179.92000000000002	179.2
412477690	1441067326	31.28598950132871	122.51841832902934	11.8	180.01	179.1
412477690	1441067327	31.285933	122.51841700000001	11.8	180.1	179.0
412477690	1441067328	31.285876607498224	122.51841573597102	11.803225806451614	180.0806451612903	179.0
412477690	1441067329	31.28582032354184	122.51841453579196	11.806451612903226	180.06129032258065	179.0
412477690	1441067330	31.285764144058295	122.51841339779317	11.80967741935484	180.04193548387096	179.0
412477690	1441067331	31.28570806497506	122.51841232030485	11.812903225806453	180.0225806451613	179.0
412477690	1441067332	31.285652082219624	122.51841130165734	11.816129032258065	180.0032258064516	179.0
412477690	1441067333	31.285596191719414	122.51841034018082	11.819354838709678	179.98387096774195	179.0
412477690	1441067334	31.285540389401916	122.51840943420567	11.822580645161292	179.96451612903226	179.0
412477690	1441067335	31.2854846711946	122.5184085820621	11.825806451612904	179.94516129032257	179.0
412477690	1441067336	31.28542903302492	122.51840778208043	11.829032258064517	179.92580645161289	179.0
412477690	1441067337	31.28537347082033	122.51840703259096	11.832258064516129	179.90645161290323	179.0
412477690	1441067338	31.285317980508314	122.51840633192398	11.835483870967742	179.88709677419354	179.0
412477690	1441067339	31.285262558016328	122.51840567840979	11.838709677419356	179.86774193548385	179.0
412477690	1441067340	31.28520719927183	122.51840507037869	11.841935483870968	179.8483870967742	179.0
412477690	1441067341	31.28515190020229	122.51840450616102	11.845161290322581	179.8290322580645	179.0
412477690	1441067342	31.285096656735185	122.51840398408703	11.848387096774195	179.80967741935484	179.0
412477690	1441067343	31.285041464797956	122.51840350248709	11.851612903225806	179.79032258064515	179.0
412477690	1441067344	31.284986320318065	122.51840305969151	11.85483870967742	179.7709677419355	179.0
412477690	1441067345	31.28493121922299	122.51840265403062	11.858064516129033	179.7516129032258	179.0
412477690	1441067346	31.284876157440184	122.51840228383472	11.861290322580645	179.73225806451615	179.0
412477690	1441067347	31.284821130897107	122.51840194743416	11.864516129032259	179.71290322580646	179.0
412477690	1441067348	31.284766135521238	122.5184016431593	11.867741935483872	179.69354838709677	179.0
412477690	1441067349	31.28471116724003	122.51840136934047	11.870967741935484	179.6741935483871	179.0
412477690	1441067350	31.28465622198095	122.51840112430799	11.874193548387098	179.65483870967742	179.0
412477690	1441067351	31.284601295671433	122.51840090639223	11.87741935483871	179.63548387096776	179.0
412477690	1441067352	31.284546384238975	122.51840071392354	11.880645161290323	179.61612903225807	179.0
412477690	1441067353	31.28449148361102	122.51840054523225	11.883870967741936	179.59677419354838	179.0
412477690	1441067354	31.284436589715035	122.51840039864877	11.887096774193548	179.5774193548387	179.0
412477690	1441067355	31.284381698478473	122.51840027250343	11.890322580645162	179.55806451612904	179.0
412477690	1441067356	31.284326805828808	122.51840016512661	11.893548387096775	179.53870967741935	179.0
412477690	1441067357	31.2842719076935	122.51840007484867	11.896774193548387	179.5193548387097	179.0
412477690	1441067358	31.284217	122.5184	11.9	179.5	179.0
412477690	1441067359	31.28416207928207	122.51839993903248	11.906896551724138	179.53103448275863	179.0344827586207
412477690	1441067360	31.284107144498662	122.51839989088413	11.913793103448276	179.56206896551726	179.06896551724137
412477690	1441067361	31.284052195215022	122.5183998546144	11.920689655172414	179.59310344827585	179.10344827586206
412477690	1441067362	31.28399723099638	122.51839982928283	11.927586206896551	179.62413793103448	179.13793103448276
412477690	1441067363	31.283942251408018	122.51839981394892	11.93448275862069	179.6551724137931	179.17241379310346
412477690	1441067364	31.28388725601512	122.51839980767221	11.941379310344828	179.68620689655174	179.20689655172416
412477690	1441067365	31.28383224438298	122.5183998095122	11.948275862068966	179.71724137931037	179.24137931034483
412477690	1441067366	31.28377721607684	122.51839981852838	11.955172413793104	179.74827586206897	179.27586206896552
412477690	1441067367	31.283722170661928	122.5183998337803	11.962068965517242	179.77931034482756	179.31034482758622
412477690	1441067368	31.2836671077035	122.51839985432746	11.96896551724138	179.8103448275862	179.34482758620692
412477690	1441067369	31.283612026766786	122.51839987922939	11.975862068965517	179.84137931034482	179.37931034482762
412477690	1441067370	31.283556927417045	122.51839990754564	11.982758620689655	179.87241379310345	179.41379310344828
412477690	1441067371	31.28350180921951	122.5183999383357	11.989655172413793	179.90344827586208	179.44827586206898
412477690	1441067372	31.28344667173944	122.51839997065915	11.99655172413793	179.9344827586207	179.48275862068968
412477690	1441067373	31.28339151454209	122.51840000357545	12.00344827586207	179.9655172413793	179.51724137931035
412477690	1441067374	31.283336337192654	122.51840003614417	12.010344827586207	179.99655172413793	179.55172413793105
412477690	1441067375	31.283281139256438	122.51840006742488	12.017241379310345	180.02758620689656	179.58620689655174
412477690	1441067376	31.283225920298648	122.51840009647707	12.024137931034483	180.05862068965519	179.6206896551724
412477690	1441067377	31.283170679884545	122.51840012236029	12.03103448275862	180.0896551724138	179.6551724137931
412477690	1441067378	31.28311541757937	122.51840014413408	12.037931034482758	180.1206896551724	179.6896551724138
412477690	1441067379	31.28306013294837	122.51840016085802	12.044827586206896	180.151724137931	179.72413793103448
412477690	1441067380	31.28300482555679	122.51840017159161	12.051724137931034	180.18275862068964	179.75862068965517
412477690	1441067381	31.28294949496986	122.51840017539443	12.058620689655172	180.21379310344827	179.79310344827587
412477690	1441067382	31.28289414075286	122.51840017132602	12.06551724137931	180.2448275862069	179.82758620689657
412477690	1441067383	31.28283876247099	122.51840015844594	12.072413793103449	180.27586206896552	179.86206896551724
412477690	1441067384	31.28278335968953	122.51840013581372	12.079310344827586	180.30689655172415	179.89655172413794
412477690	1441067385	31.282727931973703	122.51840010248897	12.086206896551724	180.33793103448275	179.93103448275863
412477690	1441067386	31.28267247888879	122.5184000575312	12.093103448275862	180.36896551724138	179.9655172413793
412477690	1441067387	31.28261699999999	122.5184	12.1	180.4	180.0
412477690	1441067388	31.282561495142925	122.5183999291634	12.096666666666666	180.39666666666668	180.0
412477690	1441067389	31.282505965234623	122.51839984512327	12.093333333333334	180.39333333333332	180.0
412477690	1441067390	31.28245041146245	122.51839974819	12.09	180.39	180.0
412477690	1441067391	31.282394835013815	122.51839963867397	12.086666666666666	180.38666666666668	180.0
412477690	1441067392	31.282339237076044	122.51839951688552	12.083333333333332	180.38333333333333	180.0
412477690	1441067393	31.282283618836555	122.51839938313505	12.08	180.38	180.0
412477690	1441067394	31.282227981482727	122.51839923773287	12.076666666666666	180.37666666666667	180.0
412477690	1441067395	31.28217232620192	122.51839908098938	12.073333333333332	180.37333333333333	180.0
412477690	1441067396	31.28211665418153	122.51839891321494	12.07	180.37	180.0
412477690	1441067397	31.282060966608928	122.5183987347199	12.066666666666666	180.36666666666667	180.0
412477690	1441067398	31.28200526467149	122.51839854581465	12.063333333333333	180.36333333333332	180.0
412477690	1441067399	31.28194954955662	122.5183983468095	12.06	180.36	180.0
412477690	1441067400	31.281893822451657	122.51839813801485	12.056666666666667	180.35666666666665	180.0
412477690	1441067401	31.281838084544006	122.51839791974103	12.053333333333333	180.35333333333332	180.0
412477690	1441067402	31.281782337021045	122.51839769229842	12.05	180.35	180.0
412477690	1441067403	31.28172658107014	122.51839745599739	12.046666666666667	180.34666666666666	180.0
412477690	1441067404	31.281670817878677	122.51839721114825	12.043333333333333	180.34333333333333	180.0
412477690	1441067405	31.28161504863406	122.51839695806142	12.04	180.34	180.0
412477690	1441067406	31.28155927452363	122.5183966970472	12.036666666666667	180.33666666666664	180.0
412477690	1441067407	31.28150349673479	122.51839642841597	12.033333333333333	180.33333333333334	180.0
412477690	1441067408	31.281447716454892	122.51839615247806	12.03	180.33	180.0
412477690	1441067409	31.28139193487136	122.51839586954388	12.026666666666667	180.32666666666665	180.0
412477690	1441067410	31.281336153171555	122.51839557992372	12.023333333333333	180.32333333333332	180.0
412477690	1441067411	31.281280372542835	122.51839528392797	12.02	180.32	180.0
412477690	1441067412	31.281224594172592	122.51839498186695	12.016666666666666	180.31666666666666	180.0
412477690	1441067413	31.28116881924823	122.51839467405104	12.013333333333334	180.31333333333333	180.0
412477690	1441067414	31.28111304895709	122.51839436079057	12.01	180.31	180.0
412477690	1441067415	31.281057284486565	122.51839404239593	12.006666666666666	180.30666666666664	180.0
412477690	1441067416	31.281001527024053	122.5183937191774	12.003333333333334	180.30333333333334	180.0
412477690	1441067417	31.280945777756923	122.51839339144539	12.0	180.29999999999998	180.0
412477690	1441067418	31.280890037872545	122.51839305951019	11.996666666666666	180.29666666666665	180.0
412477690	1441067419	31.280834308558315	122.51839272368221	11.993333333333334	180.29333333333332	180.0
412477690	1441067420	31.280778591001592	122.51839238427173	11.99	180.29	180.0
412477690	1441067421	31.28072288638979	122.51839204158915	11.986666666666666	180.28666666666666	180.0
412477690	1441067422	31.28066719591025	122.51839169594479	11.983333333333334	180.28333333333333	180.0
412477690	1441067423	31.280611520750355	122.51839134764899	11.98	180.27999999999997	180.0
412477690	1441067424	31.280555862097533	122.51839099701212	11.976666666666667	180.27666666666667	180.0
412477690	1441067425	31.280500221139114	122.51839064434448	11.973333333333333	180.27333333333334	180.0
412477690	1441067426	31.280444599062495	122.51839028995641	11.97	180.26999999999998	180.0
412477690	1441067427	31.28038899705506	122.51838993415831	11.966666666666667	180.26666666666665	180.0
412477690	1441067428	31.280333416304178	122.51838957726048	11.963333333333333	180.26333333333332	180.0
412477690	1441067429	31.28027785799724	122.51838921957324	11.96	180.26	180.0
412477690	1441067430	31.280222323321627	122.51838886140695	11.956666666666667	180.25666666666666	180.0
412477690	1441067431	31.28016681346471	122.51838850307198	11.953333333333333	180.25333333333333	180.0
412477690	1441067432	31.280111329613877	122.51838814487859	11.95	180.24999999999997	180.0
412477690	1441067433	31.280055872956513	122.51838778713719	11.946666666666667	180.24666666666667	180.0
412477690	1441067434	31.280000444679985	122.51838743015809	11.943333333333333	180.24333333333334	180.0
412477690	1441067435	31.279945045971687	122.51838707425159	11.94	180.23999999999998	180.0
412477690	1441067436	31.279889678018982	122.51838671972807	11.936666666666667	180.23666666666665	180.0
412477690	1441067437	31.27983434200927	122.51838636689786	11.933333333333334	180.23333333333335	180.0
412477690	1441067438	31.279779039129924	122.51838601607129	11.93	180.23	180.0
412477690	1441067439	31.279723770568314	122.51838566755865	11.926666666666668	180.22666666666666	180.0
412477690	1441067440	31.27966853751184	122.51838532167032	11.923333333333334	180.2233333333333	180.0
412477690	1441067441	31.279613341147865	122.51838497871663	11.92	180.22	180.0
412477690	1441067442	31.27955818266378	122.51838463900788	11.916666666666668	180.21666666666667	180.0
412477690	1441067443	31.27950306324696	122.51838430285441	11.913333333333334	180.2133333333333	180.0
412477690	1441067444	31.279447984084797	122.51838397056657	11.91	180.20999999999998	180.0
412477690	1441067445	31.27939294636466	122.51838364245467	11.906666666666666	180.20666666666665	180.0
412477690	1441067446	31.27933795127393	122.51838331882904	11.903333333333334	180.20333333333332	180.0
412477690	1441067447	31.279282999999996	122.518383	11.9	180.2	180.0
412477690	1441067448	31.279228092781654	122.51838268611992	11.897560975609757	180.2073170731707	180.0
412477690	1441067449	31.279173226063342	122.51838237670923	11.895121951219513	180.21463414634147	180.0
412477690	1441067450	31.27911839534094	122.5183820711304	11.892682926829268	180.2219512195122	180.0
412477690	1441067451	31.27906359611032	122.51838176874597	11.890243902439025	180.2292682926829	180.0
412477690	1441067452	31.279008823867333	122.51838146891836	11.887804878048781	180.23658536585364	180.0
412477690	1441067453	31.278954074107833	122.51838117101008	11.885365853658538	180.24390243902437	180.0
412477690	1441067454	31.278899342327716	122.51838087438364	11.882926829268293	180.25121951219512	180.0
412477690	1441067455	31.27884462402284	122.51838057840148	11.88048780487805	180.25853658536585	180.0
412477690	1441067456	31.27878991468905	122.51838028242608	11.878048780487806	180.26585365853657	180.0
412477690	1441067457	31.278735209822234	122.51837998581999	11.875609756097562	180.27317073170732	180.0
412477690	1441067458	31.278680504918245	122.51837968794565	11.873170731707317	180.28048780487805	180.0
412477690	1441067459	31.278625795472955	122.51837938816557	11.870731707317074	180.28780487804875	180.0
412477690	1441067460	31.27857107698222	122.51837908584227	11.86829268292683	180.2951219512195	180.0
412477690	1441067461	31.278516344941924	122.51837878033818	11.865853658536587	180.30243902439022	180.0
412477690	1441067462	31.278461594847897	122.51837847101586	11.863414634146341	180.30975609756095	180.0
412477690	1441067463	31.278406822196033	122.5183781572378	11.860975609756098	180.3170731707317	180.0
412477690	1441067464	31.27835202248219	122.51837783836646	11.858536585365854	180.32439024390243	180.0
412477690	1441067465	31.278297191202228	122.51837751376436	11.856097560975611	180.33170731707318	180.0
412477690	1441067466	31.27824232385202	122.51837718279401	11.853658536585366	180.3390243902439	180.0
412477690	1441067467	31.27818741592741	122.51837684481792	11.851219512195122	180.3463414634146	180.0
412477690	1441067468	31.278132462924276	122.51837649919857	11.848780487804879	180.35365853658536	180.0
412477690	1441067469	31.278077460338483	122.51837614529848	11.846341463414635	180.36097560975608	180.0
412477690	1441067470	31.278022403665908	122.51837578248013	11.84390243902439	180.3682926829268	180.0
412477690	1441067471	31.277967288402376	122.51837541010612	11.841463414634147	180.37560975609756	180.0
412477690	1441067472	31.277912110043772	122.51837502753884	11.839024390243903	180.38292682926829	180.0
412477690	1441067473	31.27785686408596	122.51837463414087	11.83658536585366	180.39024390243904	180.0
412477690	1441067474	31.27780154602481	122.51837422927473	11.834146341463414	180.39756097560976	180.0
412477690	1441067475	31.277746151356162	122.51837381230293	11.831707317073171	180.40487804878046	180.0
412477690	1441067476	31.277690675575915	122.51837338258792	11.829268292682928	180.4121951219512	180.0
412477690	1441067477	31.277635114179883	122.51837293949231	11.826829268292684	180.41951219512194	180.0
412477690	1441067478	31.277579462663976	122.51837248237858	11.824390243902439	180.42682926829266	180.0
412477690	1441067479	31.277523716524005	122.51837201060926	11.821951219512195	180.43414634146342	180.0
412477690	1441067480	31.27746787125588	122.51837152354685	11.819512195121952	180.44146341463414	180.0
412477690	1441067481	31.277411922355448	122.51837102055387	11.817073170731708	180.44878048780487	180.0
412477690	1441067482	31.277355865318558	122.51837050099286	11.814634146341463	180.45609756097562	180.0
412477690	1441067483	31.277299695641087	122.51836996422637	11.81219512195122	180.46341463414632	180.0
412477690	1441067484	31.277243408818883	122.51836940961692	11.809756097560976	180.47073170731707	180.0
412477690	1441067485	31.277187000347805	122.51836883652702	11.807317073170733	180.4780487804878	180.0
412477690	1441067486	31.277130465723737	122.51836824431922	11.804878048780488	180.48536585365852	180.0
412477690	1441067487	31.277073800442512	122.51836763235602	11.802439024390244	180.49268292682927	180.0
412477690	1441067488	31.277017	122.518367	11.8	180.5	180.0
412477690	1441067489	31.276960061514476	122.51836634682417	11.798876404494383	180.5	179.98876404494382
412477690	1441067490	31.276902988593818	122.5183656732436	11.797752808988765	180.5	179.97752808988764
412477690	1441067491	31.276845786468325	122.51836497988384	11.796629213483147	180.5	179.96629213483146
412477690	1441067492	31.276788460368266	122.51836426737049	11.795505617977529	180.5	179.95505617977528
412477690	1441067493	31.27673101552397	122.51836353632905	11.794382022471911	180.5	179.9438202247191
412477690	1441067494	31.276673457165685	122.51836278738512	11.793258426966293	180.5	179.93258426966293
412477690	1441067495	31.27661579052373	122.51836202116422	11.792134831460675	180.5	179.92134831460675
412477690	1441067496	31.276558020828382	122.51836123829196	11.791011235955057	180.5	179.91011235955054
412477690	1441067497	31.276500153309946	122.51836043939385	11.78988764044944	180.5	179.8988764044944
412477690	1441067498	31.27644219319872	122.51835962509544	11.788764044943822	180.5	179.8876404494382
412477690	1441067499	31.276384145724972	122.51835879602228	11.787640449438204	180.5	179.87640449438203
412477690	1441067500	31.276326016119015	122.51835795279995	11.786516853932584	180.5	179.86516853932585
412477690	1441067501	31.276267809611134	122.51835709605398	11.785393258426966	180.5	179.85393258426967
412477690	1441067502	31.276209531431604	122.51835622640989	11.784269662921348	180.5	179.8426966292135
412477690	1441067503	31.276151186810747	122.51835534449326	11.78314606741573	180.5	179.83146067415728
412477690	1441067504	31.276092780978846	122.51835445092962	11.782022471910112	180.5	179.82022471910113
412477690	1441067505	31.276034319166186	122.5183535463445	11.780898876404494	180.5	179.80898876404493
412477690	1441067506	31.275975806603075	122.51835263136347	11.779775280898876	180.5	179.79775280898878
412477690	1441067507	31.275917248519796	122.51835170661204	11.778651685393259	180.5	179.78651685393257
412477690	1441067508	31.275858650146656	122.51835077271573	11.77752808988764	180.5	179.77528089887642
412477690	1441067509	31.27580001671392	122.51834983030014	11.776404494382023	180.5	179.76404494382024
412477690	1441067510	31.275741353451924	122.51834887999075	11.775280898876405	180.5	179.75280898876403
412477690	1441067511	31.27568266559092	122.51834792241308	11.774157303370787	180.5	179.74157303370788
412477690	1441067512	31.275623958361233	122.51834695819272	11.773033707865169	180.5	179.73033707865167
412477690	1441067513	31.275565236993145	122.51834598795514	11.771910112359551	180.5	179.71910112359552
412477690	1441067514	31.275506506716944	122.51834501232591	11.770786516853933	180.5	179.7078651685393
412477690	1441067515	31.27544777276295	122.51834403193054	11.769662921348315	180.5	179.69662921348316
412477690	1441067516	31.275389040361443	122.51834304739454	11.768539325842697	180.5	179.68539325842696
412477690	1441067517	31.275330314742707	122.51834205934345	11.76741573033708	180.5	179.67415730337078
412477690	1441067518	31.27527160113706	122.51834106840276	11.766292134831462	180.5	179.66292134831463
412477690	1441067519	31.27521290477477	122.51834007519804	11.765168539325844	180.5	179.65168539325842
412477690	1441067520	31.27515423088616	122.51833908035479	11.764044943820226	180.5	179.64044943820227
412477690	1441067521	31.275095584701514	122.5183380844985	11.762921348314608	180.5	179.62921348314606
412477690	1441067522	31.27503697145114	122.5183370882547	11.761797752808988	180.5	179.6179775280899
412477690	1441067523	31.27497839636532	122.5183360922489	11.76067415730337	180.5	179.6067415730337
412477690	1441067524	31.274919864674366	122.51833509710666	11.759550561797752	180.5	179.59550561797752
412477690	1441067525	31.27486138160855	122.51833410345341	11.758426966292134	180.5	179.58426966292134
412477690	1441067526	31.274802952398193	122.5183331119147	11.757303370786516	180.5	179.57303370786516
412477690	1441067527	31.274744582273584	122.51833212311602	11.756179775280899	180.5	179.56179775280899
412477690	1441067528	31.274686276465022	122.5183311376829	11.75505617977528	180.5	179.5505617977528
412477690	1441067529	31.27462804020281	122.51833015624084	11.753932584269663	180.5	179.53932584269666
412477690	1441067530	31.27456987871723	122.51832917941532	11.752808988764045	180.5	179.52808988764045
412477690	1441067531	31.274511797238603	122.51832820783184	11.751685393258427	180.5	179.51685393258427
412477690	1441067532	31.274453800997208	122.51832724211592	11.750561797752809	180.5	179.5056179775281
412477690	1441067533	31.274395895223353	122.51832628289304	11.749438202247191	180.5	179.4943820224719
412477690	1441067534	31.27433808514734	122.51832533078871	11.748314606741573	180.5	179.48314606741573
412477690	1441067535	31.274280375999442	122.51832438642842	11.747191011235955	180.5	179.47191011235955
412477690	1441067536	31.274222773010003	122.51832345043766	11.746067415730337	180.5	179.46067415730337
412477690	1441067537	31.27416528140929	122.51832252344192	11.74494382022472	180.5	179.4494382022472
412477690	1441067538	31.27410790642761	122.51832160606669	11.743820224719101	180.5	179.43820224719101
412477690	1441067539	31.274050653295262	122.51832069893746	11.742696629213484	180.5	179.42696629213484
412477690	1441067540	31.273993527242535	122.51831980267973	11.741573033707866	180.5	179.41573033707866
412477690	1441067541	31.273936533499754	122.51831891791895	11.740449438202248	180.5	179.40449438202248
412477690	1441067542	31.273879677297213	122.51831804528064	11.73932584269663	180.5	179.3932584269663
412477690	1441067543	31.273822963865186	122.51831718539026	11.738202247191012	180.5	179.38202247191012
412477690	1441067544	31.27376639843402	122.51831633887332	11.737078651685392	180.5	179.37078651685394
412477690	1441067545	31.273709986233975	122.51831550635526	11.735955056179774	180.5	179.35955056179776
412477690	1441067546	31.27365373249537	122.51831468846156	11.734831460674156	180.5	179.34831460674158
412477690	1441067547	31.27359764244849	122.51831388581775	11.733707865168538	180.5	179.33707865168537
412477690	1441067548	31.273541721323667	122.51831309904922	11.73258426966292	180.5	179.32584269662922
412477690	1441067549	31.273485974351175	122.51831232878152	11.731460674157303	180.5	179.31460674157304
412477690	1441067550	31.273430406761324	122.51831157564011	11.730337078651685	180.5	179.30337078651687
412477690	1441067551	31.273375023784418	122.51831084025044	11.729213483146067	180.5	179.2921348314607
412477690	1441067552	31.27331983065076	122.518310123238	11.728089887640449	180.5	179.2808988764045
412477690	1441067553	31.273264832590645	122.51830942522822	11.726966292134831	180.5	179.26966292134833
412477690	1441067554	31.273210034834374	122.51830874684659	11.725842696629213	180.5	179.25842696629212
412477690	1441067555	31.27315544261227	122.51830808871861	11.724719101123595	180.5	179.24719101123597
412477690	1441067556	31.27310106115461	122.5183074514697	11.723595505617977	180.5	179.23595505617976
412477690	1441067557	31.273046895691724	122.51830683572535	11.72247191011236	180.5	179.2247191011236
412477690	1441067558	31.272992951453876	122.51830624211101	11.721348314606741	180.5	179.21348314606743
412477690	1441067559	31.27293923367139	122.51830567125215	11.720224719101124	180.5	179.20224719101125
412477690	1441067560	31.272885747574584	122.51830512377421	11.719101123595506	180.5	179.19101123595507
412477690	1441067561	31.27283249839375	122.5183046003027	11.717977528089888	180.5	179.17977528089887
412477690	1441067562	31.272779491359177	122.51830410146303	11.71685393258427	180.5	179.16853932584272
412477690	1441067563	31.272726731701184	122.51830362788064	11.715730337078652	180.5	179.1573033707865
412477690	1441067564	31.27267422465007	122.51830318018106	11.714606741573034	180.5	179.14606741573036
412477690	1441067565	31.272621975436138	122.51830275898972	11.713483146067416	180.5	179.13483146067415
412477690	1441067566	31.272569989289696	122.51830236493205	11.712359550561796	180.5	179.123595505618
412477690	1441067567	31.27251827144105	122.51830199863349	11.711235955056178	180.5	179.1123595505618
412477690	1441067568	31.27246682712049	122.51830166071956	11.71011235955056	180.5	179.1011235955056
412477690	1441067569	31.27241566155834	122.51830135181564	11.708988764044943	180.5	179.08988764044946
412477690	1441067570	31.27236477998487	122.51830107254725	11.707865168539325	180.5	179.07865168539325
412477690	1441067571	31.27231418763044	122.51830082353979	11.706741573033707	180.5	179.0674157303371
412477690	1441067572	31.2722638897253	122.51830060541869	11.705617977528089	180.5	179.0561797752809
412477690	1441067573	31.27221389149978	122.51830041880947	11.704494382022471	180.5	179.04494382022474
412477690	1441067574	31.2721641981842	122.51830026433755	11.703370786516853	180.5	179.03370786516854
412477690	1441067575	31.27211481500883	122.51830014262836	11.702247191011235	180.5	179.02247191011236
412477690	1441067576	31.272065747203996	122.51830005430737	11.701123595505617	180.5	179.01123595505618
412477690	1441067577	31.272016999999995	122.51830000000001	11.7	180.5	179.0
412477690	1441067578	31.2719685641344	122.51829997876102	11.71111111111111	180.53333333333333	179.0
412477690	1441067579	31.27192037237387	122.5182999833623	11.722222222222221	180.56666666666666	179.0
412477690	1441067580	31.271872342992314	122.518300005005	11.733333333333333	180.60000000000002	179.0
412477690	1441067581	31.271824394263625	122.51830003489036	11.744444444444444	180.63333333333333	179.0
412477690	1441067582	31.27177644446172	122.51830006421957	11.755555555555556	180.66666666666669	179.0
412477690	1441067583	31.271728411860504	122.5183000841939	11.766666666666667	180.70000000000002	179.0
412477690	1441067584	31.271680214733873	122.51830008601458	11.777777777777779	180.73333333333335	179.0
412477690	1441067585	31.271631771355736	122.51830006088285	11.78888888888889	180.76666666666668	179.0
412477690	1441067586	31.271583000000007	122.51830000000001	11.8	180.80000000000004	179.0
412477690	1441067587	31.271533834145917	122.518299896275	11.8	180.79333333333335	179.01666666666668
412477690	1441067588	31.271484268094294	122.51829974944715	11.8	180.7866666666667	179.03333333333333
412477690	1441067589	31.271434311351264	122.51829956096354	11.8	180.78000000000003	179.05
412477690	1441067590	31.271383973423013	122.51829933227118	11.8	180.77333333333334	179.0666666666667
412477690	1441067591	31.271333263815695	122.51829906481701	11.8	180.7666666666667	179.08333333333334
412477690	1441067592	31.27128219203545	122.5182987600481	11.8	180.76000000000002	179.1
412477690	1441067593	31.271230767588456	122.51829841941142	11.8	180.75333333333336	179.11666666666667
412477690	1441067594	31.271178999980865	122.51829804435398	11.8	180.74666666666667	179.13333333333335
412477690	1441067595	31.27112689871886	122.51829763632281	11.8	180.74000000000004	179.15
412477690	1441067596	31.271074473308577	122.51829719676483	11.8	180.73333333333335	179.16666666666669
412477690	1441067597	31.27102173325618	122.51829672712714	11.8	180.7266666666667	179.18333333333334
412477690	1441067598	31.270968688067853	122.51829622885663	11.8	180.72000000000003	179.2
412477690	1441067599	31.27091534724974	122.51829570340034	11.8	180.71333333333337	179.21666666666667
412477690	1441067600	31.27086172030801	122.51829515220525	11.8	180.70666666666668	179.23333333333335
412477690	1441067601	31.270807816748807	122.51829457671836	11.8	180.70000000000002	179.25
412477690	1441067602	31.270753646078326	122.51829397838664	11.8	180.69333333333336	179.26666666666668
412477690	1441067603	31.270699217802697	122.51829335865703	11.8	180.6866666666667	179.28333333333333
412477690	1441067604	31.270644541428112	122.51829271897658	11.8	180.68	179.3
412477690	1441067605	31.270589626460723	122.51829206079218	11.8	180.67333333333335	179.31666666666666
412477690	1441067606	31.270534482406674	122.51829138555085	11.8	180.66666666666669	179.33333333333334
412477690	1441067607	31.27047911877218	122.51829069469957	11.8	180.66	179.35000000000002
412477690	1441067608	31.27042354506335	122.51828998968526	11.8	180.65333333333336	179.36666666666667
412477690	1441067609	31.270367770786375	122.5182892719549	11.8	180.64666666666668	179.38333333333333
412477690	1441067610	31.270311805447417	122.51828854295543	11.8	180.64000000000001	179.4
412477690	1441067611	31.27025565855265	122.51828780413382	11.8	180.63333333333335	179.41666666666666
412477690	1441067612	31.27019933960823	122.51828705693703	11.8	180.6266666666667	179.43333333333334
412477690	1441067613	31.270142858120323	122.51828630281199	11.8	180.62	179.45000000000002
412477690	1441067614	31.27008622359509	122.51828554320564	11.8	180.61333333333334	179.46666666666667
412477690	1441067615	31.27002944553871	122.51828477956494	11.8	180.60666666666668	179.48333333333332
412477690	1441067616	31.269972533457345	122.5182840133368	11.8	180.60000000000002	179.5
412477690	1441067617	31.26991549685716	122.51828324596816	11.8	180.59333333333333	179.51666666666668
412477690	1441067618	31.26985834524433	122.51828247890596	11.8	180.5866666666667	179.53333333333333
412477690	1441067619	31.269801088125018	122.51828171359712	11.8	180.58	179.55
412477690	1441067620	31.269743735005395	122.51828095148856	11.8	180.57333333333335	179.56666666666666
412477690	1441067621	31.26968629539162	122.51828019402723	11.8	180.56666666666666	179.58333333333331
412477690	1441067622	31.269628778789862	122.51827944265999	11.8	180.56	179.6
412477690	1441067623	31.26957119470631	122.51827869883377	11.8	180.55333333333334	179.61666666666667
412477690	1441067624	31.269513552647116	122.5182779639955	11.8	180.54666666666665	179.63333333333335
412477690	1441067625	31.269455862118452	122.51827723959207	11.8	180.54000000000002	179.65
412477690	1441067626	31.269398132626495	122.5182765270704	11.8	180.53333333333333	179.66666666666666
412477690	1441067627	31.269340373677416	122.51827582787733	11.8	180.52666666666667	179.68333333333334
412477690	1441067628	31.269282594777362	122.51827514345982	11.8	180.52	179.7
412477690	1441067629	31.26922480543254	122.51827447526475	11.8	180.51333333333335	179.71666666666667
412477690	1441067630	31.26916701514911	122.51827382473897	11.8	180.50666666666666	179.73333333333335
412477690	1441067631	31.26910923343323	122.5182731933294	11.8	180.50000000000003	179.75
412477690	1441067632	31.269051469791076	122.5182725824829	11.8	180.49333333333334	179.76666666666665
412477690	1441067633	31.268993733728827	122.51827199364637	11.8	180.48666666666668	179.78333333333333
412477690	1441067634	31.268936034752667	122.51827142826664	11.8	180.48	179.8
412477690	1441067635	31.268878382368758	122.5182708877906	11.8	180.47333333333336	179.81666666666666
412477690	1441067636	31.268820786083243	122.51827037366517	11.8	180.46666666666667	179.83333333333334
412477690	1441067637	31.26876325540236	122.51826988733714	11.8	180.46	179.85000000000002
412477690	1441067638	31.268705799832244	122.51826943025338	11.8	180.45333333333335	179.86666666666665
412477690	1441067639	31.268648428879057	122.5182690038608	11.8	180.44666666666666	179.88333333333333
412477690	1441067640	31.268591152048995	122.51826860960621	11.8	180.44	179.9
412477690	1441067641	31.268533978848236	122.51826824893645	11.8	180.4333333333333	179.91666666666666
412477690	1441067642	31.268476918782945	122.51826792329841	11.8	180.42666666666668	179.93333333333334
412477690	1441067643	31.268419981359298	122.5182676341389	11.8	180.42	179.95
412477690	1441067644	31.268363176083483	122.51826738290477	11.8	180.41333333333333	179.96666666666667
412477690	1441067645	31.268306512461653	122.51826717104285	11.8	180.40666666666667	179.98333333333332
412477690	1441067646	31.26824999999999	122.51826700000001	11.8	180.4	180.0
412477690	1441067647	31.268193645273644	122.51826687033154	11.8	180.32727272727274	180.0
412477690	1441067648	31.268137443133494	122.51826677902675	11.8	180.25454545454545	180.0
412477690	1441067649	31.268081385499393	122.51826672218347	11.8	180.1818181818182	180.0
412477690	1441067650	31.268025464291192	122.51826669589951	11.8	180.1090909090909	180.0
412477690	1441067651	31.267969671428737	122.5182666962727	11.8	180.03636363636363	180.0
412477690	1441067652	31.267913998831887	122.51826671940088	11.8	179.96363636363637	180.0
412477690	1441067653	31.267858438420486	122.5182667613819	11.8	179.8909090909091	180.0
412477690	1441067654	31.26780298211438	122.51826681831356	11.8	179.81818181818184	180.0
412477690	1441067655	31.267747621833433	122.51826688629383	11.8	179.74545454545455	180.0
412477690	1441067656	31.267692349497462	122.51826696142051	11.8	179.6727272727273	180.0
412477690	1441067657	31.267637157026346	122.5182670397915	11.8	179.60000000000002	180.0
412477690	1441067658	31.26758203633992	122.51826711750468	11.8	179.52727272727273	180.0
412477690	1441067659	31.26752697935802	122.51826719065798	11.8	179.45454545454547	180.0
412477690	1441067660	31.267471978000508	122.51826725534926	11.8	179.38181818181818	180.0
412477690	1441067661	31.267417024187232	122.51826730767648	11.8	179.30909090909094	180.0
412477690	1441067662	31.267362109838047	122.51826734373759	11.8	179.23636363636365	180.0
412477690	1441067663	31.267307226872777	122.51826735963044	11.8	179.16363636363639	180.0
412477690	1441067664	31.26725236721129	122.51826735145305	11.8	179.09090909090912	180.0
412477690	1441067665	31.267197522773422	122.51826731530335	11.8	179.01818181818183	180.0
412477690	1441067666	31.26714268547902	122.5182672472793	11.8	178.94545454545457	180.0
412477690	1441067667	31.267087847247932	122.51826714347885	11.8	178.87272727272727	180.0
412477690	1441067668	31.267032999999994	122.51826700000001	11.8	178.8	180.0
412477690	1441067669	31.26697813640112	122.51826681741632	11.81	178.93	180.0
412477690	1441067670	31.266923252101332	122.51826661420355	11.82	179.06	180.0
412477690	1441067671	31.266868343496714	122.518266413313	11.83	179.19000000000003	180.0
412477690	1441067672	31.266813406983353	122.51826623769598	11.84	179.32000000000002	180.0
412477690	1441067673	31.26675843895733	122.5182661103036	11.850000000000001	179.45000000000002	180.0
412477690	1441067674	31.26670343581471	122.51826605408706	11.860000000000001	179.58	180.0
412477690	1441067675	31.26664839395159	122.51826609199742	11.870000000000001	179.70999999999998	180.0
412477690	1441067676	31.266593309764037	122.51826624698572	11.88	179.84	180.0
412477690	1441067677	31.266538179648155	122.51826654200293	11.89	179.97	180.0
412477690	1441067678	31.266482999999994	122.51826700000001	11.9	180.1	180.0
412477690	1441067679	31.266427768359005	122.51826763821776	11.9	180.0925	180.0
412477690	1441067680	31.26637248683809	122.51826845105694	11.9	180.085	180.0
412477690	1441067681	31.266317158693514	122.51826942720822	11.9	180.0775	180.0
412477690	1441067682	31.26626178718154	122.51827055536235	11.9	180.07	180.0
412477690	1441067683	31.266206375558458	122.51827182421006	11.9	180.0625	180.0
412477690	1441067684	31.266150927080503	122.51827322244218	11.9	180.055	180.0
412477690	1441067685	31.26609544500397	122.51827473874945	11.9	180.04749999999999	180.0
412477690	1441067686	31.26603993258512	122.51827636182277	11.9	180.04	180.0
412477690	1441067687	31.265984393080217	122.518278080353	11.9	180.0325	180.0
412477690	1441067688	31.265928829745523	122.51827988303098	11.9	180.025	180.0
412477690	1441067689	31.26587324583734	122.5182817585477	11.9	180.01749999999998	180.0
412477690	1441067690	31.265817644611918	122.51828369559402	11.9	180.01	180.0
412477690	1441067691	31.265762029325533	122.51828568286096	11.9	180.0025	180.0
412477690	1441067692	31.26570640323447	122.51828770903954	11.9	179.995	180.0
412477690	1441067693	31.265650769594984	122.51828976282074	11.9	179.98749999999998	180.0
412477690	1441067694	31.265595131663368	122.5182918328956	11.9	179.98	180.0
412477690	1441067695	31.265539492695893	122.51829390795524	11.9	179.97250000000003	180.0
412477690	1441067696	31.265483855948844	122.51829597669075	11.9	179.965	180.0
412477690	1441067697	31.265428224678487	122.51829802779324	11.9	179.95749999999998	180.0
412477690	1441067698	31.26537260214112	122.51830004995388	11.9	179.95	180.0
412477690	1441067699	31.265316991593014	122.51830203186388	11.9	179.94250000000002	180.0
412477690	1441067700	31.265261396290455	122.51830396221442	11.9	179.935	180.0
412477690	1441067701	31.265205819489726	122.51830582969677	11.9	179.92749999999998	180.0
412477690	1441067702	31.265150264447115	122.51830762300214	11.9	179.92000000000002	180.0
412477690	1441067703	31.265094734418895	122.51830933082191	11.9	179.91250000000002	180.0
412477690	1441067704	31.265039232661387	122.51831094184732	11.9	179.905	180.0
412477690	1441067705	31.26498376243083	122.51831244476973	11.9	179.89749999999998	180.0
412477690	1441067706	31.264928326983554	122.51831382828057	11.9	179.89000000000001	180.0
412477690	1441067707	31.264872929575823	122.51831508107117	11.9	179.88250000000002	180.0
412477690	1441067708	31.264817573463944	122.518316191833	11.9	179.875	180.0
412477690	1441067709	31.264762261904178	122.51831714925746	11.9	179.8675	180.0
412477690	1441067710	31.264706998152842	122.51831794203608	11.9	179.86	180.0
412477690	1441067711	31.264651785466217	122.51831855886033	11.9	179.85250000000002	180.0
412477690	1441067712	31.26459662710059	122.51831898842177	11.9	179.845	180.0
412477690	1441067713	31.26454152631226	122.51831921941195	11.9	179.8375	180.0
412477690	1441067714	31.2644864863575	122.51831924052243	11.9	179.83	180.0
412477690	1441067715	31.264431510492606	122.51831904044484	11.9	179.82250000000002	180.0
412477690	1441067716	31.26437660197387	122.51831860787077	11.9	179.815	180.0
412477690	1441067717	31.264321764057573	122.51831793149195	11.9	179.8075	180.0
412477690	1441067718	31.264266999999997	122.518317	11.9	179.8	180.0
412477690	1441067719	31.264212305919397	122.51831581092065	11.9	179.93	180.0
412477690	1441067720	31.26415764938188	122.51831439711557	11.9	180.06000000000003	180.0
412477690	1441067721	31.2641029908155	122.51831280028038	11.9	180.19000000000003	180.0
412477690	1441067722	31.264048290648315	122.51831106211053	11.9	180.32	180.0
412477690	1441067723	31.2639935093084	122.51830922430146	11.9	180.45000000000002	180.0
412477690	1441067724	31.263938607223803	122.51830732854846	11.9	180.58	180.0
412477690	1441067725	31.26388354482262	122.51830541654674	11.9	180.71	180.0
412477690	1441067726	31.263828282532863	122.51830352999144	11.9	180.84	180.0
412477690	1441067727	31.263772780782645	122.51830171057756	11.9	180.97000000000003	180.0
412477690	1441067728	31.263716999999986	122.51830000000001	11.9	181.1	180.0
412477690	1441067729	31.263660932473407	122.51829842490052	11.91	181.14000000000001	180.0
412477690	1441067730	31.26360469793315	122.51829695170834	11.92	181.18	180.0
412477690	1441067731	31.263548447969868	122.51829553179965	11.93	181.22	180.0
412477690	1441067732	31.263492334174252	122.51829411655072	11.94	181.26	180.0
412477690	1441067733	31.263436508136987	122.51829265733804	11.95	181.3	180.0
412477690	1441067734	31.263381121448756	122.51829110553808	11.96	181.34000000000003	180.0
412477690	1441067735	31.26332632570025	122.51828941252752	11.97	181.38000000000002	180.0
412477690	1441067736	31.263272272482148	122.51828752968309	11.98	181.42000000000002	180.0
412477690	1441067737	31.26321911338518	122.51828540838159	11.99	181.46	180.0
412477690	1441067738	31.263166999999992	122.518283	12.0	181.5	180.0
412477690	1441067739	31.263116014187087	122.51828027348557	11.99	181.58	180.0
412477690	1441067740	31.26306595888588	122.51827726806694	11.98	181.66	180.0
412477690	1441067741	31.26301656730557	122.51827404054285	11.97	181.74	180.0
412477690	1441067742	31.262967572655363	122.51827064771199	11.96	181.82000000000002	180.0
412477690	1441067743	31.26291870814441	122.51826714637295	11.95	181.9	180.0
412477690	1441067744	31.26286970698191	122.51826359332428	11.94	181.98	180.0
412477690	1441067745	31.262820302377065	122.51826004536433	11.93	182.06	180.0
412477690	1441067746	31.262770227539008	122.5182565592915	11.92	182.14000000000001	180.0
412477690	1441067747	31.262719215676913	122.51825319190401	11.91	182.22000000000003	180.0
412477690	1441067748	31.262667	122.51825	11.9	182.3	180.0
412477690	1441067749	31.26261337936828	122.51824702832276	11.9	182.1888888888889	179.94444444444446
412477690	1441067750	31.26255841524546	122.51824427339668	11.9	182.07777777777778	179.88888888888889
412477690	1441067751	31.262502234746115	122.51824171969133	11.9	181.96666666666667	179.83333333333334
412477690	1441067752	31.26244496498484	122.51823935167637	11.9	181.85555555555558	179.77777777777777
412477690	1441067753	31.26238673307624	122.51823715382139	11.9	181.74444444444447	179.72222222222223
412477690	1441067754	31.262327666134876	122.51823511059608	11.9	181.63333333333335	179.66666666666666
412477690	1441067755	31.262267891275354	122.51823320647013	11.9	181.52222222222224	179.61111111111111
412477690	1441067756	31.26220753561228	122.5182314259132	11.9	181.41111111111113	179.55555555555557
412477690	1441067757	31.26214672626023	122.51822975339506	11.9	181.3	179.5
412477690	1441067758	31.26208559033384	122.51822817338547	11.9	181.1888888888889	179.44444444444446
412477690	1441067759	31.2620242549477	122.51822667035424	11.9	181.07777777777778	179.38888888888889
412477690	1441067760	31.26196284721644	122.51822522877116	11.9	180.96666666666667	179.33333333333334
412477690	1441067761	31.261901494254648	122.51822383310616	11.9	180.85555555555555	179.27777777777777
412477690	1441067762	31.261840323176983	122.51822246782909	11.9	180.74444444444444	179.22222222222223
412477690	1441067763	31.261779461098048	122.51822111740995	11.9	180.63333333333333	179.16666666666669
412477690	1441067764	31.261719035132483	122.51821976631872	11.9	180.52222222222224	179.11111111111111
412477690	1441067765	31.261659172394914	122.51821839902539	11.9	180.41111111111113	179.05555555555557
412477690	1441067766	31.261599999999994	122.518217	11.9	180.3	179.0
412477690	1441067767	31.261541612048628	122.51821555829392	11.908333333333333	180.36666666666667	179.08333333333334
412477690	1441067768	31.261483970586845	122.51821408128315	11.916666666666668	180.43333333333334	179.16666666666669
412477690	1441067769	31.26142700464695	122.51821258092494	11.925	180.50000000000003	179.25
412477690	1441067770	31.261370643261237	122.51821106917654	11.933333333333334	180.56666666666666	179.33333333333334
412477690	1441067771	31.261314815461958	122.51820955799515	11.941666666666666	180.63333333333333	179.41666666666669
412477690	1441067772	31.261259450281443	122.51820805933791	11.95	180.70000000000002	179.5
412477690	1441067773	31.261204476751978	122.51820658516198	11.958333333333334	180.76666666666668	179.58333333333331
412477690	1441067774	31.261149823905818	122.51820514742447	11.966666666666667	180.83333333333334	179.66666666666666
412477690	1441067775	31.261095420775252	122.51820375808244	11.975	180.9	179.75000000000003
412477690	1441067776	31.261041196392583	122.51820242909301	11.983333333333334	180.96666666666667	179.83333333333334
412477690	1441067777	31.260987079790073	122.51820117241319	11.991666666666667	181.03333333333333	179.91666666666666
412477690	1441067778	31.260932999999994	122.5182	12.0	181.1	180.0
412477690	1441067779	31.260878896449064	122.51819892010272	12.0	181.04500000000002	180.0
412477690	1441067780	31.260824750141712	122.51819792613982	12.0	180.99	180.0
412477690	1441067781	31.26077055247687	122.51819700782211	12.0	180.93500000000003	180.0
412477690	1441067782	31.260716294853406	122.51819615486039	12.0	180.88	180.0
412477690	1441067783	31.260661968670213	122.5181953569655	12.0	180.825	180.0
412477690	1441067784	31.26060756532619	122.51819460384827	12.0	180.77	180.0
412477690	1441067785	31.26055307622022	122.51819388521963	12.0	180.715	180.0
412477690	1441067786	31.260498492751193	122.51819319079043	12.0	180.66	180.0
412477690	1441067787	31.260443806317994	122.51819251027162	12.0	180.60500000000002	180.0
412477690	1441067788	31.260389008319518	122.51819183337416	12.0	180.55	180.0
412477690	1441067789	31.26033409015466	122.51819114980903	12.0	180.495	180.0
412477690	1441067790	31.260279043222294	122.51819044928719	12.0	180.44	180.0
412477690	1441067791	31.26022385892132	122.51818972151972	12.0	180.385	180.0
412477690	1441067792	31.260168528650645	122.51818895621763	12.0	180.33	180.0
412477690	1441067793	31.260113043809117	122.518188143092	12.0	180.275	180.0
412477690	1441067794	31.260057395795645	122.51818727185393	12.0	180.22	180.0
412477690	1441067795	31.260001576009103	122.51818633221455	12.0	180.165	180.0
412477690	1441067796	31.259945575848402	122.51818531388496	12.0	180.10999999999999	180.0
412477690	1441067797	31.259889386712405	122.5181842065764	12.0	180.055	180.0
412477690	1441067798	31.259832999999997	122.51818300000001	12.0	180.0	180.0
412477690	1441067799	31.25977641773616	122.51818168765607	11.99	180.12	180.0
412477690	1441067800	31.259719684450125	122.51818027820097	11.98	180.24	180.0
412477690	1441067801	31.259662855297172	122.51817878408009	11.97	180.36	180.0
412477690	1441067802	31.25960598543265	122.51817721773884	11.96	180.48	180.0
412477690	1441067803	31.25954913001185	122.51817559162255	11.95	180.60000000000002	180.0
412477690	1441067804	31.25949234419009	122.51817391817653	11.94	180.72	180.0
412477690	1441067805	31.25943568312271	122.51817220984601	11.93	180.84	180.0
412477690	1441067806	31.25937920196502	122.51817047907629	11.92	180.95999999999998	180.0
412477690	1441067807	31.259322955872346	122.51816873831258	11.91	181.08	180.0
412477690	1441067808	31.259267000000005	122.51816700000002	11.9	181.2	180.0
412477690	1441067809	31.25921137096577	122.51816527409416	11.88	181.29	180.0
412477690	1441067810	31.259156031237122	122.51816356059203	11.86	181.38	180.0
412477690	1441067811	31.259100924743997	122.518161857001	11.84	181.47	180.0
412477690	1441067812	31.259045995416315	122.51816016082857	11.82	181.56	180.0
412477690	1441067813	31.258991187183994	122.51815846958212	11.8	181.65	180.0
412477690	1441067814	31.25893644397696	122.51815678076905	11.78	181.73999999999998	180.0
412477690	1441067815	31.258881709725134	122.51815509189686	11.76	181.82999999999998	180.0
412477690	1441067816	31.258826928358427	122.518153400473	11.74	181.92000000000002	180.0
412477690	1441067817	31.25877204380674	122.51815170400486	11.719999999999999	182.01	180.0
412477690	1441067818	31.258716999999997	122.51815	11.7	182.1	180.0
412477690	1441067819	31.258661757071554	122.5181482847127	11.722222222222221	182.1	179.88888888888889
412477690	1441067820	31.25860633996847	122.51814654938472	11.744444444444444	182.1	179.77777777777777
412477690	1441067821	31.258550789841248	122.51814478400478	11.766666666666666	182.1	179.66666666666666
412477690	1441067822	31.258495147840424	122.51814297856146	11.788888888888888	182.1	179.55555555555557
412477690	1441067823	31.25843945511649	122.51814112304352	11.811111111111112	182.1	179.44444444444446
412477690	1441067824	31.258383752819967	122.51813920743965	11.833333333333334	182.1	179.33333333333334
412477690	1441067825	31.258328082101375	122.5181372217386	11.855555555555556	182.1	179.22222222222223
412477690	1441067826	31.258272484111206	122.51813515592913	11.877777777777778	182.1	179.11111111111111
412477690	1441067827	31.258217000000002	122.518133	11.9	182.1	179.0
412477690	1441067828	31.25816166357378	122.51813074759215	11.9	182.1142857142857	179.0
412477690	1441067829	31.258106479260647	122.51812840695492	11.9	182.1285714285714	179.0
412477690	1441067830	31.258051444144208	122.51812598998968	11.9	182.14285714285714	179.0
412477690	1441067831	31.25799655530805	122.51812350859791	11.9	182.15714285714287	179.0
412477690	1441067832	31.257941809835813	122.51812097468097	11.9	182.17142857142858	179.0
412477690	1441067833	31.257887204811112	122.5181184001402	11.9	182.18571428571428	179.0
412477690	1441067834	31.257832737317514	122.51811579687687	11.9	182.2	179.0
412477690	1441067835	31.257778404438685	122.51811317679234	11.9	182.21428571428572	179.0
412477690	1441067836	31.25772420325821	122.51811055178784	11.9	182.22857142857143	179.0
412477690	1441067837	31.257670130859704	122.51810793376461	11.9	182.24285714285713	179.0
412477690	1441067838	31.257616184326764	122.51810533462384	11.9	182.25714285714287	179.0
412477690	1441067839	31.25756236074305	122.51810276626675	11.9	182.27142857142857	179.0
412477690	1441067840	31.257508657192126	122.51810024059449	11.9	182.28571428571428	179.0
412477690	1441067841	31.257455070757636	122.51809776950817	11.9	182.3	179.0
412477690	1441067842	31.25740159852321	122.51809536490892	11.9	182.31428571428572	179.0
412477690	1441067843	31.257348237572423	122.51809303869778	11.9	182.32857142857142	179.0
412477690	1441067844	31.25729498498892	122.51809080277583	11.9	182.34285714285713	179.0
412477690	1441067845	31.257241837856302	122.51808866904412	11.9	182.35714285714286	179.0
412477690	1441067846	31.257188793258216	122.51808664940357	11.9	182.3714285714286	179.0
412477690	1441067847	31.257135848278235	122.51808475575523	11.9	182.3857142857143	179.0
412477690	1441067848	31.257083	122.51808300000002	11.9	182.4	179.0
412477690	1441067849	31.257030242704403	122.518081390685	11.9	182.3820512820513	179.02564102564105
412477690	1441067850	31.256977559461326	122.51807992294178	11.9	182.36410256410255	179.05128205128204
412477690	1441067851	31.256924930537963	122.51807858854815	11.9	182.34615384615384	179.0769230769231
412477690	1441067852	31.256872336201454	122.5180773792819	11.9	182.32820512820513	179.1025641025641
412477690	1441067853	31.256819756719	122.5180762869208	11.9	182.31025641025641	179.12820512820514
412477690	1441067854	31.25676717235777	122.51807530324274	11.9	182.2923076923077	179.15384615384616
412477690	1441067855	31.2567145633849	122.51807442002553	11.9	182.27435897435896	179.17948717948718
412477690	1441067856	31.25666191006758	122.51807362904705	11.9	182.25641025641025	179.2051282051282
412477690	1441067857	31.256609192672947	122.51807292208517	11.9	182.23846153846154	179.23076923076925
412477690	1441067858	31.2565563914682	122.5180722909178	11.9	182.22051282051282	179.25641025641025
412477690	1441067859	31.25650348672049	122.51807172732285	11.9	182.2025641025641	179.2820512820513
412477690	1441067860	31.25645045869696	122.51807122307827	11.9	182.1846153846154	179.3076923076923
412477690	1441067861	31.25639728766479	122.51807076996202	11.9	182.16666666666666	179.33333333333334
412477690	1441067862	31.25634395389114	122.51807035975204	11.9	182.14871794871794	179.35897435897436
412477690	1441067863	31.256290437643163	122.51806998422637	11.9	182.13076923076923	179.3846153846154
412477690	1441067864	31.25623671918802	122.51806963516296	11.9	182.1128205128205	179.4102564102564
412477690	1441067865	31.256182778792876	122.51806930433989	11.9	182.0948717948718	179.43589743589743
412477690	1441067866	31.256128596724892	122.51806898353517	11.9	182.0769230769231	179.46153846153845
412477690	1441067867	31.25607415325119	122.51806866452688	11.9	182.05897435897435	179.4871794871795
412477690	1441067868	31.25601942863899	122.51806833909309	11.9	182.04102564102564	179.5128205128205
412477690	1441067869	31.255964403155417	122.51806799901189	11.9	182.02307692307693	179.53846153846155
412477690	1441067870	31.255909057067594	122.51806763606142	11.9	182.0051282051282	179.56410256410257
412477690	1441067871	31.255853370642736	122.51806724201981	11.9	181.9871794871795	179.5897435897436
412477690	1441067872	31.255797324147945	122.51806680866521	11.9	181.96923076923076	179.6153846153846
412477690	1441067873	31.25574089785042	122.51806632777583	11.9	181.95128205128205	179.64102564102564
412477690	1441067874	31.255684072017285	122.51806579112981	11.9	181.93333333333334	179.66666666666666
412477690	1441067875	31.25562682691571	122.5180651905054	11.9	181.9153846153846	179.6923076923077
412477690	1441067876	31.255569142812835	122.51806451768086	11.9	181.89743589743588	179.7179487179487
412477690	1441067877	31.255510999975797	122.5180637644344	11.9	181.87948717948717	179.74358974358975
412477690	1441067878	31.25545237867178	122.51806292254435	11.9	181.86153846153846	179.76923076923075
412477690	1441067879	31.25539325916792	122.518061983789	11.9	181.84358974358975	179.7948717948718
412477690	1441067880	31.255333621731353	122.51806093994665	11.9	181.82564102564103	179.82051282051282
412477690	1441067881	31.255273446629225	122.51805978279572	11.9	181.8076923076923	179.84615384615384
412477690	1441067882	31.255212714128703	122.51805850411452	11.9	181.78974358974358	179.87179487179486
412477690	1441067883	31.25515140449692	122.5180570956815	11.9	181.77179487179487	179.8974358974359
412477690	1441067884	31.25508949800101	122.51805554927506	11.9	181.75384615384615	179.9230769230769
412477690	1441067885	31.255026974908127	122.51805385667367	11.9	181.73589743589744	179.94871794871796
412477690	1441067886	31.254963815485418	122.51805200965583	11.9	181.71794871794873	179.97435897435898
412477690	1441067887	31.254900000000006	122.51805000000002	11.9	181.7	180.0
412477690	1441067888	31.254835563750714	122.51804783287602	11.911111111111111	181.79999999999998	180.0
412477690	1441067889	31.254770762163215	122.51804556701842	11.922222222222222	181.89999999999998	180.0
412477690	1441067890	31.254705905694852	122.51804327455284	11.933333333333334	182.0	180.0
412477690	1441067891	31.254641304802977	122.5180410276047	11.944444444444445	182.1	180.0
412477690	1441067892	31.25457726994499	122.51803889829917	11.955555555555556	182.2	180.0
412477690	1441067893	31.25451411157828	122.51803695876124	11.966666666666667	182.29999999999998	180.0
412477690	1441067894	31.25445214016026	122.5180352811157	11.977777777777778	182.4	180.0
412477690	1441067895	31.254391666148354	122.51803393748713	11.988888888888889	182.5	180.0
412477690	1441067896	31.254333	122.51803299999999	12.0	182.6	180.0
412477690	1441067897	31.254276356092724	122.5180325137632	12.008333333333333	182.64166666666665	180.0
412477690	1441067898	31.254221564484432	122.51803241582415	12.016666666666666	182.68333333333334	180.0
412477690	1441067899	31.254168359153127	122.51803261621508	12.025	182.725	180.0
412477690	1441067900	31.25411647407677	122.51803302496842	12.033333333333333	182.76666666666665	180.0
412477690	1441067901	31.25406564323335	122.51803355211683	12.041666666666666	182.80833333333334	180.0
412477690	1441067902	31.254015600600834	122.5180341076932	12.05	182.85	180.0
412477690	1441067903	31.253966080157163	122.51803460173053	12.058333333333334	182.89166666666668	180.0
412477690	1441067904	31.25391681588033	122.51803494426203	12.066666666666666	182.93333333333334	180.0
412477690	1441067905	31.253867541748257	122.5180350453211	12.075	182.975	180.0
412477690	1441067906	31.253817991738877	122.51803481494123	12.083333333333332	183.01666666666665	180.0
412477690	1441067907	31.25376789983016	122.51803416315622	12.091666666666667	183.05833333333334	180.0
412477690	1441067908	31.253716999999998	122.51803299999999	12.1	183.10000000000002	180.0
412477690	1441067909	31.253665088185162	122.5180312620562	12.09	182.95000000000002	180.0
412477690	1441067910	31.253612208157747	122.51802899210655	12.08	182.8	180.0
412477690	1441067911	31.253558465648712	122.51802625948214	12.07	182.65	180.0
412477690	1441067912	31.253503966388983	122.51802313351396	12.06	182.5	180.0
412477690	1441067913	31.253448816109504	122.51801968353284	12.05	182.35	180.0
412477690	1441067914	31.253393120541265	122.51801597886939	12.04	182.20000000000002	180.0
412477690	1441067915	31.25333698541521	122.51801208885418	12.03	182.05	180.0
412477690	1441067916	31.25328051646232	122.51800808281745	12.02	181.9	180.0
412477690	1441067917	31.253223819413584	122.5180040300894	12.01	181.75	180.0
412477690	1441067918	31.253167	122.51799999999999	12.0	181.6	180.0
412477690	1441067919	31.253110147212652	122.51799605008631	11.99655172413793	181.62758620689655	180.0
412477690	1441067920	31.253053283083126	122.5179921907145	11.993103448275862	181.6551724137931	180.0
412477690	1441067921	31.252996412903105	122.51798842045805	11.989655172413793	181.68275862068967	180.0
412477690	1441067922	31.252939541964235	122.51798473789042	11.986206896551725	181.7103448275862	180.0
412477690	1441067923	31.25288267555819	122.51798114158508	11.982758620689655	181.73793103448276	180.0
412477690	1441067924	31.252825818976632	122.51797763011547	11.979310344827587	181.7655172413793	180.0
412477690	1441067925	31.252768977511256	122.51797420205509	11.975862068965517	181.79310344827587	180.0
412477690	1441067926	31.252712156453708	122.51797085597737	11.972413793103449	181.82068965517243	180.0
412477690	1441067927	31.252655361095663	122.51796759045584	11.96896551724138	181.848275862069	180.0
412477690	1441067928	31.25259859672878	122.51796440406393	11.96551724137931	181.87586206896552	180.0
412477690	1441067929	31.252541868644737	122.51796129537516	11.962068965517242	181.90344827586208	180.0
412477690	1441067930	31.252485182135214	122.51795826296299	11.958620689655172	181.93103448275863	180.0
412477690	1441067931	31.252428542491867	122.51795530540092	11.955172413793104	181.9586206896552	180.0
412477690	1441067932	31.252371955006364	122.51795242126246	11.951724137931034	181.98620689655175	180.0
412477690	1441067933	31.252315424970384	122.51794960912108	11.948275862068966	182.01379310344828	180.0
412477690	1441067934	31.25225895767558	122.51794686755026	11.944827586206896	182.0413793103448	180.0
412477690	1441067935	31.25220255841364	122.51794419512352	11.941379310344828	182.06896551724137	180.0
412477690	1441067936	31.252146232476196	122.5179415904144	11.937931034482759	182.09655172413792	180.0
412477690	1441067937	31.252089985154957	122.51793905199635	11.93448275862069	182.12413793103448	180.0
412477690	1441067938	31.25203382174158	122.5179365784429	11.931034482758621	182.15172413793104	180.0
412477690	1441067939	31.25197774752773	122.51793416832756	11.927586206896551	182.17931034482757	180.0
412477690	1441067940	31.251921767805058	122.51793182022388	11.924137931034483	182.20689655172413	180.0
412477690	1441067941	31.251865887865254	122.51792953270534	11.920689655172414	182.2344827586207	180.0
412477690	1441067942	31.251810112999983	122.51792730434548	11.917241379310346	182.26206896551724	180.0
412477690	1441067943	31.251754448500918	122.51792513371782	11.913793103448276	182.2896551724138	180.0
412477690	1441067944	31.25169889965971	122.51792301939594	11.910344827586208	182.31724137931033	180.0
412477690	1441067945	31.25164347176805	122.51792095995329	11.906896551724138	182.3448275862069	180.0
412477690	1441067946	31.251588170117593	122.51791895396346	11.90344827586207	182.37241379310345	180.0
412477690	1441067947	31.251533000000002	122.517917	11.9	182.4	180.0
412477690	1441067948	31.251477952631454	122.51791509455116	11.911111111111111	182.42222222222225	180.0
412477690	1441067949	31.25142296292606	122.51791322576418	11.922222222222222	182.44444444444443	180.0
412477690	1441067950	31.251367951722443	122.51791137970108	11.933333333333334	182.46666666666667	180.0
412477690	1441067951	31.251312839859214	122.51790954242385	11.944444444444445	182.48888888888888	180.0
412477690	1441067952	31.251257548174973	122.5179076999946	11.955555555555556	182.51111111111112	180.0
412477690	1441067953	31.251201997508332	122.51790583847543	11.966666666666667	182.53333333333333	180.0
412477690	1441067954	31.2511461086979	122.51790394392849	11.977777777777778	182.55555555555554	180.0
412477690	1441067955	31.251089802582253	122.51790200241594	11.988888888888889	182.57777777777775	180.0
412477690	1441067956	31.251033000000003	122.5179	12.0	182.6	180.0
412477690	1441067957	31.2509756470983	122.51789792628087	12.0	182.59545454545454	179.95454545454544
412477690	1441067958	31.250917791258516	122.51789578501047	12.0	182.5909090909091	179.9090909090909
412477690	1441067959	31.250859505170595	122.51789358347858	12.0	182.58636363636364	179.86363636363637
412477690	1441067960	31.250800861524496	122.51789132897507	12.0	182.58181818181816	179.8181818181818
412477690	1441067961	31.250741933010158	122.51788902878965	12.0	182.5772727272727	179.77272727272728
412477690	1441067962	31.250682792317527	122.51788669021212	12.0	182.57272727272726	179.72727272727272
412477690	1441067963	31.25062351213657	122.51788432053222	12.0	182.5681818181818	179.6818181818182
412477690	1441067964	31.250564165157236	122.51788192703967	12.0	182.56363636363633	179.63636363636365
412477690	1441067965	31.25050482406949	122.5178795170241	12.0	182.5590909090909	179.5909090909091
412477690	1441067966	31.25044556156329	122.51787709777525	12.0	182.55454545454543	179.54545454545456
412477690	1441067967	31.250386450328588	122.51787467658276	12.0	182.54999999999998	179.5
412477690	1441067968	31.250327563055386	122.51787226073623	12.0	182.54545454545456	179.45454545454544
412477690	1441067969	31.250268972433627	122.51786985752526	12.0	182.54090909090908	179.40909090909093
412477690	1441067970	31.250210751153304	122.51786747423944	12.0	182.53636363636363	179.36363636363637
412477690	1441067971	31.250152971904388	122.51786511816829	12.0	182.53181818181818	179.3181818181818
412477690	1441067972	31.25009570737685	122.51786279660138	12.0	182.52727272727273	179.27272727272728
412477690	1441067973	31.25003903026069	122.51786051682822	12.0	182.52272727272725	179.22727272727272
412477690	1441067974	31.249983013245878	122.51785828613829	12.0	182.51818181818183	179.18181818181822
412477690	1441067975	31.24992772902242	122.51785611182106	12.0	182.51363636363635	179.13636363636365
412477690	1441067976	31.24987325028028	122.51785400116599	12.0	182.5090909090909	179.0909090909091
412477690	1441067977	31.24981964970948	122.51785196146248	12.0	182.50454545454545	179.04545454545456
412477690	1441067978	31.249767	122.51785000000001	12.0	182.5	179.0
412477690	1441067979	31.249715332049764	122.51784812077561	12.0	182.41	179.0
412477690	1441067980	31.249664509588378	122.51784631461717	12.0	182.32000000000002	179.0
412477690	1441067981	31.249614354553422	122.51784456906024	12.0	182.23	179.0
412477690	1441067982	31.249564688882398	122.51784287164045	12.0	182.14	179.0
412477690	1441067983	31.24951533451282	122.51784120989343	12.0	182.05	179.0
412477690	1441067984	31.24946611338224	122.51783957135486	12.0	181.96	179.0
412477690	1441067985	31.24941684742816	122.51783794356047	12.0	181.87	179.0
412477690	1441067986	31.24936735858809	122.51783631404602	12.0	181.78	179.0
412477690	1441067987	31.249317468799536	122.51783467034724	12.0	181.69	179.0
412477690	1441067988	31.249266999999993	122.517833	12.0	181.6	179.0
412477690	1441067989	31.249215811412636	122.51783129351098	11.994736842105263	181.54736842105262	179.0
412477690	1441067990	31.249163911403286	122.51782955327039	11.989473684210527	181.49473684210525	179.0
412477690	1441067991	31.249111345623465	122.5178277846393	11.98421052631579	181.44210526315788	179.0
412477690	1441067992	31.249058159724694	122.51782599297873	11.978947368421053	181.38947368421054	179.0
412477690	1441067993	31.24900439935845	122.51782418364971	11.973684210526315	181.33684210526314	179.0
412477690	1441067994	31.24895011017628	122.51782236201328	11.968421052631578	181.2842105263158	179.0
412477690	1441067995	31.248895337829694	122.51782053343041	11.963157894736842	181.2315789473684	179.0
412477690	1441067996	31.24884012797021	122.51781870326212	11.957894736842105	181.17894736842103	179.0
412477690	1441067997	31.24878452624932	122.51781687686936	11.952631578947368	181.1263157894737	179.0
412477690	1441067998	31.24872857831861	122.51781505961311	11.947368421052632	181.0736842105263	179.0
412477690	1441067999	31.248672329829525	122.51781325685428	11.942105263157895	181.02105263157895	179.0
412477690	1441068000	31.248615826433646	122.51781147395386	11.936842105263159	180.96842105263158	179.0
412477690	1441068001	31.248559113782466	122.5178097162727	11.931578947368422	180.91578947368419	179.0
412477690	1441068002	31.248502237527514	122.51780798917171	11.926315789473685	180.86315789473684	179.0
412477690	1441068003	31.248445243320358	122.5178062980118	11.921052631578947	180.81052631578945	179.0
412477690	1441068004	31.24838817681249	122.51780464815381	11.91578947368421	180.7578947368421	179.0
412477690	1441068005	31.24833108365544	122.51780304495864	11.910526315789474	180.70526315789473	179.0
412477690	1441068006	31.24827400950078	122.51780149378709	11.905263157894737	180.65263157894736	179.0
412477690	1441068007	31.248217	122.5178	11.9	180.6	179.0
412477690	1441068008	31.248160092485097	122.51779856689699	11.906451612903226	180.6548387096774	179.03225806451613
412477690	1441068009	31.24810329100969	122.517797189533	11.912903225806453	180.70967741935485	179.06451612903228
412477690	1441068010	31.24804659130783	122.51779586090183	11.919354838709678	180.76451612903224	179.0967741935484
412477690	1441068011	31.24798998911361	122.51779457399724	11.925806451612903	180.81935483870967	179.1290322580645
412477690	1441068012	31.247933480161073	122.51779332181306	11.932258064516128	180.87419354838707	179.16129032258064
412477690	1441068013	31.247877060184265	122.5177920973431	11.938709677419356	180.92903225806452	179.1935483870968
412477690	1441068014	31.247820724917272	122.51779089358122	11.94516129032258	180.98387096774192	179.22580645161293
412477690	1441068015	31.247764470094133	122.51778970352126	11.951612903225806	181.03870967741935	179.25806451612902
412477690	1441068016	31.247708291448905	122.5177885201571	11.958064516129033	181.09354838709677	179.29032258064515
412477690	1441068017	31.247652184715676	122.51778733648266	11.964516129032258	181.1483870967742	179.3225806451613
412477690	1441068018	31.247596145628453	122.51778614549181	11.970967741935484	181.2032258064516	179.35483870967744
412477690	1441068019	31.24754016992135	122.5177849401785	11.977419354838709	181.25806451612902	179.38709677419357
412477690	1441068020	31.24748425332841	122.51778371353666	11.983870967741936	181.31290322580645	179.41935483870967
412477690	1441068021	31.247428391583668	122.51778245856028	11.990322580645161	181.36774193548388	179.45161290322582
412477690	1441068022	31.2473725804212	122.51778116824329	11.996774193548386	181.42258064516128	179.48387096774195
412477690	1441068023	31.247316815575076	122.51777983557972	12.003225806451614	181.47741935483873	179.51612903225808
412477690	1441068024	31.247261092779304	122.51777845356357	12.009677419354839	181.53225806451613	179.54838709677418
412477690	1441068025	31.24720540776799	122.51777701518886	12.016129032258064	181.58709677419355	179.58064516129033
412477690	1441068026	31.24714975627517	122.5177755134496	12.022580645161291	181.64193548387098	179.61290322580646
412477690	1441068027	31.24709413403491	122.5177739413399	12.029032258064516	181.6967741935484	179.6451612903226
412477690	1441068028	31.247038536781247	122.51777229185383	12.035483870967742	181.7516129032258	179.6774193548387
412477690	1441068029	31.246982960248264	122.51777055798544	12.041935483870967	181.80645161290323	179.70967741935485
412477690	1441068030	31.24692740016998	122.51776873272888	12.048387096774194	181.86129032258066	179.74193548387098
412477690	1441068031	31.246871852280492	122.51776680907827	12.05483870967742	181.91612903225806	179.7741935483871
412477690	1441068032	31.24681631231381	122.5177647800277	12.061290322580644	181.97096774193548	179.8064516129032
412477690	1441068033	31.24676077600401	122.51776263857141	12.067741935483872	182.0258064516129	179.83870967741936
412477690	1441068034	31.24670523908515	122.5177603777035	12.074193548387097	182.08064516129033	179.8709677419355
412477690	1441068035	31.246649697291268	122.51775799041819	12.080645161290322	182.13548387096773	179.90322580645162
412477690	1441068036	31.24659414635641	122.5177554697097	12.087096774193547	182.19032258064516	179.93548387096774
412477690	1441068037	31.246538582014647	122.51775280857221	12.093548387096774	182.24516129032259	179.96774193548387
412477690	1441068038	31.246483	122.51775000000002	12.1	182.3	180.0
412477690	1441068039	31.246427387777207	122.51774704172327	12.09	182.33	180.0
412477690	1441068040	31.24637169973362	122.51774395041573	12.08	182.36	180.0
412477690	1441068041	31.24631588198727	122.51774074748715	12.07	182.39000000000001	180.0
412477690	1441068042	31.246259880656183	122.51773745434708	12.06	182.42	180.0
412477690	1441068043	31.246203641858415	122.51773409240518	12.05	182.45	180.0
412477690	1441068044	31.24614711171195	122.51773068307092	12.04	182.48	180.0
412477690	1441068045	31.24609023633485	122.51772724775387	12.03	182.51	180.0
412477690	1441068046	31.246032961845135	122.51772380786342	12.02	182.54	180.0
412477690	1441068047	31.245975234360834	122.51772038480902	12.01	182.57	180.0
412477690	1441068048	31.245916999999995	122.51771700000002	12.0	182.6	180.0
412477690	1441068049	31.245858259956446	122.51771366788027	12.0	182.67	180.0
412477690	1441068050	31.245799235727524	122.51771037503177	12.0	182.74	180.0
412477690	1441068051	31.24574020388634	122.51770710107108	12.0	182.81	180.0
412477690	1441068052	31.245681441006024	122.51770382561479	12.0	182.88	180.0
412477690	1441068053	31.24562322365977	122.51770052827948	12.0	182.95000000000002	180.0
412477690	1441068054	31.24556582842069	122.51769718868177	12.0	183.02	180.0
412477690	1441068055	31.245509531862016	122.51769378643833	12.0	183.09	180.0
412477690	1441068056	31.245454610556884	122.51769030116577	12.0	183.16	180.0
412477690	1441068057	31.245401341078477	122.51768671248078	12.0	183.23000000000002	180.0
412477690	1441068058	31.245349999999995	122.517683	12.0	183.3	180.0
412477690	1441068059	31.24530072213487	122.51767915616098	12.0	183.45555555555558	180.0
412477690	1441068060	31.245253075257494	122.51767522468457	12.0	183.61111111111111	180.0
412477690	1441068061	31.2452064853825	122.51767126211246	12.0	183.76666666666668	180.0
412477690	1441068062	31.245160378524478	122.51766732498628	12.0	183.92222222222222	180.0
412477690	1441068063	31.245114180698064	122.51766346984768	12.0	184.07777777777778	180.0
412477690	1441068064	31.24506731791784	122.51765975323823	12.0	184.23333333333335	180.0
412477690	1441068065	31.245019216198358	122.51765623169949	12.0	184.38888888888889	180.0
412477690	1441068066	31.244969301554235	122.51765296177295	12.0	184.54444444444445	180.0
412477690	1441068067	31.244917000000004	122.51765	12.0	184.7	180.0
412477690	1441068068	31.244861906044786	122.5176473843482	12.0	184.55555555555554	179.88888888888889
412477690	1441068069	31.24480428817595	122.51764507848989	12.0	184.4111111111111	179.77777777777777
412477690	1441068070	31.24474458337548	122.51764302752379	12.0	184.26666666666665	179.66666666666666
412477690	1441068071	31.24468322862535	122.5176411765486	12.0	184.12222222222223	179.55555555555557
412477690	1441068072	31.244620660907547	122.51763947066318	12.0	183.97777777777776	179.44444444444446
412477690	1441068073	31.24455731720409	122.51763785496647	12.0	183.83333333333334	179.33333333333334
412477690	1441068074	31.244493634496983	122.51763627455752	12.0	183.6888888888889	179.22222222222223
412477690	1441068075	31.244430049768276	122.5176346745356	12.0	183.54444444444445	179.11111111111111
412477690	1441068076	31.244367	122.51763300000002	12.0	183.4	179.0
412477690	1441068077	31.244304840778483	122.51763120702043	12.0	183.32727272727274	179.0
412477690	1441068078	31.244243602107137	122.5176292955473	12.0	183.25454545454548	179.0
412477690	1441068079	31.244183232593613	122.51762727650123	12.0	183.18181818181822	179.0
412477690	1441068080	31.24412368084558	122.51762516080285	12.0	183.10909090909092	179.0
412477690	1441068081	31.24406489547069	122.51762295937269	12.0	183.03636363636366	179.0
412477690	1441068082	31.244006825076582	122.51762068313131	12.0	182.96363636363637	179.0
412477690	1441068083	31.24394941827093	122.51761834299917	12.0	182.8909090909091	179.0
412477690	1441068084	31.243892623661385	122.5176159498968	12.0	182.8181818181818	179.0
412477690	1441068085	31.24383638985558	122.51761351474462	12.0	182.74545454545455	179.0
412477690	1441068086	31.243780665461177	122.51761104846308	12.0	182.6727272727273	179.0
412477690	1441068087	31.24372539908583	122.51760856197258	12.0	182.60000000000002	179.0
412477690	1441068088	31.243670539337177	122.51760606619351	12.0	182.52727272727276	179.0
412477690	1441068089	31.243616034822846	122.5176035720462	12.0	182.45454545454547	179.0
412477690	1441068090	31.2435618341505	122.51760109045102	12.0	182.3818181818182	179.0
412477690	1441068091	31.243507885927784	122.5175986323283	12.0	182.3090909090909	179.0
412477690	1441068092	31.243454138762342	122.5175962085983	12.0	182.23636363636365	179.0
412477690	1441068093	31.243400541261796	122.51759383018133	12.0	182.16363636363639	179.0
412477690	1441068094	31.24334704203381	122.51759150799764	12.0	182.09090909090912	179.0
412477690	1441068095	31.243293589685987	122.51758925296745	12.0	182.01818181818183	179.0
412477690	1441068096	31.243240132825996	122.517587076011	12.0	181.94545454545457	179.0
412477690	1441068097	31.24318662006145	122.51758498804844	12.0	181.87272727272727	179.0
412477690	1441068098	31.243133000000007	122.517583	12.0	181.8	179.0
412477690	1441068099	31.243079224657535	122.51758111876856	11.99	181.74	179.1
412477690	1441068100	31.243025259683034	122.5175793351881	11.98	181.68000000000004	179.2
412477690	1441068101	31.242971074133692	122.51757763607544	11.97	181.62	179.3
412477690	1441068102	31.242916637066763	122.51757600824735	11.96	181.56	179.4
412477690	1441068103	31.242861917539468	122.51757443852067	11.95	181.5	179.5
412477690	1441068104	31.242806884609003	122.51757291371227	11.94	181.44	179.6
412477690	1441068105	31.24275150733261	122.51757142063907	11.93	181.38000000000002	179.7
412477690	1441068106	31.242695754767492	122.51756994611796	11.92	181.32	179.8
412477690	1441068107	31.242639595970896	122.51756847696596	11.91	181.26	179.9
412477690	1441068108	31.242583	122.51756700000001	11.9	181.2	180.0
412477690	1441068109	31.242525960798382	122.51756550041782	11.911111111111111	181.35555555555555	180.0
412477690	1441068110	31.242468571854946	122.5175639569397	11.922222222222222	181.5111111111111	180.0
412477690	1441068111	31.2424109515449	122.51756234666667	11.933333333333334	181.66666666666669	180.0
412477690	1441068112	31.242353218243498	122.51756064669982	11.944444444444445	181.82222222222222	180.0
412477690	1441068113	31.242295490326	122.51755883414033	11.955555555555556	181.97777777777776	180.0
412477690	1441068114	31.242237886167658	122.51755688608932	11.966666666666667	182.13333333333333	180.0
412477690	1441068115	31.2421805241437	122.51755477964808	11.977777777777778	182.2888888888889	180.0
412477690	1441068116	31.242123522629388	122.51755249191787	11.988888888888889	182.44444444444443	180.0
412477690	1441068117	31.242067000000002	122.51755	12.0	182.6	180.0
412477690	1441068118	31.242011037475837	122.51754728918306	12.0	182.54	180.0
412477690	1441068119	31.24195556765751	122.5175443775045	12.0	182.48	180.0
412477690	1441068120	31.24190048599068	122.51754129118895	12.0	182.42	180.0
412477690	1441068121	31.241845687920986	122.51753805646095	12.0	182.36	180.0
412477690	1441068122	31.241791068894127	122.517534699545	12.0	182.3	180.0
412477690	1441068123	31.241736524355733	122.51753124666553	12.0	182.23999999999998	180.0
412477690	1441068124	31.241681949751467	122.51752772404697	12.0	182.17999999999998	180.0
412477690	1441068125	31.241627240527	122.51752415791367	12.0	182.12	180.0
412477690	1441068126	31.24157229212794	122.51752057448994	12.0	182.06	180.0
412477690	1441068127	31.241517	122.51751699999998	12.0	182.0	180.0
412477690	1441068128	31.241461287417106	122.5175134561523	11.99	181.97	180.0
412477690	1441068129	31.241405188966556	122.51750994659217	11.98	181.94	180.0
412477690	1441068130	31.24134876706397	122.51750647044902	11.97	181.91	180.0
412477690	1441068131	31.241292084124932	122.5175030268524	11.96	181.88	180.0
412477690	1441068132	31.241235202565083	122.51749961493176	11.95	181.85	180.0
412477690	1441068133	31.241178184800017	122.5174962338166	11.94	181.82	180.0
412477690	1441068134	31.241121093245354	122.51749288263639	11.93	181.79	180.0
412477690	1441068135	31.241063990316718	122.51748956052056	11.92	181.76	180.0
412477690	1441068136	31.241006938429724	122.51748626659862	11.91	181.73	180.0
412477690	1441068137	31.24095	122.51748300000001	11.9	181.7	180.0
412477690	1441068138	31.24089322577706	122.5174797596197	11.904761904761905	181.78095238095239	180.0
412477690	1441068139	31.240836619846096	122.51747654341482	11.90952380952381	181.86190476190475	180.0
412477690	1441068140	31.240780174626174	122.51747334910799	11.914285714285715	181.94285714285715	180.0
412477690	1441068141	31.24072388253637	122.51747017442186	11.91904761904762	182.02380952380952	180.0
412477690	1441068142	31.240667735995753	122.51746701707908	11.923809523809524	182.1047619047619	180.0
412477690	1441068143	31.240611727423403	122.51746387480233	11.928571428571429	182.18571428571428	180.0
412477690	1441068144	31.240555849238408	122.51746074531425	11.933333333333334	182.26666666666665	180.0
412477690	1441068145	31.24050009385982	122.51745762633753	11.938095238095238	182.34761904761905	180.0
412477690	1441068146	31.24044445370672	122.51745451559484	11.942857142857143	182.42857142857142	180.0
412477690	1441068147	31.240388921198186	122.51745141080885	11.947619047619048	182.5095238095238	180.0
412477690	1441068148	31.240333488753283	122.51744830970229	11.952380952380953	182.5904761904762	180.0
412477690	1441068149	31.240278148791102	122.51744520999782	11.957142857142857	182.67142857142858	180.0
412477690	1441068150	31.240222893730696	122.51744210941816	11.961904761904762	182.75238095238097	180.0
412477690	1441068151	31.240167715991134	122.51743900568599	11.966666666666667	182.83333333333334	180.0
412477690	1441068152	31.240112607991488	122.51743589652406	11.971428571428572	182.91428571428574	180.0
412477690	1441068153	31.240057562150852	122.51743277965508	11.976190476190476	182.9952380952381	180.0
412477690	1441068154	31.24000257088828	122.51742965280178	11.980952380952381	183.0761904761905	180.0
412477690	1441068155	31.23994762662283	122.51742651368687	11.985714285714286	183.15714285714287	180.0
412477690	1441068156	31.239892721773607	122.51742336003309	11.99047619047619	183.23809523809527	180.0
412477690	1441068157	31.239837848759624	122.51742018956324	11.995238095238095	183.31904761904764	180.0
412477690	1441068158	31.239782999999992	122.51741700000001	12.0	183.4	180.0
412477690	1441068159	31.239728166735194	122.51741378851293	12.01	183.48000000000002	180.0
412477690	1441068160	31.239673335491336	122.51741055005854	12.02	183.56	180.0
412477690	1441068161	31.23961849161598	122.51740727904013	12.03	183.64000000000001	180.0
412477690	1441068162	31.23956362045667	122.51740396986104	12.04	183.72	180.0
412477690	1441068163	31.239508707360937	122.51740061692462	12.05	183.8	180.0
412477690	1441068164	31.239453737676335	122.51739721463419	12.06	183.88000000000002	180.0
412477690	1441068165	31.239398696750406	122.51739375739312	12.07	183.96	180.0
412477690	1441068166	31.239343569930686	122.5173902396048	12.08	184.04	180.0
412477690	1441068167	31.239288342564677	122.51738665567262	12.09	184.12	180.0
412477690	1441068168	31.23923299999998	122.517383	12.1	184.2	180.0
412477690	1441068169	31.239177530491496	122.51737926954799	12.093103448275862	184.08620689655172	179.9655172413793
412477690	1441068170	31.239121933923776	122.51737547150839	12.086206896551724	183.97241379310344	179.93103448275863
412477690	1441068171	31.239066213088773	122.51737161563052	12.079310344827586	183.85862068965517	179.89655172413794
412477690	1441068172	31.239010370778416	122.51736771166378	12.072413793103449	183.7448275862069	179.86206896551724
412477690	1441068173	31.23895440978468	122.51736376935747	12.06551724137931	183.63103448275862	179.82758620689657
412477690	1441068174	31.23889833289949	122.51735979846096	12.058620689655172	183.51724137931035	179.79310344827587
412477690	1441068175	31.2388421429148	122.51735580872347	12.051724137931034	183.40344827586208	179.75862068965517
412477690	1441068176	31.23878584262258	122.51735180989431	12.044827586206896	183.28965517241377	179.72413793103448
412477690	1441068177	31.238729434814758	122.5173478117227	12.037931034482758	183.17586206896553	179.6896551724138
412477690	1441068178	31.238672922283317	122.51734382395787	12.03103448275862	183.06206896551723	179.6551724137931
412477690	1441068179	31.238616307820166	122.51733985634901	12.024137931034483	182.94827586206895	179.6206896551724
412477690	1441068180	31.2385595942173	122.51733591864532	12.017241379310345	182.8344827586207	179.58620689655174
412477690	1441068181	31.23850278426667	122.5173320205959	12.010344827586207	182.7206896551724	179.55172413793105
412477690	1441068182	31.238445880760246	122.5173281719499	12.00344827586207	182.60689655172413	179.51724137931035
412477690	1441068183	31.238388886489947	122.51732438245642	11.99655172413793	182.4931034482759	179.48275862068968
412477690	1441068184	31.23833180424776	122.51732066186455	11.989655172413793	182.3793103448276	179.44827586206898
412477690	1441068185	31.238274636825636	122.51731701992328	11.982758620689655	182.2655172413793	179.41379310344828
412477690	1441068186	31.238217387015546	122.51731346638172	11.975862068965517	182.15172413793104	179.37931034482762
412477690	1441068187	31.23816005760945	122.51731001098882	11.96896551724138	182.03793103448277	179.34482758620692
412477690	1441068188	31.238102651399302	122.51730666349357	11.962068965517242	181.9241379310345	179.31034482758622
412477690	1441068189	31.238045171177085	122.51730343364493	11.955172413793104	181.81034482758622	179.27586206896552
412477690	1441068190	31.237987619734728	122.51730033119185	11.948275862068966	181.69655172413795	179.24137931034483
412477690	1441068191	31.237929999864228	122.51729736588317	11.941379310344828	181.58275862068967	179.20689655172416
412477690	1441068192	31.23787231435753	122.51729454746783	11.93448275862069	181.46896551724137	179.17241379310346
412477690	1441068193	31.237814566006623	122.51729188569465	11.927586206896551	181.35517241379313	179.13793103448276
412477690	1441068194	31.237756757603442	122.51728939031248	11.920689655172414	181.24137931034485	179.10344827586206
412477690	1441068195	31.23769889193997	122.51728707107016	11.913793103448276	181.12758620689655	179.06896551724137
412477690	1441068196	31.23764097180817	122.51728493771641	11.906896551724138	181.0137931034483	179.0344827586207
412477690	1441068197	31.237582999999994	122.517283	11.9	180.9	179.0
412477690	1441068198	31.23752499525348	122.51728125814206	11.91	181.02	179.1
412477690	1441068199	31.237467040090795	122.51727967425303	11.92	181.14000000000001	179.2
412477690	1441068200	31.23740923298027	122.51727820091588	11.93	181.26000000000002	179.3
412477690	1441068201	31.23735167239009	122.51727679071371	11.94	181.38000000000002	179.4
412477690	1441068202	31.237294456788568	122.51727539622964	11.95	181.5	179.5
412477690	1441068203	31.237237684643944	122.51727397004699	11.96	181.62	179.6
412477690	1441068204	31.237181454424512	122.51727246474913	11.97	181.73999999999998	179.7
412477690	1441068205	31.237125864598514	122.51727083291959	11.98	181.86	179.8
412477690	1441068206	31.23707101363426	122.51726902714196	11.99	181.98	179.9
412477690	1441068207	31.237016999999994	122.51726699999999	12.0	182.1	180.0
412477690	1441068208	31.23696387988322	122.51726471645135	11.99090909090909	182.23636363636362	180.0
412477690	1441068209	31.236911540348267	122.51726219094934	11.981818181818182	182.37272727272727	180.0
412477690	1441068210	31.23685982617867	122.51725945032119	11.972727272727273	182.5090909090909	180.0
412477690	1441068211	31.23680858215802	122.517256521394	11.963636363636363	182.64545454545456	180.0
412477690	1441068212	31.236757653069798	122.51725343099487	11.954545454545455	182.78181818181818	180.0
412477690	1441068213	31.23670688369759	122.51725020595082	11.945454545454545	182.9181818181818	180.0
412477690	1441068214	31.236656118824904	122.51724687308884	11.936363636363637	183.05454545454546	180.0
412477690	1441068215	31.23660520323527	122.51724345923587	11.927272727272728	183.1909090909091	180.0
412477690	1441068216	31.236553981712227	122.51723999121883	11.918181818181818	183.32727272727274	180.0
412477690	1441068217	31.2365022990393	122.51723649586461	11.90909090909091	183.46363636363637	180.0
412477690	1441068218	31.236449999999998	122.51723300000002	11.9	183.6	180.0
412477690	1441068219	31.236396970416024	122.51722952653668	11.91	183.42000000000002	179.9
412477690	1441068220	31.236343260261727	122.5172260827255	11.92	183.24	179.8
412477690	1441068221	31.236288960549647	122.51722267190227	11.93	183.06	179.7
412477690	1441068222	31.236234162292305	122.51721929740269	11.94	182.88	179.6
412477690	1441068223	31.23617895650224	122.51721596256245	11.95	182.70000000000002	179.5
412477690	1441068224	31.23612343419199	122.51721267071726	11.96	182.52	179.4
412477690	1441068225	31.236067686374092	122.51720942520278	11.97	182.34	179.3
412477690	1441068226	31.2360118040611	122.51720622935467	11.98	182.16000000000003	179.2
412477690	1441068227	31.235955878265546	122.51720308650854	11.99	181.98	179.1
412477690	1441068228	31.235899999999994	122.5172	12.0	181.8	179.0
412477690	1441068229	31.235844243705092	122.51719697251	12.0	181.85000000000002	179.0
412477690	1441068230	31.23578861753378	122.51719400410062	12.0	181.9	179.0
412477690	1441068231	31.23573311306717	122.51719109417928	12.0	181.95000000000002	179.0
412477690	1441068232	31.235677721886294	122.51718824215345	12.0	182.0	179.0
412477690	1441068233	31.23562243557222	122.51718544743053	12.0	182.05	179.0
412477690	1441068234	31.235567245706036	122.51718270941798	12.0	182.10000000000002	179.0
412477690	1441068235	31.23551214386878	122.51718002752322	12.0	182.15	179.0
412477690	1441068236	31.235457121641513	122.51717740115372	12.0	182.20000000000002	179.0
412477690	1441068237	31.2354021706053	122.51717482971691	12.0	182.25	179.0
412477690	1441068238	31.235347282341205	122.5171723126202	12.0	182.3	179.0
412477690	1441068239	31.235292448430297	122.51716984927108	12.0	182.35	179.0
412477690	1441068240	31.235237660453627	122.517167439077	12.0	182.4	179.0
412477690	1441068241	31.23518290999225	122.51716508144538	12.0	182.45	179.0
412477690	1441068242	31.235128188627243	122.5171627757837	12.0	182.5	179.0
412477690	1441068243	31.235073487939644	122.51716052149942	12.0	182.54999999999998	179.0
412477690	1441068244	31.23501879951052	122.517158318	12.0	182.60000000000002	179.0
412477690	1441068245	31.234964114920935	122.51715616469288	12.0	182.65	179.0
412477690	1441068246	31.23490942575196	122.51715406098553	12.0	182.70000000000002	179.0
412477690	1441068247	31.234854723584625	122.51715200628543	12.0	182.75	179.0
412477690	1441068248	31.234800000000007	122.51715000000002	12.0	182.8	179.0
412477690	1441068249	31.23474523953548	122.51714804013166	12.0	182.75555555555556	179.11111111111111
412477690	1441068250	31.234690398553774	122.51714611906223	12.0	182.71111111111114	179.22222222222223
412477690	1441068251	31.234635426373924	122.51714422776854	12.0	182.66666666666666	179.33333333333334
412477690	1441068252	31.23458027231497	122.51714235722741	12.0	182.62222222222223	179.44444444444446
412477690	1441068253	31.234524885695954	122.51714049841567	12.0	182.57777777777778	179.55555555555557
412477690	1441068254	31.23446921583592	122.51713864231013	12.0	182.53333333333333	179.66666666666666
412477690	1441068255	31.234413212053887	122.51713677988775	12.0	182.48888888888888	179.77777777777777
412477690	1441068256	31.234356823668904	122.51713490212538	12.0	182.44444444444443	179.88888888888889
412477690	1441068257	31.234299999999998	122.517133	12.0	182.4	180.0
412477690	1441068258	31.234242712027314	122.51713106573595	12.0	182.3714285714286	180.0
412477690	1441068259	31.234185017375466	122.51712909654725	12.0	182.34285714285713	180.0
412477690	1441068260	31.234126995330207	122.51712709089537	12.0	182.31428571428572	180.0
412477690	1441068261	31.23406872517727	122.51712504724172	12.0	182.2857142857143	180.0
412477690	1441068262	31.234010286202405	122.51712296404779	12.0	182.25714285714287	180.0
412477690	1441068263	31.233951757691337	122.517120839775	12.0	182.22857142857143	180.0
412477690	1441068264	31.233893218929854	122.51711867288483	12.0	182.20000000000002	180.0
412477690	1441068265	31.23383474920369	122.51711646183868	12.0	182.17142857142858	180.0
412477690	1441068266	31.233776427798603	122.51711420509801	12.0	182.14285714285714	180.0
412477690	1441068267	31.23371833400035	122.51711190112425	12.0	182.11428571428573	180.0
412477690	1441068268	31.23366054709469	122.51710954837888	12.0	182.0857142857143	180.0
412477690	1441068269	31.233603146367386	122.51710714532334	12.0	182.05714285714288	180.0
412477690	1441068270	31.23354621110421	122.51710469041899	12.0	182.02857142857144	180.0
412477690	1441068271	31.23348982059093	122.51710218212735	12.0	182.0	180.0
412477690	1441068272	31.233434054113317	122.5170996189098	12.0	181.9714285714286	180.0
412477690	1441068273	31.233378990957117	122.51709699922777	12.0	181.94285714285715	180.0
412477690	1441068274	31.23332471040815	122.5170943215427	12.0	181.9142857142857	180.0
412477690	1441068275	31.233271291752178	122.51709158431598	12.0	181.8857142857143	180.0
412477690	1441068276	31.233218814274966	122.51708878600903	12.0	181.8571428571429	180.0
412477690	1441068277	31.233167357262314	122.51708592508325	12.0	181.82857142857142	180.0
412477690	1441068278	31.233116999999993	122.517083	12.0	181.8	180.0
412477690	1441068279	31.233067747417284	122.51708000933868	12.01	181.84	180.0
412477690	1441068280	31.233019307017386	122.51707695215052	12.02	181.88	180.0
412477690	1441068281	31.232971311946997	122.51707382760482	12.03	181.92000000000002	180.0
412477690	1441068282	31.232923395352802	122.51707063487086	12.04	181.96	180.0
412477690	1441068283	31.23287519038145	122.51706737311797	12.05	182.0	180.0
412477690	1441068284	31.2328263301796	122.51706404151555	12.06	182.04	180.0
412477690	1441068285	31.232776447893897	122.51706063923307	12.07	182.07999999999998	180.0
412477690	1441068286	31.232725176671	122.51705716543994	12.08	182.12	180.0
412477690	1441068287	31.232672149657493	122.51705361930571	12.09	182.16	180.0
412477690	1441068288	31.232617	122.51705	12.1	182.2	180.0
412477690	1441068289	31.23255950130701	122.51704631081245	12.088888888888889	182.22222222222223	180.0
412477690	1441068290	31.232499989034444	122.51704257151282	12.077777777777778	182.24444444444444	180.0
412477690	1441068291	31.232438939100156	122.51703880599085	12.066666666666666	182.26666666666665	180.0
412477690	1441068292	31.232376827422016	122.51703503813619	12.055555555555555	182.2888888888889	180.0
412477690	1441068293	31.232314129917917	122.51703129183831	12.044444444444444	182.3111111111111	180.0
412477690	1441068294	31.232251322505725	122.51702759098656	12.033333333333333	182.33333333333334	180.0
412477690	1441068295	31.23218888110338	122.5170239594702	12.022222222222222	182.35555555555555	180.0
412477690	1441068296	31.232127281628824	122.51702042117832	12.011111111111111	182.37777777777777	180.0
412477690	1441068297	31.232067000000008	122.517017	12.0	182.4	180.0
412477690	1441068298	31.232008379157865	122.51701371161315	12.0	182.5090909090909	180.0
412477690	1441068299	31.231951230135195	122.5170105388518	12.0	182.61818181818182	180.0
412477690	1441068300	31.231895230987735	122.51700745633913	12.0	182.72727272727275	180.0
412477690	1441068301	31.231840059771205	122.51700443869838	12.0	182.83636363636364	180.0
412477690	1441068302	31.231785394541333	122.51700146055293	12.0	182.94545454545454	180.0
412477690	1441068303	31.2317309133538	122.51699849652618	12.0	183.05454545454546	180.0
412477690	1441068304	31.23167629426431	122.51699552124171	12.0	183.16363636363636	180.0
412477690	1441068305	31.231621215328516	122.51699250932309	12.0	183.27272727272725	180.0
412477690	1441068306	31.23156535460211	122.51698943539404	12.0	183.3818181818182	180.0
412477690	1441068307	31.231508390140718	122.51698627407838	12.0	183.4909090909091	180.0
412477690	1441068308	31.231449999999988	122.516983	12.0	183.6	180.0
412477690	1441068309	31.231389966196673	122.51697959564034	12.0	183.5222222222222	180.0
412477690	1441068310	31.23132848659199	122.51697607491067	12.0	183.44444444444446	180.0
412477690	1441068311	31.23126586300828	122.51697245957969	12.0	183.36666666666667	180.0
412477690	1441068312	31.231202397267918	122.51696877141596	12.0	183.2888888888889	180.0
412477690	1441068313	31.231138391193277	122.516965032188	12.0	183.2111111111111	180.0
412477690	1441068314	31.231074146606755	122.51696126366414	12.0	183.13333333333333	180.0
412477690	1441068315	31.23100996533075	122.51695748761274	12.0	183.05555555555554	180.0
412477690	1441068316	31.230946149187687	122.516953725802	12.0	182.9777777777778	180.0
412477690	1441068317	31.230882999999995	122.51695	12.0	182.9	180.0
412477690	1441068318	31.23082076242761	122.51694632790887	12.003225806451614	182.90967741935484	179.96774193548387
412477690	1441068319	31.230759452480445	122.51694271096719	12.006451612903225	182.9193548387097	179.93548387096774
412477690	1441068320	31.23069902900589	122.51693914654749	12.009677419354839	182.92903225806452	179.90322580645162
412477690	1441068321	31.230639450851374	122.51693563202248	12.012903225806452	182.93870967741935	179.8709677419355
412477690	1441068322	31.230580676864268	122.51693216476481	12.016129032258064	182.94838709677418	179.83870967741936
412477690	1441068323	31.23052266589198	122.51692874214712	12.019354838709678	182.95806451612904	179.8064516129032
412477690	1441068324	31.230465376781915	122.51692536154212	12.022580645161291	182.96774193548387	179.7741935483871
412477690	1441068325	31.23040876838144	122.5169220203225	12.025806451612903	182.9774193548387	179.74193548387098
412477690	1441068326	31.230352799537958	122.51691871586094	12.029032258064516	182.98709677419356	179.70967741935485
412477690	1441068327	31.230297429098876	122.51691544553019	12.032258064516128	182.9967741935484	179.6774193548387
412477690	1441068328	31.230242615911553	122.516912206703	12.035483870967742	183.00645161290322	179.6451612903226
412477690	1441068329	31.230188318823398	122.51690899675205	12.038709677419355	183.01612903225805	179.61290322580646
412477690	1441068330	31.230134496681792	122.51690581305012	12.041935483870967	183.0258064516129	179.58064516129033
412477690	1441068331	31.230081108334087	122.51690265296999	12.04516129032258	183.03548387096774	179.54838709677418
412477690	1441068332	31.230028112627704	122.51689951388445	12.048387096774194	183.04516129032257	179.51612903225808
412477690	1441068333	31.229975468409997	122.51689639316623	12.051612903225806	183.05483870967743	179.48387096774195
412477690	1441068334	31.22992313452837	122.51689328818817	12.05483870967742	183.06451612903226	179.45161290322582
412477690	1441068335	31.229871069830175	122.51689019632305	12.058064516129033	183.0741935483871	179.41935483870967
412477690	1441068336	31.229819233162775	122.51688711494371	12.061290322580644	183.08387096774194	179.38709677419357
412477690	1441068337	31.229767583373587	122.51688404142294	12.064516129032258	183.09354838709677	179.35483870967744
412477690	1441068338	31.22971607930994	122.51688097313362	12.067741935483872	183.1032258064516	179.3225806451613
412477690	1441068339	31.229664679819237	122.51687790744859	12.070967741935483	183.11290322580643	179.29032258064515
412477690	1441068340	31.229613343748824	122.51687484174069	12.074193548387097	183.1225806451613	179.25806451612902
412477690	1441068341	31.22956202994607	122.51687177338276	12.077419354838709	183.13225806451612	179.22580645161293
412477690	1441068342	31.22951069725835	122.51686869974772	12.080645161290322	183.14193548387095	179.1935483870968
412477690	1441068343	31.22945930453303	122.51686561820841	12.083870967741936	183.1516129032258	179.16129032258064
412477690	1441068344	31.229407810617456	122.51686252613779	12.087096774193547	183.16129032258064	179.1290322580645
412477690	1441068345	31.229356174359022	122.51685942090872	12.09032258064516	183.17096774193547	179.0967741935484
412477690	1441068346	31.22930435460506	122.51685629989409	12.093548387096774	183.18064516129033	179.06451612903228
412477690	1441068347	31.229252310202924	122.51685316046688	12.096774193548386	183.19032258064516	179.03225806451613
412477690	1441068348	31.229200000000002	122.51685	12.1	183.20000000000002	179.0
412477690	1441068349	31.229147391325043	122.51684681645091	12.1	183.20769230769233	179.0
412477690	1441068350	31.22909448543255	122.51684361011525	12.1	183.21538461538464	179.0
412477690	1441068351	31.229041292058426	122.51684038187311	12.1	183.22307692307692	179.0
412477690	1441068352	31.228987820938592	122.51683713260462	12.1	183.23076923076923	179.0
412477690	1441068353	31.228934081808944	122.51683386318996	12.1	183.23846153846154	179.0
412477690	1441068354	31.22888008440541	122.51683057450919	12.1	183.24615384615385	179.0
412477690	1441068355	31.2288258384639	122.51682726744247	12.1	183.25384615384618	179.0
412477690	1441068356	31.228771353720322	122.51682394286988	12.1	183.26153846153846	179.0
412477690	1441068357	31.228716639910584	122.51682060167157	12.1	183.26923076923077	179.0
412477690	1441068358	31.2286617067706	122.51681724472762	12.1	183.27692307692308	179.0
412477690	1441068359	31.22860656403629	122.51681387291818	12.1	183.2846153846154	179.0
412477690	1441068360	31.228551221443567	122.51681048712332	12.1	183.2923076923077	179.0
412477690	1441068361	31.228495688728355	122.51680708822315	12.1	183.3	179.0
412477690	1441068362	31.228439975626543	122.5168036770978	12.1	183.30769230769232	179.0
412477690	1441068363	31.228384091874076	122.5168002546273	12.1	183.31538461538463	179.0
412477690	1441068364	31.228328047206837	122.51679682169181	12.1	183.32307692307694	179.0
412477690	1441068365	31.22827185136078	122.5167933791714	12.1	183.33076923076925	179.0
412477690	1441068366	31.22821551407179	122.51678992794615	12.1	183.33846153846153	179.0
412477690	1441068367	31.228159045075785	122.51678646889616	12.1	183.34615384615384	179.0
412477690	1441068368	31.228102454108708	122.51678300290146	12.1	183.35384615384618	179.0
412477690	1441068369	31.228045750906457	122.51677953084219	12.1	183.3615384615385	179.0
412477690	1441068370	31.227988945204938	122.51677605359842	12.1	183.36923076923077	179.0
412477690	1441068371	31.227932046740104	122.51677257205019	12.1	183.37692307692308	179.0
412477690	1441068372	31.227875065247858	122.51676908707756	12.1	183.3846153846154	179.0
412477690	1441068373	31.227818010464098	122.51676559956063	12.1	183.3923076923077	179.0
412477690	1441068374	31.227760892124763	122.51676211037947	12.1	183.4	179.0
412477690	1441068375	31.227703719965778	122.51675862041411	12.1	183.40769230769232	179.0
412477690	1441068376	31.227646503723054	122.51675513054462	12.1	183.41538461538462	179.0
412477690	1441068377	31.22758925313251	122.51675164165104	12.1	183.42307692307693	179.0
412477690	1441068378	31.22753197793007	122.51674815461344	12.1	183.43076923076924	179.0
412477690	1441068379	31.22747468785165	122.51674467031184	12.1	183.43846153846155	179.0
412477690	1441068380	31.227417392633193	122.51674118962627	12.1	183.44615384615383	179.0
412477690	1441068381	31.227360102010596	122.51673771343685	12.1	183.45384615384614	179.0
412477690	1441068382	31.22730282571979	122.51673424262353	12.1	183.46153846153848	179.0
412477690	1441068383	31.2272455734967	122.51673077806637	12.1	183.4692307692308	179.0
412477690	1441068384	31.227188355077264	122.51672732064543	12.1	183.4769230769231	179.0
412477690	1441068385	31.227131180197368	122.5167238712407	12.1	183.48461538461538	179.0
412477690	1441068386	31.22707405859298	122.5167204307322	12.1	183.4923076923077	179.0
412477690	1441068387	31.227017000000004	122.51671700000001	12.1	183.5	179.0
412477690	1441068388	31.22696001225741	122.51671358005673	12.104761904761904	183.5	179.0
412477690	1441068389	31.226903095616493	122.51671017244574	12.10952380952381	183.5	179.0
412477690	1441068390	31.226846248431535	122.51670677884297	12.114285714285714	183.5	179.0
412477690	1441068391	31.2267894690569	122.51670340092447	12.119047619047619	183.5	179.0
412477690	1441068392	31.226732755846875	122.51670004036615	12.123809523809523	183.5	179.0
412477690	1441068393	31.22667610715577	122.516696698844	12.128571428571428	183.5	179.0
412477690	1441068394	31.22661952133794	122.51669337803398	12.133333333333333	183.5	179.0
412477690	1441068395	31.22656299674769	122.51669007961203	12.138095238095238	183.5	179.0
412477690	1441068396	31.226506531739336	122.51668680525417	12.142857142857142	183.5	179.0
412477690	1441068397	31.226450124667192	122.51668355663634	12.147619047619047	183.5	179.0
412477690	1441068398	31.226393773885608	122.51668033543444	12.152380952380952	183.5	179.0
412477690	1441068399	31.22633747774887	122.51667714332444	12.157142857142857	183.5	179.0
412477690	1441068400	31.22628123461132	122.51667398198232	12.161904761904761	183.5	179.0
412477690	1441068401	31.226225042827277	122.51667085308398	12.166666666666666	183.5	179.0
412477690	1441068402	31.226168900751055	122.51666775830537	12.17142857142857	183.5	179.0
412477690	1441068403	31.226112806736975	122.51666469932243	12.176190476190476	183.5	179.0
412477690	1441068404	31.226056759139357	122.51666167781107	12.18095238095238	183.5	179.0
412477690	1441068405	31.226000756312533	122.51665869544725	12.185714285714285	183.5	179.0
412477690	1441068406	31.225944796610825	122.51665575390685	12.19047619047619	183.5	179.0
412477690	1441068407	31.225888878388524	122.51665285486578	12.195238095238095	183.5	179.0
412477690	1441068408	31.225832999999998	122.51665	12.2	183.5	179.0
412477690	1441068409	31.22577715979497	122.5166471902945	12.192307692307692	183.4589743589744	178.94871794871796
412477690	1441068410	31.225721356105	122.51664442397079	12.184615384615384	183.41794871794875	178.89743589743588
412477690	1441068411	31.22566558725709	122.51664169855944	12.176923076923076	183.37692307692308	178.84615384615384
412477690	1441068412	31.225609851578213	122.51663901159107	12.169230769230769	183.33589743589744	178.7948717948718
412477690	1441068413	31.22555414739535	122.51663636059627	12.161538461538461	183.2948717948718	178.74358974358975
412477690	1441068414	31.225498473035536	122.51663374310567	12.153846153846153	183.25384615384618	178.69230769230768
412477690	1441068415	31.225442826825706	122.51663115664988	12.146153846153846	183.21282051282054	178.64102564102564
412477690	1441068416	31.22538720709287	122.51662859875955	12.138461538461538	183.17179487179487	178.5897435897436
412477690	1441068417	31.225331612163995	122.51662606696529	12.13076923076923	183.13076923076923	178.53846153846155
412477690	1441068418	31.225276040366108	122.51662355879775	12.123076923076923	183.0897435897436	178.48717948717947
412477690	1441068419	31.225220490026167	122.5166210717876	12.115384615384615	183.04871794871798	178.43589743589743
412477690	1441068420	31.225164959471172	122.51661860346545	12.107692307692307	183.00769230769234	178.3846153846154
412477690	1441068421	31.225109447028096	122.51661615136197	12.1	182.96666666666667	178.33333333333334
412477690	1441068422	31.225053951023938	122.51661371300783	12.092307692307692	182.92564102564103	178.28205128205127
412477690	1441068423	31.224998469785696	122.51661128593369	12.084615384615384	182.8846153846154	178.23076923076923
412477690	1441068424	31.224943001640323	122.51660886767026	12.076923076923077	182.84358974358977	178.17948717948718
412477690	1441068425	31.224887544914832	122.51660645574817	12.069230769230769	182.80256410256413	178.12820512820514
412477690	1441068426	31.2248320979362	122.51660404769814	12.061538461538461	182.76153846153846	178.07692307692307
412477690	1441068427	31.224776659031424	122.51660164105083	12.053846153846154	182.72051282051282	178.02564102564102
412477690	1441068428	31.22472122652747	122.51659923333699	12.046153846153846	182.67948717948718	177.97435897435898
412477690	1441068429	31.22466579875134	122.51659682208727	12.038461538461538	182.63846153846154	177.92307692307693
412477690	1441068430	31.224610374030007	122.51659440483243	12.03076923076923	182.5974358974359	177.87179487179486
412477690	1441068431	31.224554950690454	122.51659197910317	12.023076923076923	182.55641025641026	177.82051282051282
412477690	1441068432	31.224499527059685	122.51658954243018	12.015384615384615	182.51538461538462	177.76923076923077
412477690	1441068433	31.224444101464663	122.51658709234422	12.007692307692308	182.47435897435898	177.71794871794873
412477690	1441068434	31.224388672232397	122.51658462637602	12.0	182.43333333333334	177.66666666666666
412477690	1441068435	31.224333237689848	122.51658214205632	11.992307692307692	182.3923076923077	177.6153846153846
412477690	1441068436	31.224277796164007	122.51657963691586	11.984615384615385	182.35128205128206	177.56410256410257
412477690	1441068437	31.22422234598188	122.51657710848541	11.976923076923077	182.31025641025641	177.51282051282053
412477690	1441068438	31.224166885470414	122.51657455429567	11.96923076923077	182.26923076923077	177.46153846153845
412477690	1441068439	31.224111412956617	122.51657197187748	11.961538461538462	182.22820512820513	177.4102564102564
412477690	1441068440	31.22405592676745	122.51656935876156	11.953846153846154	182.1871794871795	177.35897435897436
412477690	1441068441	31.22400042522993	122.51656671247869	11.946153846153846	182.14615384615385	177.30769230769232
412477690	1441068442	31.22394490667101	122.51656403055969	11.938461538461539	182.1051282051282	177.25641025641025
412477690	1441068443	31.223889369417698	122.51656131053531	11.930769230769231	182.06410256410257	177.2051282051282
412477690	1441068444	31.223833811796947	122.51655854993635	11.923076923076923	182.02307692307693	177.15384615384616
412477690	1441068445	31.22377823213576	122.5165557462936	11.915384615384616	181.9820512820513	177.10256410256412
412477690	1441068446	31.22372262876111	122.51655289713788	11.907692307692308	181.94102564102565	177.05128205128204
412477690	1441068447	31.223666999999995	122.51655000000001	11.9	181.9	177.0
412477690	1441068448	31.223611342489733	122.5165470551385	11.905000000000001	181.78500000000003	176.95000000000002
412477690	1441068449	31.223555646109062	122.51654407372277	11.91	181.67	176.9
412477690	1441068450	31.22349989904711	122.51654106964992	11.915000000000001	181.555	176.85000000000002
412477690	1441068451	31.223444089492983	122.51653805681698	11.92	181.44	176.79999999999998
412477690	1441068452	31.223388205635764	122.51653504912102	11.925	181.325	176.75
412477690	1441068453	31.22333223566458	122.51653206045903	11.93	181.21	176.7
412477690	1441068454	31.22327616776851	122.51652910472797	11.935	181.095	176.65
412477690	1441068455	31.223219990136677	122.51652619582475	11.94	180.98000000000002	176.6
412477690	1441068456	31.223163690958188	122.51652334764634	11.945	180.865	176.55
412477690	1441068457	31.223107258422143	122.51652057408955	11.95	180.75	176.5
412477690	1441068458	31.22305068071766	122.51651788905124	11.955	180.63500000000002	176.45
412477690	1441068459	31.22299394603385	122.51651530642825	11.96	180.51999999999998	176.4
412477690	1441068460	31.222937042559785	122.51651284011727	11.965	180.405	176.35
412477690	1441068461	31.222879958484608	122.51651050401513	11.97	180.29000000000002	176.3
412477690	1441068462	31.22282268199742	122.51650831201846	11.975	180.175	176.25
412477690	1441068463	31.222765201287334	122.516506278024	11.98	180.06	176.20000000000002
412477690	1441068464	31.222707504543425	122.51650441592831	11.985	179.945	176.14999999999998
412477690	1441068465	31.222649579954837	122.51650273962807	11.99	179.83	176.1
412477690	1441068466	31.22259141571066	122.51650126301978	11.995	179.715	176.04999999999998
412477690	1441068467	31.222533000000002	122.5165	12.0	179.6	176.0
412477690	1441068468	31.222474328297864	122.51649896024892	11.996774193548386	179.6	176.0
412477690	1441068469	31.222415425222916	122.51649813658183	11.993548387096775	179.6	176.0
412477690	1441068470	31.222356322679765	122.5164975175976	11.990322580645161	179.6	176.0
412477690	1441068471	31.222297052572976	122.51649709189526	11.987096774193548	179.6	176.0
412477690	1441068472	31.222237646807116	122.51649684807384	11.983870967741936	179.6	176.0
412477690	1441068473	31.222178137286775	122.51649677473236	11.980645161290322	179.6	176.0
412477690	1441068474	31.22211855591656	122.51649686046991	11.977419354838709	179.6	176.0
412477690	1441068475	31.222058934600998	122.51649709388558	11.974193548387097	179.6	176.0
412477690	1441068476	31.221999305244744	122.51649746357852	11.970967741935484	179.6	176.0
412477690	1441068477	31.221939699752326	122.51649795814785	11.967741935483872	179.6	176.0
412477690	1441068478	31.221880150028376	122.51649856619281	11.964516129032258	179.6	176.0
412477690	1441068479	31.221820687977445	122.51649927631259	11.961290322580645	179.6	176.0
412477690	1441068480	31.221761345504127	122.51650007710646	11.958064516129033	179.6	176.0
412477690	1441068481	31.221702154513025	122.51650095717372	11.95483870967742	179.6	176.0
412477690	1441068482	31.22164314690874	122.51650190511364	11.951612903225806	179.6	176.0
412477690	1441068483	31.221584354595844	122.51650290952561	11.948387096774194	179.6	176.0
412477690	1441068484	31.22152580947895	122.51650395900899	11.94516129032258	179.6	176.0
412477690	1441068485	31.22146754346264	122.51650504216322	11.941935483870967	179.6	176.0
412477690	1441068486	31.221409588451536	122.5165061475877	11.938709677419356	179.6	176.0
412477690	1441068487	31.221351976350224	122.5165072638819	11.935483870967742	179.6	176.0
412477690	1441068488	31.22129473906331	122.51650837964537	11.932258064516128	179.6	176.0
412477690	1441068489	31.221237908495393	122.51650948347765	11.929032258064517	179.6	176.0
412477690	1441068490	31.2211815165511	122.51651056397823	11.925806451612903	179.6	176.0
412477690	1441068491	31.221125595135018	122.51651160974674	11.922580645161291	179.6	176.0
412477690	1441068492	31.221070176151763	122.51651260938284	11.919354838709678	179.6	176.0
412477690	1441068493	31.22101529150595	122.51651355148611	11.916129032258064	179.6	176.0
412477690	1441068494	31.220960973102194	122.51651442465625	11.912903225806453	179.6	176.0
412477690	1441068495	31.220907252845098	122.516515217493	11.90967741935484	179.6	176.0
412477690	1441068496	31.220854162639295	122.51651591859601	11.906451612903226	179.6	176.0
412477690	1441068497	31.22080173438938	122.5165165165651	11.903225806451614	179.6	176.0
412477690	1441068498	31.220749999999992	122.51651700000001	11.9	179.6	176.0
412477690	1441068499	31.220698962735867	122.5165173611825	11.922222222222222	179.75555555555556	176.11111111111111
412477690	1441068500	31.22064851130213	122.5165176071223	11.944444444444445	179.91111111111113	176.2222222222222
412477690	1441068501	31.220598505764098	122.51651774851103	11.966666666666667	180.06666666666666	176.33333333333331
412477690	1441068502	31.22054880618701	122.51651779604032	11.988888888888889	180.22222222222223	176.44444444444443
412477690	1441068503	31.220499272636154	122.51651776040178	12.011111111111111	180.3777777777778	176.55555555555557
412477690	1441068504	31.22044976517677	122.51651765228696	12.033333333333333	180.53333333333333	176.66666666666669
412477690	1441068505	31.22040014387413	122.51651748238739	12.055555555555555	180.6888888888889	176.7777777777778
412477690	1441068506	31.22035026879345	122.51651726139458	12.077777777777778	180.84444444444446	176.88888888888889
412477690	1441068507	31.220299999999988	122.51651700000001	12.1	181.0	177.0
412477690	1441068508	31.22024922441606	122.51651670731111	12.096774193548386	180.97419354838712	177.0
412477690	1441068509	31.220197936392072	122.51651638609918	12.093548387096774	180.9483870967742	177.0
412477690	1441068510	31.220146157135556	122.51651603755147	12.09032258064516	180.9225806451613	177.0
412477690	1441068511	31.220093907853993	122.51651566285516	12.087096774193547	180.8967741935484	177.0
412477690	1441068512	31.220041209754886	122.51651526319752	12.083870967741936	180.8709677419355	177.0
412477690	1441068513	31.219988084045735	122.51651483976576	12.080645161290322	180.84516129032258	177.0
412477690	1441068514	31.21993455193404	122.51651439374714	12.077419354838709	180.8193548387097	177.0
412477690	1441068515	31.21988063462729	122.51651392632888	12.074193548387097	180.79354838709676	177.0
412477690	1441068516	31.219826353332994	122.5165134386982	12.070967741935483	180.76774193548388	177.0
412477690	1441068517	31.219771729258653	122.51651293204233	12.067741935483872	180.74193548387095	177.0
412477690	1441068518	31.21971678361178	122.51651240754848	12.064516129032258	180.71612903225807	177.0
412477690	1441068519	31.21966153759987	122.51651186640389	12.061290322580644	180.6903225806452	177.0
412477690	1441068520	31.219606012430425	122.51651130979576	12.058064516129033	180.66451612903225	177.0
412477690	1441068521	31.219550229310943	122.51651073891132	12.05483870967742	180.63870967741937	177.0
412477690	1441068522	31.21949420944893	122.51651015493778	12.051612903225806	180.61290322580643	177.0
412477690	1441068523	31.21943797405191	122.51650955906236	12.048387096774194	180.58709677419355	177.0
412477690	1441068524	31.219381544327373	122.51650895247224	12.04516129032258	180.56129032258065	177.0
412477690	1441068525	31.219324941482828	122.51650833635468	12.041935483870967	180.53548387096774	177.0
412477690	1441068526	31.219268186725778	122.51650771189681	12.038709677419355	180.50967741935483	177.0
412477690	1441068527	31.21921130126373	122.51650708028589	12.035483870967742	180.48387096774192	177.0
412477690	1441068528	31.21915430630421	122.5165064427091	12.032258064516128	180.45806451612904	177.0
412477690	1441068529	31.21909722305472	122.51650580035361	12.029032258064516	180.43225806451613	177.0
412477690	1441068530	31.219040072722766	122.51650515440667	12.025806451612903	180.40645161290323	177.0
412477690	1441068531	31.218982876515852	122.51650450605544	12.022580645161291	180.38064516129032	177.0
412477690	1441068532	31.21892565564151	122.51650385648709	12.019354838709678	180.3548387096774	177.0
412477690	1441068533	31.218868431307246	122.51650320688883	12.016129032258064	180.3290322580645	177.0
412477690	1441068534	31.218811224720557	122.51650255844783	12.012903225806452	180.30322580645162	177.0
412477690	1441068535	31.21875405708898	122.51650191235126	12.009677419354839	180.27741935483868	177.0
412477690	1441068536	31.218696949620014	122.51650126978632	12.006451612903225	180.2516129032258	177.0
412477690	1441068537	31.218639923521184	122.51650063194018	12.003225806451614	180.22580645161287	177.0
412477690	1441068538	31.218583	122.5165	12.0	180.2	177.0
412477690	1441068539	31.218526195254885	122.51649937488318	12.0	180.23103448275862	176.9655172413793
412477690	1441068540	31.218469505447853	122.51649875642812	12.0	180.26206896551724	176.93103448275863
412477690	1441068541	31.21841292173181	122.51649814420338	12.0	180.29310344827587	176.89655172413794
412477690	1441068542	31.21835643525969	122.51649753777762	12.0	180.32413793103447	176.86206896551724
412477690	1441068543	31.21830003718439	122.51649693671943	12.0	180.3551724137931	176.82758620689654
412477690	1441068544	31.218243718658847	122.51649634059743	12.0	180.3862068965517	176.79310344827587
412477690	1441068545	31.218187470835954	122.51649574898025	12.0	180.41724137931033	176.75862068965517
412477690	1441068546	31.218131284868633	122.51649516143642	12.0	180.44827586206895	176.72413793103448
412477690	1441068547	31.218075151909808	122.51649457753467	12.0	180.47931034482758	176.68965517241378
412477690	1441068548	31.218019063112365	122.51649399684354	12.0	180.5103448275862	176.6551724137931
412477690	1441068549	31.21796300962924	122.51649341893166	12.0	180.5413793103448	176.6206896551724
412477690	1441068550	31.217906982613357	122.51649284336767	12.0	180.57241379310344	176.58620689655172
412477690	1441068551	31.217850973217605	122.51649226972017	12.0	180.60344827586206	176.55172413793105
412477690	1441068552	31.21779497259489	122.51649169755778	12.0	180.6344827586207	176.51724137931035
412477690	1441068553	31.21773897189816	122.51649112644914	12.0	180.66551724137932	176.48275862068965
412477690	1441068554	31.217682962280286	122.51649055596285	12.0	180.69655172413795	176.44827586206895
412477690	1441068555	31.21762693489421	122.51648998566753	12.0	180.72758620689655	176.41379310344828
412477690	1441068556	31.217570880892826	122.51648941513182	12.0	180.75862068965517	176.3793103448276
412477690	1441068557	31.217514791429053	122.51648884392432	12.0	180.78965517241377	176.3448275862069
412477690	1441068558	31.217458657655794	122.5164882716137	12.0	180.8206896551724	176.31034482758622
412477690	1441068559	31.217402470725986	122.51648769776855	12.0	180.85172413793103	176.27586206896552
412477690	1441068560	31.217346221792496	122.5164871219575	12.0	180.88275862068966	176.24137931034483
412477690	1441068561	31.217289902008268	122.51648654374917	12.0	180.91379310344828	176.20689655172413
412477690	1441068562	31.217233502526188	122.51648596271222	12.0	180.9448275862069	176.17241379310346
412477690	1441068563	31.217177014499175	122.51648537841525	12.0	180.97586206896554	176.13793103448276
412477690	1441068564	31.21712042908015	122.51648479042693	12.0	181.00689655172414	176.10344827586206
412477690	1441068565	31.217063737422006	122.51648419831585	12.0	181.03793103448277	176.06896551724137
412477690	1441068566	31.21700693067765	122.51648360165066	12.0	181.0689655172414	176.0344827586207
412477690	1441068567	31.21695	122.516483	12.0	181.1	176.0
412477690	1441068568	31.21689293961642	122.51648239261283	12.003225806451614	181.1516129032258	176.0
412477690	1441068569	31.216835756052205	122.51648177745959	12.006451612903225	181.20322580645163	176.0
412477690	1441068570	31.216778458907108	122.51648115219093	12.009677419354839	181.25483870967741	176.0
412477690	1441068571	31.216721057780866	122.51648051445765	12.012903225806452	181.30645161290323	176.0
412477690	1441068572	31.216663562273222	122.51647986191051	12.016129032258064	181.35806451612905	176.0
412477690	1441068573	31.216605981983964	122.51647919220022	12.019354838709678	181.40967741935484	176.0
412477690	1441068574	31.216548326512804	122.51647850297758	12.022580645161291	181.46129032258065	176.0
412477690	1441068575	31.216490605459523	122.51647779189331	12.025806451612903	181.51290322580644	176.0
412477690	1441068576	31.216432828423848	122.51647705659822	12.029032258064516	181.56451612903226	176.0
412477690	1441068577	31.216375005005553	122.5164762947431	12.032258064516128	181.61612903225807	176.0
412477690	1441068578	31.21631714480438	122.51647550397868	12.035483870967742	181.66774193548386	176.0
412477690	1441068579	31.21625925742009	122.51647468195577	12.038709677419355	181.71935483870968	176.0
412477690	1441068580	31.21620135245243	122.5164738263252	12.041935483870967	181.77096774193546	176.0
412477690	1441068581	31.21614343950116	122.51647293473772	12.04516129032258	181.82258064516128	176.0
412477690	1441068582	31.21608552816604	122.51647200484419	12.048387096774194	181.8741935483871	176.0
412477690	1441068583	31.216027628046792	122.51647103429536	12.051612903225806	181.9258064516129	176.0
412477690	1441068584	31.21596974874321	122.5164700207421	12.05483870967742	181.9774193548387	176.0
412477690	1441068585	31.21591189985505	122.51646896183522	12.058064516129033	182.02903225806452	176.0
412477690	1441068586	31.215854090982035	122.51646785522551	12.061290322580644	182.0806451612903	176.0
412477690	1441068587	31.215796331723944	122.51646669856389	12.064516129032258	182.13225806451612	176.0
412477690	1441068588	31.21573863168053	122.51646548950112	12.067741935483872	182.18387096774194	176.0
412477690	1441068589	31.215681000451543	122.51646422568804	12.070967741935483	182.23548387096773	176.0
412477690	1441068590	31.215623447636744	122.51646290477557	12.074193548387097	182.28709677419354	176.0
412477690	1441068591	31.215565982835887	122.5164615244145	12.077419354838709	182.33870967741933	176.0
412477690	1441068592	31.215508615648734	122.51646008225575	12.080645161290322	182.39032258064515	176.0
412477690	1441068593	31.215451355675043	122.51645857595014	12.083870967741936	182.44193548387096	176.0
412477690	1441068594	31.215394212514568	122.51645700314855	12.087096774193547	182.49354838709678	176.0
412477690	1441068595	31.215337195767074	122.51645536150184	12.09032258064516	182.54516129032257	176.0
412477690	1441068596	31.2152803150323	122.51645364866093	12.093548387096774	182.59677419354836	176.0
412477690	1441068597	31.215223579910027	122.5164518622767	12.096774193548386	182.64838709677417	176.0
412477690	1441068598	31.21516699999999	122.51644999999999	12.1	182.7	176.0
412477690	1441068599	31.21511058203794	122.5164480614326	12.09655172413793	182.57931034482758	175.93103448275863
412477690	1441068600	31.21505432130345	122.51644605397959	12.093103448275862	182.45862068965516	175.86206896551724
412477690	1441068601	31.21499821021213	122.51644398699688	12.089655172413792	182.33793103448275	175.79310344827587
412477690	1441068602	31.214942241179525	122.51644186984036	12.086206896551724	182.21724137931034	175.72413793103448
412477690	1441068603	31.21488640662121	122.51643971186596	12.082758620689654	182.09655172413792	175.6551724137931
412477690	1441068604	31.214830698952774	122.51643752242946	12.079310344827586	181.97586206896548	175.58620689655172
412477690	1441068605	31.214775110589763	122.51643531088672	12.075862068965517	181.8551724137931	175.51724137931035
412477690	1441068606	31.21471963394779	122.51643308659355	12.072413793103449	181.73448275862066	175.44827586206895
412477690	1441068607	31.21466426144239	122.51643085890575	12.068965517241379	181.61379310344827	175.37931034482756
412477690	1441068608	31.214608985489136	122.51642863717908	12.06551724137931	181.49310344827586	175.3103448275862
412477690	1441068609	31.214553798503616	122.51642643076927	12.062068965517241	181.37241379310345	175.2413793103448
412477690	1441068610	31.214498692901405	122.51642424903203	12.058620689655172	181.25172413793103	175.17241379310343
412477690	1441068611	31.214443661098084	122.51642210132312	12.055172413793104	181.1310344827586	175.10344827586206
412477690	1441068612	31.214388695509182	122.51641999699817	12.051724137931034	181.0103448275862	175.03448275862067
412477690	1441068613	31.21433378855033	122.51641794541285	12.048275862068966	180.88965517241377	174.9655172413793
412477690	1441068614	31.214278932637075	122.51641595592282	12.044827586206896	180.76896551724138	174.8965517241379
412477690	1441068615	31.21422412018499	122.51641403788369	12.041379310344828	180.64827586206894	174.82758620689654
412477690	1441068616	31.214169343609655	122.51641220065105	12.037931034482758	180.52758620689656	174.75862068965517
412477690	1441068617	31.214114595326638	122.51641045358048	12.03448275862069	180.40689655172412	174.68965517241378
412477690	1441068618	31.2140598677515	122.5164088060275	12.03103448275862	180.2862068965517	174.6206896551724
412477690	1441068619	31.214005153299844	122.51640726734772	12.027586206896551	180.16551724137932	174.55172413793102
412477690	1441068620	31.213950444387223	122.51640584689657	12.024137931034483	180.04482758620688	174.48275862068965
412477690	1441068621	31.21389573342921	122.51640455402962	12.020689655172413	179.9241379310345	174.41379310344826
412477690	1441068622	31.21384101284139	122.51640339810226	12.017241379310345	179.80344827586205	174.3448275862069
412477690	1441068623	31.21378627503932	122.51640238847001	12.013793103448275	179.68275862068967	174.27586206896552
412477690	1441068624	31.213731512438585	122.51640153448825	12.010344827586207	179.56206896551723	174.20689655172413
412477690	1441068625	31.213676717454735	122.51640084551242	12.006896551724138	179.44137931034481	174.13793103448276
412477690	1441068626	31.213621882503347	122.5164003308979	12.00344827586207	179.3206896551724	174.06896551724137
412477690	1441068627	31.213567	122.5164	12.0	179.2	174.0
412477690	1441068628	31.213512064015926	122.516399858854	12.0	179.2032258064516	174.0322580645161
412477690	1441068629	31.21345707524503	122.51639990021472	12.0	179.20645161290324	174.06451612903226
412477690	1441068630	31.213402036036896	122.5164001135169	12.0	179.20967741935482	174.09677419354838
412477690	1441068631	31.213346948741126	122.51640048819527	12.0	179.21290322580646	174.1290322580645
412477690	1441068632	31.21329181570727	122.51640101368466	12.0	179.21612903225807	174.16129032258064
412477690	1441068633	31.213236639284922	122.51640167941981	12.0	179.21935483870968	174.19354838709677
412477690	1441068634	31.213181421823666	122.51640247483563	12.0	179.2225806451613	174.2258064516129
412477690	1441068635	31.21312616567307	122.5164033893669	12.0	179.22580645161293	174.25806451612902
412477690	1441068636	31.213070873182748	122.51640441244855	12.0	179.2290322580645	174.29032258064515
412477690	1441068637	31.21301554670225	122.5164055335155	12.0	179.23225806451615	174.32258064516128
412477690	1441068638	31.212960188581153	122.51640674200262	12.0	179.23548387096776	174.3548387096774
412477690	1441068639	31.212904801169085	122.51640802734491	12.0	179.23870967741934	174.38709677419354
412477690	1441068640	31.21284938681558	122.51640937897736	12.0	179.24193548387098	174.4193548387097
412477690	1441068641	31.212793947870242	122.51641078633493	12.0	179.24516129032259	174.4516129032258
412477690	1441068642	31.212738486682667	122.51641223885268	12.0	179.2483870967742	174.48387096774192
412477690	1441068643	31.212683005602422	122.51641372596565	12.0	179.2516129032258	174.51612903225808
412477690	1441068644	31.212627506979096	122.51641523710892	12.0	179.25483870967744	174.5483870967742
412477690	1441068645	31.21257199316229	122.5164167617176	12.0	179.25806451612902	174.5806451612903
412477690	1441068646	31.21251646650158	122.51641828922682	12.0	179.26129032258066	174.61290322580646
412477690	1441068647	31.21246092934656	122.51641980907173	12.0	179.26451612903227	174.6451612903226
412477690	1441068648	31.21240538404681	122.5164213106875	12.0	179.26774193548388	174.67741935483872
412477690	1441068649	31.212349832951947	122.51642278350936	12.0	179.2709677419355	174.70967741935482
412477690	1441068650	31.212294278411537	122.5164242169725	12.0	179.2741935483871	174.74193548387098
412477690	1441068651	31.212238722775172	122.5164256005122	12.0	179.2774193548387	174.7741935483871
412477690	1441068652	31.212183168392457	122.51642692356371	12.0	179.28064516129032	174.80645161290323
412477690	1441068653	31.212127617612964	122.51642817556238	12.0	179.28387096774196	174.83870967741936
412477690	1441068654	31.212072072786338	122.51642934594351	12.0	179.28709677419357	174.8709677419355
412477690	1441068655	31.212016536262123	122.51643042414243	12.0	179.29032258064518	174.90322580645162
412477690	1441068656	31.211961010389928	122.51643139959455	12.0	179.2935483870968	174.93548387096774
412477690	1441068657	31.211905497519346	122.51643226173528	12.0	179.2967741935484	174.96774193548387
412477690	1441068658	31.211849999999984	122.516433	12.0	179.3	175.0
412477690	1441068659	31.21179451747131	122.51643360725916	12.0	179.21578947368423	174.94736842105263
412477690	1441068660	31.211739038732226	122.51643409012298	12.0	179.13157894736844	174.89473684210526
412477690	1441068661	31.211683549871506	122.51643445863662	12.0	179.04736842105265	174.8421052631579
412477690	1441068662	31.21162803697795	122.51643472284528	12.0	178.96315789473684	174.78947368421055
412477690	1441068663	31.21157248614031	122.51643489279402	12.0	178.87894736842105	174.73684210526315
412477690	1441068664	31.211516883447384	122.51643497852795	12.0	178.7947368421053	174.6842105263158
412477690	1441068665	31.211461214987946	122.51643499009218	12.0	178.71052631578948	174.6315789473684
412477690	1441068666	31.211405466850774	122.51643493753173	12.0	178.6263157894737	174.57894736842104
412477690	1441068667	31.211349625124623	122.51643483089165	12.0	178.54210526315788	174.5263157894737
412477690	1441068668	31.211293675898297	122.51643468021695	12.0	178.45789473684212	174.4736842105263
412477690	1441068669	31.211237605260532	122.51643449555259	12.0	178.3736842105263	174.42105263157896
412477690	1441068670	31.211181399300123	122.51643428694352	12.0	178.28947368421052	174.36842105263156
412477690	1441068671	31.211125044105867	122.51643406443469	12.0	178.20526315789473	174.3157894736842
412477690	1441068672	31.21106852576649	122.51643383807102	12.0	178.12105263157895	174.26315789473685
412477690	1441068673	31.21101183037077	122.51643361789738	12.0	178.03684210526316	174.21052631578945
412477690	1441068674	31.210954944007515	122.51643341395864	12.0	177.95263157894735	174.1578947368421
412477690	1441068675	31.210897852765438	122.51643323629962	12.0	177.86842105263156	174.1052631578947
412477690	1441068676	31.210840542733337	122.51643309496517	12.0	177.78421052631577	174.05263157894737
412477690	1441068677	31.210782999999992	122.516433	12.0	177.7	174.0
412477690	1441068678	31.21072521523067	122.51643295948111	12.0	177.725	174.01666666666665
412477690	1441068679	31.210667197396802	122.51643297361404	12.0	177.75	174.0333333333333
412477690	1441068680	31.210608960046287	122.5164330406365	12.0	177.77499999999998	174.04999999999998
412477690	1441068681	31.210550516727086	122.51643315878627	12.0	177.79999999999998	174.06666666666666
412477690	1441068682	31.210491880987114	122.51643332630103	12.0	177.825	174.08333333333334
412477690	1441068683	31.21043306637429	122.51643354141855	12.0	177.85	174.1
412477690	1441068684	31.210374086436577	122.51643380237657	12.0	177.87499999999997	174.11666666666665
412477690	1441068685	31.210314954721877	122.51643410741283	12.0	177.9	174.13333333333333
412477690	1441068686	31.21025568477815	122.5164344547651	12.0	177.925	174.14999999999998
412477690	1441068687	31.210196290153306	122.51643484267115	12.0	177.95	174.16666666666666
412477690	1441068688	31.2101367843953	122.51643526936871	12.0	177.975	174.18333333333334
412477690	1441068689	31.210077181052068	122.51643573309558	12.0	178.0	174.20000000000002
412477690	1441068690	31.21001749367153	122.51643623208952	12.0	178.025	174.21666666666664
412477690	1441068691	31.209957735801613	122.51643676458832	12.0	178.04999999999998	174.23333333333332
412477690	1441068692	31.209897920990265	122.51643732882971	12.0	178.075	174.25
412477690	1441068693	31.209838062785447	122.51643792305154	12.0	178.1	174.26666666666665
412477690	1441068694	31.209778174735057	122.51643854549161	12.0	178.125	174.28333333333333
412477690	1441068695	31.209718270387054	122.51643919438767	12.0	178.14999999999998	174.3
412477690	1441068696	31.209658363289375	122.51643986797755	12.0	178.17499999999998	174.31666666666666
412477690	1441068697	31.20959846698996	122.51644056449908	12.0	178.2	174.33333333333331
412477690	1441068698	31.20953859503673	122.51644128219002	12.0	178.225	174.35
412477690	1441068699	31.209478760977664	122.51644201928822	12.0	178.24999999999997	174.36666666666667
412477690	1441068700	31.209418978360667	122.51644277403153	12.0	178.275	174.38333333333333
412477690	1441068701	31.209359260733702	122.51644354465778	12.0	178.3	174.39999999999998
412477690	1441068702	31.2092996216447	122.51644432940475	12.0	178.325	174.41666666666666
412477690	1441068703	31.209240074641595	122.51644512651033	12.0	178.35	174.43333333333334
412477690	1441068704	31.20918063327235	122.51644593421234	12.0	178.375	174.45
412477690	1441068705	31.20912131108491	122.51644675074867	12.0	178.4	174.46666666666667
412477690	1441068706	31.209062121627195	122.51644757435714	12.0	178.42499999999998	174.48333333333335
412477690	1441068707	31.20900307844717	122.51644840327565	12.0	178.45	174.49999999999997
412477690	1441068708	31.208944195092776	122.51644923574202	12.0	178.475	174.51666666666665
412477690	1441068709	31.208885485111956	122.51645006999418	12.0	178.5	174.53333333333333
412477690	1441068710	31.208826962052672	122.51645090426996	12.0	178.52499999999998	174.55
412477690	1441068711	31.208768639462846	122.51645173680727	12.0	178.54999999999998	174.56666666666666
412477690	1441068712	31.208710530890446	122.51645256584402	12.0	178.575	174.58333333333334
412477690	1441068713	31.208652649883426	122.51645338961806	12.0	178.6	174.6
412477690	1441068714	31.2085950099897	122.51645420636733	12.0	178.62499999999997	174.61666666666667
412477690	1441068715	31.208537624757255	122.51645501432968	12.0	178.65	174.63333333333333
412477690	1441068716	31.208480507734023	122.51645581174309	12.0	178.675	174.65
412477690	1441068717	31.208423672467955	122.51645659684543	12.0	178.70000000000002	174.66666666666669
412477690	1441068718	31.208367132507007	122.51645736787464	12.0	178.725	174.68333333333334
412477690	1441068719	31.208310901399116	122.51645812306865	12.0	178.75	174.7
412477690	1441068720	31.208254992692268	122.51645886066535	12.0	178.775	174.71666666666667
412477690	1441068721	31.20819941993438	122.51645957890271	12.0	178.8	174.73333333333335
412477690	1441068722	31.20814419667343	122.51646027601868	12.0	178.825	174.75
412477690	1441068723	31.208089336457363	122.51646095025117	12.0	178.85	174.76666666666668
412477690	1441068724	31.208034852834114	122.51646159983815	12.0	178.875	174.78333333333333
412477690	1441068725	31.207980759351667	122.51646222301756	12.0	178.89999999999998	174.79999999999998
412477690	1441068726	31.207927069557968	122.51646281802736	12.0	178.92499999999998	174.81666666666666
412477690	1441068727	31.207873797000968	122.51646338310552	12.0	178.95	174.83333333333334
412477690	1441068728	31.20782095522862	122.51646391648998	12.0	178.975	174.85000000000002
412477690	1441068729	31.207768557788896	122.5164644164187	12.0	178.99999999999997	174.86666666666667
412477690	1441068730	31.20771661822974	122.51646488112969	12.0	179.025	174.88333333333333
412477690	1441068731	31.2076651500991	122.51646530886094	12.0	179.05	174.9
412477690	1441068732	31.207614166944953	122.51646569785036	12.0	179.07500000000002	174.91666666666666
412477690	1441068733	31.207563682315236	122.51646604633598	12.0	179.1	174.93333333333334
412477690	1441068734	31.207513709757933	122.51646635255577	12.0	179.125	174.95000000000002
412477690	1441068735	31.20746426282099	122.5164666147477	12.0	179.15	174.96666666666667
412477690	1441068736	31.207415355052362	122.51646683114978	12.0	179.175	174.98333333333332
412477690	1441068737	31.207367	122.516467	12.0	179.2	175.0
412477690	1441068738	31.207319161382472	122.51646712085086	12.0	179.36999999999998	175.0
412477690	1441068739	31.2072716036006	122.51646719851283	12.0	179.54	175.0
412477690	1441068740	31.207224041225842	122.51646723911088	12.0	179.71	175.0
412477690	1441068741	31.207176188829624	122.51646724876994	12.0	179.88	175.0
412477690	1441068742	31.207127760983344	122.51646723361496	12.0	180.04999999999998	175.0
412477690	1441068743	31.207078472258413	122.51646719977083	12.0	180.22	175.0
412477690	1441068744	31.207028037226234	122.51646715336241	12.0	180.39000000000001	175.0
412477690	1441068745	31.20697617045819	122.51646710051457	12.0	180.56	175.0
412477690	1441068746	31.20692258652566	122.51646704735217	12.0	180.73000000000002	175.0
412477690	1441068747	31.206867000000003	122.516467	12.0	180.9	175.0
412477690	1441068748	31.206809237254756	122.51646696338939	12.0	180.83	174.9
412477690	1441068749	31.206749571872155	122.5164669376776	12.0	180.76	174.79999999999998
412477690	1441068750	31.206688389236625	122.51646692182844	12.0	180.69	174.7
412477690	1441068751	31.206626074732593	122.5164669148057	12.0	180.62	174.6
412477690	1441068752	31.206563013744503	122.51646691557323	12.0	180.55	174.49999999999997
412477690	1441068753	31.206499591656822	122.51646692309488	12.0	180.48	174.39999999999998
412477690	1441068754	31.206436193854035	122.5164669363345	12.0	180.41	174.3
412477690	1441068755	31.20637320572062	122.51646695425595	12.0	180.34	174.20000000000002
412477690	1441068756	31.206311012641105	122.51646697582316	12.0	180.26999999999998	174.1
412477690	1441068757	31.20625	122.516467	12.0	180.2	174.0
412477690	1441068758	31.206190460459744	122.51646702552539	12.0	180.23333333333332	174.0
412477690	1441068759	31.206132315794427	122.51646705023786	12.0	180.26666666666665	174.0
412477690	1441068760	31.20607539505599	122.51646707175095	12.0	180.29999999999998	174.0
412477690	1441068761	31.20601952729642	122.51646708767821	12.0	180.33333333333334	174.0
412477690	1441068762	31.205964541567702	122.51646709563316	12.0	180.36666666666665	174.0
412477690	1441068763	31.205910266921745	122.51646709322927	12.0	180.4	174.0
412477690	1441068764	31.205856532410515	122.51646707808011	12.0	180.4333333333333	174.0
412477690	1441068765	31.20580316708595	122.5164670477992	12.0	180.46666666666667	174.0
412477690	1441068766	31.205750000000002	122.516467	12.0	180.5	174.0
412477690	1441068767	31.205696887451037	122.51646693533488	11.995	180.425	173.9
412477690	1441068768	31.20564379472327	122.51646686661121	11.99	180.35	173.8
412477690	1441068769	31.205590714347355	122.51646680967514	11.985	180.275	173.7
412477690	1441068770	31.205537638853972	122.51646678037274	11.98	180.2	173.6
412477690	1441068771	31.205484560773773	122.5164667945501	11.975	180.125	173.5
412477690	1441068772	31.20543147263743	122.51646686805327	11.97	180.04999999999998	173.4
412477690	1441068773	31.205378366975566	122.51646701672823	11.965	179.975	173.3
412477690	1441068774	31.205325236318888	122.51646725642097	11.96	179.9	173.2
412477690	1441068775	31.205272073198035	122.51646760297739	11.955	179.82500000000002	173.1
412477690	1441068776	31.205218870143664	122.51646807224337	11.95	179.75000000000003	173.0
412477690	1441068777	31.205165619686426	122.51646868006479	11.945	179.67499999999998	172.9
412477690	1441068778	31.20511231435698	122.51646944228747	11.94	179.6	172.8
412477690	1441068779	31.20505894668598	122.51647037475718	11.935	179.525	172.7
412477690	1441068780	31.20500550920408	122.51647149331966	11.93	179.45000000000002	172.6
412477690	1441068781	31.20495199444193	122.51647281382061	11.925	179.375	172.5
412477690	1441068782	31.204898394930172	122.51647435210576	11.92	179.3	172.4
412477690	1441068783	31.204844703199456	122.51647612402068	11.915000000000001	179.225	172.3
412477690	1441068784	31.20479091178043	122.51647814541101	11.91	179.15	172.2
412477690	1441068785	31.204737013203736	122.51648043212228	11.905000000000001	179.07500000000002	172.1
412477690	1441068786	31.204682999999992	122.516483	11.9	179.0	172.0
412477690	1441068787	31.20462886759004	122.51648585186524	11.90909090909091	178.96363636363637	172.0
412477690	1441068788	31.20457462295554	122.51648893844133	11.918181818181818	178.92727272727274	172.0
412477690	1441068789	31.20452027596835	122.51649219742727	11.927272727272728	178.8909090909091	172.0
412477690	1441068790	31.20446583650033	122.51649556652222	11.936363636363637	178.85454545454547	172.0
412477690	1441068791	31.204411314423375	122.51649898342554	11.945454545454545	178.8181818181818	172.0
412477690	1441068792	31.20435671960937	122.51650238583665	11.954545454545455	178.7818181818182	172.0
412477690	1441068793	31.204302061930196	122.51650571145512	11.963636363636363	178.74545454545455	172.0
412477690	1441068794	31.20424735125775	122.51650889798076	11.972727272727273	178.70909090909092	172.0
412477690	1441068795	31.204192597463962	122.51651188311338	11.981818181818182	178.67272727272726	172.0
412477690	1441068796	31.204137810420736	122.51651460455308	11.99090909090909	178.63636363636365	172.0
412477690	1441068797	31.204083	122.51651700000001	12.0	178.60000000000002	172.0
412477690	1441068798	31.20402815729183	122.5165190308356	11.99	178.55	172.0
412477690	1441068799	31.203973198258886	122.51652075316582	11.98	178.50000000000003	172.0
412477690	1441068800	31.203918020082003	122.51652224677753	11.97	178.45	172.0
412477690	1441068801	31.20386251994199	122.51652359145749	11.96	178.4	172.0
412477690	1441068802	31.203806595019632	122.51652486699211	11.95	178.35	172.0
412477690	1441068803	31.203750142495725	122.51652615316779	11.94	178.3	172.0
412477690	1441068804	31.20369305955105	122.51652752977061	11.93	178.25	172.0
412477690	1441068805	31.20363524336636	122.5165290765865	11.92	178.2	172.0
412477690	1441068806	31.203576591122427	122.51653087340111	11.91	178.14999999999998	172.0
412477690	1441068807	31.203517000000005	122.516533	11.9	178.1	172.0
412477690	1441068808	31.203456420349575	122.51653551321142	11.9	178.07999999999998	172.0
412477690	1441068809	31.203395015200794	122.51653837803603	11.9	178.06	172.0
412477690	1441068810	31.20333300075302	122.5165415365176	11.9	178.04	172.0
412477690	1441068811	31.203270593205694	122.51654493070005	11.9	178.01999999999998	172.0
412477690	1441068812	31.203208008758217	122.51654850262759	11.9	178.0	172.0
412477690	1441068813	31.203145463610074	122.51655219434453	11.9	177.98	172.0
412477690	1441068814	31.20308317396069	122.51655594789543	11.9	177.96	172.0
412477690	1441068815	31.203021356009554	122.51655970532497	11.9	177.94	172.0
412477690	1441068816	31.202960225956158	122.51656340867814	11.9	177.92	172.0
412477690	1441068817	31.202900000000003	122.516567	11.9	177.9	172.0
412477690	1441068818	31.20284084639864	122.5165704324685	11.9	177.88095238095238	172.0
412477690	1441068819	31.202782741641684	122.51657370379222	11.9	177.86190476190478	172.0
412477690	1441068820	31.202725614276737	122.51657682281238	11.9	177.84285714285713	172.0
412477690	1441068821	31.20266939285141	122.51657979837009	11.9	177.82380952380953	172.0
412477690	1441068822	31.20261400591333	122.51658263930649	11.9	177.8047619047619	172.0
412477690	1441068823	31.202559382010058	122.51658535446263	11.9	177.7857142857143	172.0
412477690	1441068824	31.202505449689244	122.51658795267956	11.9	177.76666666666665	172.0
412477690	1441068825	31.20245213749845	122.51659044279826	11.9	177.74761904761905	172.0
412477690	1441068826	31.202399373985287	122.51659283365971	11.9	177.72857142857143	172.0
412477690	1441068827	31.202347087697326	122.51659513410485	11.9	177.70952380952383	172.0
412477690	1441068828	31.20229520718215	122.51659735297454	11.9	177.69047619047618	172.0
412477690	1441068829	31.202243660987353	122.51659949910969	11.9	177.67142857142858	172.0
412477690	1441068830	31.202192377660502	122.51660158135111	11.9	177.65238095238095	172.0
412477690	1441068831	31.202141285749178	122.51660360853961	11.9	177.63333333333335	172.0
412477690	1441068832	31.20209031380093	122.51660558951599	11.9	177.6142857142857	172.0
412477690	1441068833	31.202039390363353	122.51660753312102	11.9	177.5952380952381	172.0
412477690	1441068834	31.201988443984007	122.51660944819538	11.9	177.57619047619048	172.0
412477690	1441068835	31.201937403210444	122.5166113435798	11.9	177.55714285714288	172.0
412477690	1441068836	31.201886196590205	122.51661322811496	11.9	177.53809523809522	172.0
412477690	1441068837	31.20183475267088	122.51661511064148	11.9	177.51904761904763	172.0
412477690	1441068838	31.201783000000002	122.516617	11.9	177.5	172.0
412477690	1441068839	31.201730881806135	122.516618903223	11.902564102564103	177.5205128205128	172.02564102564105
412477690	1441068840	31.201678400041942	122.51662082011053	11.905128205128205	177.54102564102564	172.05128205128207
412477690	1441068841	31.201625571341097	122.51662274865454	11.907692307692308	177.56153846153845	172.0769230769231
412477690	1441068842	31.201572412337256	122.51662468684697	11.91025641025641	177.58205128205128	172.10256410256412
412477690	1441068843	31.201518939664098	122.51662663267976	11.912820512820513	177.60256410256412	172.12820512820514
412477690	1441068844	31.201465169955302	122.51662858414488	11.915384615384616	177.62307692307692	172.15384615384616
412477690	1441068845	31.201411119844533	122.51663053923434	11.917948717948718	177.64358974358976	172.17948717948718
412477690	1441068846	31.20135680596546	122.51663249594003	11.92051282051282	177.66410256410256	172.2051282051282
412477690	1441068847	31.201302244951787	122.516634452254	11.923076923076923	177.6846153846154	172.23076923076925
412477690	1441068848	31.201247453437148	122.5166364061682	11.925641025641026	177.7051282051282	172.25641025641028
412477690	1441068849	31.201192448055235	122.51663835567464	11.928205128205128	177.725641025641	172.2820512820513
412477690	1441068850	31.201137245439757	122.51664029876531	11.930769230769231	177.74615384615385	172.30769230769232
412477690	1441068851	31.201081862224342	122.51664223343222	11.933333333333334	177.76666666666665	172.33333333333334
412477690	1441068852	31.2010263150427	122.51664415766737	11.935897435897436	177.7871794871795	172.35897435897436
412477690	1441068853	31.2009706205285	122.51664606946281	11.938461538461539	177.80769230769232	172.3846153846154
412477690	1441068854	31.200914795315427	122.51664796681052	11.941025641025641	177.82820512820513	172.4102564102564
412477690	1441068855	31.200858856037165	122.51664984770257	11.943589743589744	177.84871794871796	172.43589743589743
412477690	1441068856	31.200802819327365	122.516651710131	11.946153846153846	177.86923076923077	172.46153846153848
412477690	1441068857	31.20074670181975	122.51665355208785	11.948717948717949	177.8897435897436	172.4871794871795
412477690	1441068858	31.200690520147994	122.51665537156514	11.951282051282051	177.9102564102564	172.51282051282053
412477690	1441068859	31.200634290945768	122.51665716655496	11.953846153846154	177.93076923076924	172.53846153846155
412477690	1441068860	31.200578030846756	122.51665893504939	11.956410256410257	177.95128205128205	172.56410256410257
412477690	1441068861	31.20052175648465	122.51666067504048	11.95897435897436	177.97179487179486	172.5897435897436
412477690	1441068862	31.20046548449315	122.5166623845203	11.961538461538462	177.9923076923077	172.61538461538464
412477690	1441068863	31.200409231505898	122.51666406148097	11.964102564102564	178.01282051282053	172.64102564102564
412477690	1441068864	31.200353014156633	122.51666570391454	11.966666666666667	178.03333333333333	172.66666666666669
412477690	1441068865	31.200296849079013	122.51666730981314	11.96923076923077	178.05384615384617	172.6923076923077
412477690	1441068866	31.20024075290673	122.51666887716885	11.971794871794872	178.07435897435897	172.71794871794873
412477690	1441068867	31.200184742273496	122.5166704039738	11.974358974358974	178.0948717948718	172.74358974358975
412477690	1441068868	31.20012883381298	122.51667188822013	11.976923076923077	178.1153846153846	172.76923076923077
412477690	1441068869	31.200073044158867	122.51667332789991	11.97948717948718	178.13589743589745	172.7948717948718
412477690	1441068870	31.20001738994487	122.5166747210053	11.982051282051282	178.15641025641025	172.82051282051285
412477690	1441068871	31.19996188780466	122.51667606552843	11.984615384615385	178.17692307692306	172.84615384615384
412477690	1441068872	31.199906554371942	122.51667735946144	11.987179487179487	178.1974358974359	172.8717948717949
412477690	1441068873	31.199851406280413	122.51667860079648	11.98974358974359	178.21794871794873	172.8974358974359
412477690	1441068874	31.199796460163753	122.51667978752567	11.992307692307692	178.23846153846154	172.92307692307693
412477690	1441068875	31.199741732655667	122.51668091764124	11.994871794871795	178.25897435897437	172.94871794871796
412477690	1441068876	31.199687240389856	122.5166819891353	11.997435897435897	178.27948717948718	172.97435897435898
412477690	1441068877	31.199633	122.516683	12.0	178.3	173.0
412477690	1441068878	31.199579016407057	122.51668394980342	12.005	178.28	172.95000000000002
412477690	1441068879	31.199525247680935	122.51668484441714	12.01	178.26000000000002	172.9
412477690	1441068880	31.199471640178814	122.5166856912886	12.015	178.24	172.85000000000002
412477690	1441068881	31.199418140257862	122.5166864978652	12.02	178.22	172.8
412477690	1441068882	31.199364694275232	122.5166872715943	12.025	178.20000000000002	172.75
412477690	1441068883	31.199311248588092	122.51668801992332	12.03	178.18	172.7
412477690	1441068884	31.19925774955362	122.51668875029961	12.035	178.16000000000003	172.65
412477690	1441068885	31.199204143528924	122.51668947017048	12.04	178.14000000000001	172.6
412477690	1441068886	31.199150376871216	122.51669018698325	12.045	178.12	172.55
412477690	1441068887	31.199096395937627	122.51669090818523	12.05	178.10000000000002	172.5
412477690	1441068888	31.199042147085276	122.51669164122364	12.055	178.07999999999998	172.45000000000002
412477690	1441068889	31.198987576671357	122.51669239354582	12.06	178.06	172.4
412477690	1441068890	31.19893263105299	122.51669317259892	12.065	178.04	172.35000000000002
412477690	1441068891	31.19887725658735	122.51669398583019	12.07	178.01999999999998	172.3
412477690	1441068892	31.198821399631544	122.51669484068678	12.075	178.0	172.25000000000003
412477690	1441068893	31.198765006542715	122.51669574461592	12.08	177.98	172.2
412477690	1441068894	31.198708023678012	122.51669670506467	12.084999999999999	177.96	172.15
412477690	1441068895	31.198650397394587	122.51669772948024	12.09	177.94	172.1
412477690	1441068896	31.198592074049525	122.51669882530965	12.094999999999999	177.92	172.05
412477690	1441068897	31.198532999999994	122.51669999999999	12.1	177.9	172.0
412477690	1441068898	31.198473158194307	122.51670125855182	12.081818181818182	177.92727272727274	172.0
412477690	1441068899	31.19841267794567	122.51670259617968	12.063636363636363	177.95454545454544	172.0
412477690	1441068900	31.198351725158425	122.5167040056517	12.045454545454545	177.98181818181817	172.0
412477690	1441068901	31.19829046573698	122.516705479736	12.027272727272727	178.0090909090909	172.0
412477690	1441068902	31.19822906558576	122.51670701120074	12.00909090909091	178.03636363636363	172.0
412477690	1441068903	31.19816769060914	122.51670859281413	11.99090909090909	178.06363636363633	172.0
412477690	1441068904	31.19810650671155	122.51671021734435	11.972727272727273	178.0909090909091	172.0
412477690	1441068905	31.198045679797417	122.51671187755976	11.954545454545455	178.11818181818182	172.0
412477690	1441068906	31.19798537577115	122.51671356622857	11.936363636363637	178.14545454545456	172.0
412477690	1441068907	31.1979257605372	122.51671527611921	11.918181818181818	178.17272727272726	172.0
412477690	1441068908	31.197867	122.51671700000001	11.9	178.2	172.0
412477690	1441068909	31.197809209322227	122.51671873207798	11.88888888888889	178.18888888888887	172.11111111111111
412477690	1441068910	31.197752300699467	122.51672047231447	11.877777777777778	178.17777777777775	172.22222222222223
412477690	1441068911	31.197696135585524	122.51672222210944	11.866666666666667	178.16666666666666	172.33333333333334
412477690	1441068912	31.197640575434235	122.51672398286273	11.855555555555556	178.15555555555554	172.44444444444446
412477690	1441068913	31.197585481699356	122.51672575597428	11.844444444444445	178.14444444444442	172.55555555555557
412477690	1441068914	31.19753071583471	122.51672754284391	11.833333333333334	178.13333333333333	172.66666666666669
412477690	1441068915	31.197476139294086	122.51672934487155	11.822222222222223	178.12222222222223	172.77777777777777
412477690	1441068916	31.19742161353127	122.51673116345697	11.811111111111112	178.11111111111111	172.88888888888889
412477690	1441068917	31.197367000000007	122.51673299999999	11.8	178.1	173.0
412477690	1441068918	31.197312188162016	122.51673485481821	11.81	178.14	172.95000000000002
412477690	1441068919	31.19725717951055	122.51673672390037	11.82	178.17999999999998	172.9
412477690	1441068920	31.197202003546717	122.51673860215291	11.83	178.21999999999997	172.85000000000002
412477690	1441068921	31.19714668977172	122.5167404844824	11.84	178.26000000000002	172.8
412477690	1441068922	31.1970912676867	122.51674236579537	11.850000000000001	178.3	172.75
412477690	1441068923	31.197035766792823	122.51674424099838	11.860000000000001	178.34	172.7
412477690	1441068924	31.19698021659123	122.51674610499799	11.870000000000001	178.38	172.65
412477690	1441068925	31.19692464658311	122.51674795270078	11.88	178.42	172.6
412477690	1441068926	31.196869086269597	122.51674977901337	11.89	178.45999999999998	172.55
412477690	1441068927	31.19681356515187	122.51675157884235	11.9	178.5	172.5
412477690	1441068928	31.196758112731107	122.51675334709437	11.91	178.54000000000002	172.45000000000002
412477690	1441068929	31.196702758508444	122.51675507867604	11.92	178.58	172.4
412477690	1441068930	31.196647531985082	122.51675676849405	11.93	178.62	172.35000000000002
412477690	1441068931	31.19659246266217	122.5167584114551	11.94	178.66	172.3
412477690	1441068932	31.19653758004089	122.51676000246582	11.95	178.70000000000002	172.25000000000003
412477690	1441068933	31.196482913622404	122.51676153643297	11.96	178.74	172.2
412477690	1441068934	31.1964284929079	122.5167630082632	11.97	178.78000000000003	172.15
412477690	1441068935	31.196374347398546	122.5167644128633	11.98	178.82000000000002	172.1
412477690	1441068936	31.196320506595516	122.51676574513999	11.99	178.86	172.05
412477690	1441068937	31.196266999999985	122.516767	12.0	178.9	172.0
412477690	1441068938	31.196213845177713	122.51676817422563	11.995	178.835	172.05
412477690	1441068939	31.196161011952707	122.51676927210114	11.99	178.77000000000004	172.1
412477690	1441068940	31.196108458213516	122.51677029978622	11.985	178.705	172.15
412477690	1441068941	31.196056141848747	122.51677126344063	11.98	178.64000000000001	172.2
412477690	1441068942	31.196004020746944	122.51677216922405	11.975	178.57500000000002	172.25000000000003
412477690	1441068943	31.195952052796684	122.51677302329614	11.97	178.51000000000002	172.3
412477690	1441068944	31.195900195886548	122.5167738318166	11.965	178.44500000000002	172.35000000000002
412477690	1441068945	31.195848407905082	122.51677460094506	11.96	178.38	172.4
412477690	1441068946	31.195796646740863	122.51677533684114	11.955	178.315	172.45000000000002
412477690	1441068947	31.195744870282464	122.51677604566446	11.95	178.25	172.5
412477690	1441068948	31.195693036418405	122.51677673357462	11.945	178.185	172.55
412477690	1441068949	31.19564110303727	122.51677740673124	11.94	178.12	172.6
412477690	1441068950	31.195589028027626	122.51677807129381	11.935	178.055	172.65
412477690	1441068951	31.195536769278007	122.51677873342193	11.93	177.99	172.7
412477690	1441068952	31.195484284676997	122.51677939927515	11.925	177.925	172.75
412477690	1441068953	31.19543153211312	122.51678007501297	11.92	177.86	172.8
412477690	1441068954	31.19537846947493	122.5167807667949	11.915000000000001	177.79500000000002	172.85000000000002
412477690	1441068955	31.195325054650976	122.51678148078038	11.91	177.73	172.9
412477690	1441068956	31.195271245529817	122.51678222312894	11.905000000000001	177.665	172.95000000000002
412477690	1441068957	31.195217000000007	122.51678300000002	11.9	177.6	173.0
412477690	1441068958	31.195162289376054	122.51678381564392	11.905000000000001	177.685	173.0
412477690	1441068959	31.195107138676562	122.51678466667467	11.91	177.76999999999998	173.0
412477690	1441068960	31.195051586346125	122.51678554779706	11.915000000000001	177.85500000000002	173.0
412477690	1441068961	31.194995670829304	122.51678645371602	11.92	177.94	173.0
412477690	1441068962	31.194939430570702	122.51678737913647	11.925	178.025	173.0
412477690	1441068963	31.194882904014882	122.51678831876329	11.93	178.11	173.0
412477690	1441068964	31.194826129606458	122.51678926730143	11.935	178.19500000000002	173.0
412477690	1441068965	31.19476914579	122.51679021945587	11.94	178.28	173.0
412477690	1441068966	31.194711991010138	122.51679116993151	11.945	178.365	173.0
412477690	1441068967	31.194654703711404	122.51679211343337	11.95	178.45	173.0
412477690	1441068968	31.194597322338456	122.51679304466644	11.955	178.53500000000003	173.0
412477690	1441068969	31.194539885335857	122.51679395833571	11.96	178.62	173.0
412477690	1441068970	31.194482431148206	122.51679484914625	11.965	178.705	173.0
412477690	1441068971	31.1944249982201	122.51679571180304	11.97	178.79000000000002	173.0
412477690	1441068972	31.194367624996172	122.51679654101119	11.975	178.87500000000003	173.0
412477690	1441068973	31.194310349920986	122.51679733147573	11.98	178.96	173.0
412477690	1441068974	31.194253211439175	122.51679807790178	11.985	179.04500000000002	173.0
412477690	1441068975	31.194196247995336	122.51679877499443	11.99	179.13	173.0
412477690	1441068976	31.194139498034072	122.5167994174588	11.995	179.21500000000003	173.0
412477690	1441068977	31.194083000000006	122.5168	12.0	179.3	173.0
412477690	1441068978	31.194026783266878	122.51680051901025	12.0	179.2745098039216	173.0
412477690	1441068979	31.193970840924987	122.51680097762994	12.0	179.24901960784314	173.0
412477690	1441068980	31.19391515699376	122.51680138068653	12.0	179.22352941176473	173.0
412477690	1441068981	31.19385971549265	122.51680173300744	12.0	179.1980392156863	173.0
412477690	1441068982	31.193804500441065	122.51680203942006	12.0	179.17254901960786	173.0
412477690	1441068983	31.193749495858494	122.51680230475183	12.0	179.14705882352942	173.0
412477690	1441068984	31.193694685764314	122.51680253383012	12.0	179.12156862745098	173.0
412477690	1441068985	31.193640054177965	122.51680273148233	12.0	179.09607843137258	173.0
412477690	1441068986	31.193585585118885	122.51680290253579	12.0	179.07058823529414	173.0
412477690	1441068987	31.193531262606523	122.51680305181787	12.0	179.0450980392157	173.0
412477690	1441068988	31.19347707066028	122.51680318415595	12.0	179.01960784313727	173.0
412477690	1441068989	31.193422993299613	122.51680330437729	12.0	178.99411764705886	173.0
412477690	1441068990	31.193369014543922	122.5168034173093	12.0	178.9686274509804	173.0
412477690	1441068991	31.193315118412652	122.5168035277792	12.0	178.94313725490196	173.0
412477690	1441068992	31.193261288925214	122.51680364061431	12.0	178.91764705882355	173.0
412477690	1441068993	31.19320751010105	122.51680376064196	12.0	178.8921568627451	173.0
412477690	1441068994	31.193153765959593	122.51680389268938	12.0	178.86666666666667	173.0
412477690	1441068995	31.193100040520243	122.51680404158384	12.0	178.84117647058824	173.0
412477690	1441068996	31.193046317802438	122.51680421215258	12.0	178.81568627450983	173.0
412477690	1441068997	31.192992581825617	122.51680440922289	12.0	178.7901960784314	173.0
412477690	1441068998	31.192938816609164	122.51680463762193	12.0	178.76470588235296	173.0
412477690	1441068999	31.192885006172535	122.51680490217693	12.0	178.73921568627452	173.0
412477690	1441069000	31.19283113453514	122.51680520771514	12.0	178.71372549019608	173.0
412477690	1441069001	31.192777185716388	122.51680555906368	12.0	178.68823529411765	173.0
412477690	1441069002	31.192723143735734	122.51680596104981	12.0	178.6627450980392	173.0
412477690	1441069003	31.192668992612557	122.51680641850062	12.0	178.6372549019608	173.0
412477690	1441069004	31.19261471636629	122.51680693624333	12.0	178.61176470588236	173.0
412477690	1441069005	31.192560299016364	122.51680751910506	12.0	178.58627450980393	173.0
412477690	1441069006	31.19250572458218	122.51680817191291	12.0	178.5607843137255	173.0
412477690	1441069007	31.19245097708315	122.51680889949405	12.0	178.53529411764708	173.0
412477690	1441069008	31.192396040538704	122.51680970667556	12.0	178.50980392156862	173.0
412477690	1441069009	31.19234089896825	122.51681059828452	12.0	178.48431372549018	173.0
412477690	1441069010	31.1922855363912	122.51681157914801	12.0	178.45882352941177	173.0
412477690	1441069011	31.192229936826966	122.51681265409313	12.0	178.43333333333334	173.0
412477690	1441069012	31.19217408429496	122.51681382794692	12.0	178.4078431372549	173.0
412477690	1441069013	31.192117962814592	122.5168151055364	12.0	178.38235294117646	173.0
412477690	1441069014	31.192061556405264	122.51681649168859	12.0	178.35686274509806	173.0
412477690	1441069015	31.19200484908639	122.51681799123052	12.0	178.33137254901962	173.0
412477690	1441069016	31.191947824877385	122.51681960898915	12.0	178.30588235294118	173.0
412477690	1441069017	31.191890467797624	122.51682134979148	12.0	178.28039215686275	173.0
412477690	1441069018	31.191832761866543	122.51682321846448	12.0	178.2549019607843	173.0
412477690	1441069019	31.19177469110352	122.51682521983508	12.0	178.22941176470587	173.0
412477690	1441069020	31.191716239527985	122.51682735873023	12.0	178.20392156862744	173.0
412477690	1441069021	31.191657391159303	122.5168296399768	12.0	178.17843137254903	173.0
412477690	1441069022	31.191598130016892	122.51683206840173	12.0	178.1529411764706	173.0
412477690	1441069023	31.191538440120137	122.51683464883185	12.0	178.12745098039215	173.0
412477690	1441069024	31.191478305488438	122.51683738609404	12.0	178.10196078431372	173.0
412477690	1441069025	31.191417710141188	122.51684028501514	12.0	178.0764705882353	173.0
412477690	1441069026	31.191356638097766	122.51684335042198	12.0	178.05098039215687	173.0
412477690	1441069027	31.191295073377585	122.51684658714134	12.0	178.0254901960784	173.0
412477690	1441069028	31.191233000000004	122.51685	12.0	178.0	173.0
412477690	1441069029	31.191170426931983	122.51685358499284	11.988888888888889	178.05555555555554	173.0
412477690	1441069030	31.191107462930784	122.51685730278717	11.977777777777778	178.11111111111111	173.0
412477690	1441069031	31.191044241701213	122.51686110521867	11.966666666666667	178.16666666666666	173.0
412477690	1441069032	31.190980896948112	122.51686494412303	11.955555555555556	178.22222222222223	173.0
412477690	1441069033	31.19091756237635	122.51686877133616	11.944444444444445	178.27777777777777	173.0
412477690	1441069034	31.190854371690776	122.51687253869414	11.933333333333334	178.33333333333331	173.0
412477690	1441069035	31.190791458596276	122.51687619803317	11.922222222222222	178.38888888888889	173.0
412477690	1441069036	31.190728956797706	122.51687970118962	11.911111111111111	178.44444444444443	173.0
412477690	1441069037	31.190667000000005	122.516883	11.9	178.5	173.0
412477690	1441069038	31.190605695539926	122.51688605576237	11.905000000000001	178.535	173.0
412477690	1441069039	31.190545045281688	122.51688886762032	11.91	178.57	173.0
412477690	1441069040	31.190485024721355	122.51689144417895	11.915000000000001	178.605	173.0
412477690	1441069041	31.190425609354985	122.51689379404317	11.92	178.64	173.0
412477690	1441069042	31.19036677467868	122.51689592581796	11.925	178.675	173.0
412477690	1441069043	31.19030849618848	122.51689784810821	11.93	178.71	173.0
412477690	1441069044	31.19025074938043	122.51689956951878	11.935	178.745	173.0
412477690	1441069045	31.190193509750596	122.51690109865457	11.94	178.78	173.0
412477690	1441069046	31.190136752795045	122.51690244412036	11.945	178.815	173.0
412477690	1441069047	31.19008045400981	122.51690361452098	11.95	178.85	173.0
412477690	1441069048	31.190024588890957	122.51690461846113	11.955	178.885	173.0
412477690	1441069049	31.189969132934525	122.5169054645456	11.96	178.92	173.0
412477690	1441069050	31.189914061636557	122.51690616137904	11.965	178.95499999999998	173.0
412477690	1441069051	31.189859350493094	122.5169067175662	11.97	178.98999999999998	173.0
412477690	1441069052	31.18980497500018	122.51690714171173	11.975	179.02499999999998	173.0
412477690	1441069053	31.189750910653856	122.51690744242022	11.98	179.06	173.0
412477690	1441069054	31.189697132950165	122.51690762829631	11.985	179.095	173.0
412477690	1441069055	31.189643617385133	122.5169077079446	11.99	179.13	173.0
412477690	1441069056	31.189590339454796	122.51690768996966	11.995	179.165	173.0
412477690	1441069057	31.18953727465519	122.51690758297603	12.0	179.2	173.0
412477690	1441069058	31.189484398482346	122.5169073955682	12.005	179.23499999999999	173.0
412477690	1441069059	31.189431686432307	122.51690713635071	12.01	179.26999999999998	173.0
412477690	1441069060	31.18937911400111	122.51690681392806	12.015	179.30499999999998	173.0
412477690	1441069061	31.18932665668475	122.51690643690468	12.02	179.34	173.0
412477690	1441069062	31.189274289979284	122.51690601388502	12.025	179.375	173.0
412477690	1441069063	31.189221989380723	122.51690555347349	12.03	179.41	173.0
412477690	1441069064	31.1891697303851	122.51690506427457	12.035	179.44500000000002	173.0
412477690	1441069065	31.18911748848844	122.51690455489256	12.04	179.48000000000002	173.0
412477690	1441069066	31.189065239186775	122.51690403393185	12.045	179.51500000000001	173.0
412477690	1441069067	31.189012957976118	122.51690350999681	12.05	179.55	173.0
412477690	1441069068	31.1889606203525	122.51690299169174	12.055	179.585	173.0
412477690	1441069069	31.18890820181195	122.51690248762097	12.06	179.62	173.0
412477690	1441069070	31.188855677850476	122.51690200638879	12.065	179.655	173.0
412477690	1441069071	31.1888030239641	122.51690155659946	12.07	179.69	173.0
412477690	1441069072	31.188750215648827	122.51690114685722	12.075	179.725	173.0
412477690	1441069073	31.188697228400727	122.51690078576634	12.08	179.76000000000002	173.0
412477690	1441069074	31.18864403771577	122.51690048193097	12.084999999999999	179.79500000000002	173.0
412477690	1441069075	31.18859061908997	122.51690024395538	12.09	179.83	173.0
412477690	1441069076	31.18853694801938	122.51690008044368	12.094999999999999	179.865	173.0
[truncated: 6,031 more rows]
