# Supplementary material for: Maritime traffic congestion identification and ship trajectory prediction using temporal graph convolutional networks
Source: PLoS One. 2026 Mar 9;21(3):e0342781. doi: 10.1371/journal.pone.0342781 (PMC12970927; doi:10.1371/journal.pone.0342781)
Supplement: S1 File — (ZIP) [file pone.0342781.s001.zip › data/interpolation/shipid_412704320_processed.csv]

shipid	lasttime	lat	lon	sog	cog	hdg
412704320	1441065612	30.924942999999995	122.89942500000001	8.3	359.0	2.0
412704320	1441065613	30.924969240202667	122.89942519356022	8.30952380952381	359.09523809523813	2.0
412704320	1441065614	30.924996582154705	122.89942547590002	8.31904761904762	359.1904761904762	2.0
412704320	1441065615	30.925024993967654	122.89942584272735	8.32857142857143	359.28571428571433	2.0
412704320	1441065616	30.925054443753094	122.89942628975012	8.338095238095239	359.38095238095235	2.0
412704320	1441065617	30.925084899622586	122.89942681267624	8.347619047619048	359.4761904761905	2.0
412704320	1441065618	30.925116329687675	122.89942740721364	8.357142857142858	359.57142857142856	2.0
412704320	1441065619	30.92514870205994	122.89942806907021	8.366666666666667	359.6666666666667	2.0
412704320	1441065620	30.925181984850934	122.89942879395389	8.376190476190477	359.76190476190476	2.0
412704320	1441065621	30.925216146172225	122.89942957757256	8.385714285714286	359.85714285714283	2.0
412704320	1441065622	30.92525115413537	122.89943041563417	8.395238095238096	359.95238095238096	2.0
412704320	1441065623	30.925286976851943	122.89943130384661	8.404761904761905	0.04761904761903679	2.0
412704320	1441065624	30.92532358243349	122.89943223791774	8.414285714285715	0.14285714285716722	2.0
412704320	1441065625	30.925360938991584	122.89943321355548	8.423809523809524	0.23809523809518396	2.0
412704320	1441065626	30.925399014637794	122.89943422646772	8.433333333333334	0.3333333333333144	2.0
412704320	1441065627	30.925437777483694	122.89943527236231	8.442857142857143	0.4285714285714448	2.0
412704320	1441065628	30.925477195640823	122.89943634694714	8.452380952380953	0.5238095238095184	2.0
412704320	1441065629	30.92551723722076	122.8994374459301	8.461904761904762	0.6190476190476488	2.0
412704320	1441065630	30.925557870335087	122.89943856501901	8.471428571428572	0.7142857142856656	2.0
412704320	1441065631	30.925599063095355	122.89943969992173	8.480952380952381	0.809523809523796	2.0
412704320	1441065632	30.925640783613126	122.89944084634612	8.49047619047619	0.9047619047618696	2.0
412704320	1441065633	30.925682999999996	122.899442	8.5	1.0	2.0
412704320	1441065634	30.925725680367524	122.89944315659118	8.488888888888889	0.8888888888888573	2.0
412704320	1441065635	30.92576879282726	122.89944431182751	8.477777777777778	0.7777777777777715	2.0
412704320	1441065636	30.92581230549081	122.89944546141676	8.466666666666667	0.6666666666666856	2.0
412704320	1441065637	30.92585618646973	122.89944660106676	8.455555555555556	0.5555555555555429	2.0
412704320	1441065638	30.92590040387558	122.89944772648526	8.444444444444445	0.4444444444444571	2.0
412704320	1441065639	30.925944925819973	122.8994488333801	8.433333333333334	0.3333333333333144	2.0
412704320	1441065640	30.925989720414442	122.89944991745898	8.422222222222222	0.22222222222222854	2.0
412704320	1441065641	30.926034755770594	122.8994509744297	8.411111111111111	0.11111111111108585	2.0
412704320	1441065642	30.926079999999992	122.89945200000001	8.4	0.0	2.0
412704320	1441065643	30.926125394690533	122.8994529911	8.411111111111111	359.8888888888889	2.0
412704320	1441065644	30.926170775335322	122.8994539495493	8.422222222222222	359.77777777777777	2.0
412704320	1441065645	30.92621595090377	122.89945487838986	8.433333333333334	359.6666666666667	2.0
412704320	1441065646	30.926260730365332	122.89945578066363	8.444444444444445	359.55555555555554	2.0
412704320	1441065647	30.926304922689436	122.89945665941262	8.455555555555556	359.4444444444445	2.0
412704320	1441065648	30.926348336845496	122.89945751767878	8.466666666666667	359.33333333333337	2.0
412704320	1441065649	30.926390781802983	122.89945835850409	8.477777777777778	359.2222222222223	2.0
412704320	1441065650	30.926432066531323	122.89945918493052	8.488888888888889	359.11111111111114	2.0
412704320	1441065651	30.926471999999997	122.89946000000002	8.5	359.00000000000006	2.0
412704320	1441065652	30.926510464469004	122.89946080744112	8.481818181818182	359.36363636363643	2.0
412704320	1441065653	30.926547635360535	122.89946161372845	8.463636363636363	359.72727272727275	2.0
412704320	1441065654	30.926583761387334	122.89946242602326	8.445454545454545	0.09090909090917876	2.0
412704320	1441065655	30.92661909126216	122.89946325148672	8.427272727272728	0.45454545454555273	2.0
412704320	1441065656	30.92665387369776	122.8994640972801	8.40909090909091	0.8181818181818699	2.0
412704320	1441065657	30.92668835740686	122.89946497056464	8.39090909090909	1.1818181818182438	2.0
412704320	1441065658	30.926722791102172	122.8994658785016	8.372727272727273	1.545454545454561	2.0
412704320	1441065659	30.926757423496433	122.8994668282523	8.354545454545455	1.9090909090909918	2.0
412704320	1441065660	30.926792503302337	122.89946782697805	8.336363636363638	2.2727272727273657	2.0
412704320	1441065661	30.92682827923263	122.89946888184015	8.318181818181818	2.636363636363683	2.0
412704320	1441065662	30.926864999999985	122.89947000000001	8.3	3.000000000000057	2.0
412704320	1441065663	30.926902853836047	122.89947118628342	8.31	2.900000000000091	2.0
412704320	1441065664	30.926941787048026	122.89947243617421	8.32	2.800000000000068	2.0
412704320	1441065665	30.92698168546211	122.89947374282062	8.33	2.7000000000001023	2.0
412704320	1441065666	30.927022434904508	122.8994750993709	8.34	2.6000000000000227	2.0
412704320	1441065667	30.927063921201356	122.89947649897329	8.350000000000001	2.500000000000057	2.0
412704320	1441065668	30.927106030178862	122.89947793477594	8.360000000000001	2.400000000000034	2.0
412704320	1441065669	30.927148647663188	122.8994793999271	8.370000000000001	2.300000000000068	2.0
412704320	1441065670	30.927191659480524	122.89948088757492	8.38	2.2000000000000455	2.0
412704320	1441065671	30.92723495145707	122.89948239086758	8.39	2.1000000000000796	2.0
412704320	1441065672	30.927278409419003	122.8994839029532	8.4	2.000000000000057	2.0
412704320	1441065673	30.927321919192543	122.89948541697991	8.41	1.900000000000034	2.0
412704320	1441065674	30.927365366603873	122.89948692609582	8.42	1.8000000000000114	2.0
412704320	1441065675	30.927408637479175	122.899488423449	8.43	1.7000000000000455	2.0
412704320	1441065676	30.9274516176447	122.8994899021875	8.44	1.6000000000000796	2.0
412704320	1441065677	30.927494192926645	122.89949135545939	8.45	1.5000000000000568	2.0
412704320	1441065678	30.927536249151192	122.8994927764127	8.46	1.400000000000091	2.0
412704320	1441065679	30.927577672144587	122.89949415819542	8.47	1.3000000000000114	2.0
412704320	1441065680	30.927618347733034	122.89949549395557	8.48	1.2000000000000455	2.0
412704320	1441065681	30.927658161742762	122.8994967768411	8.49	1.1000000000000227	2.0
412704320	1441065682	30.927696999999995	122.899498	8.5	1.0000000000000568	2.0
412704320	1441065683	30.927734796733006	122.899499159141	8.49	1.0000000000000568	2.0
412704320	1441065684	30.927771679778242	122.89950026021621	8.48	1.0000000000000568	2.0
412704320	1441065685	30.927807825374217	122.89950131173848	8.47	1.0000000000000568	2.0
412704320	1441065686	30.927843409759433	122.89950232222075	8.46	1.0000000000000568	2.0
412704320	1441065687	30.927878609172378	122.89950330017595	8.45	1.0000000000000568	2.0
412704320	1441065688	30.927913599851532	122.89950425411705	8.44	1.0000000000000568	2.0
412704320	1441065689	30.927948558035407	122.89950519255697	8.43	1.0000000000000568	2.0
412704320	1441065690	30.92798365996245	122.89950612400878	8.42	1.0000000000000568	2.0
412704320	1441065691	30.928019081871163	122.89950705698544	8.41	1.0000000000000568	2.0
412704320	1441065692	30.928055000000004	122.899508	8.4	1.0000000000000568	2.0
412704320	1441065693	30.928091560341592	122.8995089617104	8.41	1.1000000000000227	2.0
412704320	1441065694	30.92812878790509	122.89950995135419	8.42	1.2000000000000455	2.0
412704320	1441065695	30.92816667745383	122.89951097831374	8.43	1.3000000000000114	2.0
412704320	1441065696	30.928205223751117	122.89951205197153	8.44	1.400000000000034	2.0
412704320	1441065697	30.928244421560287	122.89951318170999	8.45	1.5	2.0
412704320	1441065698	30.928284265644603	122.89951437691164	8.46	1.6000000000000796	2.0
412704320	1441065699	30.92832475076743	122.89951564695892	8.47	1.7000000000000455	2.0
412704320	1441065700	30.92836587169206	122.8995170012344	8.48	1.8000000000000114	2.0
412704320	1441065701	30.928407623181805	122.89951844912058	8.49	1.900000000000034	2.0
412704320	1441065702	30.928449999999987	122.89952	8.5	2.0	2.0
412704320	1441065703	30.928492978162204	122.899521658947	8.488888888888889	1.8888888888889142	2.0
412704320	1441065704	30.928536458693117	122.89952341380274	8.477777777777778	1.7777777777778283	2.0
412704320	1441065705	30.928580323869724	122.8995252481002	8.466666666666667	1.6666666666666856	2.0
412704320	1441065706	30.928624455969008	122.89952714537226	8.455555555555556	1.5555555555555998	2.0
412704320	1441065707	30.92866873726794	122.89952908915177	8.444444444444445	1.444444444444457	2.0
412704320	1441065708	30.928713050043505	122.89953106297156	8.433333333333334	1.3333333333333712	2.0
412704320	1441065709	30.928757276572714	122.89953305036437	8.422222222222222	1.2222222222222854	2.0
412704320	1441065710	30.928801299132545	122.89953503486294	8.411111111111111	1.1111111111111427	2.0
412704320	1441065711	30.928844999999992	122.899537	8.4	1.0000000000000568	2.0
412704320	1441065712	30.92888828333308	122.89953893214218	8.404878048780487	0.9756097560975832	2.0
412704320	1441065713	30.92893114081388	122.89954082899222	8.409756097560976	0.9512195121951663	2.0
412704320	1441065714	30.928973586005434	122.89954269108681	8.414634146341463	0.9268292682926926	2.0
412704320	1441065715	30.9290156324708	122.89954451896273	8.419512195121952	0.9024390243902758	2.0
412704320	1441065716	30.929057293773056	122.89954631315668	8.424390243902439	0.8780487804878021	2.0
412704320	1441065717	30.92909858347527	122.8995480742054	8.429268292682927	0.8536585365853853	2.0
412704320	1441065718	30.929139515140495	122.89954980264561	8.434146341463414	0.8292682926829684	2.0
412704320	1441065719	30.92918010233181	122.89955149901407	8.439024390243903	0.8048780487805516	2.0
412704320	1441065720	30.92922035861226	122.89955316384753	8.44390243902439	0.7804878048781347	2.0
412704320	1441065721	30.929260297544914	122.89955479768268	8.448780487804878	0.756097560975661	2.0
412704320	1441065722	30.92929993269284	122.89955640105633	8.453658536585365	0.7317073170732442	2.0
412704320	1441065723	30.92933927761907	122.89955797450523	8.458536585365854	0.7073170731707705	2.0
412704320	1441065724	30.92937834588672	122.89955951856606	8.463414634146341	0.6829268292683537	2.0
412704320	1441065725	30.92941715105881	122.89956103377564	8.46829268292683	0.65853658536588	2.0
412704320	1441065726	30.929455706698402	122.89956252067071	8.473170731707317	0.6341463414634632	2.0
412704320	1441065727	30.92949402636858	122.89956397978797	8.478048780487805	0.6097560975609895	2.0
412704320	1441065728	30.92953212363237	122.89956541166428	8.482926829268292	0.5853658536585726	2.0
412704320	1441065729	30.929570012052846	122.89956681683634	8.487804878048781	0.560975609756099	2.0
412704320	1441065730	30.92960770519308	122.89956819584091	8.492682926829268	0.5365853658536821	2.0
412704320	1441065731	30.92964521661611	122.89956954921479	8.497560975609757	0.5121951219512653	2.0
412704320	1441065732	30.929682559885	122.8995708774947	8.502439024390243	0.4878048780488484	2.0
412704320	1441065733	30.929719748562825	122.89957218121745	8.507317073170732	0.4634146341464316	2.0
412704320	1441065734	30.929756796212615	122.89957346091978	8.512195121951219	0.4390243902439579	2.0
412704320	1441065735	30.92979371639743	122.89957471713848	8.517073170731708	0.41463414634154105	2.0
412704320	1441065736	30.929830522680344	122.89957595041031	8.521951219512195	0.39024390243906737	2.0
412704320	1441065737	30.92986722862442	122.89957716127206	8.526829268292683	0.36585365853665053	2.0
412704320	1441065738	30.929903847792673	122.89957835026051	8.53170731707317	0.34146341463417684	2.0
412704320	1441065739	30.929940393748186	122.89957951791241	8.536585365853659	0.31707317073176	2.0
412704320	1441065740	30.929976880054028	122.89958066476458	8.541463414634146	0.2926829268292863	2.0
412704320	1441065741	30.93001332027323	122.8995817913538	8.546341463414635	0.2682926829268695	2.0
412704320	1441065742	30.930049727968846	122.89958289821679	8.551219512195122	0.2439024390243958	2.0
412704320	1441065743	30.930086116703954	122.89958398589042	8.55609756097561	0.21951219512197895	2.0
412704320	1441065744	30.930122500041573	122.89958505491141	8.560975609756097	0.1951219512195621	2.0
412704320	1441065745	30.930158891544774	122.8995861058166	8.565853658536586	0.17073170731708842	2.0
412704320	1441065746	30.93019530477664	122.89958713914271	8.570731707317073	0.14634146341472842	2.0
412704320	1441065747	30.930231753300166	122.8995881554266	8.575609756097561	0.12195121951225474	2.0
412704320	1441065748	30.930268250678434	122.89958915520504	8.580487804878048	0.0975609756098379	2.0
412704320	1441065749	30.930304810474514	122.89959013901479	8.585365853658537	0.07317073170736421	2.0
412704320	1441065750	30.93034144625143	122.89959110739268	8.590243902439024	0.04878048780494737	2.0
412704320	1441065751	30.930378171572247	122.89959206087549	8.595121951219513	0.024390243902473685	2.0
412704320	1441065752	30.930415000000004	122.89959300000001	8.6	5.684341886080802e-14	2.0
412704320	1441065753	30.930451942541985	122.89959392534952	8.598360655737704	0.016393442622984367	2.0
412704320	1441065754	30.930488999982394	122.89959483769316	8.59672131147541	0.03278688524596873	2.0
412704320	1441065755	30.93052617054964	122.89959573784651	8.595081967213114	0.049180327868896256	2.0
412704320	1441065756	30.93056345247215	122.89959662662524	8.59344262295082	0.06557377049182378	2.0
412704320	1441065757	30.930600843978322	122.89959750484492	8.591803278688523	0.08196721311480815	2.0
412704320	1441065758	30.9306383432966	122.89959837332117	8.59016393442623	0.09836065573773567	2.0
412704320	1441065759	30.930675948655388	122.89959923286959	8.588524590163933	0.11475409836072004	2.0
412704320	1441065760	30.93071365828312	122.89960008430583	8.58688524590164	0.13114754098364756	2.0
412704320	1441065761	30.930751470408207	122.89960092844547	8.585245901639343	0.14754098360663193	2.0
412704320	1441065762	30.930789383259064	122.89960176610417	8.583606557377049	0.16393442622955945	2.0
412704320	1441065763	30.930827395064124	122.8996025980975	8.581967213114753	0.18032786885248697	2.0
412704320	1441065764	30.930865504051802	122.8996034252411	8.580327868852459	0.19672131147547134	2.0
412704320	1441065765	30.930903708450515	122.89960424835061	8.578688524590163	0.21311475409839886	2.0
412704320	1441065766	30.93094200648869	122.89960506824163	8.577049180327869	0.22950819672132639	2.0
412704320	1441065767	30.93098039639473	122.8996058857298	8.575409836065573	0.24590163934431075	2.0
412704320	1441065768	30.931018876397054	122.89960670163073	8.573770491803279	0.2622950819672383	2.0
412704320	1441065769	30.931057444724107	122.89960751676007	8.572131147540983	0.2786885245901658	2.0
412704320	1441065770	30.93109609960429	122.89960833193342	8.570491803278689	0.29508196721315016	2.0
412704320	1441065771	30.93113483926604	122.89960914796642	8.568852459016393	0.31147540983613453	2.0
412704320	1441065772	30.931173661937752	122.89960996567468	8.567213114754098	0.32786885245906205	2.0
412704320	1441065773	30.931212565847865	122.89961078587389	8.565573770491802	0.3442622950820464	2.0
412704320	1441065774	30.931251549224793	122.89961160937962	8.563934426229508	0.36065573770497394	2.0
412704320	1441065775	30.93129061029695	122.89961243700753	8.562295081967212	0.37704918032790147	2.0
412704320	1441065776	30.93132974729277	122.89961326957327	8.560655737704918	0.39344262295088583	2.0
412704320	1441065777	30.931368958440657	122.89961410789245	8.559016393442622	0.40983606557381336	2.0
412704320	1441065778	30.931408241969056	122.89961495278071	8.557377049180328	0.4262295081967409	2.0
412704320	1441065779	30.931447596106352	122.8996158050537	8.555737704918032	0.44262295081972525	2.0
412704320	1441065780	30.931487019080993	122.89961666552706	8.554098360655738	0.45901639344265277	2.0
412704320	1441065781	30.931526509121383	122.89961753501645	8.552459016393442	0.4754098360655803	2.0
412704320	1441065782	30.931566064455957	122.89961841433748	8.550819672131148	0.49180327868856466	2.0
412704320	1441065783	30.931605683313116	122.89961930430579	8.549180327868852	0.508196721311549	2.0
412704320	1441065784	30.9316453639213	122.89962020573707	8.547540983606558	0.5245901639344765	2.0
412704320	1441065785	30.93168510450892	122.89962111944692	8.545901639344262	0.5409836065574609	2.0
412704320	1441065786	30.931724903304392	122.89962204625101	8.544262295081968	0.5573770491803884	2.0
412704320	1441065787	30.931764758536147	122.89962298696499	8.542622950819672	0.573770491803316	2.0
412704320	1441065788	30.93180466843259	122.8996239424045	8.540983606557377	0.5901639344263003	2.0
412704320	1441065789	30.931844631222162	122.89962491338524	8.539344262295081	0.6065573770492279	2.0
412704320	1441065790	30.931884645133263	122.89962590072278	8.537704918032787	0.6229508196721554	2.0
412704320	1441065791	30.931924708394323	122.89962690523285	8.536065573770491	0.6393442622951397	2.0
412704320	1441065792	30.931964819233766	122.89962792773105	8.534426229508197	0.6557377049180673	2.0
412704320	1441065793	30.93200497588001	122.8996289690331	8.532786885245901	0.6721311475409948	2.0
412704320	1441065794	30.932045176561473	122.8996300299546	8.531147540983607	0.6885245901639792	2.0
412704320	1441065795	30.932085419506567	122.89963111131125	8.529508196721311	0.7049180327869635	2.0
412704320	1441065796	30.93212570294372	122.89963221391868	8.527868852459017	0.721311475409891	2.0
412704320	1441065797	30.93216602510137	122.89963333859258	8.526229508196721	0.7377049180328186	2.0
412704320	1441065798	30.9322063842079	122.89963448614861	8.524590163934427	0.7540983606558029	2.0
412704320	1441065799	30.932246778491766	122.89963565740243	8.52295081967213	0.7704918032787305	2.0
412704320	1441065800	30.932287206181368	122.8996368531697	8.521311475409837	0.786885245901658	2.0
412704320	1441065801	30.932327665505134	122.8996380742661	8.51967213114754	0.8032786885246423	2.0
412704320	1441065802	30.932368154691485	122.8996393215073	8.518032786885247	0.8196721311475699	2.0
412704320	1441065803	30.932408671968837	122.89964059570895	8.51639344262295	0.8360655737704974	2.0
412704320	1441065804	30.93244921556561	122.89964189768676	8.514754098360656	0.8524590163934818	2.0
412704320	1441065805	30.932489783710228	122.89964322825638	8.51311475409836	0.8688524590164093	2.0
412704320	1441065806	30.932530374631106	122.8996445882335	8.511475409836066	0.8852459016393368	2.0
412704320	1441065807	30.932570986556676	122.89964597843377	8.50983606557377	0.901639344262378	2.0
412704320	1441065808	30.93261161771534	122.8996473996729	8.508196721311476	0.9180327868853055	2.0
412704320	1441065809	30.932652266335545	122.89964885276655	8.50655737704918	0.9344262295082331	2.0
412704320	1441065810	30.932692930645693	122.89965033853038	8.504918032786886	0.9508196721312174	2.0
412704320	1441065811	30.932733608874187	122.89965185778014	8.50327868852459	0.967213114754145	2.0
412704320	1441065812	30.932774299249495	122.89965341133143	8.501639344262296	0.9836065573770725	2.0
412704320	1441065813	30.93281499999999	122.899655	8.5	1.0000000000000568	2.0
412704320	1441065814	30.932855709401217	122.89965662403964	8.5	1.0200000000000387	2.0
412704320	1441065815	30.932896425917	122.89965828145668	8.5	1.0400000000000205	2.0
412704320	1441065816	30.93293714805832	122.89965996969565	8.5	1.0600000000000591	2.0
412704320	1441065817	30.932977874336096	122.89966168620093	8.5	1.080000000000041	2.0
412704320	1441065818	30.933018603261292	122.89966342841709	8.5	1.1000000000000227	2.0
412704320	1441065819	30.933059333344833	122.89966519378851	8.5	1.1200000000000045	2.0
412704320	1441065820	30.933100063097697	122.89966697975969	8.5	1.1400000000000432	2.0
412704320	1441065821	30.93314079103081	122.89966878377506	8.5	1.160000000000025	2.0
412704320	1441065822	30.933181515655125	122.89967060327906	8.5	1.1800000000000068	2.0
412704320	1441065823	30.93322223548159	122.89967243571618	8.5	1.2000000000000455	2.0
412704320	1441065824	30.933262949021145	122.89967427853081	8.5	1.2200000000000273	2.0
412704320	1441065825	30.933303654784748	122.89967612916742	8.5	1.240000000000009	2.0
412704320	1441065826	30.93334435128336	122.89967798507041	8.5	1.2600000000000477	2.0
412704320	1441065827	30.933385037027907	122.89967984368421	8.5	1.2800000000000296	2.0
412704320	1441065828	30.933425710529324	122.89968170245326	8.5	1.3000000000000114	2.0
412704320	1441065829	30.93346637029858	122.89968355882196	8.5	1.3199999999999932	2.0
412704320	1441065830	30.933507014846647	122.89968541023475	8.5	1.3400000000000318	2.0
412704320	1441065831	30.933547642684427	122.89968725413601	8.5	1.3600000000000136	2.0
412704320	1441065832	30.933588252322913	122.89968908797013	8.5	1.3799999999999955	2.0
412704320	1441065833	30.933628842273027	122.89969090918154	8.5	1.400000000000034	2.0
412704320	1441065834	30.933669411045695	122.89969271521463	8.5	1.420000000000016	2.0
412704320	1441065835	30.933709957151926	122.89969450351379	8.5	1.4399999999999977	2.0
412704320	1441065836	30.933750479102635	122.89969627152338	8.5	1.4600000000000364	2.0
412704320	1441065837	30.933790975408773	122.89969801668781	8.5	1.4800000000000182	2.0
412704320	1441065838	30.933831444581305	122.89969973645145	8.5	1.5	2.0
412704320	1441065839	30.933871885131158	122.89970142825867	8.5	1.5200000000000387	2.0
412704320	1441065840	30.933912295569293	122.89970308955384	8.5	1.5400000000000773	2.0
412704320	1441065841	30.933952674406665	122.8997047177813	8.5	1.5600000000000591	2.0
412704320	1441065842	30.933993020154226	122.89970631038547	8.5	1.580000000000041	2.0
412704320	1441065843	30.93403333132292	122.89970786481065	8.5	1.6000000000000796	2.0
412704320	1441065844	30.93407360642369	122.8997093785012	8.5	1.6200000000000614	2.0
412704320	1441065845	30.934113843967506	122.8997108489015	8.5	1.6400000000000432	2.0
412704320	1441065846	30.934154042465305	122.89971227345586	8.5	1.660000000000025	2.0
412704320	1441065847	30.934194200428056	122.89971364960863	8.5	1.6800000000000637	2.0
412704320	1441065848	30.934234316366684	122.89971497480414	8.5	1.7000000000000455	2.0
412704320	1441065849	30.934274388792158	122.89971624648672	8.5	1.7200000000000273	2.0
412704320	1441065850	30.934314416215432	122.89971746210067	8.5	1.740000000000066	2.0
412704320	1441065851	30.934354397147434	122.89971861909035	8.5	1.7600000000000477	2.0
412704320	1441065852	30.934394330099146	122.89971971490009	8.5	1.7800000000000296	2.0
412704320	1441065853	30.934434213581497	122.89972074697415	8.5	1.8000000000000114	2.0
412704320	1441065854	30.93447404610545	122.89972171275689	8.5	1.82000000000005	2.0
412704320	1441065855	30.93451382618196	122.89972260969257	8.5	1.8400000000000318	2.0
412704320	1441065856	30.934553552321983	122.89972343522554	8.5	1.8600000000000136	2.0
412704320	1441065857	30.93459322303642	122.89972418680004	8.5	1.8800000000000523	2.0
412704320	1441065858	30.934632836836293	122.89972486186042	8.5	1.900000000000034	2.0
412704320	1441065859	30.93467239223252	122.89972545785092	8.5	1.920000000000016	2.0
412704320	1441065860	30.934711887736047	122.89972597221585	8.5	1.9400000000000546	2.0
412704320	1441065861	30.934751321857846	122.89972640239951	8.5	1.9600000000000364	2.0
412704320	1441065862	30.93479069310884	122.89972674584612	8.5	1.9800000000000182	2.0
412704320	1441065863	30.934829999999998	122.899727	8.5	2.0	2.0
412704320	1441065864	30.934869243074527	122.89972716521166	8.5	2.0	2.0
412704320	1441065865	30.9349084310046	122.8997272534565	8.5	2.0	2.0
412704320	1441065866	30.93494757449465	122.89972727961626	8.5	2.0	2.0
412704320	1441065867	30.934986684249125	122.89972725857267	8.5	2.0	2.0
412704320	1441065868	30.935025770972473	122.89972720520745	8.5	2.0	2.0
412704320	1441065869	30.9350648453691	122.89972713440238	8.5	2.0	2.0
412704320	1441065870	30.935103918143476	122.8997270610393	8.5	2.0	2.0
412704320	1441065871	30.935143000000004	122.899727	8.5	2.0	2.0
412704320	1441065872	30.93518209984362	122.89972696364941	8.5	2.0066666666666606	2.0
412704320	1441065873	30.935221219381233	122.89972695428477	8.5	2.013333333333378	2.0
412704320	1441065874	30.935260358520235	122.8997269716864	8.5	2.0200000000000387	2.0
412704320	1441065875	30.93529951716799	122.89972701563464	8.5	2.0266666666666993	2.0
412704320	1441065876	30.935338695231913	122.89972708590982	8.5	2.03333333333336	2.0
412704320	1441065877	30.935377892619364	122.8997271822922	8.5	2.0400000000000205	2.0
412704320	1441065878	30.935417109237765	122.89972730456216	8.5	2.046666666666681	2.0
412704320	1441065879	30.935456344994467	122.89972745249999	8.5	2.0533333333333985	2.0
412704320	1441065880	30.935495599796877	122.89972762588604	8.5	2.0600000000000023	2.0
412704320	1441065881	30.935534873552406	122.89972782450059	8.5	2.066666666666663	2.0
412704320	1441065882	30.9355741661684	122.89972804812399	8.5	2.0733333333333803	2.0
412704320	1441065883	30.93561347755228	122.89972829653655	8.5	2.080000000000041	2.0
412704320	1441065884	30.93565280761141	122.89972856951857	8.5	2.0866666666667015	2.0
412704320	1441065885	30.935692156253193	122.89972886685041	8.5	2.093333333333362	2.0
412704320	1441065886	30.935731523385016	122.89972918831236	8.5	2.1000000000000227	2.0
412704320	1441065887	30.935770908914275	122.89972953368475	8.5	2.10666666666674	2.0
412704320	1441065888	30.935810312748323	122.89972990274786	8.5	2.113333333333344	2.0
412704320	1441065889	30.935849734794598	122.89973029528205	8.5	2.1200000000000045	2.0
412704320	1441065890	30.93588917496045	122.89973071106765	8.5	2.126666666666722	2.0
412704320	1441065891	30.935928633153285	122.8997311498849	8.5	2.1333333333333826	2.0
412704320	1441065892	30.935968109280484	122.8997316115142	8.5	2.140000000000043	2.0
412704320	1441065893	30.936007603249447	122.89973209573581	8.5	2.146666666666704	2.0
412704320	1441065894	30.93604711496755	122.89973260233009	8.5	2.1533333333333644	2.0
412704320	1441065895	30.936086644342183	122.8997331310773	8.5	2.160000000000025	2.0
412704320	1441065896	30.93612619128073	122.89973368175782	8.5	2.1666666666667425	2.0
412704320	1441065897	30.936165755690592	122.8997342541519	8.5	2.173333333333346	2.0
412704320	1441065898	30.936205337479144	122.8997348480399	8.5	2.180000000000007	2.0
412704320	1441065899	30.936244936553788	122.89973546320212	8.5	2.1866666666667243	2.0
412704320	1441065900	30.936284552821903	122.89973609941886	8.5	2.193333333333385	2.0
412704320	1441065901	30.93632418619087	122.89973675647045	8.5	2.1999999999999886	2.0
412704320	1441065902	30.93636383656809	122.89973743413718	8.5	2.206666666666706	2.0
412704320	1441065903	30.93640350386095	122.89973813219939	8.5	2.2133333333333667	2.0
412704320	1441065904	30.936443187976842	122.89973885043739	8.5	2.2200000000000273	2.0
412704320	1441065905	30.93648288882313	122.89973958863146	8.5	2.226666666666688	2.0
412704320	1441065906	30.936522606307214	122.89974034656197	8.5	2.2333333333333485	2.0
412704320	1441065907	30.936562340336497	122.89974112400917	8.5	2.240000000000009	2.0
412704320	1441065908	30.93660209081836	122.89974192075339	8.5	2.2466666666667265	2.0
412704320	1441065909	30.936641857660184	122.89974273657495	8.5	2.253333333333387	2.0
412704320	1441065910	30.93668164076937	122.89974357125415	8.5	2.2600000000000477	2.0
412704320	1441065911	30.93672144005328	122.89974442457132	8.5	2.2666666666667084	2.0
412704320	1441065912	30.93676125541934	122.89974529630673	8.5	2.273333333333369	2.0
412704320	1441065913	30.936801086774896	122.89974618624073	8.5	2.2800000000000864	2.0
412704320	1441065914	30.93684093402737	122.89974709415361	8.5	2.28666666666669	2.0
412704320	1441065915	30.93688079708413	122.89974801982565	8.5	2.2933333333333508	2.0
412704320	1441065916	30.936920675852583	122.89974896303724	8.5	2.300000000000068	2.0
412704320	1441065917	30.93696057024009	122.89974992356859	8.5	2.306666666666729	2.0
412704320	1441065918	30.93700048015407	122.89975090120006	8.5	2.3133333333333326	2.0
412704320	1441065919	30.937040405501882	122.89975189571196	8.5	2.32000000000005	2.0
412704320	1441065920	30.93708034619094	122.89975290688456	8.5	2.3266666666667106	2.0
412704320	1441065921	30.93712030212862	122.89975393449822	8.5	2.3333333333333712	2.0
412704320	1441065922	30.9371602732223	122.89975497833318	8.5	2.340000000000032	2.0
412704320	1441065923	30.93720025937938	122.8997560381698	8.5	2.3466666666666924	2.0
412704320	1441065924	30.93724026050725	122.89975711378838	8.5	2.353333333333353	2.0
412704320	1441065925	30.9372802765133	122.89975820496919	8.5	2.3600000000000705	2.0
412704320	1441065926	30.937320307304898	122.89975931149256	8.5	2.366666666666731	2.0
412704320	1441065927	30.937360352789458	122.89976043313878	8.5	2.373333333333335	2.0
412704320	1441065928	30.937400412874357	122.8997615696882	8.5	2.3800000000000523	2.0
412704320	1441065929	30.937440487466976	122.89976272092103	8.5	2.386666666666713	2.0
412704320	1441065930	30.937480576474716	122.89976388661765	8.5	2.3933333333333735	2.0
412704320	1441065931	30.93752067980496	122.89976506655834	8.5	2.400000000000034	2.0
412704320	1441065932	30.937560797365087	122.8997662605234	8.5	2.4066666666666947	2.0
412704320	1441065933	30.9376009290625	122.89976746829315	8.5	2.4133333333333553	2.0
412704320	1441065934	30.937641074804574	122.89976868964786	8.5	2.4200000000000728	2.0
412704320	1441065935	30.937681234498715	122.89976992436786	8.5	2.4266666666666765	2.0
412704320	1441065936	30.937721408052298	122.89977117223343	8.5	2.433333333333394	2.0
412704320	1441065937	30.9377615953727	122.89977243302486	8.5	2.4400000000000546	2.0
412704320	1441065938	30.937801796367328	122.8997737065225	8.5	2.446666666666715	2.0
412704320	1441065939	30.93784201094356	122.89977499250658	8.5	2.4533333333333758	2.0
412704320	1441065940	30.937882239008804	122.89977629075744	8.5	2.4600000000000364	2.0
412704320	1441065941	30.937922480470416	122.89977760105539	8.5	2.466666666666697	2.0
412704320	1441065942	30.937962735235814	122.89977892318073	8.5	2.4733333333334144	2.0
412704320	1441065943	30.93800300321237	122.89978025691371	8.5	2.480000000000075	2.0
412704320	1441065944	30.93804328430746	122.89978160203466	8.5	2.486666666666679	2.0
412704320	1441065945	30.938083578428497	122.8997829583239	8.5	2.4933333333333962	2.0
412704320	1441065946	30.938123885482867	122.89978432556168	8.5	2.500000000000057	2.0
412704320	1441065947	30.938164205377944	122.89978570352834	8.5	2.5066666666667174	2.0
412704320	1441065948	30.938204538021118	122.89978709200415	8.5	2.513333333333378	2.0
412704320	1441065949	30.938244883319797	122.8997884907694	8.5	2.5200000000000387	2.0
412704320	1441065950	30.938285241181337	122.89978989960441	8.5	2.5266666666666993	2.0
412704320	1441065951	30.938325611513157	122.89979131828946	8.5	2.5333333333334167	2.0
412704320	1441065952	30.938365994222618	122.89979274660483	8.5	2.5400000000000205	2.0
412704320	1441065953	30.93840638921714	122.89979418433087	8.5	2.546666666666681	2.0
412704320	1441065954	30.938446796404083	122.89979563124781	8.5	2.5533333333333985	2.0
412704320	1441065955	30.938487215690834	122.89979708713595	8.5	2.560000000000059	2.0
412704320	1441065956	30.938527646984827	122.89979855177563	8.5	2.5666666666667197	2.0
412704320	1441065957	30.93856809019338	122.89980002494711	8.5	2.5733333333333803	2.0
412704320	1441065958	30.938608545223943	122.8998015064307	8.5	2.580000000000041	2.0
412704320	1441065959	30.93864901198387	122.89980299600667	8.5	2.5866666666667584	2.0
412704320	1441065960	30.938689490380543	122.89980449345532	8.5	2.593333333333419	2.0
412704320	1441065961	30.938729980321394	122.89980599855696	8.5	2.6000000000000227	2.0
412704320	1441065962	30.93877048171377	122.89980751109186	8.5	2.60666666666674	2.0
412704320	1441065963	30.93881099446508	122.8998090308403	8.5	2.613333333333401	2.0
412704320	1441065964	30.93885151848269	122.89981055758261	8.5	2.6200000000000614	2.0
412704320	1441065965	30.938892053674014	122.89981209109907	8.5	2.626666666666722	2.0
412704320	1441065966	30.93893259994642	122.89981363116992	8.5	2.6333333333333826	2.0
412704320	1441065967	30.93897315720731	122.8998151775755	8.5	2.640000000000043	2.0
412704320	1441065968	30.93901372536407	122.89981673009608	8.5	2.6466666666667606	2.0
412704320	1441065969	30.939054304324095	122.89981828851194	8.5	2.6533333333333644	2.0
412704320	1441065970	30.93909489399476	122.89981985260341	8.5	2.660000000000025	2.0
412704320	1441065971	30.93913549428345	122.89982142215074	8.5	2.6666666666667425	2.0
412704320	1441065972	30.939176105097577	122.89982299693423	8.5	2.673333333333403	2.0
412704320	1441065973	30.9392167263445	122.89982457673413	8.5	2.6800000000000637	2.0
412704320	1441065974	30.939257357931652	122.8998261613308	8.5	2.6866666666667243	2.0
412704320	1441065975	30.939297999766346	122.89982775050446	8.5	2.693333333333385	2.0
412704320	1441065976	30.939338651756053	122.89982934403544	8.5	2.7000000000000455	2.0
412704320	1441065977	30.939379313808107	122.899830941704	8.5	2.706666666666706	2.0
412704320	1441065978	30.939419985829915	122.89983254329046	8.5	2.7133333333333667	2.0
412704320	1441065979	30.939460667728866	122.89983414857502	8.5	2.7200000000000273	2.0
412704320	1441065980	30.939501359412358	122.89983575733808	8.5	2.7266666666667447	2.0
412704320	1441065981	30.93954206078776	122.89983736935983	8.5	2.7333333333334053	2.0
412704320	1441065982	30.939582771762474	122.89983898442061	8.5	2.740000000000009	2.0
412704320	1441065983	30.939623492243875	122.89984060230067	8.5	2.7466666666667265	2.0
412704320	1441065984	30.939664222139378	122.89984222278032	8.5	2.753333333333387	2.0
412704320	1441065985	30.93970496135635	122.89984384563981	8.5	2.7600000000001046	2.0
412704320	1441065986	30.939745709802168	122.89984547065946	8.5	2.7666666666667084	2.0
412704320	1441065987	30.93978646738425	122.89984709761951	8.5	2.773333333333369	2.0
412704320	1441065988	30.93982723400997	122.89984872630029	8.5	2.7800000000000864	2.0
412704320	1441065989	30.93986800958672	122.89985035648205	8.5	2.786666666666747	2.0
412704320	1441065990	30.93990879402188	122.89985198794506	8.5	2.7933333333333508	2.0
412704320	1441065991	30.939949587222852	122.89985362046963	8.5	2.800000000000068	2.0
412704320	1441065992	30.93999038909702	122.899855253836	8.5	2.806666666666729	2.0
412704320	1441065993	30.940031199551765	122.89985688782451	8.5	2.8133333333333894	2.0
412704320	1441065994	30.940072018494483	122.89985852221538	8.5	2.82000000000005	2.0
412704320	1441065995	30.940112845832566	122.89986015678892	8.5	2.8266666666667106	2.0
412704320	1441065996	30.94015368147339	122.8998617913254	8.5	2.8333333333333712	2.0
412704320	1441065997	30.94019452532436	122.89986342560512	8.5	2.8400000000000887	2.0
412704320	1441065998	30.940235377292844	122.89986505940833	8.5	2.8466666666667493	2.0
412704320	1441065999	30.940276237286255	122.89986669251529	8.5	2.853333333333353	2.0
412704320	1441066000	30.940317105211964	122.89986832470632	8.5	2.8600000000000705	2.0
412704320	1441066001	30.94035798097737	122.89986995576167	8.5	2.866666666666731	2.0
412704320	1441066002	30.940398864489868	122.89987158546164	8.5	2.8733333333333917	2.0
412704320	1441066003	30.940439755656836	122.89987321358647	8.5	2.8800000000000523	2.0
412704320	1441066004	30.940480654385652	122.89987483991648	8.5	2.886666666666713	2.0
412704320	1441066005	30.94052156058371	122.89987646423188	8.5	2.8933333333333735	2.0
412704320	1441066006	30.94056247415842	122.89987808631302	8.5	2.900000000000091	2.0
412704320	1441066007	30.94060339501716	122.89987970594014	8.5	2.9066666666666947	2.0
412704320	1441066008	30.940644323067314	122.89988132289348	8.5	2.9133333333333553	2.0
412704320	1441066009	30.940685258216252	122.89988293695338	8.5	2.9200000000000728	2.0
412704320	1441066010	30.940726200371394	122.89988454790004	8.5	2.9266666666667334	2.0
412704320	1441066011	30.94076714944013	122.8998861555138	8.5	2.933333333333394	2.0
412704320	1441066012	30.94080810532983	122.89988775957491	8.5	2.9400000000000546	2.0
412704320	1441066013	30.940849067947894	122.89988935986361	8.5	2.946666666666715	2.0
412704320	1441066014	30.940890037201694	122.89989095616022	8.5	2.9533333333334326	2.0
412704320	1441066015	30.940931012998647	122.89989254824498	8.5	2.9600000000000932	2.0
412704320	1441066016	30.940971995246112	122.89989413589818	8.5	2.966666666666697	2.0
412704320	1441066017	30.941012983851504	122.89989571890007	8.5	2.9733333333334144	2.0
412704320	1441066018	30.941053978722202	122.89989729703092	8.5	2.980000000000075	2.0
412704320	1441066019	30.941094979765598	122.89989887007103	8.5	2.9866666666667356	2.0
412704320	1441066020	30.941135986889066	122.89990043780062	8.5	2.9933333333333962	2.0
412704320	1441066021	30.941177000000007	122.89990200000001	8.5	3.000000000000057	2.0
412704320	1441066022	30.941218011107313	122.8999035573838	8.50909090909091	3.000000000000057	2.0
412704320	1441066023	30.941258980625843	122.89990511440412	8.518181818181818	3.000000000000057	2.0
412704320	1441066024	30.94129986107199	122.89990667644739	8.527272727272727	3.000000000000057	2.0
412704320	1441066025	30.941340604962118	122.89990824890016	8.536363636363637	3.000000000000057	2.0
412704320	1441066026	30.94138116481259	122.89990983714887	8.545454545454545	3.000000000000057	2.0
412704320	1441066027	30.9414214931398	122.89991144658002	8.554545454545455	3.000000000000057	2.0
412704320	1441066028	30.94146154246011	122.8999130825801	8.563636363636363	3.000000000000057	2.0
412704320	1441066029	30.941501265289915	122.89991475053564	8.572727272727272	3.000000000000057	2.0
412704320	1441066030	30.941540614145584	122.89991645583312	8.581818181818182	3.000000000000057	2.0
412704320	1441066031	30.94157954154348	122.89991820385907	8.59090909090909	3.000000000000057	2.0
412704320	1441066032	30.941618000000002	122.89992000000001	8.6	3.000000000000057	2.0
412704320	1441066033	30.94165596118061	122.89992184778393	8.6	2.909090909090935	2.0
412704320	1441066034	30.94169347334708	122.89992374330478	8.6	2.8181818181819267	2.0
412704320	1441066035	30.941730603910255	122.899925680798	8.6	2.727272727272805	2.0
412704320	1441066036	30.941767420281014	122.89992765449905	8.6	2.636363636363683	2.0
412704320	1441066037	30.94180398987019	122.89992965864332	8.6	2.545454545454561	2.0
412704320	1441066038	30.941840380088657	122.89993168746624	8.6	2.454545454545496	2.0
412704320	1441066039	30.941876658347255	122.8999337352032	8.6	2.363636363636431	2.0
412704320	1441066040	30.941912892056845	122.89993579608966	8.6	2.272727272727309	2.0
412704320	1441066041	30.941949148628254	122.89993786436102	8.6	2.181818181818187	2.0
412704320	1441066042	30.941985495472363	122.89993993425264	8.6	2.090909090909122	2.0
412704320	1441066043	30.942021999999994	122.89994199999998	8.6	2.0	2.0
412704320	1441066044	30.942058717637426	122.8999440564515	8.594736842105263	2.0	2.0
412704320	1441066045	30.94209565587251	122.89994610090807	8.589473684210526	2.0	2.0
412704320	1441066046	30.942132810208548	122.89994813128351	8.58421052631579	2.0	2.0
412704320	1441066047	30.942170176148846	122.8999501454918	8.578947368421053	2.0	2.0
412704320	1441066048	30.942207749196662	122.89995214144683	8.573684210526315	2.0	2.0
412704320	1441066049	30.942245524855306	122.89995411706249	8.568421052631578	2.0	2.0
412704320	1441066050	30.942283498628086	122.89995607025267	8.563157894736841	2.0	2.0
412704320	1441066051	30.942321666018245	122.89995799893126	8.557894736842105	2.0	2.0
412704320	1441066052	30.94236002252911	122.89995990101214	8.552631578947368	2.0	2.0
412704320	1441066053	30.942398563663968	122.89996177440922	8.547368421052632	2.0	2.0
412704320	1441066054	30.94243728492608	122.89996361703638	8.542105263157895	2.0	2.0
412704320	1441066055	30.942476181818773	122.89996542680747	8.536842105263158	2.0	2.0
412704320	1441066056	30.94251524984533	122.89996720163636	8.531578947368422	2.0	2.0
412704320	1441066057	30.942554484509035	122.89996893943695	8.526315789473685	2.0	2.0
412704320	1441066058	30.94259388131318	122.89997063812305	8.521052631578947	2.0	2.0
412704320	1441066059	30.942633435761056	122.89997229560856	8.51578947368421	2.0	2.0
412704320	1441066060	30.94267314335595	122.89997390980731	8.510526315789473	2.0	2.0
412704320	1441066061	30.942712999601163	122.8999754786332	8.505263157894737	2.0	2.0
412704320	1441066062	30.942752999999986	122.89997699999999	8.5	2.0	2.0
412704320	1441066063	30.942793139888604	122.8999784723506	8.5	2.0322580645161565	2.0
412704320	1441066064	30.942833413934718	122.89997989624383	8.5	2.0645161290322562	2.0
412704320	1441066065	30.942873816638937	122.89998127276746	8.5	2.0967741935484128	2.0
412704320	1441066066	30.94291434250188	122.89998260300939	8.5	2.1290322580645693	2.0
412704320	1441066067	30.94295498602411	122.8999838880574	8.5	2.161290322580669	2.0
412704320	1441066068	30.942995741706273	122.89998512899933	8.5	2.1935483870968255	2.0
412704320	1441066069	30.94303660404896	122.89998632692304	8.5	2.2258064516129252	2.0
412704320	1441066070	30.94307756755277	122.8999874829163	8.5	2.2580645161290818	2.0
412704320	1441066071	30.94311862671831	122.899988598067	8.5	2.2903225806451815	2.0
412704320	1441066072	30.943159776046183	122.89998967346291	8.5	2.322580645161338	2.0
412704320	1441066073	30.943201010036987	122.89999071019193	8.5	2.3548387096774945	2.0
412704320	1441066074	30.94324232319133	122.89999170934186	8.5	2.3870967741935942	2.0
412704320	1441066075	30.94328371000981	122.89999267200058	8.5	2.419354838709694	2.0
412704320	1441066076	30.943325164993045	122.89999359925588	8.5	2.4516129032258505	2.0
412704320	1441066077	30.943366682641628	122.89999449219562	8.5	2.48387096774195	2.0
412704320	1441066078	30.943408257456163	122.89999535190763	8.5	2.5161290322581067	2.0
412704320	1441066079	30.943449883937273	122.89999617947977	8.5	2.5483870967742632	2.0
412704320	1441066080	30.943491556585528	122.8999969759999	8.5	2.580645161290363	2.0
412704320	1441066081	30.94353326990156	122.89999774255584	8.5	2.6129032258065195	2.0
412704320	1441066082	30.943575018385964	122.89999848023544	8.5	2.645161290322619	2.0
412704320	1441066083	30.94361679653934	122.89999919012658	8.5	2.677419354838719	2.0
412704320	1441066084	30.943658598862317	122.89999987331707	8.5	2.7096774193549322	2.0
412704320	1441066085	30.943700419855457	122.90000053089479	8.5	2.741935483871032	2.0
412704320	1441066086	30.943742254019405	122.9000011639476	8.5	2.7741935483871885	2.0
412704320	1441066087	30.943784095854745	122.90000177356339	8.5	2.806451612903288	2.0
412704320	1441066088	30.94382593986209	122.90000236082993	8.5	2.838709677419388	2.0
412704320	1441066089	30.943867780542032	122.90000292683516	8.5	2.8709677419355444	2.0
412704320	1441066090	30.943909612395203	122.90000347266691	8.5	2.903225806451701	2.0
412704320	1441066091	30.94395142992217	122.90000399941306	8.5	2.9354838709678006	2.0
412704320	1441066092	30.943993227623572	122.90000450816144	8.5	2.967741935483957	2.0
412704320	1441066093	30.944035000000003	122.90000499999998	8.5	3.000000000000057	2.0
412704320	1441066094	30.944076742434234	122.90000547574267	8.501694915254237	2.9152542372881953	1.9491525423728806
412704320	1441066095	30.944118453837707	122.90000593510823	8.503389830508475	2.830508474576334	1.8983050847457614
412704320	1441066096	30.94416013400399	122.90000637754147	8.505084745762712	2.7457627118644723	1.847457627118642
412704320	1441066097	30.94420178272671	122.90000680248731	8.50677966101695	2.6610169491526108	1.7966101694915229
412704320	1441066098	30.944243399799458	122.90000720939057	8.508474576271187	2.5762711864407493	1.7457627118644035
412704320	1441066099	30.944284985015802	122.90000759769612	8.510169491525424	2.491525423728831	1.6949152542372843
412704320	1441066100	30.94432653816937	122.90000796684879	8.511864406779662	2.4067796610170262	1.6440677966101649
412704320	1441066101	30.94436805905375	122.90000831629347	8.513559322033899	2.3220338983051647	1.5932203389830455
412704320	1441066102	30.94440954746255	122.90000864547497	8.515254237288136	2.237288135593303	1.542372881355926
412704320	1441066103	30.944451003189332	122.9000089538382	8.516949152542372	2.152542372881385	1.491525423728807
412704320	1441066104	30.944492426027722	122.90000924082794	8.51864406779661	2.06779661016958	1.4406779661016875
412704320	1441066105	30.94453381577131	122.90000950588907	8.520338983050847	1.9830508474577186	1.3898305084745683
412704320	1441066106	30.9445751722137	122.90000974846647	8.522033898305084	1.8983050847458003	1.338983050847449
412704320	1441066107	30.944616495148466	122.90000996800495	8.523728813559321	1.8135593220339388	1.2881355932203296
412704320	1441066108	30.944657784369205	122.90001016394935	8.525423728813559	1.728813559322134	1.2372881355932104
412704320	1441066109	30.94469903966956	122.90001033574454	8.527118644067796	1.6440677966102726	1.186440677966091
412704320	1441066110	30.944740260843076	122.90001048283538	8.528813559322034	1.5593220338983542	1.1355932203389718
412704320	1441066111	30.944781447683358	122.90001060466668	8.530508474576271	1.4745762711864927	1.0847457627118524
412704320	1441066112	30.944822599984033	122.9000107006833	8.532203389830508	1.389830508474688	1.033898305084733
412704320	1441066113	30.944863717538652	122.90001077033007	8.533898305084746	1.3050847457627697	0.9830508474576138
412704320	1441066114	30.94490480014086	122.90001081305184	8.535593220338983	1.2203389830509082	0.9322033898304943
412704320	1441066115	30.94494584758422	122.90001082829346	8.53728813559322	1.1355932203390466	0.881355932203375
412704320	1441066116	30.944986859662347	122.90001081549977	8.538983050847458	1.0508474576271851	0.8305084745762558
412704320	1441066117	30.9450278361688	122.90001077411556	8.540677966101695	0.9661016949153236	0.7796610169491365
412704320	1441066118	30.94506877689722	122.90001070358575	8.542372881355933	0.8813559322034621	0.7288135593220173
412704320	1441066119	30.94510968164119	122.90001060335511	8.54406779661017	0.7966101694916006	0.6779661016948978
412704320	1441066120	30.9451505501943	122.90001047286852	8.545762711864407	0.7118644067796822	0.6271186440677785
412704320	1441066121	30.945191382350146	122.90001031157078	8.547457627118645	0.6271186440678775	0.5762711864406592
412704320	1441066122	30.945232177902334	122.90001011890672	8.549152542372882	0.542372881356016	0.5254237288135399
412704320	1441066123	30.945272936644447	122.90000989432122	8.550847457627118	0.4576271186441545	0.4745762711864205
412704320	1441066124	30.945313658370086	122.90000963725909	8.552542372881355	0.37288135593223615	0.4237288135593012
412704320	1441066125	30.945354342872857	122.90000934716515	8.554237288135592	0.2881355932204315	0.37288135593218197
412704320	1441066126	30.945394989946344	122.90000902348422	8.55593220338983	0.20338983050856996	0.3220338983050627
412704320	1441066127	30.945435599384147	122.90000866566119	8.557627118644067	0.1186440677966516	0.2711864406779434
412704320	1441066128	30.945476170979866	122.90000827314081	8.559322033898304	0.03389830508479008	0.22033898305082394
412704320	1441066129	30.945516704527087	122.90000784536797	8.561016949152542	359.949152542373	0.16949152542370466
412704320	1441066130	30.945557199819415	122.90000738178746	8.56271186440678	359.8644067796611	0.11864406779658519
412704320	1441066131	30.945597656650445	122.90000688184413	8.564406779661017	359.7796610169492	0.06779661016946613
412704320	1441066132	30.945638074813772	122.9000063449828	8.566101694915254	359.69491525423734	0.016949152542346652
412704320	1441066133	30.945678454103	122.90000577064828	8.567796610169491	359.6101694915255	359.9661016949152
412704320	1441066134	30.945718794311706	122.90000515828542	8.569491525423729	359.5254237288136	359.9152542372881
412704320	1441066135	30.94575909523348	122.90000450733903	8.571186440677966	359.44067796610176	359.864406779661
412704320	1441066136	30.94579935666197	122.90000381725393	8.572881355932203	359.3559322033899	359.8135593220339
412704320	1441066137	30.945839578390714	122.90000308747493	8.57457627118644	359.27118644067804	359.76271186440675
412704320	1441066138	30.94587976021333	122.90000231744689	8.576271186440678	359.1864406779662	359.7118644067796
412704320	1441066139	30.945919901923414	122.90000150661457	8.577966101694916	359.1016949152543	359.6610169491525
412704320	1441066140	30.94596000331457	122.90000065442285	8.579661016949153	359.01694915254245	359.61016949152537
412704320	1441066141	30.946000064180367	122.89999976031652	8.58135593220339	358.93220338983053	359.5593220338983
412704320	1441066142	30.946040084314436	122.89999882374039	8.583050847457628	358.84745762711873	359.50847457627117
412704320	1441066143	30.946080063510344	122.89999784413929	8.584745762711863	358.76271186440687	359.45762711864404
412704320	1441066144	30.946120001561713	122.89999682095802	8.5864406779661	358.677966101695	359.4067796610169
412704320	1441066145	30.9461598982621	122.89999575364143	8.588135593220338	358.5932203389831	359.3559322033898
412704320	1441066146	30.946199753405143	122.89999464163431	8.589830508474575	358.5084745762713	359.30508474576266
412704320	1441066147	30.946239566784396	122.89999348438147	8.591525423728813	358.4237288135594	359.2542372881356
412704320	1441066148	30.946279338193495	122.89999228132773	8.59322033898305	358.3389830508475	359.20338983050846
412704320	1441066149	30.946319067425993	122.8999910319179	8.594915254237288	358.25423728813564	359.1525423728813
412704320	1441066150	30.946358754275536	122.8999897355968	8.596610169491525	358.16949152542384	359.1016949152542
412704320	1441066151	30.946398398535653	122.89998839180922	8.598305084745762	358.084745762712	359.05084745762707
412704320	1441066152	30.946437999999997	122.89998699999998	8.6	358.00000000000006	358.99999999999994
412704320	1441066153	30.946477558869386	122.89998555994765	8.6	357.98360655737713	358.99999999999994
412704320	1441066154	30.946517076973553	122.8999840727658	8.6	357.9672131147542	358.99999999999994
412704320	1441066155	30.946556556549506	122.89998253990171	8.6	357.9508196721312	358.99999999999994
412704320	1441066156	30.946595999834226	122.89998096280277	8.6	357.9344262295083	358.99999999999994
412704320	1441066157	30.946635409064704	122.89997934291624	8.6	357.91803278688536	358.99999999999994
412704320	1441066158	30.946674786477956	122.8999776816895	8.6	357.9016393442623	358.99999999999994
412704320	1441066159	30.946714134310938	122.89997598056983	8.6	357.8852459016394	358.99999999999994
412704320	1441066160	30.946753454800664	122.89997424100461	8.6	357.86885245901647	358.99999999999994
412704320	1441066161	30.94679275018411	122.89997246444113	8.6	357.8524590163935	358.99999999999994
412704320	1441066162	30.94683202269827	122.89997065232677	8.6	357.83606557377055	358.99999999999994
412704320	1441066163	30.94687127458014	122.89996880610884	8.6	357.8196721311476	358.99999999999994
412704320	1441066164	30.946910508066708	122.8999669272347	8.6	357.80327868852464	358.99999999999994
412704320	1441066165	30.94694972539497	122.89996501715167	8.6	357.7868852459017	358.99999999999994
412704320	1441066166	30.946988928801897	122.89996307730712	8.6	357.7704918032788	358.99999999999994
412704320	1441066167	30.947028120524504	122.89996110914838	8.6	357.7540983606558	358.99999999999994
412704320	1441066168	30.947067302799773	122.89995911412281	8.6	357.7377049180328	358.99999999999994
412704320	1441066169	30.94710647786468	122.89995709367774	8.6	357.7213114754099	358.99999999999994
412704320	1441066170	30.947145647956244	122.89995504926057	8.6	357.7049180327869	358.99999999999994
412704320	1441066171	30.947184815311413	122.89995298231861	8.6	357.688524590164	358.99999999999994
412704320	1441066172	30.947223982167234	122.89995089429925	8.6	357.67213114754105	358.99999999999994
412704320	1441066173	30.947263150760666	122.89994878664983	8.6	357.65573770491807	358.99999999999994
412704320	1441066174	30.947302323328678	122.89994666081772	8.6	357.63934426229514	358.99999999999994
412704320	1441066175	30.947341502108312	122.8999445182503	8.6	357.6229508196722	358.99999999999994
412704320	1441066176	30.94738068933652	122.89994236039493	8.6	357.6065573770492	358.99999999999994
412704320	1441066177	30.947419887250312	122.89994018869896	8.6	357.5901639344263	358.99999999999994
412704320	1441066178	30.947459098086657	122.89993800460977	8.6	357.5737704918033	358.99999999999994
412704320	1441066179	30.947498324082563	122.89993580957474	8.6	357.5573770491804	358.99999999999994
412704320	1441066180	30.947537567475035	122.89993360504124	8.6	357.5409836065574	358.99999999999994
412704320	1441066181	30.947576830501035	122.89993139245668	8.6	357.5245901639345	358.99999999999994
412704320	1441066182	30.947616115397576	122.89992917326839	8.6	357.50819672131155	358.99999999999994
412704320	1441066183	30.94765542440163	122.89992694892378	8.6	357.49180327868856	358.99999999999994
412704320	1441066184	30.947694759750203	122.89992472087025	8.6	357.47540983606564	358.99999999999994
412704320	1441066185	30.947734123680277	122.89992249055516	8.6	357.4590163934427	358.99999999999994
412704320	1441066186	30.94777351842886	122.89992025942588	8.6	357.4426229508197	358.99999999999994
412704320	1441066187	30.947812946232926	122.89991802892983	8.6	357.4262295081968	358.99999999999994
412704320	1441066188	30.947852409329467	122.89991580051442	8.6	357.4098360655738	358.99999999999994
412704320	1441066189	30.9478919099555	122.89991357562701	8.6	357.39344262295083	358.99999999999994
412704320	1441066190	30.94793145034797	122.89991135571503	8.6	357.3770491803279	358.99999999999994
412704320	1441066191	30.947971032743894	122.89990914222584	8.6	357.360655737705	358.99999999999994
412704320	1441066192	30.948010659380284	122.8999069366069	8.6	357.344262295082	358.99999999999994
412704320	1441066193	30.948050332494105	122.89990474030554	8.6	357.32786885245906	358.99999999999994
412704320	1441066194	30.948090054322353	122.8999025547692	8.6	357.31147540983613	358.99999999999994
412704320	1441066195	30.948129827102026	122.89990038144529	8.6	357.29508196721315	358.99999999999994
412704320	1441066196	30.948169653070106	122.89989822178127	8.6	357.2786885245902	358.99999999999994
412704320	1441066197	30.948209534463597	122.89989607722447	8.6	357.2622950819673	358.99999999999994
412704320	1441066198	30.94824947351948	122.89989394922232	8.6	357.24590163934425	358.99999999999994
412704320	1441066199	30.94828947247474	122.89989183922229	8.6	357.2295081967213	358.99999999999994
412704320	1441066200	30.94832953356641	122.89988974867174	8.6	357.2131147540984	358.99999999999994
412704320	1441066201	30.948369659031435	122.89988767901815	8.6	357.1967213114754	358.99999999999994
412704320	1441066202	30.948409851106838	122.89988563170888	8.6	357.1803278688525	358.99999999999994
412704320	1441066203	30.94845011202958	122.8998836081914	8.6	357.16393442622956	358.99999999999994
412704320	1441066204	30.94849044403668	122.89988160991314	8.6	357.1475409836066	358.99999999999994
412704320	1441066205	30.94853084936512	122.89987963832152	8.6	357.13114754098365	358.99999999999994
412704320	1441066206	30.948571330251905	122.89987769486396	8.6	357.1147540983607	358.99999999999994
412704320	1441066207	30.948611888933996	122.8998757809879	8.6	357.09836065573774	358.99999999999994
412704320	1441066208	30.948652527648413	122.8998738981408	8.6	357.08196721311475	358.99999999999994
412704320	1441066209	30.948693248632146	122.89987204777009	8.6	357.0655737704918	358.99999999999994
412704320	1441066210	30.948734054122173	122.89987023132322	8.6	357.0491803278689	358.99999999999994
412704320	1441066211	30.9487749463555	122.89986845024762	8.6	357.0327868852459	358.99999999999994
412704320	1441066212	30.948815927569104	122.89986670599072	8.6	357.016393442623	358.99999999999994
412704320	1441066213	30.948856999999993	122.89986500000002	8.6	357.00000000000006	358.99999999999994
412704320	1441066214	30.948898162644237	122.89986333287358	8.603571428571428	356.92857142857144	358.99999999999994
412704320	1441066215	30.948939401534282	122.89986170181216	8.607142857142858	356.8571428571429	358.99999999999994
412704320	1441066216	30.948980699461664	122.89986010316709	8.610714285714286	356.78571428571433	358.99999999999994
412704320	1441066217	30.949022039217883	122.89985853328974	8.614285714285714	356.7142857142857	358.99999999999994
412704320	1441066218	30.949063403594494	122.89985698853148	8.617857142857142	356.64285714285717	358.99999999999994
412704320	1441066219	30.949104775383013	122.89985546524365	8.62142857142857	356.5714285714286	358.99999999999994
412704320	1441066220	30.949146137374967	122.89985395977759	8.625	356.5	358.99999999999994
412704320	1441066221	30.949187472361885	122.89985246848465	8.628571428571428	356.4285714285715	358.99999999999994
412704320	1441066222	30.949228763135302	122.89985098771615	8.632142857142856	356.3571428571429	358.99999999999994
412704320	1441066223	30.94926999248675	122.89984951382344	8.635714285714286	356.28571428571433	358.99999999999994
412704320	1441066224	30.94931114320775	122.89984804315783	8.639285714285714	356.2142857142858	358.99999999999994
412704320	1441066225	30.949352198089834	122.89984657207066	8.642857142857142	356.14285714285717	358.99999999999994
412704320	1441066226	30.949393139924535	122.89984509691321	8.64642857142857	356.0714285714286	358.99999999999994
412704320	1441066227	30.949433951503377	122.89984361403685	8.649999999999999	356.00000000000006	358.99999999999994
412704320	1441066228	30.9494746156179	122.89984211979282	8.653571428571428	355.92857142857144	358.99999999999994
412704320	1441066229	30.94951511505963	122.89984061053245	8.657142857142857	355.8571428571429	358.99999999999994
412704320	1441066230	30.949555432620095	122.89983908260703	8.660714285714285	355.78571428571433	358.99999999999994
412704320	1441066231	30.94959555109082	122.89983753236787	8.664285714285715	355.7142857142857	358.99999999999994
412704320	1441066232	30.94963545326337	122.89983595616621	8.667857142857143	355.64285714285717	358.99999999999994
412704320	1441066233	30.949675121929225	122.89983435035336	8.67142857142857	355.5714285714286	358.99999999999994
412704320	1441066234	30.949714539879956	122.89983271128058	8.674999999999999	355.50000000000006	358.99999999999994
412704320	1441066235	30.949753689907098	122.8998310352992	8.678571428571427	355.4285714285715	358.99999999999994
412704320	1441066236	30.949792554802148	122.89982931876041	8.682142857142857	355.35714285714295	358.99999999999994
412704320	1441066237	30.949831117356663	122.89982755801552	8.685714285714285	355.28571428571433	358.99999999999994
412704320	1441066238	30.949869360362168	122.89982574941578	8.689285714285713	355.2142857142858	358.99999999999994
412704320	1441066239	30.949907266610214	122.89982388931246	8.692857142857143	355.1428571428572	358.99999999999994
412704320	1441066240	30.94994481889231	122.89982197405678	8.696428571428571	355.0714285714286	358.99999999999994
412704320	1441066241	30.949982000000002	122.89982000000002	8.7	355.00000000000006	358.99999999999994
412704320	1441066242	30.950018808374228	122.89981796905087	8.7	355.41666666666674	358.99999999999994
412704320	1441066243	30.950055305053617	122.89981590534786	8.7	355.8333333333334	358.99999999999994
412704320	1441066244	30.950091566726208	122.89981383858705	8.7	356.25000000000006	358.99999999999994
412704320	1441066245	30.950127670080043	122.89981179846444	8.7	356.6666666666667	358.99999999999994
412704320	1441066246	30.95016369180315	122.89980981467617	8.7	357.08333333333337	358.99999999999994
412704320	1441066247	30.95019970858359	122.89980791691838	8.7	357.50000000000006	358.99999999999994
412704320	1441066248	30.95023579710937	122.89980613488721	8.7	357.91666666666674	358.99999999999994
412704320	1441066249	30.95027203406855	122.89980449827893	8.7	358.3333333333334	358.99999999999994
412704320	1441066250	30.950308496149162	122.89980303678973	8.7	358.75	358.99999999999994
412704320	1441066251	30.950345260039267	122.89980178011596	8.7	359.1666666666667	358.99999999999994
412704320	1441066252	30.95038240242685	122.8998007579539	8.7	359.58333333333337	358.99999999999994
412704320	1441066253	30.95042	122.89980000000001	8.7	5.684341886080802e-14	358.99999999999994
412704320	1441066254	30.950458112050082	122.89979952662979	8.692857142857143	359.75000000000006	358.7857142857142
412704320	1441066255	30.95049672828201	122.89979932093514	8.685714285714285	359.50000000000006	358.57142857142856
412704320	1441066256	30.95053582100402	122.89979935668718	8.678571428571427	359.25000000000006	358.35714285714283
412704320	1441066257	30.950575362524372	122.89979960765676	8.67142857142857	359.00000000000006	358.1428571428571
412704320	1441066258	30.95061532515134	122.89980004761493	8.664285714285715	358.75000000000006	357.9285714285714
412704320	1441066259	30.950655681193183	122.89980065033251	8.657142857142857	358.50000000000006	357.71428571428567
412704320	1441066260	30.950696402958148	122.89980138958039	8.649999999999999	358.25000000000006	357.49999999999994
412704320	1441066261	30.950737462754496	122.89980223912939	8.642857142857142	358.00000000000006	357.2857142857143
412704320	1441066262	30.950778832890485	122.8998031727503	8.635714285714286	357.75000000000006	357.07142857142856
412704320	1441066263	30.950820485674384	122.89980416421382	8.628571428571428	357.50000000000006	356.85714285714283
412704320	1441066264	30.950862393414436	122.89980518729068	8.62142857142857	357.25000000000006	356.6428571428571
412704320	1441066265	30.950904528418928	122.89980621575147	8.614285714285714	357.00000000000006	356.4285714285714
412704320	1441066266	30.950946862996112	122.8998072233668	8.607142857142858	356.75000000000006	356.21428571428567
412704320	1441066267	30.950989369454263	122.89980818390725	8.6	356.50000000000006	355.99999999999994
412704320	1441066268	30.951032020101632	122.89980907114328	8.592857142857142	356.25000000000006	355.7857142857143
412704320	1441066269	30.951074787246498	122.89980985884533	8.585714285714285	356.00000000000006	355.57142857142856
412704320	1441066270	30.951117643197133	122.89981052078384	8.57857142857143	355.75000000000006	355.35714285714283
412704320	1441066271	30.95116056026181	122.89981103072915	8.571428571428571	355.50000000000006	355.1428571428571
412704320	1441066272	30.951203510748776	122.89981136245154	8.564285714285713	355.2500000000001	354.9285714285714
412704320	1441066273	30.951246466966346	122.8998114897213	8.557142857142857	355.00000000000006	354.71428571428567
412704320	1441066274	30.95128940122276	122.89981138630863	8.55	354.75000000000006	354.5
412704320	1441066275	30.951332285826286	122.89981102598368	8.542857142857143	354.5000000000001	354.2857142857143
412704320	1441066276	30.95137509308521	122.8998103825166	8.535714285714285	354.25000000000006	354.07142857142856
412704320	1441066277	30.9514177953078	122.89980942967743	8.528571428571428	354.00000000000006	353.85714285714283
412704320	1441066278	30.9514603648023	122.8998081412362	8.521428571428572	353.75000000000006	353.6428571428571
412704320	1441066279	30.951502773877014	122.89980649096294	8.514285714285714	353.5000000000001	353.4285714285714
412704320	1441066280	30.95154499484014	122.89980445262756	8.507142857142856	353.25000000000006	353.21428571428567
412704320	1441066281	30.951586999999986	122.899802	8.5	353.00000000000006	353.0
412704320	1441066282	30.951628768108506	122.89979911492736	8.503225806451614	353.00000000000006	353.06451612903226
412704320	1441066283	30.95167030369249	122.89979581156605	8.506451612903225	353.00000000000006	353.1290322580645
412704320	1441066284	30.951711617722488	122.89979211214964	8.509677419354839	353.00000000000006	353.19354838709677
412704320	1441066285	30.951752721169	122.89978803891191	8.512903225806452	353.00000000000006	353.258064516129
412704320	1441066286	30.951793625002555	122.89978361408659	8.516129032258064	353.00000000000006	353.3225806451613
412704320	1441066287	30.951834340193678	122.89977885990741	8.519354838709678	353.00000000000006	353.38709677419354
412704320	1441066288	30.951874877712868	122.89977379860824	8.522580645161291	353.00000000000006	353.4516129032258
412704320	1441066289	30.95191524853068	122.89976845242292	8.525806451612903	353.00000000000006	353.51612903225805
412704320	1441066290	30.9519554636176	122.89976284358538	8.529032258064516	353.00000000000006	353.5806451612903
412704320	1441066291	30.951995533944206	122.8997569943295	8.532258064516128	353.00000000000006	353.64516129032256
412704320	1441066292	30.952035470480972	122.8997509268893	8.535483870967742	353.00000000000006	353.7096774193548
412704320	1441066293	30.952075284198447	122.89974466349877	8.538709677419355	353.00000000000006	353.7741935483871
412704320	1441066294	30.95211498606718	122.89973822639196	8.541935483870967	353.00000000000006	353.83870967741933
412704320	1441066295	30.95215458705768	122.89973163780293	8.54516129032258	353.00000000000006	353.9032258064516
412704320	1441066296	30.95219409814052	122.89972491996583	8.548387096774194	353.00000000000006	353.96774193548384
412704320	1441066297	30.952233530286225	122.8997180951148	8.551612903225806	353.00000000000006	354.0322580645161
412704320	1441066298	30.952272894465356	122.89971118548401	8.55483870967742	353.00000000000006	354.09677419354836
412704320	1441066299	30.952312201648436	122.89970421330769	8.558064516129033	353.00000000000006	354.1612903225806
412704320	1441066300	30.952351462806067	122.89969720082006	8.561290322580644	353.00000000000006	354.22580645161287
412704320	1441066301	30.95239068890876	122.89969017025544	8.564516129032258	353.00000000000006	354.2903225806451
412704320	1441066302	30.95242989092714	122.8996831438481	8.567741935483872	353.00000000000006	354.3548387096774
412704320	1441066303	30.952469079831733	122.89967614383242	8.570967741935483	353.00000000000006	354.41935483870964
412704320	1441066304	30.95250826659315	122.8996691924428	8.574193548387097	353.00000000000006	354.4838709677419
412704320	1441066305	30.952547462181943	122.89966231191364	8.577419354838709	353.00000000000006	354.54838709677415
412704320	1441066306	30.952586677568704	122.89965552447937	8.580645161290322	353.00000000000006	354.6129032258064
412704320	1441066307	30.95262592372403	122.89964885237448	8.583870967741936	353.00000000000006	354.67741935483866
412704320	1441066308	30.952665211618505	122.89964231783348	8.587096774193547	353.00000000000006	354.7419354838709
412704320	1441066309	30.952704552222738	122.89963594309094	8.59032258064516	353.00000000000006	354.8064516129032
412704320	1441066310	30.952743956507327	122.89962975038145	8.593548387096774	353.00000000000006	354.87096774193543
412704320	1441066311	30.95278343544288	122.89962376193958	8.596774193548386	353.00000000000006	354.9354838709677
412704320	1441066312	30.952823000000002	122.899618	8.6	353.00000000000006	354.99999999999994
412704320	1441066313	30.952862657381	122.89961247906757	8.6	353.20000000000005	354.99999999999994
412704320	1441066314	30.952902399715054	122.8996071827277	8.6	353.40000000000003	354.99999999999994
412704320	1441066315	30.952942215363016	122.89960208683596	8.6	353.6000000000001	354.99999999999994
412704320	1441066316	30.952982092685748	122.89959716724786	8.6	353.80000000000007	354.99999999999994
412704320	1441066317	30.953022020044102	122.89959239981889	8.6	354.00000000000006	354.99999999999994
412704320	1441066318	30.953061985798936	122.89958776040446	8.6	354.20000000000005	354.99999999999994
412704320	1441066319	30.953101978311096	122.89958322486002	8.6	354.40000000000003	354.99999999999994
412704320	1441066320	30.953141985941443	122.8995787690409	8.6	354.6000000000001	354.99999999999994
412704320	1441066321	30.953181997050788	122.89957436880248	8.6	354.80000000000007	354.99999999999994
412704320	1441066322	30.953221999999993	122.89957	8.6	355.00000000000006	354.99999999999994
412704320	1441066323	30.953261985333068	122.89956564200921	8.605263157894736	354.8421052631579	354.9473684210526
412704320	1441066324	30.9533019523268	122.89956128828777	8.610526315789473	354.68421052631584	354.8947368421052
412704320	1441066325	30.95334190244114	122.89955693581378	8.61578947368421	354.5263157894737	354.84210526315786
412704320	1441066326	30.95338183713605	122.89955258156533	8.621052631578946	354.3684210526317	354.78947368421046
412704320	1441066327	30.953421757871485	122.89954822252052	8.626315789473685	354.21052631578954	354.7368421052631
412704320	1441066328	30.953461666107426	122.89954385565747	8.631578947368421	354.0526315789474	354.6842105263157
412704320	1441066329	30.953501563303814	122.89953947795426	8.636842105263158	353.8947368421053	354.6315789473684
412704320	1441066330	30.953541450920596	122.89953508638897	8.642105263157895	353.7368421052632	354.57894736842104
412704320	1441066331	30.95358133041775	122.89953067793965	8.647368421052631	353.5789473684211	354.52631578947364
412704320	1441066332	30.95362120325523	122.89952624958444	8.652631578947368	353.421052631579	354.4736842105263
412704320	1441066333	30.953661070893	122.89952179830134	8.657894736842104	353.2631578947369	354.4210526315789
412704320	1441066334	30.953700934791	122.89951732106843	8.663157894736841	353.1052631578948	354.36842105263156
412704320	1441066335	30.9537407964092	122.8995128148638	8.668421052631578	352.94736842105266	354.31578947368416
412704320	1441066336	30.95378065720755	122.89950827666549	8.673684210526314	352.7894736842106	354.2631578947368
412704320	1441066337	30.953820518646	122.89950370345153	8.678947368421053	352.63157894736844	354.2105263157894
412704320	1441066338	30.953860382184526	122.89949909219995	8.68421052631579	352.47368421052636	354.1578947368421
412704320	1441066339	30.953900249283063	122.89949443988883	8.689473684210526	352.3157894736843	354.1052631578947
412704320	1441066340	30.953940121401573	122.89948974349619	8.694736842105263	352.15789473684214	354.05263157894734
412704320	1441066341	30.953979999999994	122.89948500000001	8.7	352.00000000000006	353.99999999999994
412704320	1441066342	30.9540198862722	122.89948020708563	8.7	352.00000000000006	354.01098901098896
412704320	1441066343	30.954059780347585	122.89947536526742	8.7	352.00000000000006	354.021978021978
412704320	1441066344	30.954099682089474	122.89947047576696	8.7	352.00000000000006	354.032967032967
412704320	1441066345	30.954139591361187	122.89946553980596	8.7	352.00000000000006	354.04395604395603
412704320	1441066346	30.954179508026037	122.89946055860605	8.7	352.00000000000006	354.054945054945
412704320	1441066347	30.954219431947326	122.89945553338886	8.7	352.00000000000006	354.065934065934
412704320	1441066348	30.95425936298837	122.89945046537603	8.7	352.00000000000006	354.07692307692304
412704320	1441066349	30.954299301012494	122.89944535578927	8.7	352.00000000000006	354.08791208791206
412704320	1441066350	30.954339245883	122.89944020585014	8.7	352.00000000000006	354.0989010989011
412704320	1441066351	30.95437919746322	122.89943501678037	8.7	352.00000000000006	354.1098901098901
412704320	1441066352	30.95441915561645	122.89942978980157	8.7	352.00000000000006	354.12087912087907
412704320	1441066353	30.954459120206025	122.89942452613542	8.7	352.00000000000006	354.1318681318681
412704320	1441066354	30.95449909109524	122.8994192270036	8.7	352.00000000000006	354.1428571428571
412704320	1441066355	30.95453906814743	122.89941389362774	8.7	352.00000000000006	354.15384615384613
412704320	1441066356	30.954579051225885	122.8994085272295	8.7	352.00000000000006	354.16483516483515
412704320	1441066357	30.95461904019395	122.89940312903057	8.7	352.00000000000006	354.1758241758241
412704320	1441066358	30.954659034914922	122.89939770025262	8.7	352.00000000000006	354.18681318681314
412704320	1441066359	30.95469903525212	122.89939224211729	8.7	352.00000000000006	354.19780219780216
412704320	1441066360	30.954739041068855	122.89938675584631	8.7	352.00000000000006	354.2087912087912
412704320	1441066361	30.954779052228453	122.89938124266129	8.7	352.00000000000006	354.2197802197802
412704320	1441066362	30.954819068594247	122.89937570378395	8.7	352.00000000000006	354.23076923076917
412704320	1441066363	30.954859090029515	122.89937014043596	8.7	352.00000000000006	354.2417582417582
412704320	1441066364	30.954899116397605	122.89936455383899	8.7	352.00000000000006	354.2527472527472
412704320	1441066365	30.954939147561817	122.89935894521474	8.7	352.00000000000006	354.26373626373623
412704320	1441066366	30.954979183385497	122.89935331578488	8.7	352.00000000000006	354.27472527472526
412704320	1441066367	30.95501922373192	122.8993476667711	8.7	352.00000000000006	354.2857142857142
412704320	1441066368	30.95505926846444	122.89934199939509	8.7	352.00000000000006	354.29670329670324
412704320	1441066369	30.955099317446354	122.89933631487857	8.7	352.00000000000006	354.30769230769226
412704320	1441066370	30.95513937054099	122.8993306144432	8.7	352.00000000000006	354.3186813186813
412704320	1441066371	30.95517942761166	122.89932489931068	8.7	352.00000000000006	354.3296703296703
412704320	1441066372	30.95521948852169	122.89931917070271	8.7	352.00000000000006	354.34065934065933
412704320	1441066373	30.9552595531344	122.89931342984099	8.7	352.00000000000006	354.3516483516483
412704320	1441066374	30.955299621313106	122.8993076779472	8.7	352.00000000000006	354.3626373626373
412704320	1441066375	30.95533969292112	122.89930191624312	8.7	352.00000000000006	354.37362637362634
412704320	1441066376	30.955379767821782	122.89929614595039	8.7	352.00000000000006	354.38461538461536
412704320	1441066377	30.955419845878396	122.8992903682907	8.7	352.00000000000006	354.3956043956044
412704320	1441066378	30.955459926954276	122.89928458448584	8.7	352.00000000000006	354.40659340659334
412704320	1441066379	30.955500010912765	122.89927879575744	8.7	352.00000000000006	354.41758241758237
412704320	1441066380	30.955540097617146	122.89927300332725	8.7	352.00000000000006	354.4285714285714
412704320	1441066381	30.95558018693079	122.899267208417	8.7	352.00000000000006	354.4395604395604
412704320	1441066382	30.955620278716975	122.8992614122484	8.7	352.00000000000006	354.45054945054943
412704320	1441066383	30.955660372839056	122.89925561604316	8.7	352.00000000000006	354.4615384615384
412704320	1441066384	30.95570046916033	122.89924982102299	8.7	352.00000000000006	354.4725274725274
412704320	1441066385	30.955740567544126	122.89924402840963	8.7	352.00000000000006	354.48351648351644
412704320	1441066386	30.95578066785377	122.89923823942483	8.7	352.00000000000006	354.49450549450546
412704320	1441066387	30.955820769952588	122.8992324552903	8.7	352.00000000000006	354.5054945054945
412704320	1441066388	30.95586087370388	122.89922667722776	8.7	352.00000000000006	354.5164835164835
412704320	1441066389	30.955900978970995	122.89922090645894	8.7	352.00000000000006	354.52747252747247
412704320	1441066390	30.95594108561726	122.8992151442056	8.7	352.00000000000006	354.5384615384615
412704320	1441066391	30.95598119350596	122.89920939168945	8.7	352.00000000000006	354.5494505494505
412704320	1441066392	30.956021302500456	122.89920365013226	8.7	352.00000000000006	354.56043956043953
412704320	1441066393	30.956061412464056	122.89919792075574	8.7	352.00000000000006	354.57142857142856
412704320	1441066394	30.956101523260077	122.89919220478167	8.7	352.00000000000006	354.5824175824175
412704320	1441066395	30.956141634751855	122.89918650343176	8.7	352.00000000000006	354.59340659340654
412704320	1441066396	30.956181746802717	122.89918081792776	8.7	352.00000000000006	354.60439560439556
412704320	1441066397	30.95622185927599	122.89917514949144	8.7	352.00000000000006	354.6153846153846
412704320	1441066398	30.956261972034973	122.89916949934455	8.7	352.00000000000006	354.6263736263736
412704320	1441066399	30.956302084943008	122.89916386870881	8.7	352.00000000000006	354.63736263736257
412704320	1441066400	30.956342197863442	122.89915825880603	8.7	352.00000000000006	354.6483516483516
412704320	1441066401	30.956382310659556	122.89915267085793	8.7	352.00000000000006	354.6593406593406
412704320	1441066402	30.956422423194716	122.89914710608628	8.7	352.00000000000006	354.67032967032964
412704320	1441066403	30.95646253533221	122.89914156571282	8.7	352.00000000000006	354.68131868131866
412704320	1441066404	30.9565026469354	122.89913605095937	8.7	352.00000000000006	354.6923076923076
412704320	1441066405	30.956542757867588	122.89913056304765	8.7	352.00000000000006	354.70329670329664
412704320	1441066406	30.956582867992104	122.89912510319942	8.7	352.00000000000006	354.71428571428567
412704320	1441066407	30.9566229771723	122.89911967263649	8.7	352.00000000000006	354.7252747252747
412704320	1441066408	30.956663085271458	122.89911427258063	8.7	352.00000000000006	354.7362637362637
412704320	1441066409	30.95670319215295	122.89910890425358	8.7	352.00000000000006	354.74725274725273
412704320	1441066410	30.956743297680077	122.89910356887712	8.7	352.00000000000006	354.7582417582417
412704320	1441066411	30.956783401716166	122.89909826767305	8.7	352.00000000000006	354.7692307692307
412704320	1441066412	30.956823504124547	122.89909300186316	8.7	352.00000000000006	354.78021978021974
412704320	1441066413	30.95686360476855	122.89908777266919	8.7	352.00000000000006	354.79120879120876
412704320	1441066414	30.95690370351151	122.89908258131298	8.7	352.00000000000006	354.8021978021978
412704320	1441066415	30.956943800216745	122.89907742901627	8.7	352.00000000000006	354.81318681318675
412704320	1441066416	30.956983894747598	122.89907231700086	8.7	352.00000000000006	354.82417582417577
412704320	1441066417	30.957023986967368	122.89906724648857	8.7	352.00000000000006	354.8351648351648
412704320	1441066418	30.95706407673942	122.89906221870115	8.7	352.00000000000006	354.8461538461538
412704320	1441066419	30.957104163927042	122.89905723486042	8.7	352.00000000000006	354.85714285714283
412704320	1441066420	30.957144248393604	122.89905229618819	8.7	352.00000000000006	354.8681318681318
412704320	1441066421	30.957184330002413	122.89904740390624	8.7	352.00000000000006	354.8791208791208
412704320	1441066422	30.957224408616785	122.89904255923636	8.7	352.00000000000006	354.89010989010984
412704320	1441066423	30.957264484100083	122.89903776340037	8.7	352.00000000000006	354.90109890109886
412704320	1441066424	30.957304556315613	122.89903301762007	8.7	352.00000000000006	354.9120879120879
412704320	1441066425	30.95734462512671	122.89902832311726	8.7	352.00000000000006	354.9230769230769
412704320	1441066426	30.957384690396715	122.89902368111379	8.7	352.00000000000006	354.93406593406587
412704320	1441066427	30.95742475198893	122.89901909283144	8.7	352.00000000000006	354.9450549450549
412704320	1441066428	30.957464809766716	122.89901455949199	8.7	352.00000000000006	354.9560439560439
412704320	1441066429	30.95750486359338	122.89901008231733	8.7	352.00000000000006	354.96703296703294
412704320	1441066430	30.957544913332267	122.8990056625292	8.7	352.00000000000006	354.97802197802196
412704320	1441066431	30.957584958846684	122.8990013013495	8.7	352.00000000000006	354.9890109890109
412704320	1441066432	30.957624999999993	122.898997	8.7	352.00000000000006	354.99999999999994
412704320	1441066433	30.957665036843842	122.89899275892652	8.696666666666665	351.9666666666667	354.94999999999993
412704320	1441066434	30.95770507018325	122.89898857547095	8.693333333333333	351.9333333333334	354.9
412704320	1441066435	30.95774510101157	122.89898444619914	8.69	351.90000000000003	354.84999999999997
412704320	1441066436	30.95778513032216	122.89898036767693	8.686666666666666	351.8666666666667	354.79999999999995
412704320	1441066437	30.95782515910835	122.89897633647016	8.683333333333334	351.83333333333337	354.74999999999994
412704320	1441066438	30.957865188363492	122.89897234914467	8.68	351.80000000000007	354.69999999999993
412704320	1441066439	30.957905219080956	122.89896840226633	8.676666666666666	351.7666666666667	354.65
412704320	1441066440	30.95794525225406	122.89896449240092	8.673333333333332	351.73333333333335	354.59999999999997
412704320	1441066441	30.95798528887619	122.89896061611428	8.67	351.70000000000005	354.54999999999995
412704320	1441066442	30.958025329940657	122.89895676997222	8.666666666666666	351.6666666666667	354.49999999999994
412704320	1441066443	30.958065376440832	122.89895295054056	8.663333333333332	351.6333333333334	354.44999999999993
412704320	1441066444	30.958105429370026	122.8989491543851	8.66	351.6000000000001	354.4
412704320	1441066445	30.958145489721627	122.89894537807163	8.656666666666666	351.5666666666667	354.34999999999997
412704320	1441066446	30.95818555848897	122.89894161816596	8.653333333333332	351.53333333333336	354.29999999999995
412704320	1441066447	30.958225636665404	122.89893787123385	8.649999999999999	351.5	354.24999999999994
412704320	1441066448	30.95826572524423	122.89893413384112	8.646666666666667	351.4666666666667	354.19999999999993
412704320	1441066449	30.958305825218854	122.8989304025535	8.643333333333333	351.4333333333334	354.15
412704320	1441066450	30.958345937582575	122.89892667393678	8.639999999999999	351.40000000000003	354.09999999999997
412704320	1441066451	30.958386063328764	122.8989229445567	8.636666666666667	351.36666666666673	354.04999999999995
412704320	1441066452	30.95842620345074	122.89891921097906	8.633333333333333	351.33333333333337	353.99999999999994
412704320	1441066453	30.958466358941852	122.89891546976958	8.629999999999999	351.3	353.94999999999993
412704320	1441066454	30.95850653079547	122.89891171749399	8.626666666666667	351.2666666666667	353.9
412704320	1441066455	30.9585467200049	122.89890795071807	8.623333333333333	351.2333333333334	353.84999999999997
412704320	1441066456	30.958586927563502	122.89890416600753	8.62	351.20000000000005	353.79999999999995
412704320	1441066457	30.958627154464597	122.89890035992809	8.616666666666667	351.16666666666674	353.74999999999994
412704320	1441066458	30.958667401701547	122.8988965290455	8.613333333333333	351.1333333333334	353.69999999999993
412704320	1441066459	30.958707670267685	122.89889266992546	8.61	351.1	353.6499999999999
412704320	1441066460	30.95874796115635	122.89888877913366	8.606666666666666	351.0666666666667	353.59999999999997
412704320	1441066461	30.958788275360877	122.8988848532358	8.603333333333333	351.0333333333334	353.54999999999995
412704320	1441066462	30.9588286138746	122.89888088879762	8.6	351.00000000000006	353.49999999999994
412704320	1441066463	30.958868977690884	122.89887688238477	8.596666666666666	350.9666666666667	353.44999999999993
412704320	1441066464	30.958909367803027	122.89887283056295	8.593333333333334	350.9333333333334	353.3999999999999
412704320	1441066465	30.958949785204386	122.89886872989786	8.59	350.90000000000003	353.34999999999997
412704320	1441066466	30.958990230888304	122.89886457695513	8.586666666666666	350.86666666666673	353.29999999999995
412704320	1441066467	30.95903070584811	122.89886036830048	8.583333333333332	350.83333333333337	353.24999999999994
412704320	1441066468	30.959071211077134	122.89885610049951	8.58	350.80000000000007	353.19999999999993
412704320	1441066469	30.959111747568702	122.89885177011793	8.576666666666666	350.7666666666667	353.1499999999999
412704320	1441066470	30.959152316316178	122.89884737372137	8.573333333333332	350.73333333333335	353.09999999999997
412704320	1441066471	30.95919291831287	122.89884290787543	8.57	350.70000000000005	353.04999999999995
412704320	1441066472	30.959233554552128	122.8988383691458	8.566666666666666	350.66666666666674	352.99999999999994
412704320	1441066473	30.959274226027258	122.89883375409812	8.563333333333333	350.6333333333334	352.94999999999993
412704320	1441066474	30.959314933731612	122.89882905929797	8.56	350.6000000000001	352.8999999999999
412704320	1441066475	30.95935567865853	122.898824281311	8.556666666666667	350.5666666666667	352.84999999999997
412704320	1441066476	30.959396461801315	122.89881941670279	8.553333333333333	350.53333333333336	352.79999999999995
412704320	1441066477	30.959437284153314	122.89881446203896	8.55	350.50000000000006	352.74999999999994
412704320	1441066478	30.95947814670786	122.8988094138851	8.546666666666667	350.46666666666675	352.69999999999993
412704320	1441066479	30.95951905045827	122.89880426880686	8.543333333333333	350.4333333333334	352.6499999999999
412704320	1441066480	30.959559996397854	122.89879902336975	8.54	350.40000000000003	352.59999999999997
412704320	1441066481	30.95960098551998	122.8987936741394	8.536666666666667	350.36666666666673	352.54999999999995
412704320	1441066482	30.959642018817952	122.89878821768134	8.533333333333333	350.33333333333337	352.49999999999994
412704320	1441066483	30.959683097285076	122.8987826505612	8.53	350.30000000000007	352.44999999999993
412704320	1441066484	30.95972422191471	122.89877696934448	8.526666666666667	350.26666666666677	352.3999999999999
412704320	1441066485	30.959765393700167	122.89877117059677	8.523333333333333	350.2333333333334	352.34999999999997
412704320	1441066486	30.959806613634736	122.8987652508836	8.52	350.20000000000005	352.29999999999995
412704320	1441066487	30.959847882711777	122.89875920677052	8.516666666666666	350.1666666666667	352.24999999999994
412704320	1441066488	30.959889201924597	122.89875303482307	8.513333333333334	350.1333333333334	352.19999999999993
412704320	1441066489	30.959930572266515	122.89874673160678	8.51	350.1000000000001	352.1499999999999
412704320	1441066490	30.95997199473084	122.89874029368714	8.506666666666666	350.0666666666667	352.09999999999997
412704320	1441066491	30.960013470310894	122.89873371762971	8.503333333333334	350.0333333333334	352.04999999999995
412704320	1441066492	30.96005499999999	122.898727	8.5	350.00000000000006	351.99999999999994
412704320	1441066493	30.96009658345207	122.89872013916768	8.505128205128205	350.02564102564105	352.025641025641
412704320	1441066494	30.9601382149634	122.89871314071938	8.51025641025641	350.05128205128216	352.051282051282
412704320	1441066495	30.960179887490952	122.89870601204589	8.515384615384615	350.07692307692315	352.07692307692304
412704320	1441066496	30.960221593991605	122.89869876053805	8.52051282051282	350.10256410256414	352.10256410256403
412704320	1441066497	30.960263327422314	122.89869139358673	8.525641025641026	350.1282051282052	352.1282051282051
412704320	1441066498	30.960305080739996	122.89868391858276	8.53076923076923	350.15384615384625	352.1538461538461
412704320	1441066499	30.960346846901583	122.89867634291701	8.535897435897436	350.17948717948724	352.1794871794871
412704320	1441066500	30.960388618863973	122.89866867398041	8.54102564102564	350.20512820512823	352.2051282051282
412704320	1441066501	30.960430389584136	122.89866091916385	8.546153846153846	350.2307692307693	352.23076923076917
412704320	1441066502	30.96047215201898	122.89865308585824	8.551282051282051	350.25641025641033	352.2564102564102
412704320	1441066503	30.96051389912545	122.89864518145451	8.556410256410256	350.2820512820513	352.2820512820512
412704320	1441066504	30.96055562386048	122.89863721334363	8.561538461538461	350.3076923076924	352.30769230769226
412704320	1441066505	30.96059731918099	122.89862918891659	8.566666666666666	350.33333333333337	352.33333333333326
412704320	1441066506	30.960638978043953	122.89862111556431	8.571794871794872	350.3589743589744	352.3589743589743
412704320	1441066507	30.96068059340629	122.89861300067784	8.576923076923077	350.3846153846155	352.38461538461536
412704320	1441066508	30.960722158224936	122.89860485164816	8.582051282051282	350.41025641025647	352.41025641025635
412704320	1441066509	30.960763665456867	122.89859667586633	8.587179487179487	350.43589743589746	352.4358974358974
412704320	1441066510	30.96080510805899	122.89858848072339	8.592307692307692	350.46153846153857	352.4615384615384
412704320	1441066511	30.960846478988298	122.89858027361036	8.597435897435897	350.48717948717956	352.48717948717945
412704320	1441066512	30.96088777120172	122.89857206191834	8.602564102564102	350.51282051282055	352.5128205128205
412704320	1441066513	30.960928977656206	122.89856385303844	8.607692307692307	350.53846153846155	352.5384615384615
412704320	1441066514	30.96097009130872	122.89855565436174	8.612820512820512	350.56410256410265	352.56410256410254
412704320	1441066515	30.961011105116217	122.89854747327938	8.617948717948718	350.58974358974365	352.58974358974353
412704320	1441066516	30.961052012035665	122.89853931718245	8.623076923076923	350.61538461538464	352.6153846153846
412704320	1441066517	30.96109280502402	122.89853119346216	8.628205128205128	350.6410256410257	352.6410256410256
412704320	1441066518	30.961133477038246	122.89852310950963	8.633333333333333	350.66666666666674	352.66666666666663
412704320	1441066519	30.961174021035315	122.89851507271605	8.638461538461538	350.69230769230774	352.6923076923077
412704320	1441066520	30.961214429972188	122.89850709047262	8.643589743589743	350.7179487179488	352.7179487179487
412704320	1441066521	30.96125469680585	122.89849917017055	8.648717948717948	350.7435897435898	352.7435897435897
412704320	1441066522	30.961294814493257	122.89849131920103	8.653846153846153	350.76923076923083	352.7692307692307
412704320	1441066523	30.96133477599138	122.89848354495534	8.658974358974358	350.7948717948719	352.79487179487177
412704320	1441066524	30.961374574257203	122.89847585482472	8.664102564102564	350.8205128205129	352.8205128205128
412704320	1441066525	30.961414202247713	122.89846825620043	8.669230769230769	350.84615384615387	352.8461538461538
412704320	1441066526	30.961453652919886	122.89846075647374	8.674358974358974	350.8717948717949	352.87179487179486
412704320	1441066527	30.961492919230686	122.89845336303594	8.679487179487179	350.89743589743597	352.89743589743586
412704320	1441066528	30.961531994137115	122.89844608327834	8.684615384615384	350.92307692307696	352.9230769230769
412704320	1441066529	30.961570870596162	122.89843892459228	8.689743589743589	350.94871794871796	352.9487179487179
412704320	1441066530	30.961609541564783	122.89843189436904	8.694871794871794	350.97435897435906	352.97435897435895
412704320	1441066531	30.96164799999999	122.89842499999999	8.7	351.00000000000006	353.0
412704320	1441066532	30.961686245655155	122.89841824599445	8.7	351.0476190476191	353.0
412704320	1441066533	30.96172430546916	122.89841162533365	8.7	351.0952380952382	353.0
412704320	1441066534	30.96176221317726	122.8984051281167	8.7	351.1428571428572	353.0
412704320	1441066535	30.96180000251473	122.89839874444276	8.7	351.1904761904762	353.0
412704320	1441066536	30.961837707216823	122.89839246441092	8.7	351.23809523809524	353.0
412704320	1441066537	30.961875361018805	122.89838627812027	8.7	351.28571428571433	353.0
412704320	1441066538	30.961912997655915	122.89838017566981	8.7	351.33333333333337	353.0
412704320	1441066539	30.961950650863415	122.89837414715866	8.7	351.3809523809524	353.0
412704320	1441066540	30.96198835437655	122.89836818268574	8.7	351.4285714285715	353.0
412704320	1441066541	30.962026141930558	122.89836227235008	8.7	351.47619047619054	353.0
412704320	1441066542	30.96206404726069	122.8983564062506	8.7	351.5238095238096	353.0
412704320	1441066543	30.962102104102186	122.89835057448627	8.7	351.5714285714286	353.0
412704320	1441066544	30.962140346190274	122.89834476715598	8.7	351.61904761904765	353.0
412704320	1441066545	30.962178807260184	122.89833897435858	8.7	351.6666666666667	353.0
412704320	1441066546	30.962217521047158	122.89833318619299	8.7	351.7142857142857	353.0
412704320	1441066547	30.96225652128644	122.89832739275803	8.7	351.7619047619048	353.0
412704320	1441066548	30.962295841713242	122.8983215841525	8.7	351.80952380952385	353.0
412704320	1441066549	30.962335516062776	122.89831575047515	8.7	351.8571428571429	353.0
412704320	1441066550	30.962375578070258	122.89830988182482	8.7	351.9047619047619	353.0
412704320	1441066551	30.962416061470925	122.8983039683002	8.7	351.952380952381	353.0
412704320	1441066552	30.962456999999997	122.898298	8.7	352.00000000000006	353.0
412704320	1441066553	30.962498413230197	122.8982919690375	8.705	351.90000000000003	353.0
412704320	1441066554	30.96254026408438	122.89828587558443	8.709999999999999	351.80000000000007	353.0
412704320	1441066555	30.96258250132293	122.89827972182704	8.715	351.70000000000005	353.0
412704320	1441066556	30.962625073706224	122.89827350995166	8.719999999999999	351.6000000000001	353.0
412704320	1441066557	30.962667929994623	122.89826724214467	8.725	351.5	353.0
412704320	1441066558	30.962711018948525	122.89826092059235	8.73	351.40000000000003	353.0
412704320	1441066559	30.96275428932833	122.89825454748107	8.735	351.3	353.0
412704320	1441066560	30.9627976898944	122.89824812499725	8.74	351.20000000000005	353.0
412704320	1441066561	30.962841169407156	122.89824165532727	8.745	351.1	353.0
412704320	1441066562	30.962884676626945	122.89823514065758	8.75	351.00000000000006	353.0
412704320	1441066563	30.96292816031419	122.89822858317456	8.755	350.90000000000003	353.0
412704320	1441066564	30.96297156922927	122.89822198506471	8.76	350.80000000000007	353.0
412704320	1441066565	30.96301485213259	122.89821534851447	8.765	350.70000000000005	353.0
412704320	1441066566	30.963057957784535	122.89820867571035	8.77	350.6000000000001	353.0
412704320	1441066567	30.96310083494552	122.89820196883886	8.775	350.50000000000006	353.0
412704320	1441066568	30.963143432375926	122.89819523008651	8.780000000000001	350.40000000000003	353.0
412704320	1441066569	30.963185698836188	122.8981884616399	8.785	350.30000000000007	353.0
412704320	1441066570	30.96322758308667	122.89818166568554	8.790000000000001	350.20000000000005	353.0
412704320	1441066571	30.963269033887794	122.89817484441004	8.795	350.1000000000001	353.0
412704320	1441066572	30.96331	122.898168	8.8	350.00000000000006	353.0
412704320	1441066573	30.963350446605077	122.89816113381445	8.8	350.1000000000001	353.0
412704320	1441066574	30.963390404570585	122.89815424390197	8.8	350.20000000000005	353.0
412704320	1441066575	30.9634299211855	122.89814732748354	8.8	350.30000000000007	353.0
412704320	1441066576	30.963469043738783	122.89814038178015	8.8	350.40000000000003	353.0
412704320	1441066577	30.963507819519418	122.8981334040127	8.8	350.50000000000006	353.0
412704320	1441066578	30.963546295816325	122.89812639140212	8.8	350.6000000000001	353.0
412704320	1441066579	30.96358451991852	122.89811934116935	8.8	350.70000000000005	353.0
412704320	1441066580	30.963622539114926	122.89811225053522	8.8	350.80000000000007	353.0
412704320	1441066581	30.96366040069451	122.89810511672066	8.8	350.90000000000003	353.0
412704320	1441066582	30.963698151946236	122.89809793694647	8.8	351.00000000000006	353.0
412704320	1441066583	30.96373584015906	122.89809070843354	8.8	351.1	353.0
412704320	1441066584	30.963773512621895	122.89808342840261	8.8	351.20000000000005	353.0
412704320	1441066585	30.96381121662375	122.89807609407454	8.8	351.3	353.0
412704320	1441066586	30.963848999453546	122.89806870267006	8.8	351.40000000000003	353.0
412704320	1441066587	30.96388690840023	122.89806125140996	8.8	351.5	353.0
412704320	1441066588	30.963924990752755	122.89805373751496	8.8	351.6000000000001	353.0
412704320	1441066589	30.963963293800035	122.89804615820577	8.8	351.70000000000005	353.0
412704320	1441066590	30.96400186483105	122.8980385107031	8.8	351.80000000000007	353.0
412704320	1441066591	30.964040751134725	122.89803079222763	8.8	351.90000000000003	353.0
412704320	1441066592	30.96407999999999	122.89802300000001	8.8	352.00000000000006	353.0
412704320	1441066593	30.96411964088269	122.89801513583096	8.790000000000001	351.90000000000003	353.0
412704320	1441066594	30.964159631906202	122.89800721989151	8.780000000000001	351.80000000000007	353.0
412704320	1441066595	30.9641999133608	122.89799927694293	8.77	351.70000000000005	353.0
412704320	1441066596	30.964240425536822	122.89799133174641	8.76	351.6000000000001	353.0
412704320	1441066597	30.964281108724542	122.89798340906336	8.75	351.5	353.0
412704320	1441066598	30.964321903214287	122.89797553365509	8.74	351.40000000000003	353.0
412704320	1441066599	30.964362749296367	122.89796773028306	8.73	351.3	353.0
412704320	1441066600	30.96440358726112	122.89796002370883	8.719999999999999	351.20000000000005	353.0
412704320	1441066601	30.964444357398897	122.89795243869392	8.709999999999999	351.1	353.0
412704320	1441066602	30.964485	122.897945	8.7	351.00000000000006	353.0
412704320	1441066603	30.964525474079455	122.8979377232805	8.709999999999999	351.00000000000006	353.0
412704320	1441066604	30.96456581355072	122.89793058775574	8.719999999999999	351.00000000000006	353.0
412704320	1441066605	30.964606071051954	122.8979235635378	8.73	351.00000000000006	353.0
412704320	1441066606	30.964646299221247	122.89791662073863	8.74	351.00000000000006	353.0
412704320	1441066607	30.964686550696726	122.89790972947013	8.75	351.00000000000006	353.0
412704320	1441066608	30.964726878116487	122.89790285984417	8.76	351.00000000000006	353.0
412704320	1441066609	30.96476733411861	122.89789598197248	8.77	351.00000000000006	353.0
412704320	1441066610	30.964807971341184	122.89788906596682	8.780000000000001	351.00000000000006	353.0
412704320	1441066611	30.964848842422295	122.8978820819388	8.790000000000001	351.00000000000006	353.0
412704320	1441066612	30.96489	122.89787500000001	8.8	351.00000000000006	353.0
412704320	1441066613	30.964931482665047	122.89786779779047	8.805000000000001	350.95000000000005	353.0
412704320	1441066614	30.964973272818956	122.89786048306422	8.81	350.90000000000003	353.0
412704320	1441066615	30.965015338815938	122.89785307110394	8.815000000000001	350.8500000000001	353.0
412704320	1441066616	30.965057649010195	122.89784557719224	8.82	350.80000000000007	353.0
412704320	1441066617	30.965100171755942	122.89783801661183	8.825000000000001	350.75000000000006	353.0
412704320	1441066618	30.965142875407388	122.89783040464542	8.83	350.70000000000005	353.0
412704320	1441066619	30.96518572831877	122.89782275657576	8.835	350.6500000000001	353.0
412704320	1441066620	30.965228698844324	122.89781508768569	8.84	350.6000000000001	353.0
412704320	1441066621	30.965271755338243	122.89780741325796	8.845	350.55000000000007	353.0
412704320	1441066622	30.965314866154802	122.89779974857554	8.850000000000001	350.50000000000006	353.0
412704320	1441066623	30.965357999648223	122.89779210892131	8.855	350.45000000000005	353.0
412704320	1441066624	30.965401124172757	122.8977845095782	8.860000000000001	350.40000000000003	353.0
412704320	1441066625	30.965444208082666	122.8977769658292	8.865	350.35	353.0
412704320	1441066626	30.965487219732182	122.89776949295732	8.870000000000001	350.30000000000007	353.0
412704320	1441066627	30.96553012747556	122.89776210624566	8.875	350.25000000000006	353.0
412704320	1441066628	30.965572899667094	122.89775482097731	8.88	350.20000000000005	353.0
412704320	1441066629	30.965615504661024	122.89774765243536	8.885	350.15000000000003	353.0
412704320	1441066630	30.965657910811636	122.89774061590302	8.89	350.1000000000001	353.0
412704320	1441066631	30.965700086473202	122.8977337266635	8.895	350.05000000000007	353.0
412704320	1441066632	30.965741999999995	122.897727	8.9	350.00000000000006	353.0
412704320	1441066633	30.965783627059256	122.89772044639577	8.9	350.1000000000001	352.9
412704320	1441066634	30.96582497257002	122.89771405713361	8.9	350.20000000000005	352.79999999999995
412704320	1441066635	30.9658660487643	122.89770781869636	8.9	350.30000000000007	352.7
412704320	1441066636	30.965906867874065	122.8977017175667	8.9	350.4000000000001	352.59999999999997
412704320	1441066637	30.965947442131323	122.89769574022739	8.9	350.50000000000006	352.5
412704320	1441066638	30.965987783768053	122.8976898731611	8.9	350.6000000000001	352.4
412704320	1441066639	30.966027905016233	122.8976841028505	8.9	350.70000000000005	352.29999999999995
412704320	1441066640	30.966067818107824	122.89767841577819	8.9	350.80000000000007	352.2
412704320	1441066641	30.966107535274848	122.89767279842677	8.9	350.90000000000003	352.09999999999997
412704320	1441066642	30.966147068749223	122.89766723727887	8.9	351.00000000000006	352.0
412704320	1441066643	30.966186430762974	122.89766171881699	8.9	351.1	351.9
412704320	1441066644	30.966225633548017	122.89765622952369	8.9	351.2000000000001	351.79999999999995
412704320	1441066645	30.96626468933635	122.89765075588144	8.9	351.30000000000007	351.7
412704320	1441066646	30.96630361035992	122.89764528437274	8.9	351.4000000000001	351.59999999999997
412704320	1441066647	30.96634240885069	122.89763980148003	8.9	351.50000000000006	351.49999999999994
412704320	1441066648	30.966381097040617	122.89763429368575	8.9	351.6000000000001	351.4
412704320	1441066649	30.966419687161665	122.89762874747225	8.9	351.70000000000005	351.29999999999995
412704320	1441066650	30.966458191445764	122.89762314932199	8.9	351.80000000000007	351.2
412704320	1441066651	30.966496622124875	122.89761748571728	8.9	351.9000000000001	351.09999999999997
412704320	1441066652	30.966534991430944	122.89761174314043	8.9	352.0000000000001	350.99999999999994
412704320	1441066653	30.96657331159591	122.89760590807374	8.9	352.1000000000001	350.9
412704320	1441066654	30.966611594851702	122.89759996699955	8.9	352.2000000000001	350.79999999999995
412704320	1441066655	30.966649853430294	122.89759390640006	8.9	352.30000000000007	350.7
412704320	1441066656	30.966688099563573	122.89758771275751	8.9	352.4000000000001	350.59999999999997
412704320	1441066657	30.966726345483497	122.89758137255414	8.9	352.50000000000006	350.49999999999994
412704320	1441066658	30.966764603421996	122.89757487227207	8.9	352.6000000000001	350.4
412704320	1441066659	30.966802885610974	122.89756819839353	8.9	352.7000000000001	350.29999999999995
412704320	1441066660	30.966841204282357	122.8975613374006	8.9	352.80000000000007	350.19999999999993
412704320	1441066661	30.966879571668066	122.8975542757754	8.9	352.9000000000001	350.09999999999997
412704320	1441066662	30.96691800000001	122.897547	8.9	353.00000000000006	349.99999999999994
412704320	1441066663	30.966956499146505	122.89753949976908	8.896	352.86000000000007	349.96
412704320	1441066664	30.966995069521534	122.89753177762765	8.892	352.7200000000001	349.91999999999996
412704320	1441066665	30.96703370917544	122.89752383933336	8.888	352.58000000000004	349.87999999999994
412704320	1441066666	30.967072416158654	122.89751569064384	8.884	352.44000000000005	349.84
412704320	1441066667	30.967111188521542	122.89750733731678	8.88	352.30000000000007	349.79999999999995
412704320	1441066668	30.967150024314478	122.89749878510979	8.876	352.1600000000001	349.75999999999993
412704320	1441066669	30.96718892158785	122.8974900397806	8.872	352.0200000000001	349.71999999999997
412704320	1441066670	30.967227878392045	122.89748110708686	8.868	351.8800000000001	349.67999999999995
412704320	1441066671	30.96726689277745	122.8974719927863	8.864	351.74000000000007	349.63999999999993
412704320	1441066672	30.96730596279444	122.89746270263657	8.86	351.6000000000001	349.59999999999997
412704320	1441066673	30.96734508649342	122.89745324239541	8.856	351.4600000000001	349.55999999999995
412704320	1441066674	30.96738426192476	122.89744361782054	8.852	351.3200000000001	349.52
412704320	1441066675	30.967423487138877	122.8974338346697	8.848	351.18000000000006	349.47999999999996
412704320	1441066676	30.96746276018614	122.89742389870061	8.844	351.04	349.43999999999994
412704320	1441066677	30.967502079116937	122.89741381567104	8.84	350.90000000000003	349.4
412704320	1441066678	30.967541441981695	122.89740359133876	8.836	350.76000000000005	349.35999999999996
412704320	1441066679	30.967580846830757	122.89739323146149	8.832	350.62000000000006	349.31999999999994
412704320	1441066680	30.967620291714557	122.89738274179707	8.828	350.4800000000001	349.28
412704320	1441066681	30.967659774683487	122.89737212810329	8.824	350.3400000000001	349.23999999999995
412704320	1441066682	30.967699293787938	122.89736139613787	8.82	350.20000000000005	349.19999999999993
412704320	1441066683	30.967738847078326	122.8973505516587	8.816	350.06000000000006	349.15999999999997
412704320	1441066684	30.967778432605026	122.89733960042359	8.812	349.9200000000001	349.11999999999995
412704320	1441066685	30.967818048418472	122.89732854819033	8.808	349.7800000000001	349.0799999999999
412704320	1441066686	30.967857692569073	122.8973174007168	8.804	349.6400000000001	349.03999999999996
412704320	1441066687	30.96789736310721	122.89730616376086	8.8	349.50000000000006	348.99999999999994
412704320	1441066688	30.967937058083315	122.89729484308032	8.796	349.36000000000007	348.9599999999999
412704320	1441066689	30.967976775547776	122.89728344443311	8.792	349.2200000000001	348.91999999999996
412704320	1441066690	30.968016513551035	122.89727197357706	8.788	349.08000000000004	348.87999999999994
412704320	1441066691	30.96805627014349	122.89726043627012	8.783999999999999	348.94000000000005	348.8399999999999
412704320	1441066692	30.96809604337557	122.89724883827014	8.78	348.80000000000007	348.79999999999995
412704320	1441066693	30.968135831297698	122.89723718533504	8.776	348.66	348.75999999999993
412704320	1441066694	30.96817563196028	122.89722548322277	8.772	348.52000000000004	348.7199999999999
412704320	1441066695	30.968215443413747	122.89721373769127	8.767999999999999	348.38000000000005	348.67999999999995
412704320	1441066696	30.96825526370853	122.89720195449847	8.764	348.24000000000007	348.63999999999993
412704320	1441066697	30.96829509089505	122.89719013940228	8.76	348.1000000000001	348.59999999999997
412704320	1441066698	30.968334923023754	122.89717829816074	8.756	347.9600000000001	348.55999999999995
412704320	1441066699	30.96837475814505	122.89716643653179	8.751999999999999	347.82000000000005	348.5199999999999
412704320	1441066700	30.968414594309397	122.89715456027344	8.748	347.68000000000006	348.47999999999996
412704320	1441066701	30.968454429567224	122.89714267514366	8.744	347.5400000000001	348.43999999999994
412704320	1441066702	30.968494261968942	122.89713078690043	8.74	347.4000000000001	348.3999999999999
412704320	1441066703	30.96853408956505	122.89711890130187	8.735999999999999	347.2600000000001	348.35999999999996
412704320	1441066704	30.968573910405954	122.89710702410588	8.732	347.12000000000006	348.31999999999994
412704320	1441066705	30.968613722542095	122.8970951610706	8.728	346.98	348.2799999999999
412704320	1441066706	30.968653524023946	122.89708331795406	8.724	346.84000000000003	348.23999999999995
412704320	1441066707	30.968693312901923	122.89707150051429	8.719999999999999	346.70000000000005	348.19999999999993
412704320	1441066708	30.968733087226532	122.89705971450935	8.716	346.56000000000006	348.1599999999999
412704320	1441066709	30.968772845048168	122.89704796569735	8.712	346.4200000000001	348.11999999999995
412704320	1441066710	30.96881258441733	122.89703625983641	8.708	346.28000000000003	348.0799999999999
412704320	1441066711	30.96885230338446	122.89702460268458	8.703999999999999	346.14000000000004	348.0399999999999
412704320	1441066712	30.968892000000004	122.89701300000002	8.7	346.00000000000006	347.99999999999994
412704320	1441066713	30.968931672909928	122.89700145588431	8.705	346.00000000000006	347.99999999999994
412704320	1441066714	30.968971323142082	122.89698996781318	8.709999999999999	346.00000000000006	347.99999999999994
412704320	1441066715	30.969010952319767	122.89697853160582	8.715	346.00000000000006	347.99999999999994
412704320	1441066716	30.969050562066304	122.89696714308141	8.719999999999999	346.00000000000006	347.99999999999994
412704320	1441066717	30.969090154005045	122.89695579805914	8.725	346.00000000000006	347.99999999999994
412704320	1441066718	30.969129729759263	122.89694449235817	8.73	346.00000000000006	347.99999999999994
412704320	1441066719	30.969169290952298	122.89693322179765	8.735	346.00000000000006	347.99999999999994
412704320	1441066720	30.969208839207475	122.89692198219679	8.74	346.00000000000006	347.99999999999994
412704320	1441066721	30.96924837614808	122.89691076937471	8.745	346.00000000000006	347.99999999999994
412704320	1441066722	30.969287903397444	122.89689957915053	8.75	346.00000000000006	347.99999999999994
412704320	1441066723	30.969327422578875	122.89688840734341	8.755	346.00000000000006	347.99999999999994
412704320	1441066724	30.96936693531567	122.89687724977247	8.76	346.00000000000006	347.99999999999994
412704320	1441066725	30.969406443231154	122.89686610225684	8.765	346.00000000000006	347.99999999999994
412704320	1441066726	30.96944594794861	122.8968549606156	8.77	346.00000000000006	347.99999999999994
412704320	1441066727	30.969485451091366	122.89684382066787	8.775	346.00000000000006	347.99999999999994
412704320	1441066728	30.96952495428271	122.89683267823273	8.780000000000001	346.00000000000006	347.99999999999994
412704320	1441066729	30.969564459145936	122.89682152912933	8.785	346.00000000000006	347.99999999999994
412704320	1441066730	30.96960396730438	122.89681036917668	8.790000000000001	346.00000000000006	347.99999999999994
412704320	1441066731	30.9696434803813	122.89679919419389	8.795	346.00000000000006	347.99999999999994
412704320	1441066732	30.969683	122.89678800000002	8.8	346.00000000000006	347.99999999999994
412704320	1441066733	30.969722527721483	122.89677678332137	8.8	346.0333333333334	347.99999999999994
412704320	1441066734	30.969762064857566	122.89676554451343	8.8	346.0666666666667	347.99999999999994
412704320	1441066735	30.96980161265774	122.89675428483885	8.8	346.1	347.99999999999994
412704320	1441066736	30.969841172371513	122.89674300556035	8.8	346.1333333333334	347.99999999999994
412704320	1441066737	30.969880745248396	122.89673170794065	8.8	346.16666666666674	347.99999999999994
412704320	1441066738	30.969920332537896	122.89672039324243	8.8	346.20000000000005	347.99999999999994
412704320	1441066739	30.96995993548953	122.89670906272843	8.8	346.2333333333334	347.99999999999994
412704320	1441066740	30.969999555352796	122.89669771766133	8.8	346.26666666666677	347.99999999999994
412704320	1441066741	30.97003919337721	122.89668635930387	8.8	346.3	347.99999999999994
412704320	1441066742	30.970078850812268	122.89667498891875	8.8	346.33333333333337	347.99999999999994
412704320	1441066743	30.970118528907502	122.89666360776869	8.8	346.36666666666673	347.99999999999994
412704320	1441066744	30.970158228912418	122.8966522171164	8.8	346.40000000000003	347.99999999999994
412704320	1441066745	30.97019795207652	122.8966408182246	8.8	346.4333333333334	347.99999999999994
412704320	1441066746	30.9702376996493	122.896629412356	8.8	346.46666666666675	347.99999999999994
412704320	1441066747	30.970277472880312	122.89661800077336	8.8	346.5	347.99999999999994
412704320	1441066748	30.970317273019038	122.89660658473936	8.8	346.53333333333336	347.99999999999994
412704320	1441066749	30.970357101315	122.89659516551671	8.8	346.5666666666667	347.99999999999994
412704320	1441066750	30.9703969590177	122.8965837443682	8.8	346.6000000000001	347.99999999999994
412704320	1441066751	30.970436847376693	122.89657232255651	8.8	346.6333333333334	347.99999999999994
412704320	1441066752	30.97047676764144	122.89656090134436	8.8	346.66666666666674	347.99999999999994
412704320	1441066753	30.970516721061472	122.89654948199453	8.8	346.70000000000005	347.99999999999994
412704320	1441066754	30.97055670888632	122.89653806576969	8.8	346.73333333333335	347.99999999999994
412704320	1441066755	30.970596732365486	122.8965266539326	8.8	346.7666666666667	347.99999999999994
412704320	1441066756	30.970636792748486	122.896515247746	8.8	346.80000000000007	347.99999999999994
412704320	1441066757	30.97067689128485	122.89650384847263	8.8	346.83333333333337	347.99999999999994
412704320	1441066758	30.97071702922407	122.89649245737522	8.8	346.8666666666667	347.99999999999994
412704320	1441066759	30.970757207815684	122.89648107571651	8.8	346.90000000000003	347.99999999999994
412704320	1441066760	30.970797428309183	122.89646970475924	8.8	346.9333333333334	347.99999999999994
412704320	1441066761	30.97083769195412	122.89645834576615	8.8	346.9666666666667	347.99999999999994
412704320	1441066762	30.970878	122.89644699999998	8.8	347.00000000000006	347.99999999999994
412704320	1441066763	30.970918351898924	122.89643566917587	8.8	347.00000000000006	347.99999999999994
412704320	1441066764	30.970958739913392	122.89642435681839	8.8	347.00000000000006	347.99999999999994
412704320	1441066765	30.970999154508505	122.89641306690457	8.8	347.00000000000006	347.99999999999994
412704320	1441066766	30.971039586149335	122.89640180341141	8.8	347.00000000000006	347.99999999999994
412704320	1441066767	30.971080025301003	122.89639057031592	8.8	347.00000000000006	347.99999999999994
412704320	1441066768	30.97112046242857	122.89637937159515	8.8	347.00000000000006	347.99999999999994
412704320	1441066769	30.971160887997154	122.89636821122609	8.8	347.00000000000006	347.99999999999994
412704320	1441066770	30.971201292471868	122.89635709318584	8.8	347.00000000000006	347.99999999999994
412704320	1441066771	30.971241666317773	122.89634602145146	8.8	347.00000000000006	347.99999999999994
412704320	1441066772	30.971282	122.89633500000001	8.8	347.00000000000006	347.99999999999994
412704320	1441066773	30.971322285953505	122.89632402938255	8.8	347.00000000000006	347.99999999999994
412704320	1441066774	30.97136252449269	122.89631309644626	8.8	347.00000000000006	347.99999999999994
412704320	1441066775	30.971402717901803	122.89630218461217	8.8	347.00000000000006	347.99999999999994
412704320	1441066776	30.971442868465097	122.89629127730132	8.8	347.00000000000006	347.99999999999994
412704320	1441066777	30.971482978466817	122.89628035793476	8.8	347.00000000000006	347.99999999999994
412704320	1441066778	30.971523050191205	122.89626940993347	8.8	347.00000000000006	347.99999999999994
412704320	1441066779	30.971563085922504	122.89625841671841	8.8	347.00000000000006	347.99999999999994
412704320	1441066780	30.971603087944917	122.89624736171058	8.8	347.00000000000006	347.99999999999994
412704320	1441066781	30.97164305854268	122.89623622833079	8.8	347.00000000000006	347.99999999999994
412704320	1441066782	30.971682999999995	122.896225	8.8	347.00000000000006	347.99999999999994
412704320	1441066783	30.971722914632547	122.89621366428464	8.8025	347.00000000000006	347.92499999999995
412704320	1441066784	30.971762804881894	122.89620222533378	8.805000000000001	347.00000000000006	347.8499999999999
412704320	1441066785	30.97180267322102	122.89619069144204	8.807500000000001	347.00000000000006	347.7749999999999
412704320	1441066786	30.97184252212294	122.89617907090407	8.81	347.00000000000006	347.69999999999993
412704320	1441066787	30.97188235406069	122.89616737201457	8.8125	347.00000000000006	347.62499999999994
412704320	1441066788	30.97192217150728	122.89615560306824	8.815000000000001	347.00000000000006	347.54999999999995
412704320	1441066789	30.971961976935727	122.89614377235975	8.8175	347.00000000000006	347.4749999999999
412704320	1441066790	30.97200177281906	122.89613188818385	8.82	347.00000000000006	347.3999999999999
412704320	1441066791	30.972041561630288	122.89611995883527	8.8225	347.00000000000006	347.32499999999993
412704320	1441066792	30.972081345842472	122.89610799260872	8.825000000000001	347.00000000000006	347.24999999999994
412704320	1441066793	30.97212112792863	122.89609599779898	8.8275	347.00000000000006	347.17499999999995
412704320	1441066794	30.972160910361808	122.89608398270082	8.83	347.00000000000006	347.09999999999997
412704320	1441066795	30.972200695615033	122.896071955609	8.832500000000001	347.00000000000006	347.0249999999999
412704320	1441066796	30.972240486161347	122.89605992481833	8.835	347.00000000000006	346.94999999999993
412704320	1441066797	30.972280284473808	122.89604789862359	8.8375	347.00000000000006	346.87499999999994
412704320	1441066798	30.972320093025463	122.89603588531965	8.84	347.00000000000006	346.79999999999995
412704320	1441066799	30.972359914289346	122.89602389320129	8.842500000000001	347.00000000000006	346.72499999999997
412704320	1441066800	30.972399750738536	122.89601193056335	8.845	347.00000000000006	346.6499999999999
412704320	1441066801	30.972439604846066	122.89600000570073	8.8475	347.00000000000006	346.57499999999993
412704320	1441066802	30.97247947908503	122.89598812690824	8.850000000000001	347.00000000000006	346.49999999999994
412704320	1441066803	30.97251937592847	122.89597630248078	8.852500000000001	347.00000000000006	346.42499999999995
412704320	1441066804	30.972559297849447	122.89596454071327	8.855	347.00000000000006	346.34999999999997
412704320	1441066805	30.972599247321057	122.89595284990058	8.8575	347.00000000000006	346.275
412704320	1441066806	30.972639226816344	122.89594123833766	8.860000000000001	347.00000000000006	346.19999999999993
412704320	1441066807	30.972679238808375	122.89592971431942	8.8625	347.00000000000006	346.12499999999994
412704320	1441066808	30.97271928577029	122.8959182861408	8.865	347.00000000000006	346.04999999999995
412704320	1441066809	30.972759370175105	122.89590696209676	8.8675	347.00000000000006	345.97499999999997
412704320	1441066810	30.972799494495924	122.89589575048227	8.870000000000001	347.00000000000006	345.9
412704320	1441066811	30.972839661205843	122.89588465959231	8.8725	347.00000000000006	345.82499999999993
412704320	1441066812	30.97287987277794	122.8958736977219	8.875	347.00000000000006	345.74999999999994
412704320	1441066813	30.972920131685303	122.89586287316598	8.877500000000001	347.00000000000006	345.67499999999995
412704320	1441066814	30.972960440401057	122.89585219421966	8.88	347.00000000000006	345.59999999999997
412704320	1441066815	30.973000801398243	122.89584166917793	8.8825	347.00000000000006	345.525
412704320	1441066816	30.97304121715	122.89583130633584	8.885	347.00000000000006	345.44999999999993
412704320	1441066817	30.973081690129415	122.89582111398842	8.887500000000001	347.00000000000006	345.37499999999994
412704320	1441066818	30.97312222280959	122.89581110043079	8.89	347.00000000000006	345.29999999999995
412704320	1441066819	30.973162817663624	122.89580127395801	8.8925	347.00000000000006	345.22499999999997
412704320	1441066820	30.97320347716465	122.89579164286522	8.895	347.00000000000006	345.15
412704320	1441066821	30.973244203785733	122.89578221544753	8.8975	347.00000000000006	345.075
412704320	1441066822	30.973285000000008	122.89577300000002	8.9	347.00000000000006	344.99999999999994
412704320	1441066823	30.97332586394672	122.8957639904891	8.89	346.90000000000003	344.79999999999995
412704320	1441066824	30.973366776429774	122.89575512356599	8.88	346.80000000000007	344.59999999999997
412704320	1441066825	30.97340771391918	122.8957463215531	8.870000000000001	346.70000000000005	344.4
412704320	1441066826	30.973448652884937	122.89573750677262	8.860000000000001	346.6000000000001	344.19999999999993
412704320	1441066827	30.973489569797014	122.89572860154665	8.850000000000001	346.5	343.99999999999994
412704320	1441066828	30.973530441125373	122.89571952819719	8.84	346.40000000000003	343.79999999999995
412704320	1441066829	30.973571243339975	122.89571020904613	8.83	346.3	343.59999999999997
412704320	1441066830	30.97361195291068	122.89570056641517	8.82	346.20000000000005	343.3999999999999
412704320	1441066831	30.9736525463074	122.89569052262597	8.81	346.1	343.19999999999993
412704320	1441066832	30.973692999999997	122.89568000000001	8.8	346.00000000000006	342.99999999999994
412704320	1441066833	30.973733295781734	122.89566893451025	8.790000000000001	345.20000000000005	342.79999999999995
412704320	1441066834	30.973773436739677	122.89565731673599	8.780000000000001	344.40000000000003	342.59999999999997
412704320	1441066835	30.973813431284228	122.895645150908	8.77	343.6000000000001	342.3999999999999
412704320	1441066836	30.973853287825886	122.89563244125718	8.76	342.80000000000007	342.19999999999993
412704320	1441066837	30.973893014775093	122.89561919201431	8.75	342.00000000000006	341.99999999999994
412704320	1441066838	30.973932620542314	122.89560540741032	8.74	341.20000000000005	341.79999999999995
412704320	1441066839	30.97397211353797	122.89559109167601	8.73	340.40000000000003	341.59999999999997
412704320	1441066840	30.97401150217252	122.89557624904226	8.719999999999999	339.6	341.4
412704320	1441066841	30.97405079485639	122.89556088373999	8.709999999999999	338.80000000000007	341.19999999999993
412704320	1441066842	30.974090000000004	122.89554500000001	8.7	338.00000000000006	340.99999999999994
412704320	1441066843	30.97412912392676	122.89552861347387	8.7	337.90000000000003	340.99999999999994
412704320	1441066844	30.97416816461196	122.89551178549566	8.7	337.80000000000007	340.99999999999994
412704320	1441066845	30.974207117943887	122.89549458882017	8.7	337.70000000000005	340.99999999999994
412704320	1441066846	30.974245979810853	122.89547709620241	8.7	337.6000000000001	340.99999999999994
412704320	1441066847	30.974284746101254	122.89545938039738	8.7	337.50000000000006	340.99999999999994
412704320	1441066848	30.974323412703452	122.89544151416035	8.7	337.40000000000003	340.99999999999994
412704320	1441066849	30.974361975505943	122.89542357024659	8.7	337.3	340.99999999999994
412704320	1441066850	30.97440043039717	122.89540562141154	8.7	337.20000000000005	340.99999999999994
412704320	1441066851	30.974438773265664	122.89538774041081	8.7	337.1	340.99999999999994
412704320	1441066852	30.974477	122.89537	8.7	337.00000000000006	340.99999999999994
412704320	1441066853	30.974515113160653	122.8953524569301	8.71111111111111	336.88888888888897	341.1111111111111
412704320	1441066854	30.974553141995738	122.89533510393252	8.722222222222221	336.7777777777778	341.2222222222222
412704320	1441066855	30.974591122425178	122.89531791773393	8.733333333333333	336.66666666666674	341.3333333333333
412704320	1441066856	30.97462909036897	122.89530087506077	8.744444444444444	336.5555555555556	341.4444444444444
412704320	1441066857	30.974667081746993	122.8952839526395	8.755555555555556	336.4444444444445	341.5555555555555
412704320	1441066858	30.974705132479215	122.89526712719649	8.766666666666667	336.33333333333337	341.66666666666663
412704320	1441066859	30.974743278485533	122.8952503754581	8.777777777777779	336.2222222222223	341.7777777777777
412704320	1441066860	30.97478155568584	122.89523367415052	8.78888888888889	336.1111111111112	341.88888888888886
412704320	1441066861	30.974819999999994	122.895217	8.8	336.00000000000006	341.99999999999994
412704320	1441066862	30.974858634979046	122.89520033579049	8.804761904761905	336.1428571428572	342.047619047619
412704320	1441066863	30.97489743469851	122.89518368853727	8.80952380952381	336.2857142857144	342.095238095238
412704320	1441066864	30.974936360865087	122.8951670713135	8.814285714285715	336.4285714285715	342.1428571428571
412704320	1441066865	30.97497537518551	122.89515049719238	8.81904761904762	336.5714285714286	342.19047619047615
412704320	1441066866	30.975014439366465	122.89513397924718	8.823809523809524	336.7142857142858	342.2380952380952
412704320	1441066867	30.975053515114666	122.89511753055115	8.82857142857143	336.8571428571429	342.2857142857142
412704320	1441066868	30.97509256413687	122.89510116417767	8.833333333333334	337.00000000000006	342.33333333333326
412704320	1441066869	30.975131548139785	122.89508489320012	8.838095238095239	337.1428571428572	342.38095238095235
412704320	1441066870	30.975170428830154	122.89506873069199	8.842857142857143	337.28571428571433	342.4285714285714
412704320	1441066871	30.975209167914745	122.89505268972671	8.847619047619048	337.4285714285715	342.4761904761904
412704320	1441066872	30.97524772710028	122.89503678337782	8.852380952380953	337.5714285714286	342.52380952380946
412704320	1441066873	30.975286068093556	122.89502102471893	8.857142857142858	337.7142857142857	342.5714285714285
412704320	1441066874	30.975324152601317	122.89500542682366	8.861904761904762	337.8571428571429	342.61904761904754
412704320	1441066875	30.975361942330373	122.89499000276565	8.866666666666667	338.00000000000006	342.66666666666663
412704320	1441066876	30.975399398987474	122.89497476561863	8.871428571428572	338.14285714285717	342.71428571428567
412704320	1441066877	30.975436484279438	122.89495972845636	8.876190476190477	338.28571428571433	342.7619047619047
412704320	1441066878	30.975473159913044	122.8949449043526	8.880952380952381	338.4285714285715	342.80952380952374
412704320	1441066879	30.975509387595093	122.8949303063812	8.885714285714286	338.5714285714286	342.8571428571428
412704320	1441066880	30.975545129032387	122.89491594761603	8.89047619047619	338.7142857142857	342.90476190476187
412704320	1441066881	30.975580345931757	122.894901841131	8.895238095238096	338.8571428571429	342.9523809523809
412704320	1441066882	30.975614999999998	122.89488800000001	8.9	339.00000000000006	342.99999999999994
412704320	1441066883	30.975649091940184	122.89487442076815	8.89090909090909	339.00000000000006	342.99999999999994
412704320	1441066884	30.97568277844023	122.89486103386488	8.881818181818183	339.00000000000006	342.99999999999994
412704320	1441066885	30.975716255184256	122.89484775319056	8.872727272727273	339.00000000000006	342.99999999999994
412704320	1441066886	30.97574971785631	122.89483449264522	8.863636363636363	339.00000000000006	342.99999999999994
412704320	1441066887	30.975783362140472	122.89482116612879	8.854545454545455	339.00000000000006	342.99999999999994
412704320	1441066888	30.97581738372071	122.8948076875409	8.845454545454546	339.00000000000006	342.99999999999994
412704320	1441066889	30.97585197828097	122.89479397078094	8.836363636363638	339.00000000000006	342.99999999999994
412704320	1441066890	30.9758873415052	122.89477992974813	8.827272727272728	339.00000000000006	342.99999999999994
412704320	1441066891	30.97592366907724	122.8947654783413	8.818181818181818	339.00000000000006	342.99999999999994
412704320	1441066892	30.975961156680913	122.89475053045916	8.80909090909091	339.00000000000006	342.99999999999994
412704320	1441066893	30.975999999999992	122.89473500000001	8.8	339.00000000000006	342.99999999999994
412704320	1441066894	30.976040318058537	122.89471883268203	8.8	339.11111111111114	342.99999999999994
412704320	1441066895	30.976081923241985	122.89470210150373	8.8	339.22222222222223	342.99999999999994
412704320	1441066896	30.976124551276154	122.89468491128402	8.8	339.33333333333337	342.99999999999994
412704320	1441066897	30.976167937886924	122.89466736684214	8.8	339.44444444444446	342.99999999999994
412704320	1441066898	30.976211818800227	122.8946495729977	8.8	339.55555555555566	342.99999999999994
412704320	1441066899	30.976255929742088	122.89463163457069	8.8	339.66666666666674	342.99999999999994
412704320	1441066900	30.976300006438578	122.89461365638151	8.8	339.7777777777778	342.99999999999994
412704320	1441066901	30.97634378461581	122.89459574325089	8.8	339.88888888888897	342.99999999999994
412704320	1441066902	30.976386999999995	122.894578	8.8	340.00000000000006	342.99999999999994
412704320	1441066903	30.976429441870767	122.89456051110224	8.805263157894737	340.00000000000006	342.99999999999994
412704320	1441066904	30.97647111372119	122.89454327963863	8.810526315789474	340.00000000000006	342.99999999999994
412704320	1441066905	30.976512072597682	122.89452628834199	8.81578947368421	340.00000000000006	342.99999999999994
412704320	1441066906	30.976552375546646	122.89450951994505	8.821052631578947	340.00000000000006	342.99999999999994
412704320	1441066907	30.976592079614473	122.89449295718052	8.826315789473686	340.00000000000006	342.99999999999994
412704320	1441066908	30.97663124184756	122.89447658278095	8.831578947368422	340.00000000000006	342.99999999999994
412704320	1441066909	30.976669919292288	122.89446037947889	8.836842105263159	340.00000000000006	342.99999999999994
412704320	1441066910	30.976708168994968	122.89444433000675	8.842105263157896	340.00000000000006	342.99999999999994
412704320	1441066911	30.976746048001996	122.89442841709692	8.847368421052632	340.00000000000006	342.99999999999994
412704320	1441066912	30.976783613359686	122.8944126234817	8.852631578947369	340.00000000000006	342.99999999999994
412704320	1441066913	30.97682092211438	122.89439693189335	8.857894736842105	340.00000000000006	342.99999999999994
412704320	1441066914	30.97685803131239	122.89438132506399	8.863157894736842	340.00000000000006	342.99999999999994
412704320	1441066915	30.976894998000024	122.89436578572581	8.868421052631579	340.00000000000006	342.99999999999994
412704320	1441066916	30.97693187922358	122.89435029661074	8.873684210526315	340.00000000000006	342.99999999999994
412704320	1441066917	30.97696873202937	122.89433484045084	8.878947368421054	340.00000000000006	342.99999999999994
412704320	1441066918	30.97700561346363	122.894319399978	8.88421052631579	340.00000000000006	342.99999999999994
412704320	1441066919	30.977042580572654	122.89430395792407	8.889473684210527	340.00000000000006	342.99999999999994
412704320	1441066920	30.977079690402682	122.89428849702082	8.894736842105264	340.00000000000006	342.99999999999994
412704320	1441066921	30.977117	122.89427299999998	8.9	340.00000000000006	342.99999999999994
412704320	1441066922	30.977154554459986	122.89425745319573	8.89047619047619	339.952380952381	342.99999999999994
412704320	1441066923	30.977192351074706	122.8942418573522	8.880952380952381	339.904761904762	342.99999999999994
412704320	1441066924	30.97723037518539	122.89422621681602	8.871428571428572	339.85714285714295	342.99999999999994
412704320	1441066925	30.977268612133248	122.89421053593387	8.861904761904762	339.8095238095239	342.99999999999994
412704320	1441066926	30.977307047259544	122.8941948190524	8.852380952380953	339.7619047619048	342.99999999999994
412704320	1441066927	30.977345665905492	122.89417907051836	8.842857142857143	339.7142857142858	342.99999999999994
412704320	1441066928	30.97738445341232	122.89416329467844	8.833333333333334	339.66666666666674	342.99999999999994
412704320	1441066929	30.977423395121296	122.89414749587934	8.823809523809524	339.61904761904765	342.99999999999994
412704320	1441066930	30.977462476373624	122.89413167846782	8.814285714285715	339.5714285714286	342.99999999999994
412704320	1441066931	30.97750168251059	122.89411584679067	8.804761904761905	339.5238095238096	342.99999999999994
412704320	1441066932	30.977540998873394	122.89410000519466	8.795238095238094	339.47619047619054	342.99999999999994
412704320	1441066933	30.977580410803323	122.89408415802656	8.785714285714285	339.4285714285715	342.99999999999994
412704320	1441066934	30.977619903641614	122.8940683096332	8.776190476190475	339.38095238095246	342.99999999999994
412704320	1441066935	30.977659462729523	122.89405246436142	8.766666666666666	339.33333333333337	342.99999999999994
412704320	1441066936	30.97769907340829	122.89403662655805	8.757142857142856	339.28571428571433	342.99999999999994
412704320	1441066937	30.977738721019207	122.89402080056995	8.747619047619047	339.2380952380953	342.99999999999994
412704320	1441066938	30.977778390903516	122.894004990744	8.738095238095237	339.1904761904762	342.99999999999994
412704320	1441066939	30.977818068402478	122.8939892014271	8.728571428571428	339.14285714285717	342.99999999999994
412704320	1441066940	30.977857738857356	122.89397343696618	8.719047619047618	339.09523809523813	342.99999999999994
412704320	1441066941	30.977897387609445	122.89395770170819	8.709523809523809	339.04761904761904	342.99999999999994
412704320	1441066942	30.977936999999997	122.89394200000001	8.7	339.00000000000006	342.99999999999994
412704320	1441066943	30.9779765636156	122.89392633497545	8.709999999999999	339.05	342.99999999999994
412704320	1441066944	30.978016075024133	122.89391070491547	8.719999999999999	339.1	342.99999999999994
412704320	1441066945	30.978055533038784	122.8938951068878	8.729999999999999	339.15000000000003	342.99999999999994
412704320	1441066946	30.97809493647275	122.89387953796023	8.74	339.20000000000005	342.99999999999994
412704320	1441066947	30.978134284139223	122.89386399520046	8.75	339.25	342.99999999999994
412704320	1441066948	30.978173574851375	122.89384847567632	8.76	339.30000000000007	342.99999999999994
412704320	1441066949	30.978212807422416	122.89383297645546	8.77	339.3500000000001	342.99999999999994
412704320	1441066950	30.9782519806655	122.89381749460563	8.78	339.40000000000003	342.99999999999994
412704320	1441066951	30.97829109339384	122.8938020271946	8.79	339.45000000000005	342.99999999999994
412704320	1441066952	30.978330144420568	122.89378657129008	8.8	339.50000000000006	342.99999999999994
412704320	1441066953	30.978369132558917	122.8937711239598	8.81	339.55000000000007	342.99999999999994
412704320	1441066954	30.978408056622044	122.89375568227145	8.82	339.6	342.99999999999994
412704320	1441066955	30.97844691542312	122.89374024329275	8.83	339.65000000000003	342.99999999999994
412704320	1441066956	30.97848570777533	122.89372480409148	8.84	339.70000000000005	342.99999999999994
412704320	1441066957	30.97852443249184	122.89370936173528	8.85	339.7500000000001	342.99999999999994
412704320	1441066958	30.978563088385833	122.89369391329184	8.86	339.80000000000007	342.99999999999994
412704320	1441066959	30.97860167427048	122.8936784558289	8.870000000000001	339.8500000000001	342.99999999999994
412704320	1441066960	30.97864018895894	122.89366298641417	8.88	339.9000000000001	342.99999999999994
412704320	1441066961	30.978678631264383	122.8936475021153	8.89	339.9500000000001	342.99999999999994
412704320	1441066962	30.978716999999993	122.893632	8.9	340.00000000000006	342.99999999999994
412704320	1441066963	30.97875529562271	122.8936164777509	8.8975	339.975	342.99999999999994
412704320	1441066964	30.978793525164676	122.89360093551052	8.895	339.9500000000001	342.99999999999994
412704320	1441066965	30.97883169730179	122.89358537403628	8.8925	339.92500000000007	342.99999999999994
412704320	1441066966	30.97886982070999	122.89356979408564	8.89	339.9000000000001	342.99999999999994
412704320	1441066967	30.978907904065178	122.89355419641605	8.887500000000001	339.87500000000006	342.99999999999994
412704320	1441066968	30.978945956043276	122.89353858178488	8.885	339.8500000000001	342.99999999999994
412704320	1441066969	30.978983985320205	122.89352295094965	8.8825	339.82500000000005	342.99999999999994
412704320	1441066970	30.979022000571884	122.89350730466771	8.88	339.80000000000007	342.99999999999994
412704320	1441066971	30.97906001047424	122.89349164369654	8.877500000000001	339.77500000000003	342.99999999999994
412704320	1441066972	30.979098023703187	122.89347596879354	8.875	339.7500000000001	342.99999999999994
412704320	1441066973	30.979136048934635	122.8934602807161	8.8725	339.7250000000001	342.99999999999994
412704320	1441066974	30.979174094844502	122.89344458022164	8.870000000000001	339.70000000000005	342.99999999999994
412704320	1441066975	30.979212170108724	122.89342886806755	8.8675	339.67500000000007	342.99999999999994
412704320	1441066976	30.97925028340322	122.89341314501128	8.865	339.65000000000003	342.99999999999994
412704320	1441066977	30.9792884434039	122.89339741181017	8.8625	339.62500000000006	342.99999999999994
412704320	1441066978	30.979326658786675	122.89338166922163	8.860000000000001	339.6	342.99999999999994
412704320	1441066979	30.979364938227487	122.89336591800303	8.8575	339.57500000000005	342.99999999999994
412704320	1441066980	30.97940329040225	122.89335015891179	8.855	339.55000000000007	342.99999999999994
412704320	1441066981	30.979441723986874	122.89333439270524	8.852500000000001	339.5250000000001	342.99999999999994
412704320	1441066982	30.97948024765728	122.89331862014076	8.850000000000001	339.50000000000006	342.99999999999994
412704320	1441066983	30.979518870089404	122.89330284197574	8.8475	339.475	342.99999999999994
412704320	1441066984	30.979557599959154	122.89328705896754	8.845	339.45000000000005	342.99999999999994
412704320	1441066985	30.979596445942448	122.8932712718735	8.842500000000001	339.425	342.99999999999994
412704320	1441066986	30.979635416715226	122.89325548145098	8.84	339.40000000000003	342.99999999999994
412704320	1441066987	30.979674520953385	122.89323968845734	8.8375	339.37500000000006	342.99999999999994
412704320	1441066988	30.97971376733287	122.8932238936499	8.835	339.3500000000001	342.99999999999994
412704320	1441066989	30.979753164529594	122.893208097786	8.832500000000001	339.32500000000005	342.99999999999994
412704320	1441066990	30.97979272121946	122.893192301623	8.83	339.30000000000007	342.99999999999994
412704320	1441066991	30.979832446078415	122.89317650591822	8.8275	339.27500000000003	342.99999999999994
412704320	1441066992	30.97987234778238	122.89316071142898	8.825000000000001	339.25	342.99999999999994
412704320	1441066993	30.979912435007257	122.89314491891263	8.8225	339.225	342.99999999999994
412704320	1441066994	30.97995271642899	122.89312912912642	8.82	339.20000000000005	342.99999999999994
412704320	1441066995	30.979993200723474	122.89311334282772	8.8175	339.17500000000007	342.99999999999994
412704320	1441066996	30.98003389656667	122.89309756077385	8.815000000000001	339.15000000000003	342.99999999999994
412704320	1441066997	30.980074812634463	122.89308178372204	8.8125	339.12500000000006	342.99999999999994
412704320	1441066998	30.980115957602806	122.89306601242966	8.81	339.1	342.99999999999994
412704320	1441066999	30.980157340147606	122.89305024765397	8.807500000000001	339.07500000000005	342.99999999999994
412704320	1441067000	30.980198968944794	122.89303449015227	8.805000000000001	339.05	342.99999999999994
412704320	1441067001	30.98024085267028	122.89301874068187	8.8025	339.02500000000003	342.99999999999994
412704320	1441067002	30.980283	122.89300300000001	8.8	339.00000000000006	342.99999999999994
412704320	1441067003	30.980325412349558	122.89298726917423	8.8	339.03333333333336	342.83333333333326
412704320	1441067004	30.980368062093294	122.89297155051308	8.8	339.06666666666666	342.66666666666663
412704320	1441067005	30.980410914345256	122.89295584663539	8.8	339.1	342.49999999999994
412704320	1441067006	30.980453934219472	122.89294016016	8.8	339.1333333333334	342.33333333333326
412704320	1441067007	30.98049708682999	122.89292449370578	8.8	339.16666666666674	342.16666666666663
412704320	1441067008	30.980540337290844	122.89290884989163	8.8	339.20000000000005	341.99999999999994
412704320	1441067009	30.980583650716085	122.89289323133647	8.8	339.23333333333335	341.83333333333326
412704320	1441067010	30.98062699221974	122.8928776406593	8.8	339.2666666666667	341.66666666666663
412704320	1441067011	30.98067032691588	122.89286208047906	8.8	339.30000000000007	341.49999999999994
412704320	1441067012	30.98071361991855	122.89284655341478	8.8	339.33333333333337	341.33333333333326
412704320	1441067013	30.9807568363418	122.89283106208553	8.8	339.36666666666673	341.16666666666663
412704320	1441067014	30.98079994129968	122.89281560911034	8.8	339.40000000000003	340.99999999999994
412704320	1441067015	30.98084289990626	122.89280019710833	8.8	339.4333333333334	340.83333333333326
412704320	1441067016	30.980885677275598	122.89278482869862	8.8	339.4666666666667	340.66666666666663
412704320	1441067017	30.98092823852174	122.89276950650033	8.8	339.50000000000006	340.49999999999994
412704320	1441067018	30.98097054875877	122.89275423313269	8.8	339.5333333333334	340.33333333333326
412704320	1441067019	30.98101257310073	122.89273901121484	8.8	339.5666666666667	340.16666666666663
412704320	1441067020	30.98105427666172	122.89272384336607	8.8	339.6	339.99999999999994
412704320	1441067021	30.98109562455579	122.89270873220558	8.8	339.6333333333334	339.83333333333326
412704320	1441067022	30.981136581897	122.89269368035268	8.8	339.66666666666674	339.66666666666663
412704320	1441067023	30.98117711379946	122.89267869042669	8.8	339.70000000000005	339.49999999999994
412704320	1441067024	30.981217185377197	122.89266376504689	8.8	339.7333333333334	339.33333333333326
412704320	1441067025	30.98125676174434	122.89264890683268	8.8	339.7666666666667	339.16666666666663
412704320	1441067026	30.98129580801494	122.89263411840342	8.8	339.80000000000007	338.99999999999994
412704320	1441067027	30.981334289303085	122.89261940237853	8.8	339.83333333333337	338.83333333333326
412704320	1441067028	30.98137217072286	122.8926047613774	8.8	339.86666666666673	338.66666666666663
412704320	1441067029	30.981409417388356	122.8925901980195	8.8	339.9000000000001	338.49999999999994
412704320	1441067030	30.98144599441364	122.8925757149243	8.8	339.93333333333345	338.33333333333326
412704320	1441067031	30.981481866912826	122.8925613147113	8.8	339.9666666666667	338.16666666666663
412704320	1441067032	30.981517	122.89254699999998	8.8	340.00000000000006	337.99999999999994
412704320	1441067033	30.981551383456647	122.89253276457313	8.8	339.6	337.94999999999993
412704320	1441067034	30.981585105733878	122.89251856686624	8.8	339.20000000000005	337.8999999999999
412704320	1441067035	30.981618279950215	122.89250435647796	8.8	338.80000000000007	337.84999999999997
412704320	1441067036	30.981651019224103	122.89249008300673	8.8	338.4000000000001	337.79999999999995
412704320	1441067037	30.98168343667399	122.89247569605094	8.8	338.00000000000006	337.74999999999994
412704320	1441067038	30.981715645418294	122.89246114520876	8.8	337.6000000000001	337.69999999999993
412704320	1441067039	30.981747758575434	122.89244638007825	8.8	337.2000000000001	337.6499999999999
412704320	1441067040	30.981779889263752	122.8924313502574	8.8	336.80000000000007	337.59999999999997
412704320	1441067041	30.981812150601602	122.89241600534395	8.8	336.40000000000003	337.54999999999995
412704320	1441067042	30.981844655707278	122.8924002949356	8.8	336.00000000000006	337.49999999999994
412704320	1441067043	30.981877517699093	122.8923841686298	8.8	335.6000000000001	337.44999999999993
412704320	1441067044	30.981910849695268	122.89236757602399	8.8	335.20000000000005	337.4
412704320	1441067045	30.981944764814024	122.89235046671527	8.8	334.8	337.34999999999997
412704320	1441067046	30.981979376173555	122.89233279030074	8.8	334.4000000000001	337.29999999999995
412704320	1441067047	30.982014796892013	122.8923144963772	8.8	334.0000000000001	337.24999999999994
412704320	1441067048	30.982051140087474	122.8922955345413	8.8	333.6000000000001	337.19999999999993
412704320	1441067049	30.98208851887801	122.89227585438954	8.8	333.20000000000005	337.15
412704320	1441067050	30.982127046381656	122.89225540551807	8.8	332.80000000000007	337.09999999999997
412704320	1441067051	30.982166835716324	122.892234137523	8.8	332.4000000000001	337.04999999999995
412704320	1441067052	30.98220800000001	122.89221200000001	8.8	332.00000000000006	336.99999999999994
412704320	1441067053	30.98225059883099	122.89218897228828	8.8	332.11111111111114	337.1111111111111
412704320	1441067054	30.982294477729617	122.89216515270161	8.8	332.2222222222223	337.2222222222222
412704320	1441067055	30.982339428696754	122.89214066929769	8.8	332.33333333333337	337.33333333333326
412704320	1441067056	30.982385243733383	122.89211565013473	8.8	332.4444444444445	337.4444444444444
412704320	1441067057	30.982431714840587	122.89209022327124	8.8	332.5555555555556	337.5555555555555
412704320	1441067058	30.9824786340195	122.89206451676631	8.8	332.66666666666674	337.66666666666663
412704320	1441067059	30.98252579327144	122.8920386586794	8.8	332.7777777777778	337.7777777777777
412704320	1441067060	30.982572984597773	122.89201277707048	8.8	332.8888888888889	337.88888888888886
412704320	1441067061	30.982619999999997	122.89198700000001	8.8	333.00000000000006	337.99999999999994
412704320	1441067062	30.982666667105203	122.89196143361828	8.802173913043479	333.00000000000006	337.99999999999994
412704320	1441067063	30.982712956042363	122.89193609643348	8.804347826086957	333.00000000000006	337.99999999999994
412704320	1441067064	30.982758872565974	122.89191098504327	8.806521739130435	333.00000000000006	337.99999999999994
412704320	1441067065	30.98280442243049	122.89188609604521	8.808695652173913	333.00000000000006	337.99999999999994
412704320	1441067066	30.982849611390385	122.89186142603687	8.810869565217391	333.00000000000006	337.99999999999994
412704320	1441067067	30.98289444520012	122.89183697161585	8.81304347826087	333.00000000000006	337.99999999999994
412704320	1441067068	30.982938929614146	122.89181272937967	8.815217391304348	333.00000000000006	337.99999999999994
412704320	1441067069	30.982983070386936	122.89178869592585	8.817391304347828	333.00000000000006	337.99999999999994
412704320	1441067070	30.983026873272916	122.89176486785195	8.819565217391306	333.00000000000006	337.99999999999994
412704320	1441067071	30.983070344026544	122.89174124175541	8.821739130434784	333.00000000000006	337.99999999999994
412704320	1441067072	30.983113488402264	122.89171781423374	8.823913043478262	333.00000000000006	337.99999999999994
412704320	1441067073	30.983156312154506	122.89169458188438	8.82608695652174	333.00000000000006	337.99999999999994
412704320	1441067074	30.98319882103771	122.89167154130482	8.828260869565218	333.00000000000006	337.99999999999994
412704320	1441067075	30.983241020806307	122.89164868909243	8.830434782608696	333.00000000000006	337.99999999999994
412704320	1441067076	30.98328291721472	122.89162602184469	8.832608695652175	333.00000000000006	337.99999999999994
412704320	1441067077	30.98332451601739	122.89160353615897	8.834782608695653	333.00000000000006	337.99999999999994
412704320	1441067078	30.983365822968725	122.89158122863266	8.83695652173913	333.00000000000006	337.99999999999994
412704320	1441067079	30.98340684382313	122.89155909586312	8.839130434782609	333.00000000000006	337.99999999999994
412704320	1441067080	30.983447584335053	122.89153713444773	8.841304347826087	333.00000000000006	337.99999999999994
412704320	1441067081	30.983488050258885	122.89151534098386	8.843478260869565	333.00000000000006	337.99999999999994
412704320	1441067082	30.983528247349014	122.89149371206878	8.845652173913043	333.00000000000006	337.99999999999994
412704320	1441067083	30.983568181359885	122.89147224429983	8.847826086956522	333.00000000000006	337.99999999999994
412704320	1441067084	30.983607858045875	122.89145093427435	8.850000000000001	333.00000000000006	337.99999999999994
412704320	1441067085	30.983647283161392	122.89142977858957	8.85217391304348	333.00000000000006	337.99999999999994
412704320	1441067086	30.98368646246083	122.89140877384283	8.854347826086958	333.00000000000006	337.99999999999994
412704320	1441067087	30.983725401698596	122.89138791663133	8.856521739130436	333.00000000000006	337.99999999999994
412704320	1441067088	30.98376410662905	122.89136720355236	8.858695652173914	333.00000000000006	337.99999999999994
412704320	1441067089	30.983802583006604	122.89134663120315	8.860869565217392	333.00000000000006	337.99999999999994
412704320	1441067090	30.983840836585635	122.89132619618093	8.86304347826087	333.00000000000006	337.99999999999994
412704320	1441067091	30.98387887312052	122.89130589508292	8.865217391304348	333.00000000000006	337.99999999999994
412704320	1441067092	30.98391669836565	122.89128572450629	8.867391304347827	333.00000000000006	337.99999999999994
412704320	1441067093	30.983954318075384	122.89126568104828	8.869565217391305	333.00000000000006	337.99999999999994
412704320	1441067094	30.983991738004107	122.89124576130602	8.871739130434783	333.00000000000006	337.99999999999994
412704320	1441067095	30.98402896390619	122.89122596187667	8.873913043478261	333.00000000000006	337.99999999999994
412704320	1441067096	30.984066001535993	122.89120627935746	8.876086956521739	333.00000000000006	337.99999999999994
412704320	1441067097	30.984102856647894	122.89118671034547	8.878260869565217	333.00000000000006	337.99999999999994
412704320	1441067098	30.984139534996256	122.8911672514378	8.880434782608695	333.00000000000006	337.99999999999994
412704320	1441067099	30.98417604233542	122.89114789923165	8.882608695652173	333.00000000000006	337.99999999999994
412704320	1441067100	30.984212384419774	122.89112865032409	8.884782608695653	333.00000000000006	337.99999999999994
412704320	1441067101	30.984248567003643	122.8911095013122	8.886956521739132	333.00000000000006	337.99999999999994
412704320	1441067102	30.984284595841398	122.89109044879314	8.88913043478261	333.00000000000006	337.99999999999994
412704320	1441067103	30.984320476687397	122.89107148936391	8.891304347826088	333.00000000000006	337.99999999999994
412704320	1441067104	30.984356215295968	122.89105261962159	8.893478260869566	333.00000000000006	337.99999999999994
412704320	1441067105	30.984391817421482	122.89103383616327	8.895652173913044	333.00000000000006	337.99999999999994
412704320	1441067106	30.98442728881825	122.89101513558596	8.897826086956522	333.00000000000006	337.99999999999994
412704320	1441067107	30.98446263524064	122.89099651448672	8.9	333.00000000000006	337.99999999999994
412704320	1441067108	30.984497862442996	122.89097796946257	8.902173913043478	333.00000000000006	337.99999999999994
412704320	1441067109	30.984532976179622	122.89095949711053	8.904347826086957	333.00000000000006	337.99999999999994
412704320	1441067110	30.98456798220489	122.8909410940276	8.906521739130435	333.00000000000006	337.99999999999994
412704320	1441067111	30.984602886273116	122.89092275681074	8.908695652173913	333.00000000000006	337.99999999999994
412704320	1441067112	30.984637694138605	122.89090448205701	8.910869565217391	333.00000000000006	337.99999999999994
412704320	1441067113	30.984672411555742	122.89088626636332	8.91304347826087	333.00000000000006	337.99999999999994
412704320	1441067114	30.984707044278824	122.89086810632669	8.915217391304347	333.00000000000006	337.99999999999994
412704320	1441067115	30.98474159806215	122.89084999854404	8.917391304347827	333.00000000000006	337.99999999999994
412704320	1441067116	30.984776078660083	122.89083193961231	8.919565217391305	333.00000000000006	337.99999999999994
412704320	1441067117	30.984810491826924	122.89081392612846	8.921739130434784	333.00000000000006	337.99999999999994
412704320	1441067118	30.98484484331699	122.89079595468942	8.923913043478262	333.00000000000006	337.99999999999994
412704320	1441067119	30.9848791388846	122.8907780218921	8.92608695652174	333.00000000000006	337.99999999999994
412704320	1441067120	30.984913384284056	122.8907601243334	8.928260869565218	333.00000000000006	337.99999999999994
412704320	1441067121	30.984947585269687	122.89074225861023	8.930434782608696	333.00000000000006	337.99999999999994
412704320	1441067122	30.984981747595793	122.8907244213195	8.932608695652174	333.00000000000006	337.99999999999994
412704320	1441067123	30.985015877016686	122.89070660905806	8.934782608695652	333.00000000000006	337.99999999999994
412704320	1441067124	30.98504997928667	122.89068881842282	8.93695652173913	333.00000000000006	337.99999999999994
412704320	1441067125	30.98508406016004	122.89067104601058	8.939130434782609	333.00000000000006	337.99999999999994
412704320	1441067126	30.985118125391118	122.89065328841828	8.941304347826087	333.00000000000006	337.99999999999994
412704320	1441067127	30.985152180734175	122.89063554224268	8.943478260869565	333.00000000000006	337.99999999999994
412704320	1441067128	30.985186231943526	122.89061780408068	8.945652173913043	333.00000000000006	337.99999999999994
412704320	1441067129	30.98522028477347	122.89060007052905	8.947826086956521	333.00000000000006	337.99999999999994
412704320	1441067130	30.98525434497829	122.89058233818467	8.95	333.00000000000006	337.99999999999994
412704320	1441067131	30.985288418312276	122.89056460364432	8.95217391304348	333.00000000000006	337.99999999999994
412704320	1441067132	30.98532251052973	122.89054686350478	8.954347826086957	333.00000000000006	337.99999999999994
412704320	1441067133	30.985356627384927	122.89052911436286	8.956521739130435	333.00000000000006	337.99999999999994
412704320	1441067134	30.985390774632155	122.89051135281537	8.958695652173914	333.00000000000006	337.99999999999994
412704320	1441067135	30.985424958025707	122.89049357545903	8.960869565217392	333.00000000000006	337.99999999999994
412704320	1441067136	30.985459183319847	122.89047577889063	8.96304347826087	333.00000000000006	337.99999999999994
412704320	1441067137	30.985493456268866	122.89045795970692	8.965217391304348	333.00000000000006	337.99999999999994
412704320	1441067138	30.985527782627027	122.89044011450463	8.967391304347826	333.00000000000006	337.99999999999994
412704320	1441067139	30.985562168148633	122.89042223988052	8.969565217391304	333.00000000000006	337.99999999999994
412704320	1441067140	30.98559661858792	122.8904043324313	8.971739130434782	333.00000000000006	337.99999999999994
412704320	1441067141	30.985631139699198	122.8903863887537	8.97391304347826	333.00000000000006	337.99999999999994
412704320	1441067142	30.98566573723671	122.8903684054444	8.976086956521739	333.00000000000006	337.99999999999994
412704320	1441067143	30.98570041695472	122.89035037910013	8.978260869565217	333.00000000000006	337.99999999999994
412704320	1441067144	30.98573518460751	122.89033230631757	8.980434782608695	333.00000000000006	337.99999999999994
412704320	1441067145	30.985770045949337	122.8903141836934	8.982608695652173	333.00000000000006	337.99999999999994
412704320	1441067146	30.985805006734463	122.89029600782426	8.984782608695653	333.00000000000006	337.99999999999994
412704320	1441067147	30.98584007271714	122.89027777530686	8.986956521739131	333.00000000000006	337.99999999999994
412704320	1441067148	30.98587524965162	122.89025948273779	8.98913043478261	333.00000000000006	337.99999999999994
412704320	1441067149	30.985910543292157	122.89024112671373	8.991304347826087	333.00000000000006	337.99999999999994
412704320	1441067150	30.985945959393025	122.89022270383133	8.993478260869566	333.00000000000006	337.99999999999994
412704320	1441067151	30.98598150370846	122.89020421068714	8.995652173913044	333.00000000000006	337.99999999999994
412704320	1441067152	30.986017181992693	122.89018564387786	8.997826086956522	333.00000000000006	337.99999999999994
412704320	1441067153	30.98605299999999	122.89016700000002	9.0	333.00000000000006	337.99999999999994
412704320	1441067154	30.986088961834863	122.89014827637558	9.002	333.02000000000004	337.99999999999994
412704320	1441067155	30.986125065002906	122.890129473228	9.004	333.04	337.99999999999994
412704320	1441067156	30.986161305359964	122.89011059150602	9.006	333.06000000000006	337.99999999999994
412704320	1441067157	30.986197678761954	122.89009163215842	9.008	333.08000000000004	337.99999999999994
412704320	1441067158	30.986234181064685	122.89007259613403	9.01	333.1	337.99999999999994
412704320	1441067159	30.986270808124075	122.89005348438158	9.012	333.12000000000006	337.99999999999994
412704320	1441067160	30.986307555795978	122.89003429784991	9.014	333.14000000000004	337.99999999999994
412704320	1441067161	30.986344419936245	122.89001503748783	9.016	333.16	337.99999999999994
412704320	1441067162	30.986381396400777	122.88999570424411	9.018	333.18000000000006	337.99999999999994
412704320	1441067163	30.986418481045412	122.88997629906758	9.02	333.20000000000005	337.99999999999994
412704320	1441067164	30.986455669726038	122.88995682290707	9.022	333.22	337.99999999999994
412704320	1441067165	30.98649295829855	122.88993727671135	9.024	333.24	337.99999999999994
412704320	1441067166	30.98653034261877	122.88991766142927	9.026	333.26000000000005	337.99999999999994
412704320	1441067167	30.986567818542618	122.88989797800966	9.028	333.28000000000003	337.99999999999994
412704320	1441067168	30.98660538192594	122.88987822740135	9.03	333.3	337.99999999999994
412704320	1441067169	30.98664302862462	122.88985841055319	9.032	333.32000000000005	337.99999999999994
412704320	1441067170	30.986680754494543	122.88983852841397	9.034	333.34000000000003	337.99999999999994
412704320	1441067171	30.986718555391555	122.88981858193262	9.036	333.36	337.99999999999994
412704320	1441067172	30.98675642717155	122.8897985720579	9.038	333.38000000000005	337.99999999999994
412704320	1441067173	30.986794365690415	122.8897784997387	9.04	333.40000000000003	337.99999999999994
412704320	1441067174	30.986832366804027	122.88975836592391	9.042	333.42	337.99999999999994
412704320	1441067175	30.986870426368235	122.88973817156234	9.044	333.44	337.99999999999994
412704320	1441067176	30.986908540238943	122.8897179176029	9.046	333.46000000000004	337.99999999999994
412704320	1441067177	30.98694670427203	122.88969760499444	9.048	333.48	337.99999999999994
412704320	1441067178	30.98698491432336	122.88967723468586	9.05	333.5	337.99999999999994
412704320	1441067179	30.987023166248818	122.88965680762601	9.052	333.5200000000001	337.99999999999994
412704320	1441067180	30.987061455904296	122.88963632476381	9.054	333.5400000000001	337.99999999999994
412704320	1441067181	30.98709977914567	122.88961578704817	9.056	333.56000000000006	337.99999999999994
412704320	1441067182	30.98713813182882	122.88959519542793	9.058	333.58000000000004	337.99999999999994
412704320	1441067183	30.987176509809633	122.88957455085203	9.06	333.6000000000001	337.99999999999994
412704320	1441067184	30.987214908943987	122.88955385426938	9.062	333.62000000000006	337.99999999999994
412704320	1441067185	30.987253325087767	122.88953310662886	9.064	333.64000000000004	337.99999999999994
412704320	1441067186	30.987291754096862	122.88951230887943	9.065999999999999	333.6600000000001	337.99999999999994
412704320	1441067187	30.987330191827155	122.88949146197001	9.068	333.68000000000006	337.99999999999994
412704320	1441067188	30.987368634134533	122.88947056684951	9.07	333.70000000000005	337.99999999999994
412704320	1441067189	30.987407076874884	122.88944962446685	9.072	333.72	337.99999999999994
412704320	1441067190	30.987445515904085	122.889428635771	9.074	333.74000000000007	337.99999999999994
412704320	1441067191	30.987483947078044	122.88940760171086	9.076	333.76000000000005	337.99999999999994
412704320	1441067192	30.987522366252637	122.88938652323544	9.078	333.78000000000003	337.99999999999994
412704320	1441067193	30.98756076928374	122.88936540129366	9.08	333.80000000000007	337.99999999999994
412704320	1441067194	30.987599152027272	122.88934423683448	9.081999999999999	333.82000000000005	337.99999999999994
412704320	1441067195	30.987637510339127	122.88932303080689	9.084	333.84000000000003	337.99999999999994
412704320	1441067196	30.98767584007515	122.8893017841598	9.086	333.86000000000007	337.99999999999994
412704320	1441067197	30.987714137091288	122.88928049784224	9.088	333.88000000000005	337.99999999999994
412704320	1441067198	30.98775239724339	122.88925917280318	9.09	333.90000000000003	337.99999999999994
412704320	1441067199	30.98779061638737	122.88923780999161	9.092	333.92	337.99999999999994
412704320	1441067200	30.98782879037914	122.88921641035651	9.094	333.94000000000005	337.99999999999994
412704320	1441067201	30.98786691507456	122.88919497484686	9.096	333.96000000000004	337.99999999999994
412704320	1441067202	30.987904986329553	122.8891735044117	9.097999999999999	333.98	337.99999999999994
412704320	1441067203	30.987942999999994	122.889152	9.1	334.00000000000006	337.99999999999994
412704320	1441067204	30.98798095308837	122.88913046312531	9.096	334.08000000000004	338.0799999999999
412704320	1441067205	30.988018847183397	122.88910889755935	9.092	334.16	338.15999999999997
412704320	1441067206	30.988056685020354	122.88908730763825	9.088	334.24	338.23999999999995
412704320	1441067207	30.98809446933456	122.88906569769826	9.084	334.32	338.31999999999994
412704320	1441067208	30.988132202861316	122.88904407207559	9.08	334.4000000000001	338.3999999999999
412704320	1441067209	30.98816988833591	122.88902243510644	9.076	334.4800000000001	338.47999999999996
412704320	1441067210	30.98820752849367	122.88900079112706	9.072	334.56000000000006	338.55999999999995
412704320	1441067211	30.988245126069884	122.88897914447361	9.068	334.64000000000004	338.63999999999993
412704320	1441067212	30.98828268379988	122.88895749948242	9.064	334.72	338.7199999999999
412704320	1441067213	30.988320204418972	122.88893586048965	9.06	334.8	338.79999999999995
412704320	1441067214	30.98835769066248	122.88891423183156	9.056	334.88000000000005	338.87999999999994
412704320	1441067215	30.988395145265716	122.88889261784439	9.052	334.96000000000004	338.9599999999999
412704320	1441067216	30.988432570964004	122.88887102286441	9.048	335.04	339.03999999999996
412704320	1441067217	30.988469970492684	122.88884945122783	9.044	335.12	339.11999999999995
412704320	1441067218	30.988507346587067	122.88882790727091	9.04	335.2	339.19999999999993
412704320	1441067219	30.98854470198251	122.88880639532996	9.036	335.2800000000001	339.28
412704320	1441067220	30.988582039414307	122.88878491974118	9.032	335.36000000000007	339.35999999999996
412704320	1441067221	30.988619361617836	122.8887634848409	9.028	335.44000000000005	339.43999999999994
412704320	1441067222	30.988656671328428	122.88874209496534	9.024	335.52000000000004	339.5199999999999
412704320	1441067223	30.988693971281418	122.88872075445082	9.02	335.6	339.59999999999997
412704320	1441067224	30.988731264212152	122.88869946763359	9.016	335.68000000000006	339.67999999999995
412704320	1441067225	30.988768552855994	122.88867823884992	9.012	335.76000000000005	339.75999999999993
412704320	1441067226	30.988805839948277	122.88865707243613	9.008	335.84000000000003	339.8399999999999
412704320	1441067227	30.98884312822437	122.88863597272851	9.004	335.92	339.91999999999996
412704320	1441067228	30.988880420419633	122.88861494406336	9.0	336.00000000000006	339.99999999999994
412704320	1441067229	30.988917719269406	122.88859399077698	8.996	336.08000000000004	340.0799999999999
412704320	1441067230	30.98895502750907	122.88857311720568	8.992	336.1600000000001	340.15999999999997
412704320	1441067231	30.988992347873985	122.88855232768577	8.988	336.24000000000007	340.23999999999995
412704320	1441067232	30.989029683099517	122.88853162655356	8.984	336.32000000000005	340.31999999999994
412704320	1441067233	30.989067035921025	122.88851101814535	8.98	336.40000000000003	340.3999999999999
412704320	1441067234	30.989104409073903	122.8884905067975	8.976	336.48	340.47999999999996
412704320	1441067235	30.98914180529352	122.8884700968463	8.972	336.56000000000006	340.55999999999995
412704320	1441067236	30.98917922731524	122.88844979262817	8.968	336.64000000000004	340.63999999999993
412704320	1441067237	30.989216677874452	122.88842959847933	8.964	336.72	340.71999999999997
412704320	1441067238	30.989254159706547	122.88840951873621	8.96	336.8	340.79999999999995
412704320	1441067239	30.98929167554691	122.88838955773511	8.956	336.88000000000005	340.87999999999994
412704320	1441067240	30.989329228130913	122.8883697198124	8.952	336.96000000000004	340.9599999999999
412704320	1441067241	30.989366820193933	122.88835000930445	8.948	337.0400000000001	341.03999999999996
412704320	1441067242	30.989404454471416	122.8883304305476	8.944	337.12000000000006	341.11999999999995
412704320	1441067243	30.989442133698702	122.88831098787823	8.94	337.20000000000005	341.19999999999993
412704320	1441067244	30.989479860611215	122.88829168563271	8.936	337.28000000000003	341.28
412704320	1441067245	30.989517637944335	122.88827252814741	8.932	337.36	341.35999999999996
412704320	1441067246	30.989555468433483	122.88825351975872	8.928	337.44000000000005	341.43999999999994
412704320	1441067247	30.989593354814055	122.88823466480302	8.924	337.52000000000004	341.5199999999999
412704320	1441067248	30.98963129982143	122.8882159676167	8.92	337.6000000000001	341.59999999999997
412704320	1441067249	30.989669306191058	122.88819743253616	8.916	337.68000000000006	341.67999999999995
412704320	1441067250	30.989707376658306	122.88817906389782	8.912	337.76000000000005	341.75999999999993
412704320	1441067251	30.989745513958606	122.88816086603806	8.908	337.84000000000003	341.84
412704320	1441067252	30.989783720827372	122.88814284329334	8.904	337.9200000000001	341.91999999999996
412704320	1441067253	30.989822000000004	122.888125	8.9	338.00000000000006	341.99999999999994
412704320	1441067254	30.989860352841692	122.88810733610364	8.9	338.1	341.99999999999994
412704320	1441067255	30.989898775236714	122.88808983398616	8.9	338.20000000000005	341.99999999999994
412704320	1441067256	30.98993726169913	122.88807247163855	8.9	338.3	341.99999999999994
412704320	1441067257	30.989975806742965	122.88805522705182	8.9	338.40000000000003	341.99999999999994
412704320	1441067258	30.99001440488223	122.88803807821688	8.9	338.5	341.99999999999994
412704320	1441067259	30.990053050630944	122.88802100312465	8.9	338.6000000000001	341.99999999999994
412704320	1441067260	30.990091738503104	122.88800397976604	8.9	338.70000000000005	341.99999999999994
412704320	1441067261	30.990130463012676	122.88798698613184	8.9	338.80000000000007	341.99999999999994
412704320	1441067262	30.990169218673657	122.8879700002129	8.9	338.90000000000003	341.99999999999994
412704320	1441067263	30.990207999999996	122.88795299999998	8.9	339.00000000000006	341.99999999999994
412704320	1441067264	30.99024680348772	122.88793596911421	8.9	339.00000000000006	341.99999999999994
412704320	1441067265	30.990285633561125	122.88791891369794	8.9	339.00000000000006	341.99999999999994
412704320	1441067266	30.990324496626595	122.88790184552391	8.9	339.00000000000006	341.99999999999994
412704320	1441067267	30.99036339909053	122.88788477636484	8.9	339.00000000000006	341.99999999999994
412704320	1441067268	30.990402347359286	122.8878677179935	8.9	339.00000000000006	341.99999999999994
412704320	1441067269	30.990441347839297	122.88785068218263	8.9	339.00000000000006	341.99999999999994
412704320	1441067270	30.990480406936967	122.88783368070506	8.9	339.00000000000006	341.99999999999994
412704320	1441067271	30.990519531058688	122.88781672533354	8.9	339.00000000000006	341.99999999999994
412704320	1441067272	30.990558726610903	122.88779982784092	8.9	339.00000000000006	341.99999999999994
412704320	1441067273	30.99059799999999	122.887783	8.9	339.00000000000006	341.99999999999994
412704320	1441067274	30.99063735348947	122.88776624860931	8.9	338.8888888888889	341.88888888888886
412704320	1441067275	30.990676772770886	122.88774956057014	8.9	338.7777777777778	341.7777777777777
412704320	1441067276	30.990716239392935	122.88773291780943	8.9	338.6666666666667	341.66666666666663
412704320	1441067277	30.990755734904184	122.88771630225413	8.9	338.5555555555556	341.5555555555555
412704320	1441067278	30.99079524085329	122.88769969583115	8.9	338.44444444444446	341.4444444444444
412704320	1441067279	30.99083473878881	122.88768308046734	8.9	338.33333333333337	341.3333333333333
412704320	1441067280	30.990874210259403	122.88766643808965	8.9	338.2222222222223	341.2222222222222
412704320	1441067281	30.990913636813602	122.88764975062493	8.9	338.11111111111114	341.1111111111111
412704320	1441067282	30.990952999999998	122.887633	8.9	338.00000000000006	340.99999999999994
412704320	1441067283	30.990992285279848	122.88761617209786	8.91	337.80000000000007	340.99999999999994
412704320	1441067284	30.991031493765135	122.88759926862615	8.92	337.6000000000001	340.99999999999994
412704320	1441067285	30.99107063048045	122.88758229524859	8.93	337.40000000000003	340.99999999999994
412704320	1441067286	30.991109700450487	122.88756525762898	8.94	337.20000000000005	340.99999999999994
412704320	1441067287	30.991148708699875	122.88754816143107	8.95	337.00000000000006	340.99999999999994
412704320	1441067288	30.991187660253267	122.88753101231869	8.96	336.80000000000007	340.99999999999994
412704320	1441067289	30.991226560135317	122.88751381595559	8.97	336.6000000000001	340.99999999999994
412704320	1441067290	30.99126541337067	122.88749657800557	8.98	336.40000000000003	340.99999999999994
412704320	1441067291	30.991304224984013	122.88747930413244	8.99	336.20000000000005	340.99999999999994
412704320	1441067292	30.991342999999997	122.887462	9.0	336.00000000000006	340.99999999999994
412704320	1441067293	30.9913817429336	122.88744467022964	8.995238095238095	336.0476190476191	340.99999999999994
412704320	1441067294	30.99142045626119	122.88742731527303	8.99047619047619	336.0952380952382	340.99999999999994
412704320	1441067295	30.99145914194941	122.88740993453945	8.985714285714286	336.1428571428572	340.99999999999994
412704320	1441067296	30.99149780196492	122.88739252743811	8.980952380952381	336.19047619047626	340.99999999999994
412704320	1441067297	30.991536438274398	122.88737509337828	8.976190476190476	336.2380952380953	340.99999999999994
412704320	1441067298	30.991575052844496	122.88735763176919	8.971428571428572	336.2857142857144	340.99999999999994
412704320	1441067299	30.991613647641888	122.88734014202007	8.966666666666667	336.33333333333337	340.99999999999994
412704320	1441067300	30.991652224633214	122.8873226235402	8.961904761904762	336.3809523809524	340.99999999999994
412704320	1441067301	30.99169078578513	122.88730507573877	8.957142857142857	336.4285714285715	340.99999999999994
412704320	1441067302	30.991729333064338	122.88728749802502	8.952380952380953	336.47619047619054	340.99999999999994
412704320	1441067303	30.991767868437474	122.88726988980821	8.947619047619048	336.5238095238096	340.99999999999994
412704320	1441067304	30.9918063938712	122.88725225049755	8.942857142857143	336.5714285714286	340.99999999999994
412704320	1441067305	30.991844911332166	122.88723457950228	8.938095238095238	336.6190476190477	340.99999999999994
412704320	1441067306	30.991883422787048	122.88721687623159	8.933333333333334	336.66666666666674	340.99999999999994
412704320	1441067307	30.9919219302025	122.88719914009471	8.928571428571429	336.7142857142858	340.99999999999994
412704320	1441067308	30.991960435545177	122.88718137050093	8.923809523809524	336.7619047619048	340.99999999999994
412704320	1441067309	30.991998940781738	122.88716356685936	8.91904761904762	336.80952380952385	340.99999999999994
412704320	1441067310	30.99203744787884	122.88714572857927	8.914285714285715	336.8571428571429	340.99999999999994
412704320	1441067311	30.992075958803156	122.88712785506989	8.90952380952381	336.9047619047619	340.99999999999994
412704320	1441067312	30.992114475521326	122.88710994574039	8.904761904761905	336.952380952381	340.99999999999994
412704320	1441067313	30.992153000000002	122.887092	8.9	337.00000000000006	340.99999999999994
412704320	1441067314	30.99219153310157	122.88707401884788	8.89	336.90000000000003	340.99999999999994
412704320	1441067315	30.992230071271276	122.88705600964312	8.88	336.80000000000007	340.99999999999994
412704320	1441067316	30.992268609850093	122.88703798133476	8.870000000000001	336.70000000000005	340.99999999999994
412704320	1441067317	30.99230714417901	122.88701994287186	8.860000000000001	336.6000000000001	340.99999999999994
412704320	1441067318	30.992345669599008	122.88700190320355	8.850000000000001	336.50000000000006	340.99999999999994
412704320	1441067319	30.99238418145107	122.8869838712789	8.84	336.40000000000003	340.99999999999994
412704320	1441067320	30.992422675076202	122.88696585604708	8.83	336.30000000000007	340.99999999999994
412704320	1441067321	30.99246114581539	122.88694786645722	8.82	336.20000000000005	340.99999999999994
412704320	1441067322	30.992499589009658	122.88692991145847	8.81	336.1000000000001	340.99999999999994
412704320	1441067323	30.992537999999996	122.886912	8.8	336.00000000000006	340.99999999999994
412704320	1441067324	30.992576375337634	122.88689413901571	8.8025	336.0250000000001	340.99999999999994
412704320	1441067325	30.99261471641459	122.88687632737816	8.805000000000001	336.05000000000007	340.99999999999994
412704320	1441067326	30.9926530258331	122.88685856194458	8.807500000000001	336.0750000000001	340.99999999999994
412704320	1441067327	30.99269130619537	122.88684083957226	8.81	336.1000000000001	340.99999999999994
412704320	1441067328	30.99272956010364	122.88682315711836	8.8125	336.12500000000006	340.99999999999994
412704320	1441067329	30.992767790160116	122.88680551144012	8.815000000000001	336.15000000000003	340.99999999999994
412704320	1441067330	30.992805998967025	122.88678789939479	8.8175	336.17500000000007	340.99999999999994
412704320	1441067331	30.992844189126586	122.8867703178395	8.82	336.20000000000005	340.99999999999994
412704320	1441067332	30.992882363241012	122.88675276363156	8.8225	336.2250000000001	340.99999999999994
412704320	1441067333	30.992920523912506	122.88673523362806	8.825000000000001	336.25000000000006	340.99999999999994
412704320	1441067334	30.992958673743296	122.88671772468624	8.8275	336.2750000000001	340.99999999999994
412704320	1441067335	30.992996815335577	122.88670023366329	8.83	336.30000000000007	340.99999999999994
412704320	1441067336	30.993034951291545	122.88668275741632	8.832500000000001	336.32500000000005	340.99999999999994
412704320	1441067337	30.99307308421345	122.88666529280253	8.835	336.35	340.99999999999994
412704320	1441067338	30.993111216703447	122.88664783667912	8.8375	336.37500000000006	340.99999999999994
412704320	1441067339	30.993149351363773	122.88663038590316	8.84	336.40000000000003	340.99999999999994
412704320	1441067340	30.993187490796597	122.88661293733186	8.842500000000001	336.42500000000007	340.99999999999994
412704320	1441067341	30.993225637604148	122.88659548782235	8.845	336.45000000000005	340.99999999999994
412704320	1441067342	30.9932637943886	122.88657803423172	8.8475	336.4750000000001	340.99999999999994
412704320	1441067343	30.993301963752174	122.88656057341711	8.850000000000001	336.50000000000006	340.99999999999994
412704320	1441067344	30.993340148297026	122.88654310223568	8.852500000000001	336.52500000000003	340.99999999999994
412704320	1441067345	30.993378350625385	122.88652561754448	8.855	336.55000000000007	340.99999999999994
412704320	1441067346	30.993416573339402	122.88650811620064	8.8575	336.57500000000005	340.99999999999994
412704320	1441067347	30.993454819041315	122.88649059506125	8.860000000000001	336.6000000000001	340.99999999999994
412704320	1441067348	30.99349309033327	122.88647305098341	8.8625	336.62500000000006	340.99999999999994
412704320	1441067349	30.993531389817456	122.88645548082421	8.865	336.6500000000001	340.99999999999994
412704320	1441067350	30.99356972009607	122.88643788144068	8.8675	336.67500000000007	340.99999999999994
412704320	1441067351	30.993608083771285	122.88642024968993	8.870000000000001	336.70000000000005	340.99999999999994
412704320	1441067352	30.993646483445275	122.88640258242901	8.8725	336.725	340.99999999999994
412704320	1441067353	30.99368492172023	122.88638487651498	8.875	336.75000000000006	340.99999999999994
412704320	1441067354	30.993723401198316	122.88636712880488	8.877500000000001	336.77500000000003	340.99999999999994
412704320	1441067355	30.9937619244817	122.88634933615576	8.88	336.80000000000007	340.99999999999994
412704320	1441067356	30.993800494172564	122.88633149542461	8.8825	336.82500000000005	340.99999999999994
412704320	1441067357	30.99383911287308	122.88631360346851	8.885	336.8500000000001	340.99999999999994
412704320	1441067358	30.993877783185415	122.88629565714444	8.887500000000001	336.87500000000006	340.99999999999994
412704320	1441067359	30.993916507711717	122.88627765330945	8.89	336.90000000000003	340.99999999999994
412704320	1441067360	30.99395528905416	122.88625958882052	8.8925	336.925	340.99999999999994
412704320	1441067361	30.99399412981493	122.88624146053463	8.895	336.95000000000005	340.99999999999994
412704320	1441067362	30.99403303259615	122.88622326530881	8.8975	336.975	340.99999999999994
412704320	1441067363	30.994071999999996	122.88620499999999	8.9	337.00000000000006	340.99999999999994
412704320	1441067364	30.99411102682786	122.88618666666429	8.91	337.1	340.99999999999994
412704320	1441067365	30.99415007667809	122.88616828815411	8.92	337.20000000000005	340.99999999999994
412704320	1441067366	30.994189105348266	122.88614989252105	8.93	337.3	340.99999999999994
412704320	1441067367	30.994228068636026	122.88613150781678	8.94	337.40000000000003	340.99999999999994
412704320	1441067368	30.99426692233898	122.8861131620931	8.95	337.50000000000006	340.99999999999994
412704320	1441067369	30.994305622254785	122.8860948834018	8.96	337.6000000000001	340.99999999999994
412704320	1441067370	30.994344124181087	122.88607669979483	8.97	337.70000000000005	340.99999999999994
412704320	1441067371	30.9943823839156	122.8860586393241	8.98	337.80000000000007	340.99999999999994
412704320	1441067372	30.994420357255997	122.8860407300418	8.99	337.90000000000003	340.99999999999994
412704320	1441067373	30.994458	122.886023	9.0	338.00000000000006	340.99999999999994
412704320	1441067374	30.99449530342522	122.88600545552171	9.0	338.00000000000006	340.99999999999994
412704320	1441067375	30.994532400728783	122.88598801601313	9.0	338.00000000000006	340.99999999999994
412704320	1441067376	30.994569460587662	122.885970579151	9.0	338.00000000000006	340.99999999999994
412704320	1441067377	30.994606651678733	122.88595304261172	9.0	338.00000000000006	340.99999999999994
412704320	1441067378	30.994644142678847	122.88593530407144	9.0	338.00000000000006	340.99999999999994
412704320	1441067379	30.994682102264797	122.88591726120606	9.0	338.00000000000006	340.99999999999994
412704320	1441067380	30.99472069911327	122.88589881169112	9.0	338.00000000000006	340.99999999999994
412704320	1441067381	30.99476010190093	122.88587985320191	9.0	338.00000000000006	340.99999999999994
412704320	1441067382	30.994800479304327	122.88586028341334	9.0	338.00000000000006	340.99999999999994
412704320	1441067383	30.994842	122.88584	9.0	338.00000000000006	340.99999999999994
412704320	1441067384	30.99488473781027	122.88581895969237	8.9625	337.875	340.99999999999994
412704320	1441067385	30.994928387141304	122.88579735544587	8.925	337.75000000000006	340.99999999999994
412704320	1441067386	30.99497254754529	122.88577543927285	8.8875	337.62500000000006	340.99999999999994
412704320	1441067387	30.995016818574644	122.8857534631865	8.85	337.50000000000006	340.99999999999994
412704320	1441067388	30.99506079978194	122.88573167920082	8.8125	337.37500000000006	340.99999999999994
412704320	1441067389	30.995104090719938	122.88571033933063	8.774999999999999	337.25000000000006	340.99999999999994
412704320	1441067390	30.995146290941587	122.88568969559158	8.737499999999999	337.12500000000006	340.99999999999994
412704320	1441067391	30.99518700000001	122.88567000000002	8.7	337.00000000000006	340.99999999999994
412704320	1441067392	30.995225927249262	122.885651430942	8.718181818181817	336.90909090909093	340.99999999999994
412704320	1441067393	30.99526322124701	122.88563387227961	8.736363636363636	336.81818181818187	340.99999999999994
412704320	1441067394	30.99529914035159	122.88561713424343	8.754545454545454	336.7272727272728	340.99999999999994
412704320	1441067395	30.99533394292125	122.88560102706349	8.772727272727272	336.6363636363637	340.99999999999994
412704320	1441067396	30.99536788731409	122.88558536096926	8.790909090909091	336.5454545454546	340.99999999999994
412704320	1441067397	30.99540123188813	122.8855699461898	8.809090909090909	336.4545454545455	340.99999999999994
412704320	1441067398	30.995434235001305	122.8855545929537	8.827272727272728	336.36363636363643	340.99999999999994
412704320	1441067399	30.995467155011408	122.8855391114892	8.845454545454546	336.27272727272737	340.99999999999994
412704320	1441067400	30.99550025027616	122.8855233120239	8.863636363636363	336.18181818181824	340.99999999999994
412704320	1441067401	30.995533779153185	122.88550700478524	8.881818181818183	336.0909090909092	340.99999999999994
412704320	1441067402	30.995567999999995	122.88549000000002	8.9	336.00000000000006	340.99999999999994
412704320	1441067403	30.995603111827972	122.88547216076154	8.9	336.00000000000006	341.18181818181813
412704320	1441067404	30.995639076264332	122.88545356163071	8.9	336.00000000000006	341.3636363636363
412704320	1441067405	30.99567579559033	122.88543433003548	8.9	336.00000000000006	341.5454545454545
412704320	1441067406	30.99571317208729	122.88541459340412	8.9	336.00000000000006	341.7272727272727
412704320	1441067407	30.99575110803659	122.88539447916509	8.9	336.00000000000006	341.9090909090909
412704320	1441067408	30.995789505719728	122.88537411474715	8.9	336.00000000000006	342.09090909090907
412704320	1441067409	30.995828267418243	122.88535362757932	8.9	336.00000000000006	342.2727272727272
412704320	1441067410	30.995867295413774	122.88533314509095	8.9	336.00000000000006	342.4545454545454
412704320	1441067411	30.99590649198802	122.88531279471161	8.9	336.00000000000006	342.63636363636357
412704320	1441067412	30.995945759422806	122.88529270387126	8.9	336.00000000000006	342.81818181818176
412704320	1441067413	30.995985000000008	122.885273	8.9	336.00000000000006	342.99999999999994
412704320	1441067414	30.996024134570952	122.88525378024909	8.89	336.30000000000007	343.19999999999993
412704320	1441067415	30.996063158264477	122.88523502065269	8.88	336.6000000000001	343.3999999999999
412704320	1441067416	30.996102084778766	122.8852166669656	8.870000000000001	336.90000000000003	343.59999999999997
412704320	1441067417	30.996140927811968	122.88519866494252	8.860000000000001	337.20000000000005	343.79999999999995
412704320	1441067418	30.996179701062175	122.88518096033809	8.850000000000001	337.50000000000006	343.99999999999994
412704320	1441067419	30.99621841822747	122.88516349890685	8.84	337.80000000000007	344.19999999999993
412704320	1441067420	30.996257093005894	122.88514622640311	8.83	338.1	344.4
412704320	1441067421	30.996295739095483	122.8851290885813	8.82	338.40000000000003	344.59999999999997
412704320	1441067422	30.996334370194194	122.88511203119555	8.81	338.70000000000005	344.79999999999995
412704320	1441067423	30.99637299999999	122.885095	8.8	339.00000000000006	344.99999999999994
412704320	1441067424	30.9964116419703	122.88507795355433	8.8	339.3	344.99999999999994
412704320	1441067425	30.996450308600583	122.88506090164051	8.8	339.6	344.99999999999994
412704320	1441067426	30.996489012145798	122.88504386684619	8.8	339.90000000000003	344.99999999999994
412704320	1441067427	30.996527764860936	122.88502687175904	8.8	340.20000000000005	344.99999999999994
412704320	1441067428	30.996566579000962	122.88500993896676	8.8	340.50000000000006	344.99999999999994
412704320	1441067429	30.996605466820892	122.88499309105711	8.8	340.8	344.99999999999994
412704320	1441067430	30.996644440575718	122.8849763506178	8.8	341.1000000000001	344.99999999999994
412704320	1441067431	30.996683512520505	122.88495974023662	8.8	341.40000000000003	344.99999999999994
412704320	1441067432	30.996722694910233	122.88494328250141	8.8	341.70000000000005	344.99999999999994
412704320	1441067433	30.996761999999993	122.884927	8.8	342.00000000000006	344.99999999999994
412704320	1441067434	30.996801434736625	122.88491091036782	8.8	341.9473684210527	344.9473684210526
412704320	1441067435	30.996840984834193	122.88489501143054	8.8	341.8947368421053	344.8947368421052
412704320	1441067436	30.996880630698595	122.88487929606141	8.8	341.8421052631579	344.84210526315786
412704320	1441067437	30.996920352735692	122.88486375713372	8.8	341.7894736842106	344.7894736842105
412704320	1441067438	30.99696013135136	122.88484838752066	8.8	341.73684210526324	344.7368421052631
412704320	1441067439	30.99699994695148	122.88483318009551	8.8	341.68421052631584	344.6842105263158
412704320	1441067440	30.997039779941886	122.88481812773155	8.8	341.63157894736844	344.6315789473684
412704320	1441067441	30.99707961072847	122.88480322330201	8.8	341.5789473684211	344.57894736842104
412704320	1441067442	30.997119419717045	122.88478845968014	8.8	341.52631578947376	344.52631578947364
412704320	1441067443	30.9971591873135	122.88477382973919	8.8	341.47368421052636	344.4736842105263
412704320	1441067444	30.99719889392367	122.88475932635247	8.8	341.421052631579	344.4210526315789
412704320	1441067445	30.99723851995342	122.88474494239318	8.8	341.3684210526316	344.36842105263156
412704320	1441067446	30.997278045808567	122.88473067073457	8.8	341.3157894736843	344.31578947368416
412704320	1441067447	30.99731745189498	122.88471650424997	8.8	341.2631578947369	344.2631578947368
412704320	1441067448	30.99735671861847	122.88470243581254	8.8	341.21052631578954	344.2105263157894
412704320	1441067449	30.997395826384903	122.88468845829557	8.8	341.1578947368422	344.1578947368421
412704320	1441067450	30.997434755600075	122.88467456457232	8.8	341.1052631578948	344.1052631578947
412704320	1441067451	30.997473486669826	122.88466074751604	8.8	341.0526315789474	344.05263157894734
412704320	1441067452	30.997511999999997	122.88464699999999	8.8	341.00000000000006	344.0
412704320	1441067453	30.997550292149512	122.8846333081158	8.8	340.9000000000001	344.0
412704320	1441067454	30.997588424289713	122.88461963082852	8.8	340.80000000000007	344.0
412704320	1441067455	30.997626473744962	122.88460592032159	8.8	340.7000000000001	344.0
412704320	1441067456	30.997664517839713	122.88459212877822	8.8	340.6000000000001	344.0
412704320	1441067457	30.997702633898285	122.88457820838157	8.8	340.5000000000001	344.0
412704320	1441067458	30.997740899245052	122.88456411131465	8.8	340.40000000000003	344.0
412704320	1441067459	30.997779391204322	122.88454978976034	8.8	340.30000000000007	344.0
412704320	1441067460	30.9978181871004	122.88453519590139	8.8	340.20000000000005	344.0
412704320	1441067461	30.99785736425754	122.88452028192044	8.8	340.1000000000001	344.0
412704320	1441067462	30.997897	122.88450500000002	8.8	340.00000000000006	344.0
412704320	1441067463	30.99793714601484	122.88448931776549	8.8	340.1000000000001	344.0
412704320	1441067464	30.997977751440537	122.88447326461426	8.8	340.20000000000005	344.0
412704320	1441067465	30.998018739778423	122.88445688538691	8.8	340.30000000000007	344.0
412704320	1441067466	30.998060034529864	122.88444022492416	8.8	340.40000000000003	344.0
412704320	1441067467	30.99810155919624	122.88442332806679	8.8	340.5000000000001	344.0
412704320	1441067468	30.998143237278917	122.88440623965572	8.8	340.6000000000001	344.0
412704320	1441067469	30.998184992279388	122.88438900453203	8.8	340.7000000000001	344.0
412704320	1441067470	30.998226747699064	122.8843716675369	8.8	340.80000000000007	344.0
412704320	1441067471	30.99826842703945	122.88435427351168	8.8	340.9000000000001	344.0
412704320	1441067472	30.998309953802032	122.88433686729783	8.8	341.00000000000006	344.0
412704320	1441067473	30.99835125148838	122.88431949373694	8.8	341.1000000000001	344.0
412704320	1441067474	30.998392243600023	122.88430219767076	8.8	341.20000000000005	344.0
412704320	1441067475	30.998432853638562	122.88428502394115	8.8	341.30000000000007	344.0
412704320	1441067476	30.998473005105616	122.88426801739004	8.8	341.40000000000003	344.0
412704320	1441067477	30.998512621502808	122.88425122285966	8.8	341.50000000000006	344.0
412704320	1441067478	30.998551626331807	122.88423468519215	8.8	341.6000000000001	344.0
412704320	1441067479	30.998589943094306	122.88421844922992	8.8	341.70000000000005	344.0
412704320	1441067480	30.998627495292027	122.88420255981542	8.8	341.80000000000007	344.0
412704320	1441067481	30.99866420642666	122.88418706179121	8.8	341.90000000000003	344.0
412704320	1441067482	30.998699999999992	122.88417199999999	8.8	342.00000000000006	344.0
412704320	1441067483	30.99873485864846	122.88415739303619	8.80909090909091	341.90909090909093	344.0
412704320	1441067484	30.99876900154724	122.88414315450082	8.818181818181818	341.81818181818187	344.0
412704320	1441067485	30.99880270700615	122.88412917174632	8.827272727272728	341.72727272727275	344.0
412704320	1441067486	30.99883625333492	122.88411533212472	8.836363636363638	341.6363636363637	344.0
412704320	1441067487	30.998869918843273	122.88410152298776	8.845454545454546	341.5454545454546	344.0
412704320	1441067488	30.99890398184081	122.88408763168688	8.854545454545455	341.4545454545455	344.0
412704320	1441067489	30.998938720637145	122.8840735455732	8.863636363636363	341.36363636363643	344.0
412704320	1441067490	30.99897441354181	122.88405915199745	8.872727272727273	341.2727272727273	344.0
412704320	1441067491	30.999011338864243	122.88404433831003	8.881818181818183	341.18181818181824	344.0
412704320	1441067492	30.999049774913846	122.884028991861	8.89090909090909	341.0909090909092	344.0
412704320	1441067493	30.999089999999995	122.88401300000001	8.9	341.00000000000006	344.0
412704320	1441067494	30.99913216234768	122.88399629634135	8.875	340.87500000000006	344.0
412704320	1441067495	30.999175889845038	122.88397899955983	8.85	340.75000000000006	344.0
412704320	1441067496	30.999220680295984	122.88396127459583	8.825	340.62500000000006	344.0
412704320	1441067497	30.999266031504575	122.88394328639043	8.8	340.5000000000001	344.0
412704320	1441067498	30.999311441274955	122.88392519988538	8.775	340.37500000000006	344.0
412704320	1441067499	30.9993564074114	122.8839071800231	8.75	340.25000000000006	344.0
412704320	1441067500	30.99940042771825	122.88388939174673	8.725	340.1250000000001	344.0
412704320	1441067501	30.999443	122.88387200000001	8.7	340.00000000000006	344.0
412704320	1441067502	30.999483748208807	122.88385513063217	8.718181818181817	340.00000000000006	344.18181818181813
412704320	1441067503	30.999522800887323	122.88383875311163	8.736363636363636	340.00000000000006	344.3636363636363
412704320	1441067504	30.999560412725742	122.88382279781148	8.754545454545454	340.00000000000006	344.5454545454545
412704320	1441067505	30.999596838414238	122.88380719510427	8.772727272727272	340.00000000000006	344.7272727272727
412704320	1441067506	30.999632332642904	122.88379187536238	8.790909090909091	340.00000000000006	344.9090909090909
412704320	1441067507	30.99966715010181	122.8837767689579	8.809090909090909	340.00000000000006	345.09090909090907
412704320	1441067508	30.999701545481024	122.88376180626263	8.827272727272728	340.00000000000006	345.27272727272725
412704320	1441067509	30.99973577347052	122.88374691764805	8.845454545454546	340.00000000000006	345.45454545454544
412704320	1441067510	30.999770088760236	122.88373203348547	8.863636363636363	340.00000000000006	345.63636363636357
412704320	1441067511	30.99980474604009	122.88371708414589	8.881818181818183	340.00000000000006	345.81818181818176
412704320	1441067512	30.99983999999999	122.883702	8.9	340.00000000000006	345.99999999999994
412704320	1441067513	30.999876053613573	122.8836867262913	8.9	340.16666666666674	346.0333333333333
412704320	1441067514	30.99991290298976	122.88367126775505	8.9	340.3333333333334	346.0666666666666
412704320	1441067515	30.999950492521307	122.88365564399942	8.9	340.5000000000001	346.09999999999997
412704320	1441067516	30.99998876660095	122.88363987463275	8.9	340.66666666666674	346.13333333333327
412704320	1441067517	31.000027669621506	122.88362397926336	8.9	340.8333333333334	346.16666666666663
412704320	1441067518	31.00006714597572	122.8836079774997	8.9	341.00000000000006	346.19999999999993
412704320	1441067519	31.000107140056397	122.88359188895026	8.9	341.16666666666674	346.2333333333333
412704320	1441067520	31.00014759625633	122.88357573322358	8.9	341.33333333333337	346.2666666666666
412704320	1441067521	31.000188458968324	122.88355952992826	8.9	341.50000000000006	346.29999999999995
412704320	1441067522	31.000229672585235	122.88354329867305	8.9	341.66666666666674	346.33333333333326
412704320	1441067523	31.000271181499855	122.88352705906667	8.9	341.8333333333334	346.3666666666666
412704320	1441067524	31.000312930105068	122.88351083071794	8.9	342.00000000000006	346.4
412704320	1441067525	31.000354862793717	122.8834946332358	8.9	342.16666666666674	346.4333333333333
412704320	1441067526	31.000396923958693	122.88347848622921	8.9	342.33333333333337	346.46666666666664
412704320	1441067527	31.00043905799283	122.88346240930726	8.9	342.50000000000006	346.49999999999994
412704320	1441067528	31.00048120928906	122.883446422079	8.9	342.66666666666674	346.5333333333333
412704320	1441067529	31.00052332224027	122.88343054415368	8.9	342.83333333333337	346.5666666666666
412704320	1441067530	31.000565341239383	122.88341479514055	8.9	343.0000000000001	346.59999999999997
412704320	1441067531	31.000607210679327	122.88339919464897	8.9	343.16666666666674	346.63333333333327
412704320	1441067532	31.000648874953033	122.88338376228836	8.9	343.3333333333334	346.66666666666663
412704320	1441067533	31.000690278453458	122.88336851766812	8.9	343.50000000000006	346.69999999999993
412704320	1441067534	31.00073136557353	122.88335348039787	8.9	343.66666666666674	346.7333333333333
412704320	1441067535	31.00077208070625	122.88333867008718	8.9	343.83333333333337	346.7666666666666
412704320	1441067536	31.00081236824456	122.88332410634571	8.9	344.00000000000006	346.79999999999995
412704320	1441067537	31.00085217258148	122.88330980878324	8.9	344.16666666666674	346.83333333333326
412704320	1441067538	31.000891438109974	122.88329579700951	8.9	344.3333333333334	346.8666666666666
412704320	1441067539	31.00093010922307	122.88328209063442	8.9	344.50000000000006	346.8999999999999
412704320	1441067540	31.00096813031376	122.88326870926782	8.9	344.66666666666674	346.9333333333333
412704320	1441067541	31.00100544577506	122.88325567251967	8.9	344.83333333333337	346.9666666666666
412704320	1441067542	31.001041999999998	122.883243	8.9	345.00000000000006	346.99999999999994
412704320	1441067543	31.001077775025998	122.88323069681506	8.9	345.00000000000006	346.88888888888886
412704320	1441067544	31.0011129034681	122.88321871005628	8.9	345.00000000000006	346.7777777777777
412704320	1441067545	31.001147555585703	122.88320697231109	8.9	345.00000000000006	346.66666666666663
412704320	1441067546	31.001181901638187	122.88319541616676	8.9	345.00000000000006	346.5555555555555
412704320	1441067547	31.001216111884915	122.8831839742104	8.9	345.00000000000006	346.4444444444444
412704320	1441067548	31.00125035658517	122.8831725790289	8.9	345.00000000000006	346.33333333333326
412704320	1441067549	31.001284805998253	122.88316116320898	8.9	345.00000000000006	346.2222222222222
412704320	1441067550	31.001319630383467	122.88314965933725	8.9	345.00000000000006	346.1111111111111
412704320	1441067551	31.001355	122.883138	8.9	345.00000000000006	345.99999999999994
412704320	1441067552	31.001391049771854	122.88312613075706	8.9	344.8571428571429	345.99999999999994
412704320	1441067553	31.001427773282145	122.88311404906244	8.9	344.7142857142858	345.99999999999994
412704320	1441067554	31.001465128778733	122.88310176534378	8.9	344.5714285714286	345.99999999999994
412704320	1441067555	31.001503074509557	122.88308929002872	8.9	344.42857142857144	345.99999999999994
412704320	1441067556	31.00154156872248	122.88307663354499	8.9	344.28571428571433	345.99999999999994
412704320	1441067557	31.00158056966544	122.88306380632027	8.9	344.1428571428572	345.99999999999994
412704320	1441067558	31.001620035586303	122.88305081878237	8.9	344.00000000000006	345.99999999999994
412704320	1441067559	31.001659924732998	122.88303768135903	8.9	343.85714285714295	345.99999999999994
412704320	1441067560	31.001700195353443	122.88302440447812	8.9	343.7142857142858	345.99999999999994
412704320	1441067561	31.00174080569557	122.88301099856751	8.9	343.5714285714286	345.99999999999994
412704320	1441067562	31.001781714007286	122.88299747405509	8.9	343.4285714285715	345.99999999999994
412704320	1441067563	31.00182287853655	122.88298384136883	8.9	343.28571428571433	345.99999999999994
412704320	1441067564	31.001864257531267	122.88297011093668	8.9	343.14285714285717	345.99999999999994
412704320	1441067565	31.001905809239393	122.88295629318668	8.9	343.00000000000006	345.99999999999994
412704320	1441067566	31.00194749190887	122.8829423985469	8.9	342.8571428571429	345.99999999999994
412704320	1441067567	31.001989263787664	122.88292843744544	8.9	342.7142857142858	345.99999999999994
412704320	1441067568	31.002031083123722	122.88291442031048	8.9	342.57142857142867	345.99999999999994
412704320	1441067569	31.002072908165015	122.88290035757021	8.9	342.4285714285715	345.99999999999994
412704320	1441067570	31.002114697159502	122.88288625965282	8.9	342.28571428571433	345.99999999999994
412704320	1441067571	31.00215640835518	122.88287213698663	8.9	342.1428571428572	345.99999999999994
412704320	1441067572	31.002197999999993	122.882858	8.9	342.00000000000006	345.99999999999994
412704320	1441067573	31.002239438185192	122.88284385740752	8.9	341.97435897435906	345.99999999999994
412704320	1441067574	31.002280720374834	122.88282971106926	8.9	341.94871794871796	345.99999999999994
412704320	1441067575	31.002321851876246	122.88281556113148	8.9	341.92307692307696	345.99999999999994
412704320	1441067576	31.00236283799672	122.88280140774044	8.9	341.89743589743597	345.99999999999994
412704320	1441067577	31.002403684043564	122.88278725104247	8.9	341.8717948717949	345.99999999999994
412704320	1441067578	31.002444395324105	122.88277309118385	8.9	341.84615384615387	345.99999999999994
412704320	1441067579	31.00248497714563	122.88275892831084	8.9	341.8205128205129	345.99999999999994
412704320	1441067580	31.002525434815453	122.88274476256977	8.9	341.7948717948719	345.99999999999994
412704320	1441067581	31.002565773640878	122.88273059410687	8.9	341.76923076923083	345.99999999999994
412704320	1441067582	31.00260599892922	122.88271642306844	8.9	341.7435897435898	345.99999999999994
412704320	1441067583	31.00264611598778	122.88270224960075	8.9	341.7179487179488	345.99999999999994
412704320	1441067584	31.00268613012385	122.88268807385008	8.9	341.69230769230774	345.99999999999994
412704320	1441067585	31.002726046644778	122.88267389596265	8.9	341.66666666666674	345.99999999999994
412704320	1441067586	31.002765870857832	122.88265971608479	8.9	341.6410256410257	345.99999999999994
412704320	1441067587	31.00280560807033	122.88264553436272	8.9	341.61538461538464	345.99999999999994
412704320	1441067588	31.002845263589577	122.88263135094272	8.9	341.58974358974365	345.99999999999994
412704320	1441067589	31.002884842722896	122.88261716597101	8.9	341.56410256410265	345.99999999999994
412704320	1441067590	31.002924350777576	122.88260297959387	8.9	341.53846153846155	345.99999999999994
412704320	1441067591	31.00296379306092	122.88258879195755	8.9	341.51282051282055	345.99999999999994
412704320	1441067592	31.003003174880238	122.8825746032083	8.9	341.48717948717956	345.99999999999994
412704320	1441067593	31.00304250154285	122.88256041349234	8.9	341.46153846153857	345.99999999999994
412704320	1441067594	31.003081778356055	122.88254622295592	8.9	341.43589743589746	345.99999999999994
412704320	1441067595	31.003121010627154	122.8825320317453	8.9	341.41025641025647	345.99999999999994
412704320	1441067596	31.003160203663448	122.8825178400067	8.9	341.3846153846155	345.99999999999994
412704320	1441067597	31.00319936277225	122.88250364788632	8.9	341.3589743589744	345.99999999999994
412704320	1441067598	31.003238493260874	122.88248945553042	8.9	341.33333333333337	345.99999999999994
412704320	1441067599	31.00327760043662	122.88247526308524	8.9	341.3076923076924	345.99999999999994
412704320	1441067600	31.003316689606773	122.88246107069699	8.9	341.2820512820513	345.99999999999994
412704320	1441067601	31.003355766078663	122.88244687851187	8.9	341.25641025641033	345.99999999999994
412704320	1441067602	31.003394835159607	122.88243268667613	8.9	341.2307692307693	345.99999999999994
412704320	1441067603	31.003433902156868	122.88241849533593	8.9	341.20512820512823	345.99999999999994
412704320	1441067604	31.003472972377804	122.88240430463755	8.9	341.17948717948724	345.99999999999994
412704320	1441067605	31.00351205112967	122.88239011472716	8.9	341.15384615384625	345.99999999999994
412704320	1441067606	31.003551143719807	122.88237592575096	8.9	341.1282051282052	345.99999999999994
412704320	1441067607	31.0035902554555	122.88236173785516	8.9	341.10256410256414	345.99999999999994
412704320	1441067608	31.003629391644054	122.88234755118599	8.9	341.07692307692315	345.99999999999994
412704320	1441067609	31.003668557592793	122.8823333658896	8.9	341.05128205128216	345.99999999999994
412704320	1441067610	31.003707758608996	122.8823191821122	8.9	341.02564102564105	345.99999999999994
[truncated: 6,253 more rows]
