# Supplementary material for: Maritime traffic congestion identification and ship trajectory prediction using temporal graph convolutional networks
Source: PLoS One. 2026 Mar 9;21(3):e0342781. doi: 10.1371/journal.pone.0342781 (PMC12970927; doi:10.1371/journal.pone.0342781)
Supplement: S1 File — (ZIP) [file pone.0342781.s001.zip › data/interpolation/shipid_412757860_processed.csv]

shipid	lasttime	lat	lon	sog	cog	hdg
412757860	1441073179	31.29977	122.348693	7.6	185.2	140.0
412757860	1441073180	31.29973909637506	122.34869299310819	7.585714285714285	184.41428571428568	139.7142857142857
412757860	1441073181	31.299706211560963	122.34869298978995	7.571428571428571	183.62857142857143	139.42857142857142
412757860	1441073182	31.299671772139046	122.34869298927948	7.557142857142857	182.84285714285713	139.14285714285714
412757860	1441073183	31.299636204690632	122.34869299081105	7.542857142857143	182.05714285714285	138.85714285714286
412757860	1441073184	31.299599935797083	122.34869299361881	7.5285714285714285	181.27142857142854	138.57142857142856
412757860	1441073185	31.299563392039747	122.34869299693705	7.514285714285714	180.4857142857143	138.28571428571428
412757860	1441073186	31.299527	122.348693	7.5	179.7	138.0
412757860	1441073187	31.29949118625919	122.34869300204195	7.466666666666667	180.06666666666666	138.33333333333331
412757860	1441073188	31.299456377398734	122.3486930022972	7.433333333333334	180.43333333333334	138.66666666666669
412757860	1441073189	31.299423	122.348693	7.4	180.80000000000004	139.0
412757860	1441073190	31.299391288840084	122.34869299471652	7.390000000000001	180.49	138.9
412757860	1441073191	31.29936071147883	122.34869298734009	7.38	180.18	138.79999999999998
412757860	1441073192	31.299330543671758	122.34869297909592	7.37	179.87	138.7
412757860	1441073193	31.299300061174375	122.34869297120913	7.36	179.56	138.6
412757860	1441073194	31.299268539742172	122.34869296490488	7.35	179.25	138.49999999999997
412757860	1441073195	31.299235255130625	122.34869296140832	7.34	178.94000000000003	138.4
412757860	1441073196	31.299199483095208	122.34869296194448	7.33	178.63	138.3
412757860	1441073197	31.299160499391355	122.34869296773846	7.32	178.32	138.20000000000002
412757860	1441073198	31.299117579774485	122.3486929800153	7.31	178.01	138.1
412757860	1441073199	31.299069999999993	122.348693	7.3	177.7	138.0
412757860	1441073200	31.29901818184975	122.34869302453042	7.333333333333333	177.23333333333335	137.66666666666666
412757860	1441073201	31.29896713121157	122.34869303289614	7.366666666666667	176.76666666666668	137.33333333333334
412757860	1441073202	31.29892299999999	122.348693	7.4	176.30000000000004	137.0
412757860	1441073203	31.29889003844666	122.34869291709097	7.425000000000001	177.07500000000002	137.25
412757860	1441073204	31.298864890051206	122.34869284080209	7.45	177.85000000000002	137.5
412757860	1441073205	31.298842296630166	122.34869284411221	7.475	178.625	137.74999999999997
412757860	1441073206	31.298816999999993	122.348693	7.5	179.4	138.0
412757860	1441073207	31.2987849734838	122.34869334335937	7.45	178.88333333333335	137.33333333333334
412757860	1441073208	31.298747116431617	122.34869375674609	7.4	178.36666666666667	136.66666666666669
412757860	1441073209	31.29870555970026	122.3486940846315	7.35	177.85000000000002	136.0
412757860	1441073210	31.298662434146586	122.34869417148747	7.3	177.33333333333337	135.33333333333334
412757860	1441073211	31.298619870627498	122.34869386178612	7.25	176.8166666666667	134.66666666666666
412757860	1441073212	31.298579999999994	122.348693	7.2	176.30000000000004	134.0
412757860	1441073213	31.29854442163838	122.34869153134582	7.228571428571429	176.22857142857146	134.42857142857144
412757860	1441073214	31.29851260898629	122.34868980401654	7.257142857142857	176.15714285714287	134.8571428571429
412757860	1441073215	31.29848350400464	122.34868826694853	7.285714285714286	176.0857142857143	135.2857142857143
412757860	1441073216	31.29845604865431	122.3486873690777	7.314285714285715	176.01428571428573	135.71428571428572
412757860	1441073217	31.298429184896232	122.34868755933947	7.342857142857143	175.94285714285715	136.14285714285714
412757860	1441073218	31.298401854691217	122.34868928666879	7.371428571428572	175.87142857142857	136.57142857142858
412757860	1441073219	31.298372999999998	122.348693	7.4	175.8	137.0
412757860	1441073220	31.298341826759163	122.34869895785303	7.385714285714286	175.74285714285713	136.85714285714286
412757860	1441073221	31.29830859680905	122.34870665709359	7.371428571428572	175.6857142857143	136.71428571428572
412757860	1441073222	31.298273835966047	122.34871540417448	7.357142857142858	175.62857142857143	136.57142857142858
412757860	1441073223	31.29823807004676	122.3487245055498	7.3428571428571425	175.57142857142858	136.42857142857144
412757860	1441073224	31.298201824867956	122.34873326767462	7.328571428571428	175.5142857142857	136.28571428571428
412757860	1441073225	31.298165626246625	122.34874099700545	7.314285714285714	175.45714285714288	136.14285714285717
412757860	1441073226	31.298130000000004	122.348747	7.3	175.4	136.0
412757860	1441073227	31.298095344215273	122.3487507713793	7.314285714285714	175.7714285714286	136.0
412757860	1441073228	31.29806154605945	122.34875255891357	7.328571428571428	176.14285714285714	136.0
412757860	1441073229	31.298028364969337	122.34875279863468	7.3428571428571425	176.51428571428573	136.0
412757860	1441073230	31.297995560381654	122.34875192657368	7.357142857142858	176.88571428571427	136.0
412757860	1441073231	31.297962891733096	122.34875037876111	7.371428571428572	177.25714285714287	136.0
412757860	1441073232	31.297930118460307	122.34874859122678	7.385714285714286	177.6285714285714	136.0
412757860	1441073233	31.297897	122.348747	7.4	178.0	136.0
412757860	1441073234	31.297863353340908	122.34874595318033	7.416666666666667	178.71666666666667	136.83333333333334
412757860	1441073235	31.29782922568004	122.34874544715036	7.433333333333334	179.43333333333334	137.66666666666669
412757860	1441073236	31.297794721766465	122.34874539036362	7.45	180.14999999999998	138.5
412757860	1441073237	31.29775994634921	122.34874569127376	7.466666666666667	180.86666666666667	139.33333333333334
412757860	1441073238	31.297725004177376	122.3487462583346	7.483333333333333	181.58333333333334	140.16666666666669
412757860	1441073239	31.29769	122.348747	7.5	182.3	141.0
412757860	1441073240	31.297654994736618	122.34874781775395	7.514285714285714	182.3	140.71428571428572
412757860	1441073241	31.297619873988747	122.34874858520008	7.5285714285714285	182.3	140.42857142857144
412757860	1441073242	31.297584479528293	122.34874916897209	7.542857142857143	182.3	140.14285714285714
412757860	1441073243	31.29754865312725	122.34874943570387	7.557142857142857	182.3	139.85714285714286
412757860	1441073244	31.29751223655754	122.34874925202953	7.571428571428571	182.3	139.57142857142858
412757860	1441073245	31.29747507159115	122.3487484845834	7.585714285714285	182.3	139.2857142857143
412757860	1441073246	31.297437000000006	122.348747	7.6	182.3	139.0
412757860	1441073247	31.2973979288784	122.34874470790989	7.6125	182.68125	139.125
412757860	1441073248	31.297358026610237	122.34874168992648	7.625	183.0625	139.25000000000003
412757860	1441073249	31.29731752690174	122.3487380706589	7.637499999999999	183.44375	139.375
412757860	1441073250	31.297276663459233	122.3487339747159	7.6499999999999995	183.82500000000002	139.5
412757860	1441073251	31.297235669988986	122.34872952670605	7.6625	184.20625	139.62500000000003
412757860	1441073252	31.29719478019728	122.34872485123775	7.675	184.5875	139.75
412757860	1441073253	31.29715422779044	122.34872007291902	7.6875	184.96875000000003	139.875
412757860	1441073254	31.297114246474827	122.34871531635777	7.699999999999999	185.35000000000002	140.0
412757860	1441073255	31.297075069956776	122.34871070616153	7.7124999999999995	185.73125000000002	140.125
412757860	1441073256	31.29703693194268	122.3487063669376	7.725	186.1125	140.25
412757860	1441073257	31.297000066138924	122.34870242329318	7.7375	186.49375000000003	140.375
412757860	1441073258	31.29696470625194	122.34869899983516	7.75	186.875	140.5
412757860	1441073259	31.296931085988124	122.34869622117026	7.7625	187.25625000000002	140.625
412757860	1441073260	31.296899439053917	122.34869421190508	7.7749999999999995	187.63750000000002	140.75
412757860	1441073261	31.296869999155742	122.34869309664619	7.7875	188.01875	140.87500000000003
412757860	1441073262	31.296842999999996	122.348693	7.8	188.4	141.0
412757860	1441073263	31.296818252091068	122.3486938545155	7.65	185.175	140.25
412757860	1441073264	31.29679387312525	122.34869482451201	7.5	181.95000000000002	139.5
412757860	1441073265	31.2967675575968	122.34869488225223	7.35	178.725	138.75
412757860	1441073266	31.296736999999997	122.348693	7.2	175.5	138.0
412757860	1441073267	31.296700642687018	122.34868847218064	7.266666666666667	177.21666666666667	138.33333333333331
412757860	1441073268	31.296659919442263	122.34868188185936	7.333333333333333	178.93333333333334	138.66666666666666
412757860	1441073269	31.29661701190831	122.34867413426	7.4	180.65	139.0
412757860	1441073270	31.29657410172792	122.3486661346043	7.466666666666667	182.36666666666667	139.33333333333334
412757860	1441073271	31.296533370544072	122.34865878811182	7.533333333333333	184.08333333333334	139.66666666666666
412757860	1441073272	31.296496999999995	122.34865299999998	7.6	185.8	140.0
412757860	1441073273	31.296466428992275	122.348649444709	7.628571428571428	185.94285714285718	140.28571428571428
412757860	1441073274	31.29644012543046	122.34864787357618	7.657142857142857	186.0857142857143	140.57142857142856
412757860	1441073275	31.296415814477204	122.34864780716421	7.685714285714285	186.22857142857143	140.85714285714286
412757860	1441073276	31.296391221295043	122.34864876603656	7.714285714285714	186.3714285714286	141.14285714285714
412757860	1441073277	31.29636407104648	122.34865027075713	7.742857142857143	186.51428571428573	141.42857142857142
412757860	1441073278	31.296332088893973	122.3486518418901	7.771428571428571	186.65714285714287	141.7142857142857
412757860	1441073279	31.29629299999999	122.34865299999998	7.8	186.8	142.0
412757860	1441073280	31.296246109360528	122.34865340632444	7.766666666666667	186.53333333333336	141.33333333333334
412757860	1441073281	31.296197041305824	122.34865328479115	7.733333333333333	186.26666666666668	140.66666666666666
412757860	1441073282	31.296152999999997	122.34865299999998	7.7	186.0	140.0
412757860	1441073283	31.296119186708005	122.3486528459215	7.6	183.525	139.25
412757860	1441073284	31.296092791098093	122.34865283401099	7.5	181.04999999999998	138.49999999999997
412757860	1441073285	31.29606899993914	122.34865290509498	7.4	178.575	137.75
412757860	1441073286	31.296043	122.34865299999998	7.3	176.1	137.0
412757860	1441073287	31.29601121452391	122.34865306563002	7.3999999999999995	178.66666666666666	137.66666666666666
412757860	1441073288	31.295975012652026	122.34865307319939	7.5	181.23333333333335	138.33333333333334
412757860	1441073289	31.295936999999995	122.34865299999998	7.6	183.8	139.0
412757860	1441073290	31.29589933671702	122.34865283057123	7.570588235294117	183.19411764705885	138.76470588235293
412757860	1441073291	31.295862401086048	122.34865257844181	7.541176470588235	182.58823529411765	138.52941176470588
412757860	1441073292	31.295826125923455	122.3486522643877	7.511764705882353	181.9823529411765	138.29411764705884
412757860	1441073293	31.295790444045636	122.34865190918477	7.482352941176471	181.3764705882353	138.05882352941177
412757860	1441073294	31.29575528826897	122.348651533609	7.4529411764705875	180.77058823529413	137.8235294117647
412757860	1441073295	31.295720591409847	122.34865115843621	7.423529411764705	180.16470588235296	137.58823529411765
412757860	1441073296	31.295686286284624	122.34865080444223	7.394117647058823	179.55882352941177	137.35294117647058
412757860	1441073297	31.2956523057097	122.3486504924029	7.364705882352941	178.9529411764706	137.11764705882354
412757860	1441073298	31.295618582501447	122.34865024309397	7.3352941176470585	178.3470588235294	136.8823529411765
412757860	1441073299	31.29558504947623	122.34865007729117	7.305882352941176	177.74117647058824	136.64705882352942
412757860	1441073300	31.295551639450427	122.34865001577026	7.276470588235294	177.13529411764705	136.41176470588235
412757860	1441073301	31.295518285240426	122.34865007930688	7.247058823529412	176.52941176470588	136.1764705882353
412757860	1441073302	31.29548491966257	122.34865028867671	7.217647058823529	175.92352941176472	135.94117647058823
412757860	1441073303	31.295451475533238	122.34865066465538	7.188235294117646	175.31764705882352	135.70588235294116
412757860	1441073304	31.29541788566879	122.34865122801843	7.158823529411764	174.71176470588236	135.47058823529412
412757860	1441073305	31.295384082885576	122.34865199954147	7.129411764705882	174.10588235294117	135.23529411764707
412757860	1441073306	31.295349999999996	122.34865299999998	7.1	173.5	135.0
412757860	1441073307	31.2953155863247	122.34865424285967	7.1	173.40526315789475	135.05263157894737
412757860	1441073308	31.295280857157884	122.34865571234693	7.1	173.31052631578947	135.10526315789474
412757860	1441073309	31.29524584429402	122.34865738537837	7.1	173.21578947368423	135.1578947368421
412757860	1441073310	31.29521057952763	122.34865923887067	7.1	173.12105263157892	135.21052631578948
412757860	1441073311	31.295175094653217	122.34866124974053	7.1	173.02631578947367	135.26315789473685
412757860	1441073312	31.295139421465322	122.34866339490468	7.1	172.9315789473684	135.3157894736842
412757860	1441073313	31.295103591758405	122.34866565127987	7.1	172.83684210526314	135.3684210526316
412757860	1441073314	31.295067637327005	122.34866799578292	7.1	172.7421052631579	135.42105263157896
412757860	1441073315	31.295031589965664	122.34867040533065	7.1	172.64736842105262	135.47368421052633
412757860	1441073316	31.294995481468863	122.34867285684	7.1	172.55263157894737	135.5263157894737
412757860	1441073317	31.294959343631138	122.34867532722784	7.1	172.4578947368421	135.57894736842104
412757860	1441073318	31.294923208247017	122.3486777934111	7.1	172.36315789473684	135.63157894736844
412757860	1441073319	31.29488710711104	122.34868023230686	7.1	172.26842105263157	135.6842105263158
412757860	1441073320	31.294851072017728	122.34868262083211	7.1	172.1736842105263	135.73684210526318
412757860	1441073321	31.29481513476162	122.34868493590395	7.1	172.07894736842104	135.78947368421055
412757860	1441073322	31.294779327137245	122.34868715443949	7.1	171.98421052631576	135.8421052631579
412757860	1441073323	31.294743680939163	122.34868925335587	7.1	171.88947368421051	135.8947368421053
412757860	1441073324	31.294708227961895	122.34869120957029	7.1	171.79473684210524	135.94736842105263
412757860	1441073325	31.294673000000003	122.348693	7.1	171.7	136.0
412757860	1441073326	31.29463802138958	122.34869460671638	7.108823529411764	171.8676470588235	136.0588235294118
412757860	1441073327	31.294603286632995	122.34869603240746	7.117647058823529	172.03529411764706	136.11764705882354
412757860	1441073328	31.294568782774153	122.3486972849154	7.126470588235294	172.20294117647057	136.1764705882353
412757860	1441073329	31.294534496856986	122.34869837208232	7.135294117647058	172.3705882352941	136.23529411764707
412757860	1441073330	31.294500415925413	122.34869930175039	7.144117647058823	172.5382352941176	136.29411764705884
412757860	1441073331	31.294466527023317	122.34870008176165	7.152941176470588	172.70588235294116	136.3529411764706
412757860	1441073332	31.294432817194632	122.34870071995825	7.161764705882352	172.8735294117647	136.41176470588238
412757860	1441073333	31.294399273483265	122.34870122418226	7.170588235294117	173.04117647058823	136.47058823529412
412757860	1441073334	31.294365882933125	122.34870160227574	7.179411764705883	173.20882352941175	136.52941176470588
412757860	1441073335	31.29433263258811	122.34870186208074	7.188235294117647	173.3764705882353	136.58823529411765
412757860	1441073336	31.294299509492145	122.34870201143931	7.197058823529412	173.54411764705884	136.64705882352942
412757860	1441073337	31.294266500689126	122.34870205819352	7.205882352941177	173.71176470588233	136.7058823529412
412757860	1441073338	31.294233593222966	122.34870201018533	7.214705882352941	173.87941176470585	136.76470588235293
412757860	1441073339	31.294200774137575	122.34870187525676	7.223529411764706	174.0470588235294	136.8235294117647
412757860	1441073340	31.29416803047683	122.34870166124983	7.232352941176471	174.21470588235294	136.8823529411765
412757860	1441073341	31.294135349284655	122.34870137600653	7.241176470588235	174.38235294117646	136.94117647058823
412757860	1441073342	31.29410271760497	122.34870102736878	7.25	174.54999999999998	137.0
412757860	1441073343	31.294070122481653	122.3487006231786	7.258823529411765	174.71764705882353	137.05882352941177
412757860	1441073344	31.294037550958617	122.3487001712779	7.267647058823529	174.88529411764708	137.11764705882354
412757860	1441073345	31.294004990079777	122.34869967950863	7.276470588235294	175.0529411764706	137.1764705882353
412757860	1441073346	31.293972426889006	122.34869915571275	7.285294117647059	175.22058823529412	137.23529411764707
412757860	1441073347	31.29393984843022	122.34869860773213	7.294117647058823	175.38823529411764	137.2941176470588
412757860	1441073348	31.293907241747338	122.3486980434087	7.302941176470588	175.55588235294118	137.35294117647058
412757860	1441073349	31.29387459388425	122.34869747058437	7.311764705882353	175.7235294117647	137.41176470588238
412757860	1441073350	31.293841891884842	122.34869689710101	7.320588235294117	175.89117647058822	137.47058823529412
412757860	1441073351	31.29380912279304	122.34869633080046	7.329411764705883	176.05882352941177	137.52941176470588
412757860	1441073352	31.293776273652718	122.34869577952468	7.338235294117648	176.22647058823532	137.58823529411762
412757860	1441073353	31.293743331507805	122.3486952511154	7.347058823529412	176.39411764705883	137.6470588235294
412757860	1441073354	31.29371028340218	122.34869475341455	7.355882352941177	176.56176470588235	137.7058823529412
412757860	1441073355	31.293677116379758	122.34869429426392	7.364705882352942	176.7294117647059	137.76470588235293
412757860	1441073356	31.29364381748443	122.34869388150535	7.373529411764706	176.89705882352942	137.8235294117647
412757860	1441073357	31.293610373760092	122.34869352298067	7.382352941176471	177.06470588235294	137.88235294117646
412757860	1441073358	31.293576772250653	122.34869322653162	7.391176470588236	177.23235294117646	137.94117647058823
412757860	1441073359	31.293542999999996	122.348693	7.4	177.4	138.0
412757860	1441073360	31.293509050684168	122.3486928482227	7.414285714285715	178.05714285714285	137.71428571428572
412757860	1441073361	31.293474944507718	122.34869276401706	7.428571428571429	178.71428571428572	137.42857142857142
412757860	1441073362	31.29344070830731	122.34869273719555	7.442857142857143	179.37142857142857	137.14285714285714
412757860	1441073363	31.29340636891965	122.34869275757056	7.457142857142857	180.02857142857144	136.85714285714286
412757860	1441073364	31.293371953181413	122.34869281495466	7.4714285714285715	180.68571428571428	136.57142857142858
412757860	1441073365	31.29333748792931	122.34869289916031	7.485714285714286	181.34285714285716	136.28571428571428
412757860	1441073366	31.293303	122.348693	7.5	182.0	136.0
412757860	1441073367	31.293268528507365	122.34869309615854	7.433333333333334	180.26666666666668	137.0
412757860	1441073368	31.29323416167407	122.34869312180979	7.366666666666666	178.53333333333333	138.00000000000003
412757860	1441073369	31.293200000000002	122.348693	7.3	176.8	139.0
412757860	1441073370	31.29316604209863	122.34869272858039	7.3999999999999995	177.73333333333335	139.33333333333334
412757860	1441073371	31.29313187903806	122.34869260462193	7.5	178.66666666666669	139.66666666666666
412757860	1441073372	31.293096999999996	122.348693	7.6	179.6	140.0
412757860	1441073373	31.29306102264367	122.34869420338396	7.585714285714285	179.82142857142856	139.57142857142858
412757860	1441073374	31.293024078538554	122.34869617062124	7.571428571428571	180.04285714285712	139.14285714285714
412757860	1441073375	31.29298642773165	122.34869877435399	7.557142857142857	180.2642857142857	138.7142857142857
412757860	1441073376	31.29294833026998	122.3487018872246	7.542857142857143	180.4857142857143	138.28571428571428
412757860	1441073377	31.292910046200596	122.3487053818756	7.5285714285714285	180.70714285714286	137.85714285714286
412757860	1441073378	31.29287183557054	122.34870913094983	7.514285714285714	180.92857142857142	137.42857142857142
412757860	1441073379	31.292833958426872	122.34871300709037	7.5	181.14999999999998	137.0
412757860	1441073380	31.292796674816728	122.34871688294054	7.485714285714286	181.37142857142857	136.57142857142858
412757860	1441073381	31.292760244787218	122.34872063114393	7.4714285714285715	181.59285714285713	136.14285714285714
412757860	1441073382	31.29272492838548	122.34872412434436	7.457142857142857	181.8142857142857	135.71428571428572
412757860	1441073383	31.292690985658705	122.34872723518586	7.442857142857143	182.03571428571428	135.2857142857143
412757860	1441073384	31.29265867665406	122.34872983631269	7.428571428571429	182.25714285714287	134.8571428571429
412757860	1441073385	31.292628261418763	122.34873180036922	7.414285714285715	182.47857142857143	134.42857142857144
412757860	1441073386	31.292599999999993	122.348733	7.4	182.7	134.0
412757860	1441073387	31.292573273218512	122.34873339159839	7.4	181.06666666666666	134.66666666666666
412757860	1441073388	31.29254394498909	122.34873326655283	7.4	179.43333333333334	135.33333333333334
412757860	1441073389	31.292507	122.348733	7.4	177.8	136.0
412757860	1441073390	31.29245974474097	122.34873288919985	7.366666666666667	176.5	136.0
412757860	1441073391	31.29240877290826	122.34873291990694	7.333333333333333	175.2	136.0
412757860	1441073392	31.292363000000005	122.348733	7.3	173.9	136.0
412757860	1441073393	31.29232894764616	122.34873305342363	7.325	175.625	136.25000000000003
412757860	1441073394	31.292303562003042	122.34873306838396	7.35	177.35000000000002	136.5
412757860	1441073395	31.292281395358437	122.34873304915234	7.375	179.07500000000005	136.75
412757860	1441073396	31.292256999999992	122.348733	7.4	180.80000000000004	137.0
412757860	1441073397	31.292226299899898	122.34873293572656	7.433333333333334	180.9	136.66666666666669
412757860	1441073398	31.292190705768306	122.34873291324581	7.466666666666667	181.0	136.33333333333334
412757860	1441073399	31.292152999999995	122.348733	7.5	181.1	136.0
412757860	1441073400	31.292115519181493	122.3487332045389	7.433333333333334	179.46666666666667	136.0
412757860	1441073401	31.292078816666393	122.34873329984279	7.366666666666666	177.83333333333334	136.0
412757860	1441073402	31.292043	122.348733	7.3	176.2	136.0
412757860	1441073403	31.292008118247526	122.34873218892844	7.275	175.87499999999997	135.75
412757860	1441073404	31.291973986553632	122.34873142986275	7.25	175.54999999999998	135.50000000000003
412757860	1441073405	31.291940361582956	122.34873145586597	7.225	175.22500000000002	135.25
412757860	1441073406	31.291907000000002	122.348733	7.2	174.9	135.0
412757860	1441073407	31.29187369320174	122.3487365334074	7.266666666666667	175.73333333333335	135.0
412757860	1441073408	31.291840371515217	122.34874147955695	7.333333333333334	176.5666666666667	135.0
412757860	1441073409	31.291807000000002	122.348747	7.4	177.4	135.0
412757860	1441073410	31.291773549577158	122.34875239545879	7.4	177.54117647058825	135.23529411764707
412757860	1441073411	31.291740014613023	122.34875752333485	7.4	177.68235294117648	135.47058823529412
412757860	1441073412	31.29170639533527	122.34876238019935	7.4	177.8235294117647	135.70588235294116
412757860	1441073413	31.29167269197153	122.34876696262356	7.4	177.96470588235294	135.94117647058823
412757860	1441073414	31.291638904749465	122.34877126717873	7.4	178.1058823529412	136.1764705882353
412757860	1441073415	31.29160503389674	122.34877529043614	7.4	178.24705882352941	136.41176470588235
412757860	1441073416	31.291571079640992	122.34877902896702	7.4	178.38823529411766	136.64705882352942
412757860	1441073417	31.29153704220988	122.34878247934266	7.4	178.5294117647059	136.8823529411765
412757860	1441073418	31.29150292183107	122.34878563813433	7.4	178.6705882352941	137.11764705882354
412757860	1441073419	31.291468718732165	122.3487885019133	7.4	178.81176470588235	137.35294117647058
412757860	1441073420	31.291434433140854	122.3487910672509	7.4	178.9529411764706	137.58823529411765
412757860	1441073421	31.291400065284755	122.34879333071837	7.4	179.09411764705882	137.8235294117647
412757860	1441073422	31.291365615391516	122.34879528888705	7.4	179.23529411764707	138.05882352941177
412757860	1441073423	31.291331083688785	122.34879693832823	7.4	179.37647058823532	138.29411764705884
412757860	1441073424	31.291296470404205	122.34879827561323	7.4	179.51764705882354	138.52941176470588
412757860	1441073425	31.29126177576539	122.34879929731338	7.4	179.65882352941176	138.76470588235293
412757860	1441073426	31.291226999999992	122.34880000000001	7.4	179.8	139.0
412757860	1441073427	31.291192144935206	122.34880039262951	7.4	179.25000000000003	139.16666666666666
412757860	1441073428	31.291157218796396	122.34880053369851	7.4	178.70000000000002	139.33333333333334
412757860	1441073429	31.29112223140853	122.34880049408862	7.4	178.15	139.5
412757860	1441073430	31.291087192596567	122.34880034468132	7.4	177.60000000000002	139.66666666666666
412757860	1441073431	31.291052112185398	122.34880015635804	7.4	177.05	139.83333333333334
412757860	1441073432	31.291016999999997	122.34880000000001	7.4	176.5	140.0
412757860	1441073433	31.290981874771322	122.34879992911588	7.4	177.05	140.0
412757860	1441073434	31.290946790854406	122.34879992772397	7.4	177.6	140.0
412757860	1441073435	31.290911811510277	122.34879996247005	7.4	178.15	140.0
412757860	1441073436	31.290877000000002	122.34880000000001	7.4	178.70000000000002	140.0
412757860	1441073437	31.290842374951936	122.34880001452446	7.466666666666667	179.96666666666667	140.0
412757860	1441073438	31.290807776463648	122.34880001051302	7.533333333333333	181.23333333333332	140.0
412757860	1441073439	31.290773000000005	122.34880000000001	7.6	182.5	140.0
412757860	1441073440	31.290737915659978	122.34879999281789	7.557142857142857	182.32857142857142	139.7142857142857
412757860	1441073441	31.29070269207911	122.34879998999152	7.514285714285714	182.15714285714287	139.42857142857142
412757860	1441073442	31.290667572527042	122.34879999034385	7.4714285714285715	181.9857142857143	139.14285714285714
412757860	1441073443	31.29063280027343	122.34879999269786	7.428571428571428	181.81428571428572	138.85714285714286
412757860	1441073444	31.29059861858792	122.34879999587659	7.385714285714285	181.64285714285717	138.57142857142856
412757860	1441073445	31.290565270740235	122.34879999870296	7.3428571428571425	181.4714285714286	138.28571428571428
412757860	1441073446	31.290532999999996	122.34880000000001	7.3	181.3	138.0
412757860	1441073447	31.2905014910028	122.34879999922242	7.333333333333333	181.0666666666667	138.33333333333331
412757860	1441073448	31.290468193847804	122.34879999835147	7.366666666666667	180.83333333333331	138.66666666666669
412757860	1441073449	31.29043	122.34880000000001	7.4	180.6	139.0
412757860	1441073450	31.290385210074362	122.34880000507007	7.4	180.0	138.00000000000003
412757860	1441073451	31.290337761285937	122.3488000076206	7.4	179.4	137.0
412757860	1441073452	31.290293000000002	122.34880000000001	7.4	178.8	136.0
412757860	1441073453	31.290255065538908	122.34879997741655	7.4	178.7857142857143	135.85714285714286
412757860	1441073454	31.29022326905294	122.348799946517	7.4	178.77142857142857	135.71428571428572
412757860	1441073455	31.290195714649258	122.34879991680779	7.4	178.75714285714287	135.57142857142856
412757860	1441073456	31.290170506435032	122.34879989779523	7.4	178.74285714285716	135.42857142857144
412757860	1441073457	31.290145748517368	122.34879989898562	7.4	178.72857142857146	135.2857142857143
412757860	1441073458	31.290119545003336	122.34879992988515	7.4	178.71428571428572	135.14285714285714
412757860	1441073459	31.29009	122.34880000000001	7.4	178.70000000000002	135.0
412757860	1441073460	31.290055871054193	122.34880009881046	7.466666666666667	180.13333333333335	135.33333333333334
412757860	1441073461	31.290018529472167	122.3488001356934	7.533333333333333	181.56666666666666	135.66666666666669
412757860	1441073462	31.289979999999993	122.34880000000001	7.6	183.0	136.0
412757860	1441073463	31.289941958984972	122.34879960587323	7.608333333333333	182.99583333333334	136.20833333333334
412757860	1441073464	31.28990468917907	122.34879896662156	7.616666666666666	182.99166666666667	136.41666666666669
412757860	1441073465	31.289868124935342	122.3487981203449	7.625	182.9875	136.62500000000003
412757860	1441073466	31.28983220060692	122.348797105143	7.633333333333333	182.98333333333332	136.83333333333334
412757860	1441073467	31.289796850546868	122.34879595911565	7.641666666666667	182.97916666666666	137.04166666666669
412757860	1441073468	31.2897620091083	122.34879472036252	7.6499999999999995	182.975	137.25
412757860	1441073469	31.289727610644274	122.34879342698319	7.658333333333333	182.97083333333333	137.45833333333334
412757860	1441073470	31.2896935895079	122.34879211707727	7.666666666666666	182.96666666666667	137.66666666666669
412757860	1441073471	31.289659880052263	122.34879082874423	7.675	182.96249999999998	137.875
412757860	1441073472	31.289626416630455	122.34878960008356	7.683333333333333	182.95833333333331	138.08333333333334
412757860	1441073473	31.28959313359553	122.34878846919463	7.691666666666666	182.95416666666665	138.29166666666669
412757860	1441073474	31.28955996530061	122.34878747417685	7.699999999999999	182.95	138.5
412757860	1441073475	31.289526846098767	122.34878665312945	7.708333333333333	182.94583333333333	138.70833333333334
412757860	1441073476	31.289493710343077	122.34878604415172	7.716666666666667	182.94166666666666	138.91666666666669
412757860	1441073477	31.289460492386628	122.34878568534288	7.725	182.9375	139.12500000000003
412757860	1441073478	31.289427126582474	122.34878561480201	7.733333333333333	182.9333333333333	139.33333333333334
412757860	1441073479	31.289393547283723	122.34878587062828	7.741666666666666	182.92916666666665	139.54166666666669
412757860	1441073480	31.28935968884342	122.34878649092063	7.75	182.92499999999998	139.75
412757860	1441073481	31.289325485614622	122.34878751377806	7.758333333333333	182.92083333333332	139.95833333333334
412757860	1441073482	31.289290871950406	122.34878897729946	7.766666666666667	182.91666666666666	140.16666666666669
412757860	1441073483	31.2892557822038	122.34879091958365	7.7749999999999995	182.9125	140.375
412757860	1441073484	31.28922015072785	122.3487933787294	7.783333333333333	182.90833333333333	140.58333333333334
412757860	1441073485	31.289183911875593	122.34879639283531	7.791666666666666	182.90416666666667	140.79166666666666
412757860	1441073486	31.289146999999993	122.34880000000001	7.8	182.9	141.0
412757860	1441073487	31.289109389680007	122.34880420342698	7.722222222222222	181.98888888888888	140.7777777777778
412757860	1441073488	31.289071216398074	122.34880886673979	7.644444444444444	181.07777777777778	140.55555555555557
412757860	1441073489	31.289032655862602	122.34881381866738	7.566666666666666	180.16666666666666	140.33333333333334
412757860	1441073490	31.28899388378202	122.34881888793892	7.488888888888889	179.25555555555556	140.11111111111114
412757860	1441073491	31.288955075864795	122.34882390328391	7.4111111111111105	178.34444444444443	139.88888888888889
412757860	1441073492	31.28891640781944	122.34882869343221	7.333333333333333	177.43333333333334	139.66666666666666
412757860	1441073493	31.288878055354466	122.34883308711399	7.2555555555555555	176.5222222222222	139.44444444444446
412757860	1441073494	31.288840194178462	122.34883691305964	7.177777777777777	175.61111111111111	139.22222222222223
412757860	1441073495	31.288802999999994	122.34884	7.1	174.7	139.0
412757860	1441073496	31.288766608555903	122.34884221653242	7.123809523809523	175.25238095238095	139.0952380952381
412757860	1441073497	31.288730995695946	122.34884359071995	7.147619047619047	175.8047619047619	139.19047619047618
412757860	1441073498	31.288696097298132	122.34884419049185	7.171428571428571	176.35714285714286	139.2857142857143
412757860	1441073499	31.28866184924037	122.34884408377727	7.1952380952380945	176.90952380952382	139.38095238095238
412757860	1441073500	31.28862818740063	122.34884333850522	7.219047619047618	177.46190476190478	139.47619047619048
412757860	1441073501	31.28859504765685	122.34884202260456	7.242857142857143	178.0142857142857	139.57142857142858
412757860	1441073502	31.288562365886946	122.34884020400405	7.266666666666667	178.56666666666666	139.66666666666666
412757860	1441073503	31.288530077968826	122.3488379506324	7.29047619047619	179.11904761904762	139.7619047619048
412757860	1441073504	31.28849811978041	122.34883533041815	7.314285714285714	179.67142857142858	139.85714285714286
412757860	1441073505	31.2884664271996	122.34883241128978	7.338095238095238	180.22380952380954	139.95238095238096
412757860	1441073506	31.288434936104363	122.34882926117562	7.3619047619047615	180.7761904761905	140.04761904761907
412757860	1441073507	31.28840358237255	122.34882594800399	7.385714285714285	181.32857142857145	140.14285714285714
412757860	1441073508	31.288372301882113	122.34882253970314	7.409523809523809	181.8809523809524	140.23809523809524
412757860	1441073509	31.28834103051097	122.34881910420114	7.433333333333333	182.43333333333334	140.33333333333334
412757860	1441073510	31.288309704137053	122.34881570942602	7.457142857142856	182.9857142857143	140.42857142857144
412757860	1441073511	31.288278258638307	122.34881242330579	7.480952380952381	183.53809523809525	140.52380952380952
412757860	1441073512	31.288246629892665	122.34880931376829	7.504761904761905	184.09047619047618	140.61904761904762
412757860	1441073513	31.288214753778064	122.34880644874129	7.5285714285714285	184.64285714285714	140.71428571428572
412757860	1441073514	31.288182566172452	122.34880389615252	7.552380952380952	185.1952380952381	140.80952380952382
412757860	1441073515	31.28815000295379	122.3488017239296	7.576190476190476	185.74761904761905	140.90476190476193
412757860	1441073516	31.288116999999996	122.34880000000001	7.6	186.3	141.0
412757860	1441073517	31.288083514510877	122.34879876993028	7.59	185.95000000000002	140.7
412757860	1441073518	31.28804958897344	122.34879798984335	7.58	185.6	140.4
412757860	1441073519	31.288015287196583	122.3487975935013	7.569999999999999	185.25	140.10000000000002
412757860	1441073520	31.28798067298918	122.34879751466634	7.56	184.9	139.8
412757860	1441073521	31.287945810160085	122.34879768710074	7.55	184.55	139.5
412757860	1441073522	31.287910762518184	122.3487980445669	7.54	184.20000000000002	139.2
412757860	1441073523	31.287875593872343	122.34879852082729	7.53	183.85000000000002	138.89999999999998
412757860	1441073524	31.287840368031436	122.34879904964447	7.52	183.5	138.6
412757860	1441073525	31.287805148804374	122.3487995647811	7.51	183.15	138.3
412757860	1441073526	31.28776999999999	122.34880000000001	7.5	182.8	138.0
412757860	1441073527	31.28773497329242	122.34880030282449	7.51	183.00000000000003	138.04999999999998
412757860	1441073528	31.28770007181656	122.34880047581971	7.52	183.20000000000002	138.1
412757860	1441073529	31.287665286572523	122.34880053531131	7.53	183.39999999999998	138.14999999999998
412757860	1441073530	31.287630608560416	122.34880049762481	7.54	183.6	138.20000000000002
412757860	1441073531	31.287596028780353	122.34880037908579	7.55	183.8	138.25
412757860	1441073532	31.287561538232445	122.34880019601981	7.5600000000000005	184.0	138.3
412757860	1441073533	31.287527127916825	122.34879996475232	7.57	184.2	138.35
412757860	1441073534	31.28749278883357	122.34879970160881	7.58	184.4	138.4
412757860	1441073535	31.287458511982813	122.34879942291478	7.59	184.60000000000002	138.45
412757860	1441073536	31.287424288364658	122.3487991449956	7.6	184.8	138.49999999999997
412757860	1441073537	31.287390108979224	122.3487988841767	7.61	185.0	138.55
412757860	1441073538	31.287355964826585	122.34879865678347	7.62	185.20000000000002	138.6
412757860	1441073539	31.2873218469069	122.34879847914128	7.63	185.4	138.65
412757860	1441073540	31.287287746220237	122.34879836757545	7.640000000000001	185.6	138.7
412757860	1441073541	31.28725365376672	122.3487983384113	7.65	185.79999999999998	138.75
412757860	1441073542	31.287219560546454	122.34879840797413	7.66	186.0	138.79999999999998
412757860	1441073543	31.28718545755954	122.34879859258918	7.67	186.20000000000002	138.85000000000002
412757860	1441073544	31.287151335806094	122.3487989085817	7.68	186.4	138.9
412757860	1441073545	31.28711718628622	122.34879937227691	7.69	186.6	138.95000000000002
412757860	1441073546	31.287083000000006	122.34880000000001	7.7	186.8	139.0
412757860	1441073547	31.287048763112573	122.34880069583207	7.566666666666666	185.5666666666667	139.66666666666666
412757860	1441073548	31.28701444244917	122.34880091487814	7.433333333333334	184.33333333333334	140.33333333333334
412757860	1441073549	31.286980000000007	122.34880000000001	7.3	183.10000000000002	141.0
412757860	1441073550	31.286945404240168	122.34879745714532	7.33	183.29	141.0
412757860	1441073551	31.286910649584176	122.34879344460163	7.359999999999999	183.48000000000002	141.0
412757860	1441073552	31.286875736931318	122.34878828374104	7.39	183.67	141.0
412757860	1441073553	31.28684066718098	122.34878229593515	7.42	183.86	141.0
412757860	1441073554	31.286805441232513	122.34877580255515	7.449999999999999	184.05	141.0
412757860	1441073555	31.286770059985333	122.34876912497167	7.4799999999999995	184.23999999999998	141.0
412757860	1441073556	31.28673452433893	122.34876258455495	7.51	184.43	141.0
412757860	1441073557	31.286698835192855	122.3487565026747	7.54	184.62	141.0
412757860	1441073558	31.286662993446658	122.34875120070012	7.569999999999999	184.81	141.0
412757860	1441073559	31.286627000000003	122.348747	7.6	185.0	141.0
412757860	1441073560	31.28659086983258	122.34874411867834	7.58	184.22	140.7
412757860	1441073561	31.28655467424443	122.3487423617821	7.56	183.44	140.4
412757860	1441073562	31.28651849861563	122.34874143109445	7.54	182.66	140.10000000000002
412757860	1441073563	31.286482428326234	122.34874102839898	7.52	181.88	139.8
412757860	1441073564	31.286446548756278	122.34874085547972	7.5	181.1	139.5
412757860	1441073565	31.28641094528583	122.3487406141212	7.48	180.32	139.2
412757860	1441073566	31.286375703294922	122.34874000610837	7.46	179.54	138.89999999999998
412757860	1441073567	31.28634090816362	122.3487387332266	7.44	178.76	138.6
412757860	1441073568	31.286306645271978	122.34873649726175	7.42	177.98	138.3
412757860	1441073569	31.286272999999994	122.348733	7.4	177.2	138.0
412757860	1441073570	31.28623996458372	122.34872807397754	7.385714285714286	178.2	138.14285714285714
412757860	1441073571	31.286207158683453	122.34872207472893	7.371428571428572	179.2	138.28571428571428
412757860	1441073572	31.286174108815647	122.34871548853774	7.357142857142858	180.2	138.42857142857144
412757860	1441073573	31.286140341496782	122.34870880168708	7.3428571428571425	181.2	138.57142857142856
412757860	1441073574	31.28610538324345	122.34870250045947	7.328571428571428	182.2	138.7142857142857
412757860	1441073575	31.28606876057228	122.3486970711367	7.314285714285714	183.20000000000002	138.85714285714286
412757860	1441073576	31.286030000000004	122.348693	7.3	184.2	139.0
412757860	1441073577	31.285988891813776	122.34869062829819	7.366666666666666	184.38333333333333	139.16666666666666
412757860	1441073578	31.285946281382667	122.34868971715399	7.433333333333334	184.56666666666666	139.33333333333334
412757860	1441073579	31.285903277846206	122.34868988265927	7.5	184.75	139.5
412757860	1441073580	31.285860990343895	122.34869074090643	7.566666666666666	184.93333333333334	139.66666666666666
412757860	1441073581	31.285820528015293	122.34869190798865	7.633333333333334	185.11666666666667	139.83333333333334
412757860	1441073582	31.285783	122.348693	7.7	185.30000000000004	140.0
412757860	1441073583	31.285749178316955	122.348693710895	7.671428571428572	185.3571428571429	140.0
412757860	1441073584	31.28571848650243	122.34869404606822	7.642857142857143	185.41428571428574	140.0
412757860	1441073585	31.285690010971916	122.34869408877385	7.614285714285715	185.4714285714286	140.0
412757860	1441073586	31.285662838140944	122.348693922266	7.585714285714285	185.52857142857144	140.0
412757860	1441073587	31.285636054424987	122.34869362979852	7.557142857142857	185.5857142857143	140.0
412757860	1441073588	31.285608746239525	122.34869329462528	7.5285714285714285	185.64285714285714	140.0
412757860	1441073589	31.285579999999996	122.348693	7.5	185.7	140.0
412757860	1441073590	31.285549130198515	122.34869281149032	7.4714285714285715	184.17142857142858	139.57142857142858
412757860	1441073591	31.285516363633775	122.34869272392032	7.442857142857143	182.64285714285714	139.14285714285714
412757860	1441073592	31.285482155181167	122.34869271442804	7.414285714285715	181.11428571428573	138.7142857142857
412757860	1441073593	31.285446959716094	122.34869276015166	7.385714285714285	179.5857142857143	138.28571428571428
412757860	1441073594	31.285411232113926	122.34869283822935	7.357142857142857	178.05714285714285	137.85714285714286
412757860	1441073595	31.285375427250102	122.34869292579938	7.328571428571428	176.52857142857144	137.42857142857142
412757860	1441073596	31.28534	122.348693	7.3	175.0	137.0
412757860	1441073597	31.285305294871442	122.34869304313531	7.3	175.71666666666667	137.5
412757860	1441073598	31.2852712149016	122.34869305817257	7.3	176.43333333333334	138.0
412757860	1441073599	31.285237552759995	122.34869305324469	7.3	177.15000000000003	138.49999999999997
412757860	1441073600	31.285204101116186	122.3486930364847	7.3	177.86666666666667	139.0
412757860	1441073601	31.285170652639675	122.34869301602549	7.3	178.58333333333334	139.5
412757860	1441073602	31.285137000000002	122.348693	7.3	179.3	140.0
412757860	1441073603	31.285102948347912	122.34869299430844	7.3	179.475	139.0
412757860	1441073604	31.285068352759215	122.34869299592013	7.3	179.65000000000003	138.00000000000003
412757860	1441073605	31.285033080790903	122.34869299957177	7.3	179.82500000000002	137.0
412757860	1441073606	31.28499699999999	122.348693	7.3	180.0	136.0
412757860	1441073607	31.28496014163752	122.34869299455957	7.366666666666666	181.76666666666668	137.66666666666669
412757860	1441073608	31.2849231917305	122.34869299107777	7.433333333333334	183.53333333333336	139.33333333333334
412757860	1441073609	31.284886999999987	122.348693	7.5	185.30000000000004	141.0
412757860	1441073610	31.284852102423404	122.34869302415517	7.466666666666667	182.63333333333335	139.66666666666666
412757860	1441073611	31.28481778000366	122.3486930359063	7.433333333333334	179.96666666666667	138.33333333333334
412757860	1441073612	31.284783000000008	122.348693	7.4	177.3	137.0
412757860	1441073613	31.284747016400853	122.34869290189016	7.375	176.95000000000002	137.0
412757860	1441073614	31.284710230111475	122.34869280985997	7.35	176.6	137.0
412757860	1441073615	31.284673328766353	122.34869281289981	7.325	176.25	137.0
412757860	1441073616	31.284637000000004	122.348693	7.3	175.9	137.0
412757860	1441073617	31.284601734205477	122.34869336550008	7.3999999999999995	178.86666666666667	136.66666666666669
412757860	1441073618	31.284567232810165	122.34869352513756	7.5	181.83333333333334	136.33333333333334
412757860	1441073619	31.284533	122.348693	7.6	184.8	136.0
412757860	1441073620	31.28449862789022	122.34869142362267	7.592307692307692	184.64615384615385	136.0769230769231
412757860	1441073621	31.284464060313276	122.34868887932976	7.584615384615384	184.4923076923077	136.15384615384616
412757860	1441073622	31.284429329030903	122.34868556289234	7.576923076923077	184.33846153846156	136.23076923076925
412757860	1441073623	31.284394465804844	122.34868167008116	7.569230769230769	184.1846153846154	136.30769230769232
412757860	1441073624	31.28435950239686	122.3486773966668	7.561538461538461	184.03076923076924	136.3846153846154
412757860	1441073625	31.284324470568695	122.34867293841944	7.553846153846154	183.87692307692308	136.46153846153848
412757860	1441073626	31.28428940208217	122.34866849110897	7.546153846153846	183.72307692307695	136.53846153846155
412757860	1441073627	31.28425432869908	122.34866425050505	7.538461538461538	183.56923076923078	136.61538461538464
412757860	1441073628	31.284219282181276	122.34866041237703	7.530769230769231	183.41538461538462	136.6923076923077
412757860	1441073629	31.284184294290593	122.3486571724939	7.523076923076923	183.26153846153846	136.76923076923077
412757860	1441073630	31.284149396788923	122.34865472662443	7.515384615384615	183.10769230769233	136.84615384615384
412757860	1441073631	31.284114621438118	122.34865327053706	7.507692307692308	182.95384615384617	136.92307692307693
412757860	1441073632	31.284080000000003	122.34865299999998	7.5	182.8	137.0
412757860	1441073633	31.284045506601878	122.34865388126978	7.6	184.2	137.5
412757860	1441073634	31.284010884832785	122.34865496255817	7.7	185.6	138.00000000000003
412757860	1441073635	31.283975820647317	122.348655062567	7.800000000000001	187.00000000000003	138.5
412757860	1441073636	31.283939999999994	122.34865299999998	7.9	188.4	139.0
412757860	1441073637	31.28390325419776	122.34864798218311	7.800000000000001	187.00000000000003	138.33333333333334
412757860	1441073638	31.28386599595725	122.34864077092497	7.7	185.6	137.66666666666666
412757860	1441073639	31.283828783347666	122.34863251665303	7.6	184.2	137.0
412757860	1441073640	31.28379217443844	122.34862436979282	7.5	182.8	136.33333333333334
412757860	1441073641	31.283756727299245	122.34861748076789	7.4	181.4	135.66666666666666
412757860	1441073642	31.283723000000002	122.34861300000001	7.3	180.0	135.0
412757860	1441073643	31.28369125340282	122.3486116910254	7.3428571428571425	180.71428571428572	135.85714285714286
412757860	1441073644	31.283660559538312	122.34861276984411	7.385714285714285	181.42857142857144	136.7142857142857
412757860	1441073645	31.283629693229155	122.34861506557354	7.428571428571428	182.14285714285714	137.57142857142858
412757860	1441073646	31.28359742929802	122.34861740733263	7.4714285714285715	182.85714285714283	138.42857142857144
412757860	1441073647	31.28356254256762	122.34861862424162	7.514285714285714	183.57142857142856	139.2857142857143
412757860	1441073648	31.283523807860757	122.34861754542261	7.557142857142857	184.28571428571428	140.14285714285714
412757860	1441073649	31.283479999999994	122.34861300000001	7.6	185.0	141.0
412757860	1441073650	31.283431157299578	122.34860456319855	7.566666666666666	183.73333333333332	140.66666666666669
412757860	1441073651	31.283382372041373	122.34859479463114	7.533333333333333	182.46666666666667	140.33333333333331
412757860	1441073652	31.283340000000006	122.34858700000001	7.5	181.2	140.0
412757860	1441073653	31.283308603833543	122.3485836307072	7.5	181.975	140.0
412757860	1441073654	31.283285573730737	122.34858372098243	7.5	182.75	140.0
412757860	1441073655	31.283266506762555	122.34858545076597	7.5	183.525	140.0
412757860	1441073656	31.28324699999999	122.34858700000001	7.5	184.3	140.0
412757860	1441073657	31.283223488414695	122.34858690347819	7.49	183.97	139.4
412757860	1441073658	31.283195758581186	122.34858511539595	7.48	183.64000000000001	138.79999999999998
412757860	1441073659	31.283164434974623	122.34858194479915	7.47	183.31000000000003	138.20000000000002
412757860	1441073660	31.28313014207017	122.34857770073349	7.46	182.98000000000002	137.6
412757860	1441073661	31.283093504342997	122.34857269224439	7.45	182.65	137.0
412757860	1441073662	31.283055146268296	122.34856722837678	7.44	182.32000000000002	136.4
412757860	1441073663	31.283015692321307	122.34856161817511	7.430000000000001	181.99	135.8
412757860	1441073664	31.282975766977348	122.34855617068308	7.42	181.66000000000003	135.20000000000002
412757860	1441073665	31.282935994711774	122.3485511949439	7.41	181.33	134.6
412757860	1441073666	31.282897000000006	122.348547	7.4	181.0	134.0
412757860	1441073667	31.28285927711456	122.34854382590981	7.380000000000001	180.47000000000003	134.2
412757860	1441073668	31.28282279951623	122.34854163679721	7.36	179.94	134.4
412757860	1441073669	31.28278741046281	122.34854032780278	7.34	179.41	134.60000000000002
412757860	1441073670	31.282752953212114	122.3485397940673	7.32	178.88	134.8
412757860	1441073671	31.28271927102191	122.34853993073179	7.300000000000001	178.35	135.0
412757860	1441073672	31.282686207149975	122.3485406329374	7.28	177.82000000000002	135.20000000000002
412757860	1441073673	31.28265360485406	122.34854179582547	7.26	177.29	135.40000000000003
412757860	1441073674	31.282621307391917	122.34854331453751	7.24	176.76	135.60000000000002
412757860	1441073675	31.282589158021313	122.34854508421508	7.220000000000001	176.23	135.8
412757860	1441073676	31.282557000000004	122.348547	7.2	175.7	136.0
412757860	1441073677	31.28252470275575	122.34854897359452	7.195	175.68499999999997	136.0
412757860	1441073678	31.282492240396394	122.3485509829425	7.19	175.67	136.0
412757860	1441073679	31.28245961319981	122.3485530225483	7.1850000000000005	175.655	136.0
412757860	1441073680	31.28242682144381	122.34855508691619	7.18	175.64	136.0
412757860	1441073681	31.2823938654063	122.34855717055055	7.175	175.625	136.0
412757860	1441073682	31.282360745365075	122.34855926795565	7.17	175.60999999999999	136.0
412757860	1441073683	31.28232746159802	122.34856137363585	7.165	175.595	136.0
412757860	1441073684	31.282294014382998	122.34856348209551	7.16	175.57999999999998	136.0
412757860	1441073685	31.28226040399786	122.34856558783896	7.155	175.565	136.0
412757860	1441073686	31.282226630720434	122.34856768537055	7.15	175.54999999999998	136.0
412757860	1441073687	31.282192694828606	122.34856976919467	7.145	175.535	136.0
412757860	1441073688	31.28215859660022	122.34857183381571	7.14	175.52	136.0
412757860	1441073689	31.28212433631313	122.34857387373802	7.135	175.505	136.0
412757860	1441073690	31.282089914245205	122.348575883466	7.13	175.49	136.0
412757860	1441073691	31.282055330674304	122.34857785750405	7.125	175.475	136.0
412757860	1441073692	31.282020585878254	122.34857979035657	7.12	175.46	136.0
412757860	1441073693	31.281985680134948	122.34858167652801	7.114999999999999	175.445	136.0
412757860	1441073694	31.28195061372223	122.34858351052279	7.109999999999999	175.43	136.0
412757860	1441073695	31.281915386917966	122.34858528684529	7.1049999999999995	175.415	136.0
412757860	1441073696	31.281879999999997	122.34858700000001	7.1	175.4	136.0
412757860	1441073697	31.281844460863006	122.34858864292451	7.119999999999999	175.60000000000002	136.2
412757860	1441073698	31.281808807868764	122.348590202289	7.14	175.8	136.4
412757860	1441073699	31.281773086995912	122.34859166319677	7.16	176.0	136.6
412757860	1441073700	31.28173734422303	122.34859301075117	7.18	176.20000000000002	136.8
412757860	1441073701	31.281701625528733	122.34859423005561	7.199999999999999	176.4	137.0
412757860	1441073702	31.281665976891627	122.34859530621351	7.22	176.6	137.20000000000002
412757860	1441073703	31.281630444290325	122.3485962243283	7.24	176.79999999999998	137.4
412757860	1441073704	31.281595073703443	122.34859696950346	7.26	177.0	137.60000000000002
412757860	1441073705	31.281559911109582	122.34859752684241	7.279999999999999	177.20000000000002	137.8
412757860	1441073706	31.281525002487367	122.34859788144874	7.3	177.4	138.00000000000003
412757860	1441073707	31.2814903938154	122.34859801842592	7.32	177.6	138.20000000000002
412757860	1441073708	31.28145613107229	122.3485979228775	7.34	177.8	138.4
412757860	1441073709	31.28142226023666	122.34859757990709	7.359999999999999	178.00000000000003	138.6
412757860	1441073710	31.281388827287124	122.34859697461823	7.38	178.20000000000002	138.79999999999998
412757860	1441073711	31.281355878202294	122.34859609211453	7.4	178.4	139.0
412757860	1441073712	31.281323458960774	122.34859491749961	7.42	178.60000000000002	139.2
412757860	1441073713	31.281291615541193	122.34859343587706	7.4399999999999995	178.8	139.4
412757860	1441073714	31.281260393922118	122.34859163235053	7.46	179.0	139.6
412757860	1441073715	31.281229840082187	122.34858949202363	7.48	179.2	139.8
412757860	1441073716	31.281200000000002	122.34858700000001	7.5	179.4	140.0
412757860	1441073717	31.28117085549796	122.34858415557474	7.515384615384615	180.1846153846154	140.15384615384616
412757860	1441073718	31.281142131773706	122.34858101480867	7.530769230769231	180.9692307692308	140.30769230769232
412757860	1441073719	31.281113489868726	122.3485776479541	7.546153846153846	181.75384615384615	140.46153846153845
412757860	1441073720	31.281084590824474	122.34857412526318	7.561538461538461	182.53846153846155	140.6153846153846
412757860	1441073721	31.281055095682426	122.34857051698812	7.576923076923077	183.32307692307694	140.76923076923077
412757860	1441073722	31.281024665484004	122.34856689338099	7.592307692307692	184.1076923076923	140.92307692307693
412757860	1441073723	31.280992961270705	122.34856332469396	7.607692307692308	184.8923076923077	141.07692307692307
412757860	1441073724	31.28095964408397	122.34855988117899	7.6230769230769235	185.67692307692306	141.23076923076923
412757860	1441073725	31.280924374965295	122.34855663308805	7.638461538461539	186.46153846153845	141.3846153846154
412757860	1441073726	31.280886814956116	122.34855365067301	7.653846153846154	187.24615384615385	141.53846153846155
412757860	1441073727	31.280846625097873	122.34855100418562	7.6692307692307695	188.0307692307692	141.69230769230768
412757860	1441073728	31.280803466432022	122.34854876387746	7.684615384615385	188.8153846153846	141.84615384615384
412757860	1441073729	31.280757000000005	122.348547	7.7	189.6	142.0
412757860	1441073730	31.280707725194276	122.34854584689845	7.733333333333333	189.23333333333335	142.0
412757860	1441073731	31.28065949481162	122.3485456952937	7.766666666666667	188.86666666666665	142.0
412757860	1441073732	31.280616999999985	122.348547	7.8	188.5	142.0
412757860	1441073733	31.280583506916383	122.34854976460899	7.725	187.525	141.75
412757860	1441073734	31.280556581753824	122.34855218782346	7.65	186.55	141.5
412757860	1441073735	31.28053236571438	122.34855201712571	7.575	185.575	141.25000000000003
412757860	1441073736	31.280507	122.348547	7.5	184.6	141.0
412757860	1441073737	31.280477277040852	122.34853587115839	7.566666666666666	185.56666666666666	141.66666666666666
412757860	1441073738	31.280442594182396	122.34852131421367	7.633333333333334	186.53333333333333	142.33333333333334
412757860	1441073739	31.280402999999986	122.348507	7.7	187.5	143.0
412757860	1441073740	31.280358978800855	122.34849577630821	7.633333333333334	185.93333333333334	142.0
412757860	1441073741	31.280312757814386	122.34848719877499	7.566666666666666	184.36666666666665	141.0
412757860	1441073742	31.280267000000002	122.34848	7.5	182.8	140.0
412757860	1441073743	31.280223871494435	122.34847313589204	7.514285714285714	183.05	140.14285714285714
412757860	1441073744	31.280183551144617	122.34846645559136	7.5285714285714285	183.3	140.28571428571428
412757860	1441073745	31.280145720975	122.34846003154593	7.542857142857143	183.55	140.42857142857142
412757860	1441073746	31.28011006301006	122.34845393620367	7.557142857142857	183.8	140.57142857142856
412757860	1441073747	31.280076259274253	122.3484482420125	7.571428571428571	184.05	140.71428571428572
412757860	1441073748	31.280043991792066	122.34844302142035	7.585714285714285	184.3	140.85714285714286
412757860	1441073749	31.280012942587962	122.34843834687524	7.6	184.55	140.99999999999997
412757860	1441073750	31.279982793686436	122.34843429082505	7.614285714285715	184.8	141.14285714285714
412757860	1441073751	31.279953227111907	122.34843092571779	7.628571428571429	185.05	141.28571428571428
412757860	1441073752	31.279923924888873	122.34842832400135	7.642857142857143	185.3	141.42857142857142
412757860	1441073753	31.27989456904174	122.34842655812356	7.6571428571428575	185.55	141.57142857142858
412757860	1441073754	31.279864841594975	122.34842570053232	7.671428571428572	185.8	141.7142857142857
412757860	1441073755	31.279834424572933	122.34842582367527	7.685714285714286	186.05	141.85714285714286
412757860	1441073756	31.279803000000005	122.34842700000002	7.7	186.3	142.0
412757860	1441073757	31.279770009114632	122.34842891037815	7.7	186.36666666666667	142.33333333333331
412757860	1441073758	31.279733930011638	122.34842966937917	7.7	186.43333333333334	142.66666666666669
412757860	1441073759	31.279693	122.34842700000002	7.7	186.5	143.0
412757860	1441073760	31.279646549810586	122.34841952703502	7.666666666666667	186.1	141.66666666666666
412757860	1441073761	31.27959828386307	122.34840948245075	7.633333333333333	185.70000000000002	140.33333333333334
412757860	1441073762	31.279553000000003	122.34840000000001	7.6	185.30000000000004	139.0
412757860	1441073763	31.279514409971	122.34839359361135	7.6	185.15714285714287	139.14285714285717
412757860	1441073764	31.279481881150783	122.34839029794364	7.6	185.01428571428573	139.28571428571428
412757860	1441073765	31.27945369482006	122.34838952784082	7.6	184.87142857142857	139.42857142857142
412757860	1441073766	31.279428132259266	122.34839069814834	7.6	184.72857142857146	139.57142857142858
412757860	1441073767	31.279403474748765	122.34839322371266	7.6	184.58571428571432	139.71428571428572
412757860	1441073768	31.279378003568898	122.34839651938078	7.6	184.44285714285715	139.85714285714283
412757860	1441073769	31.27935	122.34840000000001	7.6	184.3	140.0
412757860	1441073770	31.279318241331215	122.3484028693051	7.6	185.43333333333334	140.66666666666666
412757860	1441073771	31.279283488886854	122.34840348658035	7.6	186.56666666666666	141.33333333333334
412757860	1441073772	31.279247	122.34840000000001	7.6	187.70000000000002	142.0
412757860	1441073773	31.279209894086442	122.34839137057504	7.5249999999999995	186.225	141.5
412757860	1441073774	31.27917273889406	122.34837981065097	7.449999999999999	184.75	140.99999999999997
412757860	1441073775	31.279135964254415	122.34836834540268	7.375	183.27500000000003	140.5
412757860	1441073776	31.279099999999993	122.34836	7.3	181.8	140.0
412757860	1441073777	31.279065117894376	122.34835691314477	7.366666666666666	182.9666666666667	139.0
412757860	1441073778	31.279030957422645	122.34835767768297	7.433333333333334	184.13333333333335	138.0
412757860	1441073779	31.278997000000004	122.34836	7.5	185.30000000000004	137.0
412757860	1441073780	31.278962819536858	122.34836196917763	7.5	185.28000000000003	137.3
412757860	1441073781	31.278928359924326	122.3483632050722	7.5	185.26000000000002	137.6
412757860	1441073782	31.278893657548714	122.34836371023334	7.5	185.24	137.9
412757860	1441073783	31.278858748796342	122.34836348721076	7.5	185.22	138.20000000000002
412757860	1441073784	31.278823670053423	122.34836253855414	7.5	185.20000000000002	138.49999999999997
412757860	1441073785	31.278788457706277	122.34836086681318	7.5	185.18	138.79999999999998
412757860	1441073786	31.27875314814112	122.3483584745376	7.5	185.16	139.1
412757860	1441073787	31.278717777744202	122.34835536427708	7.5	185.14	139.4
412757860	1441073788	31.27868238290175	122.34835153858133	7.5	185.11999999999998	139.7
412757860	1441073789	31.278646999999996	122.348347	7.5	185.1	140.0
412757860	1441073790	31.278611666269235	122.3483418225602	7.4714285714285715	183.74285714285713	139.85714285714283
412757860	1441073791	31.2785764223162	122.34833636619838	7.442857142857143	182.38571428571427	139.71428571428572
412757860	1441073792	31.278541309591798	122.34833106232777	7.414285714285715	181.0285714285714	139.57142857142858
412757860	1441073793	31.278506369546967	122.34832634236098	7.385714285714285	179.67142857142858	139.42857142857142
412757860	1441073794	31.278471643632706	122.34832263770997	7.357142857142857	178.31428571428572	139.28571428571428
412757860	1441073795	31.278437173300052	122.34832037978606	7.328571428571428	176.95714285714286	139.14285714285717
412757860	1441073796	31.27840299999999	122.34832	7.3	175.6	139.0
412757860	1441073797	31.278368806783316	122.34832139481456	7.5	180.4	139.66666666666666
412757860	1441073798	31.27833284310004	122.34832232090429	7.7	185.20000000000002	140.33333333333334
412757860	1441073799	31.278292999999987	122.34832	7.9	190.0	141.0
412757860	1441073800	31.27824820169226	122.34831266225689	7.833333333333334	188.96666666666667	141.0
412757860	1441073801	31.27820150502339	122.34830257150823	7.766666666666667	187.93333333333334	141.0
412757860	1441073802	31.27815700000001	122.34829299999998	7.7	186.9	141.0
412757860	1441073803	31.27811789210619	122.34828657155643	7.685714285714286	186.67142857142858	140.85714285714286
412757860	1441073804	31.278083848732514	122.34828331634095	7.671428571428572	186.44285714285715	140.71428571428572
412757860	1441073805	31.278053652745783	122.34828261610416	7.6571428571428575	186.21428571428572	140.57142857142856
412757860	1441073806	31.27802608701265	122.34828385259814	7.642857142857142	185.9857142857143	140.42857142857144
412757860	1441073807	31.277999934399627	122.34828640757611	7.628571428571428	185.75714285714287	140.28571428571428
412757860	1441073808	31.277973977773232	122.34828966279193	7.614285714285714	185.52857142857147	140.14285714285714
412757860	1441073809	31.277947	122.34829299999998	7.6	185.30000000000004	140.0
412757860	1441073810	31.27791800457547	122.34829587756252	7.557142857142857	184.61428571428573	140.0
412757860	1441073811	31.277886877511012	122.34829806027126	7.514285714285714	183.92857142857144	140.0
412757860	1441073812	31.277853725446914	122.34829938952568	7.4714285714285715	183.24285714285716	140.0
412757860	1441073813	31.27781865502348	122.34829970672547	7.428571428571428	182.55714285714285	140.0
412757860	1441073814	31.27778177288102	122.34829885327075	7.385714285714285	181.87142857142857	140.0
412757860	1441073815	31.277743185659798	122.34829667056196	7.3428571428571425	181.18571428571428	140.0
412757860	1441073816	31.277703000000002	122.34829299999998	7.3	180.5	140.0
412757860	1441073817	31.277661441566458	122.34828778553168	7.4	182.13333333333333	140.5
412757860	1441073818	31.277619212122367	122.34828138128634	7.5	183.76666666666668	141.0
412757860	1441073819	31.27757713245563	122.34827424393798	7.6	185.4	141.5
412757860	1441073820	31.27753602335425	122.34826683015962	7.7	187.03333333333333	142.0
412757860	1441073821	31.277496705606307	122.34825959662332	7.800000000000001	188.66666666666666	142.50000000000003
412757860	1441073822	31.27746	122.34825300000001	7.9	190.3	143.0
412757860	1441073823	31.277426458673677	122.34824739195258	7.828571428571429	188.98571428571432	142.42857142857144
412757860	1441073824	31.27739555916581	122.3482427041144	7.757142857142857	187.67142857142858	141.85714285714286
412757860	1441073825	31.277366510364946	122.34823876311181	7.685714285714286	186.3571428571429	141.2857142857143
412757860	1441073826	31.27733852115953	122.3482353955717	7.614285714285715	185.04285714285714	140.71428571428572
412757860	1441073827	31.277310800437977	122.34823242812132	7.542857142857144	183.72857142857146	140.14285714285714
412757860	1441073828	31.27728255708867	122.34822968738814	7.4714285714285715	182.4142857142857	139.57142857142858
412757860	1441073829	31.277252999999998	122.34822699999998	7.4	181.1	139.0
412757860	1441073830	31.277221525050678	122.34822424471702	7.414285714285715	181.4142857142857	139.2857142857143
412757860	1441073831	31.277188276080945	122.34822150882788	7.428571428571429	181.72857142857143	139.57142857142858
412757860	1441073832	31.277153583921486	122.34821893175311	7.442857142857143	182.04285714285714	139.85714285714286
412757860	1441073833	31.277117779402985	122.34821665291301	7.457142857142857	182.35714285714286	140.14285714285714
412757860	1441073834	31.277081193356096	122.34821481172764	7.4714285714285715	182.67142857142858	140.42857142857144
412757860	1441073835	31.27704415661155	122.3482135476168	7.485714285714286	182.9857142857143	140.71428571428572
412757860	1441073836	31.277007000000005	122.348213	7.5	183.3	141.0
412757860	1441073837	31.276970012897728	122.34821315828516	7.466666666666667	182.76666666666668	140.33333333333334
412757860	1441073838	31.27693331886308	122.34821341183454	7.433333333333334	182.23333333333335	139.66666666666666
412757860	1441073839	31.276897	122.348213	7.4	181.7	139.0
412757860	1441073840	31.276861108763775	122.34821133533555	7.414285714285715	182.0142857142857	138.57142857142858
412757860	1441073841	31.276825579014982	122.34820852319957	7.428571428571429	182.32857142857142	138.14285714285714
412757860	1441073842	31.27679031496557	122.34820484215116	7.442857142857143	182.64285714285714	137.71428571428572
412757860	1441073843	31.2767552208274	122.34820057074896	7.457142857142857	182.95714285714286	137.2857142857143
412757860	1441073844	31.276720200812438	122.34819598755122	7.4714285714285715	183.27142857142857	136.8571428571429
412757860	1441073845	31.276685159132644	122.34819137111575	7.485714285714286	183.5857142857143	136.42857142857144
412757860	1441073846	31.276649999999993	122.34818700000001	7.5	183.9	136.0
412757860	1441073847	31.27661464682672	122.34818310113671	7.493103448275862	183.79655172413794	136.1724137931035
412757860	1441073848	31.2765790998259	122.34817969496102	7.4862068965517246	183.69310344827588	136.34482758620692
412757860	1441073849	31.2765433784108	122.34817675028378	7.479310344827586	183.5896551724138	136.51724137931038
412757860	1441073850	31.276507501994686	122.34817423591586	7.472413793103448	183.48620689655175	136.6896551724138
412757860	1441073851	31.27647148999078	122.34817212066818	7.4655172413793105	183.38275862068966	136.86206896551727
412757860	1441073852	31.27643536181239	122.34817037335173	7.458620689655173	183.2793103448276	137.0344827586207
412757860	1441073853	31.2763991368727	122.34816896277749	7.451724137931034	183.17586206896553	137.20689655172416
412757860	1441073854	31.276362834585	122.34816785775652	7.444827586206896	183.07241379310346	137.3793103448276
412757860	1441073855	31.276326474362534	122.34816702709993	7.437931034482759	182.9689655172414	137.55172413793105
412757860	1441073856	31.27629007561851	122.34816643961886	7.431034482758621	182.86551724137934	137.72413793103448
412757860	1441073857	31.276253657766194	122.34816606412448	7.424137931034482	182.76206896551727	137.89655172413796
412757860	1441073858	31.276217240218813	122.34816586942804	7.417241379310345	182.65862068965518	138.0689655172414
412757860	1441073859	31.2761808423896	122.34816582434087	7.410344827586207	182.55517241379312	138.24137931034485
412757860	1441073860	31.276144483691798	122.34816589767425	7.403448275862069	182.45172413793105	138.41379310344828
412757860	1441073861	31.27610818353864	122.3481660582396	7.396551724137931	182.34827586206896	138.58620689655174
412757860	1441073862	31.276071961343394	122.34816627484831	7.389655172413793	182.2448275862069	138.75862068965517
412757860	1441073863	31.27603583651928	122.34816651631193	7.382758620689655	182.14137931034483	138.93103448275863
412757860	1441073864	31.27599982847955	122.34816675144194	7.375862068965517	182.03793103448277	139.10344827586206
412757860	1441073865	31.275963956637426	122.34816694904995	7.368965517241379	181.9344827586207	139.27586206896552
412757860	1441073866	31.27592824040618	122.34816707794758	7.362068965517241	181.83103448275864	139.44827586206895
412757860	1441073867	31.275892699199062	122.34816710694648	7.355172413793103	181.72758620689658	139.6206896551724
412757860	1441073868	31.27585735242929	122.34816700485841	7.348275862068966	181.6241379310345	139.79310344827587
412757860	1441073869	31.275822219510154	122.34816674049512	7.341379310344827	181.52068965517245	139.96551724137933
412757860	1441073870	31.275787319854857	122.34816628266839	7.334482758620689	181.41724137931038	140.13793103448276
412757860	1441073871	31.27575267287668	122.34816560019013	7.327586206896552	181.3137931034483	140.31034482758622
412757860	1441073872	31.275718297988863	122.3481646618722	7.320689655172414	181.21034482758623	140.48275862068965
412757860	1441073873	31.27568421460465	122.34816343652653	7.313793103448276	181.10689655172416	140.6551724137931
412757860	1441073874	31.27565044213728	122.34816189296514	7.3068965517241375	181.0034482758621	140.82758620689657
412757860	1441073875	31.275616999999993	122.34816	7.3	180.9	141.0
412757860	1441073876	31.27558389654868	122.34815773386123	7.314285714285714	181.21904761904764	141.04761904761907
412757860	1441073877	31.27555109590979	122.34815510045108	7.328571428571428	181.53809523809525	141.0952380952381
412757860	1441073878	31.275518551152388	122.34815211308985	7.3428571428571425	181.8571428571429	141.14285714285717
412757860	1441073879	31.27548621534557	122.34814878509782	7.357142857142857	182.1761904761905	141.19047619047618
412757860	1441073880	31.2754540415584	122.3481451297952	7.371428571428571	182.4952380952381	141.23809523809524
412757860	1441073881	31.27542198285998	122.3481411605023	7.385714285714285	182.81428571428575	141.28571428571428
412757860	1441073882	31.275389992319347	122.34813689053927	7.3999999999999995	183.13333333333335	141.33333333333334
412757860	1441073883	31.275358023005605	122.34813233322635	7.414285714285714	183.452380952381	141.3809523809524
412757860	1441073884	31.275326027987806	122.34812750188377	7.428571428571428	183.7714285714286	141.42857142857142
412757860	1441073885	31.275293960335034	122.34812240983167	7.442857142857142	184.0904761904762	141.47619047619048
412757860	1441073886	31.27526177311635	122.34811707039026	7.457142857142857	184.40952380952382	141.52380952380952
412757860	1441073887	31.275229419400826	122.3481114968797	7.4714285714285715	184.72857142857143	141.57142857142858
412757860	1441073888	31.275196852257533	122.34810570262019	7.485714285714286	185.04761904761907	141.61904761904762
412757860	1441073889	31.275164024755536	122.34809970093187	7.5	185.36666666666667	141.66666666666666
412757860	1441073890	31.27513088996392	122.3480935051349	7.514285714285714	185.68571428571428	141.71428571428572
412757860	1441073891	31.275097400951744	122.34808712854944	7.5285714285714285	186.00476190476192	141.76190476190476
412757860	1441073892	31.27506351078807	122.34808058449563	7.542857142857143	186.32380952380953	141.80952380952382
412757860	1441073893	31.27502917254198	122.34807388629366	7.557142857142857	186.64285714285714	141.85714285714286
412757860	1441073894	31.274994339282568	122.34806704726361	7.571428571428571	186.96190476190478	141.9047619047619
412757860	1441073895	31.274958964078884	122.34806008072569	7.585714285714285	187.28095238095239	141.95238095238093
412757860	1441073896	31.274923	122.34805299999998	7.6	187.60000000000002	142.0
412757860	1441073897	31.274886449468724	122.34804583956392	7.58	187.18	141.79999999999998
412757860	1441073898	31.27484951232272	122.34803871852381	7.56	186.76000000000002	141.6
412757860	1441073899	31.27481243775341	122.34803177714299	7.54	186.34	141.4
412757860	1441073900	31.274775474952232	122.34802515568451	7.52	185.92000000000002	141.2
412757860	1441073901	31.274738873110657	122.34801899441113	7.5	185.5	140.99999999999997
412757860	1441073902	31.274702881420204	122.34801343358535	7.48	185.08	140.79999999999998
412757860	1441073903	31.274667749072375	122.34800861346939	7.46	184.66000000000003	140.6
412757860	1441073904	31.274633725258717	122.34800467432532	7.44	184.24	140.4
412757860	1441073905	31.274601059170752	122.34800175641494	7.42	183.82000000000002	140.2
412757860	1441073906	31.27457	122.348	7.4	183.4	140.0
412757860	1441073907	31.274540094867397	122.34799943044044	7.433333333333334	183.83333333333334	139.66666666666666
412757860	1441073908	31.27450808261145	122.34799961348969	7.466666666666667	184.26666666666665	139.33333333333334
412757860	1441073909	31.274469999999997	122.348	7.5	184.7	139.0
412757860	1441073910	31.274423857959647	122.34800015605285	7.433333333333334	183.49999999999997	138.66666666666669
412757860	1441073911	31.274375564052594	122.34800010864451	7.366666666666666	182.3	138.33333333333331
412757860	1441073912	31.27433299999999	122.348	7.3	181.1	138.0
412757860	1441073913	31.27430178694886	122.34799994425742	7.3	181.4	137.74999999999997
412757860	1441073914	31.274278503748587	122.34799994320743	7.3	181.7	137.5
412757860	1441073915	31.27425746867404	122.34799997055374	7.3	182.0	137.25
412757860	1441073916	31.274232999999988	122.348	7.3	182.3	137.0
412757860	1441073917	31.274201076181615	122.34800001125075	7.3	180.8	137.0
412757860	1441073918	31.2741643163958	122.34800000801428	7.3	179.3	137.0
412757860	1441073919	31.274126999999996	122.348	7.3	177.8	137.0
412757860	1441073920	31.274092498769182	122.3479999952735	7.266666666666667	177.96666666666667	136.33333333333334
412757860	1441073921	31.27406055414836	122.34799999532478	7.233333333333333	178.13333333333333	135.66666666666666
412757860	1441073922	31.27403	122.348	7.2	178.3	135.0
412757860	1441073923	31.27399974570072	122.34800000871002	7.214285714285714	178.44285714285715	134.85714285714286
412757860	1441073924	31.273969002683906	122.34800001912501	7.228571428571429	178.5857142857143	134.71428571428572
412757860	1441073925	31.273937057897083	122.34800002848004	7.242857142857143	178.72857142857146	134.57142857142858
412757860	1441073926	31.27390319828779	122.34800003401008	7.257142857142857	178.87142857142857	134.42857142857144
412757860	1441073927	31.273866710803524	122.34800003295011	7.271428571428571	179.01428571428573	134.28571428571428
412757860	1441073928	31.27382688239176	122.3480000225351	7.285714285714286	179.15714285714287	134.14285714285717
412757860	1441073929	31.273783000000005	122.348	7.3	179.3	134.0
412757860	1441073930	31.27373535433793	122.34799996880108	7.266666666666667	178.23333333333332	136.0
412757860	1441073931	31.273688251164216	122.34799995728001	7.233333333333333	177.16666666666669	138.0
412757860	1441073932	31.273646999999993	122.348	7.2	176.1	140.0
412757860	1441073933	31.273615289962354	122.34800010957812	7.275	178.025	139.75
412757860	1441073934	31.273590328552086	122.34800021084673	7.35	179.95	139.5
412757860	1441073935	31.273567702865794	122.34800020669199	7.425	181.875	139.25
412757860	1441073936	31.273543000000004	122.348	7.5	183.8	139.0
412757860	1441073937	31.273512833003398	122.34799959759916	7.4	181.33333333333334	138.00000000000003
412757860	1441073938	31.27347791873351	122.34799942208635	7.3	178.8666666666667	137.0
412757860	1441073939	31.273440000000008	122.348	7.2	176.4	136.0
412757860	1441073940	31.273400584460735	122.34800170828743	7.207692307692308	176.75384615384615	136.3846153846154
412757860	1441073941	31.273360239165896	122.34800432553463	7.2153846153846155	177.1076923076923	136.76923076923077
412757860	1441073942	31.27331929601382	122.34800748073785	7.223076923076923	177.46153846153848	137.15384615384616
412757860	1441073943	31.273278086902835	122.34801080289405	7.230769230769231	177.81538461538463	137.53846153846158
412757860	1441073944	31.273236943731405	122.34801392100086	7.2384615384615385	178.16923076923078	137.92307692307693
412757860	1441073945	31.273196198397976	122.34801646405658	7.246153846153846	178.52307692307693	138.30769230769232
412757860	1441073946	31.27315618280105	122.34801806106026	7.253846153846154	178.8769230769231	138.6923076923077
412757860	1441073947	31.273117228839173	122.34801834101148	7.2615384615384615	179.23076923076925	139.0769230769231
412757860	1441073948	31.273079668410844	122.34801693291044	7.269230769230769	179.5846153846154	139.46153846153845
412757860	1441073949	31.273043833414544	122.34801346575776	7.276923076923077	179.93846153846155	139.84615384615387
412757860	1441073950	31.27301005574856	122.34800756855438	7.2846153846153845	180.29230769230773	140.23076923076923
412757860	1441073951	31.272978667311097	122.34799887030144	7.292307692307692	180.64615384615388	140.61538461538464
412757860	1441073952	31.272949999999987	122.347987	7.3	181.0	141.0
412757860	1441073953	31.272924039150674	122.34797209636493	7.375	182.10000000000002	141.0
412757860	1441073954	31.27289938385012	122.34795633696575	7.449999999999999	183.20000000000002	141.0
412757860	1441073955	31.272874286624244	122.3479424090842	7.5249999999999995	184.3	141.0
412757860	1441073956	31.27284699999999	122.347933	7.6	185.4	141.0
412757860	1441073957	31.27281623839332	122.34792984297907	7.6	185.4	140.66666666666669
412757860	1441073958	31.272782563774012	122.34793085524171	7.6	185.4	140.33333333333331
412757860	1441073959	31.272746999999985	122.347933	7.6	185.4	140.0
412757860	1441073960	31.272710488991176	122.34793387523239	7.5	184.16666666666666	140.33333333333331
412757860	1441073961	31.27267364491481	122.34793361796864	7.3999999999999995	182.93333333333334	140.66666666666669
412757860	1441073962	31.272636999999996	122.347933	7.3	181.7	141.0
412757860	1441073963	31.2726009918424	122.3479326469154	7.275	180.575	140.5
412757860	1441073964	31.272565679504076	122.34793259949865	7.25	179.45	140.0
412757860	1441073965	31.272531027413727	122.34793275233254	7.225	178.325	139.5
412757860	1441073966	31.27249700000001	122.347933	7.2	177.2	139.0
412757860	1441073967	31.27246351316916	122.34793322753464	7.333333333333333	179.56666666666666	139.0
412757860	1441073968	31.272430288737787	122.3479332817724	7.466666666666667	181.93333333333334	139.0
412757860	1441073969	31.272396999999994	122.347933	7.6	184.3	139.0
412757860	1441073970	31.272363384549443	122.3479322635995	7.55	183.47	138.8
412757860	1441073971	31.272329437177863	122.3479311303339	7.5	182.64000000000001	138.6
412757860	1441073972	31.27229521697653	122.34792970206122	7.449999999999999	181.81	138.4
412757860	1441073973	31.2722607830367	122.3479280806394	7.3999999999999995	180.98000000000002	138.20000000000002
412757860	1441073974	31.272226194449622	122.34792636792618	7.35	180.14999999999998	138.00000000000003
412757860	1441073975	31.27219151030656	122.34792466577913	7.3	179.32	137.8
412757860	1441073976	31.272156789698787	122.34792307605576	7.25	178.48999999999998	137.6
412757860	1441073977	31.272122091717588	122.3479217006134	7.199999999999999	177.66	137.4
412757860	1441073978	31.272087475454235	122.34792064130913	7.1499999999999995	176.82999999999998	137.20000000000002
412757860	1441073979	31.272053000000003	122.34791999999999	7.1	176.0	137.0
412757860	1441073980	31.272018687060804	122.34791981918683	7.2	178.26666666666665	137.66666666666666
412757860	1441073981	31.271984408801103	122.34791990394645	7.3	180.53333333333333	138.33333333333334
412757860	1441073982	31.27194999999999	122.34791999999999	7.4	182.8	139.0
412757860	1441073983	31.271915377390258	122.34791992476293	7.375	182.425	138.5
412757860	1441073984	31.271880785519503	122.34791978242694	7.35	182.05	138.00000000000003
412757860	1441073985	31.271846550889002	122.34791974887754	7.325	181.675	137.5
412757860	1441073986	31.271813	122.34791999999999	7.3	181.3	137.0
412757860	1441073987	31.27178034942665	122.34792066781642	7.31	180.86	136.79999999999998
412757860	1441073988	31.27174837603433	122.34792170889729	7.32	180.42000000000002	136.6
412757860	1441073989	31.271716746761307	122.34792303595022	7.33	179.98000000000002	136.4
412757860	1441073990	31.271685128545748	122.34792456168296	7.34	179.54000000000002	136.2
412757860	1441073991	31.271653188325896	122.34792619880334	7.35	179.1	136.0
412757860	1441073992	31.271620593040005	122.34792786001928	7.36	178.66	135.8
412757860	1441073993	31.271587009626245	122.34792945803875	7.37	178.22	135.60000000000002
412757860	1441073994	31.27155210502285	122.34793090556988	7.38	177.78	135.4
412757860	1441073995	31.27151554616803	122.34793211532084	7.390000000000001	177.34	135.2
412757860	1441073996	31.27147699999999	122.347933	7.4	176.9	135.0
412757860	1441073997	31.271436418929394	122.34793350197671	7.383333333333334	177.85	135.16666666666666
412757860	1441073998	31.271394897256553	122.34793368226416	7.366666666666667	178.8	135.33333333333334
412757860	1441073999	31.27135381475433	122.34793363153635	7.35	179.75000000000003	135.50000000000003
412757860	1441074000	31.271314551195577	122.34793344046724	7.333333333333333	180.70000000000002	135.66666666666669
412757860	1441074001	31.271278486353168	122.34793319973056	7.316666666666666	181.65	135.83333333333334
412757860	1441074002	31.271247000000002	122.347933	7.3	182.6	136.0
412757860	1441074003	31.271220777613113	122.34793290968955	7.25	181.45	135.75
412757860	1441074004	31.27119772748587	122.34793290817514	7.199999999999999	180.29999999999998	135.50000000000003
412757860	1441074005	31.271175063615715	122.34793295257316	7.1499999999999995	179.15	135.25
412757860	1441074006	31.27115	122.347933	7.1	178.0	135.0
412757860	1441074007	31.271120137648946	122.34793301751213	7.133333333333333	178.26666666666668	135.66666666666666
412757860	1441074008	31.271084625624127	122.34793301192646	7.166666666666667	178.53333333333333	136.33333333333334
412757860	1441074009	31.27104299999999	122.347933	7.2	178.8	137.0
412757860	1441074010	31.27099576713702	122.34793299501759	7.266666666666667	179.60000000000002	137.33333333333334
412757860	1441074011	31.270947314540013	122.34793299637599	7.333333333333334	180.4	137.66666666666666
412757860	1441074012	31.270902999999997	122.347933	7.4	181.2	138.0
412757860	1441074013	31.270866843937117	122.3479330025537	7.4	181.07142857142856	138.14285714285714
412757860	1441074014	31.270837517287262	122.34793300365745	7.4	180.94285714285715	138.28571428571428
412757860	1441074015	31.270812353615245	122.34793300367053	7.4	180.81428571428572	138.42857142857144
412757860	1441074016	31.270788686485826	122.34793300295219	7.4	180.68571428571428	138.57142857142856
412757860	1441074017	31.270763849463712	122.34793300186158	7.4	180.55714285714285	138.7142857142857
412757860	1441074018	31.270735176113565	122.34793300075783	7.4	180.42857142857144	138.85714285714286
412757860	1441074019	31.2707	122.347933	7.4	180.3	139.0
412757860	1441074020	31.270657180957027	122.34793299982142	7.4	180.33333333333334	137.66666666666666
412757860	1441074021	31.27061168389652	122.34793299995295	7.4	180.36666666666667	136.33333333333334
412757860	1441074022	31.270569999999996	122.347933	7.4	180.4	135.0
412757860	1441074023	31.270537038891494	122.34793299970168	7.325	180.075	135.5
412757860	1441074024	31.270511383964678	122.3479329993312	7.25	179.75000000000003	136.0
412757860	1441074025	31.270490037055534	122.34793299929513	7.175	179.425	136.5
412757860	1441074026	31.270470000000003	122.347933	7.1	179.1	137.0
412757860	1441074027	31.270448786964483	122.34793300176403	7.1066666666666665	179.01666666666665	137.03333333333333
412757860	1441074028	31.270425961437443	122.34793300455264	7.113333333333333	178.93333333333334	137.06666666666666
412757860	1441074029	31.270401599237744	122.347933008243	7.119999999999999	178.85	137.1
412757860	1441074030	31.27037577618438	122.34793301271229	7.126666666666666	178.76666666666668	137.13333333333335
412757860	1441074031	31.270348568096253	122.34793301783772	7.133333333333333	178.68333333333334	137.16666666666666
412757860	1441074032	31.27032005079232	122.34793302349642	7.14	178.60000000000002	137.2
412757860	1441074033	31.270290300091496	122.34793302956567	7.1466666666666665	178.51666666666665	137.23333333333335
412757860	1441074034	31.27025939181273	122.34793303592255	7.153333333333333	178.43333333333334	137.26666666666665
412757860	1441074035	31.27022740177494	122.3479330424443	7.16	178.35	137.3
412757860	1441074036	31.270194405797092	122.34793304900809	7.166666666666666	178.26666666666668	137.33333333333334
412757860	1441074037	31.27016047969809	122.3479330554911	7.173333333333333	178.18333333333334	137.36666666666665
412757860	1441074038	31.270125699296916	122.34793306177056	7.18	178.10000000000002	137.4
412757860	1441074039	31.27009014041247	122.34793306772364	7.1866666666666665	178.01666666666668	137.43333333333334
412757860	1441074040	31.270053878863713	122.34793307322754	7.193333333333333	177.93333333333334	137.46666666666667
412757860	1441074041	31.270016990469582	122.34793307815943	7.199999999999999	177.85	137.5
412757860	1441074042	31.269979551049033	122.34793308239654	7.206666666666666	177.76666666666665	137.53333333333333
412757860	1441074043	31.269941636421	122.34793308581607	7.213333333333333	177.68333333333334	137.56666666666666
412757860	1441074044	31.269903322404442	122.34793308829519	7.22	177.6	137.6
412757860	1441074045	31.26986468481829	122.34793308971115	7.226666666666667	177.51666666666668	137.63333333333333
412757860	1441074046	31.269825799481524	122.34793308994112	7.233333333333333	177.43333333333334	137.66666666666666
412757860	1441074047	31.26978674221309	122.34793308886235	7.24	177.35000000000002	137.7
412757860	1441074048	31.269747588831926	122.347933086352	7.246666666666666	177.26666666666668	137.73333333333332
412757860	1441074049	31.269708415157005	122.34793308228733	7.253333333333333	177.18333333333334	137.76666666666665
412757860	1441074050	31.269669297007272	122.34793307654556	7.26	177.1	137.8
412757860	1441074051	31.269630310201713	122.34793306900389	7.266666666666667	177.01666666666668	137.83333333333331
412757860	1441074052	31.26959153055926	122.34793305953954	7.273333333333333	176.93333333333334	137.86666666666665
412757860	1441074053	31.2695530338989	122.34793304802976	7.279999999999999	176.85000000000002	137.9
412757860	1441074054	31.26951489603959	122.34793303435174	7.286666666666666	176.76666666666668	137.9333333333333
412757860	1441074055	31.269477192800302	122.34793301838273	7.293333333333333	176.68333333333337	137.96666666666667
412757860	1441074056	31.269439999999996	122.347933	7.3	176.6	138.0
412757860	1441074057	31.26940338063135	122.34793297942433	7.3	176.65	137.7
412757860	1441074058	31.269367346381735	122.34793295825094	7.3	176.7	137.4
412757860	1441074059	31.269331896112238	122.3479329384186	7.3	176.75	137.1
412757860	1441074060	31.26929702868396	122.34793292186613	7.3	176.79999999999998	136.79999999999998
412757860	1441074061	31.269262742957967	122.3479329105323	7.3	176.85	136.5
412757860	1441074062	31.269229037795327	122.34793290635587	7.3	176.9	136.2
412757860	1441074063	31.26919591205714	122.34793291127568	7.3	176.95000000000002	135.9
412757860	1441074064	31.269163364604452	122.34793292723043	7.3	177.0	135.6
412757860	1441074065	31.26913139429839	122.34793295615894	7.3	177.05	135.3
412757860	1441074066	31.269099999999998	122.347933	7.3	177.1	135.0
412757860	1441074067	31.269069168697534	122.3479330600662	7.3	177.16666666666669	135.1212121212121
412757860	1441074068	31.269038839887887	122.34793313516552	7.3	177.23333333333335	135.24242424242425
412757860	1441074069	31.269008941195096	122.34793322347991	7.3	177.3	135.36363636363635
412757860	1441074070	31.268979400243232	122.34793332319121	7.3	177.36666666666667	135.4848484848485
412757860	1441074071	31.26895014465633	122.34793343248128	7.3	177.43333333333334	135.6060606060606
412757860	1441074072	31.268921102058442	122.347933549532	7.3	177.5	135.72727272727275
412757860	1441074073	31.268892200073623	122.34793367252526	7.3	177.56666666666666	135.84848484848484
412757860	1441074074	31.268863366325924	122.34793379964292	7.3	177.63333333333335	135.96969696969697
412757860	1441074075	31.268834528439367	122.34793392906683	7.3	177.70000000000002	136.0909090909091
412757860	1441074076	31.268805614038012	122.34793405897888	7.3	177.76666666666665	136.21212121212122
412757860	1441074077	31.268776550745887	122.34793418756097	7.3	177.83333333333334	136.33333333333334
412757860	1441074078	31.26874726618706	122.34793431299495	7.3	177.9	136.45454545454547
412757860	1441074079	31.26871768798554	122.34793443346268	7.3	177.96666666666667	136.5757575757576
412757860	1441074080	31.268687743765398	122.34793454714605	7.3	178.03333333333333	136.6969696969697
412757860	1441074081	31.26865736115063	122.34793465222693	7.3	178.10000000000002	136.8181818181818
412757860	1441074082	31.268626467765298	122.3479347468872	7.3	178.16666666666669	136.93939393939394
412757860	1441074083	31.26859499123345	122.34793482930877	7.3	178.23333333333332	137.06060606060606
412757860	1441074084	31.268562859179085	122.34793489767344	7.3	178.3	137.1818181818182
412757860	1441074085	31.26852999922625	122.34793495016315	7.3	178.36666666666667	137.3030303030303
412757860	1441074086	31.26849633899898	122.34793498495974	7.3	178.43333333333334	137.4242424242424
412757860	1441074087	31.268461806121287	122.3479350002451	7.3	178.50000000000003	137.54545454545456
412757860	1441074088	31.268426328217217	122.34793499420114	7.3	178.5666666666667	137.66666666666666
412757860	1441074089	31.268389832910778	122.3479349650097	7.3	178.63333333333335	137.7878787878788
412757860	1441074090	31.26835224782601	122.34793491085267	7.3	178.70000000000002	137.9090909090909
412757860	1441074091	31.268313500586903	122.34793482991195	7.3	178.76666666666668	138.03030303030303
412757860	1441074092	31.268273518817484	122.3479347203694	7.3	178.83333333333334	138.15151515151516
412757860	1441074093	31.268232230141795	122.34793458040696	7.3	178.9	138.27272727272725
412757860	1441074094	31.268189562183807	122.34793440820646	7.3	178.9666666666667	138.3939393939394
412757860	1441074095	31.26814544256757	122.34793420194983	7.3	179.03333333333336	138.5151515151515
412757860	1441074096	31.26809979891706	122.34793395981896	7.3	179.1	138.63636363636365
412757860	1441074097	31.268052558856308	122.34793367999576	7.3	179.16666666666669	138.75757575757575
412757860	1441074098	31.26800365000928	122.34793336066214	7.3	179.23333333333335	138.8787878787879
412757860	1441074099	31.267952999999988	122.347933	7.3	179.3	139.0
412757860	1441074100	31.26790139277693	122.34793264612232	7.333333333333333	180.5666666666667	139.66666666666666
412757860	1441074101	31.267853037586573	122.34793254686635	7.366666666666667	181.83333333333334	140.33333333333334
412757860	1441074102	31.267813	122.347933	7.4	183.10000000000002	141.0
412757860	1441074103	31.26778446532099	122.3479340956068	7.3500000000000005	180.95000000000002	140.0
412757860	1441074104	31.267763097783615	122.34793509303361	7.300000000000001	178.8	139.0
412757860	1441074105	31.267742681354452	122.34793504394344	7.25	176.65	138.00000000000003
412757860	1441074106	31.267717	122.347933	7.2	174.5	137.0
412757860	1441074107	31.267681941166234	122.34792903450979	7.3	176.13333333333333	137.66666666666666
412757860	1441074108	31.267641806218023	122.34792730734232	7.4	177.76666666666668	138.33333333333334
412757860	1441074109	31.267602999999994	122.347933	7.5	179.4	139.0
412757860	1441074110	31.267570238386472	122.34794909353785	7.5	180.66666666666669	139.66666666666666
412757860	1441074111	31.26754148137553	122.34796976725058	7.5	181.93333333333334	140.33333333333334
412757860	1441074112	31.267513	122.347987	7.5	183.20000000000002	141.0
412757860	1441074113	31.26748184261566	122.34799473786164	7.45	182.275	140.5
412757860	1441074114	31.26744816685457	122.34799479574242	7.4	181.35000000000002	140.0
412757860	1441074115	31.267412907666284	122.34799095575326	7.35	180.425	139.5
412757860	1441074116	31.267376999999993	122.347987	7.3	179.5	139.0
412757860	1441074117	31.26734131452269	122.34798577505876	7.266666666666667	178.46666666666667	139.33333333333334
412757860	1441074118	31.267306464771252	122.34798638540691	7.233333333333333	177.43333333333337	139.66666666666666
412757860	1441074119	31.267272999999996	122.347987	7.2	176.4	140.0
412757860	1441074120	31.26724112101473	122.34798639672837	7.3	178.46666666666667	141.0
412757860	1441074121	31.267209634827076	122.34798578921176	7.4	180.53333333333333	142.0
412757860	1441074122	31.267176999999997	122.347987	7.5	182.6	143.0
412757860	1441074123	31.26714212594704	122.34799092230948	7.425	182.15	142.25
412757860	1441074124	31.267105725484463	122.34799473203334	7.35	181.7	141.5
412757860	1441074125	31.267068962279698	122.34799467573905	7.275	181.25000000000003	140.75
412757860	1441074126	31.267033	122.347987	7.2	180.80000000000004	140.0
412757860	1441074127	31.26699831507513	122.34796988762106	7.3	181.0666666666667	140.66666666666666
412757860	1441074128	31.26696263499072	122.3479492663119	7.4	181.33333333333334	141.33333333333334
412757860	1441074129	31.266923	122.347933	7.5	181.6	142.0
412757860	1441074130	31.266877792279818	122.3479268796315	7.533333333333333	182.66666666666666	142.33333333333331
412757860	1441074131	31.26683076168766	122.34792840426616	7.566666666666666	183.73333333333335	142.66666666666669
412757860	1441074132	31.266786999999994	122.347933	7.6	184.8	143.0
412757860	1441074133	31.266750354367403	122.34793686858285	7.6	185.07142857142856	142.71428571428572
412757860	1441074134	31.266719693436176	122.34793931434635	7.6	185.34285714285716	142.42857142857144
412757860	1441074135	31.266692641226438	122.34794041726602	7.6	185.61428571428573	142.14285714285714
412757860	1441074136	31.266666821758086	122.34794025731664	7.6	185.88571428571427	141.85714285714286
412757860	1441074137	31.266639859051033	122.34793891447276	7.6	186.15714285714284	141.57142857142858
412757860	1441074138	31.26660937712509	122.34793646870894	7.6	186.42857142857142	141.2857142857143
412757860	1441074139	31.266573	122.347933	7.6	186.7	141.0
412757860	1441074140	31.266529398449983	122.34792868995258	7.6	186.46666666666664	141.66666666666666
412757860	1441074141	31.266481430267575	122.3479241266987	7.6	186.23333333333335	142.33333333333334
412757860	1441074142	31.266433	122.34791999999999	7.6	186.0	143.0
412757860	1441074143	31.266387306911607	122.34791683812553	7.609999999999999	186.15	142.8
412757860	1441074144	31.266344729134467	122.3479145233806	7.62	186.3	142.60000000000002
412757860	1441074145	31.266304939517635	122.34791277658024	7.63	186.45000000000002	142.4
412757860	1441074146	31.26626761091009	122.34791131854017	7.64	186.6	142.20000000000002
412757860	1441074147	31.266232416160765	122.34790987007656	7.65	186.75	142.00000000000003
412757860	1441074148	31.266199028118628	122.347908152006	7.66	186.9	141.8
412757860	1441074149	31.266167119632605	122.34790588514555	7.67	187.04999999999998	141.6
412757860	1441074150	31.26613636355159	122.34790279031255	7.68	187.2	141.4
412757860	1441074151	31.266106432724463	122.34789858832468	7.69	187.35	141.20000000000002
412757860	1441074152	31.266077	122.34789300000001	7.7	187.5	141.0
412757860	1441074153	31.266047766107075	122.34788588722694	7.685714285714286	187.0142857142857	140.71428571428572
412757860	1441074154	31.266018543295253	122.34787767617367	7.671428571428572	186.5285714285714	140.42857142857144
412757860	1441074155	31.26598917169432	122.34786893407791	7.6571428571428575	186.04285714285714	140.14285714285714
412757860	1441074156	31.265959491434206	122.34786022817667	7.642857142857142	185.55714285714285	139.85714285714286
412757860	1441074157	31.265929342644963	122.34785212570627	7.628571428571428	185.07142857142856	139.57142857142858
412757860	1441074158	31.265898565456812	122.34784519390242	7.614285714285714	184.5857142857143	139.2857142857143
412757860	1441074159	31.265867	122.34784	7.6	184.1	139.0
412757860	1441074160	31.265834534389633	122.34783693644717	7.585714285714285	184.1	139.0
412757860	1441074161	31.265801248679868	122.34783569654752	7.571428571428571	184.1	139.0
412757860	1441074162	31.265767270909592	122.34783579881905	7.557142857142857	184.1	139.0
412757860	1441074163	31.26573272911761	122.34783676178039	7.542857142857143	184.1	139.0
412757860	1441074164	31.265697751342778	122.34783810395088	7.5285714285714285	184.1	139.0
412757860	1441074165	31.265662465623947	122.34783934385051	7.514285714285714	184.1	139.0
412757860	1441074166	31.265626999999995	122.34784	7.5	184.1	139.0
412757860	1441074167	31.265591452728852	122.34783982606302	7.466666666666667	183.10000000000002	138.33333333333334
412757860	1441074168	31.26555580294451	122.34783951627193	7.433333333333334	182.1	137.66666666666666
412757860	1441074169	31.265519999999995	122.34784	7.4	181.1	137.0
412757860	1441074170	31.265484061184	122.34784163232199	7.433333333333334	181.46666666666667	138.0
412757860	1441074171	31.265448275528183	122.34784247112441	7.466666666666667	181.83333333333334	139.0
412757860	1441074172	31.265412999999988	122.34784	7.5	182.2	140.0
412757860	1441074173	31.265378480027476	122.34783253554276	7.475	181.975	138.49999999999997
412757860	1441074174	31.26534451488169	122.34782172633778	7.45	181.75	137.0
412757860	1441074175	31.265310792294866	122.34781005396479	7.425000000000001	181.525	135.50000000000003
412757860	1441074176	31.265277000000005	122.3478	7.4	181.3	134.0
412757860	1441074177	31.265242861399997	122.34779352457726	7.4	181.03333333333333	134.83333333333334
412757860	1441074178	31.26520824257488	122.34779050207263	7.4	180.76666666666668	135.66666666666669
412757860	1441074179	31.2651730452736	122.34779028542367	7.4	180.50000000000003	136.5
412757860	1441074180	31.265137171244923	122.34779222756889	7.4	180.23333333333335	137.33333333333334
412757860	1441074181	31.265100522237496	122.3477956814476	7.4	179.96666666666664	138.16666666666669
412757860	1441074182	31.265063	122.3478	7.4	179.7	139.0
412757860	1441074183	31.26502457814645	122.34780462777746	7.380000000000001	179.29999999999998	138.7
412757860	1441074184	31.264985517752102	122.3478093757727	7.36	178.89999999999998	138.4
412757860	1441074185	31.264946151757506	122.34781414658882	7.34	178.5	138.10000000000002
412757860	1441074186	31.264906813103238	122.34781884282923	7.32	178.1	137.8
412757860	1441074187	31.264867834729888	122.34782336709755	7.300000000000001	177.7	137.5
412757860	1441074188	31.264829549578124	122.34782762199765	7.28	177.29999999999998	137.20000000000002
412757860	1441074189	31.264792290588566	122.34783151013359	7.26	176.89999999999998	136.9
412757860	1441074190	31.264756390701905	122.34783493410966	7.24	176.5	136.6
412757860	1441074191	31.26472218285881	122.34783779653027	7.220000000000001	176.1	136.3
412757860	1441074192	31.264689999999998	122.34784	7.2	175.7	136.0
412757860	1441074193	31.264660022335644	122.34784147979865	7.214285714285714	176.34285714285713	136.42857142857144
412757860	1441074194	31.264631819153887	122.34784230190631	7.228571428571429	176.98571428571427	136.8571428571429
412757860	1441074195	31.26460480701237	122.34784256497802	7.242857142857143	177.6285714285714	137.2857142857143
412757860	1441074196	31.264578402468647	122.3478423676686	7.257142857142857	178.27142857142857	137.71428571428572
412757860	1441074197	31.2645520220803	122.34784180863275	7.271428571428571	178.9142857142857	138.14285714285714
412757860	1441074198	31.26452508240491	122.34784098652507	7.285714285714286	179.55714285714285	138.57142857142858
412757860	1441074199	31.264497000000002	122.34784	7.3	180.2	139.0
412757860	1441074200	31.264467323454618	122.34783894491626	7.32	180.30999999999997	139.1
412757860	1441074201	31.264436129483897	122.34783790594958	7.34	180.42	139.2
412757860	1441074202	31.26440362683442	122.34783696497995	7.359999999999999	180.53	139.3
412757860	1441074203	31.264370024252834	122.34783620388721	7.38	180.64000000000001	139.4
412757860	1441074204	31.26433553048576	122.34783570455104	7.4	180.75	139.5
412757860	1441074205	31.26430035427983	122.34783554885108	7.42	180.85999999999999	139.6
412757860	1441074206	31.264264704381663	122.34783581866672	7.4399999999999995	180.97000000000003	139.7
412757860	1441074207	31.2642287895379	122.34783659587731	7.46	181.08	139.8
412757860	1441074208	31.264192818495125	122.34783796236205	7.48	181.19000000000003	139.9
412757860	1441074209	31.264157	122.34784	7.5	181.3	140.0
412757860	1441074210	31.264121503372923	122.347842757357	7.4941176470588236	181.25882352941179	139.94117647058823
412757860	1441074211	31.26408634022954	122.34784614974629	7.488235294117647	181.21764705882356	139.88235294117646
412757860	1441074212	31.264051482759342	122.34785005916801	7.482352941176471	181.1764705882353	139.8235294117647
412757860	1441074213	31.2640169031518	122.34785436762259	7.476470588235294	181.13529411764705	139.76470588235293
412757860	1441074214	31.263982573596426	122.34785895711057	7.470588235294118	181.09411764705885	139.7058823529412
412757860	1441074215	31.263948466282727	122.3478637096327	7.464705882352941	181.0529411764706	139.64705882352942
412757860	1441074216	31.263914553400227	122.34786850718986	7.458823529411765	181.01176470588234	139.58823529411762
412757860	1441074217	31.263880807138495	122.34787323178308	7.452941176470588	180.97058823529412	139.52941176470588
412757860	1441074218	31.263847199687085	122.34787776541364	7.447058823529412	180.9294117647059	139.47058823529412
412757860	1441074219	31.263813703235567	122.34788199008287	7.4411764705882355	180.88823529411766	139.41176470588238
412757860	1441074220	31.26378028997358	122.34788578779234	7.435294117647059	180.8470588235294	139.35294117647058
412757860	1441074221	31.263746932090715	122.34788904054372	7.429411764705883	180.80588235294115	139.2941176470588
412757860	1441074222	31.2637136017766	122.34789163033886	7.423529411764706	180.76470588235296	139.23529411764707
412757860	1441074223	31.263680271220863	122.34789343917981	7.41764705882353	180.7235294117647	139.1764705882353
412757860	1441074224	31.263646912613112	122.34789434906874	7.411764705882353	180.68235294117645	139.11764705882354
412757860	1441074225	31.26361349814296	122.34789424200797	7.405882352941177	180.64117647058822	139.05882352941177
412757860	1441074226	31.263580000000005	122.34789300000001	7.4	180.6	139.0
412757860	1441074227	31.26354639307552	122.34789055284924	7.41	180.91	139.0
412757860	1441074228	31.26351266306771	122.34788702156659	7.42	181.22	139.0
412757860	1441074229	31.263478798376553	122.34788257496449	7.430000000000001	181.52999999999997	139.0
412757860	1441074230	31.26344478740194	122.34787738185516	7.44	181.83999999999997	139.0
412757860	1441074231	31.263410618543823	122.34787161105054	7.45	182.15	139.0
412757860	1441074232	31.26337628020214	122.34786543136232	7.46	182.46	139.0
412757860	1441074233	31.2633417607769	122.34785901160205	7.47	182.77	139.0
412757860	1441074234	31.263307048668104	122.34785252058096	7.48	183.07999999999998	139.0
412757860	1441074235	31.263272132275773	122.34784612711	7.49	183.39	139.0
412757860	1441074236	31.263237000000004	122.34784	7.5	183.7	139.0
412757860	1441074237	31.2632016489892	122.3478342775444	7.53	184.06	139.1
412757860	1441074238	31.263166111385083	122.34782897596835	7.56	184.42000000000002	139.2
412757860	1441074239	31.263130428077748	122.34782408097998	7.59	184.78	139.3
412757860	1441074240	31.26309463995725	122.34781957828739	7.62	185.14000000000001	139.4
412757860	1441074241	31.263058787913604	122.34781545359871	7.65	185.5	139.5
412757860	1441074242	31.26302291283688	122.34781169262212	7.68	185.85999999999999	139.6
412757860	1441074243	31.262987055617113	122.34780828106575	7.71	186.22	139.7
412757860	1441074244	31.26295125714435	122.34780520463782	7.74	186.57999999999998	139.8
412757860	1441074245	31.26291555830864	122.3478024490465	7.77	186.94	139.9
412757860	1441074246	31.262879999999996	122.3478	7.8	187.3	140.0
412757860	1441074247	31.262844614465678	122.34779784208861	7.793023255813953	187.23720930232557	140.02325581395348
412757860	1441074248	31.26280939938188	122.34779595543067	7.786046511627907	187.17441860465115	140.04651162790697
412757860	1441074249	31.262774343782	122.34779431902666	7.77906976744186	187.11162790697676	140.06976744186045
412757860	1441074250	31.26273943669945	122.34779291187704	7.772093023255814	187.04883720930232	140.09302325581396
412757860	1441074251	31.262704667167636	122.34779171298229	7.765116279069767	186.9860465116279	140.11627906976744
412757860	1441074252	31.26267002421995	122.34779070134296	7.758139534883721	186.9232558139535	140.13953488372093
412757860	1441074253	31.262635496889796	122.34778985595963	7.751162790697674	186.86046511627907	140.1627906976744
412757860	1441074254	31.262601074210604	122.34778915583288	7.7441860465116275	186.79767441860466	140.18604651162792
412757860	1441074255	31.262566745215725	122.34778857996339	7.7372093023255815	186.73488372093024	140.2093023255814
412757860	1441074256	31.262532498938594	122.34778810735175	7.730232558139535	186.6720930232558	140.23255813953486
412757860	1441074257	31.262498324412576	122.3477877169987	7.723255813953489	186.6093023255814	140.25581395348837
412757860	1441074258	31.262464210671087	122.34778738790497	7.716279069767442	186.546511627907	140.27906976744185
412757860	1441074259	31.262430146747523	122.34778709907133	7.709302325581395	186.48372093023255	140.30232558139537
412757860	1441074260	31.262396121675305	122.34778682949853	7.702325581395349	186.42093023255813	140.32558139534882
412757860	1441074261	31.26236212448779	122.34778655818737	7.695348837209302	186.35813953488372	140.34883720930233
412757860	1441074262	31.26232814421838	122.34778626413875	7.688372093023256	186.2953488372093	140.37209302325581
412757860	1441074263	31.262294169900514	122.34778592635351	7.681395348837209	186.2325581395349	140.39534883720933
412757860	1441074264	31.262260190567545	122.34778552383258	7.674418604651163	186.16976744186047	140.41860465116278
412757860	1441074265	31.26222619525289	122.34778503557689	7.667441860465116	186.10697674418603	140.44186046511626
412757860	1441074266	31.26219217298994	122.34778444058739	7.660465116279069	186.04418604651164	140.46511627906978
412757860	1441074267	31.262158112812102	122.3477837178651	7.653488372093023	185.9813953488372	140.48837209302326
412757860	1441074268	31.26212400375276	122.347782846411	7.6465116279069765	185.91860465116278	140.51162790697674
412757860	1441074269	31.262089834845312	122.34778180522619	7.6395348837209305	185.85581395348837	140.53488372093022
412757860	1441074270	31.262055595123172	122.34778057331177	7.632558139534884	185.79302325581395	140.55813953488374
412757860	1441074271	31.26202127361968	122.34777912966884	7.625581395348837	185.73023255813953	140.58139534883722
412757860	1441074272	31.261986859368285	122.34777745329855	7.618604651162791	185.66744186046512	140.60465116279067
412757860	1441074273	31.261952341402342	122.34777552320206	7.611627906976744	185.60465116279067	140.62790697674419
412757860	1441074274	31.261917708755256	122.34777331838065	7.604651162790698	185.5418604651163	140.65116279069767
412757860	1441074275	31.261882950460393	122.3477708178355	7.597674418604651	185.47906976744187	140.67441860465118
412757860	1441074276	31.26184805555114	122.34776800056795	7.590697674418605	185.41627906976743	140.69767441860463
412757860	1441074277	31.26181301306089	122.34776484557928	7.583720930232558	185.353488372093	140.72093023255815
412757860	1441074278	31.26177781202298	122.34776133187088	7.576744186046511	185.2906976744186	140.74418604651163
412757860	1441074279	31.261742441470826	122.3477574384441	7.569767441860465	185.22790697674418	140.76744186046514
412757860	1441074280	31.261706890437743	122.34775314430041	7.562790697674418	185.16511627906976	140.7906976744186
412757860	1441074281	31.261671147957095	122.34774842844125	7.555813953488372	185.10232558139535	140.81395348837208
412757860	1441074282	31.26163520306225	122.3477432698681	7.5488372093023255	185.0395348837209	140.8372093023256
412757860	1441074283	31.261599044786525	122.34773764758255	7.5418604651162795	184.97674418604652	140.86046511627907
412757860	1441074284	31.261562662163282	122.34773154058617	7.534883720930233	184.9139534883721	140.88372093023256
412757860	1441074285	31.26152604422583	122.34772492788055	7.527906976744186	184.85116279069766	140.90697674418604
412757860	1441074286	31.261489180007466	122.34771778846739	7.52093023255814	184.78837209302324	140.93023255813955
412757860	1441074287	31.261452058541526	122.34771010134843	7.513953488372093	184.72558139534885	140.95348837209303
412757860	1441074288	31.261414668861274	122.34770184552534	7.506976744186047	184.6627906976744	140.97674418604652
412757860	1441074289	31.261377000000003	122.347693	7.5	184.6	141.0
412757860	1441074290	31.261339106356257	122.34768362305779	7.514285714285714	184.82857142857142	140.57142857142858
412757860	1441074291	31.26130130378978	122.347674090118	7.5285714285714285	185.05714285714285	140.14285714285714
412757860	1441074292	31.2612639735257	122.34766485588275	7.542857142857143	185.28571428571428	139.71428571428572
412757860	1441074293	31.26122749678927	122.34765637505323	7.557142857142857	185.5142857142857	139.28571428571428
412757860	1441074294	31.261192254805884	122.34764910232988	7.571428571428571	185.74285714285713	138.85714285714286
412757860	1441074295	31.261158628800974	122.34764349241242	7.585714285714285	185.97142857142856	138.42857142857142
412757860	1441074296	31.261127	122.34764	7.6	186.2	138.0
412757860	1441074297	31.261096975218226	122.34763882887346	7.533333333333333	185.79999999999998	138.0
412757860	1441074298	31.261065063630173	122.3476391791425	7.466666666666667	185.4	138.0
412757860	1441074299	31.261027	122.34764	7.4	185.0	138.0
412757860	1441074300	31.260980510036354	122.34764043404562	7.366666666666667	183.49999999999997	137.0
412757860	1441074301	31.260931283225915	122.3476403975026	7.333333333333333	182.0	136.0
412757860	1441074302	31.260887000000004	122.34764	7.3	180.5	135.0
412757860	1441074303	31.260853310921874	122.34763939815173	7.35	180.54999999999998	136.0
412757860	1441074304	31.26082774708148	122.34763893651079	7.4	180.6	137.0
412757860	1441074305	31.26080580970036	122.34763900661454	7.45	180.64999999999998	138.00000000000003
412757860	1441074306	31.260782999999993	122.34764	7.5	180.7	139.0
412757860	1441074307	31.26075550997221	122.34764184764009	7.466666666666667	181.89999999999998	138.66666666666669
412757860	1441074308	31.260722294690783	122.34764263825387	7.433333333333334	183.10000000000002	138.33333333333331
412757860	1441074309	31.260683000000004	122.34764	7.4	184.3	138.0
412757860	1441074310	31.260638082932346	122.34763249460987	7.366666666666667	183.5	137.66666666666666
412757860	1441074311	31.26059124527392	122.3476224180879	7.333333333333333	182.70000000000002	137.33333333333334
412757860	1441074312	31.260547000000003	122.347613	7.3	181.9	137.0
412757860	1441074313	31.260508863119224	122.3476068174487	7.328571428571428	182.0142857142857	137.14285714285714
412757860	1441074314	31.26047636277063	122.34760383770974	7.357142857142857	182.12857142857143	137.28571428571428
412757860	1441074315	31.260448030125495	122.34760337560466	7.385714285714285	182.24285714285713	137.42857142857142
412757860	1441074316	31.260422396354862	122.3476047459566	7.414285714285715	182.35714285714286	137.57142857142858
412757860	1441074317	31.260397992629763	122.3476072635898	7.442857142857143	182.47142857142856	137.71428571428572
412757860	1441074318	31.260373350121135	122.34761024332911	7.4714285714285715	182.5857142857143	137.85714285714283
412757860	1441074319	31.260347	122.347613	7.5	182.7	138.0
412757860	1441074320	31.260317803999705	122.3476149838687	7.49	182.64999999999998	138.3
412757860	1441074321	31.260285946102595	122.34761618696304	7.48	182.6	138.6
412757860	1441074322	31.26025194085338	122.34761673675123	7.47	182.54999999999998	138.89999999999998
412757860	1441074323	31.260216302796653	122.34761676070138	7.46	182.5	139.2
412757860	1441074324	31.2601795464771	122.3476163862815	7.45	182.45	139.5
412757860	1441074325	31.260142186439367	122.34761574095945	7.44	182.39999999999998	139.8
412757860	1441074326	31.26010473722811	122.34761495220292	7.430000000000001	182.35	140.10000000000002
412757860	1441074327	31.260067713388	122.34761414747932	7.42	182.29999999999998	140.4
412757860	1441074328	31.26003162946374	122.347613454256	7.41	182.25	140.7
412757860	1441074329	31.259996999999995	122.347613	7.4	182.2	141.0
412757860	1441074330	31.259964080881517	122.3476128623373	7.433333333333334	182.36666666666665	140.33333333333334
412757860	1441074331	31.259932093353225	122.34761291953014	7.466666666666667	182.53333333333333	139.66666666666666
412757860	1441074332	31.259900000000002	122.347613	7.5	182.7	139.0
412757860	1441074333	31.259866960956106	122.34761297064534	7.5	183.0	139.2857142857143
412757860	1441074334	31.259832926553415	122.34761285227175	7.5	183.3	139.57142857142858
412757860	1441074335	31.259798044673097	122.34761270416168	7.5	183.6	139.85714285714286
412757860	1441074336	31.259762463196395	122.34761258559732	7.5	183.89999999999998	140.14285714285714
412757860	1441074337	31.259726330004487	122.34761255586085	7.5	184.2	140.42857142857144
412757860	1441074338	31.259689792978623	122.34761267423441	7.5	184.5	140.71428571428572
412757860	1441074339	31.259652999999986	122.347613	7.5	184.8	141.0
412757860	1441074340	31.25961611509205	122.3476134881999	7.5	184.2	141.33333333333334
412757860	1441074341	31.259579366847177	122.34761367691814	7.5	183.6	141.66666666666666
412757860	1441074342	31.259543	122.347613	7.5	183.0	142.0
412757860	1441074343	31.259507193194995	122.34761107651956	7.5285714285714285	183.49999999999997	142.0
412757860	1441074344	31.259471860716133	122.34760826646331	7.557142857142857	184.0	142.0
412757860	1441074345	31.259436850757282	122.34760511504506	7.585714285714285	184.5	142.0
412757860	1441074346	31.25940201151233	122.34760216747779	7.614285714285715	185.0	142.0
412757860	1441074347	31.25936719117517	122.34759996897371	7.642857142857143	185.5	142.0
412757860	1441074348	31.25933223793976	122.34759906474423	7.671428571428572	186.0	142.0
412757860	1441074349	31.259296999999997	122.3476	7.7	186.5	142.0
412757860	1441074350	31.25926139740551	122.34760260532903	7.6000000000000005	185.26666666666668	141.66666666666666
412757860	1441074351	31.259225637629218	122.34760385283374	7.5	184.03333333333333	141.33333333333334
412757860	1441074352	31.25919	122.3476	7.4	182.8	141.0
412757860	1441074353	31.259154697322337	122.34758868345838	7.425000000000001	182.75	141.25000000000003
412757860	1441074354	31.2591196763052	122.34757305639754	7.45	182.7	141.5
412757860	1441074355	31.259084817134973	122.3475576511396	7.475	182.64999999999998	141.75
412757860	1441074356	31.25904999999999	122.34754700000002	7.5	182.6	142.0
412757860	1441074357	31.259014934619394	122.34754408364404	7.566666666666666	183.6	142.0
412757860	1441074358	31.258978648830546	122.3475456761604	7.633333333333334	184.6	142.0
412757860	1441074359	31.258939999999996	122.34754700000002	7.7	185.6	142.0
412757860	1441074360	31.258898301533005	122.3475443204057	7.65	184.73333333333335	141.5
412757860	1441074361	31.258854690988862	122.34753807376221	7.6000000000000005	183.86666666666667	141.0
412757860	1441074362	31.25881076196533	122.34752973923706	7.550000000000001	183.00000000000003	140.5
412757860	1441074363	31.25876810806039	122.34752079599465	7.5	182.13333333333335	140.0
412757860	1441074364	31.258728322872383	122.3475127231962	7.45	181.26666666666668	139.5
412757860	1441074365	31.258693	122.347507	7.4	180.4	139.0
412757860	1441074366	31.25866313611021	122.34750463390014	7.45	182.075	138.75
412757860	1441074367	31.2586373401422	122.34750474574267	7.5	183.75	138.49999999999997
412757860	1441074368	31.258613624103102	122.3475059847135	7.55	185.42499999999998	138.25
412757860	1441074369	31.258589999999987	122.347507	7.6	187.1	138.0
412757860	1441074370	31.258564801382956	122.34750671311902	7.609999999999999	187.1	138.1
412757860	1441074371	31.258537647974073	122.34750513490107	7.62	187.1	138.20000000000002
412757860	1441074372	31.258508481038355	122.34750254850469	7.63	187.1	138.3
412757860	1441074373	31.258477241840833	122.34749923708833	7.64	187.1	138.4
412757860	1441074374	31.258443871646502	122.34749548381012	7.65	187.1	138.49999999999997
412757860	1441074375	31.258408311720412	122.34749157182787	7.66	187.1	138.6
412757860	1441074376	31.25837050332762	122.34748778429905	7.67	187.1	138.7
412757860	1441074377	31.25833038773323	122.34748440438055	7.68	187.1	138.79999999999998
412757860	1441074378	31.258287906202312	122.34748171522892	7.69	187.1	138.9
412757860	1441074379	31.258243	122.34748	7.7	187.1	139.0
412757860	1441074380	31.258196123501893	122.34747941113038	7.633333333333334	185.4333333333333	138.66666666666669
412757860	1441074381	31.258149783525763	122.34747957818223	7.566666666666666	183.76666666666668	138.33333333333331
412757860	1441074382	31.258106999999992	122.34748	7.5	182.1	138.0
412757860	1441074383	31.25807003259091	122.3474802687552	7.5285714285714285	182.85714285714283	138.42857142857142
412757860	1441074384	31.258038099916202	122.34748034992336	7.557142857142857	183.61428571428573	138.85714285714286
412757860	1441074385	31.258009660331375	122.3474803023058	7.585714285714285	184.37142857142857	139.28571428571428
412757860	1441074386	31.2579831721919	122.34748018470367	7.614285714285715	185.12857142857143	139.71428571428572
412757860	1441074387	31.257957093853253	122.34748005591806	7.642857142857143	185.88571428571427	140.14285714285714
412757860	1441074388	31.257929883670823	122.34747997474986	7.671428571428572	186.64285714285714	140.57142857142858
412757860	1441074389	31.2579	122.34748	7.7	187.4	141.0
412757860	1441074390	31.257866423729098	122.34748014223703	7.566666666666666	183.79999999999998	139.66666666666666
412757860	1441074391	31.2578302258781	122.34748021910096	7.433333333333334	180.20000000000002	138.33333333333334
412757860	1441074392	31.257792999999996	122.34748	7.3	176.6	137.0
412757860	1441074393	31.257756065127186	122.34747929926803	7.314285714285714	177.1642857142857	137.21428571428572
412757860	1441074394	31.257719642209647	122.34747811094009	7.328571428571428	177.72857142857143	137.42857142857142
412757860	1441074395	31.257683677676752	122.3474764739765	7.3428571428571425	178.29285714285717	137.64285714285714
412757860	1441074396	31.25764811795789	122.34747442733746	7.357142857142857	178.85714285714286	137.85714285714286
412757860	1441074397	31.257612909482404	122.34747200998311	7.371428571428571	179.42142857142855	138.07142857142856
412757860	1441074398	31.25757799867966	122.34746926087351	7.385714285714285	179.9857142857143	138.28571428571428
412757860	1441074399	31.25754333197904	122.34746621896872	7.4	180.55	138.49999999999997
412757860	1441074400	31.25750885580987	122.3474629232287	7.414285714285715	181.11428571428573	138.7142857142857
412757860	1441074401	31.257474516601533	122.34745941261336	7.428571428571429	181.67857142857142	138.92857142857144
412757860	1441074402	31.257440260783387	122.34745572608253	7.442857142857143	182.24285714285713	139.14285714285714
412757860	1441074403	31.25740603478479	122.34745190259605	7.457142857142857	182.80714285714288	139.35714285714286
412757860	1441074404	31.25737178503511	122.34744798111367	7.4714285714285715	183.37142857142857	139.57142857142858
412757860	1441074405	31.25733745796373	122.34744400059512	7.485714285714286	183.93571428571428	139.78571428571428
412757860	1441074406	31.257303000000007	122.34744	7.5	184.5	140.0
412757860	1441074407	31.25726836813756	122.34743601082702	7.5	184.16	140.1
412757860	1441074408	31.25723356162705	122.34743203473101	7.5	183.82	140.20000000000002
412757860	1441074409	31.257198590283366	122.34742806590583	7.5	183.48000000000002	140.3
412757860	1441074410	31.25716346392141	122.34742409854537	7.5	183.14000000000001	140.4
412757860	1441074411	31.257128192356067	122.34742012684352	7.5	182.8	140.5
412757860	1441074412	31.257092785402246	122.34741614499417	7.5	182.46	140.6
412757860	1441074413	31.257057252874834	122.34741214719124	7.5	182.12	140.7
412757860	1441074414	31.257021604588722	122.34740812762858	7.5	181.78000000000003	140.79999999999998
412757860	1441074415	31.25698585035882	122.34740408050021	7.5	181.44	140.9
412757860	1441074416	31.25694999999999	122.3474	7.5	181.1	141.0
412757860	1441074417	31.256914071958562	122.34739588423967	7.5	181.18	141.0
412757860	1441074418	31.256878119206412	122.3473917470022	7.5	181.26	141.0
412757860	1441074419	31.256842203346846	122.34738760598823	7.5	181.34000000000003	141.0
412757860	1441074420	31.256806385983154	122.34738347889846	7.5	181.42000000000002	141.0
412757860	1441074421	31.256770728718667	122.34737938343349	7.5	181.5	141.0
412757860	1441074422	31.25673529315669	122.34737533729391	7.5	181.58	141.0
412757860	1441074423	31.2567001409005	122.34737135818025	7.5	181.66	141.0
412757860	1441074424	31.25666533355345	122.34736746379306	7.5	181.74	141.0
412757860	1441074425	31.256630932718835	122.34736367183282	7.5	181.82000000000002	141.0
412757860	1441074426	31.256597000000006	122.34736	7.5	181.9	141.0
412757860	1441074427	31.25656357665785	122.34735646279131	7.503333333333333	181.97333333333333	140.93333333333334
412757860	1441074428	31.256530622583742	122.34735306188901	7.506666666666667	182.04666666666668	140.86666666666667
412757860	1441074429	31.256498077326604	122.34734979577149	7.51	182.12000000000003	140.79999999999998
412757860	1441074430	31.25646588043539	122.3473466629174	7.513333333333334	182.19333333333333	140.73333333333335
412757860	1441074431	31.25643397145905	122.34734366180521	7.516666666666667	182.26666666666665	140.66666666666669
412757860	1441074432	31.25640228994649	122.3473407909135	7.52	182.34	140.6
412757860	1441074433	31.25637077544668	122.34733804872084	7.523333333333333	182.41333333333336	140.53333333333333
412757860	1441074434	31.25633936750855	122.34733543370578	7.526666666666666	182.48666666666668	140.46666666666667
412757860	1441074435	31.256308005681028	122.34733294434689	7.53	182.56	140.4
412757860	1441074436	31.256276629513046	122.34733057912277	7.533333333333333	182.63333333333333	140.33333333333334
412757860	1441074437	31.25624517855354	122.34732833651204	7.536666666666666	182.70666666666668	140.26666666666668
412757860	1441074438	31.25621359235143	122.34732621499327	7.54	182.78	140.20000000000002
412757860	1441074439	31.256181810455665	122.34732421304506	7.543333333333333	182.85333333333332	140.13333333333333
412757860	1441074440	31.25614977241515	122.34732232914602	7.546666666666667	182.92666666666668	140.06666666666666
412757860	1441074441	31.25611741777882	122.3473205617748	7.55	183.00000000000003	140.0
412757860	1441074442	31.256084686095594	122.34731890940998	7.553333333333333	183.07333333333332	139.93333333333334
412757860	1441074443	31.256051516914418	122.34731737053016	7.556666666666667	183.14666666666665	139.86666666666667
412757860	1441074444	31.256017849784172	122.347315943614	7.56	183.22	139.8
412757860	1441074445	31.255983624253798	122.34731462714008	7.5633333333333335	183.29333333333335	139.73333333333335
412757860	1441074446	31.25594877987222	122.34731341958705	7.566666666666666	183.36666666666667	139.66666666666666
412757860	1441074447	31.255913256188343	122.34731231943354	7.569999999999999	183.44	139.60000000000002
412757860	1441074448	31.255876992751073	122.3473113251581	7.573333333333333	183.51333333333332	139.53333333333336
412757860	1441074449	31.255839929109325	122.34731043523944	7.576666666666666	183.58666666666667	139.46666666666667
412757860	1441074450	31.25580200481202	122.3473096481561	7.58	183.66	139.4
412757860	1441074451	31.255763159408062	122.3473089623867	7.583333333333333	183.73333333333332	139.33333333333334
412757860	1441074452	31.25572333244635	122.34730837640986	7.586666666666666	183.80666666666667	139.26666666666665
412757860	1441074453	31.25568246347578	122.3473078887042	7.59	183.88000000000002	139.2
412757860	1441074454	31.25564049204527	122.34730749774828	7.593333333333333	183.95333333333332	139.13333333333335
412757860	1441074455	31.2555973577037	122.34730720202067	7.596666666666667	184.02666666666664	139.06666666666666
412757860	1441074456	31.255552999999995	122.34730700000001	7.6	184.1	139.0
412757860	1441074457	31.255507586363052	122.34730688706057	7.533333333333333	182.56666666666666	138.66666666666669
412757860	1441074458	31.25546219574198	122.34730684615953	7.466666666666667	181.03333333333333	138.33333333333334
412757860	1441074459	31.25541813496593	122.34730685714985	7.4	179.5	138.00000000000003
412757860	1441074460	31.255376710864088	122.3473068998846	7.333333333333333	177.96666666666667	137.66666666666666
412757860	1441074461	31.255339230265697	122.34730695421692	7.266666666666667	176.43333333333334	137.33333333333334
412757860	1441074462	31.255307000000002	122.34730700000001	7.2	174.9	137.0
412757860	1441074463	31.255280596914247	122.34730702185736	7.3	177.375	137.5
412757860	1441074464	31.25525767792759	122.34730702349344	7.4	179.85000000000002	138.00000000000003
412757860	1441074465	31.255235169977166	122.34730701338279	7.5	182.32500000000002	138.5
412757860	1441074466	31.255209999999995	122.34730700000001	7.6	184.8	139.0
412757860	1441074467	31.255179547256148	122.34730699089498	7.533333333333333	183.33333333333334	139.33333333333334
412757860	1441074468	31.255143000297746	122.34730698991928	7.466666666666667	181.86666666666667	139.66666666666666
412757860	1441074469	31.2551	122.34730700000001	7.4	180.4	140.0
412757860	1441074470	31.255051346948296	122.34730701940298	7.333333333333334	179.13333333333333	139.33333333333334
412757860	1441074471	31.255002480569278	122.34730702774947	7.266666666666667	177.86666666666667	138.66666666666666
412757860	1441074472	31.254959999999997	122.34730700000001	7.2	176.6	138.0
412757860	1441074473	31.254928536900135	122.34730692631439	7.275	178.10000000000002	138.75
412757860	1441074474	31.254904853019056	122.34730685764902	7.35	179.6	139.5
412757860	1441074475	31.25488374262847	122.34730686015916	7.425	181.1	140.25
412757860	1441074476	31.25486	122.34730700000001	7.5	182.6	141.0
412757860	1441074477	31.254829755649535	122.34730727276886	7.5	183.36666666666667	141.33333333333334
412757860	1441074478	31.25479448507032	122.34730739183233	7.5	184.13333333333333	141.66666666666666
412757860	1441074479	31.25475700000001	122.34730700000001	7.5	184.9	142.0
412757860	1441074480	31.25471964050071	122.34730579854222	7.5	184.6	141.7142857142857
412757860	1441074481	31.25468285993226	122.34730372257026	7.5	184.3	141.42857142857142
412757860	1441074482	31.25464663997887	122.34730076565567	7.5	184.0	141.14285714285714
412757860	1441074483	31.25461096232476	122.34729692136992	7.5	183.7	140.85714285714286
412757860	1441074484	31.254575808654145	122.3472921832844	7.5	183.39999999999998	140.57142857142856
412757860	1441074485	31.254541160651172	122.34728654497064	7.5	183.10000000000002	140.28571428571428
412757860	1441074486	31.254507	122.34728000000001	7.5	182.8	140.0
412757860	1441074487	31.25447327021439	122.34727262837748	7.483333333333333	182.68333333333334	140.33333333333331
412757860	1441074488	31.254439762126776	122.34726485584207	7.466666666666667	182.56666666666666	140.66666666666666
412757860	1441074489	31.254406228399233	122.34725719456567	7.45	182.45	140.99999999999997
412757860	1441074490	31.254372421694022	122.34725015671955	7.433333333333334	182.33333333333334	141.33333333333334
412757860	1441074491	31.25433809467349	122.34724425447439	7.416666666666667	182.21666666666667	141.66666666666666
412757860	1441074492	31.254303000000007	122.34724	7.4	182.1	142.0
412757860	1441074493	31.254267000928834	122.34723773235037	7.428571428571429	182.9	142.14285714285714
412757860	1441074494	31.254230403086783	122.3472370981185	7.457142857142857	183.7	142.2857142857143
412757860	1441074495	31.254193622693453	122.34723757078281	7.485714285714286	184.5	142.42857142857144
412757860	1441074496	31.254157075968468	122.34723862382262	7.514285714285714	185.3	142.57142857142856
412757860	1441074497	31.25412117913144	122.347239730718	7.542857142857143	186.1	142.71428571428572
412757860	1441074498	31.25408634840206	122.3472403649499	7.571428571428571	186.9	142.85714285714286
412757860	1441074499	31.254052999999992	122.34724	7.6	187.70000000000002	143.0
412757860	1441074500	31.25402135753265	122.34723821678907	7.619999999999999	187.85999999999999	142.8
412757860	1441074501	31.253990874158188	122.34723502599142	7.64	188.02	142.60000000000002
412757860	1441074502	31.253960810422445	122.34723054571965	7.66	188.18	142.4
412757860	1441074503	31.253930426871207	122.34722489408627	7.68	188.34	142.20000000000002
412757860	1441074504	31.253898984050224	122.34721818920373	7.699999999999999	188.5	142.00000000000003
412757860	1441074505	31.25386574250524	122.34721054918462	7.72	188.66	141.8
412757860	1441074506	31.253829962781982	122.34720209214166	7.74	188.82000000000002	141.6
412757860	1441074507	31.25379090542621	122.34719293618781	7.76	188.98	141.4
412757860	1441074508	31.253747830983638	122.34718319943615	7.779999999999999	189.14000000000001	141.20000000000002
412757860	1441074509	31.253699999999995	122.34717299999998	7.8	189.3	141.0
412757860	1441074510	31.253647874011346	122.34716268537406	7.766666666666667	188.93333333333334	141.0
412757860	1441074511	31.253596718515233	122.34715352057606	7.733333333333333	188.56666666666666	141.0
412757860	1441074512	31.253553000000007	122.34714700000002	7.7	188.2	141.0
412757860	1441074513	31.253521172055528	122.34714414541541	7.625	186.95	140.25
412757860	1441074514	31.253497636676766	122.3471440881084	7.550000000000001	185.7	139.5
412757860	1441074515	31.253476782959645	122.34714548674683	7.4750000000000005	184.45	138.75
412757860	1441074516	31.253452999999993	122.34714700000002	7.4	183.20000000000002	138.0
412757860	1441074517	31.253422233685317	122.34714758971771	7.4	182.96666666666667	138.33333333333331
412757860	1441074518	31.253386657069967	122.3471474304684	7.4	182.73333333333332	138.66666666666669
412757860	1441074519	31.253350000000005	122.34714700000002	7.4	182.5	139.0
412757860	1441074520	31.253315224231617	122.3471466899859	7.385714285714286	182.14285714285714	138.7142857142857
412757860	1441074521	31.25328221916115	122.34714654780363	7.371428571428572	181.78571428571428	138.42857142857144
412757860	1441074522	31.25325010609498	122.34714653475687	7.357142857142858	181.42857142857144	138.14285714285714
412757860	1441074523	31.25321800633946	122.34714661214936	7.3428571428571425	181.07142857142856	137.85714285714286
412757860	1441074524	31.25318504120092	122.34714674128487	7.328571428571428	180.71428571428572	137.57142857142858
412757860	1441074525	31.253150331985665	122.34714688346713	7.314285714285714	180.35714285714283	137.2857142857143
412757860	1441074526	31.253112999999995	122.34714700000002	7.3	180.0	137.0
412757860	1441074527	31.25307259375826	122.34714706147632	7.283333333333333	179.05	136.83333333333334
412757860	1441074528	31.253030370606997	122.34714707564487	7.266666666666667	178.10000000000002	136.66666666666669
412757860	1441074529	31.252988015100826	122.34714705954362	7.25	177.15000000000003	136.5
412757860	1441074530	31.252947211794453	122.34714703021042	7.233333333333333	176.20000000000002	136.33333333333334
412757860	1441074531	31.2529096452426	122.34714700468324	7.216666666666667	175.25000000000003	136.16666666666669
412757860	1441074532	31.252876999999998	122.34714700000002	7.2	174.3	136.0
412757860	1441074533	31.25285014307119	122.34714702491017	7.25	176.05	136.0
412757860	1441074534	31.252826671259534	122.34714705500906	7.300000000000001	177.80000000000004	136.0
412757860	1441074535	31.252803363818135	122.34714705760342	7.3500000000000005	179.55000000000004	136.0
412757860	1441074536	31.25277699999999	122.34714700000002	7.4	181.3	136.0
412757860	1441074537	31.252745308583467	122.34714688139184	7.333333333333334	179.1	136.0
412757860	1441074538	31.252709816448395	122.34714682851707	7.266666666666667	176.9	136.0
412757860	1441074539	31.252672999999998	122.34714700000002	7.2	174.7	136.0
412757860	1441074540	31.252636877538826	122.34714742680414	7.2	174.9	136.0
412757860	1441074541	31.252601634946537	122.34714762925041	7.2	175.1	136.0
412757860	1441074542	31.252566999999996	122.34714700000002	7.2	175.3	136.0
412757860	1441074543	31.25253276153533	122.34714529078896	7.2	175.65	135.75
412757860	1441074544	31.252498952625572	122.34714368964944	7.2	176.0	135.50000000000003
412757860	1441074545	31.25246566740305	122.34714374368573	7.2	176.35	135.25
412757860	1441074546	31.252433	122.34714700000002	7.2	176.7	135.0
412757860	1441074547	31.25240094654733	122.34715432222522	7.233333333333333	176.76666666666668	135.33333333333334
412757860	1441074548	31.252369111171873	122.34716384012533	7.266666666666667	176.83333333333334	135.66666666666669
412757860	1441074549	31.252336999999994	122.34717299999998	7.3	176.9	136.0
412757860	1441074550	31.252304227567024	122.34717977428141	7.333333333333333	177.5	136.33333333333334
412757860	1441074551	31.25227084204148	122.34718423992123	7.366666666666667	178.10000000000002	136.66666666666669
412757860	1441074552	31.252236999999994	122.34718700000002	7.4	178.70000000000002	137.0
412757860	1441074553	31.252202847885854	122.3471885928061	7.4	178.98571428571427	137.42857142857142
412757860	1441074554	31.252168491609535	122.3471892974611	7.4	179.27142857142857	137.85714285714286
412757860	1441074555	31.252134026948323	122.34718932829472	7.4	179.55714285714285	138.28571428571428
412757860	1441074556	31.252099549679496	122.34718889963644	7.4	179.84285714285713	138.7142857142857
412757860	1441074557	31.252065155580336	122.34718822581539	7.4	180.1285714285714	139.14285714285714
412757860	1441074558	31.25203094042808	122.34718752116042	7.4	180.4142857142857	139.57142857142858
412757860	1441074559	31.251997	122.34718700000002	7.4	180.7	140.0
412757860	1441074560	31.251963401005437	122.34718681441176	7.366666666666667	181.39999999999998	140.0
412757860	1441074561	31.25193009388216	122.34718686747033	7.333333333333333	182.1	140.0
412757860	1441074562	31.251896999999996	122.34718700000002	7.3	182.8	140.0
412757860	1441074563	31.251863912849398	122.34718708186715	7.3	182.475	140.0
412757860	1441074564	31.25183011440342	122.34718709910567	7.3	182.15	140.0
412757860	1441074565	31.251794758755736	122.34718706679139	7.3	181.82500000000002	140.0
412757860	1441074566	31.251756999999998	122.34718700000002	7.3	181.5	140.0
412757860	1441074567	31.25171638291763	122.34718691510602	7.3	181.03333333333333	140.16666666666666
412757860	1441074568	31.251674015041086	122.34718683367882	7.3	180.56666666666666	140.33333333333331
412757860	1441074569	31.251631394590685	122.34718677858646	7.3	180.1	140.5
412757860	1441074570	31.2515900197868	122.34718677269716	7.3	179.63333333333335	140.66666666666669
412757860	1441074571	31.251551388849744	122.34718683887894	7.3	179.16666666666669	140.83333333333334
412757860	1441074572	31.251517000000003	122.34718700000002	7.3	178.70000000000002	141.0
412757860	1441074573	31.251487744741038	122.34718724687791	7.35	180.3	140.75
412757860	1441074574	31.25146208770876	122.34718744212758	7.4	181.89999999999998	140.5
412757860	1441074575	31.251437886822107	122.34718741631346	7.45	183.49999999999997	140.25
412757860	1441074576	31.251413	122.34718700000002	7.5	185.1	140.0
412757860	1441074577	31.251385703013803	122.34718607266839	7.48	184.95	140.0
412757860	1441074578	31.251355943044995	122.3471847094653	7.46	184.79999999999998	140.0
412757860	1441074579	31.25132408512758	122.34718303445378	7.4399999999999995	184.64999999999998	140.0
412757860	1441074580	31.251290494295496	122.34718117169682	7.42	184.5	140.0
412757860	1441074581	31.25125553558278	122.34717924525711	7.4	184.35	140.0
412757860	1441074582	31.2512195740234	122.34717737919723	7.38	184.2	140.0
412757860	1441074583	31.251182974651417	122.34717569757956	7.359999999999999	184.05	140.0
412757860	1441074584	31.251146102500808	122.34717432446621	7.34	183.9	140.0
412757860	1441074585	31.251109322605675	122.3471733839191	7.32	183.75	140.0
412757860	1441074586	31.25107300000001	122.34717299999998	7.3	183.6	140.0
412757860	1441074587	31.251037421485517	122.3471732567015	7.29	183.10000000000002	139.6
412757860	1441074588	31.251002560934477	122.3471740777404	7.28	182.60000000000002	139.2
412757860	1441074589	31.250968313986803	122.3471753467648	7.27	182.1	138.79999999999998
412757860	1441074590	31.250934576282386	122.3471769474229	7.26	181.6	138.4
412757860	1441074591	31.25090124346114	122.34717876336308	7.25	181.1	138.00000000000003
412757860	1441074592	31.250868211163	122.34718067823391	7.24	180.60000000000002	137.60000000000002
412757860	1441074593	31.250835375027876	122.34718257568409	7.23	180.10000000000002	137.20000000000002
412757860	1441074594	31.25080263069571	122.34718433936247	7.22	179.6	136.8
412757860	1441074595	31.250769873806444	122.34718585291806	7.21	179.1	136.4
412757860	1441074596	31.250737000000004	122.34718700000002	7.2	178.60000000000002	136.0
412757860	1441074597	31.250703923044057	122.34718769854008	7.19	178.4	136.1
412757860	1441074598	31.250670629217172	122.34718800359965	7.18	178.20000000000002	136.2
412757860	1441074599	31.250637122925593	122.34718800452244	7.17	178.00000000000003	136.3
412757860	1441074600	31.250603408575632	122.34718779065207	7.16	177.8	136.4
412757860	1441074601	31.25056949057351	122.34718745133208	7.15	177.6	136.5
412757860	1441074602	31.250535373325526	122.34718707590574	7.14	177.4	136.6
412757860	1441074603	31.250501061237923	122.34718675371634	7.13	177.20000000000002	136.7
412757860	1441074604	31.250466558716948	122.34718657410696	7.12	177.0	136.8
412757860	1441074605	31.250431870168885	122.34718662642057	7.109999999999999	176.79999999999998	136.9
412757860	1441074606	31.250397	122.34718700000002	7.1	176.6	137.0
412757860	1441074607	31.250361954599544	122.34718776523027	7.105128205128205	176.7923076923077	137.0769230769231
412757860	1441074608	31.250326748288803	122.34718891666544	7.11025641025641	176.98461538461538	137.15384615384616
412757860	1441074609	31.250291397372074	122.34719042990181	7.115384615384615	177.1769230769231	137.23076923076925
412757860	1441074610	31.25025591815367	122.34719228053582	7.12051282051282	177.36923076923077	137.3076923076923
412757860	1441074611	31.250220326937885	122.34719444416388	7.125641025641025	177.56153846153845	137.3846153846154
412757860	1441074612	31.25018464002903	122.34719689638244	7.13076923076923	177.75384615384615	137.46153846153845
412757860	1441074613	31.250148873731376	122.34719961278805	7.135897435897435	177.94615384615386	137.53846153846155
412757860	1441074614	31.250113044349238	122.34720256897717	7.1410256410256405	178.13846153846154	137.6153846153846
412757860	1441074615	31.250077168186937	122.34720574054644	7.146153846153846	178.33076923076922	137.6923076923077
412757860	1441074616	31.25004126154874	122.34720910309244	7.151282051282051	178.52307692307693	137.76923076923077
412757860	1441074617	31.25000534073899	122.34721263221185	7.156410256410256	178.71538461538464	137.84615384615387
412757860	1441074618	31.24996942206198	122.34721630350133	7.161538461538461	178.90769230769232	137.9230769230769
412757860	1441074619	31.24993352182201	122.34722009255765	7.166666666666666	179.1	138.0
412757860	1441074620	31.24989765632341	122.34722397497757	7.171794871794871	179.2923076923077	138.07692307692307
412757860	1441074621	31.2498618418705	122.34722792635787	7.176923076923076	179.48461538461538	138.15384615384616
412757860	1441074622	31.249826094767613	122.34723192229548	7.182051282051281	179.6769230769231	138.23076923076923
412757860	1441074623	31.249790431319067	122.34723593838721	7.1871794871794865	179.86923076923077	138.30769230769232
412757860	1441074624	31.249754867829182	122.34723995023005	7.192307692307692	180.06153846153845	138.3846153846154
412757860	1441074625	31.249719420602318	122.34724393342096	7.197435897435897	180.25384615384615	138.46153846153848
412757860	1441074626	31.249684105942794	122.34724786355693	7.202564102564102	180.44615384615386	138.53846153846152
412757860	1441074627	31.24964894015495	122.34725171623505	7.207692307692308	180.63846153846154	138.6153846153846
412757860	1441074628	31.249613939543167	122.34725546705238	7.212820512820513	180.83076923076922	138.69230769230768
412757860	1441074629	31.249579120411752	122.34725909160608	7.217948717948718	181.02307692307693	138.76923076923077
412757860	1441074630	31.249544499065085	122.34726256549327	7.223076923076923	181.21538461538464	138.84615384615384
412757860	1441074631	31.249510091807505	122.3472658643112	7.228205128205128	181.40769230769232	138.92307692307693
412757860	1441074632	31.249475914943403	122.34726896365709	7.233333333333333	181.6	139.0
412757860	1441074633	31.249441984777107	122.34727183912818	7.2384615384615385	181.7923076923077	139.0769230769231
412757860	1441074634	31.249408317612993	122.34727446632184	7.243589743589744	181.98461538461538	139.15384615384613
412757860	1441074635	31.24937492975544	122.34727682083538	7.248717948717949	182.1769230769231	139.23076923076923
412757860	1441074636	31.249341837508783	122.34727887826615	7.253846153846154	182.36923076923077	139.3076923076923
412757860	1441074637	31.249309057177424	122.3472806142116	7.258974358974359	182.56153846153845	139.3846153846154
412757860	1441074638	31.249276605065685	122.34728200426913	7.264102564102564	182.75384615384615	139.46153846153845
412757860	1441074639	31.249244497477964	122.3472830240362	7.269230769230769	182.94615384615386	139.53846153846155
412757860	1441074640	31.249212750718627	122.34728364911031	7.274358974358974	183.13846153846154	139.6153846153846
412757860	1441074641	31.249181381092015	122.34728385508896	7.279487179487179	183.33076923076922	139.69230769230768
412757860	1441074642	31.24915040490251	122.34728361756969	7.2846153846153845	183.52307692307693	139.76923076923075
412757860	1441074643	31.249119838454426	122.34728291215005	7.28974358974359	183.71538461538464	139.84615384615384
412757860	1441074644	31.249089698052146	122.34728171442762	7.294871794871795	183.9076923076923	139.9230769230769
412757860	1441074645	31.24906	122.34728000000001	7.3	184.1	140.0
412757860	1441074646	31.249030723083372	122.34727782760936	7.285714285714286	182.97142857142856	139.57142857142858
412757860	1441074647	31.249001696011774	122.34727558857601	7.271428571428571	181.84285714285716	139.14285714285714
412757860	1441074648	31.248972709975824	122.34727375736426	7.257142857142857	180.71428571428572	138.7142857142857
412757860	1441074649	31.248943556166118	122.34727280843792	7.242857142857143	179.58571428571426	138.28571428571428
412757860	1441074650	31.24891402577323	122.34727321626016	7.228571428571429	178.45714285714283	137.85714285714286
412757860	1441074651	31.24888390998771	122.34727545529357	7.214285714285714	177.32857142857142	137.42857142857142
412757860	1441074652	31.248853000000004	122.34728000000001	7.2	176.2	137.0
412757860	1441074653	31.248821130096676	122.34728695414076	7.25	177.75	138.00000000000003
412757860	1441074654	31.24878830694971	122.34729493867778	7.300000000000001	179.29999999999998	139.0
412757860	1441074655	31.24875458032778	122.3473022038753	7.3500000000000005	180.85	140.0
412757860	1441074656	31.24871999999999	122.34730700000001	7.4	182.4	141.0
412757860	1441074657	31.24868481445882	122.34730824114975	7.333333333333334	181.86666666666667	140.66666666666669
412757860	1441074658	31.248650067089432	122.347307496737	7.266666666666667	181.33333333333334	140.33333333333331
412757860	1441074659	31.248617	122.34730700000001	7.2	180.80000000000004	140.0
412757860	1441074660	31.24858599228046	122.34730815720366	7.133333333333334	178.9666666666667	139.66666666666666
412757860	1441074661	31.248553970947608	122.34730906673151	7.066666666666666	177.13333333333335	139.33333333333334
412757860	1441074662	31.248516999999993	122.34730700000001	7.0	175.3	139.0
412757860	1441074663	31.248472623826583	122.34730013004281	7.133333333333334	178.33333333333334	140.33333333333334
412757860	1441074664	31.248424308378993	122.34729023634529	7.266666666666667	181.36666666666667	141.66666666666666
412757860	1441074665	31.248377000000005	122.34728000000001	7.4	184.4	143.0
412757860	1441074666	31.248334662517358	122.347271607295	7.3909090909090915	184.12727272727273	142.54545454545453
412757860	1441074667	31.248297329695497	122.3472652653246	7.381818181818182	183.85454545454544	142.0909090909091
412757860	1441074668	31.248264052782904	122.34726068638629	7.372727272727273	183.5818181818182	141.63636363636363
412757860	1441074669	31.2482338830279	122.34725758277875	7.363636363636364	183.3090909090909	141.1818181818182
412757860	1441074670	31.248205871678692	122.34725566680139	7.3545454545454545	183.03636363636363	140.72727272727272
412757860	1441074671	31.248179069983458	122.34725465075424	7.345454545454546	182.76363636363638	140.27272727272728
412757860	1441074672	31.248152529190293	122.34725424693778	7.336363636363636	182.4909090909091	139.81818181818184
412757860	1441074673	31.248125300547304	122.34725416765282	7.327272727272727	182.21818181818185	139.36363636363637
412757860	1441074674	31.248096435302564	122.34725412520051	7.318181818181818	181.94545454545457	138.9090909090909
412757860	1441074675	31.24806498470412	122.3472538318823	7.309090909090909	181.6727272727273	138.45454545454547
412757860	1441074676	31.248029999999993	122.347253	7.3	181.4	138.0
412757860	1441074677	31.24799096880191	122.34725143172734	7.316666666666666	181.91666666666669	138.16666666666666
412757860	1441074678	31.24794912417622	122.34724928872375	7.333333333333333	182.43333333333334	138.33333333333331
412757860	1441074679	31.24790613555302	122.34724682251958	7.35	182.95000000000002	138.49999999999997
412757860	1441074680	31.247863672362442	122.34724428464477	7.366666666666667	183.46666666666667	138.66666666666669
412757860	1441074681	31.24782340403468	122.34724192662866	7.383333333333334	183.98333333333332	138.83333333333334
412757860	1441074682	31.24778699999999	122.34724	7.4	184.5	139.0
412757860	1441074683	31.24775554483702	122.34723869879205	7.428571428571429	185.02857142857144	138.7142857142857
412757860	1441074684	31.247727783717977	122.3472379870573	7.457142857142857	185.55714285714285	138.42857142857144
412757860	1441074685	31.247701876963422	122.3472377713533	7.485714285714286	186.0857142857143	138.14285714285714
412757860	1441074686	31.247675984893885	122.34723795823778	7.514285714285714	186.6142857142857	137.85714285714286
412757860	1441074687	31.24764826782984	122.34723845426853	7.542857142857143	187.14285714285714	137.57142857142858
412757860	1441074688	31.24761688609175	122.34723916600335	7.571428571428571	187.67142857142855	137.2857142857143
412757860	1441074689	31.247580000000003	122.34724	7.6	188.2	137.0
412757860	1441074690	31.24753695806732	122.34724077758875	7.6	188.16666666666669	136.33333333333334
412757860	1441074691	31.247491861575796	122.3472409791905	7.6	188.13333333333333	135.66666666666666
412757860	1441074692	31.24745	122.34724	7.6	188.1	135.0
412757860	1441074693	31.247415365839444	122.34723742098589	7.6	188.14285714285717	135.85714285714286
412757860	1441074694	31.247386763692987	122.3472335662085	7.6	188.18571428571428	136.7142857142857
412757860	1441074695	31.24736170118427	122.34722894550033	7.6	188.22857142857146	137.57142857142858
412757860	1441074696	31.247337685936927	122.3472240686935	7.6	188.27142857142857	138.42857142857144
412757860	1441074697	31.247312225574625	122.34721944562	7.6	188.31428571428572	139.2857142857143
412757860	1441074698	31.247282827721094	122.3472155861117	7.6	188.35714285714286	140.14285714285714
412757860	1441074699	31.247247	122.347213	7.6	188.4	141.0
412757860	1441074700	31.2472037680399	122.34721201265806	7.5	186.26666666666668	139.0
412757860	1441074701	31.24715822948885	122.34721221162914	7.3999999999999995	184.13333333333335	137.0
412757860	1441074702	31.24711700000001	122.347213	7.3	182.0	135.0
412757860	1441074703	31.247084859512047	122.34721382602679	7.2	178.95000000000002	135.5
412757860	1441074704	31.24705924510551	122.34721431863804	7.1	175.9	136.0
412757860	1441074705	31.247035758146225	122.34721415193023	7.0	172.85000000000002	136.5
412757860	1441074706	31.247009999999992	122.347213	6.9	169.8	137.0
412757860	1441074707	31.24697897528817	122.34721100458003	7.066666666666667	175.33333333333337	138.33333333333334
412757860	1441074708	31.246945301654897	122.34721017794453	7.233333333333333	180.86666666666667	139.66666666666666
412757860	1441074709	31.246912999999985	122.347213	7.4	186.4	141.0
412757860	1441074710	31.246884441745156	122.34722090778529	7.3	182.0	140.33333333333334
412757860	1441074711	31.246855400400737	122.34723116687978	7.2	177.6	139.66666666666666
412757860	1441074712	31.246819999999985	122.34724	7.1	173.2	139.0
412757860	1441074713	31.246774813288123	122.34724436428314	7.1	174.83333333333331	139.66666666666666
412757860	1441074714	31.24672620785468	122.34724415454009	7.1	176.46666666666667	140.33333333333334
412757860	1441074715	31.246683000000004	122.34724	7.1	178.1	141.0
412757860	1441074716	31.24665160804971	122.34723278741495	7.175	180.5	141.25000000000003
412757860	1441074717	31.246628858430956	122.3472244336363	7.25	182.9	141.5
412757860	1441074718	31.24660917959663	122.34721711303958	7.325	185.3	141.75
412757860	1441074719	31.246586999999998	122.347213	7.4	187.70000000000002	142.0
412757860	1441074720	31.246557868791815	122.34721320778164	7.333333333333334	184.83333333333334	142.0
412757860	1441074721	31.246521817912498	122.34721460520862	7.266666666666667	181.96666666666667	142.0
412757860	1441074722	31.246479999999995	122.347213	7.2	179.1	142.0
412757860	1441074723	31.2464341428609	122.3472056352222	7.233333333333333	180.86666666666667	142.0
412757860	1441074724	31.246388274977065	122.34719549530267	7.266666666666667	182.63333333333333	142.0
412757860	1441074725	31.246347	122.34718700000002	7.3	184.4	142.0
412757860	1441074726	31.246313626235306	122.34718346187734	7.35	185.325	142.0
412757860	1441074727	31.246286280600415	122.34718376474868	7.4	186.25000000000003	142.0
412757860	1441074728	31.246261794665312	122.34718568524505	7.45	187.175	142.0
412757860	1441074729	31.246236999999997	122.34718700000002	7.5	188.1	142.0
412757860	1441074730	31.246209335624133	122.34718593614501	7.5	187.82857142857145	142.14285714285714
412757860	1441074731	31.246178670355885	122.34718252279548	7.5	187.55714285714285	142.2857142857143
412757860	1441074732	31.246145480462996	122.34717723956254	7.5	187.2857142857143	142.42857142857144
412757860	1441074733	31.24611024221315	122.34717056605683	7.5	187.0142857142857	142.57142857142856
412757860	1441074734	31.246073431874127	122.34716298188845	7.5	186.74285714285713	142.71428571428572
412757860	1441074735	31.24603552571376	122.34715496666671	7.5	186.47142857142856	142.85714285714286
412757860	1441074736	31.24599699999999	122.34714700000002	7.5	186.2	143.0
412757860	1441074737	31.245958262162002	122.34713947909938	7.48125	185.81875	142.5625
412757860	1441074738	31.245919444273465	122.34713247158915	7.4625	185.4375	142.12500000000003
412757860	1441074739	31.245880609569173	122.34712596269704	7.44375	185.05625	141.6875
412757860	1441074740	31.245841821283925	122.3471199376508	7.425	184.67499999999998	141.25000000000003
412757860	1441074741	31.245803142652488	122.34711438167822	7.40625	184.29375000000002	140.8125
412757860	1441074742	31.245764636909612	122.34710928000709	7.3875	183.9125	140.37500000000003
412757860	1441074743	31.245726367290114	122.34710461786516	7.36875	183.53125	139.9375
412757860	1441074744	31.245688397028736	122.34710038048027	7.35	183.15	139.50000000000003
412757860	1441074745	31.245650789360216	122.34709655308023	7.33125	182.76875	139.0625
412757860	1441074746	31.24561360751934	122.34709312089294	7.3125	182.3875	138.625
412757860	1441074747	31.245576914740823	122.34709006914625	7.29375	182.00625	138.18750000000003
412757860	1441074748	31.245540774259442	122.3470873830681	7.275	181.625	137.75
412757860	1441074749	31.245505249309918	122.34708504788641	7.2562500000000005	181.24375	137.31250000000003
412757860	1441074750	31.245470403127015	122.34708304882913	7.2375	180.86249999999998	136.875
412757860	1441074751	31.245436298945457	122.34708137112433	7.21875	180.48125	136.43750000000003
412757860	1441074752	31.245403000000007	122.34708	7.2	180.1	136.0
412757860	1441074753	31.24537054045247	122.34707891896304	7.207142857142857	180.2	136.07142857142858
412757860	1441074754	31.245338838173183	122.34707810463546	7.214285714285714	180.3	136.14285714285717
412757860	1441074755	31.245307781959546	122.34707753191817	7.2214285714285715	180.4	136.21428571428572
412757860	1441074756	31.245277260608994	122.34707717571213	7.228571428571429	180.5	136.28571428571428
412757860	1441074757	31.24524716291889	122.3470770109183	7.235714285714286	180.6	136.35714285714286
412757860	1441074758	31.24521737768666	122.3470770124377	7.242857142857143	180.70000000000002	136.42857142857144
412757860	1441074759	31.245187793709704	122.34707715517135	7.25	180.8	136.5
412757860	1441074760	31.245158299785427	122.34707741402033	7.257142857142857	180.9	136.57142857142858
412757860	1441074761	31.245128784711216	122.34707776388575	7.264285714285714	181.0	136.64285714285717
412757860	1441074762	31.245099137284477	122.34707817966877	7.271428571428571	181.1	136.71428571428572
412757860	1441074763	31.245069246302588	122.3470786362705	7.2785714285714285	181.2	136.78571428571428
412757860	1441074764	31.24503900056295	122.34707910859213	7.285714285714286	181.29999999999998	136.85714285714286
412757860	1441074765	31.24500828886295	122.34707957153489	7.292857142857143	181.4	136.92857142857142
412757860	1441074766	31.244976999999988	122.34708	7.3	181.5	137.0
412757860	1441074767	31.244945057868623	122.34708037202208	7.29	181.15	137.20000000000002
412757860	1441074768	31.244912526752067	122.34708067816905	7.28	180.8	137.4
412757860	1441074769	31.244879506030703	122.34708091214222	7.27	180.45	137.6
412757860	1441074770	31.244846095084938	122.34708106764292	7.26	180.1	137.8
412757860	1441074771	31.244812393295145	122.34708113837246	7.25	179.75000000000003	138.00000000000003
412757860	1441074772	31.244778500041754	122.34708111803215	7.24	179.4	138.20000000000002
412757860	1441074773	31.244744514705133	122.3470810003234	7.23	179.05	138.4
412757860	1441074774	31.2447105366657	122.34708077894754	7.22	178.70000000000002	138.6
412757860	1441074775	31.244676665303857	122.34708044760595	7.21	178.35	138.8
412757860	1441074776	31.244642999999996	122.34708	7.2	178.0	139.0
412757860	1441074777	31.244609619458863	122.3470794319022	7.202500000000001	178.15499999999997	138.95000000000002
412757860	1441074778	31.24457651968257	122.34707874736941	7.205	178.31	138.9
412757860	1441074779	31.24454367599752	122.34707795252953	7.2075000000000005	178.465	138.85000000000002
412757860	1441074780	31.244511063730165	122.3470770535105	7.21	178.61999999999998	138.8
412757860	1441074781	31.24447865820693	122.34707605644026	7.2125	178.775	138.75
412757860	1441074782	31.244446434754224	122.34707496744664	7.215	178.92999999999998	138.7
412757860	1441074783	31.244414368698493	122.34707379265761	7.2175	179.085	138.65
412757860	1441074784	31.244382435366145	122.34707253820105	7.22	179.24	138.6
412757860	1441074785	31.244350610083647	122.34707121020479	7.2225	179.39499999999998	138.55
412757860	1441074786	31.244318868177363	122.34706981479673	7.225	179.55	138.5
412757860	1441074787	31.244287184973754	122.34706835810472	7.2275	179.70499999999998	138.45000000000002
412757860	1441074788	31.244255535799258	122.34706684625665	7.23	179.86	138.4
412757860	1441074789	31.244223895980273	122.34706528538032	7.2325	180.015	138.35
412757860	1441074790	31.244192240843223	122.34706368160361	7.235	180.17	138.3
412757860	1441074791	31.24416054571456	122.34706204105433	7.2375	180.32500000000002	138.25
412757860	1441074792	31.244128785920676	122.34706036986032	7.24	180.48	138.20000000000002
412757860	1441074793	31.24409693678801	122.3470586741494	7.2425	180.635	138.15
412757860	1441074794	31.24406497364296	122.34705696004934	7.245	180.79	138.10000000000002
412757860	1441074795	31.244032871811996	122.34705523368801	7.2475	180.945	138.05
412757860	1441074796	31.24400060662151	122.34705350119316	7.25	181.1	138.00000000000003
412757860	1441074797	31.243968153397915	122.34705176869261	7.2525	181.255	137.95
412757860	1441074798	31.24393548746766	122.34705004231411	7.255	181.41	137.9
412757860	1441074799	31.243902584157134	122.3470483281855	7.2575	181.565	137.85
412757860	1441074800	31.243869418792784	122.34704663243447	7.26	181.72	137.8
412757860	1441074801	31.243835966701017	122.34704496118883	7.2625	181.87499999999997	137.75
412757860	1441074802	31.243802203208276	122.34704332057633	7.265	182.03	137.70000000000002
412757860	1441074803	31.243768103640956	122.34704171672472	7.2675	182.185	137.65
412757860	1441074804	31.243733643325484	122.3470401557617	7.27	182.34	137.6
412757860	1441074805	31.24369879758827	122.34703864381504	7.2725	182.495	137.54999999999998
412757860	1441074806	31.243663541755744	122.34703718701243	7.275	182.64999999999998	137.5
412757860	1441074807	31.243627851154333	122.34703579148157	7.2775	182.805	137.45
412757860	1441074808	31.243591701110443	122.3470344633502	7.28	182.95999999999998	137.4
412757860	1441074809	31.243555066950492	122.34703320874598	7.2825	183.11499999999998	137.35
412757860	1441074810	31.24351792400089	122.3470320337966	7.285	183.27	137.3
412757860	1441074811	31.24348024758807	122.34703094462968	7.2875	183.42499999999998	137.25
412757860	1441074812	31.24344201303843	122.34702994737295	7.29	183.57999999999998	137.20000000000002
412757860	1441074813	31.243403195678383	122.34702904815398	7.2924999999999995	183.73499999999999	137.15
412757860	1441074814	31.24336377083436	122.34702825310043	7.295	183.89	137.1
412757860	1441074815	31.243323713832766	122.3470275683399	7.297499999999999	184.04500000000002	137.05
412757860	1441074816	31.243282999999995	122.347027	7.3	184.2	137.0
412757860	1441074817	31.243241646382206	122.3470265513421	7.29375	183.75625	136.9375
412757860	1441074818	31.243199836904417	122.34702621416282	7.2875	183.31249999999997	136.875
412757860	1441074819	31.24315779721143	122.3470259773926	7.28125	182.86875	136.8125
412757860	1441074820	31.243115752948	122.34702582996192	7.275	182.425	136.75
412757860	1441074821	31.24307392975892	122.34702576080122	7.26875	181.98125	136.6875
412757860	1441074822	31.24303255328898	122.34702575884106	7.2625	181.5375	136.625
412757860	1441074823	31.242991849182978	122.34702581301192	7.25625	181.09375	136.56250000000003
412757860	1441074824	31.24295204308571	122.34702591224442	7.25	180.65	136.5
412757860	1441074825	31.24291336064199	122.34702604546915	7.24375	180.20624999999998	136.4375
412757860	1441074826	31.242876027496628	122.3470262016167	7.2375	179.7625	136.37500000000003
412757860	1441074827	31.242840269294433	122.34702636961778	7.23125	179.31875000000002	136.3125
412757860	1441074828	31.242806311680255	122.34702653840301	7.225	178.875	136.25000000000003
412757860	1441074829	31.242774380298872	122.34702669690314	7.21875	178.43125	136.18750000000003
412757860	1441074830	31.242744700795164	122.34702683404886	7.2125	177.9875	136.125
412757860	1441074831	31.24271749881393	122.34702693877088	7.20625	177.54375	136.06250000000003
412757860	1441074832	31.242693000000003	122.347027	7.2	177.1	136.0
412757860	1441074833	31.242670968290206	122.34702701309503	7.275	179.07500000000002	136.5
412757860	1441074834	31.24264932078918	122.34702699912721	7.35	181.04999999999998	137.0
412757860	1441074835	31.242625512893596	122.3470269855958	7.425	183.02499999999998	137.5
412757860	1441074836	31.242597	122.347027	7.5	185.0	138.0
412757860	1441074837	31.242562319530954	122.34702705184566	7.4	180.8	137.0
412757860	1441074838	31.242524337013325	122.34702707866568	7.3	176.6	136.0
412757860	1441074839	31.242487000000004	122.347027	7.2	172.4	135.0
412757860	1441074840	31.242453317617475	122.3470267973706	7.3	176.33333333333334	136.0
412757860	1441074841	31.242422545286203	122.34702670022695	7.4	180.26666666666665	137.0
412757860	1441074842	31.242393	122.347027	7.5	184.2	138.0
412757860	1441074843	31.242363271084212	122.34702791192703	7.485714285714286	184.14285714285714	138.0
412757860	1441074844	31.242333037190324	122.34702934647197	7.4714285714285715	184.0857142857143	138.0
412757860	1441074845	31.242302249301375	122.34703113790563	7.457142857142857	184.0285714285714	138.0
412757860	1441074846	31.242270858400396	122.34703312049902	7.442857142857143	183.97142857142856	138.0
412757860	1441074847	31.242238815470383	122.34703512852337	7.428571428571429	183.9142857142857	138.0
412757860	1441074848	31.242206071494433	122.34703699625004	7.414285714285715	183.85714285714286	138.0
412757860	1441074849	31.242172577455577	122.34703855795068	7.4	183.79999999999998	138.0
412757860	1441074850	31.242138284336917	122.34703964789723	7.385714285714285	183.74285714285716	138.0
412757860	1441074851	31.242103143121504	122.34704010036177	7.371428571428571	183.68571428571428	138.0
412757860	1441074852	31.2420671047924	122.34703974961675	7.357142857142857	183.62857142857146	138.0
412757860	1441074853	31.242030120332707	122.34703842993488	7.3428571428571425	183.57142857142858	138.0
412757860	1441074854	31.241992140725408	122.34703597558915	7.328571428571428	183.51428571428573	138.0
412757860	1441074855	31.24195311695352	122.34703222085295	7.314285714285714	183.45714285714288	138.0
412757860	1441074856	31.241912999999997	122.347027	7.3	183.4	138.0
412757860	1441074857	31.241871835308327	122.34702029264822	7.3	182.98333333333335	137.83333333333331
412757860	1441074858	31.241830046164377	122.34701265979079	7.3	182.5666666666667	137.66666666666666
412757860	1441074859	31.24178815031472	122.34700480776353	7.3	182.15	137.5
412757860	1441074860	31.241746665506163	122.34699744290081	7.3	181.73333333333335	137.33333333333334
412757860	1441074861	31.241706109485577	122.34699127153571	7.3	181.3166666666667	137.16666666666666
412757860	1441074862	31.241666999999993	122.346987	7.3	180.9	137.0
412757860	1441074863	31.24162973041903	122.34698513957089	7.314285714285714	181.21428571428572	137.21428571428572
412757860	1441074864	31.24159419660253	122.34698542131166	7.328571428571428	181.52857142857144	137.42857142857142
412757860	1441074865	31.24156017003278	122.3469873812329	7.3428571428571425	181.84285714285716	137.64285714285714
412757860	1441074866	31.241527422192075	122.34699055534605	7.357142857142857	182.15714285714287	137.85714285714286
412757860	1441074867	31.241495724562657	122.3469944796633	7.371428571428571	182.4714285714286	138.07142857142856
412757860	1441074868	31.241464848626837	122.3469986901974	7.385714285714285	182.7857142857143	138.28571428571428
412757860	1441074869	31.24143456586701	122.34700272296176	7.4	183.10000000000002	138.49999999999997
412757860	1441074870	31.241404647765584	122.34700611397031	7.414285714285715	183.41428571428574	138.7142857142857
412757860	1441074871	31.241374865805053	122.34700839923752	7.428571428571429	183.72857142857146	138.92857142857144
412757860	1441074872	31.24134499146788	122.34700911477839	7.442857142857143	184.04285714285717	139.14285714285714
412757860	1441074873	31.241314796236516	122.34700779660847	7.457142857142857	184.3571428571429	139.35714285714286
412757860	1441074874	31.241284051593354	122.34700398074403	7.4714285714285715	184.6714285714286	139.57142857142858
412757860	1441074875	31.24125252902053	122.34699720320195	7.485714285714286	184.98571428571432	139.78571428571428
412757860	1441074876	31.24121999999999	122.346987	7.5	185.30000000000004	140.0
412757860	1441074877	31.24118634382549	122.34697349246738	7.4	183.3	140.0
412757860	1441074878	31.24115187104005	122.34695914317494	7.3	181.3	140.0
412757860	1441074879	31.241117	122.34694700000001	7.2	179.3	140.0
412757860	1441074880	31.241082091063898	122.34693943212622	7.228571428571429	179.94285714285715	140.0
412757860	1441074881	31.24104727259518	122.34693609397884	7.257142857142857	180.5857142857143	140.0
412757860	1441074882	31.241012614957924	122.34693596129529	7.285714285714286	181.22857142857146	140.0
412757860	1441074883	31.240978188515975	122.34693800981444	7.314285714285715	181.8714285714286	140.0
412757860	1441074884	31.24094406363309	122.34694121527673	7.342857142857143	182.51428571428573	140.0
412757860	1441074885	31.240910310673122	122.34694455342412	7.371428571428572	183.15714285714287	140.0
412757860	1441074886	31.240877000000005	122.34694700000001	7.4	183.8	140.0
412757860	1441074887	31.240843815854006	122.34694783638821	7.333333333333334	181.23333333333335	139.0
412757860	1441074888	31.240808897980262	122.34694756652884	7.266666666666667	178.66666666666666	138.0
412757860	1441074889	31.24077	122.34694700000001	7.2	176.1	137.0
412757860	1441074890	31.24072621028879	122.34694677540959	7.2	177.56666666666663	137.33333333333334
412757860	1441074891	31.240681956239623	122.34694684748875	7.2	179.03333333333333	137.66666666666666
412757860	1441074892	31.240642999999995	122.34694700000001	7.2	180.5	138.0
412757860	1441074893	31.24061334752864	122.346947062181	7.2	180.75	138.0
412757860	1441074894	31.240589980028744	122.34694704516778	7.2	181.0	138.0
412757860	1441074895	31.240568122514482	122.34694700557068	7.2	181.25	138.0
412757860	1441074896	31.240542999999995	122.34694700000001	7.2	181.5	138.0
412757860	1441074897	31.240511308143944	122.34694705715667	7.2	179.5	137.66666666666666
412757860	1441074898	31.24047562518335	122.34694709410489	7.2	177.5	137.33333333333334
412757860	1441074899	31.24044	122.34694700000001	7.2	175.5	137.0
412757860	1441074900	31.240407482959668	122.34694674463015	7.2	177.13333333333333	137.33333333333334
412757860	1441074901	31.240377130364344	122.34694662031343	7.2	178.76666666666668	137.66666666666666
412757860	1441074902	31.240346999999996	122.34694700000001	7.2	180.4	138.0
412757860	1441074903	31.240315514860477	122.34694817388163	7.2	180.21428571428572	137.85714285714283
412757860	1441074904	31.24028255877168	122.34695010111777	7.2	180.0285714285714	137.71428571428572
412757860	1441074905	31.240248380767444	122.34695265811013	7.2	179.84285714285713	137.57142857142858
412757860	1441074906	31.240213229881636	122.34695572126046	7.2	179.65714285714287	137.42857142857142
412757860	1441074907	31.24017735514815	122.34695916697078	7.2	179.4714285714286	137.28571428571428
412757860	1441074908	31.240141005600844	122.3469628716433	7.2	179.28571428571428	137.14285714285714
412757860	1441074909	31.240104430273664	122.3469667116804	7.2	179.1	137.0
412757860	1441074910	31.240067878200538	122.3469705634847	7.2	178.91428571428574	136.85714285714286
412757860	1441074911	31.24003159841542	122.34697430345916	7.2	178.72857142857143	136.71428571428572
412757860	1441074912	31.23999583995229	122.34697780800687	7.2	178.54285714285714	136.57142857142858
412757860	1441074913	31.239960851845158	122.34698095353114	7.2	178.35714285714286	136.42857142857144
412757860	1441074914	31.239926883128025	122.3469836164356	7.2	178.17142857142858	136.28571428571428
412757860	1441074915	31.239894182834977	122.3469856731239	7.2	177.9857142857143	136.14285714285717
412757860	1441074916	31.239863000000003	122.346987	7.2	177.8	136.0
412757860	1441074917	31.23983306341331	122.34698753399401	7.166666666666667	177.23333333333335	135.33333333333334
412757860	1441074918	31.239802020889687	122.34698745414053	7.133333333333333	176.66666666666666	134.66666666666666
412757860	1441074919	31.239766999999997	122.346987	7.1	176.1	134.0
412757860	1441074920	31.239726152654203	122.3469864560416	7.1	177.1	134.33333333333334
412757860	1441074921	31.239681728118928	122.3469862863705	7.1	178.1	134.66666666666666
412757860	1441074922	31.239637	122.346987	7.1	179.1	135.0
412757860	1441074923	31.239594651688282	122.34698897824192	7.13	179.22	135.4
412757860	1441074924	31.239555005714642	122.34699209160514	7.16	179.34	135.8
412757860	1441074925	31.239517794394885	122.34699608289831	7.1899999999999995	179.46	136.2
412757860	1441074926	31.239482750044886	122.34700069493047	7.22	179.58	136.6
412757860	1441074927	31.239449604980468	122.34700567051124	7.25	179.70000000000002	137.0
412757860	1441074928	31.239418091517553	122.34701075245049	7.28	179.82000000000002	137.4
412757860	1441074929	31.23938794197206	122.34701568355842	7.3100000000000005	179.94	137.8
412757860	1441074930	31.23935888865997	122.3470202066455	7.34	180.06	138.20000000000002
412757860	1441074931	31.239330663897274	122.34702406452237	7.37	180.18	138.6
412757860	1441074932	31.239303000000003	122.347027	7.4	180.3	139.0
412757860	1441074933	31.239275630533445	122.34702883426473	7.4	180.72857142857143	139.2857142857143
412757860	1441074934	31.239248294060086	122.34702970200406	7.4	181.15714285714287	139.57142857142858
412757860	1441074935	31.239220730391608	122.34702981628058	7.4	181.5857142857143	139.85714285714286
412757860	1441074936	31.239192679339688	122.34702939015648	7.4	182.01428571428573	140.14285714285714
412757860	1441074937	31.239163880716006	122.34702863669386	7.4	182.44285714285715	140.42857142857144
412757860	1441074938	31.239134074332235	122.34702776895453	7.4	182.8714285714286	140.71428571428572
412757860	1441074939	31.239102999999993	122.347027	7.4	183.3	141.0
412757860	1441074940	31.239070490471782	122.34702649834217	7.371428571428572	182.14285714285714	140.85714285714286
412757860	1441074941	31.239036750263374	122.34702625429534	7.342857142857143	180.9857142857143	140.71428571428572
412757860	1441074942	31.239002076831387	122.34702621362435	7.314285714285715	179.82857142857142	140.57142857142856
412757860	1441074943	31.23896676763242	122.34702632209421	7.285714285714286	178.67142857142858	140.42857142857144
412757860	1441074944	31.238931120123112	122.34702652546999	7.257142857142857	177.5142857142857	140.28571428571428
412757860	1441074945	31.238895431760092	122.34702676951686	7.228571428571429	176.35714285714286	140.14285714285714
412757860	1441074946	31.23886	122.347027	7.2	175.2	140.0
412757860	1441074947	31.238825060063434	122.3470271730576	7.21	175.66	140.0
412757860	1441074948	31.23879059822697	122.34702728631895	7.22	176.11999999999998	140.0
412757860	1441074949	31.2387565385311	122.34702734778627	7.23	176.58	140.0
412757860	1441074950	31.238722805016366	122.34702736546161	7.24	177.04	140.0
412757860	1441074951	31.238689321723264	122.34702734734712	7.25	177.5	140.0
412757860	1441074952	31.238656012692285	122.34702730144491	7.26	177.96	140.0
412757860	1441074953	31.238622801963974	122.34702723575701	7.27	178.42	140.0
412757860	1441074954	31.238589613578814	122.34702715828554	7.28	178.88000000000002	140.0
412757860	1441074955	31.238556371577314	122.34702707703252	7.29	179.34	140.0
412757860	1441074956	31.23852299999999	122.347027	7.3	179.8	140.0
412757860	1441074957	31.238489438964866	122.34702693373141	7.285	179.595	139.8
412757860	1441074958	31.238455692899958	122.34702687893582	7.27	179.39000000000001	139.6
412757860	1441074959	31.238421782310883	122.34702683486361	7.255	179.185	139.4
412757860	1441074960	31.238387727703206	122.34702680076526	7.24	178.98000000000002	139.2
412757860	1441074961	31.238353549582495	122.34702677589122	7.225	178.775	139.0
412757860	1441074962	31.238319268454315	122.3470267594919	7.21	178.57000000000002	138.79999999999998
412757860	1441074963	31.23828490482427	122.34702675081773	7.195	178.365	138.6
412757860	1441074964	31.238250479197912	122.34702674911922	7.18	178.16000000000003	138.4
412757860	1441074965	31.23821601208082	122.34702675364677	7.165	177.955	138.20000000000002
412757860	1441074966	31.238181523978586	122.34702676365085	7.15	177.75	138.00000000000003
412757860	1441074967	31.238147035396754	122.34702677838187	7.135	177.545	137.8
412757860	1441074968	31.23811256684095	122.34702679709032	7.12	177.33999999999997	137.60000000000002
412757860	1441074969	31.23807813881672	122.34702681902667	7.1049999999999995	177.135	137.4
412757860	1441074970	31.238043771829638	122.34702684344131	7.09	176.92999999999998	137.20000000000002
412757860	1441074971	31.238009486385305	122.3470268695848	7.075	176.725	137.0
412757860	1441074972	31.237975302989287	122.34702689670749	7.06	176.51999999999998	136.8
412757860	1441074973	31.237941242147166	122.34702692405988	7.045	176.315	136.6
412757860	1441074974	31.23790732436452	122.34702695089246	7.03	176.10999999999999	136.4
412757860	1441074975	31.23787357014694	122.34702697645568	7.015	175.905	136.2
412757860	1441074976	31.23784	122.347027	7.0	175.7	136.0
412757860	1441074977	31.237806627644236	122.34702702092217	7.003333333333333	175.82666666666665	136.0666666666667
412757860	1441074978	31.237773439660028	122.3470270392042	7.006666666666667	175.95333333333332	136.13333333333335
412757860	1441074979	31.237740415842715	122.34702705497436	7.01	176.07999999999998	136.2
412757860	1441074980	31.237707535987624	122.34702706836093	7.013333333333334	176.20666666666665	136.26666666666668
412757860	1441074981	31.237674779890096	122.3470270794922	7.016666666666667	176.33333333333331	136.33333333333334
412757860	1441074982	31.237642127345463	122.34702708849642	7.02	176.45999999999998	136.4
412757860	1441074983	31.237609558149042	122.3470270955019	7.023333333333333	176.58666666666664	136.4666666666667
412757860	1441074984	31.237577052096178	122.3470271006369	7.026666666666666	176.71333333333334	136.53333333333333
412757860	1441074985	31.237544588982203	122.34702710402968	7.03	176.84	136.6
412757860	1441074986	31.23751214860245	122.34702710580852	7.033333333333333	176.96666666666667	136.66666666666669
412757860	1441074987	31.237479710752247	122.34702710610175	7.036666666666666	177.09333333333333	136.73333333333335
412757860	1441074988	31.23744725522693	122.34702710503758	7.04	177.22	136.8
412757860	1441074989	31.2374147618218	122.34702710274433	7.043333333333333	177.34666666666666	136.86666666666667
412757860	1441074990	31.23738221033224	122.34702709935024	7.046666666666667	177.47333333333333	136.93333333333334
412757860	1441074991	31.237349580553538	122.3470270949836	7.05	177.6	137.0
412757860	1441074992	31.237316852281037	122.34702708977265	7.053333333333333	177.72666666666666	137.06666666666666
412757860	1441074993	31.237284005310052	122.3470270838457	7.056666666666667	177.85333333333332	137.13333333333335
412757860	1441074994	31.23725101943593	122.347027077331	7.06	177.98	137.2
412757860	1441074995	31.237217874453993	122.34702707035684	7.0633333333333335	178.10666666666665	137.26666666666665
412757860	1441074996	31.237184550159558	122.34702706305147	7.066666666666666	178.23333333333332	137.33333333333334
412757860	1441074997	31.237151026347966	122.34702705554314	7.069999999999999	178.36	137.4
412757860	1441074998	31.237117282814545	122.34702704796017	7.073333333333333	178.48666666666668	137.46666666666667
412757860	1441074999	31.237083299354598	122.34702704043077	7.076666666666666	178.61333333333334	137.53333333333333
412757860	1441075000	31.237049055763478	122.34702703308326	7.08	178.74	137.6
412757860	1441075001	31.237014531836486	122.34702702604586	7.083333333333333	178.86666666666667	137.66666666666666
412757860	1441075002	31.23697970736896	122.34702701944686	7.086666666666666	178.99333333333334	137.73333333333332
412757860	1441075003	31.23694456215623	122.3470270134145	7.09	179.12	137.8
412757860	1441075004	31.23690907599362	122.34702700807705	7.093333333333333	179.24666666666667	137.86666666666665
412757860	1441075005	31.236873228676416	122.3470270035628	7.096666666666667	179.37333333333333	137.9333333333333
412757860	1441075006	31.236836999999984	122.347027	7.1	179.5	138.0
412757860	1441075007	31.236800407466195	122.34702699747197	7.119999999999999	179.64	138.20000000000002
412757860	1441075008	31.236763619403085	122.34702699588237	7.14	179.78	138.4
412757860	1441075009	31.236726841845314	122.34702699508996	7.16	179.92000000000002	138.59999999999997
412757860	1441075010	31.23669028082752	122.34702699495348	7.18	180.06000000000003	138.79999999999998
412757860	1441075011	31.23665414238432	122.34702699533167	7.199999999999999	180.20000000000002	139.0
412757860	1441075012	31.236618632550364	122.34702699608336	7.22	180.34	139.2
412757860	1441075013	31.236583957360303	122.34702699706725	7.24	180.48000000000002	139.39999999999998
412757860	1441075014	31.236550322848792	122.34702699814213	7.26	180.62	139.6
412757860	1441075015	31.236517935050454	122.3470269991668	7.279999999999999	180.76000000000002	139.8
412757860	1441075016	31.236487	122.347027	7.3	180.9	140.0
412757860	1441075017	31.23645705811418	122.34702700050283	7.333333333333333	181.3	140.0
412757860	1441075018	31.236424987338378	122.3470270005454	7.366666666666667	181.7	140.0
412757860	1441075019	31.236387000000004	122.347027	7.4	182.1	140.0
412757860	1441075020	31.236341061689963	122.34702699897741	7.366666666666667	181.2	139.33333333333334
412757860	1441075021	31.236292151053597	122.34702699854274	7.333333333333333	180.3	138.66666666666666
412757860	1441075022	31.23624699999999	122.347027	7.3	179.4	138.0
412757860	1441075023	31.23621071160076	122.34702700414975	7.271428571428571	178.8857142857143	138.0
412757860	1441075024	31.236181873576896	122.34702700977844	7.242857142857143	178.37142857142857	138.0
412757860	1441075025	31.236157444811646	122.34702701516882	7.214285714285714	177.85714285714286	138.0
412757860	1441075026	31.236134384188205	122.34702701860357	7.185714285714285	177.34285714285716	138.0
412757860	1441075027	31.23610965058973	122.34702701836531	7.157142857142857	176.82857142857145	138.0
412757860	1441075028	31.236080202899306	122.34702701273662	7.128571428571428	176.31428571428572	138.0
412757860	1441075029	31.236042999999988	122.347027	7.1	175.8	138.0
412757860	1441075030	31.23599694711256	122.3470269820687	7.066666666666666	175.4	138.33333333333331
412757860	1441075031	31.235948734809156	122.3470269753794	7.033333333333333	175.0	138.66666666666669
412757860	1441075032	31.235906999999997	122.347027	7.0	174.6	139.0
412757860	1441075033	31.235877870628077	122.34702706329632	7.1	176.77500000000003	139.5
412757860	1441075034	31.235857438766832	122.34702712182532	7.2	178.95000000000002	140.0
412757860	1441075035	31.235839287522193	122.34702711944168	7.300000000000001	181.125	140.5
412757860	1441075036	31.235816999999997	122.347027	7.4	183.3	141.0
412757860	1441075037	31.235785709275422	122.34702676743365	7.4	183.3	141.0
412757860	1441075038	31.235746748301327	122.3470266659913	7.4	183.3	141.0
412757860	1441075039	31.23570300000001	122.347027	7.4	183.3	141.0
412757860	1441075040	31.235657278391713	122.34702782719363	7.333333333333334	181.96666666666667	140.33333333333334
412757860	1441075041	31.235612121888398	122.3470282189359	7.266666666666667	180.63333333333335	139.66666666666666
412757860	1441075042	31.235569999999992	122.347027	7.2	179.3	139.0
412757860	1441075043	31.235532777120316	122.34702332271344	7.228571428571429	180.11428571428573	139.2857142857143
412757860	1441075044	31.23549989717859	122.34701764961387	7.257142857142857	180.92857142857144	139.57142857142858
412757860	1441075045	31.23547019898789	122.34701077079016	7.285714285714286	181.74285714285716	139.85714285714286
412757860	1441075046	31.235442521361342	122.3470034763301	7.314285714285715	182.55714285714285	140.14285714285714
412757860	1441075047	31.235415703112213	122.34699655632082	7.342857142857143	183.37142857142857	140.42857142857144
412757860	1441075048	31.235388583053947	122.34699080084881	7.371428571428572	184.18571428571428	140.71428571428572
412757860	1441075049	31.235360000000004	122.346987	7.4	185.0	141.0
412757860	1441075050	31.235329131245418	122.34698563919108	7.366666666666667	182.83333333333331	140.33333333333334
412757860	1441075051	31.23529650801124	122.34698598516563	7.333333333333333	180.66666666666666	139.66666666666666
412757860	1441075052	31.235263	122.346987	7.3	178.5	139.0
412757860	1441075053	31.235229329322543	122.3469878271791	7.29	178.8	138.8
412757860	1441075054	31.235195627722877	122.3469883358172	7.28	179.1	138.6
412757860	1441075055	31.23516187935329	122.3469885764357	7.27	179.39999999999998	138.4
412757860	1441075056	31.23512806836607	122.34698859955596	7.26	179.7	138.20000000000002
412757860	1441075057	31.235094178913492	122.3469884556992	7.25	180.0	138.00000000000003
412757860	1441075058	31.23506019514783	122.34698819538666	7.24	180.3	137.8
412757860	1441075059	31.23502610122138	122.34698786913945	7.23	180.60000000000002	137.6
412757860	1441075060	31.234991881286405	122.34698752747863	7.22	180.9	137.4
412757860	1441075061	31.234957519495186	122.34698722092519	7.21	181.2	137.20000000000002
412757860	1441075062	31.234923	122.346987	7.2	181.5	137.0
412757860	1441075063	31.23488836901522	122.34698689986455	7.175	180.375	136.75
412757860	1441075064	31.23485392100368	122.34698689424292	7.15	179.25	136.5
412757860	1441075065	31.234820012490285	122.34698694149976	7.125	178.125	136.25000000000003
412757860	1441075066	31.234787	122.346987	7.1	177.0	136.0
412757860	1441075067	31.234754984357124	122.3469870345303	7.166666666666666	177.93333333333334	136.33333333333334
412757860	1441075068	31.23472304358342	122.34698703556492	7.233333333333333	178.86666666666667	136.66666666666669
412757860	1441075069	31.234689999999993	122.346987	7.3	179.8	137.0
412757860	1441075070	31.234655065720446	122.34698693796605	7.3	181.0	137.0
412757860	1441075071	31.234619012028396	122.3469869125317	7.3	182.20000000000002	137.0
412757860	1441075072	31.234582999999997	122.346987	7.3	183.4	137.0
412757860	1441075073	31.234547958604175	122.34698724698579	7.285714285714286	182.1857142857143	136.7142857142857
412757860	1441075074	31.23451388838093	122.3469875813517	7.271428571428571	180.9714285714286	136.42857142857144
412757860	1441075075	31.234480557763042	122.34698790127237	7.257142857142857	179.7571428571429	136.14285714285714
412757860	1441075076	31.23444773518325	122.34698810492254	7.242857142857143	178.54285714285714	135.85714285714286
412757860	1441075077	31.234415189074312	122.34698809047715	7.228571428571429	177.32857142857142	135.57142857142856
412757860	1441075078	31.23438268786897	122.34698775611128	7.214285714285714	176.11428571428573	135.2857142857143
412757860	1441075079	31.234349999999996	122.346987	7.2	174.9	135.0
412757860	1441075080	31.23431693899009	122.34698577347733	7.2	174.99	134.7
412757860	1441075081	31.234283498721926	122.34698424051172	7.2	175.08	134.4
412757860	1441075082	31.234249718168197	122.34698261823009	7.2	175.17000000000002	134.1
412757860	1441075083	31.234215636301546	122.34698112375897	7.2	175.26000000000002	133.8
412757860	1441075084	31.23418129209464	122.3469799742246	7.2	175.35000000000002	133.5
412757860	1441075085	31.234146724520198	122.34697938675289	7.2	175.44	133.20000000000002
412757860	1441075086	31.234111972550874	122.34697957846947	7.2	175.53	132.9
412757860	1441075087	31.234077075159316	122.3469807664996	7.2	175.62	132.6
412757860	1441075088	31.234042071318164	122.34698316796822	7.2	175.71	132.3
412757860	1441075089	31.234006999999995	122.346987	7.2	175.8	132.0
412757860	1441075090	31.233971920920403	122.34699234817839	7.214285714285714	176.24285714285716	132.85714285714286
412757860	1441075091	31.233936976767453	122.34699877192381	7.228571428571429	176.68571428571428	133.71428571428572
412757860	1441075092	31.23390233097237	122.34700569911662	7.242857142857143	177.12857142857143	134.57142857142858
412757860	1441075093	31.233868146966543	122.3470125576381	7.257142857142857	177.57142857142858	135.42857142857142
412757860	1441075094	31.233834588181438	122.34701877537036	7.271428571428571	178.01428571428573	136.28571428571428
412757860	1441075095	31.23380181804869	122.34702378019641	7.285714285714286	178.45714285714286	137.14285714285714
412757860	1441075096	31.233769999999993	122.347027	7.3	178.9	138.0
412757860	1441075097	31.23373885699763	122.34702811347599	7.266666666666667	179.9	138.66666666666666
412757860	1441075098	31.233706350126006	122.34702780256076	7.233333333333333	180.9	139.33333333333334
412757860	1441075099	31.233669999999993	122.347027	7.2	181.9	140.0
412757860	1441075100	31.233628323669812	122.34702649150539	7.2	182.23333333333335	140.0
412757860	1441075101	31.233583823927358	122.3470264746565	7.2	182.56666666666666	140.0
412757860	1441075102	31.233539999999994	122.347027	7.2	182.9	140.0
412757860	1441075103	31.23349966535459	122.34702807188815	7.21	182.98	140.1
412757860	1441075104	31.233462890415606	122.34702950989575	7.22	183.05999999999997	140.20000000000002
412757860	1441075105	31.23342905984696	122.34703108740354	7.23	183.14000000000001	140.3
412757860	1441075106	31.233397558312497	122.34703257779256	7.24	183.22	140.4
412757860	1441075107	31.23336777047611	122.34703375444411	7.25	183.3	140.5
412757860	1441075108	31.23333908100165	122.3470343907397	7.26	183.38	140.6
412757860	1441075109	31.233310874552988	122.34703426006098	7.27	183.45999999999998	140.7
412757860	1441075110	31.23328253579396	122.34703313578991	7.28	183.54000000000002	140.79999999999998
412757860	1441075111	31.233253449388386	122.34703079130873	7.29	183.62	140.9
412757860	1441075112	31.233223	122.347027	7.3	183.7	141.0
412757860	1441075113	31.233190747212277	122.34702166960889	7.3	183.79999999999998	141.0
412757860	1441075114	31.233156950287732	122.34701524532916	7.3	183.9	141.0
412757860	1441075115	31.233122043408766	122.347008306716	7.3	184.0	141.0
412757860	1441075116	31.233086460757853	122.3470014333237	7.3	184.1	141.0
412757860	1441075117	31.23305063651761	122.34699520470556	7.3	184.2	141.0
412757860	1441075118	31.233015004870737	122.34699020041386	7.3	184.3	141.0
412757860	1441075119	31.23298	122.346987	7.3	184.4	141.0
412757860	1441075120	31.232945830611424	122.3469859231059	7.266666666666667	183.5	141.0
412757860	1441075121	31.232911803504013	122.34698624973915	7.233333333333333	182.6	141.0
412757860	1441075122	31.232876999999995	122.346987	7.2	181.7	141.0
412757860	1441075123	31.232840835039365	122.34698738712503	7.2	181.525	139.75
412757860	1441075124	31.232804058033217	122.34698739689176	7.2	181.35000000000002	138.5
412757860	1441075125	31.232767752010453	122.3469872082127	7.2	181.175	137.25
412757860	1441075126	31.232732999999996	122.346987	7.2	181.0	136.0
412757860	1441075127	31.232700444351813	122.34698691237749	7.266666666666667	180.9666666666667	137.0
412757860	1441075128	31.23266896470008	122.34698693031646	7.333333333333334	180.93333333333334	138.00000000000003
412757860	1441075129	31.232636999999993	122.346987	7.4	180.9	139.0
412757860	1441075130	31.23260337494148	122.346987068302	7.433333333333334	181.9	139.33333333333334
412757860	1441075131	31.232568457153572	122.34698708485944	7.466666666666667	182.90000000000003	139.66666666666666
412757860	1441075132	31.232533	122.346987	7.5	183.9	140.0
412757860	1441075133	31.232497629413444	122.34698677366605	7.497058823529412	183.78823529411767	139.85294117647058
412757860	1441075134	31.232462461602264	122.3469864042579	7.4941176470588236	183.6764705882353	139.7058823529412
412757860	1441075135	31.232427485343678	122.34698589979033	7.491176470588235	183.56470588235294	139.55882352941174
412757860	1441075136	31.23239268941493	122.34698526827817	7.488235294117647	183.4529411764706	139.41176470588235
412757860	1441075137	31.232358062593242	122.34698451773615	7.485294117647059	183.34117647058824	139.26470588235293
412757860	1441075138	31.23232359365587	122.34698365617905	7.482352941176471	183.2294117647059	139.11764705882354
412757860	1441075139	31.23228927138003	122.34698269162159	7.479411764705882	183.11764705882354	138.97058823529412
412757860	1441075140	31.232255084542967	122.34698163207855	7.476470588235294	183.00588235294117	138.82352941176472
412757860	1441075141	31.23222102192189	122.34698048556459	7.473529411764706	182.89411764705883	138.67647058823528
412757860	1441075142	31.232187072294064	122.34697926009446	7.470588235294118	182.78235294117647	138.52941176470588
412757860	1441075143	31.232153224436694	122.34697796368283	7.4676470588235295	182.67058823529413	138.38235294117646
412757860	1441075144	31.232119467127053	122.34697660434439	7.464705882352941	182.55882352941177	138.23529411764704
412757860	1441075145	31.232085789142335	122.34697519009386	7.461764705882353	182.4470588235294	138.08823529411765
412757860	1441075146	31.232052179259757	122.34697372894584	7.458823529411765	182.33529411764707	137.94117647058823
412757860	1441075147	31.232018626256593	122.346972228915	7.455882352941177	182.2235294117647	137.7941176470588
412757860	1441075148	31.23198511891006	122.34697069801601	7.452941176470588	182.11176470588236	137.6470588235294
412757860	1441075149	31.231951645997388	122.34696914426344	7.45	182.0	137.5
412757860	1441075150	31.231918196295794	122.346967575672	7.447058823529412	181.88823529411764	137.35294117647058
412757860	1441075151	31.23188475858255	122.34696600025619	7.444117647058824	181.7764705882353	137.2058823529412
412757860	1441075152	31.231851321634835	122.34696442603065	7.4411764705882355	181.66470588235293	137.05882352941174
412757860	1441075153	31.231817874229904	122.34696286100998	7.438235294117647	181.5529411764706	136.91176470588235
412757860	1441075154	31.231784405145014	122.34696131320878	7.435294117647059	181.44117647058823	136.76470588235293
412757860	1441075155	31.23175090315736	122.34695979064152	7.432352941176471	181.3294117647059	136.61764705882354
412757860	1441075156	31.2317173570442	122.34695830132286	7.429411764705883	181.21764705882353	136.47058823529412
412757860	1441075157	31.231683755582758	122.34695685326727	7.426470588235294	181.10588235294117	136.32352941176472
412757860	1441075158	31.23165008755024	122.34695545448932	7.423529411764706	180.99411764705883	136.17647058823528
412757860	1441075159	31.231616341723917	122.34695411300349	7.420588235294118	180.88235294117646	136.02941176470588
412757860	1441075160	31.231582506880986	122.34695283682434	7.41764705882353	180.77058823529413	135.88235294117646
412757860	1441075161	31.231548571798715	122.34695163396633	7.4147058823529415	180.65882352941176	135.73529411764707
412757860	1441075162	31.231514525254312	122.34695051244394	7.411764705882353	180.5470588235294	135.58823529411765
412757860	1441075163	31.231480356024996	122.34694948027166	7.408823529411765	180.43529411764706	135.44117647058826
412757860	1441075164	31.23144605288802	122.34694854546395	7.405882352941177	180.3235294117647	135.2941176470588
412757860	1441075165	31.23141160462061	122.34694771603526	7.402941176470589	180.21176470588236	135.14705882352942
412757860	1441075166	31.231377	122.34694700000001	7.4	180.1	135.0
412757860	1441075167	31.2313422359546	122.34694640264337	7.390000000000001	179.935	135.25
412757860	1441075168	31.231307342017704	122.34694591833336	7.380000000000001	179.76999999999998	135.5
412757860	1441075169	31.23127235587375	122.3469455387088	7.37	179.605	135.75
412757860	1441075170	31.23123731520722	122.34694525540844	7.36	179.44	136.0
412757860	1441075171	31.231202257702577	122.34694506007109	7.3500000000000005	179.275	136.25
412757860	1441075172	31.23116722104431	122.34694494433559	7.34	179.11	136.5
412757860	1441075173	31.231132242916832	122.34694489984072	7.33	178.94500000000002	136.75
412757860	1441075174	31.231097361004675	122.3469449182254	7.32	178.78	137.0
412757860	1441075175	31.23106261299227	122.3469449911284	7.3100000000000005	178.615	137.25
412757860	1441075176	31.231028036564098	122.34694511018864	7.300000000000001	178.45	137.5
412757860	1441075177	31.230993669404658	122.34694526704503	7.29	178.285	137.75
[truncated: 1,315 more rows]
