# Supplementary material for: Maritime traffic congestion identification and ship trajectory prediction using temporal graph convolutional networks
Source: PLoS One. 2026 Mar 9;21(3):e0342781. doi: 10.1371/journal.pone.0342781 (PMC12970927; doi:10.1371/journal.pone.0342781)
Supplement: S1 File — (ZIP) [file pone.0342781.s001.zip › data/interpolation/shipid_412758210_processed.csv]

shipid	lasttime	lat	lon	sog	cog	hdg
412758210	1441070784	31.2996	122.35132	7.8	183.3	150.99999999999994
412758210	1441070785	31.299564849135933	122.35131093558007	7.81	184.09000000000003	150.99999999999994
412758210	1441070786	31.299529722755118	122.35130250413563	7.82	184.88000000000002	150.99999999999994
412758210	1441070787	31.299494599248373	122.35129466533573	7.83	185.67000000000002	150.99999999999994
412758210	1441070788	31.29945945700648	122.35128737884953	7.84	186.46	150.99999999999994
412758210	1441070789	31.299424274420243	122.35128060434623	7.85	187.25	150.99999999999994
412758210	1441070790	31.299389029880395	122.35127430149508	7.86	188.04000000000002	150.99999999999994
412758210	1441070791	31.29935370177773	122.35126842996547	7.87	188.83	150.99999999999994
412758210	1441070792	31.299318268502947	122.35126294942677	7.88	189.61999999999998	150.99999999999994
412758210	1441070793	31.2992827084468	122.35125781954842	7.890000000000001	190.41	150.99999999999994
412758210	1441070794	31.299246999999987	122.35125299999999	7.9	191.2	150.99999999999994
412758210	1441070795	31.29921112155326	122.35124845045104	7.880000000000001	190.38	150.99999999999994
412758210	1441070796	31.29917505149729	122.35124413057122	7.86	189.56	150.99999999999994
412758210	1441070797	31.299138768222775	122.35124000003024	7.84	188.73999999999998	150.99999999999994
412758210	1441070798	31.29910225012044	122.35123601849787	7.82	187.92	150.99999999999994
412758210	1441070799	31.29906547558096	122.35123214564396	7.800000000000001	187.1	150.99999999999994
412758210	1441070800	31.299028422995	122.35122834113842	7.78	186.28	150.99999999999994
412758210	1441070801	31.298991070753257	122.35122456465118	7.76	185.45999999999998	150.99999999999994
412758210	1441070802	31.29895339724639	122.35122077585231	7.74	184.64	150.99999999999994
412758210	1441070803	31.29891538086508	122.35121693441185	7.720000000000001	183.82	150.99999999999994
412758210	1441070804	31.298877	122.35121300000002	7.7	183.0	150.99999999999994
412758210	1441070805	31.29883824867291	122.35120894085743	7.688888888888889	182.92222222222222	150.99999999999994
412758210	1441070806	31.298799183430198	122.35120475950643	7.677777777777778	182.84444444444443	150.99999999999994
412758210	1441070807	31.298759876449274	122.35120046703979	7.666666666666667	182.76666666666665	150.99999999999994
412758210	1441070808	31.29872039990763	122.35119607455013	7.655555555555556	182.6888888888889	150.99999999999994
412758210	1441070809	31.298680825982725	122.35119159313022	7.644444444444444	182.61111111111111	150.99999999999994
412758210	1441070810	31.298641226852027	122.35118703387263	7.633333333333333	182.53333333333333	150.99999999999994
412758210	1441070811	31.298601674693025	122.35118240787003	7.622222222222222	182.45555555555555	150.99999999999994
412758210	1441070812	31.29856224168319	122.35117772621496	7.611111111111111	182.3777777777778	150.99999999999994
412758210	1441070813	31.298523000000007	122.351173	7.6	182.3	150.99999999999994
412758210	1441070814	31.29848400882294	122.35116823896104	7.598360655737705	182.2360655737705	150.99999999999994
412758210	1441070815	31.298445275339592	122.35116344740742	7.5967213114754095	182.172131147541	150.99999999999994
412758210	1441070816	31.29840679373947	122.35115862829181	7.5950819672131145	182.1081967213115	150.99999999999994
412758210	1441070817	31.298368558212157	122.35115378456686	7.593442622950819	182.04426229508198	150.99999999999994
412758210	1441070818	31.298330562947218	122.35114891918528	7.591803278688524	181.98032786885247	150.99999999999994
412758210	1441070819	31.29829280213419	122.35114403509975	7.590163934426229	181.91639344262296	150.99999999999994
412758210	1441070820	31.29825526996266	122.35113913526291	7.588524590163934	181.85245901639345	150.99999999999994
412758210	1441070821	31.29821796062217	122.35113422262744	7.586885245901639	181.78852459016395	150.99999999999994
412758210	1441070822	31.298180868302303	122.351129300146	7.585245901639344	181.72459016393444	150.99999999999994
412758210	1441070823	31.29814398719258	122.35112437077125	7.583606557377049	181.66065573770493	150.99999999999994
412758210	1441070824	31.298107311482593	122.35111943745581	7.581967213114754	181.59672131147542	150.99999999999994
412758210	1441070825	31.298070835361894	122.35111450315237	7.580327868852459	181.5327868852459	150.99999999999994
412758210	1441070826	31.29803455302006	122.35110957081355	7.578688524590164	181.4688524590164	150.99999999999994
412758210	1441070827	31.297998458646617	122.351104643392	7.577049180327869	181.4049180327869	150.99999999999994
412758210	1441070828	31.297962546431158	122.35109972384038	7.575409836065574	181.3409836065574	150.99999999999994
412758210	1441070829	31.297926810563233	122.35109481511128	7.573770491803279	181.27704918032788	150.99999999999994
412758210	1441070830	31.297891245232407	122.35108992015738	7.572131147540984	181.21311475409837	150.99999999999994
412758210	1441070831	31.297855844628252	122.35108504193126	7.5704918032786885	181.14918032786883	150.99999999999994
412758210	1441070832	31.297820602940313	122.35108018338556	7.5688524590163935	181.08524590163935	150.99999999999994
412758210	1441070833	31.29778551435817	122.35107534747293	7.567213114754098	181.02131147540982	150.99999999999994
412758210	1441070834	31.297750573071372	122.35107053714597	7.565573770491803	180.95737704918034	150.99999999999994
412758210	1441070835	31.29771577326949	122.3510657553573	7.563934426229508	180.89344262295083	150.99999999999994
412758210	1441070836	31.297681109142093	122.35106100505952	7.562295081967213	180.82950819672132	150.99999999999994
412758210	1441070837	31.297646574878737	122.35105628920525	7.560655737704918	180.7655737704918	150.99999999999994
412758210	1441070838	31.297612164668987	122.35105161074709	7.559016393442623	180.7016393442623	150.99999999999994
412758210	1441070839	31.297577872702412	122.35104697263763	7.557377049180328	180.6377049180328	150.99999999999994
412758210	1441070840	31.297543693168578	122.35104237782951	7.555737704918033	180.5737704918033	150.99999999999994
412758210	1441070841	31.297509620257046	122.35103782927528	7.554098360655738	180.50983606557378	150.99999999999994
412758210	1441070842	31.29747564815739	122.3510333299276	7.552459016393443	180.44590163934427	150.99999999999994
412758210	1441070843	31.29744177105916	122.35102888273897	7.550819672131148	180.38196721311476	150.99999999999994
412758210	1441070844	31.29740798315193	122.35102449066206	7.549180327868852	180.31803278688525	150.99999999999994
412758210	1441070845	31.297374278625263	122.35102015664943	7.547540983606557	180.25409836065575	150.99999999999994
412758210	1441070846	31.297340651668744	122.35101588365363	7.545901639344262	180.19016393442624	150.99999999999994
412758210	1441070847	31.297307096471922	122.35101167462727	7.544262295081967	180.12622950819673	150.99999999999994
412758210	1441070848	31.297273607224355	122.35100753252296	7.542622950819672	180.0622950819672	150.99999999999994
412758210	1441070849	31.29724017811562	122.3510034602932	7.5409836065573765	179.9983606557377	150.99999999999994
412758210	1441070850	31.297206803335293	122.35099946089059	7.5393442622950815	179.93442622950818	150.99999999999994
412758210	1441070851	31.297173477072928	122.3509955372677	7.537704918032786	179.8704918032787	150.99999999999994
412758210	1441070852	31.297140193518096	122.35099169237714	7.536065573770491	179.80655737704916	150.99999999999994
412758210	1441070853	31.297106946860353	122.35098792917137	7.534426229508196	179.74262295081968	150.99999999999994
412758210	1441070854	31.297073731289288	122.35098425060305	7.532786885245901	179.67868852459017	150.99999999999994
412758210	1441070855	31.297040540994445	122.35098065962468	7.531147540983606	179.61475409836066	150.99999999999994
412758210	1441070856	31.2970073701654	122.35097715918879	7.529508196721311	179.55081967213115	150.99999999999994
412758210	1441070857	31.296974212991742	122.35097375224801	7.527868852459016	179.48688524590165	150.99999999999994
412758210	1441070858	31.296941063663002	122.35097044175478	7.526229508196721	179.42295081967214	150.99999999999994
412758210	1441070859	31.296907916368752	122.35096723066174	7.524590163934426	179.35901639344263	150.99999999999994
412758210	1441070860	31.29687476529859	122.35096412192136	7.522950819672131	179.29508196721312	150.99999999999994
412758210	1441070861	31.296841604642054	122.3509611184862	7.521311475409836	179.2311475409836	150.99999999999994
412758210	1441070862	31.296808428588704	122.35095822330878	7.519672131147541	179.1672131147541	150.99999999999994
412758210	1441070863	31.296775231328137	122.35095543934166	7.518032786885246	179.1032786885246	150.99999999999994
412758210	1441070864	31.296742007049883	122.35095276953732	7.516393442622951	179.0393442622951	150.99999999999994
412758210	1441070865	31.29670874994354	122.35095021684828	7.5147540983606556	178.97540983606555	150.99999999999994
412758210	1441070866	31.29667545419866	122.35094778422707	7.5131147540983605	178.91147540983607	150.99999999999994
412758210	1441070867	31.296642114004797	122.35094547462623	7.511475409836065	178.84754098360654	150.99999999999994
412758210	1441070868	31.296608723551536	122.35094329099825	7.50983606557377	178.78360655737706	150.99999999999994
412758210	1441070869	31.296575277028445	122.3509412362956	7.508196721311475	178.71967213114752	150.99999999999994
412758210	1441070870	31.296541768625044	122.3509393134708	7.50655737704918	178.65573770491804	150.99999999999994
412758210	1441070871	31.296508192530947	122.35093752547637	7.504918032786885	178.5918032786885	150.99999999999994
412758210	1441070872	31.296474542935705	122.35093587526477	7.50327868852459	178.52786885245902	150.99999999999994
412758210	1441070873	31.296440814028855	122.35093436578848	7.501639344262295	178.46393442622949	150.99999999999994
412758210	1441070874	31.296407	122.350933	7.5	178.4	150.99999999999994
412758210	1441070875	31.296373096320938	122.35093177892854	7.5025	178.54	150.99999999999994
412758210	1441070876	31.29633910359257	122.35093069591034	7.505	178.68	150.99999999999994
412758210	1441070877	31.296305023698064	122.35092974235836	7.5075	178.82	150.99999999999994
412758210	1441070878	31.29627085852059	122.3509289096856	7.51	178.95999999999998	150.99999999999994
412758210	1441070879	31.29623660994326	122.35092818930504	7.5125	179.1	150.99999999999994
412758210	1441070880	31.296202279849304	122.35092757262971	7.515	179.24	150.99999999999994
412758210	1441070881	31.29616787012182	122.35092705107263	7.5175	179.38	150.99999999999994
412758210	1441070882	31.296133382644005	122.35092661604682	7.52	179.52	150.99999999999994
412758210	1441070883	31.296098819298987	122.35092625896536	7.5225	179.66	150.99999999999994
412758210	1441070884	31.296064181969967	122.3509259712413	7.525	179.8	150.99999999999994
412758210	1441070885	31.296029472540077	122.35092574428768	7.5275	179.94	150.99999999999994
412758210	1441070886	31.295994692892457	122.35092556951761	7.53	180.07999999999998	150.99999999999994
412758210	1441070887	31.295959844910307	122.35092543834419	7.5325	180.22	150.99999999999994
412758210	1441070888	31.295924930476758	122.35092534218053	7.535	180.36	150.99999999999994
412758210	1441070889	31.29588995147498	122.35092527243974	7.5375	180.5	150.99999999999994
412758210	1441070890	31.295854909788144	122.35092522053498	7.54	180.64000000000001	150.99999999999994
412758210	1441070891	31.29581980729938	122.35092517787936	7.5424999999999995	180.78	150.99999999999994
412758210	1441070892	31.295784645891874	122.35092513588606	7.545	180.92	150.99999999999994
412758210	1441070893	31.295749427448786	122.35092508596824	7.547499999999999	181.06	150.99999999999994
412758210	1441070894	31.29571415385325	122.35092501953913	7.55	181.2	150.99999999999994
412758210	1441070895	31.295678826988453	122.35092492801188	7.5525	181.34	150.99999999999994
412758210	1441070896	31.29564344873755	122.3509248027997	7.555	181.48000000000002	150.99999999999994
412758210	1441070897	31.295608020983696	122.35092463531583	7.5575	181.62	150.99999999999994
412758210	1441070898	31.29557254561005	122.35092441697356	7.56	181.76	150.99999999999994
412758210	1441070899	31.295537024499772	122.35092413918605	7.5625	181.9	150.99999999999994
412758210	1441070900	31.29550145953604	122.3509237933666	7.5649999999999995	182.04	150.99999999999994
412758210	1441070901	31.295465852602007	122.35092337092848	7.5675	182.17999999999998	150.99999999999994
412758210	1441070902	31.29543020558084	122.35092286328504	7.569999999999999	182.32000000000002	150.99999999999994
412758210	1441070903	31.29539452035568	122.35092226184948	7.5725	182.46	150.99999999999994
412758210	1441070904	31.295358798809694	122.3509215580352	7.574999999999999	182.6	150.99999999999994
412758210	1441070905	31.29532304282606	122.35092074325547	7.5775	182.74	150.99999999999994
412758210	1441070906	31.295287254287924	122.35091980892369	7.58	182.88	150.99999999999994
412758210	1441070907	31.295251435078445	122.35091874645317	7.5825	183.02	150.99999999999994
412758210	1441070908	31.2952155870808	122.35091754725731	7.585	183.16	150.99999999999994
412758210	1441070909	31.295179712178122	122.35091620274947	7.5874999999999995	183.3	150.99999999999994
412758210	1441070910	31.295143812253592	122.35091470434304	7.59	183.44000000000003	150.99999999999994
412758210	1441070911	31.295107889190348	122.35091304345146	7.592499999999999	183.58	150.99999999999994
412758210	1441070912	31.295071944871566	122.35091121148814	7.595	183.72	150.99999999999994
412758210	1441070913	31.295035981180405	122.35090919986649	7.597499999999999	183.86	150.99999999999994
412758210	1441070914	31.294999999999995	122.35090699999999	7.6	184.0	150.99999999999994
412758210	1441070915	31.294964003572932	122.35090461054328	7.59	183.58	150.99999999999994
412758210	1441070916	31.29492799557944	122.35090205911575	7.58	183.16	150.99999999999994
412758210	1441070917	31.294891980059187	122.35089938057796	7.569999999999999	182.74	150.99999999999994
412758210	1441070918	31.294855961051834	122.35089660979037	7.56	182.32000000000002	150.99999999999994
412758210	1441070919	31.29481994259705	122.35089378161344	7.55	181.9	150.99999999999994
412758210	1441070920	31.294783928734507	122.35089093090755	7.54	181.48000000000002	150.99999999999994
412758210	1441070921	31.294747923503827	122.350888092533	7.53	181.06	150.99999999999994
412758210	1441070922	31.294711930944757	122.35088530135009	7.52	180.64000000000001	150.99999999999994
412758210	1441070923	31.294675955096906	122.35088259221905	7.51	180.22	150.99999999999994
412758210	1441070924	31.29464	122.35088000000002	7.5	179.8	150.99999999999994
412758210	1441070925	31.294604068831383	122.35087755259416	7.505	179.90750000000003	150.99999999999994
412758210	1441070926	31.294568161319212	122.35087525006671	7.51	180.01500000000001	150.99999999999994
412758210	1441070927	31.294532276329385	122.35087308552399	7.515	180.1225	150.99999999999994
412758210	1441070928	31.294496412727742	122.35087105207225	7.52	180.23000000000002	150.99999999999994
412758210	1441070929	31.29446056938016	122.35086914281781	7.525	180.3375	150.99999999999994
412758210	1441070930	31.2944247451525	122.350867350867	7.53	180.445	150.99999999999994
412758210	1441070931	31.29438893891061	122.35086566932614	7.535	180.5525	150.99999999999994
412758210	1441070932	31.29435314952037	122.35086409130159	7.54	180.66	150.99999999999994
412758210	1441070933	31.29431737584762	122.35086260989968	7.545	180.7675	150.99999999999994
412758210	1441070934	31.294281616758248	122.35086121822675	7.55	180.87500000000003	150.99999999999994
412758210	1441070935	31.29424587111808	122.35085990938919	7.555	180.98250000000002	150.99999999999994
412758210	1441070936	31.29421013779301	122.3508586764934	7.5600000000000005	181.09	150.99999999999994
412758210	1441070937	31.294174415648882	122.35085751264575	7.565	181.19750000000002	150.99999999999994
412758210	1441070938	31.294138703551532	122.35085641095264	7.57	181.305	150.99999999999994
412758210	1441070939	31.294103000366874	122.35085536452051	7.575	181.4125	150.99999999999994
412758210	1441070940	31.294067304960713	122.35085436645576	7.58	181.52	150.99999999999994
412758210	1441070941	31.29403161619895	122.35085340986484	7.585	181.62750000000003	150.99999999999994
412758210	1441070942	31.2939959329474	122.35085248785414	7.59	181.735	150.99999999999994
412758210	1441070943	31.293960254071962	122.35085159353018	7.595	181.8425	150.99999999999994
412758210	1441070944	31.293924578438475	122.35085071999941	7.6	181.95000000000002	150.99999999999994
412758210	1441070945	31.29388890491279	122.35084986036829	7.605	182.0575	150.99999999999994
412758210	1441070946	31.293853232360792	122.35084900774329	7.61	182.165	150.99999999999994
412758210	1441070947	31.293817559648314	122.35084815523096	7.615	182.2725	150.99999999999994
412758210	1441070948	31.29378188564121	122.35084729593778	7.62	182.38	150.99999999999994
412758210	1441070949	31.293746209205363	122.35084642297022	7.625	182.4875	150.99999999999994
412758210	1441070950	31.293710529206617	122.35084552943488	7.63	182.59500000000003	150.99999999999994
412758210	1441070951	31.293674844510825	122.35084460843825	7.635	182.7025	150.99999999999994
412758210	1441070952	31.293639153983857	122.35084365308693	7.640000000000001	182.81	150.99999999999994
412758210	1441070953	31.293603456491557	122.35084265648742	7.6450000000000005	182.91750000000002	150.99999999999994
412758210	1441070954	31.293567750899804	122.3508416117463	7.65	183.02499999999998	150.99999999999994
412758210	1441070955	31.293532036074435	122.35084051197016	7.655	183.1325	150.99999999999994
412758210	1441070956	31.29349631088131	122.35083935026562	7.66	183.24	150.99999999999994
412758210	1441070957	31.293460574186284	122.35083811973924	7.665	183.3475	150.99999999999994
412758210	1441070958	31.293424824855226	122.35083681349762	7.67	183.455	150.99999999999994
412758210	1441070959	31.29338906175399	122.35083542464743	7.675	183.5625	150.99999999999994
412758210	1441070960	31.29335328374843	122.35083394629528	7.68	183.67	150.99999999999994
412758210	1441070961	31.293317489704386	122.35083237154777	7.6850000000000005	183.7775	150.99999999999994
412758210	1441070962	31.293281678487734	122.35083069351163	7.69	183.885	150.99999999999994
412758210	1441070963	31.293245848964318	122.35082890529348	7.695	183.99249999999998	150.99999999999994
412758210	1441070964	31.293210000000002	122.35082699999998	7.7	184.1	150.99999999999994
412758210	1441070965	31.29317413026902	122.35082497074646	7.71	183.94	150.99999999999994
412758210	1441070966	31.293138237679294	122.35082281068259	7.72	183.78	150.99999999999994
412758210	1441070967	31.293102319947085	122.35082051296669	7.73	183.62	150.99999999999994
412758210	1441070968	31.29306637478867	122.35081807075711	7.74	183.45999999999998	150.99999999999994
412758210	1441070969	31.293030399920358	122.3508154772122	7.75	183.3	150.99999999999994
412758210	1441070970	31.292994393058418	122.35081272549027	7.76	183.14000000000001	150.99999999999994
412758210	1441070971	31.292958351919133	122.3508098087497	7.77	182.98	150.99999999999994
412758210	1441070972	31.292922274218775	122.35080672014888	7.78	182.82	150.99999999999994
412758210	1441070973	31.292886157673646	122.3508034528462	7.79	182.66	150.99999999999994
412758210	1441070974	31.29285000000001	122.3508	7.8	182.5	150.99999999999994
412758210	1441070975	31.29281380025536	122.35079636100727	7.81	183.16	150.99999999999994
412758210	1441070976	31.292777562862103	122.35079256021898	7.82	183.82	150.99999999999994
412758210	1441070977	31.29274129358384	122.35078862822462	7.83	184.48	150.99999999999994
412758210	1441070978	31.29270499818418	122.35078459561359	7.84	185.14	150.99999999999994
412758210	1441070979	31.292668682426775	122.35078049297532	7.85	185.79999999999998	150.99999999999994
412758210	1441070980	31.292632352075202	122.35077635089911	7.86	186.46	150.99999999999994
412758210	1441070981	31.292596012893103	122.35077219997427	7.87	187.11999999999998	150.99999999999994
412758210	1441070982	31.292559670644124	122.35076807079	7.88	187.78	150.99999999999994
412758210	1441070983	31.29252333109188	122.35076399393554	7.890000000000001	188.43999999999997	150.99999999999994
412758210	1441070984	31.292487	122.35076	7.9	189.1	150.99999999999994
412758210	1441070985	31.29245068224368	122.35075611406626	7.8975	188.8225	150.99999999999994
412758210	1441070986	31.29241437914436	122.35075233919221	7.8950000000000005	188.54500000000002	150.99999999999994
412758210	1441070987	31.29237809113501	122.3507486729295	7.8925	188.26749999999998	150.99999999999994
412758210	1441070988	31.2923418186486	122.35074511282984	7.890000000000001	187.98999999999998	150.99999999999994
412758210	1441070989	31.292305562118123	122.35074165644485	7.8875	187.71249999999998	150.99999999999994
412758210	1441070990	31.29226932197654	122.35073830132625	7.885000000000001	187.435	150.99999999999994
412758210	1441070991	31.292233098656855	122.35073504502571	7.8825	187.1575	150.99999999999994
412758210	1441070992	31.29219689259201	122.3507318850949	7.88	186.88	150.99999999999994
412758210	1441070993	31.292160704215014	122.3507288190855	7.8775	186.6025	150.99999999999994
412758210	1441070994	31.29212453395882	122.35072584454922	7.875	186.325	150.99999999999994
412758210	1441070995	31.292088382256402	122.35072295903772	7.8725000000000005	186.04749999999999	150.99999999999994
412758210	1441070996	31.292052249540756	122.35072016010275	7.87	185.77	150.99999999999994
412758210	1441070997	31.292016136244843	122.35071744529598	7.867500000000001	185.4925	150.99999999999994
412758210	1441070998	31.291980042801658	122.35071481216914	7.865	185.215	150.99999999999994
412758210	1441070999	31.29194396964414	122.3507122582739	7.8625	184.93749999999997	150.99999999999994
412758210	1441071000	31.29190791720529	122.35070978116202	7.86	184.66	150.99999999999994
412758210	1441071001	31.291871885918074	122.35070737838517	7.8575	184.3825	150.99999999999994
412758210	1441071002	31.29183587621546	122.35070504749511	7.855	184.105	150.99999999999994
412758210	1441071003	31.291799888530424	122.35070278604356	7.8525	183.82750000000001	150.99999999999994
412758210	1441071004	31.291763923295953	122.35070059158222	7.85	183.54999999999998	150.99999999999994
412758210	1441071005	31.291727980944998	122.35069846166286	7.8475	183.27249999999998	150.99999999999994
412758210	1441071006	31.291692061910563	122.3506963938372	7.845	182.995	150.99999999999994
412758210	1441071007	31.29165616662558	122.35069438565695	7.8425	182.7175	150.99999999999994
412758210	1441071008	31.291620295523046	122.35069243467393	7.84	182.44	150.99999999999994
412758210	1441071009	31.291584449035938	122.35069053843982	7.8375	182.1625	150.99999999999994
412758210	1441071010	31.29154862759721	122.35068869450637	7.835	181.885	150.99999999999994
412758210	1441071011	31.291512831639846	122.3506869004254	7.8325	181.6075	150.99999999999994
412758210	1441071012	31.29147706159681	122.35068515374861	7.83	181.32999999999998	150.99999999999994
412758210	1441071013	31.291441317901082	122.35068345202778	7.8275	181.0525	150.99999999999994
412758210	1441071014	31.291405600985637	122.35068179281467	7.825	180.775	150.99999999999994
412758210	1441071015	31.291369911283418	122.35068017366108	7.8225	180.4975	150.99999999999994
412758210	1441071016	31.291334249227447	122.35067859211873	7.82	180.22	150.99999999999994
412758210	1441071017	31.291298615250664	122.35067704573946	7.8175	179.9425	150.99999999999994
412758210	1441071018	31.291263009786025	122.35067553207502	7.8149999999999995	179.665	150.99999999999994
412758210	1441071019	31.29122743326653	122.35067404867718	7.8125	179.3875	150.99999999999994
412758210	1441071020	31.29119188612513	122.35067259309776	7.81	179.11	150.99999999999994
412758210	1441071021	31.291156368794802	122.35067116288853	7.8075	178.83249999999998	150.99999999999994
412758210	1441071022	31.29112088170853	122.35066975560129	7.805	178.55499999999998	150.99999999999994
412758210	1441071023	31.291085425299265	122.35066836878785	7.8025	178.2775	150.99999999999994
412758210	1441071024	31.29105	122.35066700000002	7.8	178.0	150.99999999999994
412758210	1441071025	31.291014605690364	122.35066564602465	7.779999999999999	178.58999999999997	150.99999999999994
412758210	1441071026	31.290979240036823	122.35066430058893	7.76	179.18	150.99999999999994
412758210	1441071027	31.29094390015244	122.35066295665504	7.74	179.77	150.99999999999994
412758210	1441071028	31.290908583150348	122.35066160718529	7.72	180.36	150.99999999999994
412758210	1441071029	31.290873286143658	122.3506602451419	7.699999999999999	180.95	150.99999999999994
412758210	1441071030	31.290838006245465	122.35065886348711	7.68	181.54	150.99999999999994
412758210	1441071031	31.290802740568903	122.35065745518325	7.66	182.13000000000002	150.99999999999994
412758210	1441071032	31.290767486227068	122.35065601319258	7.64	182.72	150.99999999999994
412758210	1441071033	31.29073224033306	122.35065453047737	7.619999999999999	183.31	150.99999999999994
412758210	1441071034	31.290696999999994	122.35065299999998	7.6	183.9	150.99999999999994
412758210	1441071035	31.29066176277879	122.35065141642633	7.598	183.796	150.99999999999994
412758210	1441071036	31.290626527971654	122.35064978123692	7.596	183.692	150.99999999999994
412758210	1441071037	31.29059129531853	122.35064809761589	7.593999999999999	183.58800000000002	150.99999999999994
412758210	1441071038	31.290556064559432	122.3506463687474	7.592	183.484	150.99999999999994
412758210	1441071039	31.290520835434368	122.35064459781556	7.59	183.38000000000002	150.99999999999994
412758210	1441071040	31.2904856076833	122.35064278800445	7.588	183.276	150.99999999999994
412758210	1441071041	31.290450381046263	122.35064094249823	7.585999999999999	183.172	150.99999999999994
412758210	1441071042	31.29041515526319	122.35063906448102	7.584	183.068	150.99999999999994
412758210	1441071043	31.290379930074106	122.3506371571369	7.582	182.964	150.99999999999994
412758210	1441071044	31.290344705219013	122.35063522365	7.58	182.86	150.99999999999994
412758210	1441071045	31.29030948043788	122.35063326720442	7.577999999999999	182.75600000000003	150.99999999999994
412758210	1441071046	31.29027425547071	122.35063129098418	7.576	182.65200000000002	150.99999999999994
412758210	1441071047	31.29023903005751	122.35062929817349	7.574	182.548	150.99999999999994
412758210	1441071048	31.290203803938237	122.35062729195633	7.572	182.44400000000002	150.99999999999994
412758210	1441071049	31.290168576852924	122.35062527551682	7.569999999999999	182.34	150.99999999999994
412758210	1441071050	31.290133348541517	122.35062325203906	7.568	182.236	150.99999999999994
412758210	1441071051	31.290098118744062	122.35062122470707	7.566	182.132	150.99999999999994
412758210	1441071052	31.290062887200524	122.35061919670494	7.564	182.028	150.99999999999994
412758210	1441071053	31.29002765365088	122.35061717121674	7.561999999999999	181.924	150.99999999999994
412758210	1441071054	31.289992417835148	122.3506151514265	7.56	181.82000000000002	150.99999999999994
412758210	1441071055	31.289957179493328	122.3506131405183	7.558	181.716	150.99999999999994
412758210	1441071056	31.28992193836538	122.35061114167618	7.556	181.612	150.99999999999994
412758210	1441071057	31.289886694191328	122.35060915808414	7.553999999999999	181.508	150.99999999999994
412758210	1441071058	31.28985144671116	122.35060719292628	7.552	181.404	150.99999999999994
412758210	1441071059	31.28981619566486	122.35060524938658	7.55	181.3	150.99999999999994
412758210	1441071060	31.289780940792422	122.35060333064911	7.548	181.196	150.99999999999994
412758210	1441071061	31.289745681833864	122.35060143989787	7.546	181.092	150.99999999999994
412758210	1441071062	31.289710418529157	122.35059958031685	7.544	180.98800000000003	150.99999999999994
412758210	1441071063	31.28967515061829	122.35059775509013	7.542	180.88400000000001	150.99999999999994
412758210	1441071064	31.28963987784127	122.35059596740167	7.54	180.78	150.99999999999994
412758210	1441071065	31.289604599938095	122.35059422043547	7.538	180.67600000000002	150.99999999999994
412758210	1441071066	31.28956931664876	122.35059251737556	7.536	180.572	150.99999999999994
412758210	1441071067	31.289534027713238	122.35059086140592	7.534	180.468	150.99999999999994
412758210	1441071068	31.289498732871532	122.35058925571053	7.532	180.364	150.99999999999994
412758210	1441071069	31.289463431863673	122.35058770347335	7.53	180.26000000000002	150.99999999999994
412758210	1441071070	31.289428124429605	122.35058620787844	7.528	180.156	150.99999999999994
412758210	1441071071	31.28939281030935	122.35058477210971	7.526	180.05200000000002	150.99999999999994
412758210	1441071072	31.289357489242896	122.35058339935115	7.524	179.948	150.99999999999994
412758210	1441071073	31.289322160970244	122.35058209278671	7.522	179.844	150.99999999999994
412758210	1441071074	31.289286825231382	122.35058085560036	7.52	179.74	150.99999999999994
412758210	1441071075	31.2892514817663	122.35057969097606	7.518	179.636	150.99999999999994
412758210	1441071076	31.28921613031501	122.35057860209777	7.516	179.532	150.99999999999994
412758210	1441071077	31.28918077061748	122.35057759214942	7.514	179.42800000000003	150.99999999999994
412758210	1441071078	31.289145402413713	122.35057666431499	7.512	179.324	150.99999999999994
412758210	1441071079	31.28911002544372	122.35057582177834	7.51	179.22	150.99999999999994
412758210	1441071080	31.289074639447488	122.35057506772345	7.508	179.116	150.99999999999994
412758210	1441071081	31.289039244165004	122.35057440533427	7.506	179.012	150.99999999999994
412758210	1441071082	31.289003839336264	122.35057383779468	7.504	178.908	150.99999999999994
412758210	1441071083	31.288968424701277	122.35057336828861	7.502	178.804	150.99999999999994
412758210	1441071084	31.288933	122.350573	7.5	178.70000000000002	150.99999999999994
412758210	1441071085	31.288897563830307	122.3505727335282	7.51	179.11	150.99999999999994
412758210	1441071086	31.28886211022149	122.35057255913438	7.52	179.52	150.99999999999994
412758210	1441071087	31.288826632060694	122.3505724644953	7.53	179.93	150.99999999999994
412758210	1441071088	31.28879112223506	122.35057243728767	7.54	180.34	150.99999999999994
412758210	1441071089	31.288755573631747	122.35057246518818	7.55	180.75	150.99999999999994
412758210	1441071090	31.288719979137884	122.35057253587358	7.56	181.16	150.99999999999994
412758210	1441071091	31.288684331640635	122.35057263702069	7.569999999999999	181.57	150.99999999999994
412758210	1441071092	31.288648624027143	122.35057275630625	7.58	181.98	150.99999999999994
412758210	1441071093	31.28861284918454	122.35057288140709	7.59	182.39000000000001	150.99999999999994
412758210	1441071094	31.288576999999997	122.350573	7.6	182.8	150.99999999999994
412758210	1441071095	31.28854107350613	122.35057310164495	7.6	182.64000000000001	150.99999999999994
412758210	1441071096	31.288505083317485	122.35057318343426	7.6	182.48	150.99999999999994
412758210	1441071097	31.288469047194102	122.3505732443434	7.6	182.32000000000002	150.99999999999994
412758210	1441071098	31.288432982895994	122.35057328334779	7.6	182.16	150.99999999999994
412758210	1441071099	31.28839690818321	122.35057329942289	7.6	182.0	150.99999999999994
412758210	1441071100	31.288360840815752	122.35057329154417	7.6	181.84	150.99999999999994
412758210	1441071101	31.288324798553678	122.35057325868705	7.6	181.68	150.99999999999994
412758210	1441071102	31.288288799157016	122.35057319982702	7.6	181.52	150.99999999999994
412758210	1441071103	31.288252860385768	122.3505731139395	7.6	181.35999999999999	150.99999999999994
412758210	1441071104	31.288216999999992	122.350573	7.6	181.2	150.99999999999994
412758210	1441071105	31.28818123243425	122.35057285495236	7.59	181.35999999999999	150.99999999999994
412758210	1441071106	31.288145558821288	122.3505726676142	7.58	181.52	150.99999999999994
412758210	1441071107	31.288109976968357	122.3505724247715	7.569999999999999	181.68	150.99999999999994
412758210	1441071108	31.28807448468275	122.35057211321029	7.56	181.84	150.99999999999994
412758210	1441071109	31.288039079771714	122.3505717197167	7.55	182.0	150.99999999999994
412758210	1441071110	31.28800376004254	122.35057123107673	7.54	182.16	150.99999999999994
412758210	1441071111	31.287968523302496	122.35057063407652	7.53	182.32000000000002	150.99999999999994
412758210	1441071112	31.28793336735885	122.35056991550219	7.52	182.48	150.99999999999994
412758210	1441071113	31.28789829001888	122.35056906213985	7.51	182.64000000000001	150.99999999999994
412758210	1441071114	31.28786328908984	122.35056806077567	7.5	182.8	150.99999999999994
412758210	1441071115	31.287828362379017	122.35056689819581	7.49	182.95999999999998	150.99999999999994
412758210	1441071116	31.287793507693674	122.3505655611865	7.48	183.12	150.99999999999994
412758210	1441071117	31.287758722841073	122.3505640365339	7.47	183.28	150.99999999999994
412758210	1441071118	31.28772400562849	122.35056231102429	7.46	183.44000000000003	150.99999999999994
412758210	1441071119	31.287689353863186	122.35056037144388	7.45	183.6	150.99999999999994
412758210	1441071120	31.28765476535241	122.35055820457895	7.44	183.76	150.99999999999994
412758210	1441071121	31.28762023790347	122.35055579721578	7.430000000000001	183.92000000000002	150.99999999999994
412758210	1441071122	31.287585769323563	122.35055313614066	7.42	184.08	150.99999999999994
412758210	1441071123	31.287551357420007	122.35055020813996	7.41	184.24	150.99999999999994
412758210	1441071124	31.287517000000005	122.35054699999999	7.4	184.4	150.99999999999994
412758210	1441071125	31.287482691930855	122.35054350890321	7.4	184.56	150.99999999999994
412758210	1441071126	31.287448416319805	122.35053977361636	7.4	184.72	150.99999999999994
412758210	1441071127	31.287414153334176	122.35053584330224	7.4	184.88	150.99999999999994
412758210	1441071128	31.28737988314127	122.3505317671236	7.4	185.04000000000002	150.99999999999994
412758210	1441071129	31.287345585908373	122.35052759424302	7.4	185.20000000000002	150.99999999999994
412758210	1441071130	31.2873112418028	122.3505233738232	7.4	185.35999999999999	150.99999999999994
412758210	1441071131	31.28727683099184	122.35051915502653	7.4	185.52	150.99999999999994
412758210	1441071132	31.287242333642844	122.35051498701554	7.4	185.68	150.99999999999994
412758210	1441071133	31.287207729923125	122.35051091895261	7.4	185.84000000000003	150.99999999999994
412758210	1441071134	31.287172999999992	122.350507	7.4	186.0	150.99999999999994
412758210	1441071135	31.287138132644397	122.35050325949271	7.4	185.83	150.99999999999994
412758210	1441071136	31.287103151041713	122.35049964745664	7.4	185.66	150.99999999999994
412758210	1441071137	31.287068086980884	122.35049609409053	7.4	185.49	150.99999999999994
412758210	1441071138	31.28703297225092	122.3504925295932	7.4	185.32	150.99999999999994
412758210	1441071139	31.28699783864074	122.35048888416355	7.4	185.15	150.99999999999994
412758210	1441071140	31.28696271793933	122.35048508800061	7.4	184.98000000000002	150.99999999999994
412758210	1441071141	31.286927641935605	122.35048107130352	7.4	184.81	150.99999999999994
412758210	1441071142	31.286892642418525	122.3504767642715	7.4	184.64000000000001	150.99999999999994
412758210	1441071143	31.286857751177006	122.35047209710385	7.4	184.47	150.99999999999994
412758210	1441071144	31.286822999999995	122.35046699999998	7.4	184.3	150.99999999999994
412758210	1441071145	31.286788410491027	122.35046143913311	7.4	183.93	150.99999999999994
412758210	1441071146	31.28675396351232	122.35045552457129	7.4	183.56	150.99999999999994
412758210	1441071147	31.286719629740702	122.35044940235603	7.4	183.19	150.99999999999994
412758210	1441071148	31.28668537985309	122.35044321852871	7.4	182.82	150.99999999999994
412758210	1441071149	31.286651184526388	122.35043711913039	7.4	182.45	150.99999999999994
412758210	1441071150	31.28661701443753	122.35043125020209	7.4	182.07999999999998	150.99999999999994
412758210	1441071151	31.286582840263485	122.35042575778448	7.4	181.71	150.99999999999994
412758210	1441071152	31.286548632681214	122.35042078791808	7.4	181.34	150.99999999999994
412758210	1441071153	31.286514362367722	122.35041648664323	7.4	180.97	150.99999999999994
412758210	1441071154	31.286479999999994	122.350413	7.4	180.6	150.99999999999994
412758210	1441071155	31.286445521392782	122.3504104319612	7.390000000000001	180.85999999999999	150.99999999999994
412758210	1441071156	31.286410922911674	122.35040871823104	7.38	181.11999999999998	150.99999999999994
412758210	1441071157	31.286376206060016	122.35040775244676	7.37	181.38	150.99999999999994
412758210	1441071158	31.286341372341095	122.35040742824569	7.36	181.64	150.99999999999994
412758210	1441071159	31.286306423258235	122.35040763926541	7.35	181.89999999999998	150.99999999999994
412758210	1441071160	31.286271360314718	122.35040827914361	7.34	182.16	150.99999999999994
412758210	1441071161	31.286236185013816	122.35040924151808	7.33	182.42	150.99999999999994
412758210	1441071162	31.28620089885888	122.35041042002685	7.32	182.68	150.99999999999994
412758210	1441071163	31.286165503353175	122.35041170830804	7.31	182.94	150.99999999999994
412758210	1441071164	31.286129999999996	122.350413	7.3	183.20000000000002	150.99999999999994
412758210	1441071165	31.286094393227668	122.35041420589698	7.305	182.885	150.99999999999994
412758210	1441071166	31.286058699164457	122.35041530541656	7.31	182.57	150.99999999999994
412758210	1441071167	31.286022936863617	122.35041629513226	7.3149999999999995	182.25500000000002	150.99999999999994
412758210	1441071168	31.285987125378398	122.35041717161751	7.32	181.94	150.99999999999994
412758210	1441071169	31.285951283762067	122.3504179314457	7.325	181.625	150.99999999999994
412758210	1441071170	31.285915431067895	122.35041857119042	7.33	181.31000000000003	150.99999999999994
412758210	1441071171	31.285879586349118	122.35041908742505	7.335	180.995	150.99999999999994
412758210	1441071172	31.285843768659007	122.35041947672309	7.34	180.68	150.99999999999994
412758210	1441071173	31.28580799705082	122.35041973565805	7.345	180.365	150.99999999999994
412758210	1441071174	31.28577229057781	122.35041986080338	7.35	180.04999999999998	150.99999999999994
412758210	1441071175	31.285736668293254	122.35041984873261	7.355	179.735	150.99999999999994
412758210	1441071176	31.285701149250396	122.35041969601926	7.36	179.42000000000002	150.99999999999994
412758210	1441071177	31.285665752502503	122.35041939923678	7.365	179.10500000000002	150.99999999999994
412758210	1441071178	31.285630497102833	122.35041895495874	7.37	178.79000000000002	150.99999999999994
412758210	1441071179	31.285595402104633	122.35041835975859	7.375	178.47500000000002	150.99999999999994
412758210	1441071180	31.285560486561188	122.35041761020989	7.38	178.16000000000003	150.99999999999994
412758210	1441071181	31.285525769525737	122.35041670288616	7.385000000000001	177.845	150.99999999999994
412758210	1441071182	31.285491270051548	122.35041563436093	7.390000000000001	177.53	150.99999999999994
412758210	1441071183	31.285457007191898	122.35041440120769	7.3950000000000005	177.21500000000003	150.99999999999994
412758210	1441071184	31.285422999999994	122.350413	7.4	176.9	150.99999999999994
412758210	1441071185	31.28538924334761	122.35041143832032	7.4	177.48	150.99999999999994
412758210	1441071186	31.285355635380366	122.35040976778677	7.4	178.06000000000003	150.99999999999994
412758210	1441071187	31.285322050062373	122.35040805102636	7.4	178.64000000000001	150.99999999999994
412758210	1441071188	31.28528836135773	122.35040635066595	7.4	179.22	150.99999999999994
412758210	1441071189	31.285254443230542	122.35040472933242	7.4	179.8	150.99999999999994
412758210	1441071190	31.28522016964491	122.35040324965246	7.4	180.38	150.99999999999994
412758210	1441071191	31.285185414564946	122.35040197425276	7.4	180.95999999999998	150.99999999999994
412758210	1441071192	31.285150051954744	122.3504009657598	7.4	181.54	150.99999999999994
412758210	1441071193	31.285113955778396	122.35040028680011	7.4	182.12	150.99999999999994
412758210	1441071194	31.285077	122.35040000000001	7.4	182.7	150.99999999999994
412758210	1441071195	31.285039124537025	122.35040013314433	7.411111111111111	182.83333333333331	150.99999999999994
412758210	1441071196	31.285000533120513	122.35040057465247	7.4222222222222225	182.96666666666667	150.99999999999994
412758210	1441071197	31.284961495434906	122.3504011781027	7.433333333333334	183.1	150.99999999999994
412758210	1441071198	31.284922281164643	122.35040179707347	7.444444444444445	183.23333333333332	150.99999999999994
412758210	1441071199	31.28488315999418	122.3504022851435	7.455555555555556	183.36666666666667	150.99999999999994
412758210	1441071200	31.284844401608012	122.35040249589184	7.466666666666667	183.5	150.99999999999994
412758210	1441071201	31.284806275690602	122.3504022828977	7.477777777777778	183.63333333333333	150.99999999999994
412758210	1441071202	31.284769051926425	122.35040149974051	7.488888888888889	183.76666666666668	150.99999999999994
412758210	1441071203	31.284733	122.35040000000001	7.5	183.9	150.99999999999994
412758210	1441071204	31.284698308529023	122.35039768659325	7.509090909090909	184.12727272727273	150.99999999999994
412758210	1441071205	31.28466484186415	122.35039465978646	7.5181818181818185	184.35454545454547	150.99999999999994
412758210	1441071206	31.28463238328929	122.35039106918293	7.527272727272727	184.5818181818182	150.99999999999994
412758210	1441071207	31.284600716088335	122.3503870643857	7.536363636363636	184.8090909090909	150.99999999999994
412758210	1441071208	31.284569623545178	122.35038279499761	7.545454545454545	185.03636363636363	150.99999999999994
412758210	1441071209	31.284538888943718	122.35037841062137	7.554545454545455	185.26363636363638	150.99999999999994
412758210	1441071210	31.284508295567917	122.35037406085948	7.5636363636363635	185.4909090909091	150.99999999999994
412758210	1441071211	31.284477626701683	122.35036989531429	7.572727272727272	185.71818181818182	150.99999999999994
412758210	1441071212	31.284446665628977	122.35036606358798	7.581818181818181	185.94545454545454	150.99999999999994
412758210	1441071213	31.284415195633745	122.3503627152826	7.590909090909091	186.1727272727273	150.99999999999994
412758210	1441071214	31.284382999999984	122.35036	7.6	186.4	150.99999999999994
412758210	1441071215	31.28434991555562	122.35035802676596	7.609999999999999	186.44	150.99999999999994
412758210	1441071216	31.284315993304563	122.35035674230305	7.62	186.48	150.99999999999994
412758210	1441071217	31.2842813377947	122.350356052758	7.63	186.52	150.99999999999994
412758210	1441071218	31.28424605357387	122.3503558642778	7.64	186.56	150.99999999999994
412758210	1441071219	31.28421024518998	122.3503560830094	7.65	186.6	150.99999999999994
412758210	1441071220	31.284174017190896	122.3503566151	7.66	186.64000000000001	150.99999999999994
412758210	1441071221	31.284137474124478	122.35035736669683	7.67	186.68	150.99999999999994
412758210	1441071222	31.284100720538593	122.35035824394735	7.68	186.72000000000003	150.99999999999994
412758210	1441071223	31.28406386098114	122.35035915299918	7.69	186.76000000000002	150.99999999999994
412758210	1441071224	31.284027000000002	122.35036	7.7	186.8	150.99999999999994
412758210	1441071225	31.283990224301693	122.35036070695521	7.695	186.69500000000002	150.99999999999994
412758210	1441071226	31.283953549227256	122.35036125930024	7.69	186.59	150.99999999999994
412758210	1441071227	31.283916972276305	122.350361658328	7.6850000000000005	186.485	150.99999999999994
412758210	1441071228	31.283880490948523	122.35036190533145	7.680000000000001	186.38	150.99999999999994
412758210	1441071229	31.283844102743554	122.35036200160349	7.675	186.275	150.99999999999994
412758210	1441071230	31.283807805161008	122.35036194843703	7.67	186.17	150.99999999999994
412758210	1441071231	31.28377159570054	122.35036174712496	7.665	186.065	150.99999999999994
412758210	1441071232	31.283735471861817	122.35036139896026	7.66	185.96	150.99999999999994
412758210	1441071233	31.283699431144456	122.3503609052358	7.655	185.85500000000002	150.99999999999994
412758210	1441071234	31.28366347104812	122.35036026724447	7.65	185.75	150.99999999999994
412758210	1441071235	31.28362758907243	122.3503594862792	7.6450000000000005	185.645	150.99999999999994
412758210	1441071236	31.283591782717046	122.35035856363288	7.640000000000001	185.54000000000002	150.99999999999994
412758210	1441071237	31.283556049481604	122.35035750059842	7.635	185.43500000000003	150.99999999999994
412758210	1441071238	31.28352038686574	122.3503562984687	7.63	185.33	150.99999999999994
412758210	1441071239	31.283484792369087	122.35035495853661	7.625	185.225	150.99999999999994
412758210	1441071240	31.28344926349131	122.35035348209503	7.62	185.12	150.99999999999994
412758210	1441071241	31.283413797732017	122.35035187043691	7.615	185.015	150.99999999999994
412758210	1441071242	31.283378392590855	122.35035012485507	7.61	184.91	150.99999999999994
412758210	1441071243	31.283343045567477	122.35034824664243	7.605	184.805	150.99999999999994
412758210	1441071244	31.28330775416151	122.35034623709184	7.6000000000000005	184.70000000000002	150.99999999999994
412758210	1441071245	31.283272515872593	122.35034409749622	7.595000000000001	184.595	150.99999999999994
412758210	1441071246	31.28323732820035	122.35034182914842	7.59	184.49	150.99999999999994
412758210	1441071247	31.283202188644438	122.3503394333413	7.585	184.38500000000002	150.99999999999994
412758210	1441071248	31.283167094704492	122.35033691136778	7.58	184.28	150.99999999999994
412758210	1441071249	31.28313204388011	122.35033426452067	7.575	184.17499999999998	150.99999999999994
412758210	1441071250	31.28309703367098	122.3503314940929	7.57	184.07	150.99999999999994
412758210	1441071251	31.2830620615767	122.35032860137729	7.565	183.965	150.99999999999994
412758210	1441071252	31.283027125096933	122.35032558766672	7.5600000000000005	183.86	150.99999999999994
412758210	1441071253	31.282992221731273	122.35032245425404	7.555000000000001	183.755	150.99999999999994
412758210	1441071254	31.282957348979398	122.35031920243215	7.550000000000001	183.65	150.99999999999994
412758210	1441071255	31.28292250434091	122.35031583349387	7.545	183.54500000000002	150.99999999999994
412758210	1441071256	31.282887685315465	122.35031234873207	7.54	183.44	150.99999999999994
412758210	1441071257	31.282852889402683	122.35030874943962	7.535	183.335	150.99999999999994
412758210	1441071258	31.282818114102202	122.35030503690933	7.53	183.23	150.99999999999994
412758210	1441071259	31.282783356913647	122.3503012124341	7.525	183.125	150.99999999999994
412758210	1441071260	31.282748615336676	122.35029727730677	7.5200000000000005	183.01999999999998	150.99999999999994
412758210	1441071261	31.282713886870877	122.35029323282015	7.515000000000001	182.915	150.99999999999994
412758210	1441071262	31.28267916901591	122.35028908026712	7.510000000000001	182.81	150.99999999999994
412758210	1441071263	31.282644459271406	122.35028482094053	7.505	182.705	150.99999999999994
412758210	1441071264	31.282609755137	122.3502804561332	7.5	182.6	150.99999999999994
412758210	1441071265	31.282575054112307	122.35027598713799	7.495	182.495	150.99999999999994
412758210	1441071266	31.28254035369698	122.35027141524772	7.49	182.39000000000001	150.99999999999994
412758210	1441071267	31.28250565139064	122.35026674175528	7.485	182.285	150.99999999999994
412758210	1441071268	31.282470944692914	122.35026196795343	7.48	182.17999999999998	150.99999999999994
412758210	1441071269	31.282436231103436	122.35025709513506	7.4750000000000005	182.075	150.99999999999994
412758210	1441071270	31.28240150812184	122.35025212459301	7.470000000000001	181.97	150.99999999999994
412758210	1441071271	31.282366773247738	122.35024705762008	7.465000000000001	181.86499999999998	150.99999999999994
412758210	1441071272	31.282332023980796	122.35024189550913	7.46	181.76	150.99999999999994
412758210	1441071273	31.282297257820623	122.35023663955297	7.455	181.655	150.99999999999994
412758210	1441071274	31.282262472266858	122.35023129104444	7.45	181.55	150.99999999999994
412758210	1441071275	31.28222766481911	122.35022585127635	7.445	181.445	150.99999999999994
412758210	1441071276	31.282192832977046	122.35022032154154	7.44	181.34	150.99999999999994
412758210	1441071277	31.28215797424026	122.35021470313283	7.4350000000000005	181.23499999999999	150.99999999999994
412758210	1441071278	31.28212308610841	122.35020899734307	7.430000000000001	181.13	150.99999999999994
412758210	1441071279	31.282088166081117	122.35020320546506	7.425000000000001	181.02499999999998	150.99999999999994
412758210	1441071280	31.282053211657995	122.35019732879161	7.42	180.92	150.99999999999994
412758210	1441071281	31.282018220338692	122.35019136861557	7.415	180.815	150.99999999999994
412758210	1441071282	31.281983189622842	122.35018532622973	7.41	180.71	150.99999999999994
412758210	1441071283	31.281948117010074	122.35017920292694	7.405	180.605	150.99999999999994
412758210	1441071284	31.281913000000003	122.350173	7.4	180.5	150.99999999999994
412758210	1441071285	31.281877840254285	122.35016673186593	7.390000000000001	180.38	150.99999999999994
412758210	1441071286	31.281842656082727	122.35016046543868	7.38	180.26000000000002	150.99999999999994
412758210	1441071287	31.28180746995712	122.35015428075621	7.37	180.14	150.99999999999994
412758210	1441071288	31.281772304349317	122.35014825785639	7.36	180.02	150.99999999999994
412758210	1441071289	31.281737181731124	122.35014247677705	7.35	179.9	150.99999999999994
412758210	1441071290	31.28170212457444	122.3501370175558	7.34	179.78	150.99999999999994
412758210	1441071291	31.281667155351098	122.35013196023013	7.33	179.66000000000003	150.99999999999994
412758210	1441071292	31.281632296533	122.35012738483744	7.32	179.54	150.99999999999994
412758210	1441071293	31.281597570591998	122.35012337141502	7.31	179.42000000000002	150.99999999999994
412758210	1441071294	31.281563	122.35012000000002	7.3	179.3	150.99999999999994
412758210	1441071295	31.281528596446787	122.35011731842502	7.31	179.81	150.99999999999994
412758210	1441071296	31.281494328493817	122.35011524570479	7.32	180.32	150.99999999999994
412758210	1441071297	31.28146015392045	122.35011366864973	7.33	180.83	150.99999999999994
412758210	1441071298	31.28142603050602	122.35011247407044	7.34	181.34000000000003	150.99999999999994
412758210	1441071299	31.28139191602988	122.35011154877766	7.35	181.85000000000002	150.99999999999994
412758210	1441071300	31.28135776827136	122.35011077958238	7.36	182.36	150.99999999999994
412758210	1441071301	31.28132354500977	122.35011005329561	7.37	182.87	150.99999999999994
412758210	1441071302	31.28128920402446	122.35010925672867	7.38	183.38000000000002	150.99999999999994
412758210	1441071303	31.281254703094763	122.35010827669294	7.390000000000001	183.89000000000001	150.99999999999994
412758210	1441071304	31.281220000000005	122.350107	7.4	184.4	150.99999999999994
412758210	1441071305	31.28118506695806	122.35010534044609	7.41	184.60000000000002	150.99999999999994
412758210	1441071306	31.281149933941137	122.35010331976558	7.42	184.8	150.99999999999994
412758210	1441071307	31.281114645360024	122.35010098667723	7.430000000000001	185.0	150.99999999999994
412758210	1441071308	31.281079245625484	122.35009838989973	7.44	185.20000000000002	150.99999999999994
412758210	1441071309	31.281043779148302	122.35009557815168	7.45	185.4	150.99999999999994
412758210	1441071310	31.281008290339233	122.35009260015167	7.46	185.6	150.99999999999994
412758210	1441071311	31.280972823609083	122.35008950461813	7.47	185.79999999999998	150.99999999999994
412758210	1441071312	31.280937423368638	122.35008634026946	7.48	186.0	150.99999999999994
412758210	1441071313	31.28090213402867	122.35008315582402	7.49	186.20000000000002	150.99999999999994
412758210	1441071314	31.280867	122.35008	7.5	186.4	150.99999999999994
412758210	1441071315	31.28083205472119	122.35007691378168	7.5	186.54	150.99999999999994
412758210	1441071316	31.280797287742033	122.3500739072175	7.5	186.68	150.99999999999994
412758210	1441071317	31.280762677640023	122.35007098262203	7.5	186.82000000000002	150.99999999999994
412758210	1441071318	31.280728202992723	122.35006814230984	7.5	186.96000000000004	150.99999999999994
412758210	1441071319	31.28069384237768	122.35006538859544	7.5	187.10000000000002	150.99999999999994
412758210	1441071320	31.280659574372404	122.35006272379343	7.5	187.24	150.99999999999994
412758210	1441071321	31.280625377554465	122.35006015021834	7.5	187.38000000000002	150.99999999999994
412758210	1441071322	31.280591230501404	122.3500576701847	7.5	187.52	150.99999999999994
412758210	1441071323	31.280557111790735	122.35005528600706	7.5	187.66000000000003	150.99999999999994
412758210	1441071324	31.280523000000002	122.350053	7.5	187.8	150.99999999999994
412758210	1441071325	31.280488877553395	122.35005081217051	7.495	187.525	150.99999999999994
412758210	1441071326	31.28045474226171	122.35004871329555	7.49	187.25000000000003	150.99999999999994
412758210	1441071327	31.28042059578242	122.35004669184454	7.485	186.97500000000002	150.99999999999994
412758210	1441071328	31.280386439772975	122.3500447362869	7.48	186.70000000000002	150.99999999999994
412758210	1441071329	31.28035227589081	122.35004283509213	7.475	186.42500000000004	150.99999999999994
412758210	1441071330	31.28031810579339	122.3500409767297	7.47	186.15000000000003	150.99999999999994
412758210	1441071331	31.280283931138158	122.35003914966912	7.465	185.87500000000003	150.99999999999994
412758210	1441071332	31.280249753582584	122.35003734237988	7.46	185.6	150.99999999999994
412758210	1441071333	31.2802155747841	122.35003554333151	7.455	185.32500000000002	150.99999999999994
412758210	1441071334	31.28018139640018	122.3500337409936	7.45	185.05	150.99999999999994
412758210	1441071335	31.280147220088242	122.35003192383566	7.445	184.775	150.99999999999994
412758210	1441071336	31.280113047505765	122.35003008032729	7.44	184.50000000000003	150.99999999999994
412758210	1441071337	31.2800788803102	122.3500281989381	7.4350000000000005	184.22500000000002	150.99999999999994
412758210	1441071338	31.280044720158955	122.35002626813768	7.430000000000001	183.95000000000002	150.99999999999994
412758210	1441071339	31.28001056870953	122.35002427639569	7.425000000000001	183.675	150.99999999999994
412758210	1441071340	31.27997642761934	122.35002221218173	7.42	183.4	150.99999999999994
412758210	1441071341	31.27994229854585	122.35002006396552	7.415	183.125	150.99999999999994
412758210	1441071342	31.279908183146496	122.35001782021668	7.41	182.85	150.99999999999994
412758210	1441071343	31.279874083078727	122.35001546940494	7.405	182.57500000000002	150.99999999999994
412758210	1441071344	31.279839999999997	122.350013	7.4	182.3	150.99999999999994
412758210	1441071345	31.279805935385426	122.35001040535278	7.3950000000000005	182.32500000000002	150.99999999999994
412758210	1441071346	31.279771889980836	122.3500076983389	7.390000000000001	182.35	150.99999999999994
412758210	1441071347	31.279737864349702	122.35000489671515	7.385000000000001	182.375	150.99999999999994
412758210	1441071348	31.27970385905556	122.35000201823824	7.38	182.4	150.99999999999994
412758210	1441071349	31.2796698746619	122.34999908066499	7.375	182.425	150.99999999999994
412758210	1441071350	31.27963591173221	122.34999610175205	7.37	182.45	150.99999999999994
412758210	1441071351	31.279601970830026	122.34999309925612	7.365	182.475	150.99999999999994
412758210	1441071352	31.27956805251883	122.34999009093384	7.36	182.5	150.99999999999994
412758210	1441071353	31.279534157362132	122.34998709454186	7.355	182.525	150.99999999999994
412758210	1441071354	31.27950028592345	122.34998412783676	7.35	182.54999999999998	150.99999999999994
412758210	1441071355	31.2794664387663	122.34998120857516	7.345	182.57500000000002	150.99999999999994
412758210	1441071356	31.279432616454166	122.34997835451354	7.34	182.60000000000002	150.99999999999994
412758210	1441071357	31.27939881955059	122.34997558340851	7.335	182.625	150.99999999999994
412758210	1441071358	31.27936504861907	122.34997291301653	7.33	182.65	150.99999999999994
412758210	1441071359	31.27933130422311	122.34997036109411	7.325	182.675	150.99999999999994
412758210	1441071360	31.279297586926255	122.34996794539767	7.32	182.70000000000002	150.99999999999994
412758210	1441071361	31.279263897291994	122.34996568368365	7.3149999999999995	182.725	150.99999999999994
412758210	1441071362	31.27923023588385	122.34996359370845	7.31	182.75	150.99999999999994
412758210	1441071363	31.279196603265344	122.34996169322842	7.305	182.775	150.99999999999994
412758210	1441071364	31.279163000000004	122.34996	7.3	182.8	150.99999999999994
412758210	1441071365	31.279129424945562	122.34995852040646	7.29	182.87	150.99999999999994
412758210	1441071366	31.27909587013687	122.34995721533933	7.28	182.94	150.99999999999994
412758210	1441071367	31.279062325902977	122.34995603431724	7.27	183.01000000000002	150.99999999999994
412758210	1441071368	31.279028782572883	122.34995492685881	7.26	183.08	150.99999999999994
412758210	1441071369	31.27899523047572	122.34995384248279	7.25	183.15	150.99999999999994
412758210	1441071370	31.278961659940475	122.34995273070803	7.24	183.22	150.99999999999994
412758210	1441071371	31.278928061296234	122.34995154105337	7.23	183.29	150.99999999999994
412758210	1441071372	31.278894424872053	122.34995022303778	7.22	183.36	150.99999999999994
412758210	1441071373	31.27886074099695	122.3499487261803	7.21	183.43	150.99999999999994
412758210	1441071374	31.278827000000007	122.34994699999999	7.2	183.5	150.99999999999994
412758210	1441071375	31.278793193673838	122.34994500569381	7.21	183.36	150.99999999999994
412758210	1441071376	31.27875931966552	122.3499427511697	7.220000000000001	183.22	150.99999999999994
412758210	1441071377	31.278725377085657	122.34994025601331	7.23	183.08	150.99999999999994
412758210	1441071378	31.27869136504492	122.34993753981031	7.24	182.94	150.99999999999994
412758210	1441071379	31.278657282653946	122.34993462214631	7.25	182.8	150.99999999999994
412758210	1441071380	31.27862312902338	122.34993152260687	7.26	182.66000000000003	150.99999999999994
412758210	1441071381	31.278588903263838	122.34992826077759	7.2700000000000005	182.51999999999998	150.99999999999994
412758210	1441071382	31.278554604485997	122.34992485624397	7.28	182.38	150.99999999999994
412758210	1441071383	31.278520231800492	122.34992132859155	7.29	182.23999999999998	150.99999999999994
412758210	1441071384	31.278485784317954	122.3499176974058	7.300000000000001	182.1	150.99999999999994
412758210	1441071385	31.278451261149048	122.34991398227214	7.3100000000000005	181.96	150.99999999999994
412758210	1441071386	31.278416661404414	122.34991020277603	7.32	181.82	150.99999999999994
412758210	1441071387	31.27838198419473	122.34990637850287	7.33	181.68	150.99999999999994
412758210	1441071388	31.278347228630622	122.34990252903799	7.34	181.54	150.99999999999994
412758210	1441071389	31.27831239382274	122.34989867396676	7.3500000000000005	181.39999999999998	150.99999999999994
412758210	1441071390	31.278277478881755	122.34989483287448	7.36	181.26	150.99999999999994
412758210	1441071391	31.278242482918333	122.34989102534642	7.37	181.11999999999998	150.99999999999994
412758210	1441071392	31.278207405043133	122.34988727096786	7.380000000000001	180.98	150.99999999999994
412758210	1441071393	31.2781722443668	122.34988358932398	7.390000000000001	180.83999999999997	150.99999999999994
412758210	1441071394	31.278137000000008	122.34988000000001	7.4	180.7	150.99999999999994
412758210	1441071395	31.27810167429572	122.34987652208801	7.4	180.67	150.99999999999994
412758210	1441071396	31.278066282576106	122.34987317270776	7.4	180.64	150.99999999999994
412758210	1441071397	31.278030843405546	122.34986996848589	7.4	180.60999999999999	150.99999999999994
412758210	1441071398	31.27799537534856	122.349866926049	7.4	180.57999999999998	150.99999999999994
412758210	1441071399	31.277959896969545	122.34986406202374	7.4	180.54999999999998	150.99999999999994
412758210	1441071400	31.277924426832975	122.34986139303659	7.4	180.51999999999998	150.99999999999994
412758210	1441071401	31.27788898350329	122.34985893571417	7.4	180.48999999999998	150.99999999999994
412758210	1441071402	31.277853585544925	122.34985670668293	7.4	180.46	150.99999999999994
412758210	1441071403	31.277818251522348	122.34985472256939	7.4	180.43	150.99999999999994
412758210	1441071404	31.277783	122.349853	7.4	180.4	150.99999999999994
412758210	1441071405	31.27774784530684	122.34985154659147	7.4	180.37	150.99999999999994
412758210	1441071406	31.277712784829927	122.34985033392151	7.4	180.34	150.99999999999994
412758210	1441071407	31.27767781172081	122.34984932455819	7.4	180.31	150.99999999999994
412758210	1441071408	31.277642919131058	122.34984848106959	7.4	180.28	150.99999999999994
412758210	1441071409	31.277608100212237	122.34984776602387	7.4	180.25	150.99999999999994
412758210	1441071410	31.277573348115887	122.34984714198927	7.4	180.22	150.99999999999994
412758210	1441071411	31.277538655993574	122.34984657153404	7.4	180.19000000000003	150.99999999999994
412758210	1441071412	31.27750401699689	122.3498460172265	7.4	180.16000000000003	150.99999999999994
412758210	1441071413	31.277469424277324	122.34984544163503	7.4	180.13000000000002	150.99999999999994
412758210	1441071414	31.277434870986504	122.34984480732805	7.4	180.1	150.99999999999994
412758210	1441071415	31.277400350275958	122.34984407687405	7.4	180.07	150.99999999999994
412758210	1441071416	31.277365855297234	122.34984321284159	7.4	180.04	150.99999999999994
412758210	1441071417	31.27733137920191	122.34984217779927	7.4	180.01	150.99999999999994
412758210	1441071418	31.277296915141534	122.3498409343157	7.4	179.98	150.99999999999994
412758210	1441071419	31.277262456267664	122.34983944495964	7.4	179.95	150.99999999999994
412758210	1441071420	31.27722799573185	122.34983767229981	7.4	179.92000000000002	150.99999999999994
412758210	1441071421	31.277193526685615	122.34983557890503	7.4	179.89000000000001	150.99999999999994
412758210	1441071422	31.27715904228055	122.34983312734417	7.4	179.86	150.99999999999994
412758210	1441071423	31.277124535668165	122.34983028018617	7.4	179.83	150.99999999999994
412758210	1441071424	31.277089999999994	122.349827	7.4	179.8	150.99999999999994
412758210	1441071425	31.277055430222784	122.3498232677527	7.405	180.01500000000001	150.99999999999994
412758210	1441071426	31.27702082846412	122.34981913800324	7.41	180.23000000000002	150.99999999999994
412758210	1441071427	31.27698619864678	122.34981468370854	7.415	180.445	150.99999999999994
412758210	1441071428	31.27695154469357	122.34980997782543	7.42	180.66	150.99999999999994
412758210	1441071429	31.276916870527288	122.3498050933106	7.425000000000001	180.87500000000003	150.99999999999994
412758210	1441071430	31.276882180070768	122.34980010312057	7.430000000000001	181.09	150.99999999999994
412758210	1441071431	31.276847477246832	122.3497950802119	7.4350000000000005	181.305	150.99999999999994
412758210	1441071432	31.2768127659783	122.3497900975409	7.44	181.52	150.99999999999994
412758210	1441071433	31.27677805018801	122.34978522806385	7.445	181.735	150.99999999999994
412758210	1441071434	31.276743333798855	122.3497805447369	7.45	181.95000000000002	150.99999999999994
412758210	1441071435	31.276708620733654	122.34977612051611	7.455	182.165	150.99999999999994
412758210	1441071436	31.276673914915307	122.3497720283574	7.46	182.38	150.99999999999994
412758210	1441071437	31.276639220266667	122.34976834121659	7.465	182.59500000000003	150.99999999999994
412758210	1441071438	31.276604540710633	122.34976513204944	7.47	182.81	150.99999999999994
412758210	1441071439	31.276569880170083	122.34976247381155	7.475	183.02499999999998	150.99999999999994
412758210	1441071440	31.276535242567885	122.34976043945841	7.48	183.24	150.99999999999994
412758210	1441071441	31.276500631826917	122.34975910194544	7.485	183.455	150.99999999999994
412758210	1441071442	31.27646605187006	122.34975853422793	7.49	183.67	150.99999999999994
412758210	1441071443	31.276431506620128	122.3497588092611	7.495	183.885	150.99999999999994
412758210	1441071444	31.276396999999985	122.34976000000002	7.5	184.1	150.99999999999994
412758210	1441071445	31.276362534010982	122.34976214107829	7.48	183.69	150.99999999999994
412758210	1441071446	31.27632810296863	122.34976511384404	7.46	183.28	150.99999999999994
412758210	1441071447	31.27629369926701	122.3497687613242	7.4399999999999995	182.87	150.99999999999994
412758210	1441071448	31.27625931530016	122.34977292654597	7.42	182.46	150.99999999999994
412758210	1441071449	31.276224943462186	122.3497774525367	7.4	182.05	150.99999999999994
412758210	1441071450	31.276190576147187	122.34978218232408	7.38	181.64	150.99999999999994
412758210	1441071451	31.27615620574929	122.34978695893591	7.359999999999999	181.23	150.99999999999994
412758210	1441071452	31.276121824662685	122.34979162540026	7.34	180.82	150.99999999999994
412758210	1441071453	31.27608742528152	122.34979602474543	7.32	180.41	150.99999999999994
412758210	1441071454	31.276052999999997	122.3498	7.3	180.0	150.99999999999994
412758210	1441071455	31.27601854267633	122.34980342443424	7.303333333333333	180.0	150.99999999999994
412758210	1441071456	31.275984053024516	122.34980629228485	7.306666666666667	180.0	150.99999999999994
412758210	1441071457	31.27594953222255	122.34980862803016	7.31	180.0	150.99999999999994
412758210	1441071458	31.275914981448384	122.34981045614842	7.3133333333333335	180.0	150.99999999999994
412758210	1441071459	31.27588040188	122.34981180111777	7.316666666666666	180.0	150.99999999999994
412758210	1441071460	31.275845794695318	122.3498126874164	7.32	180.0	150.99999999999994
412758210	1441071461	31.275811161072312	122.34981313952251	7.323333333333333	180.0	150.99999999999994
412758210	1441071462	31.275776502188908	122.34981318191412	7.326666666666666	180.0	150.99999999999994
412758210	1441071463	31.275741819223057	122.34981283906934	7.33	180.0	150.99999999999994
412758210	1441071464	31.275707113352656	122.34981213546621	7.333333333333333	180.0	150.99999999999994
412758210	1441071465	31.275672385755666	122.34981109558268	7.336666666666667	180.0	150.99999999999994
412758210	1441071466	31.275637637610007	122.34980974389676	7.34	180.0	150.99999999999994
412758210	1441071467	31.275602870093614	122.34980810488635	7.343333333333334	180.0	150.99999999999994
412758210	1441071468	31.275568084384393	122.34980620302936	7.346666666666667	180.0	150.99999999999994
412758210	1441071469	31.27553328166027	122.3498040628036	7.35	180.0	150.99999999999994
412758210	1441071470	31.275498463099165	122.34980170868694	7.3533333333333335	180.0	150.99999999999994
412758210	1441071471	31.275463629879013	122.34979916515717	7.3566666666666665	180.0	150.99999999999994
412758210	1441071472	31.27542878317772	122.34979645669199	7.36	180.0	150.99999999999994
412758210	1441071473	31.27539392417323	122.34979360776912	7.363333333333333	180.0	150.99999999999994
412758210	1441071474	31.27535905404346	122.34979064286624	7.366666666666667	180.0	150.99999999999994
412758210	1441071475	31.275324173966347	122.34978758646102	7.37	180.0	150.99999999999994
412758210	1441071476	31.275289285119772	122.34978446303101	7.373333333333334	180.0	150.99999999999994
412758210	1441071477	31.27525438868172	122.34978129705382	7.376666666666667	180.0	150.99999999999994
412758210	1441071478	31.2752194858301	122.34977811300698	7.38	180.0	150.99999999999994
412758210	1441071479	31.27518457774287	122.34977493536795	7.383333333333334	180.0	150.99999999999994
412758210	1441071480	31.275149665597922	122.34977178861422	7.386666666666667	180.0	150.99999999999994
412758210	1441071481	31.275114750573227	122.34976869722318	7.390000000000001	180.0	150.99999999999994
412758210	1441071482	31.27507983384671	122.34976568567224	7.3933333333333335	180.0	150.99999999999994
412758210	1441071483	31.275044916596315	122.34976277843874	7.396666666666667	180.0	150.99999999999994
412758210	1441071484	31.27501	122.34976000000002	7.4	180.0	150.99999999999994
412758210	1441071485	31.274975084408254	122.34975736868667	7.41	180.38	150.99999999999994
412758210	1441071486	31.27494016686187	122.34975487824269	7.42	180.76	150.99999999999994
412758210	1441071487	31.2749052435742	122.34975251626545	7.430000000000001	181.14000000000001	150.99999999999994
412758210	1441071488	31.27487031075861	122.34975027035236	7.44	181.52	150.99999999999994
412758210	1441071489	31.274835364628398	122.3497481281008	7.45	181.9	150.99999999999994
412758210	1441071490	31.274800401396973	122.34974607710818	7.46	182.28	150.99999999999994
412758210	1441071491	31.274765417277663	122.34974410497198	7.47	182.66000000000003	150.99999999999994
412758210	1441071492	31.274730408483787	122.34974219928958	7.48	183.04000000000002	150.99999999999994
412758210	1441071493	31.274695371228717	122.34974034765851	7.49	183.42000000000002	150.99999999999994
412758210	1441071494	31.27466030172578	122.34973853767626	7.5	183.8	150.99999999999994
412758210	1441071495	31.274625196188364	122.3497367569403	7.51	184.18	150.99999999999994
412758210	1441071496	31.27459005082975	122.34973499304824	7.52	184.56	150.99999999999994
412758210	1441071497	31.274554861863322	122.34973323359755	7.53	184.94	150.99999999999994
412758210	1441071498	31.274519625502414	122.34973146618583	7.54	185.32	150.99999999999994
412758210	1441071499	31.274484337960356	122.34972967841068	7.55	185.7	150.99999999999994
412758210	1441071500	31.274448995450527	122.34972785786968	7.56	186.08	150.99999999999994
412758210	1441071501	31.27441359418623	122.34972599216044	7.569999999999999	186.46	150.99999999999994
412758210	1441071502	31.274378130380818	122.34972406888066	7.58	186.84	150.99999999999994
412758210	1441071503	31.27434260024762	122.34972207562797	7.59	187.22	150.99999999999994
412758210	1441071504	31.274307000000004	122.34972	7.6	187.60000000000002	150.99999999999994
412758210	1441071505	31.274271329543115	122.34971783060995	7.59	187.27	150.99999999999994
412758210	1441071506	31.274235603549478	122.34971556013257	7.58	186.94	150.99999999999994
412758210	1441071507	31.274199840383464	122.34971318225813	7.569999999999999	186.61	150.99999999999994
412758210	1441071508	31.274164058409408	122.34971069067683	7.56	186.28000000000003	150.99999999999994
412758210	1441071509	31.27412827599166	122.34970807907897	7.55	185.95000000000002	150.99999999999994
412758210	1441071510	31.27409251149459	122.34970534115475	7.54	185.62	150.99999999999994
412758210	1441071511	31.27405678328254	122.34970247059445	7.53	185.29	150.99999999999994
412758210	1441071512	31.274021109719847	122.3496994610884	7.52	184.96	150.99999999999994
412758210	1441071513	31.273985509170892	122.34969630632682	7.51	184.63000000000002	150.99999999999994
412758210	1441071514	31.273950000000003	122.349693	7.5	184.3	150.99999999999994
412758210	1441071515	31.27391459659729	122.34968953858575	7.5	184.39000000000001	150.99999999999994
412758210	1441071516	31.273879297455903	122.34968592971185	7.5	184.48	150.99999999999994
412758210	1441071517	31.273844097094738	122.34968218379356	7.5	184.57	150.99999999999994
412758210	1441071518	31.273808990032673	122.34967831124605	7.5	184.66	150.99999999999994
412758210	1441071519	31.27377397078863	122.34967432248465	7.5	184.75	150.99999999999994
412758210	1441071520	31.27373903388149	122.34967022792445	7.5	184.84	150.99999999999994
412758210	1441071521	31.27370417383016	122.34966603798074	7.5	184.93	150.99999999999994
412758210	1441071522	31.273669385153525	122.34966176306865	7.5	185.01999999999998	150.99999999999994
412758210	1441071523	31.273634662370505	122.34965741360334	7.5	185.10999999999999	150.99999999999994
412758210	1441071524	31.273599999999995	122.349653	7.5	185.2	150.99999999999994
412758210	1441071525	31.273565392522592	122.3496485333246	7.5	185.15666666666667	150.99999999999994
412758210	1441071526	31.273530834265603	122.34964402724674	7.5	185.11333333333332	150.99999999999994
412758210	1441071527	31.27349631951806	122.34963949608678	7.5	185.07	150.99999999999994
412758210	1441071528	31.273461842568963	122.34963495416514	7.5	185.02666666666664	150.99999999999994
412758210	1441071529	31.273427397707348	122.34963041580222	7.5	184.98333333333332	150.99999999999994
412758210	1441071530	31.273392979222233	122.34962589531835	7.5	184.94	150.99999999999994
412758210	1441071531	31.27335858140262	122.34962140703388	7.5	184.89666666666665	150.99999999999994
412758210	1441071532	31.27332419853754	122.34961696526913	7.5	184.85333333333332	150.99999999999994
412758210	1441071533	31.27328982491603	122.3496125843444	7.5	184.80999999999997	150.99999999999994
412758210	1441071534	31.27325545482714	122.34960827857992	7.5	184.76666666666665	150.99999999999994
412758210	1441071535	31.27322108255983	122.34960406229604	7.5	184.72333333333333	150.99999999999994
412758210	1441071536	31.273186702403173	122.3495999498129	7.5	184.67999999999998	150.99999999999994
412758210	1441071537	31.27315230864619	122.3495959554508	7.5	184.63666666666666	150.99999999999994
412758210	1441071538	31.27311789557792	122.34959209352988	7.5	184.5933333333333	150.99999999999994
412758210	1441071539	31.273083457487378	122.34958837837033	7.5	184.54999999999998	150.99999999999994
412758210	1441071540	31.273048988663597	122.34958482429235	7.5	184.50666666666666	150.99999999999994
412758210	1441071541	31.273014483395634	122.34958144561601	7.5	184.46333333333334	150.99999999999994
412758210	1441071542	31.27297993597251	122.34957825666149	7.5	184.42000000000002	150.99999999999994
412758210	1441071543	31.27294534068323	122.34957527174883	7.5	184.37666666666667	150.99999999999994
412758210	1441071544	31.272910691816875	122.34957250519814	7.5	184.33333333333334	150.99999999999994
412758210	1441071545	31.272875983662463	122.34956997132946	7.5	184.29000000000002	150.99999999999994
412758210	1441071546	31.27284121050902	122.34956768446284	7.5	184.24666666666667	150.99999999999994
412758210	1441071547	31.272806366645575	122.34956565891824	7.5	184.20333333333335	150.99999999999994
412758210	1441071548	31.272771446361173	122.34956390901571	7.5	184.16	150.99999999999994
412758210	1441071549	31.272736443944826	122.34956244907518	7.5	184.11666666666667	150.99999999999994
412758210	1441071550	31.272701353685562	122.34956129341661	7.5	184.07333333333335	150.99999999999994
412758210	1441071551	31.272666169872437	122.34956045635994	7.5	184.03	150.99999999999994
412758210	1441071552	31.272630886794445	122.34955995222502	7.5	183.98666666666668	150.99999999999994
412758210	1441071553	31.272595498740632	122.34955979533176	7.5	183.94333333333333	150.99999999999994
412758210	1441071554	31.27256	122.34955999999998	7.5	183.9	150.99999999999994
412758210	1441071555	31.272524390193126	122.34956055546657	7.51	183.88000000000002	150.99999999999994
412758210	1441071556	31.27248869026707	122.34956135063632	7.52	183.86	150.99999999999994
412758210	1441071557	31.272452926500403	122.34956224933134	7.53	183.84	150.99999999999994
412758210	1441071558	31.27241712517173	122.34956311537388	7.54	183.82000000000002	150.99999999999994
412758210	1441071559	31.272381312559656	122.34956381258642	7.55	183.8	150.99999999999994
412758210	1441071560	31.272345514942813	122.34956420479165	7.56	183.78	150.99999999999994
412758210	1441071561	31.2723097585998	122.34956415581243	7.569999999999999	183.76	150.99999999999994
412758210	1441071562	31.27227406980926	122.34956352947182	7.58	183.74	150.99999999999994
412758210	1441071563	31.272238474849793	122.34956218959319	7.59	183.72	150.99999999999994
412758210	1441071564	31.272203000000005	122.34955999999998	7.6	183.7	150.99999999999994
412758210	1441071565	31.27216766389966	122.34955687010498	7.59	183.88000000000002	150.99999999999994
412758210	1441071566	31.272132454633223	122.34955289167732	7.58	184.06	150.99999999999994
412758210	1441071567	31.272097352646295	122.34954820207498	7.569999999999999	184.23999999999998	150.99999999999994
412758210	1441071568	31.272062338384554	122.34954293865583	7.56	184.42000000000002	150.99999999999994
412758210	1441071569	31.272027392293616	122.34953723877747	7.55	184.60000000000002	150.99999999999994
412758210	1441071570	31.27199249481914	122.34953123979732	7.54	184.78	150.99999999999994
412758210	1441071571	31.271957626406834	122.34952507907256	7.53	184.96	150.99999999999994
412758210	1441071572	31.271922767502403	122.34951889396027	7.52	185.14000000000001	150.99999999999994
412758210	1441071573	31.271887898551533	122.34951282181719	7.51	185.32000000000002	150.99999999999994
412758210	1441071574	31.271852999999993	122.349507	7.5	185.5	150.99999999999994
412758210	1441071575	31.271818056581147	122.3495015390325	7.5	185.61	150.99999999999994
412758210	1441071576	31.271783070178707	122.34949644210782	7.5	185.72	150.99999999999994
412758210	1441071577	31.271748046963978	122.34949168558657	7.5	185.83	150.99999999999994
412758210	1441071578	31.271712993108235	122.34948724582932	7.5	185.94	150.99999999999994
412758210	1441071579	31.27167791478278	122.34948309919673	7.5	186.05	150.99999999999994
412758210	1441071580	31.271642818158895	122.34947922204945	7.5	186.16000000000003	150.99999999999994
412758210	1441071581	31.27160770940785	122.3494755907482	7.5	186.27	150.99999999999994
412758210	1441071582	31.271572594700913	122.34947218165368	7.5	186.38	150.99999999999994
412758210	1441071583	31.27153748020938	122.34946897112668	7.5	186.49	150.99999999999994
412758210	1441071584	31.27150237210452	122.34946593552799	7.5	186.6	150.99999999999994
412758210	1441071585	31.271467276557562	122.34946305121844	7.5	186.71	150.99999999999994
412758210	1441071586	31.271432199739817	122.34946029455895	7.5	186.82000000000002	150.99999999999994
412758210	1441071587	31.271397147822515	122.34945764191038	7.5	186.93	150.99999999999994
412758210	1441071588	31.27136212697694	122.34945506963369	7.5	187.04000000000002	150.99999999999994
412758210	1441071589	31.271327143374343	122.34945255408985	7.5	187.15	150.99999999999994
412758210	1441071590	31.271292203185986	122.34945007163986	7.5	187.26000000000002	150.99999999999994
412758210	1441071591	31.271257312583117	122.34944759864479	7.5	187.37	150.99999999999994
412758210	1441071592	31.27122247773699	122.34944511146571	7.5	187.48	150.99999999999994
412758210	1441071593	31.271187704818868	122.34944258646372	7.5	187.59	150.99999999999994
412758210	1441071594	31.271153000000005	122.34944	7.5	187.70000000000002	150.99999999999994
412758210	1441071595	31.271118367863135	122.34943733606572	7.495	187.42499999999998	150.99999999999994
412758210	1441071596	31.271083806636856	122.34943460917219	7.49	187.15	150.99999999999994
412758210	1441071597	31.271049312961303	122.34943184146077	7.485	186.875	150.99999999999994
412758210	1441071598	31.271014883476564	122.34942905507268	7.48	186.6	150.99999999999994
412758210	1441071599	31.270980514822732	122.34942627214922	7.475	186.325	150.99999999999994
412758210	1441071600	31.270946203639937	122.34942351483156	7.47	186.05	150.99999999999994
412758210	1441071601	31.27091194656826	122.34942080526089	7.465	185.775	150.99999999999994
412758210	1441071602	31.270877740247833	122.34941816557838	7.46	185.5	150.99999999999994
412758210	1441071603	31.270843581318758	122.34941561792513	7.455	185.225	150.99999999999994
412758210	1441071604	31.270809466421138	122.34941318444224	7.45	184.95	150.99999999999994
412758210	1441071605	31.2707753921951	122.34941088727076	7.445	184.67499999999998	150.99999999999994
412758210	1441071606	31.27074135528074	122.34940874855174	7.44	184.4	150.99999999999994
412758210	1441071607	31.270707352318176	122.34940679042614	7.4350000000000005	184.125	150.99999999999994
412758210	1441071608	31.270673379947528	122.34940503503493	7.430000000000001	183.85	150.99999999999994
412758210	1441071609	31.270639434808896	122.34940350451905	7.425000000000001	183.57500000000002	150.99999999999994
412758210	1441071610	31.27060551354241	122.34940222101942	7.42	183.3	150.99999999999994
412758210	1441071611	31.27057161278817	122.34940120667686	7.415	183.02499999999998	150.99999999999994
412758210	1441071612	31.27053772918628	122.34940048363224	7.41	182.74999999999997	150.99999999999994
412758210	1441071613	31.270503859376856	122.34940007402638	7.405	182.475	150.99999999999994
412758210	1441071614	31.270470000000003	122.34940000000002	7.4	182.2	150.99999999999994
412758210	1441071615	31.27043614345497	122.34940026110631	7.41	182.2	150.99999999999994
412758210	1441071616	31.270402265177665	122.34940076654782	7.42	182.2	150.99999999999994
412758210	1441071617	31.270368336363052	122.34940140293976	7.430000000000001	182.2	150.99999999999994
412758210	1441071618	31.2703343282062	122.34940205689738	7.44	182.2	150.99999999999994
412758210	1441071619	31.27030021190215	122.34940261503614	7.45	182.2	150.99999999999994
412758210	1441071620	31.270265958645915	122.34940296397173	7.46	182.2	150.99999999999994
412758210	1441071621	31.270231539632544	122.34940299031985	7.47	182.2	150.99999999999994
412758210	1441071622	31.270196926057096	122.34940258069649	7.48	182.2	150.99999999999994
412758210	1441071623	31.27016208911456	122.34940162171777	7.49	182.2	150.99999999999994
412758210	1441071624	31.270127000000002	122.34940000000002	7.5	182.2	150.99999999999994
412758210	1441071625	31.270091647006115	122.34939763977191	7.5	182.4	150.99999999999994
412758210	1441071626	31.270056086816453	122.34939461571123	7.5	182.6	150.99999999999994
412758210	1441071627	31.270020393212235	122.34939104010785	7.5	182.79999999999998	150.99999999999994
412758210	1441071628	31.269984639974687	122.34938702525143	7.5	183.0	150.99999999999994
412758210	1441071629	31.26994890088506	122.34938268343153	7.5	183.20000000000002	150.99999999999994
412758210	1441071630	31.2699132497246	122.34937812693747	7.5	183.39999999999998	150.99999999999994
412758210	1441071631	31.26987776027458	122.3493734680584	7.5	183.59999999999997	150.99999999999994
412758210	1441071632	31.269842506316266	122.34936881908331	7.5	183.79999999999998	150.99999999999994
412758210	1441071633	31.26980756163098	122.34936429230096	7.5	184.0	150.99999999999994
412758210	1441071634	31.269772999999994	122.34936	7.5	184.2	150.99999999999994
412758210	1441071635	31.269738867521106	122.34935603279197	7.5	184.03	150.99999999999994
412758210	1441071636	31.269705099557765	122.34935239458056	7.5	183.85999999999999	150.99999999999994
412758210	1441071637	31.26967160378992	122.34934906759268	7.5	183.69	150.99999999999994
412758210	1441071638	31.269638287897443	122.34934603405523	7.5	183.51999999999998	150.99999999999994
412758210	1441071639	31.26960505956026	122.34934327619511	7.5	183.35	150.99999999999994
412758210	1441071640	31.26957182645827	122.34934077623932	7.5	183.18	150.99999999999994
412758210	1441071641	31.26953849627135	122.34933851641486	7.5	183.01	150.99999999999994
412758210	1441071642	31.26950497667942	122.34933647894879	7.5	182.84	150.99999999999994
412758210	1441071643	31.269471175362348	122.34933464606812	7.5	182.67	150.99999999999994
412758210	1441071644	31.269437000000003	122.349333	7.5	182.5	150.99999999999994
412758210	1441071645	31.269402383908826	122.34933152006754	7.5	182.54999999999998	150.99999999999994
412758210	1441071646	31.269367362951368	122.34933017397789	7.5	182.6	150.99999999999994
412758210	1441071647	31.269331998626775	122.3493289265343	7.5	182.64999999999998	150.99999999999994
412758210	1441071648	31.269296352434147	122.34932774254001	7.5	182.7	150.99999999999994
412758210	1441071649	31.269260485872582	122.3493265867984	7.5	182.74999999999997	150.99999999999994
412758210	1441071650	31.269224460441208	122.34932542411279	7.5	182.8	150.99999999999994
412758210	1441071651	31.26918833763914	122.34932421928667	7.5	182.85	150.99999999999994
412758210	1441071652	31.269152178965513	122.34932293712346	7.5	182.9	150.99999999999994
412758210	1441071653	31.26911604591943	122.34932154242672	7.5	182.95	150.99999999999994
412758210	1441071654	31.269079999999995	122.34932	7.5	183.0	150.99999999999994
412758210	1441071655	31.269044091570493	122.34931828253129	7.495	183.0	150.99999999999994
412758210	1441071656	31.26900832645073	122.34931639424562	7.49	183.0	150.99999999999994
412758210	1441071657	31.268972699324717	122.3493143472524	7.485	183.0	150.99999999999994
412758210	1441071658	31.268937204876405	122.34931215366096	7.48	183.0	150.99999999999994
412758210	1441071659	31.268901837789812	122.34930982558066	7.475	183.0	150.99999999999994
412758210	1441071660	31.26886659274886	122.34930737512079	7.47	183.0	150.99999999999994
412758210	1441071661	31.268831464437582	122.34930481439063	7.465	183.0	150.99999999999994
412758210	1441071662	31.268796447539913	122.34930215549949	7.46	183.0	150.99999999999994
412758210	1441071663	31.26876153673987	122.34929941055658	7.455	183.0	150.99999999999994
412758210	1441071664	31.268726726721386	122.34929659167119	7.45	183.0	150.99999999999994
412758210	1441071665	31.26869201216851	122.34929371095254	7.445	183.0	150.99999999999994
412758210	1441071666	31.26865738776514	122.34929078050982	7.44	183.0	150.99999999999994
412758210	1441071667	31.268622848195328	122.34928781245219	7.4350000000000005	183.0	150.99999999999994
412758210	1441071668	31.268588388143016	122.34928481888883	7.430000000000001	183.0	150.99999999999994
412758210	1441071669	31.268554002292195	122.34928181192892	7.425000000000001	183.0	150.99999999999994
412758210	1441071670	31.268519685326858	122.34927880368159	7.42	183.0	150.99999999999994
412758210	1441071671	31.268485431930976	122.34927580625593	7.415	183.0	150.99999999999994
412758210	1441071672	31.26845123678855	122.34927283176104	7.41	183.0	150.99999999999994
412758210	1441071673	31.26841709458356	122.34926989230605	7.405	183.0	150.99999999999994
412758210	1441071674	31.268382999999993	122.349267	7.4	183.0	150.99999999999994
412758210	1441071675	31.268348947218	122.3492641636178	7.37	182.5	150.99999999999994
412758210	1441071676	31.2683149284025	122.34926137859789	7.34	182.0	150.99999999999994
412758210	1441071677	31.26828093521455	122.34925863704456	7.3100000000000005	181.49999999999997	150.99999999999994
412758210	1441071678	31.268246959315206	122.34925593106215	7.28	181.0	150.99999999999994
412758210	1441071679	31.268212992365566	122.34925325275496	7.25	180.5	150.99999999999994
412758210	1441071680	31.268179026026672	122.34925059422737	7.22	180.0	150.99999999999994
412758210	1441071681	31.268145051959603	122.34924794758369	7.1899999999999995	179.5	150.99999999999994
412758210	1441071682	31.268111061825422	122.34924530492832	7.16	178.99999999999997	150.99999999999994
412758210	1441071683	31.268077047285193	122.34924265836564	7.13	178.5	150.99999999999994
412758210	1441071684	31.268043	122.34924	7.1	178.0	150.99999999999994
412758210	1441071685	31.26800891273926	122.34923732390568	7.119999999999999	177.95	150.99999999999994
412758210	1441071686	31.267974782706027	122.34923463203634	7.14	177.9	150.99999999999994
412758210	1441071687	31.26794060821172	122.34923192831548	7.16	177.85	150.99999999999994
412758210	1441071688	31.26790638756774	122.34922921666659	7.18	177.8	150.99999999999994
412758210	1441071689	31.267872119085492	122.34922650101318	7.199999999999999	177.75	150.99999999999994
412758210	1441071690	31.26783780107642	122.3492237852787	7.22	177.7	150.99999999999994
412758210	1441071691	31.26780343185191	122.34922107338669	7.24	177.65	150.99999999999994
412758210	1441071692	31.26776900972339	122.3492183692606	7.26	177.6	150.99999999999994
412758210	1441071693	31.267734533002287	122.34921567682386	7.279999999999999	177.55	150.99999999999994
412758210	1441071694	31.267699999999984	122.34921300000002	7.3	177.5	150.99999999999994
412758210	1441071695	31.267665409806938	122.34921034245043	7.305	177.67999999999998	150.99999999999994
412758210	1441071696	31.267630764629512	122.34920770678838	7.31	177.86	150.99999999999994
412758210	1441071697	31.267596067453063	122.34920509536508	7.3149999999999995	178.04	150.99999999999994
412758210	1441071698	31.26756132126298	122.34920251053174	7.32	178.22	150.99999999999994
412758210	1441071699	31.267526529044652	122.3491999546396	7.325	178.4	150.99999999999994
412758210	1441071700	31.267491693783455	122.34919743003985	7.33	178.58	150.99999999999994
412758210	1441071701	31.26745681846477	122.34919493908367	7.335	178.76	150.99999999999994
412758210	1441071702	31.26742190607395	122.34919248412231	7.34	178.94	150.99999999999994
412758210	1441071703	31.267386959596404	122.34919006750694	7.345	179.12	150.99999999999994
412758210	1441071704	31.267351982017495	122.34918769158875	7.35	179.29999999999998	150.99999999999994
412758210	1441071705	31.267316976322604	122.34918535871894	7.3549999999999995	179.48000000000002	150.99999999999994
412758210	1441071706	31.267281945497118	122.34918307124867	7.359999999999999	179.66	150.99999999999994
412758210	1441071707	31.26724689252639	122.34918083152917	7.365	179.84	150.99999999999994
412758210	1441071708	31.267211820395847	122.34917864191158	7.37	180.02	150.99999999999994
412758210	1441071709	31.26717673209082	122.34917650474708	7.375	180.2	150.99999999999994
412758210	1441071710	31.26714163059672	122.34917442238684	7.38	180.38	150.99999999999994
412758210	1441071711	31.2671065188989	122.34917239718203	7.385	180.56	150.99999999999994
412758210	1441071712	31.26707139998276	122.34917043148381	7.39	180.74	150.99999999999994
412758210	1441071713	31.26703627683368	122.34916852764336	7.395	180.92	150.99999999999994
412758210	1441071714	31.26700115243703	122.34916668801179	7.4	181.1	150.99999999999994
412758210	1441071715	31.266966029778207	122.34916491494032	7.405	181.28	150.99999999999994
412758210	1441071716	31.266930911842564	122.34916321078003	7.41	181.45999999999998	150.99999999999994
412758210	1441071717	31.26689580161549	122.34916157788209	7.415	181.64	150.99999999999994
412758210	1441071718	31.266860702082372	122.34916001859769	7.42	181.82	150.99999999999994
412758210	1441071719	31.266825616228587	122.34915853527787	7.425	182.0	150.99999999999994
412758210	1441071720	31.26679054703952	122.34915713027384	7.43	182.17999999999998	150.99999999999994
412758210	1441071721	31.26675549750054	122.34915580593669	7.435	182.35999999999999	150.99999999999994
412758210	1441071722	31.266720470597036	122.3491545646176	7.4399999999999995	182.54	150.99999999999994
412758210	1441071723	31.26668546931439	122.34915340866765	7.445	182.71999999999997	150.99999999999994
412758210	1441071724	31.266650496637975	122.34915234043795	7.45	182.9	150.99999999999994
412758210	1441071725	31.266615555553162	122.34915136227966	7.455	183.07999999999998	150.99999999999994
412758210	1441071726	31.266580649045345	122.34915047654385	7.46	183.26	150.99999999999994
412758210	1441071727	31.266545780099904	122.34914968558165	7.465	183.44	150.99999999999994
412758210	1441071728	31.266510951702212	122.34914899174419	7.47	183.61999999999998	150.99999999999994
412758210	1441071729	31.266476166837634	122.34914839738254	7.475	183.79999999999998	150.99999999999994
412758210	1441071730	31.26644142849158	122.3491479048478	7.48	183.98	150.99999999999994
412758210	1441071731	31.266406739649398	122.34914751649107	7.485	184.16	150.99999999999994
412758210	1441071732	31.26637210329649	122.34914723466349	7.49	184.33999999999997	150.99999999999994
412758210	1441071733	31.26633752241825	122.3491470617161	7.495	184.52	150.99999999999994
412758210	1441071734	31.266302999999994	122.349147	7.5	184.7	150.99999999999994
412758210	1441071735	31.266268537379265	122.34914704584847	7.49	184.67999999999998	150.99999999999994
412758210	1441071736	31.26623412930189	122.34914717152353	7.48	184.66	150.99999999999994
412758210	1441071737	31.266199768865828	122.3491473432694	7.47	184.64	150.99999999999994
412758210	1441071738	31.266165449169097	122.34914752733037	7.46	184.62	150.99999999999994
412758210	1441071739	31.266131163309602	122.34914768995081	7.45	184.6	150.99999999999994
412758210	1441071740	31.266096904385346	122.34914779737507	7.44	184.57999999999998	150.99999999999994
412758210	1441071741	31.266062665494296	122.34914781584763	7.430000000000001	184.56	150.99999999999994
412758210	1441071742	31.266028439734395	122.34914771161294	7.42	184.54	150.99999999999994
412758210	1441071743	31.26599422020365	122.34914745091554	7.41	184.52	150.99999999999994
412758210	1441071744	31.26596	122.349147	7.4	184.5	150.99999999999994
412758210	1441071745	31.26592577297892	122.34914633350834	7.4	184.63	150.99999999999994
412758210	1441071746	31.265891536025833	122.34914545967183	7.4	184.76000000000002	150.99999999999994
412758210	1441071747	31.265857286783675	122.34914439511918	7.4	184.89	150.99999999999994
412758210	1441071748	31.26582302289537	122.34914315647899	7.4	185.02	150.99999999999994
412758210	1441071749	31.265788742003828	122.34914176037988	7.4	185.15	150.99999999999994
412758210	1441071750	31.26575444175198	122.3491402234504	7.4	185.28	150.99999999999994
412758210	1441071751	31.265720119782753	122.3491385623192	7.4	185.41000000000003	150.99999999999994
412758210	1441071752	31.265685773739072	122.34913679361469	7.4	185.54000000000002	150.99999999999994
412758210	1441071753	31.265651401263835	122.34913493396546	7.4	185.67000000000002	150.99999999999994
412758210	1441071754	31.265617	122.34913300000001	7.4	185.8	150.99999999999994
412758210	1441071755	31.265582568367304	122.3491310060718	7.4	185.70000000000002	150.99999999999994
412758210	1441071756	31.265548107892748	122.34912895743464	7.4	185.6	150.99999999999994
412758210	1441071757	31.26551362088021	122.3491268570673	7.4	185.5	150.99999999999994
412758210	1441071758	31.265479109633485	122.34912470794856	7.4	185.4	150.99999999999994
412758210	1441071759	31.26544457645642	122.34912251305725	7.4	185.30000000000004	150.99999999999994
412758210	1441071760	31.265410023652876	122.34912027537213	7.4	185.20000000000005	150.99999999999994
412758210	1441071761	31.26537545352668	122.34911799787197	7.4	185.10000000000002	150.99999999999994
412758210	1441071762	31.26534086838169	122.34911568353559	7.4	185.00000000000003	150.99999999999994
412758210	1441071763	31.265306270521705	122.34911333534173	7.4	184.90000000000003	150.99999999999994
412758210	1441071764	31.265271662250605	122.34911095626914	7.4	184.8	150.99999999999994
412758210	1441071765	31.26523704587223	122.34910854929663	7.4	184.70000000000002	150.99999999999994
412758210	1441071766	31.265202423690397	122.34910611740295	7.4	184.60000000000002	150.99999999999994
412758210	1441071767	31.265167798008957	122.34910366356682	7.4	184.50000000000003	150.99999999999994
412758210	1441071768	31.26513317113174	122.349101190767	7.4	184.40000000000003	150.99999999999994
412758210	1441071769	31.26509854536262	122.34909870198227	7.4	184.3	150.99999999999994
412758210	1441071770	31.265063923005414	122.34909620019135	7.4	184.20000000000002	150.99999999999994
412758210	1441071771	31.26502930636396	122.34909368837297	7.4	184.10000000000002	150.99999999999994
412758210	1441071772	31.264994697742125	122.34909116950587	7.4	184.0	150.99999999999994
412758210	1441071773	31.264960099443716	122.34908864656879	7.4	183.9	150.99999999999994
412758210	1441071774	31.26492551377261	122.34908612254043	7.4	183.8	150.99999999999994
412758210	1441071775	31.264890943032626	122.34908360039952	7.4	183.70000000000002	150.99999999999994
412758210	1441071776	31.264856389527605	122.34908108312477	7.4	183.60000000000002	150.99999999999994
412758210	1441071777	31.26482185556142	122.34907857369488	7.4	183.5	150.99999999999994
412758210	1441071778	31.264787343437884	122.34907607508858	7.4	183.4	150.99999999999994
412758210	1441071779	31.264752855460856	122.34907359028456	7.4	183.3	150.99999999999994
412758210	1441071780	31.26471839393417	122.3490711222615	7.4	183.20000000000002	150.99999999999994
412758210	1441071781	31.264683961161673	122.34906867399809	7.4	183.10000000000002	150.99999999999994
412758210	1441071782	31.26464955944721	122.34906624847306	7.4	183.00000000000003	150.99999999999994
412758210	1441071783	31.264615191094634	122.34906384866505	7.4	182.90000000000003	150.99999999999994
412758210	1441071784	31.264580858407772	122.34906147755275	7.4	182.80000000000004	150.99999999999994
412758210	1441071785	31.264546563690494	122.34905913811484	7.4	182.70000000000002	150.99999999999994
412758210	1441071786	31.26451230924663	122.34905683332998	7.4	182.60000000000002	150.99999999999994
412758210	1441071787	31.264478097380003	122.34905456617685	7.4	182.50000000000003	150.99999999999994
412758210	1441071788	31.264443930394506	122.3490523396341	7.4	182.4	150.99999999999994
412758210	1441071789	31.26440981059394	122.34905015668039	7.4	182.3	150.99999999999994
412758210	1441071790	31.264375740282187	122.34904802029436	7.4	182.20000000000002	150.99999999999994
412758210	1441071791	31.264341721763056	122.34904593345465	7.4	182.10000000000002	150.99999999999994
412758210	1441071792	31.264307757340415	122.34904389913994	7.4	182.00000000000003	150.99999999999994
412758210	1441071793	31.26427384931812	122.34904192032883	7.4	181.9	150.99999999999994
412758210	1441071794	31.26424	122.34903999999999	7.4	181.8	150.99999999999994
412758210	1441071795	31.264206209447508	122.3490381434635	7.390000000000001	181.43	150.99999999999994
412758210	1441071796	31.264172468752506	122.34903636535539	7.38	181.06	150.99999999999994
412758210	1441071797	31.264138766764514	122.34903468264304	7.37	180.69	150.99999999999994
412758210	1441071798	31.26410509233295	122.34903311229395	7.36	180.32	150.99999999999994
412758210	1441071799	31.264071434307343	122.34903167127547	7.35	179.95	150.99999999999994
412758210	1441071800	31.264037781537134	122.349030376555	7.34	179.58	150.99999999999994
412758210	1441071801	31.264004122871825	122.34902924509993	7.33	179.21	150.99999999999994
412758210	1441071802	31.263970447160887	122.34902829387752	7.32	178.84	150.99999999999994
412758210	1441071803	31.26393674325378	122.34902753985513	7.31	178.47	150.99999999999994
412758210	1441071804	31.263903000000003	122.34902700000002	7.3	178.1	150.99999999999994
412758210	1441071805	31.263869208298726	122.34902668116598	7.3	178.82	150.99999999999994
412758210	1441071806	31.263835367248053	122.34902654975296	7.3	179.54	150.99999999999994
412758210	1441071807	31.263801477995774	122.34902656204746	7.3	180.26000000000002	150.99999999999994
412758210	1441071808	31.263767541689674	122.34902667433606	7.3	180.98000000000002	150.99999999999994
412758210	1441071809	31.263733559477576	122.34902684290537	7.3	181.7	150.99999999999994
412758210	1441071810	31.263699532507246	122.34902702404216	7.3	182.42	150.99999999999994
412758210	1441071811	31.263665461926532	122.34902717403315	7.3	183.14000000000001	150.99999999999994
412758210	1441071812	31.263631348883212	122.3490272491652	7.3	183.86	150.99999999999994
412758210	1441071813	31.263597194525104	122.34902720572516	7.3	184.58	150.99999999999994
412758210	1441071814	31.263563	122.34902700000002	7.3	185.30000000000004	150.99999999999994
412758210	1441071815	31.263528766782372	122.34902659733052	7.296666666666667	185.16000000000003	150.99999999999994
412758210	1441071816	31.26349449765344	122.34902599927243	7.293333333333333	185.02	150.99999999999994
412758210	1441071817	31.263460195721063	122.34902521643525	7.29	184.88000000000002	150.99999999999994
412758210	1441071818	31.263425864093104	122.34902425942843	7.286666666666666	184.74000000000004	150.99999999999994
412758210	1441071819	31.26339150587745	122.34902313886147	7.283333333333333	184.60000000000002	150.99999999999994
412758210	1441071820	31.26335712418195	122.34902186534379	7.28	184.46000000000004	150.99999999999994
412758210	1441071821	31.263322722114484	122.34902044948483	7.276666666666666	184.32000000000002	150.99999999999994
412758210	1441071822	31.263288302782914	122.34901890189403	7.273333333333333	184.18	150.99999999999994
412758210	1441071823	31.263253869295117	122.34901723318077	7.27	184.04000000000002	150.99999999999994
412758210	1441071824	31.263219424758958	122.34901545395444	7.266666666666667	183.9	150.99999999999994
412758210	1441071825	31.263184972282293	122.34901357482438	7.263333333333334	183.76000000000002	150.99999999999994
412758210	1441071826	31.263150514973038	122.34901160640001	7.26	183.62000000000003	150.99999999999994
412758210	1441071827	31.263116055938973	122.34900955929062	7.256666666666667	183.48000000000002	150.99999999999994
412758210	1441071828	31.26308159828805	122.34900744410555	7.253333333333333	183.34000000000003	150.99999999999994
412758210	1441071829	31.263047145128112	122.34900527145409	7.25	183.20000000000002	150.99999999999994
412758210	1441071830	31.263012699567014	122.34900305194559	7.246666666666667	183.06	150.99999999999994
412758210	1441071831	31.262978264712647	122.34900079618926	7.243333333333333	182.92000000000002	150.99999999999994
412758210	1441071832	31.262943843672872	122.34899851479439	7.24	182.78	150.99999999999994
412758210	1441071833	31.262909439555575	122.34899621837025	7.236666666666666	182.64000000000001	150.99999999999994
412758210	1441071834	31.26287505546861	122.34899391752602	7.233333333333333	182.50000000000003	150.99999999999994
412758210	1441071835	31.26284069451984	122.34899162287095	7.23	182.36	150.99999999999994
412758210	1441071836	31.262806359817183	122.34898934501425	7.226666666666667	182.22000000000003	150.99999999999994
412758210	1441071837	31.26277205446847	122.34898709456508	7.223333333333334	182.08	150.99999999999994
412758210	1441071838	31.26273778158161	122.3489848821326	7.22	181.94	150.99999999999994
412758210	1441071839	31.262703544264447	122.34898271832597	7.216666666666667	181.8	150.99999999999994
412758210	1441071840	31.262669345624875	122.34898061375436	7.213333333333334	181.66	150.99999999999994
412758210	1441071841	31.262635188770762	122.34897857902685	7.21	181.52	150.99999999999994
412758210	1441071842	31.26260107681	122.34897662475255	7.206666666666667	181.38000000000002	150.99999999999994
412758210	1441071843	31.26256701285045	122.3489747615406	7.203333333333333	181.24	150.99999999999994
412758210	1441071844	31.262533000000005	122.348973	7.2	181.1	150.99999999999994
412758210	1441071845	31.2624990380003	122.34897133442932	7.220000000000001	181.92000000000002	150.99999999999994
412758210	1441071846	31.26246511312806	122.34896969388481	7.24	182.74	150.99999999999994
412758210	1441071847	31.26243120829384	122.34896799111235	7.26	183.56	150.99999999999994
412758210	1441071848	31.26239730640812	122.34896613885789	7.28	184.38	150.99999999999994
412758210	1441071849	31.262363390381395	122.34896404986753	7.300000000000001	185.20000000000002	150.99999999999994
412758210	1441071850	31.26232944312419	122.34896163688754	7.32	186.02	150.99999999999994
412758210	1441071851	31.26229544754697	122.34895881266424	7.34	186.84	150.99999999999994
412758210	1441071852	31.262261386560226	122.34895548994413	7.36	187.66	150.99999999999994
412758210	1441071853	31.262227243074417	122.34895158147378	7.380000000000001	188.48000000000002	150.99999999999994
412758210	1441071854	31.262193000000003	122.34894700000001	7.4	189.3	150.99999999999994
412758210	1441071855	31.262158648915232	122.3489416932953	7.4	189.0	150.99999999999994
412758210	1441071856	31.262124216069612	122.34893574923491	7.4	188.70000000000002	150.99999999999994
412758210	1441071857	31.2620897363805	122.34892929071962	7.4	188.4	150.99999999999994
412758210	1441071858	31.262055244765264	122.34892244065001	7.4	188.1	150.99999999999994
412758210	1441071859	31.262020776141263	122.34891532192647	7.4	187.8	150.99999999999994
412758210	1441071860	31.261986365425916	122.34890805744917	7.4	187.50000000000003	150.99999999999994
412758210	1441071861	31.26195204753665	122.34890077011814	7.4	187.20000000000002	150.99999999999994
412758210	1441071862	31.261917857390916	122.34889358283321	7.4	186.9	150.99999999999994
412758210	1441071863	31.261883829906196	122.34888661849402	7.4	186.60000000000002	150.99999999999994
412758210	1441071864	31.261850000000003	122.34888	7.4	186.3	150.99999999999994
412758210	1441071865	31.26181637934022	122.34887383037605	7.4	185.93	150.99999999999994
412758210	1441071866	31.261782886596354	122.34886813314955	7.4	185.56	150.99999999999994
412758210	1441071867	31.26174941718826	122.34886291197334	7.4	185.19	150.99999999999994
412758210	1441071868	31.26171586653579	122.34885817050049	7.4	184.82	150.99999999999994
412758210	1441071869	31.261682130058784	122.34885391238393	7.4	184.45	150.99999999999994
412758210	1441071870	31.26164810317709	122.34885014127666	7.4	184.08	150.99999999999994
412758210	1441071871	31.261613681310536	122.34884686083164	7.4	183.71	150.99999999999994
412758210	1441071872	31.261578759878972	122.34884407470187	7.4	183.34	150.99999999999994
412758210	1441071873	31.261543234302184	122.34884178654035	7.4	182.97	150.99999999999994
412758210	1441071874	31.261507	122.34884	7.4	182.6	150.99999999999994
412758210	1441071875	31.261469995268886	122.34883870899873	7.388888888888889	182.22222222222223	150.99999999999994
412758210	1441071876	31.261432329912033	122.3488378685143	7.377777777777778	181.84444444444443	150.99999999999994
412758210	1441071877	31.26139415660926	122.3488374237895	7.366666666666667	181.46666666666667	150.99999999999994
412758210	1441071878	31.26135562804043	122.34883732006722	7.355555555555556	181.0888888888889	150.99999999999994
412758210	1441071879	31.26131689688538	122.34883750259041	7.344444444444444	180.7111111111111	150.99999999999994
412758210	1441071880	31.261278115823956	122.34883791660208	7.333333333333333	180.33333333333334	150.99999999999994
412758210	1441071881	31.261239437536	122.3488385073454	7.322222222222222	179.95555555555555	150.99999999999994
412758210	1441071882	31.261201014701395	122.34883922006358	7.311111111111111	179.57777777777775	150.99999999999994
412758210	1441071883	31.26116299999999	122.34884	7.3	179.2	150.99999999999994
412758210	1441071884	31.26112551590119	122.34884079915285	7.306451612903226	179.18387096774194	150.99999999999994
412758210	1441071885	31.2610885640326	122.34884159653969	7.312903225806451	179.1677419354839	150.99999999999994
412758210	1441071886	31.261052115811356	122.34884237793294	7.319354838709677	179.1516129032258	150.99999999999994
412758210	1441071887	31.261016142654587	122.34884312910498	7.325806451612903	179.13548387096773	150.99999999999994
412758210	1441071888	31.260980615979452	122.34884383582822	7.332258064516129	179.11935483870965	150.99999999999994
412758210	1441071889	31.26094550720306	122.34884448387514	7.338709677419355	179.1032258064516	150.99999999999994
412758210	1441071890	31.26091078774257	122.3488450590182	7.34516129032258	179.08709677419355	150.99999999999994
412758210	1441071891	31.260876429015102	122.34884554702987	7.351612903225806	179.07096774193548	150.99999999999994
412758210	1441071892	31.26084240243781	122.34884593368263	7.358064516129033	179.05483870967743	150.99999999999994
412758210	1441071893	31.260808679427825	122.34884620474901	7.364516129032258	179.03870967741935	150.99999999999994
412758210	1441071894	31.260775231402274	122.34884634600154	7.370967741935484	179.0225806451613	150.99999999999994
412758210	1441071895	31.260742029778303	122.34884634321278	7.377419354838709	179.00645161290322	150.99999999999994
412758210	1441071896	31.26070904597304	122.34884618215527	7.383870967741935	178.99032258064514	150.99999999999994
412758210	1441071897	31.260676251403616	122.3488458486016	7.390322580645162	178.9741935483871	150.99999999999994
412758210	1441071898	31.260643617487148	122.34884532832437	7.396774193548387	178.95806451612904	150.99999999999994
412758210	1441071899	31.26061111564081	122.34884460709623	7.403225806451613	178.94193548387096	150.99999999999994
412758210	1441071900	31.2605787172817	122.34884367068973	7.409677419354838	178.9258064516129	150.99999999999994
412758210	1441071901	31.260546393826953	122.34884250487761	7.416129032258064	178.90967741935484	150.99999999999994
412758210	1441071902	31.260514116693667	122.34884109543249	7.422580645161291	178.89354838709679	150.99999999999994
412758210	1441071903	31.260481857299013	122.34883942812708	7.429032258064516	178.8774193548387	150.99999999999994
412758210	1441071904	31.260449587060087	122.34883748873409	7.435483870967742	178.86129032258063	150.99999999999994
412758210	1441071905	31.260417277394	122.34883526302625	7.441935483870967	178.84516129032258	150.99999999999994
412758210	1441071906	31.260384899717877	122.34883273677632	7.448387096774193	178.82903225806453	150.99999999999994
412758210	1441071907	31.260352425448836	122.34882989575706	7.45483870967742	178.81290322580645	150.99999999999994
412758210	1441071908	31.26031982600396	122.34882672574129	7.461290322580645	178.7967741935484	150.99999999999994
412758210	1441071909	31.260287072800395	122.34882321250184	7.467741935483871	178.78064516129032	150.99999999999994
412758210	1441071910	31.26025413725517	122.34881934181155	7.474193548387097	178.76451612903227	150.99999999999994
412758210	1441071911	31.260220990785456	122.34881509944329	7.480645161290322	178.7483870967742	150.99999999999994
412758210	1441071912	31.260187604808284	122.34881047116997	7.487096774193549	178.73225806451612	150.99999999999994
412758210	1441071913	31.26015395074078	122.34880544276456	7.493548387096774	178.71612903225807	150.99999999999994
412758210	1441071914	31.260119999999993	122.34880000000001	7.5	178.70000000000002	150.99999999999994
412758210	1441071915	31.260085736115673	122.34879415599676	7.5	179.15	150.99999999999994
412758210	1441071916	31.260051191068275	122.3487880332648	7.5	179.6	150.99999999999994
412758210	1441071917	31.260016408950932	122.34878178166144	7.5	180.04999999999998	150.99999999999994
412758210	1441071918	31.259981433856808	122.34877555104373	7.5	180.5	150.99999999999994
412758210	1441071919	31.259946309879087	122.34876949126844	7.5	180.95	150.99999999999994
412758210	1441071920	31.259911081111007	122.34876375219214	7.5	181.4	150.99999999999994
412758210	1441071921	31.25987579164579	122.34875848367115	7.5	181.85000000000002	150.99999999999994
412758210	1441071922	31.259840485576714	122.3487538355616	7.5	182.3	150.99999999999994
412758210	1441071923	31.25980520699701	122.34874995771932	7.5	182.75	150.99999999999994
412758210	1441071924	31.259770000000003	122.348747	7.5	183.20000000000002	150.99999999999994
412758210	1441071925	31.259734900111344	122.34874504426114	7.51	183.87	150.99999999999994
412758210	1441071926	31.25969990858634	122.34874390036876	7.52	184.54	150.99999999999994
412758210	1441071927	31.25966501811268	122.34874331019134	7.53	185.21	150.99999999999994
412758210	1441071928	31.259630221378046	122.34874301559773	7.54	185.88000000000002	150.99999999999994
412758210	1441071929	31.25959551107015	122.34874275845716	7.55	186.55	150.99999999999994
412758210	1441071930	31.259560879876616	122.3487422806393	7.56	187.22	150.99999999999994
412758210	1441071931	31.259526320485183	122.34874132401409	7.569999999999999	187.89000000000001	150.99999999999994
412758210	1441071932	31.259491825583485	122.34873963045192	7.58	188.56000000000003	150.99999999999994
412758210	1441071933	31.259457387859236	122.3487369418235	7.59	189.23000000000002	150.99999999999994
412758210	1441071934	31.259423000000005	122.348733	7.6	189.9	150.99999999999994
412758210	1441071935	31.259388651438137	122.3487276319852	7.6	189.53000000000003	150.99999999999994
412758210	1441071936	31.25935431858487	122.3487210053124	7.6	189.16000000000003	150.99999999999994
412758210	1441071937	31.25931997459626	122.34871337264681	7.6	188.79000000000002	150.99999999999994
412758210	1441071938	31.25928559262832	122.34870498665344	7.6	188.42000000000002	150.99999999999994
412758210	1441071939	31.25925114583716	122.34869609999683	7.6	188.05	150.99999999999994
412758210	1441071940	31.259216607378892	122.34868696534116	7.6	187.68	150.99999999999994
412758210	1441071941	31.259181950409744	122.34867783535036	7.6	187.31	150.99999999999994
412758210	1441071942	31.259147148085983	122.34866896268785	7.6	186.94	150.99999999999994
412758210	1441071943	31.259112173563935	122.34866060001683	7.6	186.57	150.99999999999994
412758210	1441071944	31.259077000000005	122.34865299999998	7.6	186.2	150.99999999999994
412758210	1441071945	31.259041612139143	122.34864635376823	7.58	186.07	150.99999999999994
412758210	1441071946	31.259006041080486	122.34864060632592	7.56	185.94	150.99999999999994
412758210	1441071947	31.25897032951164	122.34863564114606	7.54	185.81	150.99999999999994
412758210	1441071948	31.258934520120203	122.34863134170178	7.52	185.68	150.99999999999994
412758210	1441071949	31.258898655593757	122.34862759146637	7.5	185.55	150.99999999999994
412758210	1441071950	31.258862778619836	122.34862427391332	7.48	185.42	150.99999999999994
412758210	1441071951	31.25882693188598	122.34862127251628	7.46	185.29	150.99999999999994
412758210	1441071952	31.258791158079706	122.34861847074902	7.44	185.16	150.99999999999994
412758210	1441071953	31.258755499888544	122.34861575208554	7.42	185.03	150.99999999999994
412758210	1441071954	31.258720000000004	122.34861300000001	7.4	184.9	150.99999999999994
412758210	1441071955	31.258684691002568	122.34861012696147	7.390000000000001	184.26	150.99999999999994
412758210	1441071956	31.258649565088696	122.34860716141802	7.38	183.62	150.99999999999994
412758210	1441071957	31.258614604351823	122.3486041608123	7.37	182.98	150.99999999999994
412758210	1441071958	31.25857979088541	122.34860118258698	7.36	182.34	150.99999999999994
412758210	1441071959	31.258545106782893	122.34859828418458	7.35	181.7	150.99999999999994
412758210	1441071960	31.25851053413774	122.34859552304758	7.34	181.05999999999997	150.99999999999994
412758210	1441071961	31.25847605504343	122.34859295661836	7.33	180.42	150.99999999999994
412758210	1441071962	31.258441651593383	122.34859064233925	7.32	179.78	150.99999999999994
412758210	1441071963	31.258407305881082	122.3485886376524	7.31	179.14000000000001	150.99999999999994
412758210	1441071964	31.258372999999988	122.34858700000001	7.3	178.5	150.99999999999994
412758210	1441071965	31.258338717584714	122.3485857652259	7.3149999999999995	178.97	150.99999999999994
412758210	1441071966	31.258304448434426	122.34858488278121	7.33	179.43999999999997	150.99999999999994
412758210	1441071967	31.258270183889454	122.34858428051886	7.345	179.91	150.99999999999994
412758210	1441071968	31.258235915290104	122.34858388629196	7.359999999999999	180.38	150.99999999999994
412758210	1441071969	31.258201633976707	122.34858362795367	7.375	180.85	150.99999999999994
412758210	1441071970	31.258167331289545	122.34858343335729	7.39	181.32	150.99999999999994
412758210	1441071971	31.258132998568964	122.3485832303562	7.404999999999999	181.79	150.99999999999994
412758210	1441071972	31.25809862715526	122.34858294680392	7.42	182.26000000000002	150.99999999999994
412758210	1441071973	31.25806420838877	122.34858251055402	7.435	182.73000000000002	150.99999999999994
412758210	1441071974	31.2580297336098	122.34858184946025	7.449999999999999	183.20000000000002	150.99999999999994
412758210	1441071975	31.257995194158653	122.34858089137636	7.465	183.67	150.99999999999994
412758210	1441071976	31.257960581375677	122.34857956415634	7.4799999999999995	184.14	150.99999999999994
412758210	1441071977	31.25792588660114	122.34857779565414	7.495	184.61	150.99999999999994
412758210	1441071978	31.257891101175375	122.34857551372394	7.51	185.08	150.99999999999994
412758210	1441071979	31.25785621643865	122.34857264621999	7.5249999999999995	185.55	150.99999999999994
412758210	1441071980	31.257821223731266	122.34856912099661	7.54	186.02	150.99999999999994
412758210	1441071981	31.257786114393472	122.3485648659083	7.555	186.49	150.99999999999994
412758210	1441071982	31.257750879765524	122.34855980880961	7.569999999999999	186.96000000000004	150.99999999999994
412758210	1441071983	31.257715511187634	122.34855387755523	7.585	187.43	150.99999999999994
412758210	1441071984	31.25768	122.348547	7.6	187.9	150.99999999999994
412758210	1441071985	31.25764434240332	122.34853914669296	7.609999999999999	188.09	150.99999999999994
412758210	1441071986	31.257608554040626	122.3485304589595	7.62	188.28000000000003	150.99999999999994
412758210	1441071987	31.257572655415466	122.348521120819	7.63	188.47000000000003	150.99999999999994
412758210	1441071988	31.257536667031435	122.34851131629046	7.64	188.66000000000003	150.99999999999994
412758210	1441071989	31.25750060939223	122.34850122939262	7.65	188.85	150.99999999999994
412758210	1441071990	31.257464503001522	122.34849104414397	7.66	189.04000000000002	150.99999999999994
412758210	1441071991	31.25742836836311	122.34848094456262	7.67	189.23000000000005	150.99999999999994
412758210	1441071992	31.257392225980798	122.34847111466651	7.68	189.42000000000002	150.99999999999994
412758210	1441071993	31.257356096358453	122.34846173847322	7.69	189.61	150.99999999999994
412758210	1441071994	31.257320000000004	122.348453	7.7	189.80000000000004	150.99999999999994
412758210	1441071995	31.257283954080105	122.34844504469667	7.69	189.54500000000002	150.99999999999994
412758210	1441071996	31.25724796245632	122.34843786374367	7.68	189.29000000000002	150.99999999999994
412758210	1441071997	31.2572120256569	122.34843140975433	7.67	189.03500000000003	150.99999999999994
412758210	1441071998	31.25717614421008	122.34842563534198	7.66	188.78	150.99999999999994
412758210	1441071999	31.257140318644066	122.34842049312005	7.65	188.525	150.99999999999994
412758210	1441072000	31.257104549487057	122.34841593570205	7.640000000000001	188.27	150.99999999999994
412758210	1441072001	31.257068837267216	122.34841191570159	7.63	188.01500000000001	150.99999999999994
412758210	1441072002	31.25703318251273	122.34840838573227	7.62	187.76	150.99999999999994
412758210	1441072003	31.256997585751762	122.34840529840784	7.61	187.50500000000002	150.99999999999994
412758210	1441072004	31.25696204751245	122.3484026063421	7.6	187.25	150.99999999999994
412758210	1441072005	31.256926568322925	122.34840026214893	7.59	186.995	150.99999999999994
412758210	1441072006	31.256891148711354	122.34839821844227	7.58	186.74	150.99999999999994
412758210	1441072007	31.25685578920585	122.34839642783612	7.57	186.485	150.99999999999994
412758210	1441072008	31.256820490334547	122.3483948429446	7.5600000000000005	186.23	150.99999999999994
412758210	1441072009	31.25678525262557	122.34839341638181	7.55	185.97500000000002	150.99999999999994
412758210	1441072010	31.25675007660705	122.34839210076206	7.54	185.72	150.99999999999994
412758210	1441072011	31.256714962807116	122.34839084869958	7.53	185.465	150.99999999999994
412758210	1441072012	31.256679911753874	122.34838961280879	7.52	185.20999999999998	150.99999999999994
412758210	1441072013	31.25664492397546	122.34838834570407	7.51	184.95499999999998	150.99999999999994
412758210	1441072014	31.256609999999988	122.348387	7.5	184.7	150.99999999999994
412758210	1441072015	31.256575139334526	122.34838553590191	7.506666666666667	184.87333333333333	150.99999999999994
412758210	1441072016	31.25654033740191	122.34838394397839	7.513333333333334	185.04666666666665	150.99999999999994
412758210	1441072017	31.256505588603908	122.34838222238872	7.52	185.21999999999997	150.99999999999994
412758210	1441072018	31.256470887342278	122.3483803692923	7.526666666666666	185.39333333333332	150.99999999999994
412758210	1441072019	31.256436228018817	122.34837838284845	7.533333333333333	185.56666666666666	150.99999999999994
412758210	1441072020	31.256401605035265	122.34837626121653	7.54	185.74	150.99999999999994
412758210	1441072021	31.25636701279342	122.3483740025559	7.546666666666667	185.91333333333333	150.99999999999994
412758210	1441072022	31.25633244569504	122.34837160502592	7.553333333333334	186.08666666666664	150.99999999999994
412758210	1441072023	31.2562978981419	122.34836906678593	7.5600000000000005	186.26	150.99999999999994
412758210	1441072024	31.256263364535755	122.34836638599535	7.566666666666666	186.43333333333334	150.99999999999994
412758210	1441072025	31.256228839278386	122.34836356081345	7.573333333333333	186.60666666666668	150.99999999999994
412758210	1441072026	31.256194316771566	122.34836058939969	7.58	186.78	150.99999999999994
412758210	1441072027	31.25615979141702	122.34835746991341	7.586666666666667	186.95333333333332	150.99999999999994
412758210	1441072028	31.256125257616567	122.34835420051395	7.593333333333334	187.12666666666667	150.99999999999994
412758210	1441072029	31.25609070977194	122.34835077936077	7.6	187.3	150.99999999999994
412758210	1441072030	31.25605614228492	122.34834720461318	7.6066666666666665	187.47333333333333	150.99999999999994
412758210	1441072031	31.256021549557254	122.34834347443058	7.613333333333333	187.64666666666668	150.99999999999994
412758210	1441072032	31.255986925990694	122.34833958697237	7.62	187.82	150.99999999999994
412758210	1441072033	31.25595226598706	122.34833554039797	7.626666666666667	187.99333333333334	150.99999999999994
412758210	1441072034	31.25591756394803	122.34833133286674	7.633333333333334	188.16666666666669	150.99999999999994
412758210	1441072035	31.255882814275424	122.3483269625381	7.640000000000001	188.34	150.99999999999994
412758210	1441072036	31.255848011370983	122.34832242757143	7.6466666666666665	188.51333333333335	150.99999999999994
412758210	1441072037	31.255813149636456	122.34831772612618	7.653333333333333	188.68666666666667	150.99999999999994
412758210	1441072038	31.255778223473616	122.34831285636177	7.66	188.86	150.99999999999994
412758210	1441072039	31.2557432272842	122.34830781643757	7.666666666666667	189.03333333333336	150.99999999999994
412758210	1441072040	31.255708155469982	122.34830260451302	7.673333333333334	189.20666666666668	150.99999999999994
412758210	1441072041	31.255673002432683	122.34829721874755	7.68	189.38000000000002	150.99999999999994
412758210	1441072042	31.2556377625741	122.34829165730062	7.6866666666666665	189.55333333333334	150.99999999999994
412758210	1441072043	31.255602430295955	122.34828591833161	7.693333333333333	189.7266666666667	150.99999999999994
412758210	1441072044	31.255567	122.34828000000002	7.7	189.9	150.99999999999994
412758210	1441072045	31.255531470013544	122.34827390291845	7.71	190.02	150.99999999999994
412758210	1441072046	31.255495854366107	122.34826763751231	7.72	190.14000000000001	150.99999999999994
412758210	1441072047	31.255460171012754	122.34826121666013	7.73	190.26000000000002	150.99999999999994
412758210	1441072048	31.25542443790856	122.34825465324047	7.74	190.38000000000002	150.99999999999994
412758210	1441072049	31.25538867300858	122.34824796013181	7.75	190.5	150.99999999999994
412758210	1441072050	31.255352894267915	122.34824115021267	7.76	190.62	150.99999999999994
412758210	1441072051	31.25531711964165	122.3482342363615	7.77	190.73999999999998	150.99999999999994
412758210	1441072052	31.25528136708485	122.34822723145673	7.78	190.86	150.99999999999994
412758210	1441072053	31.2552456545526	122.34822014837678	7.79	190.98	150.99999999999994
412758210	1441072054	31.255209999999998	122.348213	7.8	191.1	150.99999999999994
412758210	1441072055	31.255174417923552	122.34820579801733	7.79	191.05	150.99999999999994
412758210	1441072056	31.25513890898555	122.34819854936967	7.78	191.0	150.99999999999994
412758210	1441072057	31.255103470389688	122.34819125981048	7.77	190.95000000000002	150.99999999999994
412758210	1441072058	31.255068099339663	122.34818393509316	7.76	190.89999999999998	150.99999999999994
412758210	1441072059	31.255032793039206	122.34817658097114	7.75	190.85	150.99999999999994
412758210	1441072060	31.254997548692007	122.34816920319788	7.74	190.79999999999998	150.99999999999994
412758210	1441072061	31.254962363501782	122.34816180752674	7.7299999999999995	190.75	150.99999999999994
412758210	1441072062	31.25492723467224	122.34815439971112	7.72	190.7	150.99999999999994
412758210	1441072063	31.2548921594071	122.34814698550443	7.71	190.65	150.99999999999994
412758210	1441072064	31.254857134910054	122.34813957066002	7.7	190.6	150.99999999999994
412758210	1441072065	31.25482215838484	122.34813216093133	7.6899999999999995	190.55	150.99999999999994
412758210	1441072066	31.25478722703515	122.34812476207168	7.68	190.49999999999997	150.99999999999994
412758210	1441072067	31.25475233806472	122.34811737983445	7.67	190.45	150.99999999999994
412758210	1441072068	31.25471748867726	122.34811001997298	7.66	190.39999999999998	150.99999999999994
412758210	1441072069	31.254682676076506	122.3481026882406	7.65	190.35	150.99999999999994
412758210	1441072070	31.25464789746616	122.3480953903907	7.64	190.29999999999998	150.99999999999994
412758210	1441072071	31.254613150049938	122.34808813217654	7.63	190.25	150.99999999999994
412758210	1441072072	31.254578431031568	122.3480809193515	7.62	190.2	150.99999999999994
412758210	1441072073	31.25454373761477	122.3480737576689	7.61	190.14999999999998	150.99999999999994
412758210	1441072074	31.254509067003276	122.34806665288198	7.6	190.1	150.99999999999994
412758210	1441072075	31.25447441640081	122.34805961074412	7.59	190.04999999999998	150.99999999999994
412758210	1441072076	31.25443978301111	122.34805263700856	7.58	190.0	150.99999999999994
412758210	1441072077	31.254405164037873	122.3480457374286	7.57	189.95	150.99999999999994
412758210	1441072078	31.254370556684858	122.34803891775752	7.56	189.9	150.99999999999994
412758210	1441072079	31.254335958155767	122.34803218374859	7.55	189.85	150.99999999999994
412758210	1441072080	31.254301365654356	122.34802554115507	7.54	189.8	150.99999999999994
412758210	1441072081	31.25426677638434	122.3480189957302	7.53	189.74999999999997	150.99999999999994
412758210	1441072082	31.254232187549455	122.34801255322724	7.52	189.7	150.99999999999994
412758210	1441072083	31.254197596353432	122.34800621939942	7.51	189.64999999999998	150.99999999999994
412758210	1441072084	31.254162999999995	122.348	7.5	189.6	150.99999999999994
412758210	1441072085	31.254128397107444	122.34799389884442	7.485	189.48499999999999	150.99999999999994
412758210	1441072086	31.254093791952247	122.3479879119972	7.47	189.36999999999998	150.99999999999994
412758210	1441072087	31.254059190225398	122.34798203358504	7.455	189.255	150.99999999999994
412758210	1441072088	31.254024597617942	122.34797625773473	7.44	189.14	150.99999999999994
412758210	1441072089	31.25399001982089	122.34797057857304	7.425	189.025	150.99999999999994
412758210	1441072090	31.25395546252523	122.3479649902267	7.41	188.91	150.99999999999994
412758210	1441072091	31.253920931422016	122.34795948682252	7.3950000000000005	188.795	150.99999999999994
412758210	1441072092	31.25388643220223	122.34795406248726	7.38	188.68	150.99999999999994
412758210	1441072093	31.25385197055688	122.34794871134773	7.365	188.565	150.99999999999994
412758210	1441072094	31.253817552177	122.34794342753068	7.35	188.45	150.99999999999994
412758210	1441072095	31.253783182753583	122.34793820516299	7.335	188.33499999999998	150.99999999999994
412758210	1441072096	31.253748867977635	122.34793303837142	7.32	188.22	150.99999999999994
412758210	1441072097	31.253714613540176	122.34792792128282	7.305	188.105	150.99999999999994
412758210	1441072098	31.253680425132213	122.347922848024	7.29	187.99	150.99999999999994
412758210	1441072099	31.253646308444733	122.3479178127218	7.275	187.875	150.99999999999994
412758210	1441072100	31.25361226916877	122.34791280950309	7.26	187.76	150.99999999999994
412758210	1441072101	31.253578312995298	122.34790783249468	7.245	187.645	150.99999999999994
412758210	1441072102	31.25354444561536	122.34790287582346	7.23	187.53	150.99999999999994
412758210	1441072103	31.253510672719923	122.34789793361628	7.215	187.415	150.99999999999994
412758210	1441072104	31.253476999999993	122.34789300000001	7.2	187.3	150.99999999999994
412758210	1441072105	31.253443430975214	122.34788807058838	7.193333333333333	187.14000000000001	150.99999999999994
412758210	1441072106	31.253409960479644	122.34788314694244	7.1866666666666665	186.98	150.99999999999994
412758210	1441072107	31.25337658117597	122.34787823211002	7.18	186.82000000000002	150.99999999999994
412758210	1441072108	31.25334328572689	122.34787332913905	7.173333333333334	186.66	150.99999999999994
412758210	1441072109	31.253310066795095	122.34786844107732	7.166666666666667	186.5	150.99999999999994
412758210	1441072110	31.253276917043294	122.34786357097276	7.16	186.34	150.99999999999994
412758210	1441072111	31.25324382913417	122.34785872187322	7.153333333333333	186.18	150.99999999999994
412758210	1441072112	31.25321079573041	122.34785389682654	7.1466666666666665	186.02	150.99999999999994
412758210	1441072113	31.253177809494698	122.34784909888056	7.140000000000001	185.85999999999999	150.99999999999994
412758210	1441072114	31.253144863089755	122.34784433108314	7.133333333333334	185.7	150.99999999999994
412758210	1441072115	31.25311194917825	122.34783959648217	7.126666666666667	185.54000000000002	150.99999999999994
412758210	1441072116	31.253079060422902	122.34783489812544	7.12	185.38	150.99999999999994
412758210	1441072117	31.25304618948639	122.34783023906084	7.113333333333333	185.22	150.99999999999994
412758210	1441072118	31.25301332903141	122.34782562233616	7.1066666666666665	185.06	150.99999999999994
412758210	1441072119	31.25298047172065	122.34782105099929	7.1	184.9	150.99999999999994
412758210	1441072120	31.252947610216832	122.34781652809801	7.093333333333334	184.74	150.99999999999994
412758210	1441072121	31.25291473718263	122.3478120566802	7.086666666666667	184.57999999999998	150.99999999999994
412758210	1441072122	31.252881845280726	122.34780763979367	7.08	184.42000000000002	150.99999999999994
412758210	1441072123	31.25284892717385	122.34780328048626	7.073333333333333	184.26	150.99999999999994
412758210	1441072124	31.252815975524683	122.34779898180575	7.066666666666666	184.1	150.99999999999994
412758210	1441072125	31.2527829829959	122.34779474679999	7.0600000000000005	183.94	150.99999999999994
412758210	1441072126	31.252749942250233	122.34779057851678	7.053333333333334	183.78	150.99999999999994
412758210	1441072127	31.252716845950353	122.34778648000395	7.046666666666667	183.62	150.99999999999994
412758210	1441072128	31.252683686758967	122.3477824543093	7.04	183.45999999999998	150.99999999999994
412758210	1441072129	31.25265045733878	122.34777850448064	7.033333333333333	183.3	150.99999999999994
412758210	1441072130	31.25261715035246	122.34777463356575	7.026666666666666	183.14000000000001	150.99999999999994
412758210	1441072131	31.252583758462748	122.34777084461246	7.02	182.98	150.99999999999994
412758210	1441072132	31.25255027433229	122.34776714066855	7.013333333333334	182.82	150.99999999999994
412758210	1441072133	31.252516690623807	122.34776352478178	7.006666666666667	182.66	150.99999999999994
412758210	1441072134	31.252482999999998	122.34776	7.0	182.5	150.99999999999994
412758210	1441072135	31.252449199524353	122.34775657193748	7.03	182.74	150.99999999999994
412758210	1441072136	31.2524153038635	122.34775325647473	7.06	182.98	150.99999999999994
412758210	1441072137	31.25238133208485	122.34775007205879	7.09	183.22	150.99999999999994
412758210	1441072138	31.252347303255835	122.34774703713661	7.12	183.45999999999998	150.99999999999994
412758210	1441072139	31.252313236443886	122.34774417015515	7.15	183.7	150.99999999999994
412758210	1441072140	31.25227915071642	122.34774148956133	7.18	183.94	150.99999999999994
412758210	1441072141	31.25224506514087	122.34773901380204	7.21	184.18	150.99999999999994
412758210	1441072142	31.25221099878467	122.34773676132419	7.24	184.42000000000002	150.99999999999994
412758210	1441072143	31.252176970715237	122.34773475057456	7.27	184.66	150.99999999999994
412758210	1441072144	31.252142999999997	122.34773300000002	7.3	184.9	150.99999999999994
412758210	1441072145	31.252109101707145	122.34773152204312	7.295	184.64999999999998	150.99999999999994
412758210	1441072146	31.252075274907924	122.34773030512977	7.29	184.4	150.99999999999994
412758210	1441072147	31.252041514674318	122.34772933168165	7.285	184.15	150.99999999999994
412758210	1441072148	31.252007816078315	122.34772858412049	7.28	183.9	150.99999999999994
412758210	1441072149	31.251974174191908	122.34772804486808	7.275	183.65	150.99999999999994
412758210	1441072150	31.2519405840871	122.34772769634615	7.27	183.39999999999998	150.99999999999994
412758210	1441072151	31.25190704083587	122.34772752097653	7.265	183.15	150.99999999999994
412758210	1441072152	31.251873539510193	122.34772750118105	7.26	182.9	150.99999999999994
412758210	1441072153	31.25184007518208	122.34772761938159	7.255	182.65	150.99999999999994
412758210	1441072154	31.251806642923505	122.34772785800004	7.25	182.4	150.99999999999994
412758210	1441072155	31.251773237806457	122.34772819945826	7.245	182.15	150.99999999999994
412758210	1441072156	31.25173985490295	122.34772862617818	7.24	181.9	150.99999999999994
412758210	1441072157	31.25170648928492	122.34772912058183	7.235	181.65	150.99999999999994
412758210	1441072158	31.251673136024394	122.34772966509114	7.23	181.4	150.99999999999994
412758210	1441072159	31.25163979019334	122.3477302421281	7.225	181.15	150.99999999999994
412758210	1441072160	31.25160644686378	122.34773083411477	7.22	180.9	150.99999999999994
412758210	1441072161	31.251573101107667	122.3477314234732	7.215	180.65	150.99999999999994
412758210	1441072162	31.251539747997004	122.3477319926255	7.21	180.4	150.99999999999994
412758210	1441072163	31.25150638260378	122.34773252399373	7.205	180.15	150.99999999999994
412758210	1441072164	31.251473	122.34773300000002	7.2	179.9	150.99999999999994
412758210	1441072165	31.25143959561459	122.34773340671352	7.205	179.82500000000002	150.99999999999994
412758210	1441072166	31.251406166304157	122.34773374479124	7.21	179.75000000000003	150.99999999999994
412758210	1441072167	31.25137270928227	122.34773401853718	7.215	179.67499999999998	150.99999999999994
412758210	1441072168	31.251339221762507	122.34773423225536	7.22	179.6	150.99999999999994
412758210	1441072169	31.25130570095843	122.34773439024973	7.225	179.525	150.99999999999994
412758210	1441072170	31.251272144083575	122.34773449682426	7.23	179.45000000000002	150.99999999999994
412758210	1441072171	31.25123854835153	122.34773455628296	7.235	179.375	150.99999999999994
412758210	1441072172	31.25120491097584	122.34773457292977	7.24	179.29999999999998	150.99999999999994
412758210	1441072173	31.25117122917008	122.34773455106865	7.245	179.225	150.99999999999994
412758210	1441072174	31.25113750014781	122.34773449500359	7.25	179.15	150.99999999999994
412758210	1441072175	31.251103721122576	122.34773440903847	7.255	179.07500000000002	150.99999999999994
412758210	1441072176	31.25106988930795	122.3477342974773	7.26	179.0	150.99999999999994
412758210	1441072177	31.251036001917488	122.34773416462397	7.265	178.92499999999998	150.99999999999994
412758210	1441072178	31.251002056164754	122.34773401478242	7.27	178.85	150.99999999999994
412758210	1441072179	31.25096804926332	122.34773385225661	7.275	178.775	150.99999999999994
412758210	1441072180	31.250933978426705	122.3477336813504	7.28	178.70000000000002	150.99999999999994
412758210	1441072181	31.25089984086852	122.34773350636773	7.285	178.625	150.99999999999994
412758210	1441072182	31.25086563380229	122.34773333161253	7.29	178.54999999999998	150.99999999999994
412758210	1441072183	31.250831354441594	122.34773316138866	7.295	178.475	150.99999999999994
412758210	1441072184	31.25079699999999	122.34773300000002	7.3	178.4	150.99999999999994
412758210	1441072185	31.250762571977916	122.34773285193161	7.279999999999999	178.09	150.99999999999994
412758210	1441072186	31.25072808902333	122.34773272239275	7.26	177.78	150.99999999999994
412758210	1441072187	31.250693574071114	122.34773261677397	7.24	177.47	150.99999999999994
412758210	1441072188	31.25065905005613	122.34773254046564	7.22	177.16	150.99999999999994
412758210	1441072189	31.25062453991322	122.34773249885826	7.199999999999999	176.85	150.99999999999994
412758210	1441072190	31.250590066577253	122.34773249734222	7.18	176.54000000000002	150.99999999999994
412758210	1441072191	31.25055565298308	122.34773254130795	7.16	176.23000000000002	150.99999999999994
412758210	1441072192	31.250521322065584	122.3477326361459	7.14	175.92	150.99999999999994
412758210	1441072193	31.250487096759585	122.34773278724646	7.119999999999999	175.61	150.99999999999994
412758210	1441072194	31.250452999999993	122.34773300000002	7.1	175.3	150.99999999999994
412758210	1441072195	31.25041904757351	122.34773327309264	7.119999999999999	175.85	150.99999999999994
412758210	1441072196	31.25038522667439	122.34773357839295	7.14	176.4	150.99999999999994
412758210	1441072197	31.250351517348737	122.34773388106524	7.16	176.95000000000002	150.99999999999994
412758210	1441072198	31.250317899642674	122.34773414627391	7.18	177.50000000000003	150.99999999999994
412758210	1441072199	31.2502843536023	122.34773433918335	7.199999999999999	178.05	150.99999999999994
412758210	1441072200	31.25025085927376	122.34773442495803	7.22	178.60000000000002	150.99999999999994
412758210	1441072201	31.250217396703125	122.34773436876243	7.24	179.15000000000003	150.99999999999994
412758210	1441072202	31.25018394593655	122.34773413576119	7.26	179.70000000000002	150.99999999999994
412758210	1441072203	31.250150487020132	122.34773369111882	7.279999999999999	180.25000000000003	150.99999999999994
412758210	1441072204	31.25011699999998	122.34773300000002	7.3	180.80000000000004	150.99999999999994
412758210	1441072205	31.250083468593626	122.34773203747311	7.295	181.02	150.99999999999994
412758210	1441072206	31.250049891204142	122.34773081822092	7.29	181.24000000000004	150.99999999999994
412758210	1441072207	31.25001626990602	122.34772936682984	7.285	181.46	150.99999999999994
412758210	1441072208	31.249982606773756	122.34772770788628	7.28	181.68000000000004	150.99999999999994
412758210	1441072209	31.249948903881837	122.34772586597656	7.275	181.9	150.99999999999994
412758210	1441072210	31.249915163304745	122.34772386568699	7.27	182.12000000000003	150.99999999999994
412758210	1441072211	31.24988138711698	122.34772173160385	7.265	182.34	150.99999999999994
412758210	1441072212	31.249847577393066	122.34771948831342	7.26	182.56000000000003	150.99999999999994
412758210	1441072213	31.249813736207425	122.34771716040184	7.255	182.78	150.99999999999994
412758210	1441072214	31.249779865634604	122.3477147724553	7.25	183.00000000000003	150.99999999999994
412758210	1441072215	31.249745967749078	122.34771234905996	7.245	183.22	150.99999999999994
412758210	1441072216	31.249712044625333	122.3477099148019	7.24	183.44	150.99999999999994
412758210	1441072217	31.2496780983379	122.3477074942672	7.235	183.66	150.99999999999994
412758210	1441072218	31.24964413096126	122.34770511204187	7.23	183.88	150.99999999999994
412758210	1441072219	31.249610144569893	122.3477027927119	7.225	184.1	150.99999999999994
412758210	1441072220	31.249576141238325	122.34770056086327	7.22	184.32	150.99999999999994
412758210	1441072221	31.249542123041042	122.3476984410819	7.215	184.54	150.99999999999994
412758210	1441072222	31.24950809205255	122.34769645795369	7.21	184.76	150.99999999999994
412758210	1441072223	31.24947405034738	122.34769463606443	7.205	184.98	150.99999999999994
412758210	1441072224	31.249439999999996	122.347693	7.2	185.2	150.99999999999994
412758210	1441072225	31.249405943413322	122.34769156882567	7.195	184.79	150.99999999999994
412758210	1441072226	31.24937188430375	122.34769033952462	7.19	184.37999999999997	150.99999999999994
412758210	1441072227	31.24933782671611	122.34768930355959	7.1850000000000005	183.96999999999997	150.99999999999994
412758210	1441072228	31.249303774695225	122.34768845239331	7.18	183.55999999999997	150.99999999999994
412758210	1441072229	31.249269732285878	122.34768777748853	7.175	183.14999999999998	150.99999999999994
412758210	1441072230	31.249235703532882	122.347687270308	7.17	182.73999999999998	150.99999999999994
412758210	1441072231	31.24920169248106	122.34768692231448	7.165	182.32999999999998	150.99999999999994
412758210	1441072232	31.249167703175207	122.34768672497079	7.16	181.92	150.99999999999994
412758210	1441072233	31.249133739660117	122.34768666973966	7.155	181.51	150.99999999999994
412758210	1441072234	31.249099805980624	122.34768674808394	7.15	181.1	150.99999999999994
412758210	1441072235	31.24906590618151	122.34768695146646	7.145	180.69	150.99999999999994
412758210	1441072236	31.2490320443076	122.34768727134998	7.14	180.28	150.99999999999994
412758210	1441072237	31.24899822440368	122.34768769919742	7.135	179.87	150.99999999999994
412758210	1441072238	31.248964450514563	122.34768822647162	7.13	179.46	150.99999999999994
412758210	1441072239	31.24893072668507	122.34768884463541	7.125	179.05	150.99999999999994
412758210	1441072240	31.248897056959994	122.34768954515172	7.12	178.64000000000001	150.99999999999994
412758210	1441072241	31.248863445384146	122.34769031948343	7.114999999999999	178.23000000000002	150.99999999999994
412758210	1441072242	31.248829896002313	122.34769115909343	7.109999999999999	177.82000000000002	150.99999999999994
412758210	1441072243	31.24879641285933	122.34769205544463	7.1049999999999995	177.41	150.99999999999994
412758210	1441072244	31.248763000000004	122.347693	7.1	177.0	150.99999999999994
412758210	1441072245	31.248729650842257	122.34769397400382	7.109999999999999	177.09	150.99999999999994
412758210	1441072246	31.24869631629658	122.34769491782568	7.12	177.18	150.99999999999994
412758210	1441072247	31.248662936646596	122.3476957616167	7.13	177.27	150.99999999999994
412758210	1441072248	31.24862945217593	122.34769643552804	7.14	177.36	150.99999999999994
412758210	1441072249	31.24859580316818	122.34769686971092	7.15	177.45000000000002	150.99999999999994
412758210	1441072250	31.248561929906977	122.34769699431673	7.16	177.54	150.99999999999994
412758210	1441072251	31.24852777267595	122.34769673949693	7.17	177.63	150.99999999999994
412758210	1441072252	31.2484932717587	122.34769603540308	7.18	177.72000000000003	150.99999999999994
412758210	1441072253	31.248458367438854	122.34769481218684	7.19	177.81	150.99999999999994
412758210	1441072254	31.248422999999995	122.347693	7.2	177.9	150.99999999999994
412758210	1441072255	31.248387132090038	122.34769055220991	7.215789473684211	178.3421052631579	150.99999999999994
412758210	1441072256	31.248350815814057	122.34768751504542	7.231578947368421	178.7842105263158	150.99999999999994
412758210	1441072257	31.24831412564148	122.34768395795085	7.247368421052632	179.2263157894737	150.99999999999994
412758210	1441072258	31.24827713604172	122.3476799503703	7.2631578947368425	179.66842105263157	150.99999999999994
412758210	1441072259	31.248239921484164	122.34767556174778	7.278947368421052	180.11052631578949	150.99999999999994
412758210	1441072260	31.248202556438237	122.34767086152722	7.294736842105263	180.55263157894737	150.99999999999994
412758210	1441072261	31.248165115373354	122.34766591915245	7.310526315789474	180.99473684210528	150.99999999999994
412758210	1441072262	31.24812767275897	122.3476608040671	7.326315789473684	181.43684210526317	150.99999999999994
412758210	1441072263	31.248090303064483	122.34765558571473	7.342105263157895	181.87894736842108	150.99999999999994
412758210	1441072264	31.24805308075938	122.34765033353878	7.3578947368421055	182.32105263157894	150.99999999999994
412758210	1441072265	31.248016080313104	122.34764511698253	7.373684210526316	182.76315789473685	150.99999999999994
412758210	1441072266	31.24797937619515	122.34764000548918	7.389473684210526	183.20526315789473	150.99999999999994
412758210	1441072267	31.24794304287499	122.3476350685018	7.405263157894737	183.64736842105265	150.99999999999994
412758210	1441072268	31.24790715482211	122.34763037546332	7.421052631578948	184.08947368421053	150.99999999999994
412758210	1441072269	31.247871786506042	122.34762599581657	7.436842105263158	184.53157894736844	150.99999999999994
412758210	1441072270	31.247837012396282	122.34762199900429	7.4526315789473685	184.97368421052633	150.99999999999994
412758210	1441072271	31.247802906962324	122.3476184544691	7.468421052631579	185.4157894736842	150.99999999999994
412758210	1441072272	31.247769544673726	122.34761543165351	7.484210526315789	185.85789473684213	150.99999999999994
412758210	1441072273	31.247736999999997	122.347613	7.5	186.3	150.99999999999994
412758210	1441072274	31.247705308891163	122.34761120481188	7.4818181818181815	185.77272727272728	150.99999999999994
412758210	1441072275	31.247674353219264	122.34760999483626	7.463636363636364	185.24545454545455	150.99999999999994
412758210	1441072276	31.247643976336825	122.34760929468132	7.445454545454545	184.71818181818185	150.99999999999994
412758210	1441072277	31.247614021596377	122.34760902895532	7.427272727272727	184.19090909090912	150.99999999999994
412758210	1441072278	31.24758433235044	122.34760912226663	7.409090909090909	183.66363636363639	150.99999999999994
412758210	1441072279	31.247554751951515	122.34760949922376	7.390909090909091	183.13636363636363	150.99999999999994
412758210	1441072280	31.247525123752126	122.34761008443532	7.372727272727273	182.6090909090909	150.99999999999994
412758210	1441072281	31.247495291104773	122.3476108025099	7.3545454545454545	182.08181818181816	150.99999999999994
412758210	1441072282	31.247465097361967	122.34761157805632	7.336363636363636	181.55454545454543	150.99999999999994
412758210	1441072283	31.2474343858762	122.34761233568337	7.318181818181818	181.02727272727273	150.99999999999994
412758210	1441072284	31.247403000000006	122.347613	7.3	180.5	150.99999999999994
412758210	1441072285	31.247370818498563	122.34761351069014	7.3	180.4	150.99999999999994
412758210	1441072286	31.247337861787774	122.34761386773742	7.3	180.3	150.99999999999994
412758210	1441072287	31.247304185696294	122.34761408620047	7.3	180.2	150.99999999999994
412758210	1441072288	31.247269846052735	122.34761418113783	7.3	180.1	150.99999999999994
412758210	1441072289	31.247234898685686	122.34761416760803	7.3	180.0	150.99999999999994
412758210	1441072290	31.247199399423792	122.34761406066964	7.3	179.9	150.99999999999994
412758210	1441072291	31.247163404095662	122.34761387538116	7.3	179.8	150.99999999999994
412758210	1441072292	31.247126968529905	122.34761362680106	7.3	179.7	150.99999999999994
412758210	1441072293	31.247090148555145	122.34761332998787	7.3	179.6	150.99999999999994
412758210	1441072294	31.247053000000005	122.347613	7.3	179.5	150.99999999999994
412758210	1441072295	31.247015592288967	122.34761263677666	7.322222222222222	180.03333333333336	150.99999999999994
412758210	1441072296	31.24697804923003	122.34761217978021	7.344444444444444	180.56666666666666	150.99999999999994
412758210	1441072297	31.246940508227045	122.34761155335379	7.366666666666666	181.1	150.99999999999994
412758210	1441072298	31.246903106683845	122.34761068184073	7.388888888888888	181.63333333333335	150.99999999999994
412758210	1441072299	31.246865982004316	122.3476094895845	7.411111111111111	182.16666666666666	150.99999999999994
412758210	1441072300	31.24682927159232	122.34760790092861	7.433333333333334	182.70000000000002	150.99999999999994
412758210	1441072301	31.2467931128517	122.34760584021672	7.455555555555556	183.23333333333335	150.99999999999994
412758210	1441072302	31.246757643186307	122.34760323179258	7.477777777777778	183.76666666666668	150.99999999999994
412758210	1441072303	31.246722999999996	122.3476	7.5	184.3	150.99999999999994
412758210	1441072304	31.246689273536514	122.3475961032398	7.463636363636364	184.0727272727273	150.99999999999994
412758210	1441072305	31.246656365399264	122.34759163614046	7.427272727272727	183.84545454545454	150.99999999999994
412758210	1441072306	31.24662413003159	122.34758672738728	7.390909090909091	183.61818181818182	150.99999999999994
412758210	1441072307	31.246592421876873	122.34758150566527	7.3545454545454545	183.3909090909091	150.99999999999994
412758210	1441072308	31.246561095378414	122.34757609965938	7.318181818181818	183.16363636363639	150.99999999999994
412758210	1441072309	31.246530004979633	122.34757063805439	7.281818181818181	182.93636363636364	150.99999999999994
412758210	1441072310	31.24649900512391	122.34756524953491	7.245454545454545	182.70909090909092	150.99999999999994
412758210	1441072311	31.246467950254655	122.34756006278546	7.209090909090909	182.4818181818182	150.99999999999994
412758210	1441072312	31.246436694815294	122.34755520649038	7.172727272727273	182.25454545454548	150.99999999999994
412758210	1441072313	31.24640509324925	122.3475508093339	7.136363636363636	182.02727272727273	150.99999999999994
412758210	1441072314	31.246373	122.34754700000002	7.1	181.8	150.99999999999994
412758210	1441072315	31.24634030950847	122.34754387062527	7.09	181.66000000000003	150.99999999999994
412758210	1441072316	31.246307076205703	122.34754136715657	7.08	181.52	150.99999999999994
412758210	1441072317	31.24627339452022	122.34753939899348	7.069999999999999	181.38000000000002	150.99999999999994
412758210	1441072318	31.24623935888052	122.34753787553572	7.06	181.24	150.99999999999994
412758210	1441072319	31.246205063715106	122.34753670618313	7.05	181.1	150.99999999999994
412758210	1441072320	31.246170603452498	122.34753580033565	7.04	180.96	150.99999999999994
412758210	1441072321	31.246136072521185	122.34753506739331	7.03	180.82	150.99999999999994
412758210	1441072322	31.24610156534965	122.34753441675635	7.02	180.68	150.99999999999994
412758210	1441072323	31.246067176366417	122.34753375782508	7.01	180.54	150.99999999999994
412758210	1441072324	31.246033000000004	122.34753299999998	7.0	180.4	150.99999999999994
412758210	1441072325	31.2459991101255	122.34753206842582	7.01	180.56666666666666	150.99999999999994
412758210	1441072326	31.245965498404548	122.34753095122427	7.02	180.73333333333332	150.99999999999994
412758210	1441072327	31.24593213594539	122.3475296522611	7.03	180.9	150.99999999999994
412758210	1441072328	31.245898993856276	122.34752817540216	7.04	181.06666666666666	150.99999999999994
412758210	1441072329	31.245866043245442	122.34752652451333	7.05	181.23333333333332	150.99999999999994
412758210	1441072330	31.245833255221132	122.34752470346034	7.06	181.4	150.99999999999994
412758210	1441072331	31.245800600891563	122.34752271610901	7.07	181.5666666666667	150.99999999999994
412758210	1441072332	31.24576805136499	122.34752056632517	7.08	181.73333333333335	150.99999999999994
412758210	1441072333	31.245735577749656	122.34751825797461	7.09	181.9	150.99999999999994
412758210	1441072334	31.245703151153776	122.34751579492313	7.1	182.06666666666666	150.99999999999994
412758210	1441072335	31.24567074268561	122.34751318103649	7.11	182.23333333333335	150.99999999999994
412758210	1441072336	31.245638323453345	122.34751042018051	7.12	182.4	150.99999999999994
412758210	1441072337	31.245605864565285	122.34750751622093	7.13	182.56666666666666	150.99999999999994
412758210	1441072338	31.24557333712959	122.34750447302359	7.14	182.73333333333332	150.99999999999994
412758210	1441072339	31.245540712254535	122.34750129445422	7.15	182.90000000000003	150.99999999999994
412758210	1441072340	31.245507961048357	122.34749798437862	7.16	183.0666666666667	150.99999999999994
412758210	1441072341	31.24547505461925	122.34749454666253	7.17	183.23333333333335	150.99999999999994
412758210	1441072342	31.24544196407548	122.3474909851718	7.18	183.4	150.99999999999994
412758210	1441072343	31.245408660525236	122.34748730377214	7.1899999999999995	183.5666666666667	150.99999999999994
412758210	1441072344	31.24537511507679	122.34748350632934	7.2	183.73333333333335	150.99999999999994
412758210	1441072345	31.24534129883835	122.34747959670919	7.21	183.9	150.99999999999994
412758210	1441072346	31.245307182918122	122.34747557877746	7.22	184.06666666666666	150.99999999999994
412758210	1441072347	31.24527273842438	122.34747145639993	7.2299999999999995	184.23333333333335	150.99999999999994
412758210	1441072348	31.2452379364653	122.34746723344236	7.24	184.4	150.99999999999994
412758210	1441072349	31.245202748149154	122.34746291377054	7.25	184.56666666666666	150.99999999999994
412758210	1441072350	31.245167144584144	122.34745850125027	7.26	184.73333333333335	150.99999999999994
412758210	1441072351	31.2451310968785	122.34745399974729	7.27	184.90000000000003	150.99999999999994
412758210	1441072352	31.24509457614044	122.34744941312739	7.279999999999999	185.0666666666667	150.99999999999994
412758210	1441072353	31.245057553478205	122.34744474525637	7.29	185.23333333333335	150.99999999999994
412758210	1441072354	31.245019999999993	122.34744	7.3	185.4	150.99999999999994
412758210	1441072355	31.244981927465854	122.34743518883974	7.3	185.42222222222225	150.99999999999994
412758210	1441072356	31.244943510243022	122.34743035371967	7.3	185.44444444444446	150.99999999999994
412758210	1441072357	31.24490496335052	122.34742554419941	7.3	185.4666666666667	150.99999999999994
412758210	1441072358	31.244866501807387	122.34742080983854	7.3	185.4888888888889	150.99999999999994
412758210	1441072359	31.244828340632708	122.34741620019643	7.3	185.51111111111112	150.99999999999994
412758210	1441072360	31.244790694845545	122.34741176483237	7.3	185.53333333333333	150.99999999999994
412758210	1441072361	31.24475377946498	122.34740755330557	7.3	185.55555555555557	150.99999999999994
412758210	1441072362	31.244717809510092	122.34740361517511	7.3	185.57777777777778	150.99999999999994
412758210	1441072363	31.244682999999995	122.3474	7.3	185.6	150.99999999999994
412758210	1441072364	31.244649494443493	122.34739674026773	7.309090909090909	185.63636363636365	150.99999999999994
412758210	1441072365	31.2446171503082	122.34739380018027	7.318181818181818	185.67272727272726	150.99999999999994
412758210	1441072366	31.24458575355144	122.34739112686829	7.327272727272727	185.70909090909092	150.99999999999994
412758210	1441072367	31.244555090130508	122.34738866746252	7.336363636363636	185.74545454545455	150.99999999999994
412758210	1441072368	31.24452494600273	122.34738636909387	7.345454545454546	185.7818181818182	150.99999999999994
412758210	1441072369	31.244495107125392	122.34738417889326	7.3545454545454545	185.8181818181818	150.99999999999994
412758210	1441072370	31.244465359455763	122.34738204399173	7.363636363636364	185.85454545454547	150.99999999999994
412758210	1441072371	31.244435488951158	122.34737991152039	7.372727272727273	185.8909090909091	150.99999999999994
412758210	1441072372	31.24440528156881	122.34737772861048	7.381818181818182	185.92727272727274	150.99999999999994
412758210	1441072373	31.244374523265996	122.34737544239323	7.3909090909090915	185.96363636363637	150.99999999999994
412758210	1441072374	31.244343	122.34737300000002	7.4	186.0	150.99999999999994
412758210	1441072375	31.244310556123107	122.34737036720703	7.380000000000001	185.87	150.99999999999994
412758210	1441072376	31.244277269567746	122.34736758436934	7.36	185.74	150.99999999999994
412758210	1441072377	31.244243276661393	122.34736471048656	7.34	185.61	150.99999999999994
412758210	1441072378	31.24420871373159	122.34736180455837	7.32	185.48	150.99999999999994
412758210	1441072379	31.24417371710578	122.34735892558425	7.300000000000001	185.35	150.99999999999994
412758210	1441072380	31.244138423111508	122.34735613256359	7.28	185.22	150.99999999999994
412758210	1441072381	31.24410296807627	122.34735348449567	7.26	185.08999999999997	150.99999999999994
412758210	1441072382	31.244067488327598	122.34735104037972	7.24	184.96	150.99999999999994
412758210	1441072383	31.244032120192987	122.34734885921483	7.220000000000001	184.82999999999998	150.99999999999994
412758210	1441072384	31.243997	122.34734699999998	7.2	184.7	150.99999999999994
412758210	1441072385	31.243962235750107	122.34734550657367	7.2	184.59	150.99999999999994
412758210	1441072386	31.24392782214069	122.34734436213233	7.2	184.47999999999996	150.99999999999994
412758210	1441072387	31.243893725543074	122.34734353471212	7.2	184.36999999999998	150.99999999999994
412758210	1441072388	31.24385991232859	122.34734299234917	7.2	184.26	150.99999999999994
412758210	1441072389	31.243826348868573	122.34734270307965	7.2	184.15	150.99999999999994
412758210	1441072390	31.2437930015343	122.3473426349398	7.2	184.04	150.99999999999994
412758210	1441072391	31.24375983669714	122.34734275596591	7.2	183.92999999999998	150.99999999999994
412758210	1441072392	31.243726820728394	122.34734303419432	7.2	183.82	150.99999999999994
412758210	1441072393	31.24369391999938	122.34734343766142	7.2	183.71	150.99999999999994
412758210	1441072394	31.243661100881408	122.34734393440364	7.2	183.59999999999997	150.99999999999994
412758210	1441072395	31.24362832974581	122.3473444924574	7.2	183.48999999999998	150.99999999999994
412758210	1441072396	31.243595572963912	122.34734507985924	7.2	183.38	150.99999999999994
412758210	1441072397	31.243562796907018	122.34734566464572	7.2	183.27	150.99999999999994
412758210	1441072398	31.243529967946458	122.3473462148534	7.2	183.16	150.99999999999994
412758210	1441072399	31.243497052453545	122.34734669851898	7.2	183.04999999999998	150.99999999999994
412758210	1441072400	31.243464016799617	122.34734708367907	7.2	182.94	150.99999999999994
412758210	1441072401	31.24343082735597	122.34734733837043	7.2	182.83	150.99999999999994
412758210	1441072402	31.243397450493923	122.34734743062982	7.2	182.71999999999997	150.99999999999994
412758210	1441072403	31.243363852584842	122.34734732849404	7.2	182.60999999999999	150.99999999999994
412758210	1441072404	31.243330000000004	122.34734699999998	7.2	182.5	150.99999999999994
412758210	1441072405	31.24329586877886	122.34734642073089	7.205263157894737	182.66842105263157	150.99999999999994
412758210	1441072406	31.243261473633346	122.34734559645545	7.2105263157894735	182.83684210526317	150.99999999999994
412758210	1441072407	31.24322683894352	122.3473445404887	7.215789473684211	183.00526315789472	150.99999999999994
412758210	1441072408	31.243191989089404	122.34734326614569	7.221052631578948	183.1736842105263	150.99999999999994
412758210	1441072409	31.243156948451063	122.34734178674137	7.226315789473684	183.3421052631579	150.99999999999994
412758210	1441072410	31.243121741408572	122.34734011559074	7.231578947368421	183.51052631578946	150.99999999999994
412758210	1441072411	31.243086392341933	122.34733826600878	7.2368421052631575	183.67894736842106	150.99999999999994
412758210	1441072412	31.24305092563124	122.34733625131044	7.242105263157895	183.84736842105264	150.99999999999994
412758210	1441072413	31.243015365656536	122.3473340848106	7.247368421052632	184.0157894736842	150.99999999999994
412758210	1441072414	31.242979736797846	122.3473317798242	7.252631578947368	184.1842105263158	150.99999999999994
412758210	1441072415	31.24294406343525	122.34732934966613	7.257894736842105	184.35263157894735	150.99999999999994
412758210	1441072416	31.242908369948776	122.34732680765126	7.2631578947368425	184.52105263157893	150.99999999999994
412758210	1441072417	31.2428726807185	122.34732416709438	7.268421052631579	184.68947368421053	150.99999999999994
412758210	1441072418	31.242837020124476	122.34732144131037	7.273684210526316	184.8578947368421	150.99999999999994
412758210	1441072419	31.24280141254673	122.34731864361399	7.278947368421052	185.0263157894737	150.99999999999994
412758210	1441072420	31.242765882365376	122.34731578732001	7.284210526315789	185.19473684210527	150.99999999999994
412758210	1441072421	31.24273045396042	122.34731288574324	7.2894736842105265	185.36315789473684	150.99999999999994
412758210	1441072422	31.242695151711935	122.34730995219832	7.294736842105263	185.53157894736844	150.99999999999994
412758210	1441072423	31.24266	122.34730700000001	7.3	185.7	150.99999999999994
412758210	1441072424	31.242625021078656	122.34730404308168	7.3	185.53	150.99999999999994
412758210	1441072425	31.242590228697935	122.34730109785153	7.3	185.35999999999999	150.99999999999994
412758210	1441072426	31.24255563448191	122.34729818133637	7.3	185.19	150.99999999999994
412758210	1441072427	31.242521250054583	122.34729531056301	7.3	185.01999999999998	150.99999999999994
412758210	1441072428	31.242487087040036	122.3472925025583	7.3	184.85	150.99999999999994
412758210	1441072429	31.242453157062254	122.34728977434895	7.3	184.68	150.99999999999994
412758210	1441072430	31.24241947174533	122.34728714296175	7.3	184.51	150.99999999999994
412758210	1441072431	31.242386042713274	122.34728462542338	7.3	184.34	150.99999999999994
412758210	1441072432	31.242352881590158	122.34728223876058	7.3	184.17	150.99999999999994
412758210	1441072433	31.242320000000003	122.34728000000001	7.3	184.0	150.99999999999994
412758210	1441072434	31.242287402586534	122.34727792138419	7.295238095238095	183.85714285714286	150.99999999999994
412758210	1441072435	31.242255066072108	122.34727599601915	7.29047619047619	183.7142857142857	150.99999999999994
412758210	1441072436	31.242222960198745	122.34727421222682	7.285714285714286	183.57142857142858	150.99999999999994
412758210	1441072437	31.242191054708456	122.34727255832917	7.280952380952381	183.42857142857144	150.99999999999994
412758210	1441072438	31.242159319343305	122.34727102264812	7.276190476190476	183.28571428571428	150.99999999999994
412758210	1441072439	31.24212772384526	122.34726959350569	7.271428571428571	183.14285714285714	150.99999999999994
412758210	1441072440	31.242096237956364	122.34726825922384	7.266666666666667	183.00000000000003	150.99999999999994
412758210	1441072441	31.242064831418638	122.34726700812462	7.261904761904762	182.85714285714286	150.99999999999994
412758210	1441072442	31.24203347397408	122.34726582853004	7.257142857142857	182.71428571428572	150.99999999999994
412758210	1441072443	31.242002135364718	122.34726470876218	7.252380952380952	182.57142857142858	150.99999999999994
412758210	1441072444	31.24197078533257	122.34726363714306	7.247619047619048	182.42857142857144	150.99999999999994
412758210	1441072445	31.24193939361963	122.34726260199479	7.242857142857143	182.2857142857143	150.99999999999994
412758210	1441072446	31.241907929967937	122.34726159163948	7.238095238095238	182.14285714285714	150.99999999999994
412758210	1441072447	31.241876364119477	122.34726059439922	7.233333333333333	182.0	150.99999999999994
412758210	1441072448	31.241844665816277	122.34725959859617	7.228571428571429	181.8571428571429	150.99999999999994
412758210	1441072449	31.241812804800343	122.34725859255242	7.223809523809524	181.71428571428572	150.99999999999994
412758210	1441072450	31.241780750813696	122.34725756459018	7.219047619047619	181.57142857142858	150.99999999999994
412758210	1441072451	31.241748473598324	122.3472565030316	7.214285714285714	181.42857142857144	150.99999999999994
412758210	1441072452	31.24171594289624	122.3472553961989	7.20952380952381	181.2857142857143	150.99999999999994
412758210	1441072453	31.241683128449466	122.3472542324143	7.204761904761905	181.14285714285717	150.99999999999994
412758210	1441072454	31.24165	122.347253	7.2	181.0	150.99999999999994
412758210	1441072455	31.24161653950123	122.34725169294614	7.19	180.71	150.99999999999994
412758210	1441072456	31.2415827777522	122.34725032791447	7.18	180.42	150.99999999999994
412758210	1441072457	31.241548757763308	122.34724892723449	7.17	180.13000000000002	150.99999999999994
412758210	1441072458	31.241514522544975	122.3472475132358	7.16	179.84	150.99999999999994
412758210	1441072459	31.2414801151076	122.34724610824786	7.15	179.55	150.99999999999994
412758210	1441072460	31.241445578461626	122.34724473460018	7.14	179.26	150.99999999999994
412758210	1441072461	31.241410955617436	122.34724341462216	7.13	178.97	150.99999999999994
412758210	1441072462	31.241376289585503	122.34724217064323	7.12	178.68	150.99999999999994
412758210	1441072463	31.241341623376204	122.34724102499273	7.109999999999999	178.39	150.99999999999994
412758210	1441072464	31.241307000000006	122.34724	7.1	178.1	150.99999999999994
412758210	1441072465	31.24127245474328	122.34723911295325	7.103333333333333	178.19	150.99999999999994
412758210	1441072466	31.24123799199654	122.34723836097628	7.1066666666666665	178.28	150.99999999999994
412758210	1441072467	31.241203608426233	122.34723773615174	7.109999999999999	178.37	150.99999999999994
412758210	1441072468	31.241169300698825	122.34723723056238	7.113333333333333	178.45999999999998	150.99999999999994
412758210	1441072469	31.241135065480808	122.34723683629089	7.116666666666666	178.54999999999998	150.99999999999994
412758210	1441072470	31.241100899438635	122.34723654542003	7.12	178.64000000000001	150.99999999999994
412758210	1441072471	31.24106679923878	122.34723635003249	7.123333333333333	178.73	150.99999999999994
412758210	1441072472	31.241032761547707	122.34723624221105	7.126666666666666	178.82	150.99999999999994
412758210	1441072473	31.240998783031888	122.34723621403852	7.13	178.91	150.99999999999994
412758210	1441072474	31.240964860357792	122.34723625759759	7.133333333333333	179.0	150.99999999999994
412758210	1441072475	31.240930990191885	122.3472363649711	7.136666666666667	179.09	150.99999999999994
412758210	1441072476	31.24089716920065	122.34723652824185	7.14	179.18	150.99999999999994
412758210	1441072477	31.240863394050535	122.34723673949264	7.1433333333333335	179.26999999999998	150.99999999999994
412758210	1441072478	31.240829661408004	122.34723699080631	7.1466666666666665	179.36	150.99999999999994
412758210	1441072479	31.24079596793955	122.34723727426565	7.15	179.45000000000002	150.99999999999994
412758210	1441072480	31.240762310311634	122.34723758195354	7.153333333333333	179.54	150.99999999999994
412758210	1441072481	31.24072868519073	122.34723790595282	7.156666666666666	179.63000000000002	150.99999999999994
412758210	1441072482	31.24069508924329	122.34723823834638	7.16	179.72000000000003	150.99999999999994
412758210	1441072483	31.2406615191358	122.34723857121708	7.163333333333333	179.81	150.99999999999994
412758210	1441072484	31.24062797153471	122.3472388966478	7.166666666666667	179.9	150.99999999999994
412758210	1441072485	31.240594443106513	122.34723920672144	7.17	179.99000000000004	150.99999999999994
412758210	1441072486	31.24056093051766	122.34723949352092	7.173333333333334	180.08	150.99999999999994
412758210	1441072487	31.240527430434636	122.34723974912917	7.176666666666667	180.17000000000002	150.99999999999994
412758210	1441072488	31.24049393952391	122.34723996562911	7.18	180.26000000000002	150.99999999999994
412758210	1441072489	31.24046045445193	122.3472401351037	7.183333333333334	180.35000000000002	150.99999999999994
412758210	1441072490	31.240426971885192	122.34724024963589	7.1866666666666665	180.44000000000003	150.99999999999994
412758210	1441072491	31.24039348849017	122.3472403013086	7.19	180.53000000000003	150.99999999999994
412758210	1441072492	31.24036000093331	122.3472402822049	7.193333333333333	180.62	150.99999999999994
412758210	1441072493	31.240326505881104	122.34724018440767	7.196666666666667	180.71000000000004	150.99999999999994
412758210	1441072494	31.240292999999998	122.34724	7.2	180.80000000000004	150.99999999999994
412758210	1441072495	31.240259483344268	122.34723972941426	7.19	180.41000000000003	150.99999999999994
412758210	1441072496	31.24022596951925	122.34723940648054	7.18	180.02	150.99999999999994
412758210	1441072497	31.240192475518064	122.34723907337822	7.17	179.63000000000002	150.99999999999994
412758210	1441072498	31.24015901833386	122.34723877228669	7.16	179.24	150.99999999999994
412758210	1441072499	31.24012561495974	122.3472385453852	7.15	178.85000000000002	150.99999999999994
412758210	1441072500	31.240092282388822	122.34723843485301	7.14	178.46	150.99999999999994
412758210	1441072501	31.24005903761429	122.34723848286932	7.13	178.07000000000002	150.99999999999994
412758210	1441072502	31.240025897629227	122.34723873161322	7.12	177.68	150.99999999999994
412758210	1441072503	31.23999287942675	122.34723922326377	7.109999999999999	177.29000000000002	150.99999999999994
412758210	1441072504	31.239959999999993	122.34724	7.1	176.9	150.99999999999994
412758210	1441072505	31.239927271251585	122.34724109145604	7.1	176.96	150.99999999999994
412758210	1441072506	31.239894684722334	122.34724247708672	7.1	177.02	150.99999999999994
412758210	1441072507	31.23986222686248	122.34724412380211	7.1	177.08	150.99999999999994
412758210	1441072508	31.239829884122322	122.34724599851236	7.1	177.14	150.99999999999994
412758210	1441072509	31.23979764295216	122.34724806812758	7.1	177.20000000000002	150.99999999999994
412758210	1441072510	31.239765489802256	122.34725029955804	7.1	177.26000000000002	150.99999999999994
412758210	1441072511	31.239733411122916	122.34725265971396	7.1	177.32000000000002	150.99999999999994
412758210	1441072512	31.23970139336444	122.34725511550559	7.1	177.38	150.99999999999994
412758210	1441072513	31.23966942297712	122.34725763384334	7.1	177.44	150.99999999999994
412758210	1441072514	31.239637486411247	122.34726018163757	7.1	177.5	150.99999999999994
412758210	1441072515	31.239605570117117	122.34726272579867	7.1	177.56	150.99999999999994
412758210	1441072516	31.23957366054506	122.34726523323715	7.1	177.62	150.99999999999994
412758210	1441072517	31.239541744145367	122.34726767086349	7.1	177.67999999999998	150.99999999999994
412758210	1441072518	31.239509807368343	122.34727000558826	7.1	177.73999999999998	150.99999999999994
412758210	1441072519	31.2394778366643	122.34727220432201	7.1	177.79999999999998	150.99999999999994
412758210	1441072520	31.239445818483563	122.34727423397545	7.1	177.86	150.99999999999994
412758210	1441072521	31.23941373927645	122.34727606145923	7.1	177.92	150.99999999999994
412758210	1441072522	31.239381585493277	122.34727765368406	7.1	177.98	150.99999999999994
412758210	1441072523	31.239349343584347	122.3472789775607	7.1	178.04	150.99999999999994
412758210	1441072524	31.239316999999993	122.34728000000001	7.1	178.1	150.99999999999994
412758210	1441072525	31.23928454407176	122.34728069656532	7.1066666666666665	178.28666666666666	150.99999999999994
412758210	1441072526	31.2392519766561	122.34728107743015	7.113333333333333	178.47333333333333	150.99999999999994
412758210	1441072527	31.239219301490643	122.34728116142047	7.119999999999999	178.65999999999997	150.99999999999994
412758210	1441072528	31.23918652231306	122.34728096736215	7.126666666666666	178.84666666666666	150.99999999999994
412758210	1441072529	31.239153642861023	122.3472805140812	7.133333333333333	179.03333333333333	150.99999999999994
412758210	1441072530	31.239120666872175	122.3472798204035	7.14	179.22	150.99999999999994
412758210	1441072531	31.239087598084186	122.34727890515492	7.1466666666666665	179.40666666666667	150.99999999999994
412758210	1441072532	31.239054440234685	122.3472777871613	7.153333333333333	179.59333333333333	150.99999999999994
412758210	1441072533	31.239021197061348	122.34727648524847	7.16	179.78	150.99999999999994
412758210	1441072534	31.23898787230181	122.34727501824223	7.166666666666666	179.96666666666664	150.99999999999994
412758210	1441072535	31.238954469693745	122.34727340496835	7.173333333333333	180.1533333333333	150.99999999999994
412758210	1441072536	31.23892099297479	122.34727166425259	7.18	180.34	150.99999999999994
412758210	1441072537	31.23888744588259	122.34726981492066	7.1866666666666665	180.52666666666667	150.99999999999994
412758210	1441072538	31.238853832154817	122.34726787579825	7.193333333333333	180.71333333333334	150.99999999999994
412758210	1441072539	31.23882015552912	122.34726586571108	7.199999999999999	180.9	150.99999999999994
412758210	1441072540	31.23878641974315	122.34726380348471	7.206666666666666	181.08666666666664	150.99999999999994
412758210	1441072541	31.238752628534574	122.34726170794484	7.213333333333333	181.2733333333333	150.99999999999994
412758210	1441072542	31.238718785641023	122.347259597917	7.22	181.45999999999998	150.99999999999994
412758210	1441072543	31.23868489480019	122.34725749222677	7.226666666666667	181.64666666666668	150.99999999999994
412758210	1441072544	31.238650959749705	122.3472554096997	7.233333333333333	181.83333333333334	150.99999999999994
412758210	1441072545	31.23861698422724	122.34725336916125	7.24	182.02	150.99999999999994
412758210	1441072546	31.238582971970455	122.34725138943695	7.246666666666666	182.20666666666668	150.99999999999994
412758210	1441072547	31.238548926716994	122.34724948935227	7.253333333333333	182.39333333333332	150.99999999999994
412758210	1441072548	31.238514852204556	122.34724768773256	7.26	182.57999999999998	150.99999999999994
412758210	1441072549	31.238480752170773	122.34724600340327	7.266666666666667	182.76666666666665	150.99999999999994
412758210	1441072550	31.23844663035331	122.34724445518975	7.273333333333333	182.95333333333332	150.99999999999994
412758210	1441072551	31.238412490489853	122.34724306191737	7.279999999999999	183.14000000000001	150.99999999999994
412758210	1441072552	31.238378336318025	122.34724184241144	7.286666666666666	183.32666666666668	150.99999999999994
412758210	1441072553	31.238344171575527	122.34724081549723	7.293333333333333	183.51333333333332	150.99999999999994
412758210	1441072554	31.23831	122.34724	7.3	183.7	150.99999999999994
412758210	1441072555	31.23827582659839	122.34723940713046	7.279999999999999	183.23	150.99999999999994
412758210	1441072556	31.238241661454804	122.34723901764126	7.26	182.76000000000002	150.99999999999994
412758210	1441072557	31.23820751592262	122.34723880467043	7.24	182.29000000000002	150.99999999999994
412758210	1441072558	31.238173401355205	122.3472387413562	7.22	181.82000000000002	150.99999999999994
412758210	1441072559	31.238139329105927	122.34723880083672	7.199999999999999	181.35000000000002	150.99999999999994
412758210	1441072560	31.23810531052818	122.3472389562502	7.18	180.88	150.99999999999994
412758210	1441072561	31.238071356975325	122.34723918073496	7.16	180.41	150.99999999999994
412758210	1441072562	31.238037479800767	122.34723944742926	7.14	179.94	150.99999999999994
412758210	1441072563	31.238003690357854	122.34723972947148	7.119999999999999	179.47	150.99999999999994
412758210	1441072564	31.237970000000004	122.34724	7.1	179.0	150.99999999999994
412758210	1441072565	31.23793641603672	122.34724023599074	7.1	178.86	150.99999999999994
412758210	1441072566	31.237902929602196	122.3472404297697	7.1	178.72	150.99999999999994
412758210	1441072567	31.237869527786728	122.34724057750041	7.1	178.58	150.99999999999994
412758210	1441072568	31.237836197680682	122.34724067534636	7.1	178.44	150.99999999999994
412758210	1441072569	31.237802926374364	122.34724071947109	7.1	178.3	150.99999999999994
412758210	1441072570	31.237769700958076	122.34724070603812	7.1	178.16000000000003	150.99999999999994
412758210	1441072571	31.237736508522186	122.347240631211	7.1	178.01999999999998	150.99999999999994
412758210	1441072572	31.23770333615699	122.34724049115324	7.1	177.88	150.99999999999994
412758210	1441072573	31.23767017095281	122.34724028202838	7.1	177.73999999999998	150.99999999999994
412758210	1441072574	31.237637	122.34724	7.1	177.6	150.99999999999994
412758210	1441072575	31.23760381251001	122.347239642202	7.1049999999999995	177.765	150.99999999999994
412758210	1441072576	31.237570606179073	122.3472392096499	7.109999999999999	177.93	150.99999999999994
412758210	1441072577	31.237537380824527	122.34723870432956	7.114999999999999	178.095	150.99999999999994
412758210	1441072578	31.237504136263748	122.3472381282268	7.119999999999999	178.26000000000002	150.99999999999994
412758210	1441072579	31.23747087231409	122.34723748332753	7.125	178.42499999999998	150.99999999999994
412758210	1441072580	31.237437588792943	122.34723677161762	7.13	178.58999999999997	150.99999999999994
412758210	1441072581	31.237404285517616	122.3472359950829	7.135	178.755	150.99999999999994
412758210	1441072582	31.237370962305537	122.34723515570923	7.14	178.92	150.99999999999994
412758210	1441072583	31.237337618974045	122.34723425548246	7.145	179.085	150.99999999999994
412758210	1441072584	31.237304255340486	122.34723329638844	7.1499999999999995	179.25	150.99999999999994
412758210	1441072585	31.237270871222236	122.34723228041301	7.154999999999999	179.415	150.99999999999994
412758210	1441072586	31.237237466436657	122.34723120954206	7.16	179.58	150.99999999999994
412758210	1441072587	31.23720404080112	122.34723008576138	7.165	179.74499999999998	150.99999999999994
412758210	1441072588	31.23717059413298	122.34722891105682	7.17	179.91	150.99999999999994
412758210	1441072589	31.237137126249593	122.3472276874142	7.175	180.075	150.99999999999994
412758210	1441072590	31.237103636968335	122.3472264168194	7.18	180.23999999999998	150.99999999999994
412758210	1441072591	31.23707012610657	122.34722510125822	7.185	180.405	150.99999999999994
412758210	1441072592	31.23703659348166	122.3472237427165	7.1899999999999995	180.57	150.99999999999994
412758210	1441072593	31.23700303891096	122.34722234318005	7.194999999999999	180.735	150.99999999999994
412758210	1441072594	31.23696946221182	122.34722090463468	7.199999999999999	180.9	150.99999999999994
412758210	1441072595	31.236935863201644	122.34721942906626	7.205	181.065	150.99999999999994
412758210	1441072596	31.23690224169776	122.34721791846054	7.21	181.23	150.99999999999994
412758210	1441072597	31.23686859751755	122.3472163748034	7.215	181.39499999999998	150.99999999999994
412758210	1441072598	31.236834930478363	122.34721480008062	7.22	181.56	150.99999999999994
412758210	1441072599	31.23680124039757	122.34721319627798	7.225	181.725	150.99999999999994
412758210	1441072600	31.23676752709254	122.34721156538131	7.2299999999999995	181.89	150.99999999999994
412758210	1441072601	31.23673379038063	122.34720990937646	7.234999999999999	182.055	150.99999999999994
412758210	1441072602	31.236700030079195	122.34720823024915	7.24	182.22	150.99999999999994
412758210	1441072603	31.23666624600561	122.34720652998523	7.245	182.385	150.99999999999994
412758210	1441072604	31.236632437977228	122.34720481057047	7.25	182.54999999999998	150.99999999999994
412758210	1441072605	31.236598605811437	122.3472030739907	7.255	182.71499999999997	150.99999999999994
412758210	1441072606	31.236564749325563	122.34720132223164	7.26	182.88	150.99999999999994
412758210	1441072607	31.23653086833699	122.34719955727915	7.265	183.045	150.99999999999994
412758210	1441072608	31.236496962663093	122.34719778111895	7.27	183.21	150.99999999999994
412758210	1441072609	31.236463032121218	122.34719599573687	7.2749999999999995	183.375	150.99999999999994
412758210	1441072610	31.236429076528744	122.34719420311865	7.279999999999999	183.54	150.99999999999994
412758210	1441072611	31.23639509570301	122.34719240525008	7.285	183.70499999999998	150.99999999999994
412758210	1441072612	31.236361089461404	122.34719060411696	7.29	183.86999999999998	150.99999999999994
412758210	1441072613	31.236327057621278	122.34718880170502	7.295	184.035	150.99999999999994
412758210	1441072614	31.236292999999996	122.34718700000002	7.3	184.2	150.99999999999994
412758210	1441072615	31.2362589172709	122.3471852000912	7.29	183.915	150.99999999999994
412758210	1441072616	31.236224813531166	122.34718339948151	7.279999999999999	183.63	150.99999999999994
412758210	1441072617	31.236190693733977	122.34718159477738	7.27	183.345	150.99999999999994
412758210	1441072618	31.23615656283246	122.34717978258524	7.26	183.05999999999997	150.99999999999994
412758210	1441072619	31.236122425779794	122.34717795951153	7.25	182.775	150.99999999999994
412758210	1441072620	31.23608828752916	122.34717612216261	7.24	182.49	150.99999999999994
412758210	1441072621	31.236054153033667	122.34717426714501	7.2299999999999995	182.20499999999998	150.99999999999994
412758210	1441072622	31.2360200272465	122.34717239106511	7.22	181.92	150.99999999999994
412758210	1441072623	31.235985915120832	122.3471704905294	7.21	181.635	150.99999999999994
412758210	1441072624	31.235951821609795	122.3471685621443	7.199999999999999	181.35	150.99999999999994
412758210	1441072625	31.23591775166659	122.34716660251628	7.1899999999999995	181.065	150.99999999999994
412758210	1441072626	31.23588371024432	122.3471646082518	7.18	180.78	150.99999999999994
412758210	1441072627	31.235849702296182	122.34716257595731	7.17	180.495	150.99999999999994
412758210	1441072628	31.23581573277533	122.34716050223929	7.16	180.20999999999998	150.99999999999994
412758210	1441072629	31.23578180663491	122.34715838370424	7.1499999999999995	179.92499999999998	150.99999999999994
412758210	1441072630	31.235747928828093	122.34715621695858	7.14	179.64	150.99999999999994
412758210	1441072631	31.235714104308038	122.34715399860886	7.13	179.355	150.99999999999994
412758210	1441072632	31.235680338027898	122.34715172526153	7.119999999999999	179.07	150.99999999999994
412758210	1441072633	31.235646634940835	122.34714939352308	7.109999999999999	178.785	150.99999999999994
412758210	1441072634	31.235613000000004	122.34714700000002	7.1	178.5	150.99999999999994
412758210	1441072635	31.23557943629901	122.34714454316429	7.103333333333333	178.47333333333333	150.99999999999994
412758210	1441072636	31.235545939493374	122.34714202894979	7.1066666666666665	178.44666666666666	150.99999999999994
412758210	1441072637	31.235512503379024	122.34713946515572	7.109999999999999	178.42	150.99999999999994
412758210	1441072638	31.235479121751897	122.34713685958147	7.113333333333333	178.39333333333332	150.99999999999994
412758210	1441072639	31.235445788407958	122.34713422002623	7.116666666666666	178.36666666666665	150.99999999999994
412758210	1441072640	31.235412497143148	122.3471315542893	7.12	178.34	150.99999999999994
412758210	1441072641	31.235379241753414	122.34712887016998	7.123333333333333	178.31333333333333	150.99999999999994
412758210	1441072642	31.235346016034725	122.34712617546742	7.126666666666666	178.28666666666666	150.99999999999994
412758210	1441072643	31.235312813782997	122.34712347798093	7.13	178.26	150.99999999999994
412758210	1441072644	31.23527962879421	122.34712078550966	7.133333333333333	178.23333333333332	150.99999999999994
412758210	1441072645	31.235246454864296	122.3471181058529	7.136666666666667	178.20666666666665	150.99999999999994
412758210	1441072646	31.235213285789232	122.34711544680981	7.14	178.17999999999998	150.99999999999994
412758210	1441072647	31.235180115364937	122.34711281617959	7.1433333333333335	178.1533333333333	150.99999999999994
412758210	1441072648	31.23514693738739	122.34711022176143	7.1466666666666665	178.12666666666667	150.99999999999994
412758210	1441072649	31.235113745652516	122.34710767135446	7.15	178.1	150.99999999999994
412758210	1441072650	31.23508053395628	122.34710517275788	7.153333333333333	178.07333333333332	150.99999999999994
412758210	1441072651	31.235047296094645	122.34710273377085	7.156666666666666	178.04666666666668	150.99999999999994
412758210	1441072652	31.23501402586356	122.34710036219246	7.16	178.01999999999998	150.99999999999994
412758210	1441072653	31.23498071705896	122.34709806582188	7.163333333333333	177.9933333333333	150.99999999999994
412758210	1441072654	31.234947363476827	122.34709585245824	7.166666666666667	177.96666666666664	150.99999999999994
412758210	1441072655	31.234913958913086	122.34709372990059	7.17	177.94	150.99999999999994
412758210	1441072656	31.23488049716371	122.34709170594805	7.173333333333334	177.91333333333333	150.99999999999994
412758210	1441072657	31.234846972024645	122.34708978839976	7.176666666666667	177.88666666666666	150.99999999999994
412758210	1441072658	31.234813377291843	122.34708798505469	7.18	177.85999999999999	150.99999999999994
412758210	1441072659	31.234779706761273	122.34708630371198	7.183333333333334	177.83333333333334	150.99999999999994
412758210	1441072660	31.234745954228863	122.34708475217069	7.1866666666666665	177.80666666666667	150.99999999999994
412758210	1441072661	31.234712113490577	122.34708333822982	7.19	177.77999999999997	150.99999999999994
412758210	1441072662	31.23467817834238	122.34708206968841	7.193333333333333	177.7533333333333	150.99999999999994
412758210	1441072663	31.234644142580205	122.34708095434546	7.196666666666667	177.72666666666666	150.99999999999994
412758210	1441072664	31.23461	122.34708	7.2	177.7	150.99999999999994
412758210	1441072665	31.234575750063406	122.34707921342384	7.220000000000001	178.75	150.99999999999994
412758210	1441072666	31.234541414894824	122.34707859728005	7.24	179.79999999999998	150.99999999999994
412758210	1441072667	31.23450702228426	122.34707815320449	7.26	180.85	150.99999999999994
412758210	1441072668	31.234472600021796	122.34707788283305	7.28	181.89999999999998	150.99999999999994
412758210	1441072669	31.234438175897488	122.34707778780161	7.300000000000001	182.95	150.99999999999994
412758210	1441072670	31.23440377770137	122.34707786974606	7.32	184.0	150.99999999999994
412758210	1441072671	31.23436943322351	122.34707813030224	7.34	185.04999999999998	150.99999999999994
412758210	1441072672	31.234335170253967	122.34707857110604	7.36	186.1	150.99999999999994
412758210	1441072673	31.234301016582776	122.34707919379333	7.380000000000001	187.14999999999998	150.99999999999994
412758210	1441072674	31.234267	122.34708	7.4	188.2	150.99999999999994
412758210	1441072675	31.23423314080784	122.34708097284634	7.4	188.07	150.99999999999994
412758210	1441072676	31.23419942935712	122.34708202139034	7.4	187.94	150.99999999999994
412758210	1441072677	31.234165848510806	122.34708303617458	7.4	187.81	150.99999999999994
412758210	1441072678	31.234132381131865	122.34708390774182	7.4	187.68	150.99999999999994
412758210	1441072679	31.23409901008327	122.34708452663494	7.4	187.54999999999998	150.99999999999994
412758210	1441072680	31.23406571822803	122.34708478339695	7.4	187.42	150.99999999999994
412758210	1441072681	31.234032488429104	122.34708456857103	7.4	187.29	150.99999999999994
412758210	1441072682	31.23399930354948	122.34708377270056	7.4	187.16000000000003	150.99999999999994
412758210	1441072683	31.233966146452133	122.34708228632901	7.4	187.03	150.99999999999994
412758210	1441072684	31.233933	122.34708	7.4	186.9	150.99999999999994
412758210	1441072685	31.233899848705242	122.3470768421987	7.380000000000001	186.63	150.99999999999994
412758210	1441072686	31.233866683676688	122.34707289317575	7.36	186.36	150.99999999999994
412758210	1441072687	31.23383349767242	122.34706827112298	7.34	186.09	150.99999999999994
412758210	1441072688	31.233800283450478	122.34706309423208	7.32	185.82	150.99999999999994
412758210	1441072689	31.23376703376891	122.3470574806946	7.300000000000001	185.55	150.99999999999994
412758210	1441072690	31.2337337413858	122.34705154870188	7.28	185.28	150.99999999999994
412758210	1441072691	31.233700399059238	122.34704541644508	7.26	185.01	150.99999999999994
412758210	1441072692	31.23366699954733	122.34703920211531	7.24	184.73999999999998	150.99999999999994
412758210	1441072693	31.233633535608195	122.34703302390336	7.220000000000001	184.47	150.99999999999994
412758210	1441072694	31.233599999999996	122.347027	7.2	184.2	150.99999999999994
412758210	1441072695	31.233566388011045	122.3470212279564	7.196666666666667	184.16666666666666	150.99999999999994
412758210	1441072696	31.233532705050223	122.34701572276657	7.193333333333333	184.13333333333333	150.99999999999994
412758210	1441072697	31.233498959056572	122.34701047878507	7.19	184.1	150.99999999999994
412758210	1441072698	31.233465157969107	122.34700549036651	7.1866666666666665	184.06666666666666	150.99999999999994
412758210	1441072699	31.23343130972689	122.3470007518656	7.183333333333334	184.03333333333333	150.99999999999994
412758210	1441072700	31.23339742226891	122.34699625763689	7.18	184.0	150.99999999999994
412758210	1441072701	31.23336350353423	122.34699200203508	7.176666666666667	183.96666666666667	150.99999999999994
412758210	1441072702	31.233329561461854	122.34698797941479	7.173333333333334	183.93333333333334	150.99999999999994
412758210	1441072703	31.233295603990786	122.34698418413069	7.17	183.89999999999998	150.99999999999994
412758210	1441072704	31.233261639060085	122.34698061053746	7.166666666666667	183.86666666666667	150.99999999999994
412758210	1441072705	31.23322767460875	122.34697725298975	7.163333333333333	183.83333333333334	150.99999999999994
412758210	1441072706	31.233193718575794	122.34697410584221	7.16	183.79999999999998	150.99999999999994
412758210	1441072707	31.233159778900248	122.34697116344958	7.156666666666666	183.76666666666668	150.99999999999994
412758210	1441072708	31.233125863521117	122.34696842016653	7.153333333333333	183.73333333333332	150.99999999999994
412758210	1441072709	31.2330919803774	122.34696587034776	7.15	183.7	150.99999999999994
412758210	1441072710	31.23305813740812	122.34696350834795	7.1466666666666665	183.66666666666669	150.99999999999994
412758210	1441072711	31.233024342552326	122.34696132852186	7.1433333333333335	183.63333333333333	150.99999999999994
412758210	1441072712	31.232990603748977	122.34695932522416	7.14	183.6	150.99999999999994
412758210	1441072713	31.23295692893709	122.34695749280965	7.136666666666667	183.56666666666666	150.99999999999994
412758210	1441072714	31.232923326055698	122.34695582563303	7.133333333333333	183.53333333333333	150.99999999999994
412758210	1441072715	31.2328898030438	122.34695431804904	7.13	183.5	150.99999999999994
412758210	1441072716	31.23285636784041	122.34695296441248	7.126666666666666	183.46666666666667	150.99999999999994
412758210	1441072717	31.232823028384512	122.34695175907808	7.123333333333333	183.43333333333334	150.99999999999994
412758210	1441072718	31.232789792615137	122.34695069640061	7.12	183.39999999999998	150.99999999999994
412758210	1441072719	31.23275666847129	122.34694977073485	7.116666666666666	183.36666666666667	150.99999999999994
412758210	1441072720	31.23272366389195	122.34694897643563	7.113333333333333	183.33333333333334	150.99999999999994
412758210	1441072721	31.232690786816157	122.34694830785772	7.109999999999999	183.3	150.99999999999994
412758210	1441072722	31.232658045182887	122.34694775935591	7.1066666666666665	183.26666666666668	150.99999999999994
412758210	1441072723	31.23262544693117	122.34694732528509	7.103333333333333	183.23333333333332	150.99999999999994
412758210	1441072724	31.23259300000001	122.34694700000001	7.1	183.20000000000002	150.99999999999994
412758210	1441072725	31.2325607067285	122.34694677636709	7.09	183.01000000000002	150.99999999999994
412758210	1441072726	31.232528547056138	122.34694664129901	7.08	182.82	150.99999999999994
412758210	1441072727	31.232496495322565	122.34694658021999	7.069999999999999	182.63000000000002	150.99999999999994
412758210	1441072728	31.232464525867346	122.34694657855428	7.06	182.44	150.99999999999994
412758210	1441072729	31.23243261303013	122.34694662172613	7.05	182.25	150.99999999999994
412758210	1441072730	31.232400731150506	122.34694669515987	7.04	182.06000000000003	150.99999999999994
412758210	1441072731	31.232368854568083	122.34694678427978	7.03	181.87	150.99999999999994
412758210	1441072732	31.232336957622444	122.34694687451021	7.02	181.68000000000004	150.99999999999994
412758210	1441072733	31.232305014653225	122.3469469512755	7.01	181.49	150.99999999999994
412758210	1441072734	31.232273000000003	122.34694700000001	7.0	181.3	150.99999999999994
412758210	1441072735	31.232240894736837	122.34694701036979	6.99	181.22000000000003	150.99999999999994
412758210	1441072736	31.232208706875536	122.34694698911737	6.98	181.14000000000001	150.99999999999994
412758210	1441072737	31.232176451162317	122.34694694723697	6.97	181.06	150.99999999999994
412758210	1441072738	31.23214414234343	122.34694689572278	6.96	180.98000000000002	150.99999999999994
412758210	1441072739	31.232111795165086	122.34694684556894	6.95	180.9	150.99999999999994
412758210	1441072740	31.23207942437355	122.34694680776963	6.94	180.82	150.99999999999994
412758210	1441072741	31.23204704471503	122.34694679331895	6.930000000000001	180.74	150.99999999999994
412758210	1441072742	31.23201467093578	122.34694681321108	6.92	180.66	150.99999999999994
412758210	1441072743	31.23198231778202	122.34694687844005	6.91	180.57999999999998	150.99999999999994
412758210	1441072744	31.231950000000005	122.34694700000001	6.9	180.5	150.99999999999994
412758210	1441072745	31.231917727324156	122.34694718215252	6.92	180.61999999999998	150.99999999999994
412758210	1441072746	31.231885489441744	122.34694740222906	6.94	180.74	150.99999999999994
412758210	1441072747	31.231853271028196	122.34694763082871	6.96	180.85999999999999	150.99999999999994
412758210	1441072748	31.231821056758974	122.34694783855053	6.98	180.98	150.99999999999994
412758210	1441072749	31.231788831309537	122.34694799599362	7.0	181.1	150.99999999999994
412758210	1441072750	31.231756579355338	122.34694807375713	7.02	181.22	150.99999999999994
412758210	1441072751	31.231724285571836	122.34694804244027	7.04	181.34	150.99999999999994
412758210	1441072752	31.231691934634465	122.34694787264229	7.06	181.45999999999998	150.99999999999994
412758210	1441072753	31.2316595112187	122.34694753496241	7.08	181.58	150.99999999999994
412758210	1441072754	31.231627	122.34694700000001	7.1	181.7	150.99999999999994
412758210	1441072755	31.231594388811644	122.34694624715512	7.1049999999999995	181.715	150.99999999999994
412758210	1441072756	31.231561678118346	122.3469452910307	7.109999999999999	181.73	150.99999999999994
412758210	1441072757	31.231528871542643	122.34694415503041	7.114999999999999	181.745	150.99999999999994
412758210	1441072758	31.231495972707105	122.34694286255787	7.12	181.76	150.99999999999994
412758210	1441072759	31.231462985234256	122.34694143701667	7.125	181.77499999999998	150.99999999999994
412758210	1441072760	31.231429912746655	122.34693990181039	7.13	181.79	150.99999999999994
412758210	1441072761	31.231396758866858	122.34693828034248	7.135	181.80499999999998	150.99999999999994
412758210	1441072762	31.231363527217407	122.34693659601653	7.14	181.82	150.99999999999994
412758210	1441072763	31.231330221420844	122.3469348722359	7.145	181.83499999999998	150.99999999999994
412758210	1441072764	31.231296845099727	122.3469331324041	7.15	181.85	150.99999999999994
412758210	1441072765	31.231263401876625	122.3469313999245	7.155	181.865	150.99999999999994
412758210	1441072766	31.231229895374057	122.34692969820044	7.16	181.88	150.99999999999994
412758210	1441072767	31.231196329214605	122.34692805063526	7.165	181.895	150.99999999999994
412758210	1441072768	31.231162707020818	122.34692648063225	7.17	181.91	150.99999999999994
412758210	1441072769	31.231129032415236	122.34692501159468	7.175	181.925	150.99999999999994
412758210	1441072770	31.231095309020418	122.34692366692575	7.18	181.94	150.99999999999994
412758210	1441072771	31.231061540458942	122.34692247002867	7.1850000000000005	181.955	150.99999999999994
412758210	1441072772	31.231027730353336	122.34692144430663	7.19	181.97	150.99999999999994
412758210	1441072773	31.230993882326164	122.34692061316271	7.195	181.985	150.99999999999994
412758210	1441072774	31.230959999999996	122.34692000000001	7.2	182.0	150.99999999999994
412758210	1441072775	31.23092608691011	122.34691961721558	7.19	181.78	150.99999999999994
412758210	1441072776	31.230892146242788	122.34691943318226	7.18	181.56	150.99999999999994
412758210	1441072777	31.23085818109708	122.34691940526704	7.17	181.34000000000003	150.99999999999994
412758210	1441072778	31.230824194571984	122.34691949083687	7.16	181.12	150.99999999999994
412758210	1441072779	31.23079018976652	122.34691964725876	7.15	180.9	150.99999999999994
412758210	1441072780	31.23075616977975	122.34691983189981	7.14	180.68	150.99999999999994
412758210	1441072781	31.230722137710693	122.34692000212723	7.13	180.46	150.99999999999994
412758210	1441072782	31.230688096658344	122.3469201153082	7.12	180.24	150.99999999999994
[truncated: 3,702 more rows]
