# Supplementary material for: Maritime traffic congestion identification and ship trajectory prediction using temporal graph convolutional networks
Source: PLoS One. 2026 Mar 9;21(3):e0342781. doi: 10.1371/journal.pone.0342781 (PMC12970927; doi:10.1371/journal.pone.0342781)
Supplement: S1 File — (ZIP) [file pone.0342781.s001.zip › data/interpolation/shipid_412761360_processed.csv]

shipid	lasttime	lat	lon	sog	cog	hdg
412761360	1441067435	31.299940000000003	122.515317	11.1	178.0	177.0
412761360	1441067436	31.299892796687356	122.51531785635628	11.1	178.01	177.0
412761360	1441067437	31.299844237529626	122.51531891105714	11.1	178.01999999999998	177.0
412761360	1441067438	31.299794414578088	122.51532015169366	11.1	178.03	177.0
412761360	1441067439	31.299743419884052	122.5153215658569	11.1	178.04	177.0
412761360	1441067440	31.299691345498807	122.51532314113793	11.1	178.04999999999998	177.0
412761360	1441067441	31.29963828347366	122.51532486512787	11.1	178.06	177.0
412761360	1441067442	31.29958432585989	122.51532672541786	11.1	178.07	177.0
412761360	1441067443	31.299529564708827	122.51532870959909	11.1	178.07999999999998	177.0
412761360	1441067444	31.29947409207176	122.51533080526272	11.1	178.09	177.0
412761360	1441067445	31.299418000000003	122.51533300000001	11.1	178.1	177.0
412761360	1441067446	31.299361380544873	122.51533528140222	11.1	178.1142857142857	176.95238095238096
412761360	1441067447	31.299304325757717	122.51533763706064	11.1	178.1285714285714	176.90476190476193
412761360	1441067448	31.299246927689797	122.51534005456668	11.1	178.14285714285714	176.85714285714286
412761360	1441067449	31.299189278392507	122.51534252151167	11.1	178.15714285714284	176.80952380952382
412761360	1441067450	31.29913146991714	122.51534502548706	11.1	178.17142857142858	176.76190476190476
412761360	1441067451	31.29907359431505	122.51534755408434	11.1	178.18571428571428	176.71428571428572
412761360	1441067452	31.299015743637568	122.515350094895	11.1	178.2	176.66666666666669
412761360	1441067453	31.298958009936054	122.51535263551061	11.1	178.21428571428572	176.61904761904762
412761360	1441067454	31.29890048526186	122.51535516352278	11.1	178.22857142857143	176.57142857142856
412761360	1441067455	31.29884326166633	122.51535766652317	11.1	178.24285714285713	176.52380952380952
412761360	1441067456	31.298786431200835	122.51536013210345	11.1	178.25714285714284	176.47619047619048
412761360	1441067457	31.298730085916727	122.51536254785535	11.1	178.27142857142857	176.42857142857144
412761360	1441067458	31.298674317865395	122.51536490137065	11.1	178.28571428571428	176.38095238095238
412761360	1441067459	31.2986192190982	122.51536718024116	11.1	178.3	176.33333333333331
412761360	1441067460	31.29856488166653	122.51536937205871	11.1	178.31428571428572	176.28571428571428
412761360	1441067461	31.29851139762175	122.51537146441521	11.1	178.32857142857142	176.23809523809524
412761360	1441067462	31.298458859015255	122.51537344490256	11.1	178.34285714285713	176.19047619047618
412761360	1441067463	31.29840735789844	122.51537530111275	11.1	178.35714285714283	176.14285714285714
412761360	1441067464	31.298356986322702	122.5153770206377	11.1	178.37142857142857	176.09523809523807
412761360	1441067465	31.298307836339415	122.51537859106944	11.1	178.3857142857143	176.04761904761907
412761360	1441067466	31.298259999999996	122.51538	11.1	178.4	176.0
412761360	1441067467	31.29821348187243	122.51538124412225	11.1	178.41111111111113	176.0
412761360	1441067468	31.298167936591145	122.5153823565325	11.1	178.42222222222222	176.0
412761360	1441067469	31.29812293130713	122.51538337942767	11.1	178.4333333333333	176.0
412761360	1441067470	31.298078033171393	122.51538435500468	11.1	178.44444444444443	176.0
412761360	1441067471	31.298032809334885	122.51538532546029	11.1	178.45555555555555	176.0
412761360	1441067472	31.29798682694855	122.51538633299116	11.1	178.46666666666667	176.0
412761360	1441067473	31.297939653163333	122.5153874197938	11.1	178.47777777777776	176.0
412761360	1441067474	31.2978908551302	122.51538862806466	11.1	178.48888888888888	176.0
412761360	1441067475	31.297840000000008	122.51539	11.1	178.5	176.0
412761360	1441067476	31.297786804412535	122.51539156655537	11.1	178.47272727272727	176.0
412761360	1441067477	31.297731582962967	122.51539331372366	11.1	178.44545454545454	176.0
412761360	1441067478	31.297674799735375	122.51539521625733	11.1	178.4181818181818	176.0
412761360	1441067479	31.297616918813848	122.51539724890881	11.1	178.39090909090908	176.0
412761360	1441067480	31.29755840428248	122.51539938643069	11.1	178.36363636363635	176.0
412761360	1441067481	31.297499720225407	122.51540160357567	11.1	178.33636363636361	176.0
412761360	1441067482	31.29744133072677	122.51540387509657	11.1	178.30909090909088	176.0
412761360	1441067483	31.29738369987072	122.51540617574632	11.1	178.28181818181815	176.0
412761360	1441067484	31.29732729174144	122.515408480278	11.1	178.25454545454545	176.0
412761360	1441067485	31.29727257042312	122.5154107634448	11.1	178.22727272727272	176.0
412761360	1441067486	31.29722	122.515413	11.1	178.2	176.0
412761360	1441067487	31.297169893348666	122.51541517173983	11.1	178.18888888888887	175.88888888888889
412761360	1441067488	31.29712195851512	122.51541728863194	11.1	178.17777777777775	175.77777777777777
412761360	1441067489	31.297075752337772	122.51541936768669	11.1	178.16666666666666	175.66666666666666
412761360	1441067490	31.29703083165493	122.51542142591434	11.1	178.15555555555554	175.55555555555554
412761360	1441067491	31.29698675330497	122.51542348032508	11.1	178.14444444444442	175.44444444444446
412761360	1441067492	31.29694307412619	122.51542554792906	11.1	178.13333333333333	175.33333333333334
412761360	1441067493	31.29689935095691	122.51542764573624	11.1	178.12222222222223	175.22222222222223
412761360	1441067494	31.296855140635415	122.51542979075661	11.1	178.11111111111111	175.11111111111111
412761360	1441067495	31.29681	122.51543200000002	11.1	178.1	175.0
412761360	1441067496	31.296763578958124	122.51543428710939	11.1	178.03	175.0
412761360	1441067497	31.296715899694064	122.51543665226022	11.1	177.96	175.0
412761360	1441067498	31.29666707746128	122.51543909226115	11.1	177.89000000000001	175.0
412761360	1441067499	31.296617227513252	122.51544160392082	11.1	177.82000000000002	175.0
412761360	1441067500	31.296566465103453	122.51544418404792	11.1	177.75	175.0
412761360	1441067501	31.296514905485388	122.51544682945118	11.1	177.67999999999998	175.0
412761360	1441067502	31.296462663912507	122.51544953693924	11.1	177.60999999999999	175.0
412761360	1441067503	31.296409855638316	122.5154523033209	11.1	177.54	175.0
412761360	1441067504	31.296356595916315	122.5154551254049	11.1	177.47	175.0
412761360	1441067505	31.296302999999995	122.515458	11.1	177.4	175.0
412761360	1441067506	31.296249169975923	122.51546092371578	11.1	177.3809523809524	175.0952380952381
412761360	1441067507	31.29619515526304	122.5154638923649	11.1	177.36190476190478	175.19047619047618
412761360	1441067508	31.296140992113312	122.51546690156079	11.1	177.34285714285716	175.2857142857143
412761360	1441067509	31.29608671677872	122.51546994691694	11.1	177.32380952380953	175.38095238095238
412761360	1441067510	31.296032365511305	122.51547302404677	11.1	177.3047619047619	175.47619047619048
412761360	1441067511	31.29597797456303	122.51547612856378	11.1	177.2857142857143	175.57142857142858
412761360	1441067512	31.295923580185907	122.51547925608149	11.1	177.26666666666668	175.66666666666666
412761360	1441067513	31.29586921863193	122.5154824022134	11.1	177.24761904761905	175.7619047619048
412761360	1441067514	31.29581492615309	122.51548556257305	11.1	177.22857142857143	175.85714285714286
412761360	1441067515	31.295760739001413	122.51548873277396	11.1	177.20952380952383	175.95238095238096
412761360	1441067516	31.295706693428887	122.51549190842974	11.1	177.19047619047618	176.04761904761907
412761360	1441067517	31.295652825687544	122.51549508515397	11.1	177.17142857142858	176.14285714285714
412761360	1441067518	31.295599172029366	122.51549825856019	11.1	177.15238095238095	176.23809523809524
412761360	1441067519	31.29554576870637	122.51550142426208	11.1	177.13333333333335	176.33333333333334
412761360	1441067520	31.295492651970587	122.51550457787324	11.1	177.1142857142857	176.42857142857144
412761360	1441067521	31.29543985807401	122.5155077150073	11.1	177.0952380952381	176.52380952380952
412761360	1441067522	31.295387423268664	122.51551083127794	11.1	177.07619047619048	176.61904761904762
412761360	1441067523	31.295335383806574	122.51551392229882	11.1	177.05714285714288	176.71428571428572
412761360	1441067524	31.295283775939755	122.51551698368367	11.1	177.03809523809522	176.80952380952382
412761360	1441067525	31.295232635920208	122.51552001104615	11.1	177.01904761904763	176.90476190476193
412761360	1441067526	31.295181999999993	122.51552299999999	11.1	177.0	177.0
412761360	1441067527	31.2951318919266	122.51552594458937	11.1	177.0818181818182	177.0
412761360	1441067528	31.295082285429466	122.51552883258036	11.1	177.16363636363639	177.0
412761360	1441067529	31.295033141733523	122.51553165016942	11.1	177.24545454545455	177.0
412761360	1441067530	31.294984422063695	122.51553438355307	11.1	177.3272727272727	177.0
412761360	1441067531	31.294936087644906	122.51553701892789	11.1	177.4090909090909	177.0
412761360	1441067532	31.294888099702103	122.5155395424904	11.1	177.4909090909091	177.0
412761360	1441067533	31.294840419460193	122.51554194043723	11.1	177.5727272727273	177.0
412761360	1441067534	31.294793008144097	122.51554419896497	11.1	177.65454545454546	177.0
412761360	1441067535	31.294745826978748	122.51554630427025	11.1	177.73636363636362	177.0
412761360	1441067536	31.294698837189078	122.5155482425497	11.1	177.81818181818184	177.0
412761360	1441067537	31.294651999999992	122.51555	11.1	177.9	177.0
412761360	1441067538	31.294605275721366	122.51555156692909	11.1	177.93214285714288	177.0
412761360	1441067539	31.294558621002743	122.51555295008986	11.1	177.96428571428572	177.0
412761360	1441067540	31.294511991578595	122.51555416034645	11.1	177.99642857142857	177.0
412761360	1441067541	31.294465343183425	122.51555520856296	11.1	178.02857142857144	177.0
412761360	1441067542	31.294418631551707	122.5155561056035	11.1	178.06071428571428	177.0
412761360	1441067543	31.294371812417886	122.51555686233206	11.1	178.09285714285716	177.0
412761360	1441067544	31.294324841516474	122.51555748961273	11.1	178.125	177.0
412761360	1441067545	31.294277674581924	122.5155579983095	11.1	178.15714285714284	177.0
412761360	1441067546	31.29423026734871	122.51555839928636	11.1	178.18928571428572	177.0
412761360	1441067547	31.294182575551282	122.51555870340725	11.1	178.2214285714286	177.0
412761360	1441067548	31.294134554924113	122.51555892153615	11.1	178.25357142857143	177.0
412761360	1441067549	31.29408616120168	122.51555906453697	11.1	178.2857142857143	177.0
412761360	1441067550	31.294037350118433	122.51555914327362	11.1	178.31785714285715	177.0
412761360	1441067551	31.293988077408816	122.51555916860994	11.1	178.35	177.0
412761360	1441067552	31.293938298807316	122.5155591514098	11.1	178.38214285714287	177.0
412761360	1441067553	31.293887970048385	122.51555910253704	11.1	178.41428571428574	177.0
412761360	1441067554	31.293837046866454	122.51555903285546	11.1	178.4464285714286	177.0
412761360	1441067555	31.29378548499599	122.51555895322886	11.1	178.47857142857143	177.0
412761360	1441067556	31.293733240171434	122.51555887452096	11.1	178.5107142857143	177.0
412761360	1441067557	31.293680268127243	122.51555880759555	11.1	178.54285714285717	177.0
412761360	1441067558	31.293626524597872	122.51555876331633	11.1	178.57500000000002	177.0
412761360	1441067559	31.293571965317753	122.51555875254695	11.1	178.6071428571429	177.0
412761360	1441067560	31.293516546021326	122.51555878615106	11.1	178.63928571428573	177.0
412761360	1441067561	31.293460222443038	122.51555887499231	11.1	178.67142857142858	177.0
412761360	1441067562	31.293402950317333	122.5155590299343	11.1	178.70357142857145	177.0
412761360	1441067563	31.293344685378635	122.51555926184055	11.1	178.73571428571432	177.0
412761360	1441067564	31.293285383361383	122.5155595815746	11.1	178.76785714285717	177.0
412761360	1441067565	31.293224999999996	122.51556	11.1	178.8	177.0
412761360	1441067566	31.293163559074873	122.51556052397787	11.1	178.77000000000004	176.9
412761360	1441067567	31.293101356550277	122.51556114436043	11.1	178.74000000000004	176.79999999999998
412761360	1441067568	31.29303875643638	122.5155618479977	11.1	178.71	176.7
412761360	1441067569	31.2929761227434	122.51556262173966	11.1	178.68	176.6
412761360	1441067570	31.292913819481637	122.51556345243642	11.1	178.65	176.5
412761360	1441067571	31.292852210661298	122.51556432693815	11.1	178.62	176.4
412761360	1441067572	31.29279166029268	122.51556523209506	11.1	178.59	176.3
412761360	1441067573	31.292732532386047	122.51556615475744	11.1	178.55999999999997	176.20000000000002
412761360	1441067574	31.292675190951712	122.51556708177561	11.1	178.53	176.1
412761360	1441067575	31.292619999999985	122.51556799999999	11.1	178.5	176.0
412761360	1441067576	31.29256720638242	122.51556889946714	11.1	178.54545454545453	176.0
412761360	1441067577	31.292516588315443	122.51556978295805	11.1	178.59090909090907	176.0
412761360	1441067578	31.292467806856735	122.51557065643978	11.1	178.63636363636363	176.0
412761360	1441067579	31.292420523063935	122.51557152587938	11.1	178.6818181818182	176.0
412761360	1441067580	31.29237439799469	122.51557239724383	11.1	178.72727272727275	176.0
412761360	1441067581	31.292329092706602	122.51557327650008	11.1	178.77272727272725	176.0
412761360	1441067582	31.292284268257305	122.5155741696151	11.1	178.8181818181818	176.0
412761360	1441067583	31.292239585704415	122.51557508255574	11.1	178.86363636363637	176.0
412761360	1441067584	31.29219470610551	122.51557602128891	11.1	178.90909090909093	176.0
412761360	1441067585	31.29214929051818	122.5155769917814	11.1	178.95454545454547	176.0
412761360	1441067586	31.292103	122.515578	11.1	179.0	176.0
412761360	1441067587	31.29205557167319	122.51557905100204	11.1	178.985	176.0
412761360	1441067588	31.292007046918535	122.51558014620693	11.1	178.97	176.0
412761360	1441067589	31.291957543181493	122.5155812861247	11.1	178.955	176.0
412761360	1441067590	31.291907177907504	122.51558247126528	11.1	178.94000000000003	176.0
412761360	1441067591	31.29185606854202	122.5155837021387	11.1	178.925	176.0
412761360	1441067592	31.291804332530518	122.51558497925495	11.1	178.91000000000003	176.0
412761360	1441067593	31.29175208731843	122.51558630312405	11.1	178.895	176.0
412761360	1441067594	31.29169945035123	122.51558767425601	11.1	178.88000000000002	176.0
412761360	1441067595	31.29164653907438	122.51558909316084	11.1	178.865	176.0
412761360	1441067596	31.29159347093338	122.51559056034856	11.1	178.85000000000002	176.0
412761360	1441067597	31.291540363373667	122.51559207632926	11.1	178.835	176.0
412761360	1441067598	31.291487333840735	122.51559364161292	11.1	178.82	176.0
412761360	1441067599	31.291434499780063	122.51559525670967	11.1	178.805	176.0
412761360	1441067600	31.291381978637144	122.51559692212955	11.1	178.79	176.0
412761360	1441067601	31.291329887857458	122.51559863838263	11.1	178.775	176.0
412761360	1441067602	31.291278344886482	122.51560040597901	11.1	178.76	176.0
412761360	1441067603	31.29122746716978	122.51560222542881	11.1	178.745	176.0
412761360	1441067604	31.29117737215278	122.51560409724216	11.1	178.73	176.0
412761360	1441067605	31.29112817728102	122.51560602192917	11.1	178.715	176.0
412761360	1441067606	31.29108	122.515608	11.1	178.70000000000002	176.0
412761360	1441067607	31.291032897982177	122.51561002745302	11.1	178.67777777777778	176.0
412761360	1441067608	31.29098668980773	122.51561208223949	11.1	178.65555555555557	176.0
412761360	1441067609	31.290941134283806	122.51561413779888	11.1	178.63333333333333	176.0
412761360	1441067610	31.290895990217543	122.51561616757066	11.1	178.61111111111111	176.0
412761360	1441067611	31.29085101641604	122.51561814499438	11.1	178.5888888888889	176.0
412761360	1441067612	31.290805971686428	122.5156200435096	11.1	178.56666666666666	176.0
412761360	1441067613	31.2907606148358	122.51562183655585	11.1	178.54444444444442	176.0
412761360	1441067614	31.290714704671295	122.51562349757278	11.1	178.5222222222222	176.0
412761360	1441067615	31.290668	122.51562499999999	11.1	178.5	176.0
412761360	1441067616	31.290620312436022	122.5156263268186	11.1	178.53	176.0
412761360	1441067617	31.290571664821606	122.51562749917554	11.1	178.55999999999997	176.0
412761360	1441067618	31.290522132805993	122.51562854775915	11.1	178.59	176.0
412761360	1441067619	31.290471792038424	122.51562950325773	11.1	178.62	176.0
412761360	1441067620	31.290420718168154	122.51563039635946	11.1	178.65	176.0
412761360	1441067621	31.290368986844427	122.51563125775257	11.1	178.68	176.0
412761360	1441067622	31.290316673716493	122.51563211812518	11.1	178.71	176.0
412761360	1441067623	31.290263854433608	122.5156330081653	11.1	178.74000000000004	176.0
412761360	1441067624	31.290210604645033	122.51563395856094	11.1	178.77000000000004	176.0
412761360	1441067625	31.290156999999997	122.515635	11.1	178.8	176.0
412761360	1441067626	31.290103108988138	122.5156361569886	11.1	178.7666666666667	176.0
412761360	1441067627	31.29004897146047	122.51563742930558	11.1	178.73333333333335	176.0
412761360	1441067628	31.289994620108402	122.5156388105481	11.1	178.70000000000002	176.0
412761360	1441067629	31.289940087623332	122.51564029431329	11.1	178.66666666666669	176.0
412761360	1441067630	31.28988540669665	122.51564187419828	11.1	178.63333333333335	176.0
412761360	1441067631	31.28983061001978	122.51564354380028	11.1	178.60000000000002	176.0
412761360	1441067632	31.289775730284102	122.51564529671643	11.1	178.5666666666667	176.0
412761360	1441067633	31.289720800181033	122.515647126544	11.1	178.53333333333333	176.0
412761360	1441067634	31.289665852401974	122.51564902688015	11.1	178.50000000000003	176.0
412761360	1441067635	31.28961091963833	122.51565099132215	11.1	178.46666666666667	176.0
412761360	1441067636	31.289556034581516	122.51565301346723	11.1	178.43333333333334	176.0
412761360	1441067637	31.289501229922944	122.51565508691273	11.1	178.4	176.0
412761360	1441067638	31.289446538354017	122.51565720525589	11.1	178.36666666666667	176.0
412761360	1441067639	31.289391992566152	122.51565936209406	11.1	178.33333333333331	176.0
412761360	1441067640	31.289337625250766	122.51566155102459	11.1	178.3	176.0
412761360	1441067641	31.289283469099274	122.51566376564479	11.1	178.26666666666665	176.0
412761360	1441067642	31.289229556803118	122.51566599955207	11.1	178.23333333333332	176.0
412761360	1441067643	31.28917592105367	122.51566824634382	11.1	178.2	176.0
412761360	1441067644	31.28912259454238	122.51567049961743	11.1	178.16666666666666	176.0
412761360	1441067645	31.28906960996069	122.51567275297035	11.1	178.13333333333333	176.0
412761360	1441067646	31.289017	122.51567500000002	11.1	178.1	176.0
412761360	1441067647	31.288964787871286	122.51567723530297	11.1	178.10689655172413	176.0344827586207
412761360	1441067648	31.288912958863587	122.515679457472	11.1	178.11379310344827	176.06896551724137
412761360	1441067649	31.288861488785525	122.51568166609897	11.1	178.12068965517238	176.10344827586206
412761360	1441067650	31.28881035344568	122.51568386077574	11.1	178.12758620689655	176.13793103448276
412761360	1441067651	31.288759528652644	122.51568604109414	11.1	178.1344827586207	176.17241379310346
412761360	1441067652	31.288708990215046	122.51568820664605	11.1	178.14137931034483	176.20689655172413
412761360	1441067653	31.288658713941448	122.51569035702326	11.1	178.14827586206894	176.24137931034483
412761360	1441067654	31.28860867564044	122.51569249181765	11.1	178.15517241379308	176.27586206896552
412761360	1441067655	31.288558851120637	122.51569461062107	11.1	178.16206896551725	176.31034482758622
412761360	1441067656	31.28850921619061	122.51569671302533	11.1	178.1689655172414	176.3448275862069
412761360	1441067657	31.288459746658965	122.5156987986223	11.1	178.1758620689655	176.3793103448276
412761360	1441067658	31.288410418334283	122.51570086700379	11.1	178.18275862068964	176.41379310344828
412761360	1441067659	31.288361207025144	122.51570291776164	11.1	178.18965517241378	176.44827586206895
412761360	1441067660	31.288312088540152	122.51570495048767	11.1	178.19655172413795	176.48275862068965
412761360	1441067661	31.288263038687887	122.51570696477374	11.1	178.20344827586206	176.51724137931035
412761360	1441067662	31.28821403327694	122.51570896021165	11.1	178.2103448275862	176.55172413793105
412761360	1441067663	31.288165048115893	122.51571093639323	11.1	178.21724137931034	176.58620689655172
412761360	1441067664	31.288116059013348	122.5157128929103	11.1	178.22413793103448	176.6206896551724
412761360	1441067665	31.288067041777847	122.51571482935468	11.1	178.23103448275862	176.6551724137931
412761360	1441067666	31.288017972218015	122.5157167453182	11.1	178.23793103448276	176.68965517241378
412761360	1441067667	31.287968826142432	122.51571864039265	11.1	178.2448275862069	176.72413793103448
412761360	1441067668	31.287919579359652	122.51572051416989	11.1	178.25172413793103	176.75862068965517
412761360	1441067669	31.28787020767828	122.51572236624168	11.1	178.25862068965517	176.79310344827587
412761360	1441067670	31.2878206869069	122.51572419619987	11.1	178.2655172413793	176.82758620689654
412761360	1441067671	31.287770992854078	122.51572600363627	11.1	178.27241379310345	176.86206896551724
412761360	1441067672	31.287721101328398	122.51572778814268	11.1	178.2793103448276	176.89655172413794
412761360	1441067673	31.287670988138434	122.51572954931089	11.1	178.2862068965517	176.93103448275863
412761360	1441067674	31.28762062909278	122.51573128673273	11.1	178.29310344827587	176.9655172413793
412761360	1441067675	31.28756999999999	122.51573300000001	11.1	178.3	177.0
412761360	1441067676	31.28751908513429	122.51573468799015	11.1	178.35	177.0
412761360	1441067677	31.28746790263242	122.51573634672307	11.1	178.4	177.0
412761360	1441067678	31.28741647909674	122.5157379715044	11.1	178.45000000000002	177.0
412761360	1441067679	31.287364841129627	122.51573955763969	11.1	178.50000000000003	177.0
412761360	1441067680	31.287313015333467	122.51574110043458	11.1	178.55	177.0
412761360	1441067681	31.287261028310617	122.51574259519465	11.1	178.60000000000002	177.0
412761360	1441067682	31.287208906663476	122.5157440372256	11.1	178.65	177.0
412761360	1441067683	31.2871566769944	122.515745421833	11.1	178.70000000000002	177.0
412761360	1441067684	31.287104365905773	122.5157467443226	11.1	178.75000000000003	177.0
412761360	1441067685	31.287051999999996	122.51574799999999	11.1	178.8	177.0
412761360	1441067686	31.286999601719334	122.5157491853735	11.1	178.8137254901961	176.98039215686276
412761360	1441067687	31.28694717686581	122.51575030176168	11.1	178.82745098039217	176.9607843137255
412761360	1441067688	31.28689472708131	122.51575135168576	11.1	178.84117647058827	176.94117647058823
412761360	1441067689	31.286842254007755	122.51575233766688	11.1	178.85490196078433	176.92156862745097
412761360	1441067690	31.28678975928705	122.51575326222624	11.1	178.86862745098043	176.90196078431373
412761360	1441067691	31.28673724456111	122.51575412788496	11.1	178.8823529411765	176.8823529411765
412761360	1441067692	31.286684711471842	122.51575493716425	11.1	178.8960784313726	176.86274509803923
412761360	1441067693	31.286632161661142	122.51575569258522	11.1	178.90980392156865	176.84313725490196
412761360	1441067694	31.28657959677092	122.51575639666903	11.1	178.92352941176475	176.82352941176472
412761360	1441067695	31.286527018443103	122.51575705193683	11.1	178.9372549019608	176.80392156862746
412761360	1441067696	31.286474428319575	122.51575766090977	11.1	178.95098039215688	176.7843137254902
412761360	1441067697	31.286421828042254	122.51575822610894	11.1	178.96470588235294	176.76470588235293
412761360	1441067698	31.286369219253057	122.51575875005551	11.1	178.97843137254904	176.7450980392157
412761360	1441067699	31.28631660359389	122.51575923527058	11.1	178.9921568627451	176.72549019607843
412761360	1441067700	31.286263982706636	122.51575968427525	11.1	179.0058823529412	176.70588235294116
412761360	1441067701	31.286211358233228	122.5157600995907	11.1	179.01960784313727	176.68627450980392
412761360	1441067702	31.28615873181556	122.51576048373794	11.1	179.03333333333336	176.66666666666669
412761360	1441067703	31.286106105095556	122.5157608392381	11.1	179.04705882352943	176.64705882352942
412761360	1441067704	31.286053479715104	122.51576116861229	11.1	179.06078431372552	176.62745098039215
412761360	1441067705	31.28600085731612	122.51576147438158	11.1	179.0745098039216	176.60784313725492
412761360	1441067706	31.285948239540513	122.51576175906708	11.1	179.08823529411768	176.58823529411765
412761360	1441067707	31.28589562803018	122.51576202518984	11.1	179.10196078431375	176.5686274509804
412761360	1441067708	31.28584302442704	122.51576227527093	11.1	179.1156862745098	176.54901960784312
412761360	1441067709	31.285790430373005	122.51576251183143	11.1	179.12941176470588	176.52941176470588
412761360	1441067710	31.28573784750996	122.5157627373924	11.1	179.14313725490197	176.50980392156862
412761360	1441067711	31.28568527747984	122.51576295447487	11.1	179.15686274509804	176.49019607843138
412761360	1441067712	31.28563272192452	122.5157631655999	11.1	179.17058823529413	176.47058823529412
412761360	1441067713	31.285580182485933	122.51576337328855	11.1	179.1843137254902	176.45098039215688
412761360	1441067714	31.28552766080597	122.51576358006183	11.1	179.1980392156863	176.4313725490196
412761360	1441067715	31.285475158526552	122.51576378844081	11.1	179.21176470588236	176.41176470588235
412761360	1441067716	31.285422677289585	122.51576400094649	11.1	179.22549019607845	176.39215686274508
412761360	1441067717	31.285370218736954	122.51576422009988	11.1	179.23921568627452	176.37254901960785
412761360	1441067718	31.285317784510593	122.51576444842203	11.1	179.2529411764706	176.35294117647058
412761360	1441067719	31.28526537625239	122.51576468843392	11.1	179.26666666666668	176.33333333333331
412761360	1441067720	31.285212995604272	122.51576494265655	11.1	179.28039215686275	176.31372549019608
412761360	1441067721	31.28516064420813	122.51576521361095	11.1	179.2941176470588	176.29411764705884
412761360	1441067722	31.28510832370587	122.51576550381809	11.1	179.3078431372549	176.27450980392157
412761360	1441067723	31.28505603573941	122.51576581579897	11.1	179.32156862745097	176.2549019607843
412761360	1441067724	31.285003781950632	122.51576615207458	11.1	179.33529411764707	176.23529411764707
412761360	1441067725	31.284951563981476	122.51576651516585	11.1	179.34901960784313	176.2156862745098
412761360	1441067726	31.28489938347383	122.51576690759383	11.1	179.36274509803923	176.19607843137254
412761360	1441067727	31.284847242069606	122.51576733187942	11.1	179.3764705882353	176.17647058823528
412761360	1441067728	31.284795141410708	122.5157677905436	11.1	179.3901960784314	176.15686274509804
412761360	1441067729	31.284743083139034	122.51576828610733	11.1	179.40392156862745	176.13725490196077
412761360	1441067730	31.2846910688965	122.51576882109156	11.1	179.41764705882355	176.1176470588235
412761360	1441067731	31.284639100325016	122.51576939801723	11.1	179.4313725490196	176.09803921568627
412761360	1441067732	31.284587179066495	122.51577001940531	11.1	179.4450980392157	176.07843137254903
412761360	1441067733	31.28453530676282	122.51577068777668	11.1	179.45882352941175	176.05882352941177
412761360	1441067734	31.284483485055905	122.5157714056523	11.1	179.47254901960784	176.0392156862745
412761360	1441067735	31.28443171558766	122.5157721755531	11.1	179.4862745098039	176.01960784313724
412761360	1441067736	31.28438	122.515773	11.1	179.5	176.0
412761360	1441067737	31.28432833920969	122.51577388081628	11.1	179.4725	176.025
412761360	1441067738	31.284276731233057	122.51577481703492	11.1	179.44500000000002	176.04999999999998
412761360	1441067739	31.28422517336129	122.51577580699124	11.1	179.4175	176.075
412761360	1441067740	31.284173662885557	122.5157768490206	11.1	179.39000000000001	176.1
412761360	1441067741	31.284122197097073	122.51577794145834	11.1	179.3625	176.125
412761360	1441067742	31.284070773287013	122.51577908263984	11.1	179.335	176.14999999999998
412761360	1441067743	31.284019388746575	122.51578027090044	11.1	179.3075	176.175
412761360	1441067744	31.28396804076694	122.51578150457549	11.1	179.28	176.20000000000002
412761360	1441067745	31.283916726639294	122.51578278200036	11.1	179.2525	176.225
412761360	1441067746	31.283865443654843	122.51578410151043	11.1	179.225	176.25
412761360	1441067747	31.28381418910477	122.5157854614411	11.1	179.19750000000002	176.275
412761360	1441067748	31.283762960280253	122.5157868601277	11.1	179.17	176.3
412761360	1441067749	31.283711754472478	122.51578829590562	11.1	179.1425	176.325
412761360	1441067750	31.283660568972653	122.51578976711028	11.1	179.115	176.35
412761360	1441067751	31.283609401071956	122.515791272077	11.1	179.0875	176.375
412761360	1441067752	31.283558248061578	122.51579280914125	11.1	179.06	176.4
412761360	1441067753	31.28350710723272	122.51579437663833	11.1	179.0325	176.42499999999998
412761360	1441067754	31.283455975876546	122.51579597290372	11.1	179.00500000000002	176.45
412761360	1441067755	31.283404851284253	122.51579759627276	11.1	178.9775	176.475
412761360	1441067756	31.283353730747038	122.51579924508088	11.1	178.95000000000002	176.5
412761360	1441067757	31.283302611556085	122.5158009176635	11.1	178.9225	176.525
412761360	1441067758	31.283251491002602	122.51580261235601	11.1	178.89499999999998	176.55
412761360	1441067759	31.283200366377745	122.51580432749381	11.1	178.8675	176.57500000000002
412761360	1441067760	31.283149234972722	122.51580606141236	11.1	178.84	176.6
412761360	1441067761	31.283098094078728	122.51580781244704	11.1	178.8125	176.625
412761360	1441067762	31.28304694098694	122.5158095789333	11.1	178.785	176.65
412761360	1441067763	31.28299577298855	122.51581135920654	11.1	178.7575	176.675
412761360	1441067764	31.28294458737475	122.5158131516022	11.1	178.73	176.7
412761360	1441067765	31.282893381436732	122.5158149544557	11.1	178.7025	176.725
412761360	1441067766	31.282842152465676	122.51581676610253	11.1	178.675	176.75
412761360	1441067767	31.28279089775276	122.51581858487806	11.1	178.6475	176.775
412761360	1441067768	31.282739614589214	122.5158204091178	11.1	178.62	176.79999999999998
412761360	1441067769	31.282688300266194	122.51582223715712	11.1	178.5925	176.825
412761360	1441067770	31.282636952074895	122.51582406733154	11.1	178.565	176.85000000000002
412761360	1441067771	31.28258556730652	122.51582589797646	11.1	178.5375	176.87500000000003
412761360	1441067772	31.282534143252253	122.51582772742736	11.1	178.51	176.9
412761360	1441067773	31.282482677203276	122.5158295540197	11.1	178.48250000000002	176.925
412761360	1441067774	31.282431166450774	122.51583137608895	11.1	178.45499999999998	176.95000000000002
412761360	1441067775	31.282379608285947	122.51583319197057	11.1	178.4275	176.97500000000002
412761360	1441067776	31.282327999999996	122.51583500000001	11.1	178.4	177.0
412761360	1441067777	31.282276339991938	122.51583679851923	11.1	178.4	177.0
412761360	1441067778	31.282224631092152	122.515838585896	11.1	178.4	177.0
412761360	1441067779	31.282172877238896	122.51584036050463	11.1	178.4	177.0
412761360	1441067780	31.282121082370377	122.51584212071931	11.1	178.4	177.0
412761360	1441067781	31.28206925042487	122.51584386491437	11.1	178.4	177.0
412761360	1441067782	31.282017385340552	122.51584559146409	11.1	178.4	177.0
412761360	1441067783	31.281965491055715	122.51584729874271	11.1	178.4	177.0
412761360	1441067784	31.281913571508554	122.51584898512456	11.1	178.4	177.0
412761360	1441067785	31.281861630637323	122.51585064898386	11.1	178.4	177.0
412761360	1441067786	31.281809672380238	122.51585228869493	11.1	178.4	177.0
412761360	1441067787	31.28175770067555	122.51585390263209	11.1	178.4	177.0
412761360	1441067788	31.281705719461506	122.5158554891696	11.1	178.4	177.0
412761360	1441067789	31.281653732676308	122.51585704668179	11.1	178.4	177.0
412761360	1441067790	31.281601744258214	122.51585857354296	11.1	178.4	177.0
412761360	1441067791	31.281549758145456	122.51586006812738	11.1	178.4	177.0
412761360	1441067792	31.281497778276275	122.51586152880944	11.1	178.4	177.0
412761360	1441067793	31.281445808588906	122.51586295396339	11.1	178.4	177.0
412761360	1441067794	31.28139385302158	122.51586434196359	11.1	178.4	177.0
412761360	1441067795	31.28134191551253	122.51586569118435	11.1	178.4	177.0
412761360	1441067796	31.281290000000006	122.515867	11.1	178.4	177.0
412761360	1441067797	31.281238109896794	122.51586826716681	11.1	178.415	177.0
412761360	1441067798	31.281186246514	122.5158694929686	11.1	178.43	177.0
412761360	1441067799	31.281134410637254	122.51587067807128	11.1	178.445	177.0
412761360	1441067800	31.281082603052223	122.51587182314054	11.1	178.45999999999998	177.0
412761360	1441067801	31.281030824544537	122.5158729288423	11.1	178.475	177.0
412761360	1441067802	31.280979075899857	122.51587399584226	11.1	178.48999999999998	177.0
412761360	1441067803	31.280927357903824	122.51587502480625	11.1	178.505	177.0
412761360	1441067804	31.280875671342105	122.51587601640007	11.1	178.51999999999998	177.0
412761360	1441067805	31.280824017000334	122.51587697128953	11.1	178.535	177.0
412761360	1441067806	31.280772395664137	122.51587789014039	11.1	178.54999999999998	177.0
412761360	1441067807	31.280720808119206	122.51587877361848	11.1	178.56500000000003	177.0
412761360	1441067808	31.28066925515117	122.51587962238955	11.1	178.58	177.0
412761360	1441067809	31.280617737545693	122.5158804371194	11.1	178.595	177.0
412761360	1441067810	31.28056625608839	122.51588121847387	11.1	178.61	177.0
412761360	1441067811	31.28051481156495	122.51588196711864	11.1	178.625	177.0
412761360	1441067812	31.28046340476099	122.51588268371961	11.1	178.64000000000001	177.0
412761360	1441067813	31.28041203646216	122.51588336894248	11.1	178.655	177.0
412761360	1441067814	31.280360707454136	122.51588402345308	11.1	178.67000000000002	177.0
412761360	1441067815	31.280309418522553	122.51588464791715	11.1	178.685	177.0
412761360	1441067816	31.280258170453052	122.51588524300051	11.1	178.70000000000002	177.0
412761360	1441067817	31.280206964031276	122.51588580936891	11.1	178.715	177.0
412761360	1441067818	31.28015580004289	122.51588634768811	11.1	178.73	177.0
412761360	1441067819	31.280104679273542	122.51588685862394	11.1	178.745	177.0
412761360	1441067820	31.28005360250888	122.51588734284212	11.1	178.76	177.0
412761360	1441067821	31.280002570534535	122.51588780100846	11.1	178.775	177.0
412761360	1441067822	31.279951584136185	122.51588823378867	11.1	178.79	177.0
412761360	1441067823	31.279900644099445	122.51588864184859	11.1	178.805	177.0
412761360	1441067824	31.279849751209984	122.51588902585395	11.1	178.82	177.0
412761360	1441067825	31.27979890625345	122.51588938647052	11.1	178.835	177.0
412761360	1441067826	31.279748110015486	122.51588972436404	11.1	178.85000000000002	177.0
412761360	1441067827	31.279697363281738	122.51589004020032	11.1	178.865	177.0
412761360	1441067828	31.279646666837873	122.5158903346451	11.1	178.88000000000002	177.0
412761360	1441067829	31.27959602146952	122.51589060836413	11.1	178.895	177.0
412761360	1441067830	31.27954542796233	122.51589086202316	11.1	178.91000000000003	177.0
412761360	1441067831	31.279494887101958	122.51589109628799	11.1	178.925	177.0
412761360	1441067832	31.279444399674045	122.51589131182433	11.1	178.94000000000003	177.0
412761360	1441067833	31.279393966464248	122.51589150929794	11.1	178.955	177.0
412761360	1441067834	31.279343588258218	122.51589168937458	11.1	178.97	177.0
412761360	1441067835	31.279293265841574	122.51589185272005	11.1	178.985	177.0
412761360	1441067836	31.279243000000005	122.51589200000001	11.1	179.0	177.0
412761360	1441067837	31.2791927905474	122.51589213255562	11.094999999999999	178.96	177.0
412761360	1441067838	31.279142633410796	122.51589225442949	11.09	178.92000000000002	177.0
412761360	1441067839	31.27909252354543	122.51589237033954	11.084999999999999	178.88000000000002	177.0
412761360	1441067840	31.279042455906627	122.51589248500375	11.08	178.84	177.0
412761360	1441067841	31.278992425449623	122.51589260314006	11.075	178.8	177.0
412761360	1441067842	31.278942427129724	122.51589272946634	11.07	178.76	177.0
412761360	1441067843	31.278892455902174	122.5158928687006	11.065	178.72	177.0
412761360	1441067844	31.278842506722278	122.51589302556064	11.06	178.68	177.0
412761360	1441067845	31.278792574545303	122.51589320476445	11.055	178.64000000000001	177.0
412761360	1441067846	31.27874265432653	122.51589341102984	11.05	178.6	177.0
412761360	1441067847	31.27869274102122	122.51589364907473	11.045	178.55999999999997	177.0
412761360	1441067848	31.27864282958467	122.51589392361696	11.04	178.51999999999998	177.0
412761360	1441067849	31.278592914972137	122.5158942393744	11.035	178.48	177.0
412761360	1441067850	31.27854299213889	122.5158946010649	11.03	178.44	177.0
412761360	1441067851	31.278493056040226	122.51589501340628	11.025	178.4	177.0
412761360	1441067852	31.278443101631396	122.51589548111639	11.02	178.36	177.0
412761360	1441067853	31.278393123867694	122.515896008913	11.015	178.31999999999996	177.0
412761360	1441067854	31.278343117704377	122.51589660151394	11.01	178.27999999999997	177.0
412761360	1441067855	31.27829307809672	122.51589726363702	11.005	178.23999999999998	177.0
412761360	1441067856	31.278242999999986	122.515898	11.0	178.2	177.0
412761360	1441067857	31.2781928791376	122.51589881403144	11.0	178.23166666666665	177.01666666666668
412761360	1441067858	31.27814271430535	122.51589970400306	11.0	178.2633333333333	177.03333333333333
412761360	1441067859	31.27809250506721	122.51590066689731	11.0	178.295	177.05
412761360	1441067860	31.278042250987113	122.51590169969676	11.0	178.32666666666665	177.0666666666667
412761360	1441067861	31.277991951629023	122.51590279938387	11.0	178.35833333333332	177.08333333333331
412761360	1441067862	31.27794160655687	122.51590396294114	11.0	178.39	177.1
412761360	1441067863	31.27789121533462	122.51590518735111	11.0	178.42166666666665	177.11666666666667
412761360	1441067864	31.27784077752621	122.51590646959632	11.0	178.45333333333332	177.13333333333335
412761360	1441067865	31.2777902926956	122.51590780665929	11.0	178.48499999999999	177.15
412761360	1441067866	31.277739760406718	122.51590919552253	11.0	178.51666666666665	177.16666666666669
412761360	1441067867	31.27768918022354	122.51591063316862	11.0	178.54833333333332	177.18333333333334
412761360	1441067868	31.27763855171	122.51591211658008	11.0	178.57999999999998	177.2
412761360	1441067869	31.277587874430033	122.5159136427395	11.0	178.61166666666665	177.21666666666667
412761360	1441067870	31.27753714794762	122.51591520862942	11.0	178.64333333333335	177.23333333333335
412761360	1441067871	31.277486371826686	122.5159168112324	11.0	178.67499999999998	177.25000000000003
412761360	1441067872	31.27743554563118	122.51591844753105	11.0	178.70666666666665	177.26666666666668
412761360	1441067873	31.27738466892507	122.51592011450792	11.0	178.73833333333332	177.28333333333333
412761360	1441067874	31.277333741272297	122.5159218091456	11.0	178.76999999999998	177.3
412761360	1441067875	31.27728276223681	122.51592352842667	11.0	178.80166666666665	177.31666666666666
412761360	1441067876	31.277231731382557	122.51592526933378	11.0	178.83333333333331	177.33333333333334
412761360	1441067877	31.277180648273493	122.5159270288495	11.0	178.86499999999998	177.35000000000002
412761360	1441067878	31.27712951247356	122.51592880395643	11.0	178.89666666666668	177.36666666666667
412761360	1441067879	31.27707832354672	122.51593059163724	11.0	178.9283333333333	177.38333333333333
412761360	1441067880	31.277027081056914	122.51593238887449	11.0	178.95999999999998	177.4
412761360	1441067881	31.2769757845681	122.51593419265087	11.0	178.99166666666667	177.41666666666666
412761360	1441067882	31.276924433644236	122.51593599994898	11.0	179.0233333333333	177.43333333333334
412761360	1441067883	31.276873027849245	122.51593780775151	11.0	179.05499999999998	177.45000000000002
412761360	1441067884	31.276821566747124	122.51593961304106	11.0	179.08666666666664	177.46666666666667
412761360	1441067885	31.276770049901778	122.51594141280032	11.0	179.11833333333334	177.48333333333332
412761360	1441067886	31.2767184768772	122.51594320401195	11.0	179.15	177.5
412761360	1441067887	31.276666847237312	122.5159449836586	11.0	179.18166666666664	177.51666666666668
412761360	1441067888	31.276615160546086	122.51594674872297	11.0	179.2133333333333	177.53333333333333
412761360	1441067889	31.276563416367473	122.51594849618775	11.0	179.245	177.55
412761360	1441067890	31.276511614265413	122.51595022303559	11.0	179.27666666666664	177.56666666666666
412761360	1441067891	31.276459753803884	122.51595192624926	11.0	179.3083333333333	177.58333333333334
412761360	1441067892	31.276407834546802	122.51595360281138	11.0	179.34	177.6
412761360	1441067893	31.27635585605816	122.51595524970473	11.0	179.37166666666667	177.61666666666667
412761360	1441067894	31.276303817901884	122.51595686391198	11.0	179.40333333333334	177.63333333333335
412761360	1441067895	31.27625171964193	122.51595844241591	11.0	179.43499999999997	177.65
412761360	1441067896	31.276199560842294	122.51595998219919	11.0	179.46666666666667	177.66666666666666
412761360	1441067897	31.276147341066864	122.5159614802446	11.0	179.49833333333333	177.68333333333334
412761360	1441067898	31.276095059879655	122.51596293353484	11.0	179.52999999999997	177.7
412761360	1441067899	31.27604271684458	122.51596433905272	11.0	179.56166666666664	177.71666666666667
412761360	1441067900	31.275990311525607	122.51596569378094	11.0	179.59333333333333	177.73333333333335
412761360	1441067901	31.275937843486698	122.51596699470231	11.0	179.625	177.75
412761360	1441067902	31.275885312291816	122.51596823879959	11.0	179.65666666666667	177.76666666666665
412761360	1441067903	31.275832717504887	122.51596942305552	11.0	179.6883333333333	177.78333333333333
412761360	1441067904	31.275780058689904	122.51597054445295	11.0	179.72	177.8
412761360	1441067905	31.27572733541079	122.51597159997463	11.0	179.75166666666667	177.81666666666666
412761360	1441067906	31.2756745472315	122.51597258660338	11.0	179.7833333333333	177.83333333333334
412761360	1441067907	31.275621693716026	122.515973501322	11.0	179.815	177.85
412761360	1441067908	31.275568774428287	122.51597434111326	11.0	179.84666666666666	177.86666666666665
412761360	1441067909	31.27551578893226	122.51597510296007	11.0	179.87833333333333	177.88333333333333
412761360	1441067910	31.275462736791887	122.51597578384518	11.0	179.91	177.9
412761360	1441067911	31.275409617571125	122.51597638075145	11.0	179.94166666666666	177.91666666666669
412761360	1441067912	31.275356430833934	122.51597689066175	11.0	179.97333333333333	177.93333333333334
412761360	1441067913	31.27530317614428	122.51597731055888	11.0	180.005	177.95
412761360	1441067914	31.2752498530661	122.51597763742573	11.0	180.03666666666663	177.96666666666667
412761360	1441067915	31.275196461163343	122.51597786824516	11.0	180.06833333333333	177.98333333333332
412761360	1441067916	31.275143	122.51597800000002	11.0	180.1	178.0
412761360	1441067917	31.275089477444922	122.51597803127507	11.0	180.105	177.95
412761360	1441067918	31.275035934586782	122.51597796706247	11.0	180.10999999999999	177.9
412761360	1441067919	31.27498242081914	122.51597781395634	11.0	180.11499999999998	177.85
412761360	1441067920	31.274928985535574	122.51597757855066	11.0	180.12	177.8
412761360	1441067921	31.274875678129675	122.51597726743947	11.0	180.125	177.75
412761360	1441067922	31.274822547995015	122.51597688721678	11.0	180.13	177.7
412761360	1441067923	31.2747696445252	122.51597644447659	11.0	180.135	177.65
412761360	1441067924	31.274717017113783	122.51597594581284	11.0	180.14	177.6
412761360	1441067925	31.27466471515437	122.51597539781956	11.0	180.14499999999998	177.55
412761360	1441067926	31.274612788040542	122.51597480709063	11.0	180.14999999999998	177.5
412761360	1441067927	31.274561285165902	122.51597418022003	11.0	180.155	177.45000000000002
412761360	1441067928	31.274510255924017	122.51597352380162	11.0	180.16	177.4
412761360	1441067929	31.274459749708505	122.5159728444294	11.0	180.165	177.35000000000002
412761360	1441067930	31.27440981591294	122.51597214869716	11.0	180.17	177.3
412761360	1441067931	31.274360503930904	122.51597144319881	11.0	180.17499999999998	177.25000000000003
412761360	1441067932	31.274311863156047	122.51597073452822	11.0	180.17999999999998	177.2
412761360	1441067933	31.27426394298192	122.5159700292792	11.0	180.18499999999997	177.15
412761360	1441067934	31.27421679280214	122.51596933404562	11.0	180.19	177.1
412761360	1441067935	31.27417046201029	122.5159686554213	11.0	180.195	177.05
412761360	1441067936	31.274124999999994	122.515968	11.0	180.2	177.0
412761360	1441067937	31.274080394317068	122.51596737542725	11.0	180.22222222222223	177.0
412761360	1441067938	31.274036385116325	122.51596679355525	11.0	180.2444444444444	177.0
412761360	1441067939	31.273992650704756	122.51596626728801	11.0	180.26666666666665	177.0
412761360	1441067940	31.273948869389383	122.51596580952936	11.0	180.2888888888889	177.0
412761360	1441067941	31.273904719477212	122.51596543318321	11.0	180.3111111111111	177.0
412761360	1441067942	31.273859879275193	122.51596515115341	11.0	180.33333333333334	177.0
412761360	1441067943	31.27381402709036	122.51596497634375	11.0	180.35555555555555	177.0
412761360	1441067944	31.273766841229634	122.51596492165804	11.0	180.37777777777777	177.0
412761360	1441067945	31.273718000000002	122.51596499999998	11.0	180.4	177.0
412761360	1441067946	31.273667281266682	122.51596521801329	11.0	180.38181818181818	177.0
412761360	1441067947	31.2736148611281	122.51596555730158	11.0	180.36363636363635	177.0
412761360	1441067948	31.27356101524091	122.51596599320857	11.0	180.34545454545454	177.0
412761360	1441067949	31.27350601926183	122.51596650107795	11.0	180.3272727272727	177.0
412761360	1441067950	31.273450148847566	122.51596705625357	11.0	180.30909090909088	177.0
412761360	1441067951	31.27339367965483	122.51596763407927	11.0	180.29090909090908	177.0
412761360	1441067952	31.273336887340353	122.51596820989903	11.0	180.27272727272728	177.0
412761360	1441067953	31.27328004756088	122.51596875905683	11.0	180.25454545454545	177.0
412761360	1441067954	31.273223435973158	122.51596925689681	11.0	180.23636363636362	177.0
412761360	1441067955	31.273167328233942	122.51596967876311	11.0	180.21818181818182	177.0
412761360	1441067956	31.273112000000005	122.51597000000001	11.0	180.2	177.0
412761360	1441067957	31.273057666693187	122.51597020369827	11.0	180.17999999999998	176.9
412761360	1441067958	31.273004302795563	122.51597030393485	11.0	180.16	176.79999999999998
412761360	1441067959	31.272951822554273	122.51597032253311	11.0	180.14	176.7
412761360	1441067960	31.272900140216418	122.51597028131638	11.0	180.12	176.6
412761360	1441067961	31.272849170029122	122.5159702021079	11.0	180.1	176.5
412761360	1441067962	31.272798826239505	122.51597010673088	11.0	180.07999999999998	176.4
412761360	1441067963	31.272749023094676	122.51597001700847	11.0	180.06	176.3
412761360	1441067964	31.272699674841746	122.51596995476385	11.0	180.04	176.20000000000002
412761360	1441067965	31.272650695727823	122.51596994182	11.0	180.02	176.1
412761360	1441067966	31.272601999999985	122.51597000000001	11.0	180.0	176.0
412761360	1441067967	31.27255351317021	122.51597014719252	11.0	179.95641025641027	175.97435897435895
412761360	1441067968	31.27250520580967	122.51597038554901	11.0	179.9128205128205	175.94871794871796
412761360	1441067969	31.27245705975445	122.51597071328666	11.0	179.86923076923077	175.9230769230769
412761360	1441067970	31.272409056840605	122.51597112862265	11.0	179.82564102564103	175.8974358974359
412761360	1441067971	31.27236117890417	122.51597162977416	11.0	179.7820512820513	175.87179487179486
412761360	1441067972	31.272313407781198	122.51597221495837	11.0	179.73846153846154	175.84615384615384
412761360	1441067973	31.27226572530776	122.51597288239245	11.0	179.6948717948718	175.82051282051282
412761360	1441067974	31.27221811331988	122.51597363029364	11.0	179.65128205128204	175.7948717948718
412761360	1441067975	31.27217055365362	122.51597445687909	11.0	179.6076923076923	175.76923076923075
412761360	1441067976	31.27212302814503	122.51597536036603	11.0	179.56410256410254	175.74358974358975
412761360	1441067977	31.272075518630153	122.51597633897164	11.0	179.52051282051283	175.7179487179487
412761360	1441067978	31.27202800694504	122.51597739091314	11.0	179.47692307692307	175.6923076923077
412761360	1441067979	31.271980474925737	122.51597851440769	11.0	179.43333333333334	175.66666666666666
412761360	1441067980	31.27193290440829	122.51597970767254	11.0	179.3897435897436	175.64102564102564
412761360	1441067981	31.271885277228737	122.51598096892491	11.0	179.34615384615384	175.6153846153846
412761360	1441067982	31.27183757522314	122.51598229638198	11.0	179.3025641025641	175.5897435897436
412761360	1441067983	31.271789780227532	122.51598368826097	11.0	179.25897435897434	175.56410256410257
412761360	1441067984	31.27174187407797	122.51598514277909	11.0	179.21538461538464	175.53846153846155
412761360	1441067985	31.27169383861048	122.51598665815358	11.0	179.17179487179487	175.5128205128205
412761360	1441067986	31.271645655661104	122.51598823260163	11.0	179.12820512820514	175.4871794871795
412761360	1441067987	31.27159730706592	122.51598986434047	11.0	179.08461538461538	175.46153846153845
412761360	1441067988	31.271548774660914	122.5159915515873	11.0	179.04102564102564	175.43589743589743
412761360	1441067989	31.27150004028218	122.51599329255937	11.0	178.99743589743588	175.4102564102564
412761360	1441067990	31.27145108576572	122.5159950854739	11.0	178.95384615384614	175.3846153846154
412761360	1441067991	31.271401892947598	122.5159969285481	11.0	178.9102564102564	175.35897435897436
412761360	1441067992	31.271352443663847	122.51599881999923	11.0	178.86666666666667	175.33333333333334
412761360	1441067993	31.271302719750494	122.51600075804444	11.0	178.82307692307694	175.3076923076923
412761360	1441067994	31.271252703043615	122.51600274090103	11.0	178.77948717948718	175.2820512820513
412761360	1441067995	31.2712023753792	122.51600476678618	11.0	178.73589743589744	175.25641025641025
412761360	1441067996	31.27115171859332	122.51600683391713	11.0	178.69230769230768	175.23076923076925
412761360	1441067997	31.27110071452199	122.51600894051114	11.0	178.64871794871797	175.2051282051282
412761360	1441067998	31.27104934500127	122.51601108478539	11.0	178.6051282051282	175.17948717948718
412761360	1441067999	31.270997591867186	122.51601326495715	11.0	178.56153846153848	175.15384615384616
412761360	1441068000	31.270945436955778	122.51601547924362	11.0	178.5179487179487	175.12820512820514
412761360	1441068001	31.27089286210307	122.51601772586206	11.0	178.47435897435898	175.1025641025641
412761360	1441068002	31.270839849145105	122.51602000302967	11.0	178.43076923076922	175.0769230769231
412761360	1441068003	31.27078637991791	122.51602230896373	11.0	178.38717948717948	175.05128205128204
412761360	1441068004	31.270732436257532	122.51602464188142	11.0	178.34358974358975	175.02564102564105
412761360	1441068005	31.270677999999997	122.51602700000001	11.0	178.3	175.0
412761360	1441068006	31.2706230766516	122.51602937996442	10.99090909090909	178.25454545454545	175.0909090909091
412761360	1441068007	31.270567766399786	122.5160317721305	10.981818181818182	178.20909090909092	175.1818181818182
412761360	1441068008	31.270512193102203	122.51603416528175	10.972727272727273	178.16363636363636	175.27272727272728
412761360	1441068009	31.270456480616588	122.51603654820181	10.963636363636363	178.11818181818182	175.36363636363637
412761360	1441068010	31.27040075280064	122.51603890967434	10.954545454545455	178.0727272727273	175.45454545454544
412761360	1441068011	31.27034513351207	122.51604123848298	10.945454545454545	178.02727272727273	175.54545454545456
412761360	1441068012	31.27028974660857	122.51604352341148	10.936363636363637	177.9818181818182	175.63636363636363
412761360	1441068013	31.270234715947883	122.51604575324359	10.927272727272728	177.93636363636364	175.72727272727272
412761360	1441068014	31.270180165387742	122.51604791676314	10.918181818181818	177.8909090909091	175.8181818181818
412761360	1441068015	31.27012621878587	122.516050002754	10.90909090909091	177.84545454545457	175.9090909090909
412761360	1441068016	31.27007299999999	122.516052	10.9	177.8	176.0
412761360	1441068017	31.27002059179715	122.51605390266117	10.9	177.81	176.0
412761360	1441068018	31.26996891258145	122.51605572640173	10.9	177.82000000000002	176.0
412761360	1441068019	31.2699178396663	122.5160574922619	10.9	177.83	176.0
412761360	1441068020	31.269867250365095	122.51605922128188	10.9	177.84	176.0
412761360	1441068021	31.26981702199123	122.51606093450175	10.9	177.85	176.0
412761360	1441068022	31.269767031858073	122.51606265296164	10.9	177.86	176.0
412761360	1441068023	31.269717157278997	122.51606439770147	10.9	177.87	176.0
412761360	1441068024	31.269667275567386	122.5160661897612	10.9	177.88	176.0
412761360	1441068025	31.269617264036597	122.51606805018079	10.9	177.89000000000001	176.0
412761360	1441068026	31.269567000000002	122.51607	10.9	177.9	176.0
412761360	1441068027	31.269516386876923	122.51607205572441	10.9	177.90333333333334	176.0
412761360	1441068028	31.26946543251076	122.51607421572288	10.9	177.90666666666667	176.0
412761360	1441068029	31.269414170850837	122.51607647383	10.9	177.91	176.0
412761360	1441068030	31.269362635846548	122.5160788238804	10.9	177.91333333333333	176.0
412761360	1441068031	31.269310861447234	122.51608125970878	10.9	177.91666666666669	176.0
412761360	1441068032	31.26925888160226	122.5160837751498	10.9	177.92	176.0
412761360	1441068033	31.269206730260983	122.51608636403813	10.9	177.92333333333332	176.0
412761360	1441068034	31.26915444137277	122.5160890202085	10.9	177.92666666666668	176.0
412761360	1441068035	31.269102048887035	122.51609173749564	10.9	177.93	176.0
412761360	1441068036	31.269049586753066	122.5160945097343	10.9	177.93333333333334	176.0
412761360	1441068037	31.268997088920305	122.51609733075924	10.9	177.93666666666667	176.0
412761360	1441068038	31.268944589338094	122.51610019440523	10.9	177.94	176.0
412761360	1441068039	31.268892121955815	122.5161030945071	10.9	177.94333333333333	176.0
412761360	1441068040	31.268839720722855	122.51610602489963	10.9	177.9466666666667	176.0
412761360	1441068041	31.268787419588566	122.51610897941771	10.9	177.95	176.0
412761360	1441068042	31.268735252502346	122.51611195189615	10.9	177.95333333333332	176.0
412761360	1441068043	31.26868325341359	122.51611493616987	10.9	177.95666666666668	176.0
412761360	1441068044	31.268631456271663	122.51611792607373	10.9	177.96	176.0
412761360	1441068045	31.268579895025947	122.51612091544268	10.9	177.9633333333333	176.0
412761360	1441068046	31.268528603625853	122.51612389811164	10.9	177.96666666666667	176.0
412761360	1441068047	31.26847761602075	122.51612686791555	10.9	177.97	176.0
412761360	1441068048	31.268426966160046	122.51612981868941	10.9	177.97333333333333	176.0
412761360	1441068049	31.268376687993122	122.51613274426815	10.9	177.97666666666666	176.0
412761360	1441068050	31.268326815469372	122.51613563848686	10.9	177.98	176.0
412761360	1441068051	31.26827738253821	122.51613849518048	10.9	177.98333333333332	176.0
412761360	1441068052	31.268228423149022	122.51614130818415	10.9	177.98666666666668	176.0
412761360	1441068053	31.268179971251215	122.51614407133283	10.9	177.99	176.0
412761360	1441068054	31.26813206079416	122.51614677846163	10.9	177.9933333333333	176.0
412761360	1441068055	31.268084725727302	122.51614942340566	10.9	177.99666666666667	176.0
412761360	1441068056	31.26803800000001	122.51615200000002	10.9	178.0	176.0
412761360	1441068057	31.267991889454187	122.51615450331929	10.9	178.0	176.11111111111111
412761360	1441068058	31.26794628750162	122.51615693339613	10.9	178.0	176.2222222222222
412761360	1441068059	31.267901059446512	122.51615929150263	10.9	178.0	176.33333333333331
412761360	1441068060	31.267856070593126	122.5161615789109	10.9	178.0	176.44444444444443
412761360	1441068061	31.267811186245684	122.51616379689294	10.9	178.0	176.55555555555557
412761360	1441068062	31.267766271708442	122.51616594672086	10.9	178.0	176.66666666666669
412761360	1441068063	31.267721192285585	122.51616802966669	10.9	178.0	176.7777777777778
412761360	1441068064	31.267675813281368	122.5161700470024	10.9	178.0	176.88888888888889
412761360	1441068065	31.267629999999993	122.516172	10.9	178.0	177.0
412761360	1441068066	31.267583643442535	122.51617388987174	10.9	178.03589743589745	177.02564102564105
412761360	1441068067	31.26753673739741	122.516175717591	10.9	178.07179487179485	177.05128205128204
412761360	1441068068	31.267489301349933	122.51617748407142	10.9	178.1076923076923	177.0769230769231
412761360	1441068069	31.267441354785383	122.51617919022671	10.9	178.14358974358976	177.1025641025641
412761360	1441068070	31.267392917189035	122.51618083697045	10.9	178.17948717948715	177.12820512820514
412761360	1441068071	31.26734400804622	122.51618242521637	10.9	178.2153846153846	177.15384615384616
412761360	1441068072	31.26729464684218	122.51618395587809	10.9	178.25128205128206	177.17948717948718
412761360	1441068073	31.26724485306224	122.51618542986931	10.9	178.2871794871795	177.2051282051282
412761360	1441068074	31.267194646191673	122.51618684810366	10.9	178.3230769230769	177.23076923076925
412761360	1441068075	31.26714404571577	122.51618821149484	10.9	178.35897435897436	177.25641025641025
412761360	1441068076	31.267093071119838	122.51618952095649	10.9	178.39487179487182	177.2820512820513
412761360	1441068077	31.26704174188917	122.51619077740229	10.9	178.43076923076922	177.3076923076923
412761360	1441068078	31.266990077509025	122.51619198174592	10.9	178.46666666666667	177.33333333333334
412761360	1441068079	31.266938097464745	122.51619313490103	10.9	178.50256410256412	177.35897435897436
412761360	1441068080	31.26688582124159	122.51619423778129	10.9	178.53846153846152	177.3846153846154
412761360	1441068081	31.266833268324874	122.51619529130042	10.9	178.57435897435897	177.4102564102564
412761360	1441068082	31.26678045819987	122.51619629637203	10.9	178.61025641025643	177.43589743589743
412761360	1441068083	31.266727410351887	122.51619725390982	10.9	178.64615384615385	177.46153846153845
412761360	1441068084	31.266674144266226	122.51619816482749	10.9	178.68205128205128	177.4871794871795
412761360	1441068085	31.26662067942818	122.51619903003865	10.9	178.71794871794873	177.5128205128205
412761360	1441068086	31.26656703532304	122.51619985045701	10.9	178.75384615384618	177.53846153846155
412761360	1441068087	31.266513231436086	122.51620062699622	10.9	178.78974358974358	177.56410256410257
412761360	1441068088	31.26645928725267	122.51620136057	10.9	178.82564102564103	177.5897435897436
412761360	1441068089	31.266405222258037	122.51620205209197	10.9	178.8615384615385	177.6153846153846
412761360	1441068090	31.266351055937523	122.51620270247581	10.9	178.89743589743588	177.64102564102564
412761360	1441068091	31.2662968077764	122.5162033126352	10.9	178.93333333333334	177.66666666666666
412761360	1441068092	31.26624249725998	122.5162038834838	10.9	178.9692307692308	177.6923076923077
412761360	1441068093	31.266188143873567	122.51620441593529	10.9	179.00512820512822	177.7179487179487
412761360	1441068094	31.26613376710246	122.51620491090334	10.9	179.04102564102564	177.74358974358975
412761360	1441068095	31.26607938643196	122.5162053693016	10.9	179.0769230769231	177.76923076923075
412761360	1441068096	31.266025021347378	122.51620579204375	10.9	179.11282051282052	177.7948717948718
412761360	1441068097	31.265970691333997	122.51620618004344	10.9	179.14871794871794	177.82051282051282
412761360	1441068098	31.265916415877147	122.51620653421433	10.9	179.1846153846154	177.84615384615384
412761360	1441068099	31.26586221446211	122.5162068554701	10.9	179.22051282051285	177.87179487179486
412761360	1441068100	31.265808106574212	122.5162071447244	10.9	179.25641025641025	177.8974358974359
412761360	1441068101	31.265754111698744	122.51620740289086	10.9	179.2923076923077	177.9230769230769
412761360	1441068102	31.26570024932101	122.5162076308832	10.9	179.32820512820516	177.94871794871796
412761360	1441068103	31.265646538926326	122.51620782961501	10.9	179.36410256410258	177.97435897435895
412761360	1441068104	31.265593000000006	122.516208	10.9	179.4	178.0
412761360	1441068105	31.265539660129146	122.51620814227695	10.9	179.4416666666667	177.91666666666669
412761360	1441068106	31.265486579308135	122.51620825398524	10.9	179.48333333333332	177.83333333333334
412761360	1441068107	31.265433825633156	122.51620833198946	10.9	179.525	177.75
412761360	1441068108	31.26538146720036	122.51620837315416	10.9	179.56666666666666	177.66666666666666
412761360	1441068109	31.265329572105962	122.51620837434392	10.9	179.60833333333335	177.58333333333334
412761360	1441068110	31.265278208446137	122.51620833242333	10.9	179.65000000000003	177.5
412761360	1441068111	31.265227444317073	122.51620824425699	10.9	179.69166666666666	177.41666666666666
412761360	1441068112	31.26517734781498	122.51620810670947	10.9	179.73333333333335	177.33333333333334
412761360	1441068113	31.265127987036028	122.51620791664543	10.9	179.775	177.25000000000003
412761360	1441068114	31.26507943007641	122.51620767092942	10.9	179.81666666666666	177.16666666666669
412761360	1441068115	31.265031745032342	122.51620736642606	10.9	179.85833333333332	177.08333333333331
412761360	1441068116	31.264984999999992	122.51620700000001	10.9	179.9	177.0
412761360	1441068117	31.264939207065854	122.51620657208471	10.9	179.91111111111113	177.0
412761360	1441068118	31.26489415427733	122.51620609738914	10.9	179.92222222222225	177.0
412761360	1441068119	31.264849573672123	122.51620559419104	10.9	179.93333333333334	177.0
412761360	1441068120	31.264805197287913	122.51620508076817	10.9	179.94444444444446	177.0
412761360	1441068121	31.264760757162364	122.5162045753982	10.9	179.95555555555555	177.0
412761360	1441068122	31.264715985333158	122.51620409635879	10.9	179.96666666666667	177.0
412761360	1441068123	31.264670613837907	122.51620366192759	10.9	179.97777777777776	177.0
412761360	1441068124	31.264624374714323	122.51620329038214	10.9	179.98888888888888	177.0
412761360	1441068125	31.264577000000003	122.516203	10.9	180.0	177.0
412761360	1441068126	31.264528289948956	122.51620280527725	10.9	179.96190476190478	177.0
412761360	1441068127	31.264478317680652	122.51620270558392	10.9	179.92380952380952	177.0
412761360	1441068128	31.264427224530934	122.51620269650876	10.9	179.8857142857143	177.0
412761360	1441068129	31.26437515183565	122.51620277364042	10.9	179.84761904761905	177.0
412761360	1441068130	31.26432224093066	122.51620293256752	10.9	179.80952380952382	177.0
412761360	1441068131	31.2642686331518	122.51620316887882	10.9	179.77142857142857	177.0
412761360	1441068132	31.26421446983492	122.51620347816295	10.9	179.73333333333335	177.0
412761360	1441068133	31.264159892315917	122.51620385600864	10.9	179.6952380952381	177.0
412761360	1441068134	31.26410504193062	122.51620429800465	10.9	179.65714285714287	177.0
412761360	1441068135	31.264050060014934	122.5162047997397	10.9	179.61904761904762	177.0
412761360	1441068136	31.26399508790472	122.51620535680253	10.9	179.5809523809524	177.0
412761360	1441068137	31.263940266935855	122.51620596478195	10.9	179.54285714285714	177.0
412761360	1441068138	31.263885738444227	122.51620661926671	10.9	179.50476190476192	177.0
412761360	1441068139	31.26383164376574	122.51620731584568	10.9	179.46666666666667	177.0
412761360	1441068140	31.263778124236286	122.51620805010764	10.9	179.42857142857144	177.0
412761360	1441068141	31.26372532119176	122.51620881764148	10.9	179.3904761904762	177.0
412761360	1441068142	31.26367337596808	122.51620961403606	10.9	179.35238095238094	177.0
412761360	1441068143	31.263622429901147	122.51621043488028	10.9	179.3142857142857	177.0
412761360	1441068144	31.263572624326866	122.51621127576307	10.9	179.27619047619046	177.0
412761360	1441068145	31.263524100581186	122.51621213227331	10.9	179.2380952380952	177.0
412761360	1441068146	31.263477000000005	122.516213	10.9	179.2	177.0
412761360	1441068147	31.263431371384833	122.51621387372764	10.9	179.2	177.0
412761360	1441068148	31.263386893399446	122.51621474502281	10.9	179.2	177.0
412761360	1441068149	31.263343152173213	122.5162156046477	10.9	179.2	177.0
412761360	1441068150	31.263299733835446	122.51621644336443	10.9	179.2	177.0
412761360	1441068151	31.2632562245155	122.51621725193513	10.9	179.2	177.0
412761360	1441068152	31.263212210342687	122.51621802112193	10.9	179.2	177.0
412761360	1441068153	31.26316727744631	122.51621874168693	10.9	179.2	177.0
412761360	1441068154	31.263121011955644	122.51621940439226	10.9	179.2	177.0
412761360	1441068155	31.263072999999995	122.51622	10.9	179.2	177.0
412761360	1441068156	31.263022945488647	122.51622052341864	10.9	179.23636363636365	176.90909090909093
412761360	1441068157	31.26297102345106	122.51622098614207	10.9	179.27272727272725	176.8181818181818
412761360	1441068158	31.262917526696736	122.5162214038105	10.9	179.3090909090909	176.72727272727272
412761360	1441068159	31.262862748035115	122.5162217920642	10.9	179.34545454545454	176.63636363636365
412761360	1441068160	31.26280698027576	122.51622216654329	10.9	179.38181818181818	176.54545454545453
412761360	1441068161	31.262750516228145	122.516222542888	10.9	179.4181818181818	176.45454545454547
412761360	1441068162	31.262693648701806	122.51622293673844	10.9	179.45454545454544	176.36363636363635
412761360	1441068163	31.262636670506286	122.51622336373478	10.9	179.4909090909091	176.27272727272728
412761360	1441068164	31.262579874451095	122.5162238395171	10.9	179.52727272727273	176.1818181818182
412761360	1441068165	31.262523553345808	122.51622437972547	10.9	179.56363636363636	176.09090909090907
412761360	1441068166	31.26246799999999	122.51622499999999	10.9	179.6	176.0
412761360	1441068167	31.262413455111766	122.5162257099335	10.9	179.56	176.0
412761360	1441068168	31.26235995093365	122.51622649492995	10.9	179.52	176.0
412761360	1441068169	31.26230746760669	122.51622733434625	10.9	179.48000000000002	176.0
412761360	1441068170	31.262255985271956	122.51622820753927	10.9	179.44	176.0
412761360	1441068171	31.262205484070513	122.51622909386595	10.9	179.39999999999998	176.0
412761360	1441068172	31.26215594414342	122.51622997268325	10.9	179.35999999999999	176.0
412761360	1441068173	31.262107345631776	122.51623082334825	10.9	179.32	176.0
412761360	1441068174	31.262059668676606	122.51623162521797	10.9	179.28	176.0
412761360	1441068175	31.26201289341898	122.5162323576495	10.9	179.24	176.0
412761360	1441068176	31.261967	122.516233	10.9	179.2	176.0
412761360	1441068177	31.261921933766118	122.51623353941618	10.9	179.22222222222223	176.11111111111111
412761360	1441068178	31.26187750088559	122.51623399420288	10.9	179.24444444444444	176.2222222222222
412761360	1441068179	31.26183347273201	122.51623439045441	10.9	179.26666666666668	176.33333333333331
412761360	1441068180	31.26178962067906	122.51623475426506	10.9	179.2888888888889	176.44444444444443
412761360	1441068181	31.26174571610034	122.51623511172903	10.9	179.3111111111111	176.55555555555557
412761360	1441068182	31.261701530369457	122.51623548894042	10.9	179.33333333333334	176.66666666666669
412761360	1441068183	31.261656834860045	122.5162359119934	10.9	179.35555555555558	176.7777777777778
412761360	1441068184	31.26161140094569	122.51623640698193	10.9	179.37777777777777	176.88888888888889
412761360	1441068185	31.261565	122.51623700000002	10.9	179.4	177.0
412761360	1441068186	31.261517466162637	122.51623770946752	10.9	179.38333333333333	177.0
412761360	1441068187	31.261468884637658	122.51623852310814	10.9	179.36666666666667	177.0
412761360	1441068188	31.26141940339519	122.5162394209716	10.9	179.35000000000002	177.0
412761360	1441068189	31.261369170405356	122.51624038310771	10.9	179.33333333333334	177.0
412761360	1441068190	31.261318333638318	122.51624138956626	10.9	179.31666666666666	177.0
412761360	1441068191	31.261267041064198	122.51624242039708	10.9	179.29999999999998	177.0
412761360	1441068192	31.26121544065317	122.51624345565014	10.9	179.28333333333333	177.0
412761360	1441068193	31.26116368037538	122.51624447537544	10.9	179.26666666666668	177.0
412761360	1441068194	31.261111908200995	122.51624545962295	10.9	179.25	177.0
412761360	1441068195	31.261060272100174	122.51624638844278	10.9	179.23333333333335	177.0
412761360	1441068196	31.261008920043118	122.51624724188508	10.9	179.21666666666667	177.0
412761360	1441068197	31.26095799999999	122.516248	10.9	179.2	177.0
412761360	1441068198	31.260907621532287	122.51624864702124	10.9	179.23333333333332	177.0
412761360	1441068199	31.2608577405666	122.51624918391613	10.9	179.26666666666668	177.0
412761360	1441068200	31.260808274620874	122.51624961583535	10.9	179.29999999999998	177.0
412761360	1441068201	31.260759141212997	122.51624994792965	10.9	179.33333333333334	177.0
412761360	1441068202	31.26071025786088	122.51625018534975	10.9	179.36666666666667	177.0
412761360	1441068203	31.260661542082424	122.5162503332463	10.9	179.4	177.0
412761360	1441068204	31.260612911395544	122.51625039676999	10.9	179.43333333333334	177.0
412761360	1441068205	31.26056428331813	122.51625038107149	10.9	179.46666666666667	177.0
412761360	1441068206	31.260515575368064	122.51625029130138	10.9	179.5	177.0
412761360	1441068207	31.260466705063255	122.51625013261035	10.9	179.53333333333333	177.0
412761360	1441068208	31.260417589921587	122.516249910149	10.9	179.56666666666666	177.0
412761360	1441068209	31.26036814746094	122.5162496290679	10.9	179.6	177.0
412761360	1441068210	31.260318295199212	122.51624929451772	10.9	179.63333333333335	177.0
412761360	1441068211	31.260267950654278	122.51624891164899	10.9	179.66666666666666	177.0
412761360	1441068212	31.260217031344016	122.5162484856123	10.9	179.70000000000002	177.0
412761360	1441068213	31.260165454786293	122.5162480215582	10.9	179.73333333333335	177.0
412761360	1441068214	31.260113138499005	122.51624752463727	10.9	179.76666666666668	177.0
412761360	1441068215	31.26006	122.516247	10.9	179.8	177.0
412761360	1441068216	31.260005994657902	122.51624645214127	10.9	179.86363636363637	177.0
412761360	1441068217	31.259951229244322	122.51624588293295	10.9	179.92727272727274	177.0
412761360	1441068218	31.259895848381678	122.51624529359125	10.9	179.9909090909091	177.0
412761360	1441068219	31.2598399966923	122.51624468533241	10.9	180.05454545454546	177.0
412761360	1441068220	31.259783818798603	122.51624405937258	10.9	180.11818181818182	177.0
412761360	1441068221	31.259727459322978	122.51624341692796	10.9	180.1818181818182	177.0
412761360	1441068222	31.25967106288783	122.51624275921478	10.9	180.24545454545455	177.0
412761360	1441068223	31.25961477411555	122.51624208744919	10.9	180.3090909090909	177.0
412761360	1441068224	31.259558737628534	122.51624140284741	10.9	180.37272727272727	177.0
412761360	1441068225	31.25950309804922	122.51624070662562	10.9	180.43636363636364	177.0
412761360	1441068226	31.259447999999995	122.51624000000001	10.9	180.5	177.0
412761360	1441068227	31.2593935714827	122.51623928455767	10.89	180.54	176.9
412761360	1441068228	31.259339874016785	122.51623856336931	10.88	180.57999999999998	176.79999999999998
412761360	1441068229	31.259286952501075	122.51623783987658	10.870000000000001	180.62	176.7
412761360	1441068230	31.259234851834414	122.51623711752109	10.860000000000001	180.66	176.6
412761360	1441068231	31.259183616915664	122.51623639974444	10.850000000000001	180.70000000000002	176.5
412761360	1441068232	31.259133292643646	122.51623568998826	10.84	180.74	176.4
412761360	1441068233	31.25908392391723	122.51623499169416	10.83	180.78	176.3
412761360	1441068234	31.259035555635254	122.51623430830367	10.82	180.82000000000002	176.20000000000002
412761360	1441068235	31.258988232696552	122.51623364325843	10.81	180.86	176.1
412761360	1441068236	31.258942000000005	122.516233	10.8	180.9	176.0
412761360	1441068237	31.258896841573467	122.51623238367237	10.8	180.8888888888889	176.0
412761360	1441068238	31.25885249796096	122.51623180622923	10.8	180.8777777777778	176.0
412761360	1441068239	31.258808648835522	122.51623128132664	10.8	180.8666666666667	176.0
412761360	1441068240	31.258764973870175	122.51623082262068	10.8	180.85555555555558	176.0
412761360	1441068241	31.258721152737927	122.51623044376737	10.8	180.84444444444446	176.0
412761360	1441068242	31.2586768651118	122.51623015842269	10.8	180.83333333333334	176.0
412761360	1441068243	31.258631790664772	122.51622998024261	10.8	180.82222222222225	176.0
412761360	1441068244	31.258585609069847	122.51622992288308	10.8	180.81111111111113	176.0
412761360	1441068245	31.258537999999998	122.51623	10.8	180.80000000000004	176.0
412761360	1441068246	31.25848875380582	122.51623022155397	10.8	180.71666666666667	175.91666666666666
412761360	1441068247	31.25843810354833	122.51623058272483	10.8	180.63333333333335	175.83333333333334
412761360	1441068248	31.258386392966163	122.51623107499725	10.8	180.55	175.75
412761360	1441068249	31.258333965798005	122.51623168985584	10.8	180.4666666666667	175.66666666666666
412761360	1441068250	31.258281165782538	122.51623241878536	10.8	180.38333333333335	175.58333333333331
412761360	1441068251	31.258228336658412	122.51623325327047	10.8	180.30000000000004	175.5
412761360	1441068252	31.25817582216435	122.516234184796	10.8	180.2166666666667	175.41666666666669
412761360	1441068253	31.258123966039058	122.51623520484677	10.8	180.13333333333335	175.33333333333334
412761360	1441068254	31.25807311202124	122.51623630490761	10.8	180.05	175.25
412761360	1441068255	31.258023603849626	122.51623747646344	10.8	179.96666666666667	175.16666666666666
412761360	1441068256	31.257975785262968	122.51623871099923	10.8	179.88333333333335	175.08333333333334
412761360	1441068257	31.25793000000001	122.51624000000001	10.8	179.8	175.0
412761360	1441068258	31.257886485930904	122.51624133618392	10.8	179.75555555555556	175.0
412761360	1441068259	31.257845057451306	122.5162427172017	10.8	179.71111111111114	175.0
412761360	1441068260	31.257805423088268	122.51624414193711	10.8	179.66666666666666	175.0
412761360	1441068261	31.257767291368843	122.51624560927392	10.8	179.62222222222223	175.0
412761360	1441068262	31.257730370820045	122.5162471180959	10.8	179.57777777777778	175.0
412761360	1441068263	31.25769436996892	122.51624866728682	10.8	179.53333333333336	175.0
412761360	1441068264	31.25765899734245	122.51625025573033	10.8	179.48888888888888	175.0
412761360	1441068265	31.25762396146768	122.51625188231017	10.8	179.44444444444446	175.0
412761360	1441068266	31.257588970871602	122.51625354591	10.8	179.4	175.0
412761360	1441068267	31.257553734081206	122.51625524541345	10.8	179.35555555555558	175.0
412761360	1441068268	31.257517959623485	122.51625697970414	10.8	179.31111111111113	175.0
412761360	1441068269	31.257481356025423	122.51625874766569	10.8	179.26666666666668	175.0
412761360	1441068270	31.257443631813995	122.5162605481816	10.8	179.22222222222223	175.0
412761360	1441068271	31.25740449551617	122.51626238013552	10.8	179.1777777777778	175.0
412761360	1441068272	31.257363655658907	122.51626424241083	10.8	179.13333333333335	175.0
412761360	1441068273	31.257320820769174	122.51626613389105	10.8	179.08888888888887	175.0
412761360	1441068274	31.25727569937389	122.51626805345964	10.8	179.04444444444445	175.0
412761360	1441068275	31.257227999999994	122.51626999999999	10.8	179.0	175.0
412761360	1441068276	31.257177517817187	122.51627197216541	10.8	178.9857142857143	175.04761904761907
412761360	1441068277	31.257124394566215	122.51627396768903	10.8	178.9714285714286	175.0952380952381
412761360	1441068278	31.257068858630632	122.51627598407397	10.8	178.95714285714286	175.14285714285717
412761360	1441068279	31.257011138393985	122.51627801882329	10.8	178.94285714285715	175.19047619047618
412761360	1441068280	31.256951462239815	122.5162800694402	10.8	178.92857142857144	175.23809523809524
412761360	1441068281	31.256890058551683	122.51628213342785	10.8	178.91428571428574	175.28571428571428
412761360	1441068282	31.256827155713143	122.51628420828949	10.8	178.9	175.33333333333334
412761360	1441068283	31.25676298210779	122.51628629152833	10.8	178.88571428571427	175.38095238095238
412761360	1441068284	31.256697766119196	122.51628838064765	10.8	178.87142857142857	175.42857142857142
412761360	1441068285	31.25663173613095	122.51629047315076	10.8	178.85714285714286	175.47619047619048
412761360	1441068286	31.256565120526645	122.51629256654107	10.8	178.84285714285716	175.52380952380952
412761360	1441068287	31.256498147689918	122.51629465832188	10.8	178.82857142857145	175.57142857142858
412761360	1441068288	31.256431046004355	122.51629674599668	10.8	178.81428571428575	175.6190476190476
412761360	1441068289	31.256364043853612	122.51629882706888	10.8	178.8	175.66666666666666
412761360	1441068290	31.2562973696213	122.51630089904201	10.8	178.78571428571428	175.71428571428572
412761360	1441068291	31.256231251691105	122.51630295941956	10.8	178.77142857142857	175.76190476190476
412761360	1441068292	31.256165918446666	122.51630500570514	10.8	178.75714285714287	175.80952380952382
412761360	1441068293	31.25610159827166	122.5163070354023	10.8	178.74285714285716	175.85714285714283
412761360	1441068294	31.256038519549744	122.51630904601474	10.8	178.72857142857143	175.9047619047619
412761360	1441068295	31.25597691066462	122.51631103504606	10.8	178.71428571428572	175.95238095238093
412761360	1441068296	31.255916999999997	122.51631299999998	10.8	178.70000000000002	176.0
412761360	1441068297	31.255858957346263	122.51631493845787	10.8	178.68571428571428	176.04761904761907
412761360	1441068298	31.255802718120666	122.51631684831152	10.8	178.67142857142858	176.09523809523807
412761360	1441068299	31.255748159147153	122.51631872753033	10.8	178.65714285714284	176.14285714285714
412761360	1441068300	31.255695157249672	122.51632057408382	10.8	178.64285714285714	176.19047619047618
412761360	1441068301	31.255643589252156	122.51632238594132	10.8	178.62857142857143	176.23809523809524
412761360	1441068302	31.255593331978517	122.51632416107222	10.8	178.61428571428573	176.28571428571428
412761360	1441068303	31.25554426225269	122.51632589744595	10.8	178.60000000000002	176.33333333333331
412761360	1441068304	31.255496256898603	122.51632759303185	10.8	178.5857142857143	176.38095238095238
412761360	1441068305	31.255449192740166	122.51632924579927	10.8	178.57142857142856	176.42857142857144
412761360	1441068306	31.255402946601297	122.51633085371755	10.8	178.55714285714285	176.47619047619048
412761360	1441068307	31.255357395305897	122.51633241475605	10.8	178.54285714285714	176.52380952380952
412761360	1441068308	31.255312415677864	122.51633392688409	10.8	178.52857142857144	176.57142857142856
412761360	1441068309	31.255267884541105	122.51633538807096	10.8	178.51428571428573	176.61904761904762
412761360	1441068310	31.25522367871953	122.51633679628598	10.8	178.5	176.66666666666669
412761360	1441068311	31.255179675037024	122.5163381494985	10.8	178.4857142857143	176.71428571428572
412761360	1441068312	31.25513575031746	122.51633944567773	10.8	178.47142857142856	176.76190476190476
412761360	1441068313	31.255091781384763	122.51634068279303	10.8	178.45714285714286	176.80952380952382
412761360	1441068314	31.255047645062763	122.5163418588136	10.8	178.44285714285715	176.85714285714286
412761360	1441068315	31.25500321817541	122.5163429717088	10.8	178.42857142857142	176.90476190476193
412761360	1441068316	31.25495837754653	122.51634401944783	10.8	178.4142857142857	176.95238095238096
412761360	1441068317	31.254913000000002	122.51634500000002	10.8	178.4	177.0
412761360	1441068318	31.2548669882564	122.51634591153245	10.8	178.4611111111111	177.05555555555557
412761360	1441068319	31.254820348623095	122.51634675300384	10.8	178.5222222222222	177.11111111111111
412761360	1441068320	31.254773113304108	122.51634752357069	10.8	178.58333333333334	177.16666666666669
412761360	1441068321	31.254725314503524	122.51634822238957	10.8	178.64444444444445	177.22222222222223
412761360	1441068322	31.2546769844254	122.51634884861706	10.8	178.70555555555555	177.27777777777777
412761360	1441068323	31.254628155273764	122.5163494014097	10.8	178.76666666666668	177.33333333333334
412761360	1441068324	31.254578859252717	122.51634987992405	10.8	178.82777777777778	177.38888888888889
412761360	1441068325	31.25452912856628	122.51635028331673	10.8	178.8888888888889	177.44444444444446
412761360	1441068326	31.25447899541854	122.51635061074427	10.8	178.95000000000002	177.5
412761360	1441068327	31.25442849201354	122.51635086136326	10.8	179.0111111111111	177.55555555555554
412761360	1441068328	31.254377650555355	122.51635103433033	10.8	179.07222222222222	177.61111111111111
412761360	1441068329	31.25432650324803	122.51635112880207	10.8	179.13333333333333	177.66666666666666
412761360	1441068330	31.254275082295656	122.51635114393504	10.8	179.19444444444443	177.72222222222223
412761360	1441068331	31.254223419902257	122.51635107888589	10.8	179.25555555555556	177.77777777777777
412761360	1441068332	31.25417154827193	122.51635093281118	10.8	179.31666666666666	177.83333333333334
412761360	1441068333	31.254119499608734	122.51635070486756	10.8	179.37777777777777	177.88888888888889
412761360	1441068334	31.25406730611673	122.51635039421161	10.8	179.4388888888889	177.94444444444443
412761360	1441068335	31.254015	122.51635	10.8	179.5	178.0
412761360	1441068336	31.253962609749507	122.51634952187557	10.8	179.55365853658537	178.0
412761360	1441068337	31.253910149003886	122.51634896142619	10.8	179.60731707317075	178.0
412761360	1441068338	31.253857627688674	122.51634832072597	10.8	179.6609756097561	178.0
412761360	1441068339	31.25380505572941	122.516347601849	10.8	179.71463414634147	178.0
412761360	1441068340	31.25375244305164	122.51634680686944	10.8	179.7682926829268	178.0
412761360	1441068341	31.253699799580897	122.51634593786135	10.8	179.82195121951221	178.0
412761360	1441068342	31.253647135242723	122.5163449968988	10.8	179.87560975609756	178.0
412761360	1441068343	31.25359445996266	122.51634398605593	10.8	179.92926829268293	178.0
412761360	1441068344	31.25354178366626	122.51634290740681	10.8	179.9829268292683	178.0
412761360	1441068345	31.253489116279045	122.5163417630255	10.8	180.03658536585365	178.0
412761360	1441068346	31.25343646772655	122.5163405549861	10.8	180.09024390243903	178.0
412761360	1441068347	31.25338384793436	122.51633928536269	10.8	180.1439024390244	178.0
412761360	1441068348	31.253331266827978	122.5163379562293	10.8	180.19756097560978	178.0
412761360	1441068349	31.253278734332948	122.51633656966004	10.8	180.25121951219512	178.0
412761360	1441068350	31.253226260374824	122.51633512772891	10.8	180.30487804878047	178.0
412761360	1441068351	31.253173854879137	122.51633363251001	10.8	180.35853658536587	178.0
412761360	1441068352	31.25312152777145	122.51633208607737	10.8	180.4121951219512	178.0
412761360	1441068353	31.253069288977287	122.51633049050504	10.8	180.4658536585366	178.0
412761360	1441068354	31.253017148422185	122.51632884786702	10.8	180.51951219512196	178.0
412761360	1441068355	31.25296511603172	122.51632716023738	10.8	180.5731707317073	178.0
412761360	1441068356	31.252913201731406	122.51632542969016	10.8	180.62682926829268	178.0
412761360	1441068357	31.252861415446805	122.5163236582993	10.8	180.68048780487803	178.0
412761360	1441068358	31.25280976710345	122.51632184813889	10.8	180.73414634146343	178.0
412761360	1441068359	31.252758266626895	122.51632000128292	10.8	180.78780487804877	178.0
412761360	1441068360	31.25270692394268	122.51631811980539	10.8	180.84146341463415	178.0
412761360	1441068361	31.25265574897634	122.51631620578031	10.8	180.89512195121952	178.0
412761360	1441068362	31.252604751653447	122.51631426128166	10.8	180.94878048780487	178.0
412761360	1441068363	31.252553941899528	122.51631228838345	10.8	181.00243902439024	178.0
412761360	1441068364	31.252503329640138	122.51631028915962	10.8	181.0560975609756	178.0
412761360	1441068365	31.252452924800817	122.51630826568417	10.8	181.109756097561	178.0
412761360	1441068366	31.252402737307126	122.51630622003108	10.8	181.16341463414633	178.0
412761360	1441068367	31.2523527770846	122.51630415427434	10.8	181.2170731707317	178.0
412761360	1441068368	31.252303054058785	122.51630207048785	10.8	181.27073170731708	178.0
412761360	1441068369	31.25225357815523	122.51629997074562	10.8	181.32439024390243	178.0
412761360	1441068370	31.252204359299498	122.51629785712157	10.8	181.3780487804878	178.0
412761360	1441068371	31.25215540741712	122.51629573168968	10.8	181.43170731707318	178.0
412761360	1441068372	31.25210673243368	122.51629359652385	10.8	181.48536585365855	178.0
412761360	1441068373	31.252058344274687	122.51629145369803	10.8	181.5390243902439	178.0
412761360	1441068374	31.2520102528657	122.51628930528618	10.8	181.59268292682924	178.0
412761360	1441068375	31.2519624681323	122.51628715336219	10.8	181.64634146341464	178.0
412761360	1441068376	31.251914999999986	122.51628500000001	10.8	181.7	178.0
412761360	1441068377	31.251867849142172	122.51628284850241	10.8	181.68421052631578	177.94736842105263
412761360	1441068378	31.25182097922353	122.51628070708774	10.8	181.66842105263157	177.89473684210526
412761360	1441068379	31.251774344656535	122.51627858520318	10.8	181.65263157894736	177.8421052631579
412761360	1441068380	31.251727899853687	122.51627649229594	10.8	181.63684210526316	177.78947368421052
412761360	1441068381	31.251681599227457	122.51627443781317	10.8	181.62105263157895	177.73684210526315
412761360	1441068382	31.25163539719037	122.51627243120203	10.8	181.60526315789474	177.68421052631578
412761360	1441068383	31.251589248154897	122.51627048190966	10.8	181.58947368421053	177.6315789473684
412761360	1441068384	31.251543106533536	122.51626859938315	10.8	181.57368421052632	177.57894736842107
412761360	1441068385	31.25149692673876	122.51626679306966	10.8	181.55789473684212	177.52631578947367
412761360	1441068386	31.251450663183064	122.51626507241625	10.8	181.5421052631579	177.47368421052633
412761360	1441068387	31.25140427027894	122.51626344686996	10.8	181.52631578947367	177.42105263157893
412761360	1441068388	31.251357702438852	122.51626192587793	10.8	181.5105263157895	177.3684210526316
412761360	1441068389	31.2513109140753	122.5162605188871	10.8	181.49473684210525	177.31578947368422
412761360	1441068390	31.251263859600762	122.51625923534456	10.8	181.47894736842107	177.26315789473685
412761360	1441068391	31.251216493427705	122.51625808469728	10.8	181.46315789473684	177.21052631578948
412761360	1441068392	31.251168769968636	122.51625707639224	10.8	181.44736842105266	177.1578947368421
412761360	1441068393	31.25112064363601	122.5162562198764	10.8	181.43157894736842	177.10526315789474
412761360	1441068394	31.25107206884231	122.51625552459669	10.8	181.41578947368424	177.0526315789474
412761360	1441068395	31.251022999999996	122.51625500000002	10.8	181.4	177.0
412761360	1441068396	31.250973403972296	122.51625465206263	10.8	181.33809523809524	176.95238095238096
412761360	1441068397	31.250923297425462	122.51625447287803	10.8	181.27619047619046	176.90476190476193
412761360	1441068398	31.250872709476475	122.51625445106917	10.8	181.21428571428572	176.85714285714286
412761360	1441068399	31.25082166924231	122.51625457525894	10.8	181.15238095238098	176.80952380952382
412761360	1441068400	31.25077020584	122.5162548340703	10.8	181.0904761904762	176.76190476190476
412761360	1441068401	31.250718348386478	122.51625521612618	10.8	181.02857142857144	176.71428571428572
412761360	1441068402	31.250666125998777	122.5162557100496	10.8	180.96666666666667	176.66666666666669
412761360	1441068403	31.250613567793884	122.51625630446358	10.8	180.90476190476193	176.61904761904762
412761360	1441068404	31.25056070288879	122.51625698799108	10.8	180.84285714285716	176.57142857142856
412761360	1441068405	31.250507560400493	122.51625774925525	10.8	180.78095238095239	176.52380952380952
412761360	1441068406	31.250454169445995	122.51625857687911	10.8	180.71904761904761	176.47619047619048
412761360	1441068407	31.250400559142278	122.51625945948578	10.8	180.65714285714284	176.42857142857144
412761360	1441068408	31.25034675860636	122.51626038569844	10.8	180.59523809523807	176.38095238095238
412761360	1441068409	31.250292796955232	122.51626134414023	10.8	180.53333333333333	176.33333333333331
412761360	1441068410	31.2502387033059	122.5162623234343	10.8	180.47142857142856	176.28571428571428
412761360	1441068411	31.250184506775366	122.51626331220396	10.8	180.40952380952382	176.23809523809524
412761360	1441068412	31.25013023648064	122.51626429907239	10.8	180.34761904761905	176.19047619047618
412761360	1441068413	31.25007592153874	122.51626527266289	10.8	180.28571428571428	176.14285714285714
412761360	1441068414	31.25002159106666	122.51626622159877	10.8	180.22380952380954	176.09523809523807
412761360	1441068415	31.249967274181408	122.51626713450335	10.8	180.16190476190476	176.04761904761907
412761360	1441068416	31.249913000000003	122.51626799999998	10.8	180.1	176.0
412761360	1441068417	31.249858797378277	122.51626880899015	10.8	180.08333333333331	176.0333333333333
412761360	1441068418	31.249804694127242	122.5162695614876	10.8	180.06666666666666	176.06666666666666
412761360	1441068419	31.249750717796772	122.51627025978412	10.8	180.04999999999998	176.1
412761360	1441068420	31.249696895936705	122.51627090617153	10.8	180.03333333333333	176.13333333333333
412761360	1441068421	31.249643256096878	122.51627150294162	10.8	180.01666666666665	176.16666666666666
412761360	1441068422	31.249589825827137	122.51627205238621	10.8	180.0	176.20000000000002
412761360	1441068423	31.249536632677355	122.51627255679706	10.8	179.98333333333332	176.23333333333332
412761360	1441068424	31.249483704197356	122.51627301846602	10.8	179.96666666666664	176.26666666666665
412761360	1441068425	31.24943106793702	122.51627343968482	10.8	179.95	176.3
412761360	1441068426	31.249378751446155	122.51627382274526	10.8	179.93333333333334	176.33333333333331
412761360	1441068427	31.249326782274657	122.51627416993911	10.8	179.91666666666666	176.36666666666667
412761360	1441068428	31.249275187972366	122.51627448355813	10.8	179.9	176.4
412761360	1441068429	31.2492239960891	122.51627476589412	10.8	179.88333333333333	176.43333333333334
412761360	1441068430	31.24917323417475	122.51627501923883	10.8	179.86666666666665	176.46666666666667
412761360	1441068431	31.249122929779176	122.51627524588402	10.8	179.85000000000002	176.5
412761360	1441068432	31.249073110452223	122.51627544812142	10.8	179.83333333333334	176.53333333333333
412761360	1441068433	31.249023803743718	122.5162756282428	10.8	179.81666666666666	176.56666666666666
412761360	1441068434	31.24897503720356	122.5162757885399	10.8	179.79999999999998	176.6
412761360	1441068435	31.24892683838158	122.51627593130446	10.8	179.78333333333333	176.63333333333333
412761360	1441068436	31.24887923482766	122.5162760588282	10.8	179.76666666666665	176.66666666666669
412761360	1441068437	31.248832254091628	122.5162761734029	10.8	179.75	176.7
412761360	1441068438	31.24878592372337	122.51627627732022	10.8	179.73333333333335	176.73333333333335
412761360	1441068439	31.24874027127273	122.51627637287191	10.8	179.71666666666667	176.76666666666668
412761360	1441068440	31.248695324289578	122.5162764623497	10.8	179.7	176.79999999999998
412761360	1441068441	31.24865111032376	122.51627654804528	10.8	179.68333333333334	176.83333333333334
412761360	1441068442	31.248607656925163	122.5162766322504	10.8	179.66666666666666	176.86666666666667
412761360	1441068443	31.24856499164361	122.5162767172567	10.8	179.65	176.9
412761360	1441068444	31.248523142028994	122.51627680535596	10.8	179.63333333333333	176.93333333333334
412761360	1441068445	31.24848213563117	122.5162768988398	10.8	179.61666666666667	176.9666666666667
412761360	1441068446	31.248442	122.516277	10.8	179.6	177.0
412761360	1441068447	31.248402715088517	122.51627710919023	10.8	179.6	177.1
412761360	1441068448	31.248364070462475	122.51627721901228	10.8	179.6	177.2
412761360	1441068449	31.24832580809082	122.51627732013006	10.8	179.6	177.3
412761360	1441068450	31.248287669942457	122.51627740320741	10.8	179.6	177.4
412761360	1441068451	31.24824939798628	122.51627745890822	10.8	179.6	177.5
412761360	1441068452	31.248210734191225	122.51627747789632	10.8	179.6	177.6
412761360	1441068453	31.24817142052617	122.51627745083566	10.8	179.6	177.7
412761360	1441068454	31.248131198960042	122.5162773683901	10.8	179.6	177.8
412761360	1441068455	31.248089811461682	122.51627722122358	10.8	179.6	177.9
412761360	1441068456	31.248047000000003	122.516277	10.8	179.6	178.0
412761360	1441068457	31.24800257035441	122.51627669768189	10.8	179.64761904761906	177.95238095238093
412761360	1441068458	31.247956583546422	122.51627631642606	10.8	179.6952380952381	177.9047619047619
412761360	1441068459	31.247909164408092	122.51627586068783	10.8	179.74285714285713	177.85714285714286
412761360	1441068460	31.24786043777151	122.5162753349226	10.8	179.79047619047617	177.80952380952382
412761360	1441068461	31.247810528468715	122.51627474358575	10.8	179.83809523809524	177.76190476190476
412761360	1441068462	31.24775956133178	122.5162740911326	10.8	179.88571428571427	177.71428571428572
412761360	1441068463	31.24770766119279	122.51627338201851	10.8	179.93333333333334	177.66666666666666
412761360	1441068464	31.247654952883813	122.51627262069886	10.8	179.98095238095237	177.61904761904762
412761360	1441068465	31.247601561236927	122.51627181162893	10.8	180.0285714285714	177.57142857142858
412761360	1441068466	31.24754761108422	122.51627095926409	10.8	180.07619047619048	177.52380952380952
412761360	1441068467	31.24749322725778	122.51627006805967	10.8	180.1238095238095	177.47619047619048
412761360	1441068468	31.24743853458968	122.51626914247093	10.8	180.17142857142858	177.42857142857142
412761360	1441068469	31.247383657912046	122.5162681869532	10.8	180.2190476190476	177.3809523809524
412761360	1441068470	31.247328722056963	122.5162672059618	10.8	180.26666666666665	177.33333333333334
412761360	1441068471	31.247273851856523	122.51626620395193	10.8	180.31428571428572	177.28571428571428
412761360	1441068472	31.247219172142852	122.51626518537891	10.8	180.36190476190475	177.23809523809524
412761360	1441068473	31.247164807748053	122.516264154698	10.8	180.40952380952382	177.19047619047618
412761360	1441068474	31.24711088350425	122.51626311636443	10.8	180.45714285714283	177.14285714285717
412761360	1441068475	31.247057524243566	122.51626207483343	10.8	180.5047619047619	177.0952380952381
412761360	1441068476	31.247004854798103	122.51626103456023	10.8	180.55238095238093	177.04761904761907
412761360	1441068477	31.246952999999998	122.51626	10.8	180.6	177.0
412761360	1441068478	31.24690204415373	122.5162589755618	10.8	180.61999999999998	177.0
412761360	1441068479	31.246851909453003	122.51625796546986	10.8	180.64	177.0
412761360	1441068480	31.246802477563843	122.51625697390227	10.8	180.66	177.0
412761360	1441068481	31.246753630152327	122.51625600503712	10.8	180.67999999999998	177.0
412761360	1441068482	31.246705248884474	122.51625506305243	10.8	180.70000000000002	177.0
412761360	1441068483	31.24665721542631	122.5162541521263	10.8	180.72	177.0
412761360	1441068484	31.246609411443877	122.51625327643674	10.8	180.74	177.0
412761360	1441068485	31.246561718603193	122.51625244016182	10.8	180.76	177.0
412761360	1441068486	31.246514018570284	122.51625164747958	10.8	180.78	177.0
412761360	1441068487	31.24646619301116	122.51625090256803	10.8	180.8	177.0
412761360	1441068488	31.24641812359185	122.51625020960519	10.8	180.82	177.0
412761360	1441068489	31.246369691978355	122.51624957276908	10.8	180.84	177.0
412761360	1441068490	31.246320779836683	122.51624899623772	10.8	180.85999999999999	177.0
412761360	1441068491	31.246271268832857	122.51624848418905	10.8	180.88	177.0
412761360	1441068492	31.246221040632843	122.5162480408011	10.8	180.9	177.0
412761360	1441068493	31.246169976902664	122.5162476702518	10.8	180.92000000000002	177.0
412761360	1441068494	31.24611795930831	122.51624737671912	10.8	180.94000000000003	177.0
412761360	1441068495	31.246064869515756	122.516247164381	10.8	180.96	177.0
412761360	1441068496	31.246010589190988	122.51624703741531	10.8	180.98000000000002	177.0
412761360	1441068497	31.245954999999995	122.516247	10.8	181.0	177.0
412761360	1441068498	31.245898091601614	122.51624705030142	10.8	180.94444444444446	177.0
412761360	1441068499	31.245840285626226	122.51624716243981	10.8	180.8888888888889	177.0
412761360	1441068500	31.245782111697128	122.51624730452407	10.8	180.83333333333334	177.0
412761360	1441068501	31.245724099437577	122.51624744466312	10.8	180.7777777777778	177.0
412761360	1441068502	31.245666778470913	122.51624755096601	10.8	180.7222222222222	177.0
412761360	1441068503	31.24561067842046	122.51624759154188	10.8	180.66666666666666	177.0
412761360	1441068504	31.245556328909583	122.51624753449995	10.8	180.61111111111111	177.0
412761360	1441068505	31.245504259561624	122.51624734794953	10.8	180.55555555555554	177.0
412761360	1441068506	31.245454999999996	122.516247	10.8	180.5	177.0
412761360	1441068507	31.245408904388313	122.51624646813318	10.8	180.53	176.9
412761360	1441068508	31.2453656250511	122.51624576732041	10.8	180.56	176.79999999999998
412761360	1441068509	31.245324638853077	122.51624492190545	10.8	180.59	176.7
412761360	1441068510	31.245285422659016	122.51624395623192	10.8	180.62	176.6
412761360	1441068511	31.245247453333594	122.51624289464343	10.8	180.65	176.5
412761360	1441068512	31.24521020774149	122.51624176148353	10.8	180.68	176.4
412761360	1441068513	31.245173162747424	122.51624058109574	10.8	180.71	176.3
412761360	1441068514	31.24513579521605	122.51623937782357	10.8	180.74000000000004	176.20000000000002
412761360	1441068515	31.245097582012015	122.51623817601052	10.8	180.77000000000004	176.1
412761360	1441068516	31.24505799999999	122.51623700000002	10.8	180.80000000000004	176.0
412761360	1441068517	31.24501663109694	122.51623586999166	10.8	180.7857142857143	176.0
412761360	1441068518	31.24497347742913	122.5162347896095	10.8	180.7714285714286	176.0
412761360	1441068519	31.24492864617517	122.5162337583338	10.8	180.75714285714287	176.0
412761360	1441068520	31.24488224451369	122.51623277564477	10.8	180.74285714285716	176.0
412761360	1441068521	31.244834379623267	122.51623184102262	10.8	180.72857142857146	176.0
412761360	1441068522	31.244785158682546	122.51623095394753	10.8	180.71428571428575	176.0
412761360	1441068523	31.244734688870125	122.51623011389972	10.8	180.70000000000002	176.0
412761360	1441068524	31.244683077364623	122.51622932035937	10.8	180.68571428571428	176.0
412761360	1441068525	31.24463043134467	122.51622857280668	10.8	180.67142857142858	176.0
412761360	1441068526	31.24457685798888	122.51622787072183	10.8	180.65714285714287	176.0
412761360	1441068527	31.244522464475907	122.51622721358504	10.8	180.64285714285714	176.0
412761360	1441068528	31.24446735798432	122.51622660087645	10.8	180.62857142857143	176.0
412761360	1441068529	31.244411645692832	122.51622603207628	10.8	180.61428571428573	176.0
412761360	1441068530	31.244355434780005	122.5162255066647	10.8	180.60000000000002	176.0
412761360	1441068531	31.244298832424523	122.51622502412188	10.8	180.5857142857143	176.0
412761360	1441068532	31.244241945805037	122.51622458392802	10.8	180.57142857142856	176.0
412761360	1441068533	31.244184882100164	122.51622418556335	10.8	180.55714285714285	176.0
412761360	1441068534	31.244127748488562	122.51622382850799	10.8	180.54285714285714	176.0
412761360	1441068535	31.244070652148892	122.51622351224219	10.8	180.5285714285714	176.0
412761360	1441068536	31.244013700259817	122.51622323624612	10.8	180.5142857142857	176.0
412761360	1441068537	31.243957	122.51622299999998	10.8	180.5	176.0
412761360	1441068538	31.243900641336808	122.51622280190914	10.8	180.5157894736842	176.05263157894737
412761360	1441068539	31.24384464539246	122.51622263607939	10.8	180.53157894736842	176.10526315789474
412761360	1441068540	31.243789016077855	122.51622249554173	10.8	180.54736842105262	176.1578947368421
412761360	1441068541	31.243733757303918	122.51622237332711	10.8	180.56315789473686	176.21052631578945
412761360	1441068542	31.243678872981572	122.51622226246661	10.8	180.57894736842104	176.26315789473685
412761360	1441068543	31.243624367021745	122.51622215599117	10.8	180.59473684210528	176.3157894736842
412761360	1441068544	31.243570243335338	122.51622204693192	10.8	180.61052631578946	176.3684210526316
412761360	1441068545	31.24351650583328	122.51622192831985	10.8	180.6263157894737	176.42105263157896
412761360	1441068546	31.24346315842647	122.51622179318608	10.8	180.6421052631579	176.4736842105263
412761360	1441068547	31.24341020502583	122.51622163456166	10.8	180.6578947368421	176.5263157894737
412761360	1441068548	31.24335764954231	122.51622144547771	10.8	180.67368421052632	176.57894736842104
412761360	1441068549	31.243305495886805	122.51622121896534	10.8	180.68947368421055	176.63157894736844
412761360	1441068550	31.243253747970233	122.51622094805568	10.8	180.70526315789473	176.6842105263158
412761360	1441068551	31.24320240970353	122.51622062577988	10.8	180.72105263157897	176.73684210526315
412761360	1441068552	31.2431514849976	122.51622024516914	10.8	180.73684210526318	176.78947368421055
412761360	1441068553	31.243100977763344	122.51621979925456	10.8	180.7526315789474	176.8421052631579
412761360	1441068554	31.243050891911732	122.5162192810674	10.8	180.7684210526316	176.89473684210526
412761360	1441068555	31.24300123135363	122.5162186836388	10.8	180.7842105263158	176.94736842105263
412761360	1441068556	31.242951999999995	122.516218	10.8	180.80000000000004	177.0
412761360	1441068557	31.242903195149307	122.5162172251705	10.794736842105264	180.83684210526317	177.0
412761360	1441068558	31.24285478765033	122.5162163621229	10.789473684210527	180.87368421052633	177.0
412761360	1441068559	31.242806741739425	122.51621541581812	10.78421052631579	180.9105263157895	177.0
412761360	1441068560	31.242759021652947	122.51621439121698	10.778947368421052	180.94736842105266	177.0
412761360	1441068561	31.242711591627252	122.51621329328037	10.773684210526316	180.98421052631582	177.0
412761360	1441068562	31.242664415898652	122.51621212696914	10.76842105263158	181.02105263157898	177.0
412761360	1441068563	31.24261745870351	122.51621089724411	10.763157894736842	181.05789473684214	177.0
412761360	1441068564	31.242570684278178	122.51620960906611	10.757894736842106	181.0947368421053	177.0
412761360	1441068565	31.242524056859008	122.51620826739595	10.75263157894737	181.13157894736844	177.0
412761360	1441068566	31.242477540682295	122.51620687719446	10.74736842105263	181.16842105263157	177.0
412761360	1441068567	31.242431099984447	122.51620544342245	10.742105263157894	181.20526315789473	177.0
412761360	1441068568	31.24238469900174	122.51620397104068	10.736842105263158	181.2421052631579	177.0
412761360	1441068569	31.242338301970555	122.51620246500995	10.73157894736842	181.27894736842106	177.0
412761360	1441068570	31.24229187312723	122.51620093029102	10.726315789473684	181.31578947368422	177.0
412761360	1441068571	31.24224537670806	122.51619937184465	10.721052631578948	181.35263157894738	177.0
412761360	1441068572	31.24219877694942	122.51619779463162	10.71578947368421	181.38947368421054	177.0
412761360	1441068573	31.24215203808766	122.51619620361268	10.710526315789473	181.4263157894737	177.0
412761360	1441068574	31.242105124359053	122.51619460374856	10.705263157894736	181.46315789473684	177.0
412761360	1441068575	31.242058000000004	122.516193	10.7	181.5	177.0
412761360	1441068576	31.242010636525375	122.51619139662358	10.691803278688523	181.48032786885247	176.98360655737707
412761360	1441068577	31.241963034564403	122.51618979505952	10.683606557377049	181.46065573770494	176.96721311475412
412761360	1441068578	31.241915202024902	122.51618819604383	10.675409836065572	181.44098360655738	176.95081967213113
412761360	1441068579	31.24186714681467	122.51618660031254	10.667213114754098	181.42131147540985	176.9344262295082
412761360	1441068580	31.241818876841496	122.51618500860174	10.659016393442622	181.4016393442623	176.91803278688525
412761360	1441068581	31.241770400013188	122.51618342164741	10.650819672131147	181.38196721311476	176.9016393442623
412761360	1441068582	31.241721724237582	122.51618184018568	10.642622950819671	181.36229508196723	176.88524590163937
412761360	1441068583	31.24167285742246	122.51618026495251	10.634426229508197	181.34262295081967	176.8688524590164
412761360	1441068584	31.241623807475612	122.51617869668398	10.62622950819672	181.32295081967214	176.85245901639342
412761360	1441068585	31.24157458230485	122.51617713611613	10.618032786885244	181.30327868852459	176.8360655737705
412761360	1441068586	31.24152518981798	122.51617558398493	10.60983606557377	181.28360655737706	176.81967213114754
412761360	1441068587	31.241475637922825	122.51617404102649	10.601639344262294	181.26393442622953	176.80327868852459
412761360	1441068588	31.24142593452716	122.51617250797679	10.59344262295082	181.24426229508197	176.78688524590166
412761360	1441068589	31.241376087538814	122.51617098557188	10.585245901639343	181.22459016393444	176.77049180327867
412761360	1441068590	31.241326104865596	122.51616947454777	10.577049180327869	181.2049180327869	176.75409836065575
412761360	1441068591	31.241275994415293	122.51616797564051	10.568852459016393	181.18524590163935	176.7377049180328
412761360	1441068592	31.241225764095713	122.51616648958611	10.560655737704918	181.16557377049182	176.72131147540983
412761360	1441068593	31.24117542181467	122.51616501712056	10.552459016393442	181.14590163934426	176.7049180327869
412761360	1441068594	31.241124975479977	122.5161635589799	10.544262295081966	181.12622950819673	176.68852459016395
412761360	1441068595	31.24107443299943	122.51616211590016	10.536065573770491	181.1065573770492	176.67213114754097
412761360	1441068596	31.241023802280843	122.51616068861733	10.527868852459015	181.08688524590164	176.65573770491804
412761360	1441068597	31.240973091232018	122.51615927786744	10.51967213114754	181.0672131147541	176.63934426229508
412761360	1441068598	31.240922307760766	122.51615788438652	10.511475409836065	181.04754098360655	176.62295081967213
412761360	1441068599	31.24087145977489	122.51615650891051	10.50327868852459	181.02786885245902	176.6065573770492
412761360	1441068600	31.2408205551822	122.51615515217547	10.495081967213114	181.0081967213115	176.59016393442622
412761360	1441068601	31.240769601890523	122.51615381491742	10.48688524590164	180.98852459016393	176.57377049180326
412761360	1441068602	31.240718607807636	122.51615249787231	10.478688524590163	180.9688524590164	176.55737704918033
412761360	1441068603	31.24066758084139	122.51615120177615	10.470491803278687	180.94918032786885	176.54098360655738
412761360	1441068604	31.240616528899537	122.51614992736499	10.462295081967213	180.92950819672132	176.52459016393442
412761360	1441068605	31.24056545988993	122.51614867537478	10.454098360655736	180.90983606557378	176.5081967213115
412761360	1441068606	31.24051438172037	122.51614744654152	10.445901639344262	180.89016393442623	176.4918032786885
412761360	1441068607	31.24046330229867	122.51614624160123	10.437704918032786	180.8704918032787	176.47540983606558
412761360	1441068608	31.240412229532627	122.51614506128986	10.429508196721311	180.85081967213117	176.45901639344262
412761360	1441068609	31.24036117133005	122.51614390634343	10.421311475409835	180.8311475409836	176.44262295081967
412761360	1441068610	31.240310135598758	122.51614277749793	10.413114754098359	180.81147540983608	176.42622950819674
412761360	1441068611	31.240259130246574	122.51614167548935	10.404918032786885	180.79180327868852	176.40983606557378
412761360	1441068612	31.240208163181297	122.51614060105366	10.396721311475408	180.772131147541	176.3934426229508
412761360	1441068613	31.240157242310737	122.51613955492684	10.388524590163934	180.75245901639346	176.37704918032787
412761360	1441068614	31.240106375542698	122.51613853784488	10.380327868852458	180.7327868852459	176.36065573770492
412761360	1441068615	31.24005557078502	122.51613755054375	10.372131147540983	180.71311475409837	176.34426229508196
412761360	1441068616	31.24000483594548	122.51613659375944	10.363934426229507	180.6934426229508	176.32786885245903
412761360	1441068617	31.239954178931907	122.51613566822795	10.355737704918033	180.6737704918033	176.31147540983605
412761360	1441068618	31.239903607652124	122.5161347746852	10.347540983606557	180.65409836065575	176.2950819672131
412761360	1441068619	31.239853130013927	122.51613391386721	10.33934426229508	180.6344262295082	176.27868852459017
412761360	1441068620	31.23980275392514	122.51613308650992	10.331147540983606	180.61475409836066	176.2622950819672
412761360	1441068621	31.23975248729358	122.51613229334936	10.32295081967213	180.5950819672131	176.24590163934425
412761360	1441068622	31.239702338027044	122.51613153512143	10.314754098360655	180.57540983606557	176.22950819672133
412761360	1441068623	31.239652314033346	122.51613081256214	10.30655737704918	180.55573770491804	176.21311475409834
412761360	1441068624	31.239602423220312	122.51613012640743	10.298360655737705	180.5360655737705	176.19672131147541
412761360	1441068625	31.23955267349577	122.51612947739329	10.290163934426229	180.51639344262296	176.18032786885246
412761360	1441068626	31.239503072767494	122.51612886625568	10.281967213114754	180.49672131147543	176.1639344262295
412761360	1441068627	31.23945362894333	122.51612829373056	10.273770491803278	180.47704918032787	176.14754098360658
412761360	1441068628	31.23940434993109	122.5161277605539	10.265573770491802	180.45737704918034	176.1311475409836
412761360	1441068629	31.23935524363857	122.51612726746164	10.257377049180327	180.43770491803278	176.11475409836063
412761360	1441068630	31.2393063179736	122.51612681518976	10.249180327868851	180.41803278688525	176.0983606557377
412761360	1441068631	31.23925758084401	122.5161264044742	10.240983606557377	180.39836065573772	176.08196721311475
412761360	1441068632	31.239209040157586	122.51612603605096	10.2327868852459	180.37868852459016	176.0655737704918
412761360	1441068633	31.239160703822154	122.51612571065594	10.224590163934426	180.35901639344263	176.04918032786887
412761360	1441068634	31.239112579745537	122.51612542902515	10.21639344262295	180.33934426229507	176.03278688524588
412761360	1441068635	31.239064675835547	122.51612519189453	10.208196721311475	180.31967213114757	176.01639344262293
412761360	1441068636	31.239016999999997	122.516125	10.2	180.3	176.0
412761360	1441068637	31.238969562621246	122.51612485034659	10.19	180.3	176.0
412761360	1441068638	31.238922383979833	122.51612472501543	10.18	180.3	176.0
412761360	1441068639	31.238875486830782	122.51612460235671	10.17	180.3	176.0
412761360	1441068640	31.2388288939292	122.51612446072065	10.16	180.3	176.0
412761360	1441068641	31.23878262803013	122.5161242784576	10.149999999999999	180.3	176.0
412761360	1441068642	31.238736711888663	122.51612403391785	10.139999999999999	180.3	176.0
412761360	1441068643	31.238691168259834	122.51612370545176	10.129999999999999	180.3	176.0
412761360	1441068644	31.238646019898745	122.51612327140981	10.12	180.3	176.0
412761360	1441068645	31.23860128956043	122.51612271014238	10.11	180.3	176.0
412761360	1441068646	31.238557000000004	122.516122	10.1	180.3	176.0
412761360	1441068647	31.2385131616514	122.51612112495687	10.089473684210526	180.32631578947368	176.05263157894737
412761360	1441068648	31.238469735664243	122.51612009148192	10.078947368421053	180.35263157894738	176.10526315789474
412761360	1441068649	31.23842667086704	122.51611891166782	10.068421052631578	180.37894736842105	176.1578947368421
412761360	1441068650	31.23838391608827	122.51611759760709	10.057894736842105	180.40526315789475	176.21052631578945
412761360	1441068651	31.23834142015646	122.5161161613923	10.047368421052632	180.43157894736845	176.26315789473685
412761360	1441068652	31.238299131900124	122.51611461511607	10.036842105263158	180.45789473684212	176.3157894736842
412761360	1441068653	31.23825700014773	122.51611297087084	10.026315789473685	180.4842105263158	176.3684210526316
412761360	1441068654	31.238214973727793	122.51611124074917	10.01578947368421	180.5105263157895	176.42105263157896
412761360	1441068655	31.23817300146879	122.51610943684348	10.005263157894737	180.5368421052632	176.4736842105263
412761360	1441068656	31.238131032199252	122.51610757124627	9.994736842105263	180.56315789473686	176.5263157894737
412761360	1441068657	31.23808901474765	122.51610565604999	9.98421052631579	180.58947368421053	176.57894736842104
412761360	1441068658	31.23804689794248	122.51610370334704	9.973684210526315	180.61578947368423	176.63157894736844
412761360	1441068659	31.23800463061226	122.51610172522986	9.963157894736842	180.6421052631579	176.6842105263158
412761360	1441068660	31.237962161585447	122.51609973379081	9.952631578947368	180.6684210526316	176.73684210526315
412761360	1441068661	31.237919439690554	122.5160977411223	9.942105263157895	180.6947368421053	176.78947368421055
412761360	1441068662	31.237876413756084	122.51609575931661	9.931578947368422	180.72105263157897	176.8421052631579
412761360	1441068663	31.237833032610503	122.51609380046614	9.921052631578947	180.74736842105264	176.89473684210526
412761360	1441068664	31.23778924508231	122.51609187666315	9.910526315789474	180.77368421052634	176.94736842105263
412761360	1441068665	31.237745	122.51608999999999	9.9	180.80000000000004	177.0
412761360	1441068666	31.237700261899473	122.51608817934085	9.89047619047619	180.8571428571429	177.04761904761907
412761360	1441068667	31.237655058146373	122.51608641063785	9.880952380952381	180.91428571428574	177.0952380952381
412761360	1441068668	31.237609431813713	122.51608468661502	9.871428571428572	180.9714285714286	177.14285714285717
412761360	1441068669	31.237563425974557	122.51608299999639	9.861904761904762	181.02857142857147	177.19047619047618
412761360	1441068670	31.237517083701945	122.51608134350604	9.852380952380953	181.0857142857143	177.23809523809524
412761360	1441068671	31.237470448068937	122.51607970986814	9.842857142857143	181.14285714285717	177.28571428571428
412761360	1441068672	31.23742356214856	122.51607809180666	9.833333333333334	181.20000000000002	177.33333333333334
412761360	1441068673	31.23737646901387	122.51607648204578	9.823809523809524	181.25714285714287	177.3809523809524
412761360	1441068674	31.23732921173793	122.51607487330962	9.814285714285715	181.31428571428572	177.42857142857142
412761360	1441068675	31.23728183339378	122.5160732583223	9.804761904761905	181.3714285714286	177.47619047619048
412761360	1441068676	31.237234377054474	122.51607162980797	9.795238095238094	181.42857142857144	177.52380952380952
412761360	1441068677	31.23718688579307	122.51606998049076	9.785714285714285	181.4857142857143	177.57142857142858
412761360	1441068678	31.23713940268261	122.51606830309488	9.776190476190475	181.54285714285717	177.61904761904762
412761360	1441068679	31.237091970796165	122.51606659034451	9.766666666666666	181.6	177.66666666666666
412761360	1441068680	31.237044633206786	122.51606483496384	9.757142857142856	181.65714285714287	177.71428571428572
412761360	1441068681	31.236997432987515	122.51606302967706	9.747619047619047	181.71428571428572	177.76190476190476
412761360	1441068682	31.23695041321141	122.51606116720843	9.738095238095237	181.77142857142857	177.80952380952382
412761360	1441068683	31.236903616951558	122.51605924028216	9.728571428571428	181.82857142857142	177.85714285714286
412761360	1441068684	31.236857087280992	122.51605724162248	9.719047619047618	181.8857142857143	177.9047619047619
412761360	1441068685	31.236810867272784	122.51605516395368	9.709523809523809	181.94285714285715	177.95238095238093
412761360	1441068686	31.23676499999999	122.516053	9.7	182.0	178.0
412761360	1441068687	31.2367195113319	122.5160507454716	9.69	182.07999999999998	178.0
412761360	1441068688	31.23667435832257	122.51604840802207	9.68	182.16	178.0
412761360	1441068689	31.236629480822327	122.51604599829095	9.67	182.24	178.0
412761360	1441068690	31.236584818681468	122.51604352691763	9.66	182.32000000000002	178.0
412761360	1441068691	31.23654031175029	122.51604100454159	9.649999999999999	182.4	178.0
412761360	1441068692	31.23649589987909	122.51603844180227	9.639999999999999	182.48	178.0
412761360	1441068693	31.236451522918152	122.51603584933905	9.629999999999999	182.56	178.0
412761360	1441068694	31.23640712071782	122.51603323779135	9.62	182.64000000000001	178.0
412761360	1441068695	31.236362633128326	122.51603061779853	9.61	182.72	178.0
412761360	1441068696	31.236317999999997	122.516028	9.6	182.8	178.0
412761360	1441068697	31.23627318375199	122.51602539275173	9.59	182.83	178.0
412761360	1441068698	31.23622823707886	122.51602279527629	9.58	182.86	178.0
412761360	1441068699	31.236183235244003	122.5160202045129	9.57	182.89	178.0
412761360	1441068700	31.236138253510877	122.51601761740073	9.56	182.92	178.0
412761360	1441068701	31.236093367142896	122.51601503087907	9.55	182.95000000000002	178.0
412761360	1441068702	31.236048651403465	122.51601244188706	9.54	182.98000000000002	178.0
412761360	1441068703	31.23600418155604	122.51600984736395	9.53	183.01000000000002	178.0
412761360	1441068704	31.235960032864018	122.51600724424891	9.52	183.04000000000002	178.0
412761360	1441068705	31.23591628059086	122.5160046294812	9.51	183.07000000000002	178.0
412761360	1441068706	31.23587300000001	122.516002	9.5	183.10000000000002	178.0
412761360	1441068707	31.23583024326273	122.51599935301083	9.5	183.13157894736844	178.0
412761360	1441068708	31.235787970181992	122.51599668678433	9.5	183.16315789473686	178.0
412761360	1441068709	31.23574611746853	122.51599399985754	9.5	183.19473684210527	178.0
412761360	1441068710	31.235704621833168	122.51599129076742	9.5	183.2263157894737	178.0
412761360	1441068711	31.235663419986647	122.51598855805099	9.5	183.25789473684213	178.0
412761360	1441068712	31.235622448639784	122.51598580024526	9.5	183.28947368421055	178.0
412761360	1441068713	31.235581644503316	122.51598301588723	9.5	183.32105263157897	178.0
412761360	1441068714	31.23554094428806	122.51598020351396	9.5	183.35263157894738	178.0
412761360	1441068715	31.23550028470479	122.51597736166251	9.5	183.3842105263158	178.0
412761360	1441068716	31.235459602464253	122.51597448886984	9.5	183.4157894736842	178.0
412761360	1441068717	31.235418834277237	122.51597158367309	9.5	183.44736842105263	178.0
412761360	1441068718	31.23537791685451	122.51596864460925	9.5	183.47894736842105	178.0
412761360	1441068719	31.235336786906856	122.51596567021542	9.5	183.51052631578946	178.0
412761360	1441068720	31.235295381145022	122.51596265902872	9.5	183.54210526315788	178.0
412761360	1441068721	31.235253636279783	122.51595960958616	9.5	183.57368421052632	178.0
412761360	1441068722	31.235211489021903	122.51595652042491	9.5	183.60526315789474	178.0
412761360	1441068723	31.235168876082128	122.51595339008205	9.5	183.63684210526316	178.0
412761360	1441068724	31.23512573417125	122.5159502170947	9.5	183.66842105263157	178.0
412761360	1441068725	31.235082	122.515947	9.5	183.7	178.0
412761360	1441068726	31.23503763050536	122.51594373845144	9.504761904761905	183.6809523809524	177.95238095238093
412761360	1441068727	31.23499266352916	122.51594043656796	9.50952380952381	183.66190476190476	177.9047619047619
412761360	1441068728	31.234947157139448	122.5159370995849	9.514285714285714	183.64285714285714	177.85714285714286
412761360	1441068729	31.234901169404274	122.51593373273752	9.519047619047619	183.6238095238095	177.80952380952382
412761360	1441068730	31.23485475839169	122.5159303412611	9.523809523809524	183.60476190476192	177.76190476190476
412761360	1441068731	31.234807982169748	122.51592693039085	9.528571428571428	183.5857142857143	177.71428571428572
412761360	1441068732	31.234760898806506	122.51592350536205	9.533333333333333	183.5666666666667	177.66666666666666
412761360	1441068733	31.23471356637002	122.51592007140991	9.538095238095238	183.54761904761904	177.61904761904762
412761360	1441068734	31.23466604292834	122.5159166337696	9.542857142857143	183.52857142857144	177.57142857142858
412761360	1441068735	31.234618386549535	122.51591319767634	9.547619047619047	183.5095238095238	177.52380952380952
412761360	1441068736	31.234570655301667	122.51590976836529	9.552380952380952	183.49047619047622	177.47619047619048
412761360	1441068737	31.2345229072528	122.51590635107156	9.557142857142857	183.4714285714286	177.42857142857142
412761360	1441068738	31.23447520047101	122.51590295103034	9.561904761904762	183.452380952381	177.3809523809524
412761360	1441068739	31.23442759302436	122.51589957347672	9.566666666666666	183.43333333333334	177.33333333333334
412761360	1441068740	31.23438014298092	122.51589622364575	9.571428571428571	183.41428571428574	177.28571428571428
412761360	1441068741	31.234332908408764	122.51589290677258	9.576190476190476	183.3952380952381	177.23809523809524
412761360	1441068742	31.234285947375977	122.51588962809227	9.58095238095238	183.3761904761905	177.19047619047618
412761360	1441068743	31.234239317950628	122.5158863928398	9.585714285714285	183.3571428571429	177.14285714285717
412761360	1441068744	31.234193078200786	122.51588320625027	9.59047619047619	183.33809523809524	177.0952380952381
412761360	1441068745	31.23414728619455	122.51588007355865	9.595238095238095	183.31904761904764	177.04761904761907
412761360	1441068746	31.234101999999996	122.51587699999999	9.6	183.3	177.0
412761360	1441068747	31.234057252952525	122.51587398814081	9.6	183.25000000000003	177.0
412761360	1441068748	31.23401297945688	122.51587102987395	9.6	183.20000000000002	177.0
412761360	1441068749	31.23396908918506	122.51586811442385	9.6	183.15	177.0
412761360	1441068750	31.23392549180911	122.51586523101493	9.6	183.10000000000002	177.0
412761360	1441068751	31.233882097001064	122.51586236887171	9.6	183.05	177.0
412761360	1441068752	31.23383881443293	122.5158595172187	9.6	183.00000000000003	177.0
412761360	1441068753	31.233795553776748	122.51585666528045	9.6	182.95000000000002	177.0
412761360	1441068754	31.23375222470452	122.51585380228151	9.6	182.9	177.0
412761360	1441068755	31.233708736888264	122.51585091744649	9.6	182.85	177.0
412761360	1441068756	31.233665000000006	122.515848	9.6	182.8	177.0
412761360	1441068757	31.233620952651734	122.51584504450543	9.61	182.79	176.9
412761360	1441068758	31.233576649215486	122.51584206688081	9.62	182.78	176.79999999999998
412761360	1441068759	31.23353217300326	122.5158390883829	9.629999999999999	182.77	176.7
412761360	1441068760	31.23348760732705	122.51583613026835	9.639999999999999	182.76000000000002	176.6
412761360	1441068761	31.233443035498908	122.51583321379383	9.649999999999999	182.74999999999997	176.5
412761360	1441068762	31.23339854083084	122.5158303602159	9.66	182.73999999999998	176.4
412761360	1441068763	31.233354206634882	122.51582759079109	9.67	182.73	176.3
412761360	1441068764	31.233310116223073	122.51582492677586	9.68	182.71999999999997	176.20000000000002
412761360	1441068765	31.233266352907425	122.51582238942672	9.69	182.70999999999998	176.1
412761360	1441068766	31.233222999999995	122.51582	9.7	182.7	176.0
412761360	1441068767	31.233180115141824	122.51581777421526	9.7	182.66842105263157	176.0
412761360	1441068768	31.23313765329001	122.51581570564458	9.7	182.63684210526316	176.0
412761360	1441068769	31.233095543730652	122.51581378232329	9.7	182.60526315789474	176.0
412761360	1441068770	31.233053715749826	122.51581199228671	9.7	182.57368421052632	176.0
412761360	1441068771	31.233012098633644	122.51581032357018	9.7	182.54210526315788	176.0
412761360	1441068772	31.232970621668194	122.51580876420907	9.7	182.51052631578946	176.0
412761360	1441068773	31.232929214139542	122.51580730223883	9.7	182.47894736842105	176.0
412761360	1441068774	31.2328878053338	122.51580592569483	9.7	182.44736842105263	176.0
412761360	1441068775	31.232846324537043	122.51580462261258	9.7	182.41578947368419	176.0
412761360	1441068776	31.232804701035334	122.51580338102748	9.7	182.38421052631577	176.0
412761360	1441068777	31.232762864114772	122.5158021889751	9.7	182.35263157894735	176.0
412761360	1441068778	31.23272074306142	122.51580103449092	9.7	182.32105263157894	176.0
412761360	1441068779	31.232678267161365	122.51579990561052	9.7	182.28947368421052	176.0
412761360	1441068780	31.232635365700677	122.5157987903694	9.7	182.2578947368421	176.0
412761360	1441068781	31.23259196796541	122.51579767680322	9.7	182.22631578947366	176.0
412761360	1441068782	31.232548003241643	122.51579655294752	9.7	182.19473684210524	176.0
412761360	1441068783	31.23250340081545	122.51579540683798	9.7	182.16315789473683	176.0
412761360	1441068784	31.232458089972884	122.51579422651025	9.7	182.1315789473684	176.0
412761360	1441068785	31.232411999999993	122.51579299999999	9.7	182.1	176.0
412761360	1441068786	31.232365093718908	122.51579171831922	9.7	182.03636363636363	176.0
412761360	1441068787	31.232317468095953	122.51579038438518	9.7	181.97272727272727	176.0
412761360	1441068788	31.23226925363351	122.51578900409129	9.7	181.9090909090909	176.0
412761360	1441068789	31.23222058083398	122.51578758333108	9.7	181.84545454545454	176.0
412761360	1441068790	31.23217158019973	122.51578612799796	9.7	181.78181818181818	176.0
412761360	1441068791	31.232122382233175	122.51578464398536	9.7	181.71818181818182	176.0
412761360	1441068792	31.232073117436723	122.51578313718677	9.7	181.65454545454546	176.0
412761360	1441068793	31.232023916312766	122.51578161349556	9.7	181.5909090909091	176.0
412761360	1441068794	31.231974909363714	122.51578007880511	9.7	181.52727272727273	176.0
412761360	1441068795	31.23192622709199	122.51577853900882	9.7	181.46363636363637	176.0
412761360	1441068796	31.231877999999995	122.515777	9.7	181.4	176.0
412761360	1441068797	31.2318303295877	122.51577546736445	9.7	181.39000000000001	176.0
412761360	1441068798	31.23178320134528	122.51577394545737	9.7	181.38000000000002	176.0
412761360	1441068799	31.231736571760408	122.51577243832648	9.7	181.37	176.0
412761360	1441068800	31.2316903973208	122.51577095001937	9.7	181.36	176.0
412761360	1441068801	31.231644634514137	122.51576948458371	9.7	181.35000000000002	176.0
412761360	1441068802	31.23159923982814	122.51576804606712	9.7	181.34000000000003	176.0
412761360	1441068803	31.23155416975049	122.51576663851725	9.7	181.33	176.0
412761360	1441068804	31.231509380768873	122.51576526598173	9.7	181.32000000000002	176.0
412761360	1441068805	31.231464829371003	122.51576393250812	9.7	181.31000000000003	176.0
412761360	1441068806	31.23142047204455	122.51576264214411	9.7	181.3	176.0
412761360	1441068807	31.231376265277234	122.51576139893724	9.7	181.29	176.0
412761360	1441068808	31.231332165556704	122.51576020693514	9.7	181.28	176.0
412761360	1441068809	31.23128812937068	122.51575907018544	9.7	181.27	176.0
412761360	1441068810	31.231244113206845	122.51575799273564	9.7	181.26	176.0
412761360	1441068811	31.231200073552873	122.51575697863339	9.7	181.25	176.0
412761360	1441068812	31.231155966896456	122.51575603192626	9.7	181.24	176.0
412761360	1441068813	31.231111749725287	122.51575515666181	9.7	181.23	176.0
412761360	1441068814	31.231067378527023	122.51575435688757	9.7	181.22	176.0
412761360	1441068815	31.231022809789387	122.51575363665114	9.7	181.21	176.0
412761360	1441068816	31.230978000000004	122.51575300000002	9.7	181.2	176.0
412761360	1441068817	31.230932921575057	122.51575244886062	9.7	181.12	176.0
412761360	1441068818	31.23088761064442	122.51575197667476	9.7	181.04000000000002	176.0
412761360	1441068819	31.230842119266494	122.5157515747631	9.7	180.95999999999998	176.0
412761360	1441068820	31.23079649949964	122.51575123444637	9.7	180.88	176.0
412761360	1441068821	31.230750803402227	122.51575094704525	9.7	180.8	176.0
412761360	1441068822	31.230705083032642	122.51575070388047	9.7	180.72	176.0
412761360	1441068823	31.23065939044924	122.51575049627276	9.7	180.64000000000001	176.0
412761360	1441068824	31.230613777710417	122.51575031554293	9.7	180.56	176.0
412761360	1441068825	31.230568296874544	122.51575015301175	9.7	180.48	176.0
412761360	1441068826	31.230522999999998	122.51575	9.7	180.4	176.0
412761360	1441068827	31.230477930171606	122.51574984938003	9.7	180.42105263157893	176.05263157894737
412761360	1441068828	31.23043309457992	122.5157497002302	9.7	180.44210526315788	176.10526315789474
412761360	1441068829	31.230388491441918	122.51574955318048	9.7	180.46315789473684	176.1578947368421
412761360	1441068830	31.230344118974624	122.51574940886073	9.7	180.4842105263158	176.21052631578945
412761360	1441068831	31.23029997539499	122.51574926790092	9.7	180.50526315789475	176.26315789473685
412761360	1441068832	31.23025605892001	122.51574913093089	9.7	180.5263157894737	176.3157894736842
412761360	1441068833	31.230212367766693	122.51574899858058	9.7	180.54736842105262	176.3684210526316
412761360	1441068834	31.230168900152023	122.51574887147991	9.7	180.5684210526316	176.42105263157896
412761360	1441068835	31.23012565429298	122.51574875025877	9.7	180.58947368421053	176.4736842105263
412761360	1441068836	31.230082628406574	122.51574863554706	9.7	180.61052631578949	176.5263157894737
412761360	1441068837	31.230039820709763	122.5157485279747	9.7	180.63157894736844	176.57894736842104
412761360	1441068838	31.229997229419546	122.51574842817158	9.7	180.6526315789474	176.63157894736844
412761360	1441068839	31.22995485275293	122.51574833676759	9.7	180.67368421052632	176.6842105263158
412761360	1441068840	31.229912688926895	122.51574825439263	9.7	180.6947368421053	176.73684210526315
412761360	1441068841	31.229870736158425	122.51574818167664	9.7	180.71578947368423	176.78947368421055
412761360	1441068842	31.229828992664515	122.51574811924947	9.7	180.73684210526318	176.8421052631579
412761360	1441068843	31.22978745666215	122.51574806774104	9.7	180.75789473684213	176.89473684210526
412761360	1441068844	31.22974612636831	122.51574802778127	9.7	180.7789473684211	176.94736842105263
412761360	1441068845	31.229705000000003	122.51574799999999	9.7	180.80000000000004	177.0
412761360	1441068846	31.22966406326442	122.51574798279714	9.7	180.8318181818182	177.04545454545456
412761360	1441068847	31.22962325182961	122.51574796565258	9.7	180.86363636363637	177.0909090909091
412761360	1441068848	31.229582488853836	122.5157479358162	9.7	180.89545454545458	177.13636363636365
412761360	1441068849	31.229541697495346	122.51574788053793	9.7	180.92727272727276	177.1818181818182
412761360	1441068850	31.229500800912387	122.51574778706765	9.7	180.95909090909092	177.22727272727272
412761360	1441068851	31.229459722263247	122.51574764265538	9.7	180.9909090909091	177.27272727272728
412761360	1441068852	31.229418384706147	122.51574743455103	9.7	181.0227272727273	177.3181818181818
412761360	1441068853	31.229376711399357	122.51574715000467	9.7	181.0545454545455	177.36363636363637
412761360	1441068854	31.229334625501092	122.51574677626624	9.7	181.08636363636364	177.4090909090909
412761360	1441068855	31.22929205016964	122.51574630058582	9.7	181.11818181818182	177.45454545454544
412761360	1441068856	31.229248908563218	122.51574571021344	9.7	181.15000000000003	177.5
412761360	1441068857	31.229205123840085	122.51574499239925	9.7	181.18181818181822	177.54545454545456
412761360	1441068858	31.229160619158463	122.51574413439333	9.7	181.21363636363637	177.5909090909091
412761360	1441068859	31.229115317676598	122.51574312344584	9.7	181.24545454545455	177.63636363636363
412761360	1441068860	31.22906914255272	122.515741946807	9.7	181.27727272727273	177.6818181818182
412761360	1441068861	31.229022016945052	122.515740591727	9.7	181.30909090909094	177.72727272727272
412761360	1441068862	31.22897386401184	122.51573904545609	9.7	181.3409090909091	177.77272727272728
412761360	1441068863	31.228924606911285	122.51573729524458	9.7	181.37272727272727	177.8181818181818
412761360	1441068864	31.228874168801603	122.5157353283428	9.7	181.40454545454546	177.86363636363635
412761360	1441068865	31.228822472841024	122.51573313200115	9.7	181.43636363636367	177.9090909090909
412761360	1441068866	31.228769442187755	122.51573069347005	9.7	181.46818181818182	177.95454545454544
412761360	1441068867	31.228714999999994	122.515728	9.7	181.5	178.0
412761360	1441068868	31.228659172119055	122.51572505105936	9.712499999999999	181.6	178.0
412761360	1441068869	31.228602395118752	122.51572189498772	9.725	181.7	178.0
412761360	1441068870	31.228545208256005	122.51571859234238	9.7375	181.8	178.0
412761360	1441068871	31.22848815078778	122.5157152036804	9.75	181.9	178.0
412761360	1441068872	31.22843176197104	122.51571178955861	9.7625	182.0	178.0
412761360	1441068873	31.22837658106281	122.51570841053368	9.775	182.10000000000002	178.0
412761360	1441068874	31.22832314732012	122.51570512716204	9.787500000000001	182.20000000000002	178.0
412761360	1441068875	31.228272000000004	122.51570200000002	9.8	182.3	178.0
412761360	1441068876	31.228223537479806	122.51569907440448	9.8	182.32727272727274	178.0
412761360	1441068877	31.228177594618103	122.5156963349355	9.8	182.35454545454544	178.0
412761360	1441068878	31.228133865393733	122.51569375095406	9.8	182.38181818181818	178.0
412761360	1441068879	31.22809204378553	122.51569129182121	9.8	182.4090909090909	178.0
412761360	1441068880	31.228051823772308	122.51568892689812	9.8	182.43636363636364	178.0
412761360	1441068881	31.228012899332853	122.51568662554605	9.8	182.46363636363634	178.0
412761360	1441068882	31.227974964446	122.51568435712633	9.8	182.4909090909091	178.0
412761360	1441068883	31.22793771309051	122.51568209100036	9.8	182.51818181818183	178.0
412761360	1441068884	31.227900839245155	122.5156797965296	9.8	182.54545454545456	178.0
412761360	1441068885	31.22786403688874	122.5156774430756	9.8	182.57272727272726	178.0
412761360	1441068886	31.227826999999987	122.51567500000002	9.8	182.6	178.0
412761360	1441068887	31.227789471698934	122.51567244308927	9.8	182.6	177.9090909090909
412761360	1441068888	31.227751391670473	122.51566977382915	9.8	182.6	177.8181818181818
412761360	1441068889	31.227712748740785	122.51566700013015	9.8	182.6	177.72727272727272
412761360	1441068890	31.227673531736055	122.5156641299028	9.8	182.6	177.63636363636363
412761360	1441068891	31.227633729482445	122.51566117105764	9.8	182.6	177.54545454545456
412761360	1441068892	31.22759333080613	122.51565813150516	9.8	182.6	177.45454545454544
412761360	1441068893	31.227552324533292	122.51565501915586	9.8	182.6	177.36363636363637
412761360	1441068894	31.22751069949008	122.51565184192022	9.8	182.6	177.27272727272728
412761360	1441068895	31.227468444502673	122.51564860770871	9.8	182.6	177.1818181818182
412761360	1441068896	31.227425548397267	122.51564532443184	9.8	182.6	177.0909090909091
412761360	1441068897	31.227381999999988	122.515642	9.8	182.6	177.0
412761360	1441068898	31.227337810032658	122.51563864647953	9.8	182.6125	177.0
412761360	1441068899	31.227293076799366	122.51563529256005	9.8	182.625	177.0
412761360	1441068900	31.22724792049986	122.51563197108689	9.8	182.6375	177.0
412761360	1441068901	31.227202461333857	122.51562871490545	9.8	182.64999999999998	177.0
412761360	1441068902	31.227156819501133	122.51562555686093	9.8	182.6625	177.0
412761360	1441068903	31.227111115201406	122.51562252979843	9.8	182.67499999999998	177.0
412761360	1441068904	31.22706546863445	122.51561966656314	9.8	182.68749999999997	177.0
412761360	1441068905	31.227020000000007	122.515617	9.8	182.7	177.0
412761360	1441068906	31.226974801700013	122.51561455379057	9.8	182.6772727272727	177.0
412761360	1441068907	31.2269298549451	122.51561231496258	9.8	182.65454545454543	177.0
412761360	1441068908	31.226885113148068	122.51561026138043	9.8	182.63181818181818	177.0
412761360	1441068909	31.226840529721695	122.51560837090861	9.8	182.6090909090909	177.0
412761360	1441068910	31.226796058078786	122.51560662141152	9.8	182.58636363636361	177.0
412761360	1441068911	31.226751651632114	122.51560499075376	9.8	182.56363636363633	177.0
412761360	1441068912	31.226707263794474	122.5156034567999	9.8	182.54090909090908	177.0
412761360	1441068913	31.226662847978623	122.51560199741449	9.8	182.5181818181818	177.0
412761360	1441068914	31.226618357597374	122.51560059046226	9.8	182.49545454545452	177.0
412761360	1441068915	31.226573746063476	122.51559921380786	9.8	182.47272727272727	177.0
412761360	1441068916	31.226528966789736	122.5155978453161	9.8	182.45	177.0
412761360	1441068917	31.226483973188916	122.5155964628517	9.8	182.4272727272727	177.0
412761360	1441068918	31.226438718673784	122.51559504427952	9.8	182.40454545454546	177.0
412761360	1441068919	31.226393156657092	122.51559356746445	9.8	182.38181818181818	177.0
412761360	1441068920	31.226347240551647	122.51559201027139	9.8	182.3590909090909	177.0
412761360	1441068921	31.226300923770197	122.51559035056535	9.8	182.33636363636361	177.0
412761360	1441068922	31.2262541597255	122.51558856621128	9.8	182.31363636363636	177.0
412761360	1441068923	31.226206901830327	122.51558663507427	9.8	182.29090909090908	177.0
412761360	1441068924	31.226159103497437	122.51558453501946	9.8	182.2681818181818	177.0
412761360	1441068925	31.22611071813959	122.51558224391198	9.8	182.24545454545455	177.0
412761360	1441068926	31.226061699169517	122.51557973961707	9.8	182.22272727272724	177.0
412761360	1441068927	31.226011999999997	122.51557700000001	9.8	182.2	177.0
412761360	1441068928	31.225961609144445	122.51557401650405	9.8	182.23333333333332	177.0
412761360	1441068929	31.225910655519	122.51557083488407	9.8	182.26666666666665	177.0
412761360	1441068930	31.225859303140517	122.5155675144728	9.8	182.29999999999998	177.0
412761360	1441068931	31.22580771602584	122.51556411460274	9.8	182.33333333333334	177.0
412761360	1441068932	31.225756058191834	122.51556069460634	9.8	182.36666666666665	177.0
412761360	1441068933	31.225704493655357	122.51555731381582	9.8	182.4	177.0
412761360	1441068934	31.225653186433306	122.51555403156331	9.8	182.43333333333334	177.0
412761360	1441068935	31.22560230054256	122.51555090718075	9.8	182.46666666666667	177.0
412761360	1441068936	31.225551999999997	122.515548	9.8	182.5	177.0
412761360	1441068937	31.2255024245501	122.51554535342542	9.8	182.46	176.9
412761360	1441068938	31.225453616847535	122.51554294715231	9.8	182.42	176.79999999999998
412761360	1441068939	31.225405595274584	122.51554074494867	9.8	182.38	176.7
412761360	1441068940	31.22535837821342	122.5155387105826	9.8	182.34	176.6
412761360	1441068941	31.225311984046353	122.51553680782236	9.8	182.3	176.5
412761360	1441068942	31.22526643115556	122.51553500043616	9.8	182.26	176.4
412761360	1441068943	31.225221737923302	122.51553325219237	9.8	182.22	176.3
412761360	1441068944	31.225177922731802	122.51553152685942	9.8	182.17999999999998	176.20000000000002
412761360	1441068945	31.225135003963292	122.5155297882058	9.8	182.14	176.1
412761360	1441068946	31.225092999999998	122.51552800000002	9.8	182.1	176.0
412761360	1441068947	31.225051884452654	122.51552613375141	9.8	182.1	176.0
412761360	1441068948	31.225011451846	122.51552419193217	9.8	182.1	176.0
412761360	1441068949	31.224971451933268	122.5155221847551	9.8	182.1	176.0
412761360	1441068950	31.22493163446772	122.51552012243312	9.8	182.1	176.0
412761360	1441068951	31.224891749202563	122.51551801517901	9.8	182.1	176.0
412761360	1441068952	31.224851545891017	122.51551587320566	9.8	182.1	176.0
412761360	1441068953	31.224810774286322	122.51551370672593	9.8	182.1	176.0
412761360	1441068954	31.224769184141657	122.51551152595263	9.8	182.1	176.0
412761360	1441068955	31.22472652521025	122.51550934109865	9.8	182.1	176.0
412761360	1441068956	31.224682547245298	122.51550716237682	9.8	182.1	176.0
412761360	1441068957	31.224636999999994	122.515505	9.8	182.1	176.0
412761360	1441068958	31.224589729021137	122.51550286286519	9.8	182.08888888888887	176.0
412761360	1441068959	31.224540963030005	122.51550075460602	9.8	182.07777777777775	176.0
412761360	1441068960	31.224491026541465	122.51549867754025	9.8	182.06666666666666	176.0
412761360	1441068961	31.224440244070426	122.51549663398568	9.8	182.05555555555554	176.0
412761360	1441068962	31.224388940131814	122.51549462626002	9.8	182.04444444444445	176.0
412761360	1441068963	31.22433743924053	122.51549265668096	9.8	182.03333333333333	176.0
412761360	1441068964	31.224286065911492	122.51549072756615	9.8	182.02222222222224	176.0
412761360	1441068965	31.224235144659676	122.51548884123329	9.8	182.01111111111112	176.0
412761360	1441068966	31.224185000000002	122.51548700000001	9.8	182.0	176.0
412761360	1441068967	31.22413589154396	122.5154852056595	9.8	181.9809523809524	175.95238095238093
412761360	1441068968	31.224087819289277	122.51548345790727	9.8	181.96190476190478	175.9047619047619
412761360	1441068969	31.224040718330105	122.51548175591445	9.8	181.94285714285715	175.85714285714283
412761360	1441068970	31.223994523760727	122.51548009885212	9.8	181.92380952380952	175.80952380952382
412761360	1441068971	31.22394917067529	122.51547848589148	9.8	181.9047619047619	175.76190476190476
412761360	1441068972	31.223904594168072	122.51547691620354	9.8	181.8857142857143	175.71428571428572
412761360	1441068973	31.223860729333243	122.51547538895956	9.8	181.86666666666667	175.66666666666666
412761360	1441068974	31.223817511265	122.51547390333059	9.8	181.84761904761905	175.6190476190476
412761360	1441068975	31.223774875057586	122.51547245848779	9.8	181.82857142857142	175.57142857142858
412761360	1441068976	31.223732755805187	122.51547105360234	9.8	181.80952380952382	175.52380952380952
412761360	1441068977	31.22369108860197	122.5154696878454	9.8	181.79047619047617	175.47619047619048
412761360	1441068978	31.223649808542202	122.51546836038807	9.8	181.77142857142857	175.42857142857142
412761360	1441068979	31.22360885072003	122.51546707040158	9.8	181.75238095238095	175.38095238095238
412761360	1441068980	31.223568150229674	122.51546581705709	9.8	181.73333333333335	175.33333333333334
412761360	1441068981	31.223527642165326	122.51546459952571	9.8	181.7142857142857	175.28571428571428
412761360	1441068982	31.22348726162117	122.51546341697869	9.8	181.6952380952381	175.23809523809524
412761360	1441068983	31.2234469436914	122.51546226858719	9.8	181.67619047619047	175.19047619047618
412761360	1441068984	31.223406623470222	122.51546115352238	9.8	181.65714285714287	175.14285714285717
412761360	1441068985	31.223366236051785	122.51546007095546	9.8	181.63809523809522	175.0952380952381
412761360	1441068986	31.223325716530322	122.51545902005759	9.8	181.61904761904762	175.04761904761907
412761360	1441068987	31.223284999999997	122.515458	9.8	181.6	175.0
412761360	1441068988	31.223244033222002	122.51545701000059	9.8	181.59101123595505	175.02247191011236
412761360	1441068989	31.223202809625512	122.51545604946433	9.8	181.5820224719101	175.04494382022472
412761360	1441068990	31.223161334306738	122.51545511784289	9.8	181.57303370786516	175.0674157303371
412761360	1441068991	31.223119612361863	122.51545421458793	9.8	181.56404494382022	175.08988764044946
412761360	1441068992	31.223077648887088	122.51545333915112	9.8	181.55505617977528	175.11235955056182
412761360	1441068993	31.2230354489786	122.51545249098417	9.8	181.54606741573033	175.13483146067415
412761360	1441068994	31.222993017732612	122.51545166953879	9.8	181.5370786516854	175.1573033707865
412761360	1441068995	31.222950360245292	122.51545087426658	9.8	181.52808988764045	175.17977528089887
412761360	1441068996	31.222907481612843	122.51545010461926	9.8	181.5191011235955	175.20224719101122
412761360	1441068997	31.222864386931466	122.51544936004852	9.8	181.51011235955056	175.2247191011236
412761360	1441068998	31.222821081297358	122.51544864000606	9.8	181.50112359550562	175.24719101123597
412761360	1441068999	31.222777569806713	122.51544794394351	9.8	181.49213483146067	175.26966292134833
412761360	1441069000	31.222733857555703	122.51544727131258	9.8	181.48314606741573	175.2921348314607
412761360	1441069001	31.22268994964054	122.51544662156498	9.8	181.4741573033708	175.31460674157304
412761360	1441069002	31.22264585115744	122.51544599415239	9.8	181.46516853932584	175.3370786516854
412761360	1441069003	31.222601567202563	122.51544538852643	9.8	181.4561797752809	175.35955056179776
412761360	1441069004	31.222557102872123	122.51544480413887	9.8	181.44719101123596	175.38202247191012
412761360	1441069005	31.222512463262305	122.51544424044134	9.8	181.43820224719101	175.40449438202248
412761360	1441069006	31.222467653469312	122.51544369688557	9.8	181.42921348314607	175.42696629213484
412761360	1441069007	31.222422678589332	122.51544317292323	9.8	181.42022471910113	175.4494382022472
412761360	1441069008	31.222377543718572	122.515442668006	9.8	181.41123595505618	175.47191011235955
412761360	1441069009	31.22233225395321	122.51544218158558	9.8	181.40224719101124	175.4943820224719
412761360	1441069010	31.22228681438946	122.51544171311367	9.8	181.3932584269663	175.51685393258427
412761360	1441069011	31.222241230123515	122.51544126204193	9.8	181.38426966292135	175.53932584269663
412761360	1441069012	31.222195506251563	122.51544082782212	9.8	181.3752808988764	175.561797752809
412761360	1441069013	31.2221496478698	122.51544040990586	9.8	181.36629213483147	175.58426966292137
412761360	1441069014	31.222103660074424	122.5154400077449	9.8	181.35730337078652	175.60674157303373
412761360	1441069015	31.222057547961636	122.51543962079089	9.8	181.34831460674158	175.62921348314606
412761360	1441069016	31.22201131662765	122.51543924849555	9.8	181.33932584269664	175.65168539325842
412761360	1441069017	31.22196497116861	122.5154388903106	9.8	181.3303370786517	175.67415730337078
412761360	1441069018	31.22191851668077	122.51543854568773	9.8	181.32134831460675	175.69662921348313
412761360	1441069019	31.22187195826028	122.5154382140786	9.8	181.3123595505618	175.71910112359552
412761360	1441069020	31.22182530100337	122.51543789493495	9.8	181.30337078651687	175.74157303370788
412761360	1441069021	31.221778550006228	122.51543758770848	9.8	181.29438202247192	175.76404494382024
412761360	1441069022	31.221731710365056	122.51543729185089	9.8	181.28539325842698	175.7865168539326
412761360	1441069023	31.221684787176034	122.51543700681385	9.8	181.27640449438204	175.80898876404495
412761360	1441069024	31.221637785535368	122.51543673204914	9.8	181.2674157303371	175.8314606741573
412761360	1441069025	31.221590710539274	122.51543646700841	9.8	181.25842696629215	175.85393258426967
412761360	1441069026	31.221543567283934	122.51543621114337	9.8	181.2494382022472	175.87640449438203
412761360	1441069027	31.22149636086554	122.51543596390574	9.8	181.24044943820226	175.8988764044944
412761360	1441069028	31.2214490963803	122.51543572474725	9.8	181.23146067415732	175.92134831460675
412761360	1441069029	31.221401778924402	122.51543549311957	9.8	181.22247191011238	175.9438202247191
412761360	1441069030	31.221354413594067	122.51543526847443	9.8	181.21348314606743	175.96629213483146
412761360	1441069031	31.221307005485464	122.51543505026358	9.8	181.2044943820225	175.98876404494382
412761360	1441069032	31.22125955969483	122.51543483793868	9.8	181.19550561797755	176.01123595505618
412761360	1441069033	31.221212081318324	122.51543463095149	9.8	181.1865168539326	176.03370786516854
412761360	1441069034	31.221164575452164	122.51543442875368	9.8	181.17752808988766	176.05617977528092
412761360	1441069035	31.22111704719255	122.515434230797	9.8	181.16853932584272	176.07865168539328
412761360	1441069036	31.22106950163566	122.51543403653318	9.8	181.15955056179777	176.10112359550564
412761360	1441069037	31.221021943877737	122.51543384541392	9.8	181.15056179775283	176.123595505618
412761360	1441069038	31.220974379014958	122.51543365689095	9.8	181.14157303370789	176.14606741573033
412761360	1441069039	31.220926812143514	122.51543347041599	9.8	181.13258426966294	176.1685393258427
412761360	1441069040	31.220879248359623	122.51543328544076	9.8	181.123595505618	176.19101123595505
412761360	1441069041	31.22083169275946	122.51543310141699	9.8	181.11460674157303	176.21348314606743
412761360	1441069042	31.220784150439236	122.51543291779642	9.8	181.1056179775281	176.2359550561798
412761360	1441069043	31.220736626495174	122.51543273403074	9.8	181.09662921348317	176.25842696629215
412761360	1441069044	31.220689126023448	122.51543254957173	9.8	181.08764044943823	176.2808988764045
412761360	1441069045	31.220641654120268	122.5154323638711	9.8	181.07865168539325	176.30337078651687
412761360	1441069046	31.220594215881842	122.51543217638056	9.8	181.06966292134834	176.32584269662922
412761360	1441069047	31.220546816404344	122.51543198655185	9.8	181.0606741573034	176.34831460674158
412761360	1441069048	31.220499460784016	122.51543179383671	9.8	181.05168539325845	176.37078651685394
412761360	1441069049	31.220452154117034	122.5154315976869	9.8	181.04269662921348	176.3932584269663
412761360	1441069050	31.2204049014996	122.51543139755414	9.8	181.03370786516857	176.41573033707866
412761360	1441069051	31.220357708027944	122.51543119289015	9.8	181.02471910112362	176.43820224719101
412761360	1441069052	31.220310578798227	122.51543098314669	9.8	181.01573033707868	176.46067415730337
412761360	1441069053	31.220263518906652	122.51543076777547	9.8	181.0067415730337	176.48314606741573
412761360	1441069054	31.220216533449463	122.51543054622826	9.8	180.9977528089888	176.5056179775281
412761360	1441069055	31.220169627522832	122.5154303179568	9.8	180.98876404494385	176.52808988764045
412761360	1441069056	31.22012280622297	122.51543008241283	9.8	180.9797752808989	176.55056179775283
412761360	1441069057	31.22007607464608	122.5154298390481	9.8	180.97078651685393	176.5730337078652
412761360	1441069058	31.220029437888346	122.51542958731433	9.8	180.96179775280902	176.59550561797755
412761360	1441069059	31.219982901046	122.5154293266633	9.8	180.95280898876408	176.6179775280899
412761360	1441069060	31.219936469215227	122.51542905654674	9.8	180.94382022471913	176.64044943820224
412761360	1441069061	31.219890147492247	122.51542877641637	9.8	180.93483146067416	176.6629213483146
412761360	1441069062	31.219843940973234	122.515428485724	9.8	180.92584269662925	176.68539325842696
412761360	1441069063	31.219797854754425	122.51542818392134	9.8	180.9168539325843	176.70786516853934
412761360	1441069064	31.219751893932017	122.51542787046016	9.8	180.90786516853936	176.7303370786517
412761360	1441069065	31.21970606360218	122.51542754479219	9.8	180.8988764044944	176.75280898876406
412761360	1441069066	31.219660368861167	122.51542720636922	9.8	180.88988764044947	176.77528089887642
412761360	1441069067	31.219614814805144	122.515426854643	9.8	180.88089887640453	176.79775280898878
412761360	1441069068	31.219569406530344	122.51542648906523	9.8	180.8719101123596	176.82022471910113
412761360	1441069069	31.21952414913295	122.51542610908776	9.8	180.86292134831461	176.8426966292135
412761360	1441069070	31.21947904770917	122.51542571416225	9.8	180.8539325842697	176.86516853932585
412761360	1441069071	31.219434107355227	122.51542530374051	9.8	180.84494382022476	176.8876404494382
412761360	1441069072	31.219389333167307	122.51542487727431	9.8	180.8359550561798	176.91011235955057
412761360	1441069073	31.219344730241616	122.51542443421542	9.8	180.82696629213484	176.93258426966293
412761360	1441069074	31.219300303674366	122.51542397401553	9.8	180.81797752808993	176.95505617977528
412761360	1441069075	31.21925605856176	122.51542349612649	9.8	180.80898876404498	176.97752808988764
412761360	1441069076	31.219212	122.51542300000001	9.8	180.80000000000004	177.0
412761360	1441069077	31.219168107289452	122.51542248117279	9.8	180.84000000000003	177.0
412761360	1441069078	31.21912425654712	122.51542191952117	9.8	180.88000000000002	177.0
412761360	1441069079	31.21908029809412	122.51542129100653	9.8	180.92000000000002	177.0
412761360	1441069080	31.21903608225161	122.5154205715902	9.8	180.96	177.0
412761360	1441069081	31.21899145934071	122.51541973723361	9.8	181.0	177.0
412761360	1441069082	31.218946279682584	122.51541876389823	9.8	181.04000000000002	177.0
412761360	1441069083	31.218900393598325	122.51541762754556	9.8	181.08	177.0
412761360	1441069084	31.218853651409052	122.51541630413722	9.8	181.12	177.0
412761360	1441069085	31.21880590343592	122.51541476963479	9.8	181.16	177.0
412761360	1441069086	31.218757	122.515413	9.8	181.2	177.0
412761360	1441069087	31.21870687760041	122.5154109841905	9.8	181.32222222222222	177.0
412761360	1441069088	31.218655817448262	122.51540876314753	9.8	181.44444444444446	177.0
412761360	1441069089	31.218604186932687	122.51540639080808	9.8	181.5666666666667	177.0
412761360	1441069090	31.218552353442814	122.51540392110903	9.8	181.6888888888889	177.0
412761360	1441069091	31.218500684367807	122.5154014079871	9.8	181.8111111111111	177.0
412761360	1441069092	31.218449547096828	122.51539890537885	9.8	181.93333333333334	177.0
412761360	1441069093	31.21839930901907	122.51539646722074	9.8	182.05555555555554	177.0
412761360	1441069094	31.218350337523713	122.51539414744909	9.8	182.17777777777778	177.0
412761360	1441069095	31.21830299999999	122.515392	9.8	182.3	177.0
412761360	1441069096	31.21825755474418	122.5153900621476	9.8	182.3	177.0
412761360	1441069097	31.218213823680898	122.51538830451796	9.8	182.3	177.0
412761360	1441069098	31.218171519641828	122.51538668107527	9.8	182.3	177.0
412761360	1441069099	31.218130355458666	122.51538514578381	9.8	182.3	177.0
412761360	1441069100	31.21809004396303	122.51538365260802	9.8	182.3	177.0
412761360	1441069101	31.21805029798662	122.51538215551238	9.8	182.3	177.0
412761360	1441069102	31.21801083036106	122.51538060846144	9.8	182.3	177.0
412761360	1441069103	31.21797135391799	122.51537896541996	9.8	182.3	177.0
412761360	1441069104	31.217931581489044	122.51537718035262	9.8	182.3	177.0
412761360	1441069105	31.21789122590584	122.5153752072243	9.8	182.3	177.0
412761360	1441069106	31.217849999999988	122.51537299999998	9.8	182.3	177.0
412761360	1441069107	31.217807687906955	122.51537052671993	9.8	182.36	177.0
412761360	1441069108	31.217764358977565	122.51536781172538	9.8	182.42	177.0
412761360	1441069109	31.21772015386653	122.51536489343277	9.8	182.48	177.0
412761360	1441069110	31.217675213228596	122.51536181025841	9.8	182.54	177.0
412761360	1441069111	31.217629677718424	122.51535860061854	9.8	182.6	177.0
412761360	1441069112	31.21758368799078	122.51535530292938	9.8	182.66000000000003	177.0
412761360	1441069113	31.21753738470037	122.51535195560699	9.8	182.72	177.0
412761360	1441069114	31.21749090850195	122.51534859706737	9.8	182.78	177.0
412761360	1441069115	31.217444400050244	122.51534526572644	9.8	182.84	177.0
412761360	1441069116	31.217398000000003	122.51534200000002	9.8	182.9	177.0
412761360	1441069117	31.217351823100376	122.51533882990081	9.8	182.92	177.0
412761360	1441069118	31.217305880477987	122.51533575182955	9.8	182.94	177.0
412761360	1441069119	31.21726015735385	122.51533275378401	9.8	182.95999999999998	177.0
412761360	1441069120	31.217214638948946	122.5153298237619	9.8	182.98	177.0
412761360	1441069121	31.217169310484298	122.51532694976103	9.8	183.00000000000003	177.0
412761360	1441069122	31.217124157180933	122.51532411977925	9.8	183.02	177.0
412761360	1441069123	31.21707916425981	122.51532132181435	9.8	183.04000000000002	177.0
412761360	1441069124	31.21703431694195	122.51531854386427	9.8	183.06	177.0
412761360	1441069125	31.216989600448343	122.51531577392684	9.8	183.08	177.0
412761360	1441069126	31.216945000000006	122.515313	9.8	183.10000000000002	177.0
412761360	1441069127	31.216900490691295	122.51531021068082	9.8	183.10000000000002	176.9
412761360	1441069128	31.21685600711009	122.51530739696287	9.8	183.10000000000002	176.79999999999998
412761360	1441069129	31.216811473717637	122.51530455043896	9.8	183.10000000000002	176.7
412761360	1441069130	31.216766814975195	122.5153016627018	9.8	183.10000000000002	176.6
412761360	1441069131	31.21672195534398	122.51529872534427	9.8	183.10000000000002	176.5
412761360	1441069132	31.21667681928527	122.51529572995912	9.8	183.10000000000002	176.4
412761360	1441069133	31.21663133126027	122.51529266813922	9.8	183.10000000000002	176.3
412761360	1441069134	31.216585415730258	122.51528953147746	9.8	183.10000000000002	176.20000000000002
412761360	1441069135	31.21653899715641	122.51528631156675	9.8	183.10000000000002	176.1
412761360	1441069136	31.216491999999995	122.51528299999998	9.8	183.10000000000002	176.0
412761360	1441069137	31.21644441513437	122.51527959537647	9.8	183.10000000000002	175.9
412761360	1441069138	31.216396499081416	122.51527612432082	9.8	183.10000000000002	175.8
412761360	1441069139	31.216348574775157	122.51527262046388	9.8	183.10000000000002	175.7
412761360	1441069140	31.216300965149642	122.51526911743642	9.8	183.10000000000002	175.6
412761360	1441069141	31.21625399313892	122.5152656488691	9.8	183.10000000000002	175.5
412761360	1441069142	31.216207981677066	122.51526224839242	9.8	183.10000000000002	175.4
412761360	1441069143	31.216163253698156	122.51525894963687	9.8	183.10000000000002	175.3
412761360	1441069144	31.21612013213628	122.51525578623279	9.8	183.10000000000002	175.2
412761360	1441069145	31.21607893992552	122.51525279181045	9.8	183.10000000000002	175.1
412761360	1441069146	31.216039999999996	122.51525000000001	9.8	183.10000000000002	175.0
412761360	1441069147	31.21600346977189	122.5152474338074	9.8	183.06	175.0
412761360	1441069148	31.21596884456565	122.51524507374171	9.8	183.02	175.0
412761360	1441069149	31.215935454183775	122.51524288968788	9.8	182.98	175.0
412761360	1441069150	31.215902628428754	122.51524085153096	9.8	182.94	175.0
412761360	1441069151	31.215869697103077	122.51523892915618	9.8	182.9	175.0
412761360	1441069152	31.215835990009182	122.51523709244873	9.8	182.86	175.0
412761360	1441069153	31.215800836949512	122.51523531129394	9.8	182.82	175.0
412761360	1441069154	31.21576356772648	122.51523355557723	9.8	182.77999999999997	175.0
412761360	1441069155	31.215723512142507	122.51523179518408	9.8	182.73999999999998	175.0
412761360	1441069156	31.215679999999992	122.51523	9.8	182.7	175.0
412761360	1441069157	31.21563259077689	122.51522814840122	9.790000000000001	182.66	175.0
412761360	1441069158	31.2155817626537	122.51522625272598	9.780000000000001	182.61999999999998	175.0
412761360	1441069159	31.215528223486498	122.51522433380296	9.77	182.57999999999998	175.0
412761360	1441069160	31.215472681131377	122.51522241246084	9.76	182.54	175.0
412761360	1441069161	31.21541584344449	122.51522050952819	9.75	182.5	175.0
412761360	1441069162	31.215358418282005	122.51521864583341	9.74	182.46	175.0
412761360	1441069163	31.21530111350008	122.51521684220495	9.73	182.42	175.0
412761360	1441069164	31.215244636954942	122.5152151194711	9.719999999999999	182.38	175.0
412761360	1441069165	31.21518969650284	122.51521349846006	9.709999999999999	182.34	175.0
412761360	1441069166	31.215137	122.515212	9.7	182.3	175.0
412761360	1441069167	31.21508705412217	122.51521063658116	9.7	182.22000000000003	175.0
412761360	1441069168	31.215039560822813	122.51520938734204	9.7	182.14000000000001	175.0
412761360	1441069169	31.214994020874858	122.51520822308336	9.7	182.06	175.0
412761360	1441069170	31.214949935051195	122.51520711460594	9.7	181.98	175.0
412761360	1441069171	31.214906804124727	122.51520603271062	9.7	181.9	175.0
412761360	1441069172	31.214864128868292	122.51520494819829	9.7	181.82000000000002	175.0
412761360	1441069173	31.21482141005477	122.51520383186998	9.7	181.74	175.0
412761360	1441069174	31.214778148457	122.51520265452675	9.7	181.66	175.0
412761360	1441069175	31.2147338448478	122.51520138696968	9.7	181.58	175.0
412761360	1441069176	31.214688	122.5152	9.7	181.5	175.0
412761360	1441069177	31.214640277007167	122.51519847083057	9.7	181.5	175.0
412761360	1441069178	31.21459098824604	122.51519680232097	9.7	181.5	175.0
412761360	1441069179	31.214540608414143	122.5151950037423	9.7	181.5	175.0
412761360	1441069180	31.214489612209018	122.51519308436572	9.7	181.5	175.0
412761360	1441069181	31.214438474328233	122.5151910534623	9.7	181.5	175.0
412761360	1441069182	31.214387669469343	122.51518892030306	9.7	181.5	175.0
412761360	1441069183	31.21433767232994	122.51518669415897	9.7	181.5	175.0
412761360	1441069184	31.214288957607632	122.51518438430101	9.7	181.5	175.0
412761360	1441069185	31.214242000000002	122.515182	9.7	181.5	175.0
412761360	1441069186	31.21419713581297	122.51517955389951	9.709090909090909	181.51818181818183	175.0
412761360	1441069187	31.214154147785454	122.51517707213407	9.718181818181817	181.53636363636366	175.0
412761360	1441069188	31.21411268026464	122.51517458421081	9.727272727272727	181.55454545454543	175.0
412761360	1441069189	31.21407237759774	122.51517211963693	9.736363636363636	181.57272727272726	175.0
412761360	1441069190	31.214032884131875	122.51516970791955	9.745454545454546	181.5909090909091	175.0
412761360	1441069191	31.213993844214265	122.51516737856586	9.754545454545454	181.60909090909092	175.0
412761360	1441069192	31.213954902192047	122.5151651610829	9.763636363636364	181.62727272727273	175.0
412761360	1441069193	31.213915702412354	122.51516308497783	9.772727272727273	181.64545454545456	175.0
412761360	1441069194	31.21387588922237	122.51516117975764	9.781818181818183	181.66363636363636	175.0
412761360	1441069195	31.213835106969203	122.51515947492936	9.790909090909091	181.6818181818182	175.0
412761360	1441069196	31.213793000000003	122.515158	9.8	181.7	175.0
412761360	1441069197	31.213749329834563	122.51515677008979	9.8	181.65	175.0
412761360	1441069198	31.21370432668357	122.51515574277212	9.8	181.6	175.0
412761360	1441069199	31.213658337930365	122.51515486123381	9.8	181.55	175.0
412761360	1441069200	31.213611710958304	122.51515406866174	9.8	181.5	175.0
412761360	1441069201	31.21356479315078	122.51515330824296	9.8	181.45000000000002	175.0
412761360	1441069202	31.213517931891186	122.51515252316447	9.8	181.39999999999998	175.0
412761360	1441069203	31.213471474562883	122.51515165661361	9.8	181.35	175.0
412761360	1441069204	31.213425768549328	122.51515065177757	9.8	181.29999999999998	175.0
412761360	1441069205	31.213381161233876	122.51514945184388	9.8	181.25	175.0
412761360	1441069206	31.21333800000001	122.51514799999998	9.8	181.2	175.0
412761360	1441069207	31.213296501996766	122.51514625695971	9.8	181.25555555555556	175.0
412761360	1441069208	31.21325636343593	122.51514425354173	9.8	181.3111111111111	175.0
412761360	1441069209	31.213217150294952	122.51514203809087	9.8	181.36666666666667	175.0
412761360	1441069210	31.21317842855121	122.51513965895195	9.8	181.42222222222222	175.0
412761360	1441069211	31.213139764182102	122.51513716446968	9.8	181.4777777777778	175.0
412761360	1441069212	31.213100723165045	122.51513460298875	9.8	181.53333333333333	175.0
412761360	1441069213	31.213060871477428	122.51513202285376	9.8	181.58888888888887	175.0
412761360	1441069214	31.213019775096623	122.51512947240933	9.8	181.64444444444445	175.0
412761360	1441069215	31.212976999999995	122.515127	9.8	181.7	175.0
412761360	1441069216	31.21293223346604	122.51512464211426	9.80909090909091	181.6818181818182	175.0
412761360	1441069217	31.21288564797765	122.51512238781655	9.818181818181818	181.66363636363636	175.0
412761360	1441069218	31.21283753731887	122.51512021431532	9.827272727272728	181.64545454545456	175.0
412761360	1441069219	31.212788195273742	122.51511809881904	9.836363636363638	181.62727272727273	175.0
412761360	1441069220	31.21273791562627	122.51511601853616	9.845454545454546	181.60909090909092	175.0
412761360	1441069221	31.21268699216053	122.51511395067526	9.854545454545455	181.5909090909091	175.0
412761360	1441069222	31.21263571866057	122.51511187244479	9.863636363636363	181.57272727272726	175.0
412761360	1441069223	31.21258438891047	122.51510976105344	9.872727272727273	181.55454545454543	175.0
412761360	1441069224	31.212533296694275	122.51510759370974	9.881818181818183	181.53636363636366	175.0
412761360	1441069225	31.2124827357961	122.51510534762238	9.89090909090909	181.51818181818183	175.0
412761360	1441069226	31.212432999999994	122.51510299999998	9.9	181.5	175.0
412761360	1441069227	31.212384302434916	122.51510053612603	9.9	181.54	175.0
412761360	1441069228	31.212336533609207	122.51509797358294	9.9	181.58	175.0
412761360	1441069229	31.21228950337603	122.51509533802786	9.9	181.62	175.0
412761360	1441069230	31.212243021588524	122.51509265511793	9.9	181.66	175.0
412761360	1441069231	31.212196898099883	122.5150899505102	9.9	181.7	175.0
412761360	1441069232	31.212150942763273	122.51508724986174	9.9	181.74	175.0
412761360	1441069233	31.212104965431813	122.51508457882952	9.9	181.78000000000003	175.0
412761360	1441069234	31.2120587759587	122.51508196307053	9.9	181.82000000000002	175.0
412761360	1441069235	31.212012184197032	122.51507942824173	9.9	181.86	175.0
412761360	1441069236	31.211965000000003	122.515077	9.9	181.9	175.0
412761360	1441069237	31.211917081326526	122.51507469886468	9.905263157894737	181.84736842105264	175.0
412761360	1441069238	31.211868478558834	122.51507252480472	9.910526315789474	181.79473684210527	175.0
412761360	1441069239	31.211819290184952	122.5150704726516	9.91578947368421	181.7421052631579	175.0
412761360	1441069240	31.211769614692905	122.51506853723676	9.921052631578947	181.68947368421053	175.0
412761360	1441069241	31.211719550570727	122.51506671339159	9.926315789473685	181.63684210526316	175.0
412761360	1441069242	31.211669196306445	122.51506499594761	9.931578947368422	181.58421052631581	175.0
412761360	1441069243	31.21161865038811	122.5150633797362	9.936842105263159	181.53157894736842	175.0
412761360	1441069244	31.211568011303743	122.51506185958887	9.942105263157895	181.47894736842107	175.0
412761360	1441069245	31.2115173775414	122.51506043033703	9.947368421052632	181.4263157894737	175.0
412761360	1441069246	31.211466847589115	122.51505908681219	9.952631578947368	181.37368421052633	175.0
412761360	1441069247	31.21141651993495	122.51505782384581	9.957894736842105	181.32105263157897	175.0
412761360	1441069248	31.211366493066926	122.51505663626938	9.963157894736842	181.2684210526316	175.0
412761360	1441069249	31.211316865473126	122.5150555189144	9.968421052631578	181.21578947368423	175.0
412761360	1441069250	31.211267735641588	122.51505446661236	9.973684210526315	181.16315789473686	175.0
412761360	1441069251	31.211219202060363	122.51505347419477	9.978947368421053	181.11052631578949	175.0
412761360	1441069252	31.21117136321754	122.5150525364932	9.98421052631579	181.05789473684214	175.0
412761360	1441069253	31.211124317601154	122.51505164833918	9.989473684210527	181.00526315789475	175.0
412761360	1441069254	31.21107816369928	122.51505080456427	9.994736842105263	180.9526315789474	175.0
412761360	1441069255	31.211033	122.51505	10.0	180.9	175.0
412761360	1441069256	31.2109888778687	122.51504923153693	10.0	180.8818181818182	175.0
412761360	1441069257	31.21094566018014	122.51504850430145	10.0	180.86363636363637	175.0
412761360	1441069258	31.21090316268642	122.51504782547889	10.0	180.84545454545454	175.0
412761360	1441069259	31.210861201139632	122.51504720225458	10.0	180.82727272727274	175.0
412761360	1441069260	31.210819591291845	122.51504664181378	10.0	180.8090909090909	175.0
412761360	1441069261	31.21077814889512	122.5150461513419	10.0	180.79090909090908	175.0
412761360	1441069262	31.210736689701555	122.51504573802414	10.0	180.77272727272728	175.0
412761360	1441069263	31.2106950294632	122.51504540904583	10.0	180.75454545454545	175.0
412761360	1441069264	31.21065298393212	122.5150451715922	10.0	180.73636363636362	175.0
412761360	1441069265	31.210610368860365	122.51504503284853	10.0	180.7181818181818	175.0
412761360	1441069266	31.210567	122.51504500000001	10.0	180.7	175.0
412761360	1441069267	31.21052273978458	122.51504507515537	10.0	180.67	175.0
412761360	1441069268	31.210477637373792	122.51504524011723	10.0	180.64	175.0
412761360	1441069269	31.210431788608854	122.51504547161183	10.0	180.60999999999999	175.0
412761360	1441069270	31.210385289330944	122.51504574636539	10.0	180.57999999999998	175.0
412761360	1441069271	31.210338235381332	122.51504604110416	10.0	180.54999999999998	175.0
412761360	1441069272	31.21029072260119	122.51504633255452	10.0	180.51999999999998	175.0
412761360	1441069273	31.21024284683176	122.51504659744282	10.0	180.48999999999998	175.0
412761360	1441069274	31.210194703914276	122.51504681249551	10.0	180.46	175.0
412761360	1441069275	31.210146389689935	122.51504695443903	10.0	180.43	175.0
412761360	1441069276	31.210098000000006	122.515047	10.0	180.4	175.0
412761360	1441069277	31.210049614648142	122.51504693387054	10.01	180.43	175.1
412761360	1441069278	31.210001249287757	122.51504677260525	10.02	180.46	175.2
412761360	1441069279	31.20995290353469	122.51504654072426	10.03	180.48999999999998	175.3
412761360	1441069280	31.209904577004824	122.5150462627477	10.04	180.51999999999998	175.4
412761360	1441069281	31.209856269313978	122.5150459631956	10.05	180.54999999999998	175.5
412761360	1441069282	31.209807980078033	122.51504566658797	10.06	180.57999999999998	175.6
412761360	1441069283	31.209759708912795	122.5150453974447	10.07	180.60999999999999	175.7
412761360	1441069284	31.209711455434153	122.51504518028574	10.08	180.64	175.8
412761360	1441069285	31.209663219257937	122.51504503963092	10.09	180.67	175.9
412761360	1441069286	31.209615000000003	122.51504500000001	10.1	180.7	176.0
412761360	1441069287	31.209566800622767	122.51504507535842	10.1	180.68999999999997	176.0
412761360	1441069288	31.209518637475025	122.51504523745399	10.1	180.67999999999998	176.0
412761360	1441069289	31.20947053025217	122.51504544748029	10.1	180.67	176.0
412761360	1441069290	31.20942249864953	122.51504566663094	10.1	180.66	176.0
412761360	1441069291	31.209374562362523	122.51504585609966	10.1	180.64999999999998	176.0
412761360	1441069292	31.20932674108651	122.51504597708028	10.1	180.64	176.0
412761360	1441069293	31.209279054516873	122.51504599076661	10.1	180.63	176.0
412761360	1441069294	31.209231522348983	122.51504585835266	10.1	180.61999999999998	176.0
412761360	1441069295	31.209184164278224	122.5150455410324	10.1	180.60999999999999	176.0
412761360	1441069296	31.20913699999999	122.51504500000001	10.1	180.6	176.0
412761360	1441069297	31.209090031860857	122.5150442077014	10.1	180.68999999999997	176.0
412761360	1441069298	31.209043192812274	122.51504318158973	10.1	180.78	176.0
412761360	1441069299	31.20899639845687	122.51504195036983	10.1	180.87	176.0
412761360	1441069300	31.2089495643973	122.51504054274662	10.1	180.95999999999998	176.0
412761360	1441069301	31.208902606236204	122.51503898742479	10.1	181.04999999999998	176.0
412761360	1441069302	31.20885543957622	122.51503731310908	10.1	181.14000000000001	176.0
412761360	1441069303	31.20880798001997	122.51503554850416	10.1	181.23	176.0
412761360	1441069304	31.208760143170093	122.51503372231464	10.1	181.32	176.0
412761360	1441069305	31.20871184462924	122.51503186324508	10.1	181.41000000000003	176.0
412761360	1441069306	31.208663000000012	122.51503000000001	10.1	181.5	176.0
412761360	1441069307	31.20861355283026	122.51502815686037	10.1	181.50967741935483	175.93548387096772
412761360	1441069308	31.208563558448557	122.51502634041333	10.1	181.5193548387097	175.8709677419355
412761360	1441069309	31.208513100128744	122.5150245528225	10.1	181.52903225806452	175.8064516129032
412761360	1441069310	31.208462261144568	122.51502279625146	10.1	181.53870967741935	175.74193548387098
412761360	1441069311	31.208411124769885	122.51502107286387	10.1	181.54838709677418	175.6774193548387
412761360	1441069312	31.20835977427849	122.51501938482332	10.1	181.55806451612904	175.61290322580646
412761360	1441069313	31.20830829294419	122.5150177342934	10.1	181.56774193548387	175.54838709677418
412761360	1441069314	31.20825676404079	122.51501612343769	10.1	181.57741935483872	175.48387096774195
412761360	1441069315	31.20820527084211	122.51501455441978	10.1	181.58709677419355	175.41935483870967
412761360	1441069316	31.208153896621976	122.51501302940325	10.1	181.5967741935484	175.35483870967744
412761360	1441069317	31.208102724654207	122.51501155055163	10.1	181.60645161290324	175.29032258064515
412761360	1441069318	31.208051838212633	122.5150101200285	10.1	181.61612903225807	175.2258064516129
412761360	1441069319	31.208001320571054	122.51500873999744	10.1	181.62580645161293	175.16129032258064
412761360	1441069320	31.20795125500332	122.51500741262196	10.1	181.63548387096776	175.09677419354838
412761360	1441069321	31.207901724783248	122.51500614006555	10.1	181.6451612903226	175.03225806451613
412761360	1441069322	31.207852813184704	122.51500492449186	10.1	181.65483870967745	174.96774193548384
412761360	1441069323	31.20780460348149	122.51500376806432	10.1	181.66451612903228	174.90322580645162
412761360	1441069324	31.20775717894745	122.5150026729465	10.1	181.6741935483871	174.83870967741933
412761360	1441069325	31.207710622856446	122.5150016413019	10.1	181.68387096774197	174.7741935483871
412761360	1441069326	31.207665018482288	122.51500067529406	10.1	181.6935483870968	174.70967741935482
412761360	1441069327	31.207620449098847	122.51499977708652	10.1	181.70322580645163	174.64516129032256
412761360	1441069328	31.20757699797996	122.51499894884275	10.1	181.71290322580646	174.5806451612903
412761360	1441069329	31.207534748399457	122.51499819272628	10.1	181.72258064516132	174.51612903225805
412761360	1441069330	31.20749378363121	122.51499751090064	10.1	181.73225806451615	174.4516129032258
412761360	1441069331	31.207454186949068	122.51499690552933	10.1	181.74193548387098	174.38709677419354
412761360	1441069332	31.207416041626875	122.51499637877589	10.1	181.75161290322583	174.32258064516128
412761360	1441069333	31.207379430938477	122.51499593280383	10.1	181.76129032258066	174.25806451612902
412761360	1441069334	31.20734443815774	122.51499556977667	10.1	181.7709677419355	174.19354838709677
412761360	1441069335	31.20731114655851	122.51499529185797	10.1	181.78064516129032	174.1290322580645
412761360	1441069336	31.20727963941464	122.51499510121123	10.1	181.79032258064518	174.06451612903226
412761360	1441069337	31.207249999999995	122.514995	10.1	181.8	174.0
412761360	1441069338	31.207222163394636	122.51499498837043	10.1	181.71111111111114	174.11111111111111
412761360	1441069339	31.207195471903518	122.51499505839912	10.1	181.62222222222223	174.2222222222222
412761360	1441069340	31.2071691196378	122.5149952001452	10.1	181.53333333333336	174.33333333333331
412761360	1441069341	31.20714230070862	122.51499540366788	10.1	181.44444444444446	174.44444444444443
412761360	1441069342	31.207114209227136	122.5149956590263	10.1	181.35555555555558	174.55555555555557
412761360	1441069343	31.207084039304426	122.51499595627958	10.1	181.26666666666668	174.66666666666669
412761360	1441069344	31.207050985051627	122.51499628548689	10.1	181.1777777777778	174.77777777777777
412761360	1441069345	31.207014240579795	122.51499663670735	10.1	181.0888888888889	174.88888888888889
412761360	1441069346	31.206972999999994	122.514997	10.1	181.0	175.0
412761360	1441069347	31.206926709018862	122.51499736471024	10.1	181.01818181818183	175.0
412761360	1441069348	31.20687581972543	122.51499771732874	10.1	181.03636363636366	175.0
412761360	1441069349	31.206821035804268	122.5149980436325	10.1	181.05454545454546	175.0
412761360	1441069350	31.20676306094007	122.51499832939868	10.1	181.07272727272726	175.0
412761360	1441069351	31.206702598817483	122.51499856040441	10.1	181.0909090909091	175.0
412761360	1441069352	31.206640353121173	122.51499872242695	10.1	181.10909090909092	175.0
412761360	1441069353	31.206577027535893	122.51499880124358	10.1	181.12727272727275	175.0
412761360	1441069354	31.20651332574634	122.51499878263172	10.1	181.14545454545456	175.0
412761360	1441069355	31.20644995143732	122.51499865236882	10.1	181.16363636363636	175.0
412761360	1441069356	31.206387608293596	122.51499839623239	10.1	181.1818181818182	175.0
412761360	1441069357	31.206326999999998	122.514998	10.1	181.2	175.0
412761360	1441069358	31.206268668785132	122.51499745249055	10.1	181.2111111111111	175.0
412761360	1441069359	31.206212511052534	122.51499675468817	10.1	181.22222222222223	175.0
412761360	1441069360	31.206158261749515	122.51499591061824	10.1	181.23333333333335	175.0
412761360	1441069361	31.20610565582337	122.51499492430618	10.1	181.24444444444447	175.0
412761360	1441069362	31.20605442822138	122.51499379977727	10.1	181.25555555555556	175.0
412761360	1441069363	31.206004313890773	122.51499254105688	10.1	181.26666666666668	175.0
412761360	1441069364	31.20595504777886	122.51499115217035	10.1	181.2777777777778	175.0
412761360	1441069365	31.205906364832853	122.51498963714296	10.1	181.2888888888889	175.0
412761360	1441069366	31.205858000000003	122.51498800000002	10.1	181.3	175.0
412761360	1441069367	31.205809747691248	122.51498624896907	10.09	181.32000000000002	175.0
412761360	1441069368	31.20576164017241	122.51498440908661	10.08	181.34000000000003	175.0
412761360	1441069369	31.205713769172952	122.51498250959132	10.07	181.36	175.0
412761360	1441069370	31.205666226422426	122.51498057972178	10.06	181.38000000000002	175.0
412761360	1441069371	31.205619103650356	122.51497864871655	10.05	181.4	175.0
412761360	1441069372	31.205572492586246	122.51497674581414	10.04	181.42000000000002	175.0
412761360	1441069373	31.205526484959616	122.51497490025294	10.03	181.44	175.0
412761360	1441069374	31.205481172500008	122.51497314127131	10.02	181.46	175.0
412761360	1441069375	31.205436646936963	122.51497149810758	10.01	181.48000000000002	175.0
412761360	1441069376	31.205393	122.51496999999999	10.0	181.5	175.0
412761360	1441069377	31.205350281972834	122.51496866713492	10.0	181.5	175.0
412761360	1441069378	31.205308377355767	122.51496748349145	10.0	181.5	175.0
412761360	1441069379	31.205267129203328	122.5149664239969	10.0	181.5	175.0
412761360	1441069380	31.20522638056998	122.51496546357865	10.0	181.5	175.0
412761360	1441069381	31.205185974510204	122.51496457716414	10.0	181.5	175.0
412761360	1441069382	31.205145754078497	122.51496373968081	10.0	181.5	175.0
412761360	1441069383	31.205105562329308	122.51496292605621	10.0	181.5	175.0
412761360	1441069384	31.20506524231712	122.51496211121788	10.0	181.5	175.0
412761360	1441069385	31.205024637096393	122.51496127009342	10.0	181.5	175.0
412761360	1441069386	31.204983589721582	122.51496037761049	10.0	181.5	175.0
412761360	1441069387	31.204941943247142	122.51495940869678	10.0	181.5	175.0
412761360	1441069388	31.204899540727546	122.51495833828005	10.0	181.5	175.0
412761360	1441069389	31.20485622521721	122.51495714128805	10.0	181.5	175.0
412761360	1441069390	31.20481183977059	122.51495579264869	10.0	181.5	175.0
412761360	1441069391	31.20476622744213	122.51495426728982	10.0	181.5	175.0
412761360	1441069392	31.20471923128623	122.51495254013948	10.0	181.5	175.0
412761360	1441069393	31.204670694357336	122.51495058612569	10.0	181.5	175.0
412761360	1441069394	31.20462045970988	122.51494838017659	10.0	181.5	175.0
412761360	1441069395	31.204568370398242	122.51494589722037	10.0	181.5	175.0
412761360	1441069396	31.204514269476807	122.51494311218538	10.0	181.5	175.0
412761360	1441069397	31.204457999999992	122.51494000000001	10.0	181.5	175.0
412761360	1441069398	31.204399565290295	122.51493655450591	10.0	181.5875	175.125
412761360	1441069399	31.204339609742693	122.51493284519711	10.0	181.67499999999998	175.25
412761360	1441069400	31.20427893802035	122.51492896048055	10.0	181.76250000000002	175.375
412761360	1441069401	31.20421835478642	122.51492498876279	10.0	181.85	175.5
412761360	1441069402	31.204158664704153	122.51492101845007	10.0	181.9375	175.625
412761360	1441069403	31.20410067243679	122.51491713794836	10.0	182.025	175.75
412761360	1441069404	31.204045182647636	122.51491343566322	10.0	182.11249999999998	175.875
412761360	1441069405	31.203993	122.51491000000001	10.0	182.2	176.0
412761360	1441069406	31.203944731751683	122.5149069006826	10.0	182.2238095238095	175.95238095238093
412761360	1441069407	31.203900195538303	122.51490413270989	10.0	182.24761904761905	175.9047619047619
412761360	1441069408	31.203859011589895	122.51490167239977	10.0	182.27142857142857	175.85714285714283
412761360	1441069409	31.20382080013647	122.51489949607019	10.0	182.2952380952381	175.80952380952382
412761360	1441069410	31.20378518140807	122.51489758003927	10.0	182.3190476190476	175.76190476190476
412761360	1441069411	31.203751775634647	122.51489590062523	10.0	182.34285714285713	175.71428571428572
412761360	1441069412	31.203720203046213	122.51489443414633	10.0	182.36666666666665	175.66666666666666
412761360	1441069413	31.203690083872733	122.5148931569209	10.0	182.39047619047616	175.6190476190476
412761360	1441069414	31.20366103834416	122.51489204526746	10.0	182.4142857142857	175.57142857142858
412761360	1441069415	31.203632686690455	122.5148910755044	10.0	182.43809523809523	175.52380952380952
412761360	1441069416	31.203604649141557	122.51489022395027	10.0	182.46190476190475	175.47619047619048
412761360	1441069417	31.203576545927408	122.51488946692362	10.0	182.48571428571427	175.42857142857142
412761360	1441069418	31.20354799727795	122.51488878074308	10.0	182.5095238095238	175.38095238095238
412761360	1441069419	31.203518623423083	122.51488814172725	10.0	182.53333333333333	175.33333333333334
412761360	1441069420	31.20348804459275	122.51488752619481	10.0	182.55714285714282	175.28571428571428
412761360	1441069421	31.20345588101686	122.51488691046441	10.0	182.58095238095237	175.23809523809524
412761360	1441069422	31.203421752925287	122.51488627085479	10.0	182.6047619047619	175.19047619047618
412761360	1441069423	31.20338528054795	122.51488558368473	10.0	182.6285714285714	175.14285714285717
412761360	1441069424	31.203346084114703	122.51488482527299	10.0	182.65238095238092	175.0952380952381
412761360	1441069425	31.203303783855436	122.51488397193843	10.0	182.67619047619047	175.04761904761907
412761360	1441069426	31.203258	122.51488300000001	10.0	182.7	175.0
412761360	1441069427	31.203208508416086	122.51488188900124	9.99090909090909	182.64545454545453	175.0
412761360	1441069428	31.203155707522964	122.51488063138414	9.981818181818182	182.5909090909091	175.0
412761360	1441069429	31.203100151377743	122.51487922281532	9.972727272727273	182.5363636363636	175.0
412761360	1441069430	31.20304239403755	122.51487765896145	9.963636363636363	182.48181818181817	175.0
412761360	1441069431	31.20298298955952	122.51487593548912	9.954545454545455	182.4272727272727	175.0
412761360	1441069432	31.20292249200085	122.514874048065	9.945454545454545	182.37272727272727	175.0
412761360	1441069433	31.20286145541871	122.51487199235574	9.936363636363637	182.3181818181818	175.0
[truncated: 6,003 more rows]
