# Supplementary material for: Maritime traffic congestion identification and ship trajectory prediction using temporal graph convolutional networks
Source: PLoS One. 2026 Mar 9;21(3):e0342781. doi: 10.1371/journal.pone.0342781 (PMC12970927; doi:10.1371/journal.pone.0342781)
Supplement: S1 File — (ZIP) [file pone.0342781.s001.zip › data/interpolation/shipid_412997000_processed.csv]

shipid	lasttime	lat	lon	sog	cog	hdg
412997000	1441072571	31.299781999999997	122.5136	11.5	172.7	165.0
412997000	1441072572	31.299731145984705	122.51360776673734	11.5	172.7	165.0
412997000	1441072573	31.299679618763054	122.51361570335278	11.5	172.7	165.0
412997000	1441072574	31.29962747692515	122.51362379774807	11.5	172.7	165.0
412997000	1441072575	31.299574779061018	122.513632037825	11.5	172.7	165.0
412997000	1441072576	31.299521583760757	122.51364041148541	11.5	172.7	165.0
412997000	1441072577	31.299467949614435	122.51364890663116	11.5	172.7	165.0
412997000	1441072578	31.29941393521215	122.51365751116421	11.5	172.7	165.0
412997000	1441072579	31.299359599143983	122.51366621298648	11.5	172.7	165.0
412997000	1441072580	31.299305	122.51367500000002	11.5	172.7	165.0
412997000	1441072581	31.299250196370338	122.5136838601069	11.5	172.68	165.04999999999998
412997000	1441072582	31.299195246845084	122.51369278120922	11.5	172.66	165.1
412997000	1441072583	31.299140210014368	122.51370175120917	11.5	172.64	165.14999999999998
412997000	1441072584	31.299085144468275	122.51371075800898	11.5	172.62	165.20000000000002
412997000	1441072585	31.29903010879696	122.5137197895109	11.5	172.6	165.25
412997000	1441072586	31.298975161590533	122.51372883361726	11.5	172.58	165.3
412997000	1441072587	31.29892036143913	122.51373787823049	11.5	172.56	165.35
412997000	1441072588	31.2988657669329	122.51374691125298	11.5	172.54	165.39999999999998
412997000	1441072589	31.29881143666197	122.5137559205872	11.5	172.52	165.45
412997000	1441072590	31.29875742921651	122.51376489413573	11.5	172.5	165.49999999999997
412997000	1441072591	31.298703803186676	122.51377381980112	11.5	172.48000000000002	165.55
412997000	1441072592	31.29865061716263	122.51378268548602	11.5	172.46	165.6
412997000	1441072593	31.29859792973454	122.51379147909316	11.5	172.44	165.65
412997000	1441072594	31.298545799492565	122.5138001885252	11.5	172.42000000000002	165.7
412997000	1441072595	31.29849428502692	122.51380880168495	11.5	172.4	165.75
412997000	1441072596	31.29844344492777	122.51381730647526	11.5	172.38000000000002	165.79999999999998
412997000	1441072597	31.298393337785296	122.51382569079897	11.5	172.36	165.85000000000002
412997000	1441072598	31.29834402218971	122.51383394255903	11.5	172.34000000000003	165.9
412997000	1441072599	31.29829555673121	122.51384204965836	11.5	172.32000000000002	165.95000000000002
412997000	1441072600	31.298248	122.51384999999999	11.5	172.3	166.0
412997000	1441072601	31.298201348283744	122.51385779126659	11.5	172.31000000000003	166.0
412997000	1441072602	31.298155348660032	122.51386546025947	11.5	172.32000000000002	166.0
412997000	1441072603	31.298109685903885	122.51387305355941	11.5	172.33	166.0
412997000	1441072604	31.29806404479029	122.51388061774699	11.5	172.34000000000003	166.0
412997000	1441072605	31.298018110094265	122.5138881994026	11.5	172.35000000000002	166.0
412997000	1441072606	31.297971566590725	122.5138958451064	11.5	172.36	166.0
412997000	1441072607	31.29792409905464	122.51390360143841	11.5	172.37	166.0
412997000	1441072608	31.297875392260895	122.51391151497835	11.5	172.38000000000002	166.0
412997000	1441072609	31.29782513098439	122.51391963230576	11.5	172.39000000000001	166.0
412997000	1441072610	31.297773	122.51392799999999	11.5	172.4	166.0
412997000	1441072611	31.29771879757585	122.51393664894552	11.5	172.41000000000003	165.9
412997000	1441072612	31.29766277595331	122.51394554724844	11.5	172.42000000000002	165.79999999999998
412997000	1441072613	31.297605300867072	122.5139546473205	11.5	172.43	165.7
412997000	1441072614	31.297546738051853	122.51396390157365	11.5	172.44	165.6
412997000	1441072615	31.297487453242407	122.51397326242017	11.5	172.45000000000002	165.49999999999997
412997000	1441072616	31.29742781217351	122.5139826822725	11.5	172.46	165.39999999999998
412997000	1441072617	31.29736818057998	122.51399211354345	11.5	172.47	165.3
412997000	1441072618	31.297308924196628	122.51400150864609	11.5	172.48000000000002	165.20000000000002
412997000	1441072619	31.297250408758334	122.51401081999376	11.5	172.49	165.1
412997000	1441072620	31.297192999999993	122.51402	11.5	172.5	165.0
412997000	1441072621	31.297136970415043	122.51402901397142	11.5	172.49	165.0
412997000	1441072622	31.297082219530935	122.51403787878544	11.5	172.48000000000002	165.0
412997000	1441072623	31.29702855363364	122.51404662421209	11.5	172.47	165.0
412997000	1441072624	31.296975779009088	122.51405528002117	11.5	172.46	165.0
412997000	1441072625	31.296923701943204	122.51406387598239	11.5	172.45000000000002	165.0
412997000	1441072626	31.296872128721898	122.51407244186531	11.5	172.44	165.0
412997000	1441072627	31.296820865631055	122.51408100743932	11.5	172.43	165.0
412997000	1441072628	31.296769718956558	122.51408960247372	11.5	172.42000000000002	165.0
412997000	1441072629	31.296718494984255	122.51409825673761	11.5	172.41000000000003	165.0
412997000	1441072630	31.296667	122.514107	11.5	172.4	165.0
412997000	1441072631	31.29661508502657	122.51411585296775	11.5	172.3666666666667	165.11111111111111
412997000	1441072632	31.296562780034513	122.51412480009994	11.5	172.33333333333334	165.2222222222222
412997000	1441072633	31.296510159731316	122.51413381679369	11.5	172.3	165.33333333333331
412997000	1441072634	31.29645729882451	122.51414287844624	11.5	172.26666666666668	165.44444444444443
412997000	1441072635	31.296404272021626	122.51415196045488	11.5	172.23333333333335	165.55555555555557
412997000	1441072636	31.296351154030173	122.51416103821707	11.5	172.2	165.66666666666669
412997000	1441072637	31.296298019557707	122.51417008713024	11.5	172.16666666666669	165.77777777777777
412997000	1441072638	31.2962449433118	122.51417908259201	11.5	172.13333333333333	165.88888888888889
412997000	1441072639	31.296191999999998	122.514188	11.5	172.1	166.0
412997000	1441072640	31.296139243015947	122.5141968222834	11.5	172.11	166.0
412997000	1441072641	31.296086640497634	122.51420556249687	11.5	172.12	166.0
412997000	1441072642	31.296034139269096	122.51421424122651	11.5	172.13	166.0
412997000	1441072643	31.29598168615433	122.51422287905825	11.5	172.14000000000001	166.0
412997000	1441072644	31.295929227977393	122.51423149657805	11.5	172.15	166.0
412997000	1441072645	31.295876711562265	122.51424011437172	11.5	172.16	166.0
412997000	1441072646	31.295824083732974	122.51424875302506	11.5	172.17000000000002	166.0
412997000	1441072647	31.29577129131351	122.51425743312382	11.5	172.18	166.0
412997000	1441072648	31.29571828112785	122.51426617525358	11.5	172.19	166.0
412997000	1441072649	31.295665000000003	122.514275	11.5	172.2	166.0
412997000	1441072650	31.29561142419261	122.51428391937422	11.5	172.20909090909092	165.90909090909093
412997000	1441072651	31.29555764772327	122.51429291109012	11.5	172.21818181818182	165.8181818181818
412997000	1441072652	31.295503794048216	122.51430194428747	11.5	172.22727272727272	165.72727272727272
412997000	1441072653	31.295449986623762	122.51431098810603	11.5	172.23636363636365	165.63636363636365
412997000	1441072654	31.29539634890618	122.51432001168578	11.5	172.24545454545455	165.54545454545453
412997000	1441072655	31.295343004351814	122.51432898416672	11.5	172.25454545454548	165.45454545454547
412997000	1441072656	31.295290076416975	122.51433787468909	11.5	172.26363636363638	165.36363636363635
412997000	1441072657	31.29523768855801	122.51434665239312	11.5	172.27272727272728	165.27272727272725
412997000	1441072658	31.295185964231283	122.51435528641926	11.5	172.2818181818182	165.1818181818182
412997000	1441072659	31.295135026893142	122.514363745908	11.5	172.2909090909091	165.09090909090907
412997000	1441072660	31.295084999999986	122.514372	11.5	172.3	165.0
412997000	1441072661	31.295035955042263	122.51438003138097	11.5	172.3	165.0
412997000	1441072662	31.29498775564666	122.51438787691656	11.5	172.3	165.0
412997000	1441072663	31.29494021347387	122.5143955870174	11.5	172.3	165.0
412997000	1441072664	31.294893140184612	122.51440321209385	11.5	172.3	165.0
412997000	1441072665	31.29484634743957	122.5144108025561	11.5	172.3	165.0
412997000	1441072666	31.294799646899396	122.5144184088142	11.5	172.3	165.0
412997000	1441072667	31.29475285022474	122.51442608127802	11.5	172.3	165.0
412997000	1441072668	31.294705769076224	122.51443387035725	11.5	172.3	165.0
412997000	1441072669	31.294658215114445	122.51444182646145	11.5	172.3	165.0
412997000	1441072670	31.29460999999999	122.51445	11.5	172.3	165.0
412997000	1441072671	31.294560968342648	122.51445842959778	11.5	172.29000000000002	165.0
412997000	1441072672	31.29451109654905	122.51446710674243	11.5	172.28000000000003	165.0
412997000	1441072673	31.29446039397507	122.51447601113733	11.5	172.27	165.0
412997000	1441072674	31.294408869976568	122.51448512248592	11.5	172.26000000000002	165.0
412997000	1441072675	31.29435653390942	122.51449442049159	11.5	172.25000000000003	165.0
412997000	1441072676	31.294303395129504	122.51450388485787	11.5	172.24	165.0
412997000	1441072677	31.294249462992727	122.51451349528826	11.5	172.23	165.0
412997000	1441072678	31.29419474685494	122.51452323148632	11.5	172.22	165.0
412997000	1441072679	31.29413925607207	122.5145330731557	11.5	172.21	165.0
412997000	1441072680	31.294083000000008	122.51454300000002	11.5	172.2	165.0
412997000	1441072681	31.294026013276465	122.51455299171384	11.5	172.1909090909091	165.0
412997000	1441072682	31.293968431666386	122.51456302795523	11.5	172.1818181818182	165.0
412997000	1441072683	31.293910416216523	122.51457308837324	11.5	172.17272727272726	165.0
412997000	1441072684	31.293852127973647	122.51458315261702	11.5	172.16363636363636	165.0
412997000	1441072685	31.293793727984514	122.51459320033584	11.5	172.15454545454546	165.0
412997000	1441072686	31.293735377295942	122.51460321117911	11.5	172.14545454545456	165.0
412997000	1441072687	31.293677236954725	122.51461316479637	11.5	172.13636363636365	165.0
412997000	1441072688	31.293619468007677	122.51462304083725	11.5	172.12727272727275	165.0
412997000	1441072689	31.293562231501653	122.51463281895154	11.5	172.11818181818182	165.0
412997000	1441072690	31.29350568848346	122.51464247878913	11.5	172.10909090909092	165.0
412997000	1441072691	31.293450000000004	122.51465200000001	11.5	172.1	165.0
412997000	1441072692	31.293395276576234	122.51466136896279	11.5	172.07777777777778	165.0
412997000	1441072693	31.293341426649718	122.5146705989699	11.5	172.05555555555557	165.0
412997000	1441072694	31.2932883081361	122.51467971004223	11.5	172.03333333333333	165.0
412997000	1441072695	31.293235778950994	122.51468872220053	11.5	172.01111111111112	165.0
412997000	1441072696	31.29318369701005	122.51469765546544	11.5	171.9888888888889	165.0
412997000	1441072697	31.293131920228884	122.51470652985745	11.5	171.9666666666667	165.0
412997000	1441072698	31.29308030652309	122.51471536539701	11.5	171.94444444444446	165.0
412997000	1441072699	31.293028713808276	122.51472418210446	11.5	171.92222222222225	165.0
412997000	1441072700	31.292977000000004	122.514733	11.5	171.9	165.0
412997000	1441072701	31.292925051173288	122.51474183474538	11.5	171.90909090909093	165.0
412997000	1441072702	31.292872866040863	122.51475068456871	11.5	171.91818181818184	165.0
412997000	1441072703	31.292820471474897	122.51475954333971	11.5	171.92727272727276	165.0
412997000	1441072704	31.292767894347538	122.51476840492816	11.5	171.93636363636367	165.0
412997000	1441072705	31.292715161530975	122.5147772632038	11.5	171.94545454545457	165.0
412997000	1441072706	31.292662299897355	122.51478611203648	11.5	171.95454545454547	165.0
412997000	1441072707	31.292609336318893	122.514794945296	11.5	171.96363636363637	165.0
412997000	1441072708	31.29255629766773	122.51480375685222	11.5	171.97272727272727	165.0
412997000	1441072709	31.29250321081609	122.51481254057502	11.5	171.9818181818182	165.0
412997000	1441072710	31.29245010263611	122.51482129033431	11.5	171.9909090909091	165.0
412997000	1441072711	31.292397000000005	122.51483	11.5	172.0	165.0
412997000	1441072712	31.29234392462266	122.5148386667736	11.5	172.0	165.0
412997000	1441072713	31.292290877589892	122.51484730118267	11.5	172.0	165.0
412997000	1441072714	31.29223785483014	122.51485591708635	11.5	172.0	165.0
412997000	1441072715	31.2921848522719	122.51486452834365	11.5	172.0	165.0
412997000	1441072716	31.292131865843665	122.51487314881366	11.5	172.0	165.0
412997000	1441072717	31.292078891473878	122.51488179235535	11.5	172.0	165.0
412997000	1441072718	31.292025925091025	122.51489047282769	11.5	172.0	165.0
412997000	1441072719	31.291972962623582	122.5148992040896	11.5	172.0	165.0
412997000	1441072720	31.291919999999998	122.514908	11.5	172.0	165.0
412997000	1441072721	31.29186703636195	122.5149168711817	11.5	171.9888888888889	165.11111111111111
412997000	1441072722	31.291814083704043	122.5149258153132	11.5	171.9777777777778	165.2222222222222
412997000	1441072723	31.291761157234102	122.51493482683705	11.5	171.9666666666667	165.33333333333331
412997000	1441072724	31.29170827215993	122.51494390019569	11.5	171.95555555555558	165.44444444444443
412997000	1441072725	31.291655443689386	122.51495302983164	11.5	171.94444444444446	165.55555555555557
412997000	1441072726	31.291602687030274	122.5149622101875	11.5	171.93333333333334	165.66666666666669
412997000	1441072727	31.29155001739048	122.51497143570579	11.5	171.92222222222225	165.77777777777777
412997000	1441072728	31.29149744997775	122.51498070082907	11.5	171.91111111111113	165.88888888888889
412997000	1441072729	31.291445000000003	122.51499	11.5	171.9	166.0
412997000	1441072730	31.291392672784948	122.51499932769975	11.5	171.8818181818182	166.0
412997000	1441072731	31.29134043414002	122.51500867856403	11.5	171.86363636363637	166.0
412997000	1441072732	31.291288239992536	122.51501804726709	11.5	171.84545454545454	166.0
412997000	1441072733	31.29123604626982	122.51502742848322	11.5	171.82727272727274	166.0
412997000	1441072734	31.291183808899195	122.51503681688672	11.5	171.8090909090909	166.0
412997000	1441072735	31.29113148380802	122.51504620715181	11.5	171.79090909090908	166.0
412997000	1441072736	31.29107902692359	122.51505559395277	11.5	171.77272727272728	166.0
412997000	1441072737	31.29102639417325	122.51506497196384	11.5	171.75454545454545	166.0
412997000	1441072738	31.29097354148432	122.51507433585923	11.5	171.73636363636362	166.0
412997000	1441072739	31.290920424784126	122.5150836803132	11.5	171.7181818181818	166.0
412997000	1441072740	31.290867000000006	122.515093	11.5	171.7	166.0
412997000	1441072741	31.290813241317434	122.51510228971992	11.5	171.73	166.0
412997000	1441072742	31.29075919595449	122.51511154477771	11.5	171.76	166.0
412997000	1441072743	31.29070492938739	122.51512076060432	11.5	171.78999999999996	166.0
412997000	1441072744	31.29065050709239	122.51512993263063	11.5	171.82	166.0
412997000	1441072745	31.290595994545725	122.51513905628762	11.5	171.85	166.0
412997000	1441072746	31.290541457223625	122.51514812700633	11.5	171.88	166.0
412997000	1441072747	31.290486960602365	122.51515714021778	11.5	171.91	166.0
412997000	1441072748	31.29043257015817	122.51516609135307	11.5	171.94	166.0
412997000	1441072749	31.290378351367302	122.51517497584332	11.5	171.97	166.0
412997000	1441072750	31.290324369706024	122.51518378911972	11.5	172.0	166.0
412997000	1441072751	31.290270690650598	122.5151925266134	11.5	172.03	166.0
412997000	1441072752	31.290217379677284	122.51520118375562	11.5	172.06	166.0
412997000	1441072753	31.290164502262357	122.5152097559777	11.5	172.09	166.0
412997000	1441072754	31.290112123882086	122.51521823871087	11.5	172.12	166.0
412997000	1441072755	31.290060310012755	122.51522662738647	11.5	172.15	166.0
412997000	1441072756	31.29000912613063	122.51523491743588	11.5	172.18	166.0
412997000	1441072757	31.289958637712015	122.51524310429052	11.5	172.21000000000004	166.0
412997000	1441072758	31.289908910233166	122.51525118338176	11.5	172.24000000000004	166.0
412997000	1441072759	31.28986000917041	122.5152591501411	11.5	172.27	166.0
412997000	1441072760	31.289812	122.515267	11.5	172.3	166.0
412997000	1441072761	31.28976489073	122.51527474016584	11.5	172.23636363636365	166.0
412997000	1441072762	31.289718459495514	122.51528242494946	11.5	172.1727272727273	166.0
412997000	1441072763	31.28967242696336	122.51529012043738	11.5	172.10909090909092	166.0
412997000	1441072764	31.289626513800325	122.51529789271589	11.5	172.04545454545453	166.0
412997000	1441072765	31.2895804406732	122.51530580787104	11.5	171.9818181818182	166.0
412997000	1441072766	31.289533928248723	122.51531393198863	11.5	171.9181818181818	166.0
412997000	1441072767	31.289486697193595	122.51532233115428	11.5	171.85454545454547	166.0
412997000	1441072768	31.289438468174524	122.5153310714533	11.5	171.79090909090908	166.0
412997000	1441072769	31.289388961858155	122.51534021897079	11.5	171.72727272727272	166.0
412997000	1441072770	31.28933789891111	122.51534983979154	11.5	171.66363636363636	166.0
412997000	1441072771	31.289284999999996	122.51536000000002	11.5	171.6	166.0
412997000	1441072772	31.28923009936964	122.51537073602567	11.5	171.5222222222222	166.11111111111111
412997000	1441072773	31.289173485578182	122.51538196567898	11.5	171.44444444444443	166.22222222222223
412997000	1441072774	31.289115560762145	122.51539357711609	11.5	171.36666666666665	166.33333333333334
412997000	1441072775	31.28905672705804	122.51540545849356	11.5	171.2888888888889	166.44444444444446
412997000	1441072776	31.28899738660249	122.51541749796844	11.5	171.2111111111111	166.55555555555554
412997000	1441072777	31.288937941532144	122.51542958369825	11.5	171.13333333333335	166.66666666666666
412997000	1441072778	31.288878793983752	122.515441603841	11.5	171.05555555555554	166.77777777777777
412997000	1441072779	31.288820346094084	122.51545344655527	11.5	170.9777777777778	166.88888888888889
412997000	1441072780	31.288763	122.51546500000002	11.5	170.9	167.0
412997000	1441072781	31.28870705923046	122.51547617431504	11.5	170.93	167.1
412997000	1441072782	31.288652432882742	122.51548696756153	11.5	170.96	167.20000000000002
412997000	1441072783	31.288598931446135	122.51549739978086	11.5	170.99	167.3
412997000	1441072784	31.28854636540996	122.51550749101425	11.5	171.02	167.4
412997000	1441072785	31.288494545263475	122.51551726130279	11.5	171.04999999999998	167.5
412997000	1441072786	31.288443281495933	122.51552673068738	11.5	171.07999999999998	167.6
412997000	1441072787	31.2883923845966	122.51553591920879	11.5	171.10999999999999	167.7
412997000	1441072788	31.288341665054702	122.51554484690772	11.5	171.14	167.79999999999998
412997000	1441072789	31.28829093335942	122.51555353382464	11.5	171.17	167.9
412997000	1441072790	31.288239999999995	122.515562	11.5	171.2	168.0
412997000	1441072791	31.28818870958311	122.51557026354425	11.5	171.32999999999998	168.1
412997000	1441072792	31.288137043185444	122.51557833484857	11.5	171.46	168.2
412997000	1441072793	31.288085016001222	122.51558622237424	11.5	171.58999999999997	168.3
412997000	1441072794	31.288032643224614	122.51559393458257	11.5	171.72	168.4
412997000	1441072795	31.28797994004984	122.51560147993486	11.5	171.85	168.5
412997000	1441072796	31.287926921671076	122.51560886689236	11.5	171.98	168.6
412997000	1441072797	31.28787360328254	122.51561610391639	11.5	172.11	168.7
412997000	1441072798	31.287820000078376	122.51562319946817	11.5	172.24	168.8
412997000	1441072799	31.287766127252812	122.51563016200896	11.5	172.37	168.9
412997000	1441072800	31.287712	122.51563700000001	11.5	172.5	169.0
412997000	1441072801	31.287657651437435	122.51564371951137	11.5	172.62	169.0
412997000	1441072802	31.28760318637583	122.51565031704847	11.5	172.73999999999998	169.0
412997000	1441072803	31.287548727549193	122.51565678672563	11.5	172.86	169.0
412997000	1441072804	31.287494397691535	122.51566312265719	11.5	172.98	169.0
412997000	1441072805	31.2874403195369	122.5156693189576	11.5	173.1	169.0
412997000	1441072806	31.28738661581929	122.51567536974133	11.5	173.22	169.0
412997000	1441072807	31.28733340927276	122.51568126912285	11.5	173.33999999999997	169.0
412997000	1441072808	31.287280822631335	122.51568701121673	11.5	173.46	169.0
412997000	1441072809	31.287228978629063	122.51569259013758	11.5	173.57999999999998	169.0
412997000	1441072810	31.287178	122.515698	11.5	173.7	169.0
412997000	1441072811	31.287127966667455	122.51570324141308	11.51	173.76	168.9
412997000	1441072812	31.28707878731189	122.51570834096344	11.52	173.82	168.8
412997000	1441072813	31.287030327802984	122.51571333173202	11.53	173.88	168.7
412997000	1441072814	31.286982454010428	122.51571824679966	11.54	173.94	168.6
412997000	1441072815	31.286935031803925	122.51572311924711	11.55	174.00000000000003	168.5
412997000	1441072816	31.286887927053105	122.515727982155	11.56	174.06	168.4
412997000	1441072817	31.28684100562767	122.51573286860382	11.57	174.12	168.3
412997000	1441072818	31.286794133397247	122.51573781167407	11.58	174.18	168.2
412997000	1441072819	31.286747176231483	122.51574284444604	11.59	174.24000000000004	168.1
412997000	1441072820	31.286699999999993	122.51574799999999	11.6	174.3	168.0
412997000	1441072821	31.286652460623646	122.51575330970643	11.6	174.2909090909091	168.0
412997000	1441072822	31.286604374228148	122.51575879809712	11.6	174.2818181818182	168.0
412997000	1441072823	31.28655554699049	122.51576448799409	11.6	174.27272727272728	168.0
412997000	1441072824	31.286505785087563	122.51577040221926	11.6	174.26363636363638	168.0
412997000	1441072825	31.286454894696316	122.51577656359444	11.6	174.25454545454548	168.0
412997000	1441072826	31.286402681993653	122.51578299494129	11.6	174.24545454545455	168.0
412997000	1441072827	31.2863489531565	122.51578971908138	11.6	174.23636363636365	168.0
412997000	1441072828	31.286293514361674	122.51579675883613	11.6	174.22727272727275	168.0
412997000	1441072829	31.2862361717861	122.51580413702675	11.6	174.21818181818182	168.0
412997000	1441072830	31.286176731606595	122.51581187647443	11.6	174.20909090909092	168.0
412997000	1441072831	31.286114999999995	122.51582	11.6	174.20000000000002	168.0
412997000	1441072832	31.2860509308516	122.51582850825582	11.588888888888889	174.14444444444445	168.0
412997000	1441072833	31.285985068880702	122.51583731322056	11.577777777777778	174.0888888888889	168.0
412997000	1441072834	31.28591810651512	122.51584630470498	11.566666666666666	174.03333333333333	168.0
412997000	1441072835	31.285850736182756	122.51585537252036	11.555555555555555	173.9777777777778	168.0
412997000	1441072836	31.28578365031155	122.51586440647867	11.544444444444444	173.92222222222222	168.0
412997000	1441072837	31.285717541329564	122.51587329639239	11.533333333333333	173.86666666666665	168.0
412997000	1441072838	31.28565310166487	122.51588193207466	11.522222222222222	173.8111111111111	168.0
412997000	1441072839	31.28559102374561	122.51589020333914	11.511111111111111	173.75555555555553	168.0
412997000	1441072840	31.285532	122.515898	11.5	173.7	168.0
412997000	1441072841	31.28547651377999	122.51590524324936	11.51	173.71999999999997	168.1
412997000	1441072842	31.28542421213236	122.51591197978931	11.52	173.73999999999998	168.2
412997000	1441072843	31.285374533027536	122.51591828769911	11.53	173.76	168.3
412997000	1441072844	31.2853269144359	122.51592424505756	11.54	173.77999999999997	168.4
412997000	1441072845	31.285280794327807	122.51592992994311	11.55	173.79999999999998	168.5
412997000	1441072846	31.28523561067355	122.51593542043383	11.56	173.82	168.6
412997000	1441072847	31.28519080144342	122.51594079460753	11.57	173.84	168.7
412997000	1441072848	31.285145804607648	122.5159461305417	11.58	173.86	168.8
412997000	1441072849	31.28510005813645	122.51595150631357	11.59	173.88	168.9
412997000	1441072850	31.285052999999994	122.515957	11.6	173.9	169.0
412997000	1441072851	31.285004201537962	122.5159626720786	11.6	173.95	168.9
412997000	1441072852	31.284953767568084	122.51596851263068	11.6	174.0	168.8
412997000	1441072853	31.284901936277606	122.51597449413858	11.6	174.05	168.7
412997000	1441072854	31.28484894585379	122.5159805890848	11.6	174.10000000000002	168.6
412997000	1441072855	31.284795034483942	122.51598676995188	11.6	174.15	168.5
412997000	1441072856	31.284740440355343	122.51599300922254	11.6	174.20000000000002	168.4
412997000	1441072857	31.284685401655327	122.51599927937964	11.6	174.25	168.3
412997000	1441072858	31.284630156571197	122.51600555290617	11.6	174.3	168.2
412997000	1441072859	31.284574943290295	122.51601180228519	11.6	174.35000000000002	168.1
412997000	1441072860	31.284519999999997	122.51601799999999	11.6	174.4	168.0
412997000	1441072861	31.284465515069844	122.51602412545198	11.6	174.41000000000003	168.0
412997000	1441072862	31.284411477598237	122.51603018571481	11.6	174.42000000000002	168.0
412997000	1441072863	31.28435782686573	122.51603619478021	11.6	174.43	168.0
412997000	1441072864	31.284304502152896	122.51604216663975	11.6	174.44000000000003	168.0
412997000	1441072865	31.28425144274028	122.51604811528506	11.6	174.45000000000002	168.0
412997000	1441072866	31.284198587908477	122.51605405470768	11.6	174.46	168.0
412997000	1441072867	31.28414587693799	122.51605999889905	11.6	174.47	168.0
412997000	1441072868	31.284093249109382	122.51606596185064	11.6	174.48000000000002	168.0
412997000	1441072869	31.284040643703207	122.51607195755385	11.6	174.49	168.0
412997000	1441072870	31.283987999999994	122.51607800000001	11.6	174.5	168.0
412997000	1441072871	31.283935269181907	122.51608409910698	11.6	174.5	168.1
412997000	1441072872	31.283882450037744	122.51609024849897	11.6	174.5	168.2
412997000	1441072873	31.283829553257966	122.51609643772683	11.6	174.5	168.3
412997000	1441072874	31.283776589532998	122.51610265634139	11.6	174.5	168.4
412997000	1441072875	31.28372356955331	122.51610889389352	11.6	174.5	168.5
412997000	1441072876	31.283670504009354	122.5161151399341	11.6	174.5	168.6
412997000	1441072877	31.283617403591585	122.51612138401408	11.6	174.5	168.7
412997000	1441072878	31.283564278990468	122.51612761568438	11.6	174.5	168.8
412997000	1441072879	31.28351114089644	122.51613382449604	11.6	174.5	168.9
412997000	1441072880	31.283457999999992	122.51614	11.6	174.5	169.0
412997000	1441072881	31.283404864495214	122.5161461334424	11.6	174.51818181818183	168.9090909090909
412997000	1441072882	31.283351732590813	122.51615222284973	11.6	174.53636363636366	168.8181818181818
412997000	1441072883	31.28329859999908	122.51615826794358	11.6	174.55454545454546	168.72727272727272
412997000	1441072884	31.283245462432347	122.51616426844556	11.6	174.57272727272726	168.63636363636363
412997000	1441072885	31.283192315602925	122.51617022407726	11.6	174.5909090909091	168.54545454545456
412997000	1441072886	31.283139155223143	122.51617613456021	11.6	174.60909090909092	168.45454545454544
412997000	1441072887	31.283085977005335	122.51618199961608	11.6	174.62727272727273	168.36363636363637
412997000	1441072888	31.28303277666179	122.51618781896639	11.6	174.64545454545456	168.27272727272728
412997000	1441072889	31.282979549904837	122.51619359233275	11.6	174.66363636363636	168.1818181818182
412997000	1441072890	31.2829262924468	122.51619931943677	11.6	174.6818181818182	168.0909090909091
412997000	1441072891	31.282873	122.516205	11.6	174.7	168.0
412997000	1441072892	31.28281967090225	122.51621063513663	11.6	174.7111111111111	168.0
412997000	1441072893	31.282766313993317	122.51621623153126	11.6	174.72222222222223	168.0
412997000	1441072894	31.282712940738463	122.51622179726112	11.6	174.73333333333335	168.0
412997000	1441072895	31.282659562602994	122.51622734040332	11.6	174.74444444444447	168.0
412997000	1441072896	31.282606191052096	122.51623286903506	11.6	174.75555555555556	168.0
412997000	1441072897	31.282552837551115	122.51623839123349	11.6	174.76666666666668	168.0
412997000	1441072898	31.282499513565256	122.51624391507572	11.6	174.77777777777777	168.0
412997000	1441072899	31.282446230559806	122.51624944863886	11.6	174.7888888888889	168.0
412997000	1441072900	31.282393	122.51625500000002	11.6	174.8	168.0
412997000	1441072901	31.282339829249864	122.51626057696683	11.6	174.8	168.0
412997000	1441072902	31.282286709268266	122.51626618626906	11.6	174.8	168.0
412997000	1441072903	31.28223362691288	122.5162718343671	11.6	174.8	168.0
412997000	1441072904	31.282180569041326	122.51627752772127	11.6	174.8	168.0
412997000	1441072905	31.28212752251125	122.51628327279182	11.6	174.8	168.0
412997000	1441072906	31.282074474180266	122.51628907603907	11.6	174.8	168.0
412997000	1441072907	31.282021410906026	122.51629494392327	11.6	174.8	168.0
412997000	1441072908	31.281968319546145	122.51630088290466	11.6	174.8	168.0
412997000	1441072909	31.28191518695827	122.51630689944352	11.6	174.8	168.0
412997000	1441072910	31.281862000000004	122.51631299999998	11.6	174.8	168.0
412997000	1441072911	31.281808751280252	122.51631918798653	11.6	174.77	168.0
412997000	1441072912	31.28175545641303	122.51632545462432	11.6	174.74	168.0
412997000	1441072913	31.2817021367636	122.51633178808693	11.6	174.71000000000004	168.0
412997000	1441072914	31.281648813697256	122.51633817654786	11.6	174.68000000000004	168.0
412997000	1441072915	31.281595508579258	122.51634460818069	11.6	174.65000000000003	168.0
412997000	1441072916	31.281542242774936	122.516351071159	11.6	174.62	168.0
412997000	1441072917	31.281489037649546	122.51635755365639	11.6	174.59	168.0
412997000	1441072918	31.281435914568398	122.51636404384655	11.6	174.56	168.0
412997000	1441072919	31.281382894896776	122.5163705299032	11.6	174.53	168.0
412997000	1441072920	31.281330000000004	122.516377	11.6	174.5	168.0
412997000	1441072921	31.281277238629357	122.51638344608939	11.59	174.47	168.0
412997000	1441072922	31.28122456908007	122.51638987523812	11.58	174.44000000000003	168.0
412997000	1441072923	31.281171937033367	122.51639629829157	11.57	174.41000000000003	168.0
412997000	1441072924	31.281119288170473	122.51640272609505	11.56	174.38000000000002	168.0
412997000	1441072925	31.281066568172555	122.51640916949385	11.55	174.35	168.0
412997000	1441072926	31.28101372272085	122.51641563933326	11.54	174.32	168.0
412997000	1441072927	31.280960697496543	122.5164221464584	11.53	174.29	168.0
412997000	1441072928	31.280907438180844	122.51642870171452	11.52	174.26	168.0
412997000	1441072929	31.280853890454935	122.51643531594667	11.51	174.23	168.0
412997000	1441072930	31.28079999999999	122.51644199999998	11.5	174.20000000000002	168.0
412997000	1441072931	31.28074575220199	122.51644875965283	11.5	174.18	168.0
412997000	1441072932	31.280691291266024	122.51645558041707	11.5	174.16	168.0
412997000	1441072933	31.280636801101977	122.51646244273803	11.5	174.14000000000001	168.0
412997000	1441072934	31.280582465619727	122.51646932706109	11.5	174.12	168.0
412997000	1441072935	31.28052846872921	122.5164762138318	11.5	174.10000000000002	168.0
412997000	1441072936	31.280474994340327	122.51648308349574	11.5	174.07999999999998	168.0
412997000	1441072937	31.28042222636302	122.51648991649866	11.5	174.05999999999997	168.0
412997000	1441072938	31.280370348707226	122.51649669328637	11.5	174.04	168.0
412997000	1441072939	31.280319545282904	122.51650339430482	11.5	174.01999999999998	168.0
412997000	1441072940	31.280269999999998	122.51651	11.5	174.0	168.0
412997000	1441072941	31.280221807634423	122.51651649924867	11.5	173.98181818181817	168.0909090909091
412997000	1441072942	31.2801747064257	122.51652291465012	11.5	173.96363636363634	168.1818181818182
412997000	1441072943	31.2801283454793	122.51652927723417	11.5	173.94545454545454	168.27272727272728
412997000	1441072944	31.280082373900672	122.51653561803043	11.5	173.92727272727274	168.36363636363637
412997000	1441072945	31.280036440795207	122.51654196806838	11.5	173.9090909090909	168.45454545454544
412997000	1441072946	31.279990195268308	122.51654835837726	11.5	173.89090909090908	168.54545454545456
412997000	1441072947	31.279943286425365	122.51655481998628	11.5	173.87272727272727	168.63636363636363
412997000	1441072948	31.27989536337172	122.51656138392437	11.5	173.85454545454544	168.72727272727272
412997000	1441072949	31.279846075212735	122.51656808122033	11.5	173.83636363636364	168.8181818181818
412997000	1441072950	31.27979507105373	122.51657494290274	11.5	173.8181818181818	168.9090909090909
412997000	1441072951	31.279742	122.51658200000001	11.5	173.8	169.0
412997000	1441072952	31.27968664633839	122.51658926786513	11.5	173.82222222222222	169.0
412997000	1441072953	31.279629335082095	122.51659669915	11.5	173.84444444444443	169.0
412997000	1441072954	31.279570526425825	122.51660423083158	11.5	173.86666666666667	169.0
412997000	1441072955	31.279510680564396	122.5166117998871	11.5	173.88888888888889	169.0
412997000	1441072956	31.279450257692638	122.51661934329417	11.5	173.91111111111113	169.0
412997000	1441072957	31.279389718005405	122.51662679803061	11.5	173.9333333333333	169.0
412997000	1441072958	31.279329521697605	122.51663410107469	11.5	173.95555555555555	169.0
412997000	1441072959	31.279270128964146	122.51664118940487	11.5	173.97777777777776	169.0
412997000	1441072960	31.279212	122.51664800000002	11.5	174.0	169.0
412997000	1441072961	31.27915547353961	122.51665448787334	11.51	174.05999999999997	169.0
412997000	1441072962	31.279100402475134	122.51666068017464	11.52	174.11999999999998	169.0
412997000	1441072963	31.279046518238186	122.51666662208766	11.53	174.18	169.0
412997000	1441072964	31.27899355226034	122.51667235879589	11.54	174.24	169.0
412997000	1441072965	31.278941235973132	122.51667793548269	11.55	174.3	169.0
412997000	1441072966	31.278889300808117	122.51668339733122	11.56	174.35999999999999	169.0
412997000	1441072967	31.27883747819681	122.51668878952451	11.57	174.42	169.0
412997000	1441072968	31.278785499570695	122.51669415724533	11.58	174.48000000000002	169.0
412997000	1441072969	31.278733096361282	122.51669954567633	11.59	174.54000000000002	169.0
412997000	1441072970	31.278680000000005	122.51670500000002	11.6	174.6	169.0
412997000	1441072971	31.278626005178896	122.51671055671058	11.594999999999999	174.595	168.95
412997000	1441072972	31.27857115963233	122.51671621754974	11.59	174.59	168.9
412997000	1441072973	31.278515574355225	122.51672197557113	11.584999999999999	174.585	168.85
412997000	1441072974	31.27845936034256	122.51672782382839	11.58	174.58	168.8
412997000	1441072975	31.278402628589262	122.51673375537524	11.575	174.57500000000002	168.75
412997000	1441072976	31.27834549009029	122.51673976326546	11.57	174.57	168.7
412997000	1441072977	31.27828805584064	122.51674584055283	11.565	174.565	168.65
412997000	1441072978	31.278230436835234	122.51675198029122	11.56	174.56	168.6
412997000	1441072979	31.27817274406908	122.51675817553452	11.555	174.555	168.55
412997000	1441072980	31.27811508853716	122.51676441933668	11.55	174.55	168.5
412997000	1441072981	31.278057581234442	122.51677070475169	11.545	174.54500000000002	168.45000000000002
412997000	1441072982	31.27800033315592	122.51677702483362	11.54	174.54000000000002	168.4
412997000	1441072983	31.277943455296604	122.51678337263652	11.535	174.535	168.35000000000002
412997000	1441072984	31.27788705865148	122.5167897412146	11.53	174.53	168.3
412997000	1441072985	31.277831254215577	122.51679612362202	11.525	174.525	168.25000000000003
412997000	1441072986	31.277776152983908	122.51680251291306	11.52	174.52	168.2
412997000	1441072987	31.27772186595149	122.516808902142	11.515	174.51500000000001	168.15
412997000	1441072988	31.27766850411334	122.5168152843632	11.51	174.51000000000002	168.1
412997000	1441072989	31.277616178464495	122.51682165263105	11.505	174.50500000000002	168.05
412997000	1441072990	31.277564999999985	122.51682800000002	11.5	174.5	168.0
412997000	1441072991	31.27751502898548	122.51683432272836	11.5	174.44000000000003	168.0
412997000	1441072992	31.277466122768978	122.5168406298895	11.5	174.38000000000002	168.0
412997000	1441072993	31.277418087969124	122.51684693376059	11.5	174.32	168.0
412997000	1441072994	31.277370731204567	122.51685324661872	11.5	174.26	168.0
412997000	1441072995	31.277323859093908	122.51685958074083	11.5	174.20000000000002	168.0
412997000	1441072996	31.27727727825576	122.51686594840383	11.5	174.14000000000001	168.0
412997000	1441072997	31.2772307953087	122.51687236188457	11.5	174.08	168.0
412997000	1441072998	31.277184216871348	122.51687883345976	11.5	174.01999999999998	168.0
412997000	1441072999	31.27713734956224	122.51688537540605	11.5	173.95999999999998	168.0
412997000	1441073000	31.27709	122.51689200000001	11.5	173.9	168.0
412997000	1441073001	31.277041997328304	122.51689871888982	11.5	173.85454545454544	168.0
412997000	1441073002	31.276993260791535	122.51690554121016	11.5	173.8090909090909	168.0
412997000	1441073003	31.27694373215921	122.5169124754674	11.5	173.76363636363635	168.0
412997000	1441073004	31.27689335320082	122.51691953016785	11.5	173.71818181818182	168.0
412997000	1441073005	31.27684206568586	122.51692671381774	11.5	173.6727272727273	168.0
412997000	1441073006	31.27678981138384	122.51693403492328	11.5	173.62727272727273	168.0
412997000	1441073007	31.276736532064263	122.51694150199066	11.5	173.5818181818182	168.0
412997000	1441073008	31.276682169496624	122.51694912352599	11.5	173.53636363636363	168.0
412997000	1441073009	31.276626665450376	122.51695690803533	11.5	173.4909090909091	168.0
412997000	1441073010	31.276569961695003	122.51696486402467	11.5	173.44545454545457	168.0
412997000	1441073011	31.276512	122.51697300000001	11.5	173.4	168.0
412997000	1441073012	31.276452805633532	122.51698131661168	11.5	173.35555555555555	168.11111111111111
412997000	1441073013	31.276392737858703	122.51698978308802	11.5	173.31111111111113	168.22222222222223
412997000	1441073014	31.276332239437366	122.51699836080202	11.5	173.26666666666665	168.33333333333334
412997000	1441073015	31.276271753131414	122.51700701112696	11.5	173.22222222222223	168.44444444444446
412997000	1441073016	31.27621172170273	122.51701569543641	11.5	173.17777777777778	168.55555555555554
412997000	1441073017	31.276152587913263	122.51702437510421	11.5	173.13333333333335	168.66666666666666
412997000	1441073018	31.276094794524983	122.51703301150444	11.5	173.08888888888887	168.77777777777777
412997000	1441073019	31.27603878429989	122.5170415660115	11.5	173.04444444444445	168.88888888888889
412997000	1441073020	31.275984999999995	122.51705	11.5	173.0	169.0
412997000	1441073021	31.275933732396823	122.51705828263104	11.5	172.96	169.1
412997000	1441073022	31.275884664299756	122.51706641421065	11.5	172.92000000000002	169.20000000000002
412997000	1441073023	31.275837326527643	122.51707440283083	11.5	172.88	169.3
412997000	1441073024	31.275791249899296	122.51708225658346	11.5	172.84	169.4
412997000	1441073025	31.275745965233515	122.5170899835602	11.5	172.79999999999998	169.5
412997000	1441073026	31.2757010033491	122.51709759185249	11.5	172.76	169.60000000000002
412997000	1441073027	31.275655895064787	122.51710508955159	11.5	172.72	169.70000000000002
412997000	1441073028	31.275610171199357	122.51711248474864	11.5	172.68	169.8
412997000	1441073029	31.27556336257153	122.5171197855345	11.5	172.64	169.9
412997000	1441073030	31.27551500000001	122.517127	11.5	172.6	170.0
412997000	1441073031	31.275464758615996	122.5171341320587	11.5	172.72	170.0
412997000	1441073032	31.27541289080069	122.51714116891605	11.5	172.84	170.0
412997000	1441073033	31.275359793247787	122.51714809360078	11.5	172.96	170.0
412997000	1441073034	31.27530586265103	122.51715488914162	11.5	173.07999999999998	170.0
412997000	1441073035	31.275251495704143	122.51716153856758	11.5	173.20000000000002	170.0
412997000	1441073036	31.27519708910088	122.51716802490782	11.5	173.32000000000002	170.0
412997000	1441073037	31.275143039535045	122.51717433119165	11.5	173.44	170.0
412997000	1441073038	31.275089743700395	122.51718044044851	11.5	173.56	170.0
412997000	1441073039	31.27503759829077	122.51718633570806	11.5	173.68	170.0
412997000	1441073040	31.27498699999999	122.51719200000001	11.5	173.8	170.0
412997000	1441073041	31.274938204287434	122.5171974259637	11.5	173.87272727272727	170.0
412997000	1441073042	31.2748909016746	122.51720264467635	11.5	173.94545454545454	170.0
412997000	1441073043	31.27484464144854	122.5172076968244	11.5	174.0181818181818	170.0
412997000	1441073044	31.274798972896235	122.51721262309422	11.5	174.0909090909091	170.0
412997000	1441073045	31.274753445304707	122.51721746417185	11.5	174.16363636363636	170.0
412997000	1441073046	31.274707607960895	122.51722226074321	11.5	174.23636363636365	170.0
412997000	1441073047	31.27466101015175	122.51722705349404	11.5	174.3090909090909	170.0
412997000	1441073048	31.274613201164197	122.51723188310987	11.5	174.3818181818182	170.0
412997000	1441073049	31.274563730285152	122.51723679027609	11.5	174.45454545454547	170.0
412997000	1441073050	31.27451214680146	122.51724181567779	11.5	174.52727272727273	170.0
412997000	1441073051	31.274457999999996	122.517247	11.5	174.6	170.0
412997000	1441073052	31.27440104139303	122.51725236619707	11.5	174.675	170.0
412997000	1441073053	31.27434183139461	122.51725786630213	11.5	174.75	170.0
412997000	1441073054	31.27428113264426	122.5172634346183	11.5	174.825	170.0
412997000	1441073055	31.27421970778154	122.51726900544904	11.5	174.9	170.0
412997000	1441073056	31.27415831944608	122.51727451309817	11.5	174.975	170.0
412997000	1441073057	31.274097730277543	122.51727989186993	11.5	175.05	170.0
412997000	1441073058	31.274038702915593	122.5172850760689	11.5	175.125	170.0
412997000	1441073059	31.273981999999997	122.51729	11.5	175.2	170.0
412997000	1441073060	31.27392817672105	122.51729461713903	11.5	175.24166666666667	170.0
412997000	1441073061	31.27387695847118	122.51729895764412	11.5	175.28333333333333	170.0
412997000	1441073062	31.273827863193265	122.51730307084384	11.5	175.325	170.0
412997000	1441073063	31.273780408830234	122.51730700606646	11.5	175.36666666666665	170.0
412997000	1441073064	31.27373411332492	122.51731081264005	11.5	175.40833333333333	170.0
412997000	1441073065	31.27368849462016	122.51731453989247	11.5	175.45	170.0
412997000	1441073066	31.273643070658814	122.51731823715144	11.5	175.49166666666665	170.0
412997000	1441073067	31.273597359383647	122.51732195374444	11.5	175.53333333333333	170.0
412997000	1441073068	31.27355087873744	122.51732573899875	11.5	175.575	170.0
412997000	1441073069	31.273503146662932	122.51732964224155	11.5	175.61666666666667	170.0
412997000	1441073070	31.27345368110289	122.51733371279974	11.5	175.6583333333333	170.0
412997000	1441073071	31.273402	122.517338	11.5	175.7	170.0
412997000	1441073072	31.273347779553188	122.51734253743142	11.5	175.72222222222223	170.0
412997000	1441073073	31.27329132898641	122.51734729573312	11.5	175.7444444444444	170.0
412997000	1441073074	31.273233115779856	122.51735222980706	11.5	175.76666666666665	170.0
412997000	1441073075	31.27317360741375	122.51735729455531	11.5	175.7888888888889	170.0
412997000	1441073076	31.273113271368373	122.51736244488018	11.5	175.8111111111111	170.0
412997000	1441073077	31.27305257512398	122.5173676356842	11.5	175.83333333333334	170.0
412997000	1441073078	31.272991986160893	122.51737282187014	11.5	175.85555555555555	170.0
412997000	1441073079	31.27293197195945	122.51737795834099	11.5	175.87777777777777	170.0
412997000	1441073080	31.272873	122.517383	11.5	175.9	170.0
412997000	1441073081	31.27281544131354	122.51738791046989	11.5	175.92	170.0
412997000	1441073082	31.27275928113346	122.51739268825077	11.5	175.94	170.0
412997000	1441073083	31.272704408243733	122.51739734056191	11.5	175.96	170.0
412997000	1441073084	31.272650711428383	122.51740187462258	11.5	175.98	170.0
412997000	1441073085	31.272598079471358	122.51740629765204	11.5	176.0	170.0
412997000	1441073086	31.27254640115664	122.51741061686943	11.5	176.01999999999998	170.0
412997000	1441073087	31.272495565268176	122.51741483949384	11.5	176.04	170.0
412997000	1441073088	31.272445460589946	122.51741897274441	11.5	176.06	170.0
412997000	1441073089	31.27239597590591	122.51742302384011	11.5	176.07999999999998	170.0
412997000	1441073090	31.272347	122.517427	11.5	176.1	170.0
412997000	1441073091	31.272298426887883	122.51743091005336	11.5	176.1	170.0
412997000	1441073092	31.27225017151202	122.51743476927103	11.5	176.1	170.0
412997000	1441073093	31.272202154046628	122.5174385945342	11.5	176.1	170.0
412997000	1441073094	31.27215429466585	122.51744240272397	11.5	176.1	170.0
412997000	1441073095	31.272106513543875	122.51744621072137	11.5	176.1	170.0
412997000	1441073096	31.272058730854866	122.51745003540746	11.5	176.1	170.0
412997000	1441073097	31.272010866773	122.51745389366319	11.5	176.1	170.0
412997000	1441073098	31.271962841472444	122.51745780236948	11.5	176.1	170.0
412997000	1441073099	31.271914575127305	122.51746177840717	11.5	176.1	170.0
412997000	1441073100	31.271865987911774	122.51746583865709	11.5	176.1	170.0
412997000	1441073101	31.27181699999999	122.51747	11.5	176.1	170.0
412997000	1441073102	31.271767532045182	122.51747427542934	11.5	176.07999999999998	170.0
412997000	1441073103	31.27171750661701	122.51747866238931	11.5	176.06	170.0
412997000	1441073104	31.271666846764205	122.51748315443683	11.5	176.04	170.0
412997000	1441073105	31.271615475535537	122.51748774512878	11.5	176.01999999999998	170.0
412997000	1441073106	31.271563315979755	122.5174924280221	11.5	176.0	170.0
412997000	1441073107	31.271510291145596	122.51749719667369	11.5	175.98	170.0
412997000	1441073108	31.271456324081793	122.51750204464037	11.5	175.96	170.0
412997000	1441073109	31.27140133783712	122.51750696547907	11.5	175.94	170.0
412997000	1441073110	31.271345255460265	122.51751195274667	11.5	175.92	170.0
412997000	1441073111	31.27128799999999	122.51751699999998	11.5	175.9	170.0
412997000	1441073112	31.271229561905116	122.5175220973499	11.5	175.91250000000002	170.0
412997000	1441073113	31.271170201224695	122.5175272211232	11.5	175.925	170.0
412997000	1441073114	31.27111024540788	122.51753234420093	11.5	175.93749999999997	170.0
412997000	1441073115	31.271050021903875	122.51753743946415	11.5	175.95	170.0
412997000	1441073116	31.270989858161865	122.51754247979417	11.5	175.9625	170.0
412997000	1441073117	31.270930081631057	122.51754743807241	11.5	175.975	170.0
412997000	1441073118	31.270871019760683	122.51755228718045	11.5	175.98749999999998	170.0
412997000	1441073119	31.270813000000004	122.517557	11.5	176.0	170.0
412997000	1441073120	31.27075626924804	122.51756155760961	11.5	176.0090909090909	170.0
412997000	1441073121	31.270700752202913	122.51756597387488	11.5	176.0181818181818	170.0
412997000	1441073122	31.270646293012486	122.51757027085797	11.5	176.02727272727273	170.0
412997000	1441073123	31.27059273582463	122.51757447062101	11.5	176.03636363636363	170.0
412997000	1441073124	31.27053992478719	122.51757859522603	11.5	176.04545454545456	170.0
412997000	1441073125	31.27048770404801	122.51758266673494	11.5	176.05454545454543	170.0
412997000	1441073126	31.270435917754934	122.5175867072096	11.5	176.06363636363633	170.0
412997000	1441073127	31.270384410055797	122.51759073871179	11.5	176.07272727272726	170.0
412997000	1441073128	31.27033302509837	122.51759478330318	11.5	176.08181818181816	170.0
412997000	1441073129	31.270281607030512	122.51759886304541	11.5	176.09090909090907	170.0
412997000	1441073130	31.27023000000001	122.517603	11.5	176.1	170.0
412997000	1441073131	31.27017808025276	122.51760721127566	11.5	176.1	170.0
412997000	1441073132	31.27012585242717	122.51761149417014	11.5	176.1	170.0
412997000	1441073133	31.270073353259786	122.5176158410284	11.5	176.1	170.0
412997000	1441073134	31.27002061948713	122.51762024419553	11.5	176.1	170.0
412997000	1441073135	31.269967687845742	122.51762469601651	11.5	176.1	170.0
412997000	1441073136	31.269914595072137	122.51762918883645	11.5	176.1	170.0
412997000	1441073137	31.26986137790287	122.51763371500047	11.5	176.1	170.0
412997000	1441073138	31.269808073074483	122.51763826685367	11.5	176.1	170.0
412997000	1441073139	31.2697547173235	122.51764283674119	11.5	176.1	170.0
412997000	1441073140	31.2697013473865	122.51764741700825	11.5	176.1	170.0
412997000	1441073141	31.269647999999997	122.51765199999998	11.5	176.1	170.0
412997000	1441073142	31.269594705179646	122.51765657836744	11.5	176.075	170.0
412997000	1441073143	31.269541466057344	122.51766114598459	11.5	176.04999999999998	170.0
412997000	1441073144	31.26948827904415	122.51766569703125	11.5	176.025	170.0
412997000	1441073145	31.26943514055106	122.51767022568716	11.5	176.0	170.0
412997000	1441073146	31.26938204698907	122.51767472613219	11.5	175.975	170.0
412997000	1441073147	31.26932899476922	122.5176791925461	11.5	175.95	170.0
412997000	1441073148	31.269275980302535	122.51768361910877	11.5	175.925	170.0
412997000	1441073149	31.269222999999997	122.517688	11.5	175.9	170.0
412997000	1441073150	31.269170049928437	122.51769233119958	11.5	175.91666666666669	170.0
412997000	1441073151	31.269117124777864	122.51769661588679	11.5	175.9333333333333	170.0
412997000	1441073152	31.269064218894076	122.5177008590409	11.5	175.95	170.0
412997000	1441073153	31.269011326622834	122.51770506564105	11.5	175.96666666666667	170.0
412997000	1441073154	31.26895844230995	122.51770924066642	11.5	175.98333333333332	170.0
412997000	1441073155	31.268905560301203	122.51771338909624	11.5	176.0	170.0
412997000	1441073156	31.2688526749424	122.51771751590965	11.5	176.01666666666668	170.0
412997000	1441073157	31.268799780579336	122.51772162608576	11.5	176.0333333333333	170.0
412997000	1441073158	31.268746871557767	122.51772572460374	11.5	176.04999999999998	170.0
412997000	1441073159	31.26869394222351	122.5177298164427	11.5	176.06666666666666	170.0
412997000	1441073160	31.268640986922325	122.51773390658175	11.5	176.08333333333331	170.0
412997000	1441073161	31.268588000000005	122.517738	11.5	176.1	170.0
412997000	1441073162	31.26853497865466	122.51774210346662	11.5	176.08999999999997	170.1
412997000	1441073163	31.268481931493625	122.51774623091103	11.5	176.07999999999998	170.2
412997000	1441073164	31.26842886997659	122.51775039805273	11.5	176.07	170.3
412997000	1441073165	31.268375805563167	122.51775462061121	11.5	176.06	170.4
412997000	1441073166	31.268322749713068	122.51775891430589	11.5	176.04999999999998	170.5
412997000	1441073167	31.26826971388592	122.51776329485617	11.5	176.04	170.6
412997000	1441073168	31.268216709541385	122.51776777798139	11.5	176.03	170.7
412997000	1441073169	31.26816374813912	122.51777237940092	11.5	176.01999999999998	170.8
412997000	1441073170	31.26811084113879	122.51777711483403	11.5	176.01	170.9
412997000	1441073171	31.268058	122.517782	11.5	176.0	171.0
412997000	1441073172	31.26800523224285	122.51778704405943	11.4875	175.925	171.125
412997000	1441073173	31.267952529629095	122.51779222993831	11.475	175.85	171.25
412997000	1441073174	31.267899879980895	122.51779753400412	11.4625	175.775	171.375
412997000	1441073175	31.26784727112045	122.5178029326243	11.45	175.70000000000002	171.50000000000003
412997000	1441073176	31.26779469086994	122.51780840216638	11.4375	175.625	171.625
412997000	1441073177	31.267742127051562	122.51781391899793	11.425	175.54999999999998	171.75
412997000	1441073178	31.267689567487515	122.51781945948659	11.4125	175.475	171.87500000000003
412997000	1441073179	31.267637000000004	122.51782500000002	11.4	175.4	172.0
412997000	1441073180	31.2675844148516	122.51783051601299	11.4	175.43636363636364	172.0909090909091
412997000	1441073181	31.267531812066476	122.51783597942864	11.4	175.47272727272727	172.18181818181822
412997000	1441073182	31.26747919410917	122.51784136125717	11.4	175.5090909090909	172.27272727272728
412997000	1441073183	31.267426563444253	122.51784663250892	11.4	175.54545454545456	172.36363636363637
412997000	1441073184	31.26737392253627	122.51785176419425	11.4	175.5818181818182	172.45454545454547
412997000	1441073185	31.267321273849785	122.51785672732358	11.4	175.61818181818182	172.54545454545456
412997000	1441073186	31.26726861984937	122.5178614929074	11.4	175.65454545454546	172.63636363636365
412997000	1441073187	31.267215962999618	122.5178660319563	11.4	175.6909090909091	172.72727272727272
412997000	1441073188	31.26716330576507	122.51787031548089	11.4	175.72727272727275	172.8181818181818
412997000	1441073189	31.267110650610352	122.51787431449188	11.4	175.76363636363635	172.9090909090909
412997000	1441073190	31.267057999999995	122.517878	11.4	175.8	173.0
412997000	1441073191	31.26700535111258	122.51788135378129	11.41	175.95	173.0
412997000	1441073192	31.266952679982456	122.51788440067273	11.42	176.10000000000002	173.0
412997000	1441073193	31.266899957357925	122.51788717627635	11.43	176.25	173.0
412997000	1441073194	31.266847153987314	122.51788971619413	11.44	176.4	173.0
412997000	1441073195	31.2667942406189	122.51789205602802	11.45	176.55	173.0
412997000	1441073196	31.26674118800099	122.51789423137984	11.46	176.7	173.0
412997000	1441073197	31.26668796688186	122.5178962778513	11.47	176.85000000000002	173.0
412997000	1441073198	31.2666345480098	122.51789823104414	11.48	177.0	173.0
412997000	1441073199	31.26658090213308	122.51790012655987	11.49	177.15000000000003	173.0
412997000	1441073200	31.266527000000004	122.517902	11.5	177.3	173.0
412997000	1441073201	31.266472845935304	122.51790387908973	11.5	177.38888888888889	173.0
412997000	1441073202	31.266418578569784	122.51790576004906	11.5	177.4777777777778	173.0
412997000	1441073203	31.26636437011071	122.51790763122182	11.5	177.56666666666666	173.0
412997000	1441073204	31.26631039276535	122.51790948095189	11.5	177.65555555555554	173.0
412997000	1441073205	31.26625681874102	122.51791129758317	11.5	177.74444444444444	173.0
412997000	1441073206	31.26620382024502	122.51791306945961	11.5	177.83333333333334	173.0
412997000	1441073207	31.266151569484645	122.51791478492518	11.5	177.92222222222222	173.0
412997000	1441073208	31.26610023866719	122.51791643232396	11.5	178.01111111111112	173.0
412997000	1441073209	31.26605	122.517918	11.5	178.1	173.0
412997000	1441073210	31.266000948718634	122.51791948014524	11.5	178.14999999999998	173.0
412997000	1441073211	31.265952872171724	122.51792088034291	11.5	178.2	173.0
412997000	1441073212	31.2659054807361	122.517922212024	11.5	178.25	173.0
412997000	1441073213	31.26585848478861	122.5179234866195	11.5	178.3	173.0
412997000	1441073214	31.265811594706097	122.51792471556027	11.5	178.35	173.0
412997000	1441073215	31.265764520865382	122.51792591027717	11.5	178.4	173.0
412997000	1441073216	31.265716973643297	122.51792708220104	11.5	178.45	173.0
412997000	1441073217	31.26566866341662	122.51792824276264	11.5	178.5	173.0
412997000	1441073218	31.265619300562175	122.5179294033927	11.5	178.54999999999998	173.0
412997000	1441073219	31.265568595456745	122.51793057552185	11.5	178.60000000000002	173.0
412997000	1441073220	31.26551625847709	122.51793177058077	11.5	178.65	173.0
412997000	1441073221	31.26546199999999	122.51793300000001	11.5	178.70000000000002	173.0
412997000	1441073222	31.265405654656675	122.51793427590005	11.5	178.72222222222223	173.0
412997000	1441073223	31.265347554096262	122.51793561316121	11.5	178.74444444444444	173.0
412997000	1441073224	31.265288154222368	122.51793702735368	11.5	178.76666666666668	173.0
412997000	1441073225	31.265227910938624	122.51793853404773	11.5	178.78888888888892	173.0
412997000	1441073226	31.265167280148653	122.51794014881358	11.5	178.8111111111111	173.0
412997000	1441073227	31.26510671775611	122.5179418872215	11.5	178.83333333333334	173.0
412997000	1441073228	31.265046679664707	122.51794376484168	11.5	178.85555555555558	173.0
412997000	1441073229	31.264987621778094	122.51794579724444	11.5	178.8777777777778	173.0
412997000	1441073230	31.26493	122.51794800000002	11.5	178.9	173.0
412997000	1441073231	31.264874131341127	122.5179503803663	11.5	178.83333333333334	173.0
412997000	1441073232	31.264819777240245	122.51795291235128	11.5	178.76666666666668	173.0
412997000	1441073233	31.264766560243118	122.51795556165048	11.5	178.70000000000002	173.0
412997000	1441073234	31.264714102895475	122.51795829395954	11.5	178.63333333333333	173.0
412997000	1441073235	31.264662027743043	122.51796107497407	11.5	178.5666666666667	173.0
412997000	1441073236	31.26460995733158	122.5179638703897	11.5	178.50000000000003	173.0
412997000	1441073237	31.264557514206782	122.51796664590212	11.5	178.43333333333334	173.0
412997000	1441073238	31.26450432091436	122.51796936720699	11.5	178.36666666666667	173.0
412997000	1441073239	31.264450000000007	122.51797200000001	11.5	178.3	173.0
412997000	1441073240	31.264394277277727	122.5179745210641	11.5	178.31	173.0
412997000	1441073241	31.26433729163467	122.51797695153087	11.5	178.32	173.0
412997000	1441073242	31.264279285226312	122.51797932361903	11.5	178.33	173.0
412997000	1441073243	31.264220500208133	122.51798166954728	11.5	178.34	173.0
412997000	1441073244	31.264161178735606	122.51798402153429	11.5	178.35	173.0
412997000	1441073245	31.264101562964225	122.51798641179866	11.5	178.36	173.0
412997000	1441073246	31.264041895049466	122.51798887255894	11.5	178.37	173.0
412997000	1441073247	31.26398241714685	122.51799143603363	11.5	178.38	173.0
412997000	1441073248	31.26392337141185	122.51799413444118	11.5	178.39	173.0
412997000	1441073249	31.263865	122.51799700000001	11.5	178.4	173.0
412997000	1441073250	31.2638074969294	122.51800005592483	11.5	178.4	173.0
412997000	1441073251	31.26375086366864	122.51800328941555	11.5	178.4	173.0
412997000	1441073252	31.263695053548876	122.51800667866846	11.5	178.4	173.0
412997000	1441073253	31.263640019901302	122.51801020187992	11.5	178.4	173.0
412997000	1441073254	31.263585716057083	122.51801383724626	11.5	178.4	173.0
412997000	1441073255	31.263532095347394	122.51801756296393	11.5	178.4	173.0
412997000	1441073256	31.263479111103415	122.51802135722944	11.5	178.4	173.0
412997000	1441073257	31.26342671665634	122.51802519823926	11.5	178.4	173.0
412997000	1441073258	31.263374865337333	122.51802906418996	11.5	178.4	173.0
412997000	1441073259	31.26332351047757	122.51803293327816	11.5	178.4	173.0
412997000	1441073260	31.263272605408247	122.51803678370048	11.5	178.4	173.0
412997000	1441073261	31.26322210346055	122.51804059365361	11.5	178.4	173.0
412997000	1441073262	31.263171957965668	122.51804434133425	11.5	178.4	173.0
412997000	1441073263	31.263122122254778	122.51804800493913	11.5	178.4	173.0
412997000	1441073264	31.263072549659064	122.51805156266502	11.5	178.4	173.0
412997000	1441073265	31.26302319350974	122.5180549927088	11.5	178.4	173.0
412997000	1441073266	31.262974007137977	122.51805827326727	11.5	178.4	173.0
412997000	1441073267	31.262924943874975	122.51806138253735	11.5	178.4	173.0
412997000	1441073268	31.262875957051914	122.51806429871593	11.5	178.4	173.0
412997000	1441073269	31.262826999999998	122.518067	11.5	178.4	173.0
412997000	1441073270	31.262778033660325	122.51806947169459	11.5	178.4	173.0
412997000	1441073271	31.262729049413622	122.51807172753686	11.5	178.4	173.0
412997000	1441073272	31.26268004625056	122.518073788372	11.5	178.4	173.0
412997000	1441073273	31.262631023161727	122.51807567504515	11.5	178.4	173.0
412997000	1441073274	31.262581979137803	122.51807740840141	11.5	178.4	173.0
412997000	1441073275	31.262532913169387	122.51807900928577	11.5	178.4	173.0
412997000	1441073276	31.262483824247116	122.51808049854327	11.5	178.4	173.0
412997000	1441073277	31.262434711361628	122.51808189701889	11.5	178.4	173.0
412997000	1441073278	31.26238557350356	122.51808322555752	11.5	178.4	173.0
412997000	1441073279	31.26233640966351	122.51808450500404	11.5	178.4	173.0
412997000	1441073280	31.262287218832117	122.51808575620326	11.5	178.4	173.0
412997000	1441073281	31.262237999999996	122.51808700000001	11.5	178.4	173.0
412997000	1441073282	31.262188703318376	122.51808825819866	11.5	178.41111111111113	173.0
412997000	1441073283	31.26213908358083	122.51808955644212	11.5	178.42222222222222	173.0
412997000	1441073284	31.262088846741506	122.51809092133291	11.5	178.4333333333333	173.0
412997000	1441073285	31.26203769875458	122.51809237947346	11.5	178.44444444444443	173.0
412997000	1441073286	31.261985345574168	122.51809395746604	11.5	178.45555555555555	173.0
412997000	1441073287	31.26193149315439	122.51809568191292	11.5	178.46666666666667	173.0
412997000	1441073288	31.261875847449378	122.51809757941625	11.5	178.47777777777776	173.0
412997000	1441073289	31.261818114413224	122.51809967657798	11.5	178.48888888888888	173.0
412997000	1441073290	31.261758	122.51810200000001	11.5	178.5	173.0
412997000	1441073291	31.26169536614356	122.51810456602097	11.5	178.44444444444443	173.0
412997000	1441073292	31.261630698696862	122.51810734992682	11.5	178.38888888888889	173.0
412997000	1441073293	31.26156463949269	122.51811031674058	11.5	178.33333333333331	173.0
412997000	1441073294	31.261497830363847	122.51811343148535	11.5	178.27777777777777	173.0
412997000	1441073295	31.261430913143187	122.51811665918456	11.5	178.22222222222223	173.0
412997000	1441073296	31.261364529663556	122.51811996486173	11.5	178.16666666666666	173.0
412997000	1441073297	31.261299321757853	122.51812331354066	11.5	178.11111111111111	173.0
412997000	1441073298	31.26123593125902	122.51812667024534	11.5	178.05555555555554	173.0
412997000	1441073299	31.261175000000005	122.51813	11.5	178.0	173.0
412997000	1441073300	31.261117013818158	122.51813327395556	11.5	177.94545454545454	173.0
412997000	1441073301	31.261061834568217	122.51813648776923	11.5	177.8909090909091	173.0
412997000	1441073302	31.261009168109272	122.51813964322473	11.5	177.83636363636361	173.0
412997000	1441073303	31.2609587203004	122.51814274210571	11.5	177.78181818181818	173.0
412997000	1441073304	31.26091019700065	122.51814578619575	11.5	177.72727272727272	173.0
412997000	1441073305	31.26086330406909	122.5181487772784	11.5	177.6727272727273	173.0
412997000	1441073306	31.26081774736475	122.51815171713707	11.5	177.61818181818182	173.0
412997000	1441073307	31.260773232746654	122.51815460755525	11.5	177.5636363636364	173.0
412997000	1441073308	31.260729466073823	122.51815745031624	11.5	177.5090909090909	173.0
412997000	1441073309	31.26068615320527	122.51816024720341	11.5	177.45454545454547	173.0
412997000	1441073310	31.260643	122.518163	11.5	177.4	173.0
412997000	1441073311	31.260599729801463	122.5181657098275	11.5	177.4090909090909	173.0909090909091
412997000	1441073312	31.260556135890923	122.51816837516044	11.5	177.41818181818184	173.1818181818182
412997000	1441073313	31.260512029034143	122.51817099381157	11.5	177.42727272727274	173.27272727272728
412997000	1441073314	31.260467219996794	122.51817356359359	11.5	177.43636363636367	173.36363636363635
412997000	1441073315	31.260421519544643	122.5181760823193	11.5	177.44545454545457	173.45454545454544
412997000	1441073316	31.260374738443385	122.51817854780131	11.5	177.45454545454544	173.54545454545456
412997000	1441073317	31.260326687458726	122.51818095785241	11.5	177.46363636363637	173.63636363636363
412997000	1441073318	31.26027717735637	122.51818331028515	11.5	177.47272727272727	173.72727272727272
412997000	1441073319	31.260226018901996	122.51818560291224	11.5	177.48181818181817	173.8181818181818
412997000	1441073320	31.260173022861316	122.51818783354634	11.5	177.4909090909091	173.9090909090909
412997000	1441073321	31.260118000000006	122.51819	11.5	177.5	174.0
412997000	1441073322	31.260060889709777	122.51819210055727	11.5	177.5625	174.0
412997000	1441073323	31.260002145886716	122.51819413538759	11.5	177.625	174.0
412997000	1441073324	31.25994235105295	122.51819610513189	11.5	177.6875	174.0
412997000	1441073325	31.259882087730645	122.51819801043116	11.5	177.75	174.0
412997000	1441073326	31.259821938441977	122.51819985192644	11.5	177.8125	174.0
412997000	1441073327	31.259762485709167	122.51820163025889	11.5	177.875	174.0
412997000	1441073328	31.259704312054417	122.51820334606964	11.5	177.9375	174.0
412997000	1441073329	31.259648	122.518205	11.5	178.0	174.0
412997000	1441073330	31.259593980159444	122.51820659428037	11.5	178.025	173.91666666666666
412997000	1441073331	31.25954207551143	122.51820813749802	11.5	178.04999999999998	173.83333333333331
412997000	1441073332	31.259491957125878	122.51820963982934	11.5	178.075	173.74999999999997
412997000	1441073333	31.259443296072714	122.51821111145061	11.5	178.1	173.66666666666666
412997000	1441073334	31.259395763421857	122.51821256253814	11.5	178.125	173.58333333333334
412997000	1441073335	31.25934903024318	122.51821400326806	11.5	178.15	173.5
412997000	1441073336	31.259302767606584	122.51821544381659	11.5	178.175	173.41666666666666
412997000	1441073337	31.25925664658194	122.5182168943598	11.5	178.20000000000002	173.33333333333334
412997000	1441073338	31.259210338239104	122.51821836507375	11.5	178.225	173.25
412997000	1441073339	31.25916351364794	122.5182198661345	11.5	178.25	173.16666666666666
412997000	1441073340	31.2591158438783	122.51822140771793	11.5	178.275	173.08333333333331
412997000	1441073341	31.259067	122.518223	11.5	178.3	173.0
412997000	1441073342	31.259016729547692	122.51822465231103	11.5	178.27777777777777	173.0
412997000	1441073343	31.258965085915243	122.51822637059936	11.5	178.25555555555556	173.0
412997000	1441073344	31.258912198961333	122.51822815996778	11.5	178.23333333333332	173.0
412997000	1441073345	31.258858198544665	122.51823002551903	11.5	178.21111111111114	173.0
412997000	1441073346	31.258803214523954	122.51823197235596	11.5	178.1888888888889	173.0
412997000	1441073347	31.25874737675789	122.51823400558133	11.5	178.16666666666666	173.0
412997000	1441073348	31.25869081510517	122.51823613029792	11.5	178.14444444444445	173.0
412997000	1441073349	31.258633659424515	122.51823835160856	11.5	178.12222222222223	173.0
412997000	1441073350	31.258576039574624	122.51824067461595	11.5	178.10000000000002	173.0
412997000	1441073351	31.25851808541423	122.51824310442296	11.5	178.07777777777778	173.0
412997000	1441073352	31.258459926802047	122.51824564613234	11.5	178.05555555555554	173.0
412997000	1441073353	31.258401693596806	122.51824830484688	11.5	178.03333333333333	173.0
412997000	1441073354	31.258343515657213	122.5182510856694	11.5	178.01111111111112	173.0
412997000	1441073355	31.258285522842016	122.51825399370269	11.5	177.98888888888888	173.0
412997000	1441073356	31.258227845009955	122.51825703404955	11.5	177.96666666666667	173.0
412997000	1441073357	31.25817061201977	122.51826021181283	11.5	177.94444444444443	173.0
412997000	1441073358	31.258113953730213	122.51826353209536	11.5	177.92222222222225	173.0
412997000	1441073359	31.258057999999995	122.51826700000001	11.5	177.9	173.0
412997000	1441073360	31.25800284376116	122.51827061435654	11.5	177.81818181818184	173.1818181818182
412997000	1441073361	31.25794843023877	122.51827434890248	11.5	177.73636363636362	173.36363636363635
412997000	1441073362	31.257894667731115	122.51827817110234	11.5	177.65454545454546	173.54545454545456
412997000	1441073363	31.257841464536547	122.51828204842064	11.5	177.5727272727273	173.72727272727275
412997000	1441073364	31.257788728953383	122.51828594832202	11.5	177.4909090909091	173.9090909090909
412997000	1441073365	31.257736369279925	122.51828983827116	11.5	177.4090909090909	174.0909090909091
412997000	1441073366	31.25768429381453	122.51829368573273	11.5	177.3272727272727	174.27272727272725
412997000	1441073367	31.257632410855507	122.51829745817157	11.5	177.24545454545455	174.45454545454547
412997000	1441073368	31.257580628701184	122.51830112305247	11.5	177.16363636363639	174.63636363636365
412997000	1441073369	31.257528855649912	122.51830464784028	11.5	177.0818181818182	174.8181818181818
412997000	1441073370	31.257476999999987	122.51830800000002	11.5	177.0	175.0
412997000	1441073371	31.25742498332356	122.51831115412726	11.5	177.07	175.0
412997000	1441073372	31.25737278028791	122.51831411334032	11.5	177.14	175.0
412997000	1441073373	31.25732037883411	122.51831688788812	11.5	177.21	175.0
412997000	1441073374	31.257267766903254	122.51831948801953	11.5	177.28	175.0
412997000	1441073375	31.25721493243642	122.51832192398349	11.5	177.35000000000002	175.0
412997000	1441073376	31.25716186337467	122.51832420602878	11.5	177.42000000000002	175.0
412997000	1441073377	31.25710854765908	122.51832634440429	11.5	177.49	175.0
412997000	1441073378	31.25705497323074	122.51832834935881	11.5	177.56	175.0
412997000	1441073379	31.257001128030673	122.5183302311411	11.5	177.63	175.0
412997000	1441073380	31.25694700000001	122.518332	11.5	177.7	175.0
412997000	1441073381	31.25689260845065	122.51833366271477	11.5	177.79999999999998	175.11111111111111
412997000	1441073382	31.256838098178125	122.51833521218688	11.5	177.9	175.22222222222223
412997000	1441073383	31.25678364534885	122.5183366378485	11.5	178.0	175.33333333333334
412997000	1441073384	31.256729426129183	122.51833792913175	11.5	178.1	175.44444444444446
412997000	1441073385	31.25667561668557	122.5183390754688	11.5	178.20000000000002	175.55555555555554
412997000	1441073386	31.256622393184415	122.51834006629188	11.5	178.3	175.66666666666666
412997000	1441073387	31.256569931792146	122.51834089103328	11.5	178.4	175.77777777777777
412997000	1441073388	31.256518408675202	122.5183415391252	11.5	178.50000000000003	175.88888888888889
412997000	1441073389	31.25646799999999	122.51834199999999	11.5	178.60000000000002	176.0
412997000	1441073390	31.25641880430165	122.5183422694089	11.5	178.70000000000002	175.91666666666666
412997000	1441073391	31.256370609589975	122.51834236837894	11.5	178.8	175.83333333333334
412997000	1441073392	31.25632312624346	122.51834232425597	11.5	178.9	175.75
412997000	1441073393	31.25627606464054	122.51834216438577	11.5	179.0	175.66666666666666
412997000	1441073394	31.256229135159682	122.51834191611408	11.5	179.1	175.58333333333331
412997000	1441073395	31.256182048179348	122.51834160678662	11.5	179.2	175.5
412997000	1441073396	31.25613451407797	122.51834126374894	11.5	179.3	175.41666666666669
412997000	1441073397	31.256086243233952	122.51834091434661	11.5	179.4	175.33333333333334
412997000	1441073398	31.256036946025752	122.51834058592519	11.5	179.5	175.25
412997000	1441073399	31.25598633283176	122.51834030583001	11.5	179.60000000000002	175.16666666666666
412997000	1441073400	31.25593411403037	122.51834010140652	11.5	179.70000000000002	175.08333333333334
412997000	1441073401	31.255879999999998	122.51834	11.5	179.8	175.0
412997000	1441073402	31.25582382059656	122.51834002177448	11.5	179.81111111111113	175.0
412997000	1441073403	31.255765883586257	122.51834015816931	11.5	179.82222222222225	175.0
412997000	1441073404	31.255706616212827	122.5183403934427	11.5	179.83333333333334	175.0
412997000	1441073405	31.255646445720107	122.51834071185293	11.5	179.84444444444446	175.0
412997000	1441073406	31.255585799351838	122.51834109765834	11.5	179.85555555555555	175.0
412997000	1441073407	31.255525104351854	122.51834153511727	11.5	179.86666666666667	175.0
412997000	1441073408	31.255464787963987	122.51834200848819	11.5	179.87777777777777	175.0
412997000	1441073409	31.255405277432082	122.51834250202955	11.5	179.88888888888889	175.0
412997000	1441073410	31.255347	122.518343	11.5	179.9	175.0
412997000	1441073411	31.25529026838782	122.51834348928676	11.5	179.9	175.0
412997000	1441073412	31.255234937220497	122.51834396729174	11.5	179.9	175.0
412997000	1441073413	31.255180746599176	122.51834443404549	11.5	179.9	175.0
412997000	1441073414	31.25512743662497	122.5183448895785	11.5	179.9	175.0
412997000	1441073415	31.255074747399025	122.5183453339213	11.5	179.9	175.0
412997000	1441073416	31.25502241902245	122.51834576710438	11.5	179.9	175.0
412997000	1441073417	31.254970191596357	122.51834618915824	11.5	179.9	175.0
412997000	1441073418	31.254917805221847	122.51834660011328	11.5	179.9	175.0
412997000	1441073419	31.25486499999999	122.51834700000002	11.5	179.9	175.0
412997000	1441073420	31.254811587280937	122.51834738834025	11.5	179.9090909090909	175.0
412997000	1441073421	31.254757663410853	122.5183477626214	11.5	179.91818181818184	175.0
412997000	1441073422	31.25470339598498	122.51834811982225	11.5	179.92727272727274	175.0
412997000	1441073423	31.25464895259858	122.51834845692166	11.5	179.93636363636364	175.0
412997000	1441073424	31.25459450084689	122.51834877089841	11.5	179.94545454545457	175.0
412997000	1441073425	31.254540208325146	122.51834905873136	11.5	179.95454545454544	175.0
412997000	1441073426	31.25448624262862	122.51834931739941	11.5	179.96363636363637	175.0
412997000	1441073427	31.25443277135256	122.51834954388138	11.5	179.97272727272727	175.0
412997000	1441073428	31.254379962092255	122.51834973515624	11.5	179.98181818181817	175.0
412997000	1441073429	31.25432798244298	122.51834988820279	11.5	179.9909090909091	175.0
412997000	1441073430	31.254277	122.51835	11.5	180.0	175.0
412997000	1441073431	31.25422711478461	122.51835006929744	11.50909090909091	180.01818181818183	175.0
412997000	1441073432	31.25417815652209	122.51835010192721	11.518181818181818	180.03636363636363	175.0
412997000	1441073433	31.254129887363757	122.51835010549213	11.527272727272727	180.05454545454543	175.0
412997000	1441073434	31.25408206946089	122.5183500875949	11.536363636363637	180.07272727272726	175.0
412997000	1441073435	31.254034464964747	122.51835005583825	11.545454545454545	180.0909090909091	175.0
412997000	1441073436	31.25398683602663	122.51835001782487	11.554545454545455	180.1090909090909	175.0
412997000	1441073437	31.253938944797753	122.51834998115746	11.563636363636363	180.12727272727273	175.0
412997000	1441073438	31.253890553429425	122.51834995343864	11.572727272727272	180.14545454545456	175.0
412997000	1441073439	31.253841424072853	122.51834994227106	11.581818181818182	180.16363636363636	175.0
412997000	1441073440	31.2537913188793	122.51834995525734	11.59090909090909	180.18181818181816	175.0
412997000	1441073441	31.25374	122.51835	11.6	180.2	175.0
412997000	1441073442	31.253687295153505	122.5183500819427	11.6	180.2	175.0
412997000	1441073443	31.253633294327695	122.51835019789313	11.6	180.2	175.0
412997000	1441073444	31.253578153077843	122.51835034250004	11.6	180.2	175.0
412997000	1441073445	31.253522026959168	122.51835051041223	11.6	180.2	175.0
412997000	1441073446	31.253465071526918	122.5183506962785	11.6	180.2	175.0
412997000	1441073447	31.253407442336357	122.51835089474767	11.6	180.2	175.0
412997000	1441073448	31.253349294942726	122.51835110046854	11.6	180.2	175.0
412997000	1441073449	31.253290784901296	122.51835130808998	11.6	180.2	175.0
412997000	1441073450	31.253232067767357	122.51835151226085	11.6	180.2	175.0
412997000	1441073451	31.25317329909616	122.51835170763006	11.6	180.2	175.0
412997000	1441073452	31.25311463444299	122.51835188884652	11.6	180.2	175.0
412997000	1441073453	31.253056229363143	122.51835205055913	11.6	180.2	175.0
412997000	1441073454	31.2529982394119	122.5183521874169	11.6	180.2	175.0
412997000	1441073455	31.25294082014456	122.51835229406873	11.6	180.2	175.0
412997000	1441073456	31.25288412711645	122.51835236516364	11.6	180.2	175.0
412997000	1441073457	31.25282831588284	122.51835239535062	11.6	180.2	175.0
412997000	1441073458	31.25277354199907	122.51835237927871	11.6	180.2	175.0
412997000	1441073459	31.252719961020464	122.51835231159694	11.6	180.2	175.0
412997000	1441073460	31.252667728502324	122.51835218695433	11.6	180.2	175.0
412997000	1441073461	31.252617	122.51835199999998	11.6	180.2	175.0
412997000	1441073462	31.252567837410805	122.51835174785683	11.6	180.23	175.0
412997000	1441073463	31.252519927999984	122.51835143754344	11.6	180.26	175.0
412997000	1441073464	31.25247286537477	122.51835107855236	11.6	180.29	175.0
412997000	1441073465	31.252426243142377	122.51835068037595	11.6	180.32	175.0
412997000	1441073466	31.252379654910033	122.51835025250665	11.6	180.34999999999997	175.0
412997000	1441073467	31.252332694284892	122.51834980443688	11.6	180.38	175.0
412997000	1441073468	31.252284954874156	122.51834934565899	11.6	180.41	175.0
412997000	1441073469	31.25223603028499	122.51834888566535	11.6	180.44	175.0
412997000	1441073470	31.252185514124562	122.51834843394823	11.6	180.47	175.0
412997000	1441073471	31.252133	122.51834799999999	11.6	180.5	175.0
412997000	1441073472	31.252078215954135	122.51834759158677	11.6	180.51	175.0
412997000	1441073473	31.252021427772604	122.51834720957032	11.6	180.51999999999998	175.0
412997000	1441073474	31.25196303567673	122.51834685308627	11.6	180.53	175.0
412997000	1441073475	31.251903439887897	122.51834652127026	11.6	180.54	175.0
412997000	1441073476	31.25184304062743	122.51834621325793	11.6	180.54999999999998	175.0
412997000	1441073477	31.251782238116768	122.51834592818494	11.6	180.56	175.0
412997000	1441073478	31.251721432577263	122.51834566518697	11.6	180.57	175.0
412997000	1441073479	31.251661024230348	122.5183454233997	11.6	180.57999999999998	175.0
412997000	1441073480	31.251601413297443	122.5183452019588	11.6	180.58999999999997	175.0
412997000	1441073481	31.251543000000005	122.51834500000001	11.6	180.6	175.0
412997000	1441073482	31.25148608139011	122.51834481814535	11.6	180.57777777777775	175.0
412997000	1441073483	31.251430541842478	122.51834466296233	11.6	180.55555555555554	175.0
412997000	1441073484	31.251376162562455	122.51834454250468	11.6	180.5333333333333	175.0
412997000	1441073485	31.251322724755358	122.51834446482614	11.6	180.51111111111112	175.0
412997000	1441073486	31.25127000962652	122.51834443798045	11.6	180.48888888888888	175.0
412997000	1441073487	31.25121779838125	122.51834447002133	11.6	180.46666666666667	175.0
412997000	1441073488	31.251165872224895	122.51834456900245	11.6	180.44444444444443	175.0
412997000	1441073489	31.251114012362702	122.51834474297748	11.6	180.42222222222225	175.0
412997000	1441073490	31.251062000000005	122.51834500000001	11.6	180.4	175.0
412997000	1441073491	31.251009655988078	122.51834534421404	11.6	180.37	175.0
412997000	1441073492	31.250956959762163	122.51834576412496	11.6	180.34	175.0
412997000	1441073493	31.250903930403492	122.51834624432854	11.6	180.31	175.0
412997000	1441073494	31.250850586993316	122.51834676942056	11.6	180.28	175.0
412997000	1441073495	31.25079694861286	122.5183473239969	11.6	180.24999999999997	175.0
412997000	1441073496	31.25074303434337	122.51834789265342	11.6	180.22	175.0
412997000	1441073497	31.250688863266095	122.51834845998602	11.6	180.19	175.0
412997000	1441073498	31.25063445446228	122.51834901059065	11.6	180.16	175.0
412997000	1441073499	31.250579827013173	122.51834952906331	11.6	180.13	175.0
412997000	1441073500	31.250525000000003	122.51835	11.6	180.1	175.0
412997000	1441073501	31.250470016200993	122.51835041134704	11.6	180.1	175.0
412997000	1441073502	31.25041501318227	122.51835076445181	11.6	180.1	175.0
412997000	1441073503	31.25036015220694	122.5183510640119	11.6	180.1	175.0
412997000	1441073504	31.25030559453809	122.51835131472492	11.6	180.1	175.0
412997000	1441073505	31.250251501438832	122.5183515212885	11.6	180.1	175.0
412997000	1441073506	31.25019803417228	122.51835168840017	11.6	180.1	175.0
412997000	1441073507	31.250145354001535	122.51835182075762	11.6	180.1	175.0
412997000	1441073508	31.250093622189727	122.51835192305835	11.6	180.1	175.0
412997000	1441073509	31.250043	122.51835199999998	11.6	180.1	175.0
412997000	1441073510	31.249993574167668	122.51835205590093	11.6	180.11666666666667	175.0
412997000	1441073511	31.249945133316945	122.51835209356292	11.6	180.13333333333335	175.0
412997000	1441073512	31.249897391544216	122.51835211540852	11.6	180.14999999999998	175.0
412997000	1441073513	31.249850062945868	122.51835212386032	11.6	180.16666666666666	175.0
412997000	1441073514	31.249802861618278	122.51835212134087	11.6	180.18333333333334	175.0
412997000	1441073515	31.24975550165779	122.51835211027264	11.6	180.2	175.0
412997000	1441073516	31.2497076971608	122.5183520930782	11.6	180.21666666666667	175.0
412997000	1441073517	31.249659162223647	122.51835207218005	11.6	180.23333333333335	175.0
412997000	1441073518	31.24960961094265	122.5183520500007	11.6	180.25	175.0
412997000	1441073519	31.249558757414153	122.51835202896257	11.6	180.26666666666668	175.0
412997000	1441073520	31.249506315734525	122.5183520114882	11.6	180.28333333333333	175.0
412997000	1441073521	31.249452000000005	122.51835199999998	11.6	180.3	175.0
412997000	1441073522	31.249395635895674	122.51835199614442	11.6	180.2888888888889	175.0
412997000	1441073523	31.249337495461486	122.518351998464	11.6	180.27777777777777	175.0
412997000	1441073524	31.24927796232617	122.51835200472532	11.6	180.26666666666665	175.0
412997000	1441073525	31.24921742011843	122.51835201269498	11.6	180.25555555555553	175.0
412997000	1441073526	31.249156252467017	122.51835202013956	11.6	180.24444444444444	175.0
412997000	1441073527	31.249094843000695	122.51835202482569	11.6	180.23333333333335	175.0
412997000	1441073528	31.24903357534823	122.51835202452003	11.6	180.22222222222223	175.0
412997000	1441073529	31.248972833138396	122.51835201698924	11.6	180.2111111111111	175.0
412997000	1441073530	31.248912999999998	122.51835199999998	11.6	180.2	175.0
412997000	1441073531	31.248854387495978	122.51835197250043	11.6	180.17999999999998	175.0
412997000	1441073532	31.248797018925718	122.51835193816443	11.6	180.16	175.0
412997000	1441073533	31.248740845522736	122.51835190184732	11.6	180.14	175.0
412997000	1441073534	31.248685818520524	122.51835186840441	11.6	180.12	175.0
412997000	1441073535	31.248631889152612	122.51835184269098	11.6	180.1	175.0
412997000	1441073536	31.248579008652502	122.51835182956228	11.6	180.07999999999998	175.0
412997000	1441073537	31.248527128253677	122.51835183387358	11.6	180.06	175.0
412997000	1441073538	31.248476199189675	122.51835186048014	11.6	180.04	175.0
412997000	1441073539	31.248426172693947	122.51835191423719	11.6	180.02	175.0
412997000	1441073540	31.248376999999998	122.51835199999998	11.6	180.0	175.0
412997000	1441073541	31.24832860383783	122.5183521199376	11.6	180.01	175.0
412997000	1441073542	31.248280792923282	122.51835226547483	11.6	180.02	175.0
412997000	1441073543	31.248233347468684	122.5183524253503	11.6	180.03	175.0
412997000	1441073544	31.248186047686367	122.51835258830266	11.6	180.04	175.0
412997000	1441073545	31.24813867378867	122.51835274307066	11.6	180.04999999999998	175.0
412997000	1441073546	31.248091005987895	122.51835287839296	11.6	180.06	175.0
412997000	1441073547	31.248042824496324	122.5183529830083	11.6	180.07	175.0
412997000	1441073548	31.2479939095263	122.51835304565543	11.6	180.07999999999998	175.0
412997000	1441073549	31.247944041290104	122.51835305507308	11.6	180.09	175.0
412997000	1441073550	31.247892999999998	122.51835300000002	11.6	180.1	175.0
412997000	1441073551	31.247840625948324	122.5183528719234	11.6	180.125	175.0
412997000	1441073552	31.247786999747458	122.51835267332379	11.6	180.14999999999998	175.0
412997000	1441073553	31.247732262089833	122.5183524094301	11.6	180.17499999999998	175.0
412997000	1441073554	31.247676553667848	122.51835208547116	11.6	180.2	175.0
412997000	1441073555	31.247620015173936	122.5183517066759	11.6	180.225	175.0
412997000	1441073556	31.24756278730055	122.51835127827317	11.6	180.24999999999997	175.0
412997000	1441073557	31.247505010740106	122.51835080549186	11.6	180.27499999999998	175.0
412997000	1441073558	31.24744682618505	122.51835029356084	11.6	180.29999999999998	175.0
412997000	1441073559	31.24738837432782	122.51834974770894	11.6	180.325	175.0
412997000	1441073560	31.247329795860885	122.51834917316499	11.6	180.34999999999997	175.0
412997000	1441073561	31.24727123147669	122.51834857515784	11.6	180.375	175.0
412997000	1441073562	31.2472128218677	122.51834795891631	11.6	180.4	175.0
412997000	1441073563	31.247154707726374	122.5183473296692	11.6	180.425	175.0
412997000	1441073564	31.247097029745195	122.51834669264525	11.6	180.45	175.0
412997000	1441073565	31.247039928616612	122.51834605307334	11.6	180.475	175.0
412997000	1441073566	31.246983545033146	122.51834541618216	11.6	180.5	175.0
412997000	1441073567	31.246928019687257	122.51834478720049	11.6	180.525	175.0
412997000	1441073568	31.246873493271433	122.5183441713571	11.6	180.54999999999998	175.0
412997000	1441073569	31.24682010647819	122.51834357388068	11.6	180.575	175.0
412997000	1441073570	31.246768000000003	122.518343	11.6	180.6	175.0
412997000	1441073571	31.246717249224478	122.51834245523446	11.6	180.58999999999997	175.0
412997000	1441073572	31.24666766831966	122.51834194626649	11.6	180.57999999999998	175.0
412997000	1441073573	31.246619006148673	122.5183414800691	11.6	180.57	175.0
412997000	1441073574	31.246571011574638	122.51834106361538	11.6	180.56	175.0
412997000	1441073575	31.24652343346064	122.5183407038784	11.6	180.54999999999998	175.0
412997000	1441073576	31.24647602066982	122.51834040783116	11.6	180.54	175.0
412997000	1441073577	31.24642852206526	122.51834018244674	11.6	180.53	175.0
412997000	1441073578	31.24638068651005	122.51834003469806	11.6	180.51999999999998	175.0
412997000	1441073579	31.24633226286727	122.51833997155818	11.6	180.51	175.0
412997000	1441073580	31.246282999999995	122.51834	11.6	180.5	175.0
412997000	1441073581	31.246232703792533	122.51834012215735	11.6	180.46666666666667	175.0
412997000	1441073582	31.24618140821432	122.51834032080778	11.6	180.4333333333333	175.0
412997000	1441073583	31.246129204255947	122.51834057388966	11.6	180.4	175.0
412997000	1441073584	31.246076182908116	122.51834085934149	11.6	180.36666666666665	175.0
412997000	1441073585	31.246022435161468	122.51834115510175	11.6	180.33333333333334	175.0
412997000	1441073586	31.245968052006656	122.51834143910911	11.6	180.29999999999998	175.0
412997000	1441073587	31.24591312443436	122.51834168930212	11.6	180.26666666666665	175.0
412997000	1441073588	31.245857743435256	122.5183418836195	11.6	180.23333333333332	175.0
412997000	1441073589	31.245802000000005	122.51834199999999	11.6	180.2	175.0
412997000	1441073590	31.24574596432681	122.51834202373938	11.6	180.19166666666666	175.0
412997000	1441073591	31.245689623444115	122.51834196956122	11.6	180.1833333333333	175.0
412997000	1441073592	31.245632943587825	122.51834185954604	11.6	180.17499999999998	175.0
412997000	1441073593	31.2455758909939	122.51834171577428	11.6	180.16666666666666	175.0
412997000	1441073594	31.24551843189828	122.51834156032635	11.6	180.1583333333333	175.0
412997000	1441073595	31.2454605325369	122.5183414152826	11.6	180.14999999999998	175.0
412997000	1441073596	31.2454021591457	122.51834130272333	11.6	180.14166666666665	175.0
412997000	1441073597	31.245343277960604	122.51834124472875	11.6	180.13333333333333	175.0
412997000	1441073598	31.245283855217558	122.51834126337903	11.6	180.125	175.0
412997000	1441073599	31.245223857152496	122.5183413807543	11.6	180.11666666666667	175.0
412997000	1441073600	31.245163250001337	122.51834161893461	11.6	180.10833333333332	175.0
412997000	1441073601	31.245102	122.51834199999999	11.6	180.1	175.0
412997000	1441073602	31.245040142123297	122.51834253657334	11.6	180.0625	175.0
412997000	1441073603	31.244977986301528	122.51834320344952	11.6	180.025	175.0
412997000	1441073604	31.244915911203883	122.5183439659665	11.6	179.98749999999998	175.0
412997000	1441073605	31.244854295499533	122.51834478946232	11.6	179.95	175.0
412997000	1441073606	31.24479351785774	122.51834563927524	11.6	179.91250000000002	175.0
412997000	1441073607	31.244733956947712	122.51834648074352	11.6	179.875	175.0
412997000	1441073608	31.24467599143871	122.5183472792056	11.6	179.8375	175.0
412997000	1441073609	31.244619999999994	122.51834799999999	11.6	179.8	175.0
412997000	1441073610	31.24456624132924	122.51834861681283	11.6	179.8	175.0
412997000	1441073611	31.244514494237634	122.51834913672016	11.6	179.8	175.0
412997000	1441073612	31.244464417564753	122.5183495751455	11.6	179.8	175.0
412997000	1441073613	31.24441567015013	122.51834994751232	11.6	179.8	175.0
412997000	1441073614	31.24436791083335	122.51835026924398	11.6	179.8	175.0
412997000	1441073615	31.244320798453913	122.51835055576385	11.6	179.8	175.0
412997000	1441073616	31.24427399185137	122.51835082249521	11.6	179.8	175.0
412997000	1441073617	31.244227149865193	122.51835108486132	11.6	179.8	175.0
412997000	1441073618	31.244179931334916	122.51835135828537	11.6	179.8	175.0
412997000	1441073619	31.24413199510002	122.51835165819055	11.6	179.8	175.0
412997000	1441073620	31.244083000000003	122.51835199999998	11.6	179.8	175.0
412997000	1441073621	31.2440326921182	122.51835239602082	11.6	179.78	175.0
412997000	1441073622	31.24398116651359	122.51835284609659	11.6	179.76000000000002	175.0
412997000	1441073623	31.243928605489035	122.51835334695492	11.6	179.74	175.0
412997000	1441073624	31.243875191347392	122.51835389532349	11.6	179.72000000000003	175.0
412997000	1441073625	31.243821106391536	122.51835448792995	11.6	179.70000000000002	175.0
412997000	1441073626	31.24376653292435	122.518355121502	11.6	179.68	175.0
412997000	1441073627	31.243711653248695	122.5183557927673	11.6	179.66	175.0
412997000	1441073628	31.243656649667493	122.51835649845356	11.6	179.64	175.0
412997000	1441073629	31.243601704483623	122.51835723528856	11.6	179.62	175.0
412997000	1441073630	31.243547000000003	122.518358	11.6	179.6	175.0
412997000	1441073631	31.243492673219187	122.51835878785526	11.6	179.6	175.1
412997000	1441073632	31.24343867994254	122.51835958827988	11.6	179.6	175.2
412997000	1441073633	31.243384930671073	122.51836038923909	11.6	179.6	175.3
412997000	1441073634	31.24333133590579	122.51836117869803	11.6	179.6	175.4
412997000	1441073635	31.243277806147674	122.51836194462193	11.6	179.6	175.5
412997000	1441073636	31.243224251897757	122.51836267497605	11.6	179.6	175.6
412997000	1441073637	31.24317058365703	122.51836335772562	11.6	179.6	175.7
412997000	1441073638	31.243116711926508	122.51836398083594	11.6	179.6	175.8
412997000	1441073639	31.243062547207167	122.5183645322723	11.6	179.6	175.9
412997000	1441073640	31.243007999999996	122.51836500000002	11.6	179.6	176.0
412997000	1441073641	31.242953032800738	122.51836537410112	11.61111111111111	179.64444444444445	176.0
412997000	1441073642	31.242897816083953	122.51836565312435	11.622222222222222	179.68888888888887	176.0
412997000	1441073643	31.24284257231899	122.51836583773506	11.633333333333333	179.73333333333335	176.0
412997000	1441073644	31.24278752397515	122.5183659285987	11.644444444444444	179.77777777777777	176.0
412997000	1441073645	31.242732893521787	122.51836592638065	11.655555555555555	179.82222222222222	176.0
412997000	1441073646	31.242678903428246	122.51836583174635	11.666666666666666	179.86666666666665	176.0
412997000	1441073647	31.24262577616385	122.5183656453612	11.677777777777777	179.91111111111113	176.0
412997000	1441073648	31.24257373419799	122.51836536789062	11.688888888888888	179.95555555555555	176.0
412997000	1441073649	31.242523	122.51836500000002	11.7	180.0	176.0
412997000	1441073650	31.24247370045226	122.51836454306384	11.7	180.04999999999998	175.91666666666666
412997000	1441073651	31.24242558008904	122.51836400129281	11.7	180.1	175.83333333333334
412997000	1441073652	31.242378287857626	122.51836337960664	11.7	180.14999999999998	175.75
412997000	1441073653	31.24233147270526	122.51836268292503	11.7	180.2	175.66666666666666
412997000	1441073654	31.24228478357921	122.51836191616772	11.7	180.24999999999997	175.58333333333331
412997000	1441073655	31.24223786942669	122.5183610842544	11.7	180.29999999999998	175.5
412997000	1441073656	31.24219037919496	122.51836019210471	11.7	180.35	175.41666666666669
412997000	1441073657	31.242141961831205	122.51835924463838	11.7	180.4	175.33333333333334
412997000	1441073658	31.24209226628264	122.51835824677508	11.7	180.45	175.25
412997000	1441073659	31.24204094149645	122.51835720343443	11.7	180.5	175.16666666666666
412997000	1441073660	31.24198763641985	122.5183561195362	11.7	180.54999999999998	175.08333333333334
412997000	1441073661	31.24193199999999	122.518355	11.7	180.6	175.0
412997000	1441073662	31.24187385067913	122.5183538509359	11.7	180.6222222222222	175.0
412997000	1441073663	31.24181368488004	122.51835268321554	11.7	180.64444444444445	175.0
412997000	1441073664	31.24175216852056	122.51835150890092	11.7	180.66666666666666	175.0
412997000	1441073665	31.241689967518603	122.518350340054	11.7	180.6888888888889	175.0
412997000	1441073666	31.241627747792098	122.51834918873664	11.7	180.7111111111111	175.0
412997000	1441073667	31.241566175259013	122.51834806701075	11.7	180.73333333333335	175.0
412997000	1441073668	31.241505915837298	122.51834698693814	11.7	180.75555555555556	175.0
412997000	1441073669	31.241447635444946	122.51834596058065	11.7	180.7777777777778	175.0
412997000	1441073670	31.241391999999998	122.51834500000001	11.7	180.80000000000004	175.0
412997000	1441073671	31.241339454800876	122.51834411559246	11.7	180.79000000000002	175.0
412997000	1441073672	31.24128956266751	122.51834331109221	11.7	180.78000000000003	175.0
412997000	1441073673	31.24124166580021	122.518342588568	11.7	180.77	175.0
412997000	1441073674	31.24119510639927	122.51834195008854	11.7	180.76	175.0
412997000	1441073675	31.241149226664906	122.51834139772258	11.7	180.75	175.0
412997000	1441073676	31.241103368797408	122.51834093353881	11.7	180.74	175.0
412997000	1441073677	31.241056874996964	122.51834055960599	11.7	180.73000000000002	175.0
412997000	1441073678	31.2410090874638	122.51834027799278	11.7	180.71999999999997	175.0
412997000	1441073679	31.240959348398086	122.51834009076791	11.7	180.70999999999998	175.0
412997000	1441073680	31.240906999999996	122.51834	11.7	180.7	175.0
412997000	1441073681	31.240851602182882	122.51834000490511	11.7	180.64999999999998	175.0
412997000	1441073682	31.240793585713007	122.51834009328901	11.7	180.6	175.0
412997000	1441073683	31.240733599069873	122.518340250105	11.7	180.54999999999998	175.0
412997000	1441073684	31.24067229073299	122.51834046030632	11.7	180.5	175.0
412997000	1441073685	31.240610309181953	122.51834070884637	11.7	180.44999999999996	175.0
412997000	1441073686	31.240548302896304	122.51834098067857	11.7	180.39999999999998	175.0
412997000	1441073687	31.240486920355636	122.51834126075644	11.7	180.34999999999997	175.0
412997000	1441073688	31.240426810039605	122.51834153403354	11.7	180.29999999999998	175.0
412997000	1441073689	31.240368620427827	122.51834178546349	11.7	180.24999999999997	175.0
412997000	1441073690	31.240312999999993	122.51834199999999	11.7	180.2	175.0
412997000	1441073691	31.240260384469444	122.51834216579078	11.7	180.20999999999998	175.0
412997000	1441073692	31.24021035848402	122.5183422837594	11.7	180.22	175.0
412997000	1441073693	31.24016229392523	122.5183423580233	11.7	180.23	175.0
412997000	1441073694	31.240115562674536	122.51834239269995	11.7	180.23999999999998	175.0
412997000	1441073695	31.240069536613365	122.51834239190673	11.7	180.24999999999997	175.0
412997000	1441073696	31.24002358762318	122.51834235976101	11.7	180.26000000000002	175.0
412997000	1441073697	31.23997708758536	122.51834230038018	11.7	180.27	175.0
412997000	1441073698	31.239929408381315	122.51834221788152	11.7	180.28	175.0
412997000	1441073699	31.23987992189241	122.51834211638237	11.7	180.29000000000002	175.0
412997000	1441073700	31.239828	122.51834199999999	11.7	180.3	175.0
412997000	1441073701	31.239773210099482	122.51834187153182	11.7	180.3	175.0
412997000	1441073702	31.239715901642626	122.51834172849588	11.7	180.3	175.0
412997000	1441073703	31.239656619595262	122.5183415670904	11.7	180.3	175.0
412997000	1441073704	31.23959590892325	122.51834138351359	11.7	180.3	175.0
412997000	1441073705	31.239534314592465	122.51834117396373	11.7	180.3	175.0
412997000	1441073706	31.23947238156883	122.51834093463911	11.7	180.3	175.0
412997000	1441073707	31.239410654818233	122.51834066173805	11.7	180.3	175.0
412997000	1441073708	31.239349679306642	122.51834035145889	11.7	180.3	175.0
412997000	1441073709	31.23928999999999	122.51834	11.7	180.3	175.0
412997000	1441073710	31.239232028928598	122.51833960556661	11.7	180.3090909090909	175.0
412997000	1441073711	31.239175646379895	122.51833917439166	11.7	180.31818181818184	175.0
412997000	1441073712	31.23912059970565	122.51833871471489	11.7	180.32727272727274	175.0
412997000	1441073713	31.239066636257622	122.51833823477605	11.7	180.33636363636364	175.0
412997000	1441073714	31.239013503387522	122.51833774281488	11.7	180.34545454545457	175.0
412997000	1441073715	31.2389609484471	122.51833724707106	11.7	180.35454545454544	175.0
412997000	1441073716	31.238908718788075	122.51833675578423	11.7	180.36363636363635	175.0
412997000	1441073717	31.23885656176216	122.51833627719412	11.7	180.37272727272727	175.0
412997000	1441073718	31.238804224721036	122.51833581954028	11.7	180.38181818181818	175.0
412997000	1441073719	31.23875145501642	122.51833539106237	11.7	180.39090909090908	175.0
412997000	1441073720	31.238698000000003	122.518335	11.7	180.4	175.0
412997000	1441073721	31.23864369484839	122.51833465263273	11.7	180.4	175.0
412997000	1441073722	31.23858872603797	122.51833434740053	11.7	180.4	175.0
412997000	1441073723	31.238533367870097	122.51833408078325	11.7	180.4	175.0
412997000	1441073724	31.23847789464609	122.51833384926091	11.7	180.4	175.0
412997000	1441073725	31.238422580667322	122.51833364931348	11.7	180.4	175.0
412997000	1441073726	31.238367700235152	122.51833347742094	11.7	180.4	175.0
412997000	1441073727	31.23831352765095	122.5183333300633	11.7	180.4	175.0
412997000	1441073728	31.238260337216076	122.51833320372057	11.7	180.4	175.0
412997000	1441073729	31.238208403231962	122.51833309487277	11.7	180.4	175.0
412997000	1441073730	31.238157999999984	122.51833300000001	11.7	180.4	175.0
412997000	1441073731	31.238109277659014	122.51833291531588	11.7	180.38888888888889	175.0
412997000	1441073732	31.238061889697796	122.51833283596827	11.7	180.37777777777777	175.0
412997000	1441073733	31.2380153654425	122.51833275683865	11.7	180.36666666666667	175.0
412997000	1441073734	31.237969234219303	122.51833267280847	11.7	180.35555555555555	175.0
412997000	1441073735	31.237923025354387	122.51833257875919	11.7	180.34444444444443	175.0
412997000	1441073736	31.237876268173864	122.51833246957224	11.7	180.33333333333334	175.0
412997000	1441073737	31.23782849200388	122.51833234012908	11.7	180.32222222222225	175.0
412997000	1441073738	31.23777922617056	122.51833218531118	11.7	180.31111111111113	175.0
412997000	1441073739	31.237728	122.518332	11.7	180.3	175.0
412997000	1441073740	31.23767447916905	122.51833178021514	11.7	180.31818181818184	175.0
412997000	1441073741	31.237618874757622	122.5183315265288	11.7	180.33636363636364	175.0
412997000	1441073742	31.237561534196395	122.51833124065138	11.7	180.35454545454544	175.0
412997000	1441073743	31.237502804916083	122.51833092429324	11.7	180.37272727272727	175.0
412997000	1441073744	31.237443034347372	122.51833057916481	11.7	180.39090909090908	175.0
412997000	1441073745	31.237382569920975	122.51833020697646	11.7	180.4090909090909	175.0
412997000	1441073746	31.237321759067644	122.5183298094386	11.7	180.42727272727274	175.0
412997000	1441073747	31.23726094921812	122.5183293882616	11.7	180.44545454545457	175.0
412997000	1441073748	31.23720048780316	122.51832894515591	11.7	180.46363636363634	175.0
412997000	1441073749	31.237140722253525	122.51832848183192	11.7	180.48181818181817	175.0
412997000	1441073750	31.237082000000004	122.518328	11.7	180.5	175.0
412997000	1441073751	31.23702458287986	122.51832750183056	11.7	180.51	175.0
412997000	1441073752	31.23696839035628	122.51832699133382	11.7	180.51999999999998	175.0
412997000	1441073753	31.23691325629891	122.51832647298002	11.7	180.53	175.0
412997000	1441073754	31.236859014577373	122.51832595123933	11.7	180.54	175.0
412997000	1441073755	31.236805499061322	122.51832543058194	11.7	180.54999999999998	175.0
412997000	1441073756	31.23675254362038	122.518324915478	11.7	180.56	175.0
412997000	1441073757	31.23669998212415	122.51832441039774	11.7	180.57	175.0
412997000	1441073758	31.236647648442272	122.5183239198112	11.7	180.57999999999998	175.0
412997000	1441073759	31.23659537644436	122.5183234481886	11.7	180.58999999999997	175.0
412997000	1441073760	31.236542999999998	122.518323	11.7	180.6	175.0
412997000	1441073761	31.236490381098985	122.51832257867522	11.7	180.6	175.0
412997000	1441073762	31.236437494211753	122.51832218348268	11.7	180.6	175.0
412997000	1441073763	31.236384341928932	122.51832181265051	11.7	180.6	175.0
412997000	1441073764	31.236330926841173	122.51832146440685	11.7	180.6	175.0
412997000	1441073765	31.236277251539075	122.51832113697976	11.7	180.6	175.0
412997000	1441073766	31.2362233186133	122.51832082859741	11.7	180.6	175.0
412997000	1441073767	31.236169130654428	122.51832053748792	11.7	180.6	175.0
412997000	1441073768	31.236114690253125	122.5183202618794	11.7	180.6	175.0
412997000	1441073769	31.236060000000002	122.51832000000002	11.7	180.6	175.0
412997000	1441073770	31.236005079747557	122.5183197504926	11.691666666666666	180.58333333333331	175.0
412997000	1441073771	31.235950018395688	122.51831951365892	11.683333333333334	180.56666666666666	175.0
412997000	1441073772	31.235894922106166	122.51831929021542	11.674999999999999	180.54999999999998	175.0
412997000	1441073773	31.235839897040755	122.51831908087858	11.666666666666666	180.5333333333333	175.0
412997000	1441073774	31.235785049361265	122.5183188863649	11.658333333333333	180.51666666666668	175.0
412997000	1441073775	31.23573048522945	122.51831870739078	11.649999999999999	180.5	175.0
412997000	1441073776	31.235676310807097	122.51831854467274	11.641666666666666	180.48333333333332	175.0
412997000	1441073777	31.235622632256003	122.51831839892724	11.633333333333333	180.46666666666667	175.0
412997000	1441073778	31.235569555737946	122.51831827087072	11.625	180.45	175.0
412997000	1441073779	31.235517187414725	122.5183181612197	11.616666666666667	180.4333333333333	175.0
412997000	1441073780	31.235465633448147	122.51831807069063	11.608333333333333	180.41666666666669	175.0
412997000	1441073781	31.23541500000001	122.51831800000001	11.6	180.4	175.0
412997000	1441073782	31.235365342582476	122.51831794832245	11.6	180.4	175.0
412997000	1441073783	31.23531651410923	122.51831790866527	11.6	180.4	175.0
412997000	1441073784	31.235268316844287	122.51831787249394	11.6	180.4	175.0
412997000	1441073785	31.235220553051683	122.51831783127392	11.6	180.4	175.0
412997000	1441073786	31.23517302499544	122.5183177764707	11.6	180.4	175.0
412997000	1441073787	31.235125534939588	122.51831769954983	11.6	180.4	175.0
412997000	1441073788	31.235077885148105	122.51831759197677	11.6	180.4	175.0
412997000	1441073789	31.235029877885022	122.51831744521706	11.6	180.4	175.0
412997000	1441073790	31.23498131541432	122.5183172507363	11.6	180.4	175.0
412997000	1441073791	31.234932	122.518317	11.6	180.4	175.0
412997000	1441073792	31.234881770048208	122.51831668611474	11.6	180.41111111111113	175.0
412997000	1441073793	31.234830608533727	122.51831630875127	11.6	180.42222222222225	175.0
412997000	1441073794	31.234778534573508	122.51831586922124	11.6	180.4333333333333	175.0
412997000	1441073795	31.23472556728445	122.5183153688364	11.6	180.44444444444443	175.0
412997000	1441073796	31.234671725783535	122.51831480890844	11.6	180.45555555555555	175.0
412997000	1441073797	31.234617029187685	122.51831419074912	11.6	180.46666666666667	175.0
412997000	1441073798	31.23456149661386	122.51831351567013	11.6	180.47777777777776	175.0
412997000	1441073799	31.23450514717897	122.5183127849832	11.6	180.48888888888888	175.0
412997000	1441073800	31.234448000000004	122.51831200000001	11.6	180.5	175.0
412997000	1441073801	31.234390095335836	122.51831116257985	11.6	180.53	175.0
412997000	1441073802	31.234331558013388	122.5183102767722	11.6	180.56	175.0
412997000	1441073803	31.234272534001494	122.51830934717405	11.6	180.59	175.0
412997000	1441073804	31.234213169269033	122.51830837838241	11.6	180.62	175.0
412997000	1441073805	31.2341536097849	122.51830737499431	11.6	180.65	175.0
412997000	1441073806	31.23409400151795	122.51830634160665	11.6	180.68	175.0
412997000	1441073807	31.234034490437104	122.51830528281646	11.6	180.71	175.0
412997000	1441073808	31.23397522251122	122.51830420322065	11.6	180.74000000000004	175.0
412997000	1441073809	31.233916343709215	122.5183031074162	11.6	180.77000000000004	175.0
412997000	1441073810	31.233858000000012	122.51830200000002	11.6	180.80000000000004	175.0
412997000	1441073811	31.23380032324629	122.5183008862705	11.6	180.80000000000004	175.0
412997000	1441073812	31.233743388886175	122.51829977433205	11.6	180.80000000000004	175.0
412997000	1441073813	31.23368725825149	122.51829867299048	11.6	180.80000000000004	175.0
412997000	1441073814	31.233631992674148	122.51829759105166	11.6	180.80000000000004	175.0
412997000	1441073815	31.233577653486034	122.51829653732138	11.6	180.80000000000004	175.0
412997000	1441073816	31.233524302019028	122.51829552060542	11.6	180.80000000000004	175.0
412997000	1441073817	31.233471999605044	122.51829454970955	11.6	180.80000000000004	175.0
412997000	1441073818	31.23342080757593	122.51829363343953	11.6	180.80000000000004	175.0
412997000	1441073819	31.233370787263627	122.51829278060112	11.6	180.80000000000004	175.0
412997000	1441073820	31.233322000000005	122.518292	11.6	180.80000000000004	175.0
412997000	1441073821	31.233274429678897	122.51829129733758	11.6	180.79000000000002	175.0
412997000	1441073822	31.23322775044195	122.51829066589809	11.6	180.78000000000003	175.0
412997000	1441073823	31.233181558992708	122.51829009586143	11.6	180.77	175.0
412997000	1441073824	31.233135452034695	122.5182895774075	11.6	180.76	175.0
412997000	1441073825	31.23308902627149	122.51828910071627	11.6	180.75	175.0
412997000	1441073826	31.233041878406585	122.51828865596771	11.6	180.74	175.0
412997000	1441073827	31.232993605143484	122.5182882333418	11.6	180.73000000000002	175.0
412997000	1441073828	31.232943803185695	122.51828782301855	11.6	180.71999999999997	175.0
412997000	1441073829	31.23289206923672	122.51828741517794	11.6	180.70999999999998	175.0
412997000	1441073830	31.232838000000005	122.518287	11.6	180.7	175.0
412997000	1441073831	31.232781361253103	122.51828656997901	11.6	180.67777777777775	175.0
412997000	1441073832	31.232722595069852	122.51828612686617	11.6	180.65555555555554	175.0
412997000	1441073833	31.23266231259819	122.51828567472688	11.6	180.6333333333333	175.0
412997000	1441073834	31.232601124986125	122.51828521762658	11.6	180.61111111111111	175.0
412997000	1441073835	31.232539643381624	122.51828475963073	11.6	180.58888888888887	175.0
412997000	1441073836	31.232478478932713	122.51828430480471	11.6	180.56666666666666	175.0
412997000	1441073837	31.23241824278742	122.51828385721396	11.6	180.54444444444442	175.0
412997000	1441073838	31.232359546093836	122.51828342092391	11.6	180.52222222222224	175.0
412997000	1441073839	31.232303	122.518283	11.6	180.5	175.0
412997000	1441073840	31.232249041087186	122.5182825969872	11.6	180.50833333333333	175.0
412997000	1441073841	31.232197407669094	122.51828220834886	11.6	180.51666666666668	175.0
412997000	1441073842	31.232147663492608	122.51828182902784	11.6	180.525	175.0
412997000	1441073843	31.232099372304564	122.51828145396709	11.6	180.5333333333333	175.0
412997000	1441073844	31.23205209785177	122.5182810781095	11.6	180.54166666666666	175.0
412997000	1441073845	31.232005403881036	122.51828069639798	11.6	180.54999999999998	175.0
412997000	1441073846	31.23195885413919	122.51828030377541	11.6	180.5583333333333	175.0
412997000	1441073847	31.231912012372987	122.5182798951848	11.6	180.56666666666666	175.0
412997000	1441073848	31.23186444232921	122.51827946556898	11.6	180.575	175.0
412997000	1441073849	31.231815707754635	122.51827900987097	11.6	180.58333333333331	175.0
412997000	1441073850	31.23176537239598	122.51827852303364	11.6	180.59166666666667	175.0
412997000	1441073851	31.231713000000003	122.518278	11.6	180.6	175.0
412997000	1441073852	31.23165827865501	122.51827743785003	11.6	180.61249999999998	175.0
412997000	1441073853	31.23160139381579	122.51827684221215	11.6	180.625	175.0
412997000	1441073854	31.231542655278727	122.5182762208517	11.6	180.6375	175.0
412997000	1441073855	31.231482372840205	122.51827558153416	11.6	180.64999999999998	175.0
412997000	1441073856	31.231420856296655	122.51827493202484	11.6	180.66249999999997	175.0
412997000	1441073857	31.231358415444475	122.51827428008914	11.6	180.67499999999998	175.0
412997000	1441073858	31.231295360080107	122.51827363349243	11.6	180.6875	175.0
412997000	1441073859	31.231231999999995	122.51827300000001	11.6	180.7	175.0
412997000	1441073860	31.23116863720552	122.518272385283	11.6	180.68999999999997	175.0
412997000	1441073861	31.231105542517884	122.51827178663585	11.6	180.67999999999998	175.0
412997000	1441073862	31.23104297896319	122.51827119925869	11.6	180.67	175.0
412997000	1441073863	31.230981209567595	122.51827061835178	11.6	180.66	175.0
412997000	1441073864	31.230920497357243	122.51827003911536	11.6	180.64999999999998	175.0
412997000	1441073865	31.230861105358297	122.5182694567497	11.6	180.64	175.0
412997000	1441073866	31.230803296596914	122.51826886645503	11.6	180.63	175.0
412997000	1441073867	31.230747334099288	122.51826826343166	11.6	180.61999999999998	175.0
412997000	1441073868	31.230693480891595	122.5182676428799	11.6	180.60999999999999	175.0
412997000	1441073869	31.230642000000003	122.51826700000001	11.6	180.6	175.0
412997000	1441073870	31.230593042122766	122.51826633068207	11.6	180.62727272727273	175.0
412997000	1441073871	31.230546308646154	122.51826563357507	11.6	180.65454545454546	175.0
412997000	1441073872	31.230501388628465	122.5182649080178	11.6	180.6818181818182	175.0
412997000	1441073873	31.230457871127992	122.51826415334897	11.6	180.70909090909092	175.0
412997000	1441073874	31.23041534520298	122.51826336890738	11.6	180.73636363636365	175.0
412997000	1441073875	31.230373399911734	122.51826255403175	11.6	180.76363636363635	175.0
412997000	1441073876	31.230331624312488	122.51826170806086	11.6	180.79090909090908	175.0
412997000	1441073877	31.230289607463455	122.51826083033347	11.6	180.8181818181818	175.0
412997000	1441073878	31.230246938422884	122.51825992018833	11.6	180.84545454545454	175.0
412997000	1441073879	31.230203206249	122.51825897696426	11.6	180.87272727272727	175.0
412997000	1441073880	31.230157999999992	122.51825799999999	11.6	180.9	175.0
412997000	1441073881	31.230110997277887	122.51825699040519	11.6	180.9	175.0
412997000	1441073882	31.230062229859968	122.51825595637276	11.6	180.9	175.0
412997000	1441073883	31.230011818067325	122.5182549078664	11.6	180.9	175.0
412997000	1441073884	31.229959882221074	122.51825385484985	11.6	180.9	175.0
412997000	1441073885	31.22990654264232	122.51825280728673	11.6	180.9	175.0
412997000	1441073886	31.229851919652177	122.51825177514075	11.6	180.9	175.0
412997000	1441073887	31.229796133571742	122.51825076837548	11.6	180.9	175.0
412997000	1441073888	31.229739304722152	122.51824979695458	11.6	180.9	175.0
412997000	1441073889	31.22968155342453	122.51824887084157	11.6	180.9	175.0
412997000	1441073890	31.229622999999997	122.518248	11.6	180.9	175.0
412997000	1441073891	31.22956377879373	122.51824719124714	11.6	180.8777777777778	175.0
412997000	1441073892	31.229504080247217	122.51824643881517	11.6	180.85555555555555	175.0
412997000	1441073893	31.229444108825966	122.51824573379007	11.6	180.83333333333334	175.0
412997000	1441073894	31.22938406899553	122.51824506725781	11.6	180.8111111111111	175.0
412997000	1441073895	31.229324165221467	122.51824443030438	11.6	180.7888888888889	175.0
412997000	1441073896	31.229264601969305	122.51824381401583	11.6	180.76666666666665	175.0
412997000	1441073897	31.229205583704626	122.51824320947819	11.6	180.74444444444444	175.0
412997000	1441073898	31.229147314892995	122.51824260777755	11.6	180.7222222222222	175.0
412997000	1441073899	31.22908999999999	122.518242	11.6	180.7	175.0
412997000	1441073900	31.2290337850118	122.51824137955343	11.6	180.69166666666666	175.0
412997000	1441073901	31.228978581996994	122.51824074913273	11.6	180.6833333333333	175.0
412997000	1441073902	31.228924244544732	122.5182401137545	11.6	180.67499999999998	175.0
412997000	1441073903	31.228870626244195	122.51823947843539	11.6	180.66666666666666	175.0
412997000	1441073904	31.22881758068453	122.51823884819197	11.6	180.6583333333333	175.0
412997000	1441073905	31.22876496145492	122.51823822804086	11.6	180.64999999999998	175.0
412997000	1441073906	31.22871262214447	122.51823762299861	11.6	180.64166666666665	175.0
412997000	1441073907	31.228660416342365	122.5182370380818	11.6	180.6333333333333	175.0
412997000	1441073908	31.228608197637755	122.51823647830702	11.6	180.625	175.0
412997000	1441073909	31.228555819619714	122.51823594869077	11.6	180.61666666666667	175.0
412997000	1441073910	31.22850313587741	122.51823545424959	11.6	180.60833333333332	175.0
412997000	1441073911	31.228450000000002	122.518235	11.6	180.6	175.0
412997000	1441073912	31.228396331852323	122.51823458819507	11.6	180.6	175.0
412997000	1441073913	31.228342316402298	122.51823421003407	11.6	180.6	175.0
412997000	1441073914	31.22828820489363	122.51823385395282	11.6	180.6	175.0
412997000	1441073915	31.228234248569997	122.51823350838724	11.6	180.6	175.0
412997000	1441073916	31.2281806986751	122.51823316177321	11.6	180.6	175.0
412997000	1441073917	31.22812780645266	122.51823280254669	11.6	180.6	175.0
412997000	1441073918	31.228075823146373	122.51823241914362	11.6	180.6	175.0
412997000	1441073919	31.228024999999995	122.518232	11.6	180.6	175.0
412997000	1441073920	31.22797549620431	122.51823153472476	11.6	180.625	175.0
412997000	1441073921	31.22792710273855	122.5182310176184	11.6	180.64999999999998	175.0
412997000	1441073922	31.227879518528937	122.5182304441544	11.6	180.67499999999998	175.0
412997000	1441073923	31.227832442501775	122.5182298098061	11.6	180.70000000000002	175.0
412997000	1441073924	31.227785573583258	122.51822911004697	11.6	180.725	175.0
412997000	1441073925	31.227738610699703	122.51822834035042	11.6	180.75	175.0
412997000	1441073926	31.227691252777262	122.51822749618994	11.6	180.775	175.0
412997000	1441073927	31.227643198742236	122.51822657303897	11.6	180.8	175.0
412997000	1441073928	31.227594147520787	122.518225566371	11.6	180.82500000000002	175.0
412997000	1441073929	31.227543798039136	122.51822447165951	11.6	180.85000000000002	175.0
412997000	1441073930	31.22749184922347	122.51822328437798	11.6	180.87500000000003	175.0
412997000	1441073931	31.227438	122.51822200000001	11.6	180.9	175.0
412997000	1441073932	31.227382068414943	122.51822061766937	11.6	180.94444444444446	175.0
412997000	1441073933	31.227324348994937	122.51821915121091	11.6	180.9888888888889	175.0
412997000	1441073934	31.227265255386648	122.51821761811969	11.6	181.03333333333336	175.0
412997000	1441073935	31.227205201236806	122.5182160358907	11.6	181.0777777777778	175.0
412997000	1441073936	31.22714460019212	122.51821442201887	11.6	181.12222222222223	175.0
412997000	1441073937	31.227083865899335	122.51821279399908	11.6	181.16666666666669	175.0
412997000	1441073938	31.2270234120052	122.51821116932618	11.6	181.21111111111114	175.0
412997000	1441073939	31.226963652156495	122.51820956549491	11.6	181.2555555555556	175.0
412997000	1441073940	31.226905	122.518208	11.6	181.3	175.0
412997000	1441073941	31.226847768778722	122.51820648703372	11.6	181.3	175.0
412997000	1441073942	31.226791870120444	122.51820502757889	11.6	181.3	175.0
412997000	1441073943	31.22673711524917	122.51820361931581	11.6	181.3	175.0
412997000	1441073944	31.226683315388875	122.51820225992493	11.6	181.3	175.0
412997000	1441073945	31.226630281763544	122.51820094708667	11.6	181.3	175.0
412997000	1441073946	31.22657782559713	122.51819967848144	11.6	181.3	175.0
412997000	1441073947	31.22652575811362	122.51819845178971	11.6	181.3	175.0
412997000	1441073948	31.226473890536962	122.51819726469192	11.6	181.3	175.0
412997000	1441073949	31.226422034091105	122.51819611486853	11.6	181.3	175.0
412997000	1441073950	31.226369999999996	122.518195	11.6	181.3	175.0
412997000	1441073951	31.226317639883884	122.518193918924	11.6	181.2777777777778	175.0
412997000	1441073952	31.226264966948218	122.51819287510676	11.6	181.2555555555556	175.0
412997000	1441073953	31.226212034794766	122.51819187317179	11.6	181.23333333333335	175.0
412997000	1441073954	31.226158897025325	122.51819091774247	11.6	181.2111111111111	175.0
412997000	1441073955	31.226105607241635	122.51819001344222	11.6	181.1888888888889	175.0
412997000	1441073956	31.226052219045478	122.51818916489448	11.6	181.16666666666669	175.0
412997000	1441073957	31.22599878603865	122.5181883767226	11.6	181.14444444444445	175.0
412997000	1441073958	31.225945361822884	122.51818765354999	11.6	181.12222222222223	175.0
412997000	1441073959	31.225891999999995	122.518187	11.6	181.1	175.0
412997000	1441073960	31.225838743565987	122.51818641538509	11.59	181.09	175.0
412997000	1441073961	31.22578559309377	122.51818587777413	11.58	181.08	175.0
412997000	1441073962	31.225732538550524	122.51818535992508	11.57	181.07000000000002	175.0
412997000	1441073963	31.22567956990338	122.51818483459603	11.56	181.06	175.0
412997000	1441073964	31.225626677119532	122.51818427454508	11.55	181.05	175.0
412997000	1441073965	31.225573850166125	122.51818365253038	11.54	181.04000000000002	175.0
412997000	1441073966	31.225521079010313	122.5181829413102	11.53	181.03	175.0
412997000	1441073967	31.225468353619238	122.51818211364282	11.52	181.02	175.0
412997000	1441073968	31.22541566396009	122.51818114228661	11.51	181.01000000000002	175.0
412997000	1441073969	31.225363	122.51817999999999	11.5	181.0	175.0
412997000	1441073970	31.225310348139505	122.51817866835862	11.5	181.04000000000002	174.9
412997000	1441073971	31.225257680512676	122.5181771642069	11.5	181.08	174.79999999999998
412997000	1441073972	31.225204965686906	122.51817551320646	11.5	181.12	174.7
412997000	1441073973	31.225152172229627	122.51817374101883	11.5	181.16	174.6
412997000	1441073974	31.225099268708266	122.51817187330543	11.5	181.20000000000002	174.49999999999997
412997000	1441073975	31.22504622369025	122.51816993572774	11.5	181.24000000000004	174.39999999999998
412997000	1441073976	31.22499300574299	122.51816795394707	11.5	181.28000000000003	174.3
412997000	1441073977	31.224939583433915	122.51816595362473	11.5	181.32000000000002	174.20000000000002
412997000	1441073978	31.22488592533044	122.51816396042197	11.5	181.36	174.1
412997000	1441073979	31.224831999999996	122.51816199999999	11.5	181.4	174.0
412997000	1441073980	31.224777802911067	122.51816009581262	11.5	181.3909090909091	174.0
412997000	1441073981	31.224723437136483	122.51815826248429	11.5	181.3818181818182	174.0
412997000	1441073982	31.224669032650066	122.51815651243214	11.5	181.37272727272727	174.0
412997000	1441073983	31.22461471942573	122.51815485807326	11.5	181.36363636363637	174.0
412997000	1441073984	31.22456062743734	122.51815331182465	11.5	181.35454545454547	174.0
412997000	1441073985	31.224506886658798	122.51815188610335	11.5	181.34545454545457	174.0
412997000	1441073986	31.224453627063973	122.51815059332637	11.5	181.33636363636367	174.0
412997000	1441073987	31.224400978626797	122.51814944591061	11.5	181.32727272727274	174.0
412997000	1441073988	31.22434907132113	122.51814845627302	11.5	181.31818181818184	174.0
412997000	1441073989	31.224298035120903	122.51814763683052	11.5	181.30909090909094	174.0
412997000	1441073990	31.224248000000003	122.51814700000001	11.5	181.3	174.0
412997000	1441073991	31.22419903762993	122.51814655479129	11.5	181.21000000000004	174.0
412997000	1441073992	31.224150986472527	122.51814629658584	11.5	181.12	174.0
412997000	1441073993	31.224103626687253	122.51814621735815	11.5	181.03	174.0
412997000	1441073994	31.2240567384335	122.51814630908272	11.5	180.94000000000003	174.0
412997000	1441073995	31.2240101018707	122.51814656373404	11.5	180.85	174.0
412997000	1441073996	31.223963497158252	122.51814697328663	11.5	180.76	174.0
412997000	1441073997	31.223916704455565	122.51814752971501	11.5	180.67000000000002	174.0
412997000	1441073998	31.223869503922057	122.51814822499368	11.5	180.58	174.0
412997000	1441073999	31.22382167571706	122.51814905109715	11.5	180.48999999999998	174.0
412997000	1441074000	31.223772999999994	122.51815	11.5	180.4	174.0
412997000	1441074001	31.22372331566551	122.51815106119929	11.49	180.32	174.0
412997000	1441074002	31.223672696549325	122.51815221428255	11.48	180.24	174.0
412997000	1441074003	31.223621275222452	122.5181534363599	11.47	180.16	174.0
412997000	1441074004	31.22356918425587	122.51815470454153	11.46	180.07999999999998	174.0
412997000	1441074005	31.223516556220613	122.51815599593769	11.45	180.0	174.0
412997000	1441074006	31.223463523687695	122.51815728765874	11.44	179.92000000000002	174.0
412997000	1441074007	31.22341021922815	122.51815855681501	11.43	179.84	174.0
412997000	1441074008	31.223356775412995	122.51815978051698	11.42	179.76	174.0
412997000	1441074009	31.223303324813262	122.51816093587513	11.41	179.68	174.0
412997000	1441074010	31.22325	122.51816199999999	11.4	179.6	174.0
412997000	1441074011	31.223196905270868	122.51816295590777	11.4	179.57777777777775	174.0
412997000	1441074012	31.223144031830024	122.51816381023666	11.4	179.55555555555557	174.0
412997000	1441074013	31.22309134260823	122.51816457553043	11.4	179.53333333333333	174.0
412997000	1441074014	31.223038800536237	122.51816526433275	11.4	179.51111111111112	174.0
412997000	1441074015	31.222986368544813	122.51816588918727	11.4	179.48888888888888	174.0
412997000	1441074016	31.22293400956473	122.5181664626377	11.4	179.46666666666667	174.0
412997000	1441074017	31.222881686526726	122.51816699722757	11.4	179.44444444444446	174.0
412997000	1441074018	31.222829362361562	122.51816750550049	11.4	179.42222222222225	174.0
412997000	1441074019	31.222777000000004	122.51816799999999	11.4	179.4	174.0
412997000	1441074020	31.22272457125242	122.5181684913226	11.4	179.42000000000002	174.0
412997000	1441074021	31.222672083447872	122.51816898227665	11.4	179.44	174.0
412997000	1441074022	31.222619552795	122.51816947372346	11.4	179.46	174.0
412997000	1441074023	31.222566995502458	122.51816996652438	11.4	179.48000000000002	174.0
412997000	1441074024	31.222514427778947	122.51817046154072	11.4	179.5	174.0
412997000	1441074025	31.222461865833118	122.5181709596338	11.4	179.52	174.0
412997000	1441074026	31.222409325873635	122.51817146166495	11.4	179.54	174.0
412997000	1441074027	31.22235682410918	122.5181719684955	11.4	179.56	174.0
412997000	1441074028	31.2223043767484	122.51817248098675	11.4	179.58	174.0
412997000	1441074029	31.22225199999999	122.51817300000002	11.4	179.6	174.0
412997000	1441074030	31.222199703290762	122.5181735262621	11.4	179.59	174.0
412997000	1441074031	31.222147468919967	122.51817405996162	11.4	179.58	174.0
412997000	1441074032	31.222095272405113	122.51817460115264	11.4	179.57	174.0
412997000	1441074033	31.222043089263593	122.51817514988926	11.4	179.56	174.0
412997000	1441074034	31.221990895012862	122.51817570622555	11.4	179.55	174.0
412997000	1441074035	31.221938665170338	122.51817627021558	11.4	179.54	174.0
412997000	1441074036	31.221886375253476	122.51817684191346	11.4	179.53	174.0
412997000	1441074037	31.22183400077969	122.51817742137322	11.4	179.52	174.0
412997000	1441074038	31.221781517266443	122.51817800864896	11.4	179.51	174.0
412997000	1441074039	31.221728900231135	122.51817860379475	11.4	179.5	174.0
412997000	1441074040	31.221676125191216	122.51817920686466	11.4	179.49	174.0
412997000	1441074041	31.22162316766411	122.51817981791278	11.4	179.48000000000002	174.0
412997000	1441074042	31.221570003167237	122.51818043699312	11.4	179.47	174.0
412997000	1441074043	31.221516607218046	122.5181810641598	11.4	179.46	174.0
412997000	1441074044	31.22146295533397	122.51818169946684	11.4	179.45000000000002	174.0
412997000	1441074045	31.22140902303241	122.51818234296834	11.4	179.44	174.0
412997000	1441074046	31.22135478583082	122.51818299471837	11.4	179.43	174.0
412997000	1441074047	31.221300219246594	122.51818365477095	11.4	179.42000000000002	174.0
412997000	1441074048	31.221245298797175	122.51818432318014	11.4	179.41	174.0
412997000	1441074049	31.22118999999999	122.51818500000002	11.4	179.4	174.0
412997000	1441074050	31.22113430833471	122.51818568452158	11.39090909090909	179.40909090909093	174.0
412997000	1441074051	31.221078249129913	122.51818637298379	11.381818181818183	179.41818181818184	174.0
412997000	1441074052	31.221021857676476	122.51818706086253	11.372727272727273	179.42727272727274	174.0
412997000	1441074053	31.220965169265245	122.5181877436337	11.363636363636363	179.43636363636367	174.0
412997000	1441074054	31.220908219187056	122.51818841677324	11.354545454545455	179.44545454545457	174.0
412997000	1441074055	31.220851042732768	122.51818907575709	11.345454545454546	179.45454545454544	174.0
412997000	1441074056	31.220793675193267	122.51818971606123	11.336363636363638	179.46363636363637	174.0
412997000	1441074057	31.220736151859377	122.51819033316158	11.327272727272728	179.47272727272727	174.0
412997000	1441074058	31.22067850802194	122.51819092253419	11.318181818181818	179.48181818181817	174.0
412997000	1441074059	31.220620778971874	122.51819147965499	11.30909090909091	179.4909090909091	174.0
412997000	1441074060	31.220563	122.51819200000001	11.3	179.5	174.0
412997000	1441074061	31.2205052211686	122.51819247985979	11.3	179.53	174.0
412997000	1441074062	31.2204475516257	122.51819291878274	11.3	179.56	174.0
412997000	1441074063	31.220390115290687	122.51819331713193	11.3	179.59	174.0
412997000	1441074064	31.220333036083023	122.51819367527025	11.3	179.62	174.0
412997000	1441074065	31.22027643792216	122.51819399356071	11.3	179.65000000000003	174.0
412997000	1441074066	31.2202204447275	122.51819427236634	11.3	179.68	174.0
412997000	1441074067	31.220165180418494	122.51819451205009	11.3	179.71	174.0
412997000	1441074068	31.220110768914616	122.51819471297495	11.3	179.74	174.0
412997000	1441074069	31.220057334135305	122.51819487550392	11.3	179.77	174.0
412997000	1441074070	31.220005000000004	122.518195	11.3	179.8	174.0
412997000	1441074071	31.21995383011479	122.51819508755474	11.311111111111112	179.81111111111113	174.0
412997000	1441074072	31.219903646832073	122.518195142174	11.322222222222223	179.82222222222225	174.0
412997000	1441074073	31.219854212190878	122.51819516859211	11.333333333333334	179.83333333333334	174.0
412997000	1441074074	31.219805288230226	122.51819517154347	11.344444444444445	179.84444444444446	174.0
412997000	1441074075	31.21975663698912	122.51819515576237	11.355555555555556	179.85555555555555	174.0
412997000	1441074076	31.219708020506562	122.5181951259832	11.366666666666667	179.86666666666667	174.0
412997000	1441074077	31.219659200821525	122.51819508694021	11.377777777777778	179.87777777777777	174.0
412997000	1441074078	31.21960993997301	122.51819504336773	11.38888888888889	179.88888888888889	174.0
412997000	1441074079	31.219559999999994	122.518195	11.4	179.9	174.0
412997000	1441074080	31.219509220044426	122.51819496095217	11.4	179.91	174.0
412997000	1441074081	31.21945774766031	122.51819492786291	11.4	179.92000000000002	174.0
412997000	1441074082	31.219405807504636	122.5181949017517	11.4	179.93	174.0
412997000	1441074083	31.219353624234405	122.51819488363809	11.4	179.94	174.0
412997000	1441074084	31.219301422506597	122.51819487454159	11.4	179.95	174.0
412997000	1441074085	31.21924942697825	122.51819487548177	11.4	179.96	174.0
412997000	1441074086	31.21919786230639	122.51819488747816	11.4	179.97	174.0
412997000	1441074087	31.21914695314804	122.51819491155028	11.4	179.98	174.0
412997000	1441074088	31.219096924160223	122.5181949487177	11.4	179.99	174.0
412997000	1441074089	31.219048	122.518195	11.4	180.0	174.0
412997000	1441074090	31.219000317441413	122.5181950669448	11.4	179.98333333333332	174.0
412997000	1441074091	31.21895366172664	122.51819515321213	11.4	179.96666666666667	174.0
412997000	1441074092	31.218907730214838	122.51819526299012	11.4	179.95	174.0
412997000	1441074093	31.21886222026515	122.51819540046685	11.4	179.93333333333334	174.0
412997000	1441074094	31.218816829236747	122.51819556983037	11.4	179.91666666666669	174.0
412997000	1441074095	31.218771254488747	122.51819577526878	11.4	179.9	174.0
412997000	1441074096	31.21872519338029	122.5181960209701	11.4	179.88333333333333	174.0
412997000	1441074097	31.218678343270497	122.51819631112232	11.4	179.86666666666667	174.0
412997000	1441074098	31.21863040151847	122.51819664991348	11.4	179.85000000000002	174.0
412997000	1441074099	31.218581065483324	122.51819704153151	11.4	179.83333333333334	174.0
412997000	1441074100	31.21853003252413	122.5181974901644	11.4	179.8166666666667	174.0
412997000	1441074101	31.218477	122.51819800000001	11.4	179.8	174.0
412997000	1441074102	31.21842178941342	122.51819857174083	11.387500000000001	179.7875	174.0
412997000	1441074103	31.218364718840668	122.5181991921476	11.375	179.775	174.0
412997000	1441074104	31.218306230501444	122.51819984449573	11.3625	179.7625	174.0
412997000	1441074105	31.21824676661553	122.51820051206067	11.350000000000001	179.75000000000003	174.0
412997000	1441074106	31.218186769402635	122.51820117811793	11.3375	179.7375	174.0
412997000	1441074107	31.21812668108256	122.51820182594312	11.325000000000001	179.725	174.0
412997000	1441074108	31.218066943875076	122.51820243881193	11.3125	179.7125	174.0
412997000	1441074109	31.218007999999998	122.518203	11.3	179.7	174.0
412997000	1441074110	31.21795021395201	122.51820349580423	11.3	179.71818181818182	174.0
412997000	1441074111	31.217893639325133	122.5182039246055	11.3	179.73636363636365	174.0
412997000	1441074112	31.217838251988262	122.51820428780576	11.3	179.75454545454545	174.0
412997000	1441074113	31.217784027810282	122.5182045868069	11.3	179.77272727272728	174.0
412997000	1441074114	31.217730942660104	122.5182048230109	11.3	179.7909090909091	174.0
412997000	1441074115	31.21767897240659	122.51820499781961	11.3	179.80909090909088	174.0
412997000	1441074116	31.21762809291864	122.5182051126349	11.3	179.8272727272727	174.0
412997000	1441074117	31.217578280065112	122.51820516885874	11.3	179.84545454545454	174.0
412997000	1441074118	31.217529509714915	122.51820516789294	11.3	179.86363636363637	174.0
412997000	1441074119	31.21748175773692	122.51820511113941	11.3	179.88181818181818	174.0
412997000	1441074120	31.217434999999995	122.518205	11.3	179.9	174.0
412997000	1441074121	31.217389160575994	122.51820483667078	11.3	179.93	174.0
412997000	1441074122	31.21734395634857	122.51820462652465	11.3	179.96	174.0
412997000	1441074123	31.217299052404382	122.51820437572879	11.3	179.99	174.0
412997000	1441074124	31.217254113830016	122.5182040904503	11.3	180.02	174.0
412997000	1441074125	31.217208805712126	122.51820377685624	11.3	180.04999999999998	174.0
412997000	1441074126	31.21716279313725	122.51820344111373	11.3	180.07999999999998	174.0
412997000	1441074127	31.21711574119205	122.51820308938983	11.3	180.10999999999999	174.0
412997000	1441074128	31.21706731496305	122.51820272785154	11.3	180.14	174.0
412997000	1441074129	31.21701717953685	122.51820236266593	11.3	180.17	174.0
412997000	1441074130	31.216965000000002	122.518202	11.3	180.2	174.0
412997000	1441074131	31.21691057019284	122.51820164620327	11.3	180.2	174.0
412997000	1441074132	31.21685419897101	122.51820130835532	11.3	180.2	174.0
412997000	1441074133	31.216796323943885	122.51820099371825	11.3	180.2	174.0
412997000	1441074134	31.216737382720936	122.51820070955411	11.3	180.2	174.0
412997000	1441074135	31.2166778129116	122.51820046312501	11.3	180.2	174.0
412997000	1441074136	31.216618052125344	122.51820026169301	11.3	180.2	174.0
412997000	1441074137	31.216558537971647	122.51820011252013	11.3	180.2	174.0
412997000	1441074138	31.216499708060056	122.51820002286846	11.3	180.2	174.0
412997000	1441074139	31.216441999999994	122.5182	11.3	180.2	174.0
412997000	1441074140	31.216385741505743	122.51820004813476	11.3	180.19	174.0
412997000	1441074141	31.216330820710137	122.51820015932456	11.3	180.17999999999998	174.0
412997000	1441074142	31.216277015850725	122.51820032257915	11.3	180.17	174.0
412997000	1441074143	31.216224105165043	122.51820052690832	11.3	180.16	174.0
412997000	1441074144	31.21617186689062	122.51820076132189	11.3	180.14999999999998	174.0
412997000	1441074145	31.21612007926495	122.51820101482967	11.3	180.14	174.0
412997000	1441074146	31.216068520525557	122.51820127644152	11.3	180.13	174.0
412997000	1441074147	31.21601696890993	122.51820153516728	11.3	180.12	174.0
412997000	1441074148	31.215965202655585	122.51820178001681	11.3	180.10999999999999	174.0
412997000	1441074149	31.215913	122.518202	11.3	180.1	174.0
412997000	1441074150	31.21586020714141	122.51820218815725	11.3	180.0909090909091	174.0
412997000	1441074151	31.2158069421211	122.51820235365068	11.3	180.08181818181816	174.0
412997000	1441074152	31.215753390941128	122.518202509673	11.3	180.07272727272726	174.0
412997000	1441074153	31.215699739603515	122.5182026694168	11.3	180.06363636363636	174.0
412997000	1441074154	31.215646174110354	122.51820284607467	11.3	180.05454545454543	174.0
412997000	1441074155	31.215592880463664	122.51820305283917	11.3	180.04545454545456	174.0
412997000	1441074156	31.215540044665513	122.51820330290288	11.3	180.03636363636363	174.0
412997000	1441074157	31.215487852718	122.51820360945833	11.3	180.02727272727273	174.0
412997000	1441074158	31.215436490623183	122.518203985698	11.3	180.01818181818183	174.0
412997000	1441074159	31.21538614438316	122.5182044448144	11.3	180.0090909090909	174.0
412997000	1441074160	31.21533700000001	122.518205	11.3	180.0	174.0
412997000	1441074161	31.2152891618922	122.51820565827916	11.28888888888889	179.96666666666667	174.0
412997000	1441074162	31.21524240814376	122.51820640200384	11.277777777777779	179.93333333333334	174.0
412997000	1441074163	31.21519643525511	122.51820720735792	11.266666666666667	179.9	174.0
412997000	1441074164	31.21515093972661	122.51820805052527	11.255555555555556	179.86666666666665	174.0
412997000	1441074165	31.21510561805868	122.51820890768985	11.244444444444444	179.83333333333334	174.0
412997000	1441074166	31.215060166751687	122.51820975503563	11.233333333333333	179.79999999999998	174.0
412997000	1441074167	31.215014282306004	122.51821056874654	11.222222222222221	179.76666666666665	174.0
412997000	1441074168	31.214967661221976	122.51821132500667	11.21111111111111	179.73333333333332	174.0
412997000	1441074169	31.21492	122.51821200000002	11.2	179.7	174.0
412997000	1441074170	31.21487107532328	122.51821257573339	11.2	179.7090909090909	174.0
412997000	1441074171	31.214820984606728	122.51821305750445	11.2	179.71818181818182	174.0
412997000	1441074172	31.2147699054481	122.51821345643361	11.2	179.72727272727272	174.0
412997000	1441074173	31.214718015445204	122.51821378364124	11.2	179.73636363636365	174.0
412997000	1441074174	31.214665492195802	122.51821405024768	11.2	179.74545454545455	174.0
412997000	1441074175	31.214612513297695	122.51821426737328	11.2	179.75454545454545	174.0
412997000	1441074176	31.21455925634871	122.51821444613842	11.2	179.76363636363638	174.0
412997000	1441074177	31.214505898946634	122.51821459766334	11.2	179.77272727272728	174.0
412997000	1441074178	31.214452618689272	122.51821473306842	11.2	179.78181818181818	174.0
412997000	1441074179	31.214399593174456	122.51821486347387	11.2	179.7909090909091	174.0
412997000	1441074180	31.214346999999993	122.518215	11.2	179.8	174.0
412997000	1441074181	31.214294959845247	122.51821514961867	11.2	179.82000000000002	174.0
412997000	1441074182	31.21424336571552	122.51821530270833	11.2	179.84	174.0
412997000	1441074183	31.21419205369769	122.5182154454991	11.2	179.86	174.0
412997000	1441074184	31.21414085987859	122.51821556422112	11.2	179.88	174.0
412997000	1441074185	31.214089620345064	122.51821564510453	11.2	179.9	174.0
412997000	1441074186	31.21403817118394	122.51821567437952	11.2	179.92000000000002	174.0
412997000	1441074187	31.213986348482063	122.51821563827633	11.2	179.94	174.0
412997000	1441074188	31.213933988326232	122.51821552302515	11.2	179.96	174.0
412997000	1441074189	31.213880926803256	122.51821531485629	11.2	179.98	174.0
412997000	1441074190	31.213827	122.518215	11.2	180.0	174.0
412997000	1441074191	31.213772098234998	122.51821457027862	11.2	180.03636363636363	174.0
412997000	1441074192	31.213716328754018	122.51821403988242	11.2	180.07272727272726	174.0
412997000	1441074193	31.21365985303458	122.51821342859358	11.2	180.1090909090909	174.0
412997000	1441074194	31.213602832554244	122.51821275619432	11.2	180.14545454545456	174.0
412997000	1441074195	31.213545428790514	122.51821204246673	11.2	180.1818181818182	174.0
412997000	1441074196	31.213487803220932	122.51821130719291	11.2	180.21818181818182	174.0
412997000	1441074197	31.213430117323092	122.51821057015492	11.2	180.25454545454545	174.0
412997000	1441074198	31.213372532574493	122.5182098511347	11.2	180.29090909090908	174.0
412997000	1441074199	31.213315210452752	122.51820916991421	11.2	180.32727272727274	174.0
412997000	1441074200	31.213258312435382	122.51820854627537	11.2	180.36363636363635	174.0
412997000	1441074201	31.213202000000003	122.518208	11.2	180.4	174.0
412997000	1441074202	31.213146416540393	122.51820754424593	11.2	180.41111111111113	174.0
412997000	1441074203	31.213091633115276	122.51820716567504	11.2	180.42222222222225	174.0
412997000	1441074204	31.213037702699566	122.51820684432525	11.2	180.4333333333333	174.0
412997000	1441074205	31.212984678268224	122.51820656023457	11.2	180.44444444444443	174.0
412997000	1441074206	31.212932612796195	122.518206293441	11.2	180.45555555555555	174.0
412997000	1441074207	31.21288155925841	122.5182060239826	11.2	180.46666666666667	174.0
412997000	1441074208	31.21283157062982	122.51820573189752	11.2	180.47777777777776	174.0
412997000	1441074209	31.212782699885366	122.51820539722391	11.2	180.48888888888888	174.0
412997000	1441074210	31.212735	122.518205	11.2	180.5	174.0
412997000	1441074211	31.212688459539354	122.51820452718123	11.2	180.5	174.0
412997000	1441074212	31.21264280943185	122.51820399339213	11.2	180.5	174.0
412997000	1441074213	31.212597716196534	122.51820342017449	11.2	180.5	174.0
412997000	1441074214	31.2125528463525	122.51820282906995	11.2	180.5	174.0
412997000	1441074215	31.2125078664188	122.51820224162026	11.2	180.5	174.0
412997000	1441074216	31.212462442914504	122.51820167936694	11.2	180.5	174.0
412997000	1441074217	31.212416242358632	122.51820116385161	11.2	180.5	174.0
412997000	1441074218	31.212368931270227	122.51820071661581	11.2	180.5	174.0
412997000	1441074219	31.212320176168316	122.518200359201	11.2	180.5	174.0
412997000	1441074220	31.212269643571908	122.51820011314861	11.2	180.5	174.0
412997000	1441074221	31.212217	122.5182	11.2	180.5	174.0
412997000	1441074222	31.212162052911832	122.5182000325771	11.2	180.475	174.0
412997000	1441074223	31.212105173527707	122.51820018882438	11.2	180.45	174.0
412997000	1441074224	31.21204687400815	122.51820043796708	11.2	180.425	174.0
412997000	1441074225	31.211987666513764	122.51820074923046	11.2	180.4	174.0
412997000	1441074226	31.211928063205136	122.51820109183991	11.2	180.375	174.0
412997000	1441074227	31.21186857624286	122.51820143502093	11.2	180.35	174.0
412997000	1441074228	31.211809717787613	122.51820174799906	11.2	180.32500000000002	174.0
412997000	1441074229	31.211752	122.518202	11.2	180.3	174.0
412997000	1441074230	31.211695817936018	122.51820216780322	11.2	180.28181818181818	174.0
412997000	1441074231	31.211641098232874	122.5182022584028	11.2	180.26363636363635	174.0
412997000	1441074232	31.211587650423013	122.51820228634651	11.2	180.24545454545455	174.0
412997000	1441074233	31.211535284038984	122.51820226618204	11.2	180.22727272727272	174.0
412997000	1441074234	31.211483808613217	122.51820221245704	11.2	180.2090909090909	174.0
412997000	1441074235	31.211433033678183	122.51820213971915	11.2	180.1909090909091	174.0
412997000	1441074236	31.21138276876634	122.51820206251591	11.2	180.1727272727273	174.0
412997000	1441074237	31.211332823410167	122.51820199539489	11.2	180.15454545454546	174.0
412997000	1441074238	31.211283007142082	122.5182019529036	11.2	180.13636363636363	174.0
412997000	1441074239	31.211233129494556	122.51820194958948	11.2	180.11818181818182	174.0
412997000	1441074240	31.21118300000001	122.518202	11.2	180.1	174.0
412997000	1441074241	31.21113246924027	122.51820211502316	11.2	180.09	174.0
412997000	1441074242	31.21108155199474	122.51820229090939	11.2	180.07999999999998	174.0
412997000	1441074243	31.211030304092247	122.51820252024972	11.2	180.07	174.0
412997000	1441074244	31.210978781361586	122.51820279563528	11.2	180.06	174.0
412997000	1441074245	31.21092703963159	122.51820310965711	11.2	180.04999999999998	174.0
412997000	1441074246	31.210875134731054	122.51820345490631	11.2	180.04	174.0
412997000	1441074247	31.21082312248881	122.51820382397406	11.2	180.03	174.0
412997000	1441074248	31.21077105873368	122.5182042094515	11.2	180.02	174.0
412997000	1441074249	31.21071899929446	122.51820460392973	11.2	180.01	174.0
412997000	1441074250	31.210667000000004	122.518205	11.2	180.0	174.0
412997000	1441074251	31.21061510208176	122.51820539083512	11.2	179.99	174.0
412997000	1441074252	31.21056328838177	122.5182057719347	11.2	179.98	174.0
412997000	1441074253	31.21051152714471	122.51820613937994	11.2	179.97	174.0
412997000	1441074254	31.21045978661526	122.51820648925208	11.2	179.96	174.0
412997000	1441074255	31.210408035038082	122.51820681763236	11.2	179.95	174.0
412997000	1441074256	31.210356240657873	122.51820712060206	11.2	179.94	174.0
412997000	1441074257	31.210304371719282	122.5182073942424	11.2	179.93	174.0
412997000	1441074258	31.210252396466995	122.51820763463465	11.2	179.92000000000002	174.0
412997000	1441074259	31.21020028314568	122.51820783786007	11.2	179.91	174.0
412997000	1441074260	31.210148000000004	122.518208	11.2	179.9	174.0
412997000	1441074261	31.210095538432615	122.5182081186361	11.2	179.92000000000002	174.0
412997000	1441074262	31.210042982478008	122.5182081973518	11.2	179.94	174.0
412997000	1441074263	31.209990439328685	122.5182082412309	11.2	179.96	174.0
412997000	1441074264	31.209938016177112	122.51820825535725	11.2	179.98	174.0
412997000	1441074265	31.209885820215774	122.51820824481462	11.2	180.0	174.0
412997000	1441074266	31.20983395863717	122.51820821468685	11.2	180.02	174.0
412997000	1441074267	31.209782538633796	122.51820817005775	11.2	180.04	174.0
412997000	1441074268	31.209731667398145	122.51820811601104	11.2	180.06	174.0
412997000	1441074269	31.209681452122716	122.51820805763053	11.2	180.07999999999998	174.0
412997000	1441074270	31.209632	122.518208	11.2	180.1	174.0
412997000	1441074271	31.20958337610999	122.51820794679861	11.2	180.1090909090909	174.0
412997000	1441074272	31.209535477082508	122.5182078960871	11.2	180.11818181818182	174.0
412997000	1441074273	31.209488157434834	122.51820784452168	11.2	180.12727272727273	174.0
412997000	1441074274	31.209441271684256	122.51820778875855	11.2	180.13636363636363	174.0
412997000	1441074275	31.209394674348054	122.51820772545386	11.2	180.14545454545456	174.0
412997000	1441074276	31.209348219943514	122.51820765126381	11.2	180.15454545454543	174.0
412997000	1441074277	31.209301762987895	122.5182075628446	11.2	180.16363636363636	174.0
412997000	1441074278	31.209255157998467	122.51820745685241	11.2	180.17272727272726	174.0
412997000	1441074279	31.209208259492517	122.51820732994344	11.2	180.18181818181816	174.0
412997000	1441074280	31.209160921987266	122.5182071787739	11.2	180.1909090909091	174.0
412997000	1441074281	31.209112999999995	122.51820699999999	11.2	180.2	174.0
412997000	1441074282	31.209064365382293	122.51820679188967	11.2	180.2125	174.0
412997000	1441074283	31.20901495932309	122.51820655915773	11.2	180.225	174.0
412997000	1441074284	31.20896474034567	122.51820630813083	11.2	180.2375	174.0
412997000	1441074285	31.208913666973324	122.51820604513544	11.2	180.24999999999997	174.0
412997000	1441074286	31.20886169772929	122.51820577649816	11.2	180.2625	174.0
412997000	1441074287	31.20880879113689	122.51820550854546	11.2	180.275	174.0
412997000	1441074288	31.208754905719356	122.51820524760393	11.2	180.2875	174.0
412997000	1441074289	31.208699999999993	122.518205	11.2	180.3	174.0
412997000	1441074290	31.20864407680072	122.51820477041079	11.2	180.31	174.0
412997000	1441074291	31.208587316138182	122.51820455691603	11.2	180.32	174.0
412997000	1441074292	31.208529942327697	122.51820435594601	11.2	180.33	174.0
412997000	1441074293	31.208472179684573	122.51820416393109	11.2	180.34	174.0
412997000	1441074294	31.20841425252417	122.51820397730164	11.2	180.35	174.0
412997000	1441074295	31.208356385161814	122.51820379248802	11.2	180.36	174.0
412997000	1441074296	31.208298801912868	122.51820360592066	11.2	180.37	174.0
412997000	1441074297	31.208241727092666	122.51820341402991	11.2	180.38	174.0
412997000	1441074298	31.208185385016588	122.51820321324622	11.2	180.39	174.0
412997000	1441074299	31.208130000000008	122.518203	11.2	180.4	174.0
412997000	1441074300	31.208075731681408	122.51820277161514	11.2	180.4090909090909	174.0
412997000	1441074301	31.20802248099172	122.51820252898912	11.2	180.4181818181818	174.0
412997000	1441074302	31.20797008418499	122.51820227391283	11.2	180.42727272727274	174.0
412997000	1441074303	31.20791837751523	122.51820200817721	11.2	180.43636363636364	174.0
412997000	1441074304	31.207867197236496	122.51820173357314	11.2	180.44545454545457	174.0
412997000	1441074305	31.207816379602786	122.51820145189147	11.2	180.45454545454544	174.0
412997000	1441074306	31.20776576086812	122.51820116492311	11.2	180.46363636363634	174.0
412997000	1441074307	31.2077151772865	122.51820087445893	11.2	180.47272727272727	174.0
412997000	1441074308	31.207664465111943	122.51820058228977	11.2	180.48181818181817	174.0
412997000	1441074309	31.207613460598438	122.5182002902065	11.2	180.49090909090907	174.0
412997000	1441074310	31.207561999999996	122.5182	11.2	180.5	174.0
412997000	1441074311	31.20750997828537	122.51819971386593	11.2	180.48999999999998	174.0
412997000	1441074312	31.20745752528243	122.51819943561945	11.2	180.48	174.0
412997000	1441074313	31.20740482953384	122.51819916948055	11.2	180.47	174.0
412997000	1441074314	31.20735207958227	122.51819891966927	11.2	180.46	174.0
412997000	1441074315	31.207299463970372	122.51819869040555	11.2	180.45	174.0
412997000	1441074316	31.207247171240844	122.51819848590941	11.2	180.44	174.0
412997000	1441074317	31.20719538993635	122.5181983104008	11.2	180.43	174.0
412997000	1441074318	31.207144308599574	122.51819816809973	11.2	180.42	174.0
412997000	1441074319	31.20709411577323	122.51819806322614	11.2	180.41	174.0
412997000	1441074320	31.207044999999994	122.51819800000001	11.2	180.4	174.0
412997000	1441074321	31.206997077263	122.51819798205459	11.19	180.37	174.0
412997000	1441074322	31.206950173307042	122.51819801067609	11.18	180.34	174.0
412997000	1441074323	31.20690404131733	122.5181980865641	11.17	180.31	174.0
412997000	1441074324	31.20685843447905	122.5181982104181	11.16	180.28	174.0
412997000	1441074325	31.206813105977396	122.51819838293763	11.149999999999999	180.24999999999997	174.0
412997000	1441074326	31.206767808997583	122.51819860482215	11.139999999999999	180.22	174.0
412997000	1441074327	31.206722296724767	122.51819887677118	11.129999999999999	180.19	174.0
412997000	1441074328	31.206676322344133	122.51819919948417	11.12	180.16	174.0
412997000	1441074329	31.20662963904081	122.51819957366064	11.11	180.13	174.0
412997000	1441074330	31.206581999999994	122.5182	11.1	180.1	174.0
412997000	1441074331	31.206533226548956	122.51820047669788	11.1	180.08181818181816	174.0
412997000	1441074332	31.206483412583445	122.51820099193485	11.1	180.06363636363636	174.0
412997000	1441074333	31.2064327201414	122.51820153138759	11.1	180.04545454545456	174.0
412997000	1441074334	31.20638131126071	122.5182020807329	11.1	180.02727272727273	174.0
412997000	1441074335	31.20632934797931	122.51820262564763	11.1	180.0090909090909	174.0
412997000	1441074336	31.206276992335123	122.51820315180856	11.1	179.9909090909091	174.0
412997000	1441074337	31.20622440636607	122.51820364489268	11.1	179.97272727272727	174.0
412997000	1441074338	31.20617175211007	122.51820409057689	11.1	179.95454545454544	174.0
412997000	1441074339	31.206119191605097	122.51820447453815	11.1	179.93636363636364	174.0
412997000	1441074340	31.20606688688909	122.51820478245348	11.1	179.91818181818184	174.0
412997000	1441074341	31.206014999999997	122.518205	11.1	179.9	174.0
412997000	1441074342	31.205963629711682	122.51820511916657	11.1	179.9	174.0
412997000	1441074343	31.205912621741703	122.51820515718948	11.1	179.9	174.0
412997000	1441074344	31.20586175854352	122.51820513761692	11.1	179.9	174.0
412997000	1441074345	31.205810822570587	122.5182050839968	11.1	179.9	174.0
412997000	1441074346	31.20575959627632	122.51820501987719	11.1	179.9	174.0
412997000	1441074347	31.20570786211419	122.51820496880592	11.1	179.9	174.0
412997000	1441074348	31.205655402537616	122.51820495433094	11.1	179.9	174.0
412997000	1441074349	31.205601999999995	122.518205	11.1	179.9	174.0
412997000	1441074350	31.205547506738146	122.51820512244382	11.1	179.91818181818184	174.0
412997000	1441074351	31.205492054122274	122.51820531062509	11.1	179.93636363636364	174.0
412997000	1441074352	31.20543584330605	122.51820554658956	11.1	179.95454545454544	174.0
412997000	1441074353	31.205379075443073	122.51820581238292	11.1	179.97272727272727	174.0
412997000	1441074354	31.205321951687	122.51820609005098	11.1	179.9909090909091	174.0
412997000	1441074355	31.205264673191458	122.51820636163961	11.1	180.0090909090909	174.0
412997000	1441074356	31.205207441110108	122.51820660919476	11.1	180.02727272727273	174.0
412997000	1441074357	31.205150456596613	122.51820681476232	11.1	180.04545454545456	174.0
412997000	1441074358	31.205093920804643	122.51820696038833	11.1	180.06363636363636	174.0
412997000	1441074359	31.20503803488788	122.51820702811885	11.1	180.08181818181816	174.0
412997000	1441074360	31.204983000000002	122.51820699999999	11.1	180.1	174.0
412997000	1441074361	31.204928961583168	122.51820686358066	11.1	180.13	174.0
412997000	1441074362	31.204875842233488	122.51820662842083	11.1	180.16	174.0
412997000	1441074363	31.204823508835517	122.5182063095832	11.1	180.19	174.0
412997000	1441074364	31.20477182827382	122.51820592213042	11.1	180.22	174.0
412997000	1441074365	31.20472066743293	122.51820548112512	11.1	180.24999999999997	174.0
412997000	1441074366	31.20466989319743	122.51820500162985	11.1	180.28	174.0
412997000	1441074367	31.20461937245184	122.51820449870725	11.1	180.31	174.0
412997000	1441074368	31.204568972080715	122.51820398741975	11.1	180.34	174.0
412997000	1441074369	31.204518558968587	122.51820348282983	11.1	180.37	174.0
412997000	1441074370	31.204467999999995	122.518203	11.1	180.4	174.0
412997000	1441074371	31.20441718995668	122.5182025493104	11.1	180.42	174.0
412997000	1441074372	31.204366135209092	122.51820212241222	11.1	180.44	174.0
412997000	1441074373	31.204314870025005	122.51820170627443	11.1	180.46	174.0
412997000	1441074374	31.204263428672046	122.51820128786602	11.1	180.48	174.0
412997000	1441074375	31.204211845417944	122.51820085415602	11.1	180.5	174.0
412997000	1441074376	31.20416015453042	122.51820039211349	11.1	180.51999999999998	174.0
412997000	1441074377	31.204108390277145	122.51819988870747	11.1	180.54	174.0
412997000	1441074378	31.20405658692585	122.51819933090714	11.1	180.56	174.0
412997000	1441074379	31.20400477874424	122.51819870568158	11.1	180.57999999999998	174.0
412997000	1441074380	31.203953000000002	122.51819800000001	11.1	180.6	174.0
412997000	1441074381	31.203901278590344	122.51819720518029	11.1	180.63	174.0
412997000	1441074382	31.203849616930427	122.518196329935	11.1	180.66	174.0
412997000	1441074383	31.20379801106491	122.51819538732545	11.1	180.69	174.0
412997000	1441074384	31.203746457038434	122.51819439041287	11.1	180.72	174.0
412997000	1441074385	31.20369495089565	122.5181933522585	11.1	180.75	174.0
412997000	1441074386	31.20364348868122	122.51819228592348	11.1	180.78	174.0
412997000	1441074387	31.203592066439782	122.51819120446902	11.1	180.81	174.0
412997000	1441074388	31.203540680215994	122.51819012095622	11.1	180.84000000000003	174.0
412997000	1441074389	31.203489326054516	122.51818904844619	11.1	180.87000000000003	174.0
412997000	1441074390	31.203437999999995	122.518188	11.1	180.9	174.0
412997000	1441074391	31.2033866946819	122.51818698696623	11.1	180.9	174.0
412997000	1441074392	31.2033353890691	122.51818601384352	11.1	180.9	174.0
412997000	1441074393	31.203284058715298	122.51818508341805	11.1	180.9	174.0
412997000	1441074394	31.203232679174157	122.518184198476	11.1	180.9	174.0
412997000	1441074395	31.20318122599939	122.51818336180354	11.1	180.9	174.0
412997000	1441074396	31.20312967474467	122.51818257618679	11.1	180.9	174.0
412997000	1441074397	31.20307800096368	122.51818184441193	11.1	180.9	174.0
412997000	1441074398	31.203026180210113	122.51818116926508	11.1	180.9	174.0
412997000	1441074399	31.202974188037658	122.51818055353237	11.1	180.9	174.0
412997000	1441074400	31.202921999999994	122.51817999999999	11.1	180.9	174.0
412997000	1441074401	31.202869622569764	122.51817951107414	11.1	180.85555555555558	174.0
412997000	1441074402	31.20281718589538	122.51817908764151	11.1	180.8111111111111	174.0
412997000	1441074403	31.202764851044254	122.51817873020903	11.1	180.76666666666668	174.0
412997000	1441074404	31.20271277908376	122.51817843928346	11.1	180.72222222222223	174.0
412997000	1441074405	31.202661131081307	122.51817821537173	11.1	180.67777777777778	174.0
412997000	1441074406	31.202610068104292	122.51817805898065	11.1	180.63333333333333	174.0
412997000	1441074407	31.202559751220132	122.5181779706171	11.1	180.5888888888889	174.0
412997000	1441074408	31.202510341496225	122.51817795078792	11.1	180.54444444444442	174.0
412997000	1441074409	31.202462	122.518178	11.1	180.5	174.0
412997000	1441074410	31.202414813560072	122.51817811632371	11.1	180.48181818181817	174.0
412997000	1441074411	31.202368572049856	122.51817828808318	11.1	180.46363636363634	174.0
412997000	1441074412	31.202322991103923	122.51817850116612	11.1	180.44545454545457	174.0
412997000	1441074413	31.202277786356888	122.51817874146018	11.1	180.42727272727274	174.0
412997000	1441074414	31.20223267344329	122.51817899485312	11.1	180.4090909090909	174.0
412997000	1441074415	31.202187367997748	122.5181792472326	11.1	180.39090909090908	174.0
412997000	1441074416	31.2021415856548	122.5181794844864	11.1	180.37272727272727	174.0
412997000	1441074417	31.202095042049013	122.51817969250226	11.1	180.35454545454544	174.0
412997000	1441074418	31.202047452814917	122.51817985716792	11.1	180.33636363636364	174.0
412997000	1441074419	31.201998533587073	122.51817996437124	11.1	180.31818181818184	174.0
412997000	1441074420	31.201948000000005	122.51817999999999	11.1	180.3	174.0
412997000	1441074421	31.201895663374255	122.518179953627	11.1	180.31	174.0
412997000	1441074422	31.201841717774496	122.51817982956509	11.1	180.32	174.0
412997000	1441074423	31.20178645295147	122.518179635812	11.1	180.33	174.0
412997000	1441074424	31.201730158655867	122.51817938036555	11.1	180.34	174.0
412997000	1441074425	31.201673124638432	122.5181790712235	11.1	180.35	174.0
412997000	1441074426	31.201615640649905	122.51817871638356	11.1	180.36	174.0
412997000	1441074427	31.201557996441018	122.51817832384356	11.1	180.37	174.0
412997000	1441074428	31.201500481762558	122.51817790160113	11.1	180.38	174.0
412997000	1441074429	31.201443386365295	122.51817745765403	11.1	180.39	174.0
412997000	1441074430	31.201387	122.51817700000001	11.1	180.4	174.0
412997000	1441074431	31.20133155953918	122.51817653620763	11.1	180.4	174.0
412997000	1441074432	31.20127709034224	122.51817607212925	11.1	180.4	174.0
412997000	1441074433	31.201223564890284	122.51817561318822	11.1	180.4	174.0
412997000	1441074434	31.20117095566444	122.51817516480777	11.1	180.4	174.0
412997000	1441074435	31.201119235145836	122.51817473241121	11.1	180.4	174.0
412997000	1441074436	31.201068375815556	122.51817432142175	11.1	180.4	174.0
412997000	1441074437	31.201018350154726	122.51817393726269	11.1	180.4	174.0
412997000	1441074438	31.200969130644445	122.51817358535723	11.1	180.4	174.0
412997000	1441074439	31.200920689765837	122.51817327112859	11.1	180.4	174.0
412997000	1441074440	31.20087300000001	122.51817300000002	11.1	180.4	174.0
412997000	1441074441	31.200826015468667	122.51817277554237	11.1	180.39	174.0
412997000	1441074442	31.200779616855986	122.51817259391723	11.1	180.38	174.0
412997000	1441074443	31.20073366648677	122.51817244943386	11.1	180.37	174.0
412997000	1441074444	31.2006880266858	122.51817233640153	11.1	180.36	174.0
412997000	1441074445	31.20064255977781	122.51817224912955	11.1	180.35	174.0
412997000	1441074446	31.200597128087622	122.51817218192718	11.1	180.34	174.0
412997000	1441074447	31.200551593939984	122.51817212910373	11.1	180.33	174.0
412997000	1441074448	31.20050581965965	122.5181720849685	11.1	180.32	174.0
412997000	1441074449	31.20045966757142	122.51817204383083	11.1	180.31	174.0
412997000	1441074450	31.200412999999998	122.518172	11.1	180.3	174.0
412997000	1441074451	31.20036569158602	122.51817194762376	11.1	180.31	174.0
412997000	1441074452	31.200317666233435	122.51817188020327	11.1	180.32	174.0
412997000	1441074453	31.200268860162048	122.51817179107813	11.1	180.33	174.0
412997000	1441074454	31.200219209591705	122.51817167358793	11.1	180.34	174.0
412997000	1441074455	31.20016865074217	122.51817152107229	11.1	180.35	174.0
412997000	1441074456	31.200117119833273	122.51817132687086	11.1	180.36	174.0
412997000	1441074457	31.200064553084808	122.51817108432323	11.1	180.37	174.0
412997000	1441074458	31.200010886716573	122.51817078676908	11.1	180.38	174.0
412997000	1441074459	31.19995605694838	122.51817042754813	11.1	180.39	174.0
412997000	1441074460	31.199899999999992	122.51817	11.1	180.4	174.0
412997000	1441074461	31.199842730636327	122.51816950160932	11.1	180.42222222222225	174.0
412997000	1441074462	31.199784577802628	122.51816894644011	11.1	180.44444444444443	174.0
412997000	1441074463	31.199725948989308	122.51816835270135	11.1	180.46666666666667	174.0
412997000	1441074464	31.199667251686744	122.51816773860179	11.1	180.48888888888888	174.0
412997000	1441074465	31.199608893385317	122.5181671223503	11.1	180.51111111111112	174.0
412997000	1441074466	31.19955128157551	122.51816652215567	11.1	180.5333333333333	174.0
412997000	1441074467	31.199494823747717	122.51816595622662	11.1	180.55555555555554	174.0
412997000	1441074468	31.199439927392387	122.51816544277185	11.1	180.57777777777775	174.0
412997000	1441074469	31.199386999999998	122.51816500000001	11.1	180.6	174.0
412997000	1441074470	31.19933631510722	122.51816464010753	11.1	180.6	174.0
412997000	1441074471	31.199287610435537	122.51816435124192	11.1	180.6	174.0
412997000	1441074472	31.1992404897526	122.51816411553848	11.1	180.6	174.0
412997000	1441074473	31.199194556826082	122.51816391513263	11.1	180.6	174.0
412997000	1441074474	31.199149415423587	122.51816373215975	11.1	180.6	174.0
412997000	1441074475	31.199104669312778	122.51816354875523	11.1	180.6	174.0
412997000	1441074476	31.19905992226124	122.51816334705454	11.1	180.6	174.0
412997000	1441074477	31.199014778036616	122.51816310919315	11.1	180.6	174.0
412997000	1441074478	31.198968840406465	122.51816281730657	11.1	180.6	174.0
412997000	1441074479	31.1989217131384	122.51816245353032	11.1	180.6	174.0
412997000	1441074480	31.198872999999995	122.51816199999999	11.1	180.6	174.0
412997000	1441074481	31.198822403284172	122.51816144525311	11.1	180.60999999999999	174.0
412997000	1441074482	31.198770019385464	122.51816080343512	11.1	180.61999999999998	174.0
412997000	1441074483	31.198716043223744	122.51816009509331	11.1	180.63	174.0
412997000	1441074484	31.198660669718915	122.51815934077497	11.1	180.64	174.0
412997000	1441074485	31.198604093790912	122.51815856102736	11.1	180.64999999999998	174.0
412997000	1441074486	31.198546510359602	122.51815777639764	11.1	180.66	174.0
412997000	1441074487	31.19848811434493	122.51815700743299	11.1	180.67	174.0
412997000	1441074488	31.198429100666818	122.51815627468046	11.1	180.67999999999998	174.0
412997000	1441074489	31.198369664245206	122.51815559868714	11.1	180.68999999999997	174.0
412997000	1441074490	31.19831000000001	122.518155	11.1	180.7	174.0
412997000	1441074491	31.198250304141542	122.51815449338066	11.1	180.68999999999997	174.0
412997000	1441074492	31.198190778041546	122.51815407044953	11.1	180.67999999999998	174.0
412997000	1441074493	31.19813162436212	122.51815371704177	11.1	180.67	174.0
412997000	1441074494	31.19807304576537	122.5181534189925	11.1	180.66	174.0
412997000	1441074495	31.19801524491341	122.51815316213693	11.1	180.64999999999998	174.0
412997000	1441074496	31.19795842446837	122.51815293231036	11.1	180.64	174.0
412997000	1441074497	31.197902787092342	122.518152715348	11.1	180.63	174.0
412997000	1441074498	31.19784853544752	122.51815249708525	11.1	180.61999999999998	174.0
412997000	1441074499	31.197795872196025	122.51815226335746	11.1	180.60999999999999	174.0
412997000	1441074500	31.197745	122.51815200000001	11.1	180.6	174.0
412997000	1441074501	31.19769602714983	122.51815169622775	11.1	180.6	174.0
412997000	1441074502	31.19764868444888	122.5181513547732	11.1	180.6	174.0
412997000	1441074503	31.19760260832871	122.51815098174825	11.1	180.6	174.0
412997000	1441074504	31.197557435220897	122.51815058326483	11.1	180.6	174.0
412997000	1441074505	31.197512801557007	122.51815016543479	11.1	180.6	174.0
412997000	1441074506	31.197468343768566	122.51814973437	11.1	180.6	174.0
412997000	1441074507	31.197423698287135	122.5181492961823	11.1	180.6	174.0
412997000	1441074508	31.19737850154421	122.51814885698353	11.1	180.6	174.0
412997000	1441074509	31.197332389971336	122.5181484228855	11.1	180.6	174.0
412997000	1441074510	31.197285000000008	122.518148	11.1	180.6	174.0
412997000	1441074511	31.197236056099513	122.51814759294818	11.094736842105263	180.60526315789474	174.0
412997000	1441074512	31.197185634890335	122.51814720038867	11.089473684210526	180.61052631578946	174.0
412997000	1441074513	31.197133901030764	122.51814681948944	11.08421052631579	180.6157894736842	174.0
412997000	1441074514	31.197081019179066	122.51814644741846	11.078947368421053	180.62105263157892	174.0
412997000	1441074515	31.197027153993538	122.51814608134374	11.073684210526315	180.62631578947367	174.0
412997000	1441074516	31.196972470132486	122.51814571843326	11.068421052631578	180.6315789473684	174.0
412997000	1441074517	31.19691713225421	122.51814535585504	11.063157894736841	180.63684210526316	174.0
412997000	1441074518	31.196861305017006	122.51814499077709	11.057894736842105	180.64210526315787	174.0
412997000	1441074519	31.19680515307918	122.51814462036745	11.052631578947368	180.64736842105262	174.0
412997000	1441074520	31.196748841099094	122.51814424179415	11.047368421052632	180.65263157894734	174.0
412997000	1441074521	31.196692533735	122.51814385222522	11.042105263157895	180.65789473684208	174.0
412997000	1441074522	31.196636395645278	122.51814344882872	11.036842105263158	180.66315789473683	174.0
412997000	1441074523	31.19658059148823	122.51814302877274	11.031578947368422	180.66842105263157	174.0
412997000	1441074524	31.19652528592224	122.51814258922533	11.026315789473685	180.67368421052632	174.0
412997000	1441074525	31.196470643605625	122.51814212735457	11.021052631578947	180.67894736842103	174.0
412997000	1441074526	31.196416829196732	122.51814164032857	11.01578947368421	180.68421052631575	174.0
412997000	1441074527	31.196364007353917	122.5181411253154	11.010526315789473	180.6894736842105	174.0
412997000	1441074528	31.196312342735553	122.51814057948319	11.005263157894737	180.69473684210524	174.0
412997000	1441074529	31.196262	122.51814000000002	11.0	180.7	174.0
412997000	1441074530	31.1962130757617	122.51813938584105	11.0	180.7090909090909	174.0
412997000	1441074531	31.196165394459413	122.5181387432098	11.0	180.7181818181818	174.0
412997000	1441074532	31.19611871248793	122.5181380801167	11.0	180.72727272727272	174.0
412997000	1441074533	31.196072786242055	122.51813740457223	11.0	180.73636363636362	174.0
412997000	1441074534	31.196027372116585	122.5181367245869	11.0	180.74545454545452	174.0
412997000	1441074535	31.195982226506313	122.5181360481711	11.0	180.75454545454548	174.0
412997000	1441074536	31.19593710580602	122.51813538333528	11.0	180.76363636363638	174.0
412997000	1441074537	31.195891766410476	122.51813473808988	11.0	180.77272727272728	174.0
412997000	1441074538	31.195845964714454	122.51813412044528	11.0	180.7818181818182	174.0
412997000	1441074539	31.1957994571127	122.51813353841186	11.0	180.7909090909091	174.0
412997000	1441074540	31.195752000000002	122.518133	11.0	180.80000000000004	174.0
412997000	1441074541	31.19570341615847	122.51813250844272	11.0	180.80000000000004	174.0
412997000	1441074542	31.195653793919753	122.51813204786352	11.0	180.80000000000004	174.0
412997000	1441074543	31.195603288002953	122.51813159760864	11.0	180.80000000000004	174.0
412997000	1441074544	31.195552053127084	122.5181311370244	11.0	180.80000000000004	174.0
412997000	1441074545	31.195500244011242	122.51813064545716	11.0	180.80000000000004	174.0
412997000	1441074546	31.19544801537449	122.5181301022532	11.0	180.80000000000004	174.0
412997000	1441074547	31.195395521935904	122.51812948675902	11.0	180.80000000000004	174.0
412997000	1441074548	31.195342918414575	122.51812877832108	11.0	180.80000000000004	174.0
412997000	1441074549	31.195290359529572	122.51812795628588	11.0	180.80000000000004	174.0
412997000	1441074550	31.195238	122.518127	11.0	180.80000000000004	174.0
412997000	1441074551	31.195185962632895	122.51812589711687	11.0	180.83333333333334	173.88888888888889
412997000	1441074552	31.195134242587166	122.51812466851723	11.0	180.8666666666667	173.77777777777777
412997000	1441074553	31.19508280310965	122.51812334338855	11.0	180.9	173.66666666666666
412997000	1441074554	31.195031607447163	122.51812195091833	11.0	180.93333333333334	173.55555555555554
412997000	1441074555	31.194980618846582	122.51812052029392	11.0	180.9666666666667	173.44444444444443
412997000	1441074556	31.19492980055473	122.51811908070266	11.0	181.0	173.33333333333334
412997000	1441074557	31.194879115818452	122.51811766133179	11.0	181.03333333333333	173.22222222222223
412997000	1441074558	31.1948285278846	122.51811629136851	11.0	181.0666666666667	173.11111111111111
412997000	1441074559	31.194777999999992	122.518115	11.0	181.1	173.0
412997000	1441074560	31.194727497180754	122.51811381165767	11.0	181.07272727272726	173.0
412997000	1441074561	31.194676991519994	122.51811273175065	11.0	181.04545454545456	173.0
412997000	1441074562	31.194626456880112	122.51811176093241	11.0	181.01818181818183	173.0
412997000	1441074563	31.194575867123515	122.51811089985642	11.0	180.9909090909091	173.0
412997000	1441074564	31.1945251961126	122.51811014917618	11.0	180.96363636363637	173.0
412997000	1441074565	31.194474417709728	122.51810950954518	11.0	180.93636363636367	173.0
412997000	1441074566	31.194423505777316	122.51810898161686	11.0	180.90909090909093	173.0
412997000	1441074567	31.194372434177765	122.5181085660447	11.0	180.8818181818182	173.0
412997000	1441074568	31.19432117677343	122.51810826348222	11.0	180.85454545454547	173.0
412997000	1441074569	31.194269707426706	122.51810807458283	11.0	180.82727272727277	173.0
[truncated: 1,920 more rows]
