# Supplementary material for: Maritime traffic congestion identification and ship trajectory prediction using temporal graph convolutional networks
Source: PLoS One. 2026 Mar 9;21(3):e0342781. doi: 10.1371/journal.pone.0342781 (PMC12970927; doi:10.1371/journal.pone.0342781)
Supplement: S1 File — (ZIP) [file pone.0342781.s001.zip › data/interpolation/shipid_413185000_processed.csv]

shipid	lasttime	lat	lon	sog	cog	hdg
413185000	1441067082	31.299182999999996	122.920833	10.8	174.0	173.0
413185000	1441067083	31.29912693166441	122.92083861532619	10.8	174.0	173.0
413185000	1441067084	31.29907132600862	122.92084417327592	10.8	174.0	173.0
413185000	1441067085	31.29901616877058	122.92084967706924	10.8	174.0	173.0
413185000	1441067086	31.298961445688366	122.9208551299262	10.8	174.0	173.0
413185000	1441067087	31.298907142499953	122.92086053506678	10.8	174.0	173.0
413185000	1441067088	31.298853244943384	122.92086589571105	10.8	174.0	173.0
413185000	1441067089	31.29879973875665	122.9208712150789	10.8	174.0	173.0
413185000	1441067090	31.29874660967778	122.92087649639043	10.8	174.0	173.0
413185000	1441067091	31.2986938434448	122.92088174286553	10.8	174.0	173.0
413185000	1441067092	31.298641425795683	122.92088695772418	10.8	174.0	173.0
413185000	1441067093	31.298589342468482	122.92089214418635	10.8	174.0	173.0
413185000	1441067094	31.298537579201184	122.92089730547194	10.8	174.0	173.0
413185000	1441067095	31.29848612173179	122.92090244480092	10.8	174.0	173.0
413185000	1441067096	31.298434955798324	122.92090756539316	10.8	174.0	173.0
413185000	1441067097	31.29838406713879	122.9209126704686	10.8	174.0	173.0
413185000	1441067098	31.298333441491177	122.92091776324712	10.8	174.0	173.0
413185000	1441067099	31.29828306459351	122.92092284694863	10.8	174.0	173.0
413185000	1441067100	31.29823292218377	122.92092792479295	10.8	174.0	173.0
413185000	1441067101	31.298182999999998	122.92093300000002	10.8	174.0	173.0
413185000	1441067102	31.298133283780153	122.92093807578962	10.8	174.0	173.0
413185000	1441067103	31.29808375926227	122.92094315538165	10.8	174.0	173.0
413185000	1441067104	31.29803441218432	122.9209482419959	10.8	174.0	173.0
413185000	1441067105	31.297985228284308	122.92095333885224	10.8	174.0	173.0
413185000	1441067106	31.29793619330022	122.92095844917046	10.8	174.0	173.0
413185000	1441067107	31.29788729297009	122.92096357617038	10.8	174.0	173.0
413185000	1441067108	31.29783851303188	122.92096872307178	10.8	174.0	173.0
413185000	1441067109	31.297789839223604	122.92097389309446	10.8	174.0	173.0
413185000	1441067110	31.297741257283228	122.92097908945819	10.8	174.0	173.0
413185000	1441067111	31.297692752948773	122.92098431538274	10.8	174.0	173.0
413185000	1441067112	31.297644311958226	122.92098957408786	10.8	174.0	173.0
413185000	1441067113	31.297595920049567	122.92099486879329	10.8	174.0	173.0
413185000	1441067114	31.297547562960787	122.9210002027188	10.8	174.0	173.0
413185000	1441067115	31.297499226429878	122.92100557908412	10.8	174.0	173.0
413185000	1441067116	31.297450896194842	122.92101100110894	10.8	174.0	173.0
413185000	1441067117	31.29740255799362	122.92101647201295	10.8	174.0	173.0
413185000	1441067118	31.29735419756424	122.9210219950159	10.8	174.0	173.0
413185000	1441067119	31.297305800644686	122.92102757333745	10.8	174.0	173.0
413185000	1441067120	31.297257352972913	122.9210332101973	10.8	174.0	173.0
413185000	1441067121	31.297208840286906	122.92103890881508	10.8	174.0	173.0
413185000	1441067122	31.297160248324687	122.92104467241047	10.8	174.0	173.0
413185000	1441067123	31.29711156282419	122.92105050420315	10.8	174.0	173.0
413185000	1441067124	31.297062769523418	122.9210564074127	10.8	174.0	173.0
413185000	1441067125	31.297013854160333	122.9210623852588	10.8	174.0	173.0
413185000	1441067126	31.296964802472914	122.92106844096102	10.8	174.0	173.0
413185000	1441067127	31.29691560019915	122.92107457773899	10.8	174.0	173.0
413185000	1441067128	31.296866233077	122.9210807988123	10.8	174.0	173.0
413185000	1441067129	31.296816686844448	122.92108710740052	10.8	174.0	173.0
413185000	1441067130	31.296766947239465	122.92109350672324	10.8	174.0	173.0
413185000	1441067131	31.296717000000008	122.92109999999998	10.8	174.0	173.0
413185000	1441067132	31.2966668437885	122.92110658177425	10.8	174.0	173.0
413185000	1441067133	31.29661652896517	122.9211132118852	10.8	174.0	173.0
413185000	1441067134	31.2965661188147	122.92111984149601	10.8	174.0	173.0
413185000	1441067135	31.296515676621787	122.92112642176998	10.8	174.0	173.0
413185000	1441067136	31.296465265671145	122.92113290387057	10.8	174.0	173.0
413185000	1441067137	31.29641494924749	122.92113923896129	10.8	174.0	173.0
413185000	1441067138	31.296364790635558	122.92114537820588	10.8	174.0	173.0
413185000	1441067139	31.296314853120084	122.92115127276807	10.8	174.0	173.0
413185000	1441067140	31.296265199985818	122.92115687381178	10.8	174.0	173.0
413185000	1441067141	31.296215894517537	122.92116213250104	10.8	174.0	173.0
413185000	1441067142	31.296167000000004	122.921167	10.8	174.0	173.0
413185000	1441067143	31.29611854996749	122.92117145482284	10.8	174.0	173.0
413185000	1441067144	31.296070458952265	122.92117558488363	10.8	174.0	173.0
413185000	1441067145	31.296022611736046	122.92117950544613	10.8	174.0	173.0
413185000	1441067146	31.295974893100585	122.92118333177395	10.8	174.0	173.0
413185000	1441067147	31.295927187827576	122.92118717913034	10.8	174.0	173.0
413185000	1441067148	31.29587938069869	122.92119116277834	10.8	174.0	173.0
413185000	1441067149	31.29583135649562	122.9211953979807	10.8	174.0	173.0
413185000	1441067150	31.295782999999986	122.9212	10.8	174.0	173.0
413185000	1441067151	31.295734223645734	122.92120505344695	10.8	174.0	173.0
413185000	1441067152	31.29568505047598	122.92121052032606	10.8	174.0	173.0
413185000	1441067153	31.295635531186146	122.92121633199048	10.8	174.0	173.0
413185000	1441067154	31.295585716471667	122.92122241979344	10.8	174.0	173.0
413185000	1441067155	31.29553565702799	122.92122871508836	10.8	174.0	173.0
413185000	1441067156	31.295485403550593	122.9212351492288	10.8	174.0	173.0
413185000	1441067157	31.295435006734948	122.92124165356853	10.8	174.0	173.0
413185000	1441067158	31.295384517276545	122.92124815946137	10.8	174.0	173.0
413185000	1441067159	31.295333985870897	122.9212545982614	10.8	174.0	173.0
413185000	1441067160	31.29528346321353	122.92126090132282	10.8	174.0	173.0
413185000	1441067161	31.295233	122.92126700000001	10.8	174.0	173.0
413185000	1441067162	31.295182637500833	122.92127284709564	10.78888888888889	174.0	173.0
413185000	1441067163	31.2951323792867	122.92127848120518	10.777777777777779	174.0	173.0
413185000	1441067164	31.29508221950322	122.9212839623721	10.766666666666667	174.0	173.0
413185000	1441067165	31.295032152296013	122.92128935063987	10.755555555555556	174.0	173.0
413185000	1441067166	31.294982171810688	122.92129470605165	10.744444444444444	174.0	173.0
413185000	1441067167	31.294932272192835	122.92130008865063	10.733333333333333	174.0	173.0
413185000	1441067168	31.29488244758806	122.92130555847979	10.722222222222221	174.0	173.0
413185000	1441067169	31.29483269214193	122.92131117558199	10.71111111111111	174.0	173.0
413185000	1441067170	31.294783	122.921317	10.7	174.0	173.0
413185000	1441067171	31.294733360035526	122.9213230749205	10.7	174.0	173.0
413185000	1441067172	31.294683740032337	122.92132937610631	10.7	174.0	173.0
413185000	1441067173	31.29463410250201	122.9213358624645	10.7	174.0	173.0
413185000	1441067174	31.29458440995606	122.92134249290206	10.7	174.0	173.0
413185000	1441067175	31.294534624906042	122.92134922632616	10.7	174.0	173.0
413185000	1441067176	31.294484709863543	122.92135602164403	10.7	174.0	173.0
413185000	1441067177	31.294434627340106	122.92136283776294	10.7	174.0	173.0
413185000	1441067178	31.294384339847312	122.92136963359026	10.7	174.0	173.0
413185000	1441067179	31.294333809896752	122.92137636803344	10.7	174.0	173.0
413185000	1441067180	31.294283000000004	122.921383	10.7	174.0	173.0
413185000	1441067181	31.294231883257947	122.92138949824265	10.7	173.95238095238093	173.0
413185000	1441067182	31.294180475128627	122.9213958708946	10.7	173.9047619047619	173.0
413185000	1441067183	31.294128801659348	122.92140213593414	10.7	173.85714285714283	173.0
413185000	1441067184	31.29407688889742	122.92140831133958	10.7	173.8095238095238	173.0
413185000	1441067185	31.294024762890157	122.9214144150891	10.7	173.76190476190476	173.0
413185000	1441067186	31.29397244968484	122.92142046516096	10.7	173.71428571428572	173.0
413185000	1441067187	31.293919975328816	122.92142647953332	10.7	173.66666666666666	173.0
413185000	1441067188	31.293867365869335	122.92143247618435	10.7	173.6190476190476	173.0
413185000	1441067189	31.293814647353738	122.92143847309211	10.7	173.57142857142858	173.0
413185000	1441067190	31.29376184582928	122.92144448823471	10.7	173.52380952380952	173.0
413185000	1441067191	31.293708987343283	122.92145053959021	10.7	173.47619047619048	173.0
413185000	1441067192	31.293656097943018	122.9214566451366	10.7	173.42857142857142	173.0
413185000	1441067193	31.293603203675765	122.92146282285185	10.7	173.38095238095238	173.0
413185000	1441067194	31.29355033058883	122.92146909071394	10.7	173.33333333333334	173.0
413185000	1441067195	31.29349750472948	122.92147546670074	10.7	173.28571428571428	173.0
413185000	1441067196	31.293444752144993	122.92148196879018	10.7	173.23809523809524	173.0
413185000	1441067197	31.29339209888264	122.92148861496004	10.7	173.19047619047618	173.0
413185000	1441067198	31.293339570989698	122.92149542318822	10.7	173.14285714285714	173.0
413185000	1441067199	31.29328719451345	122.92150241145242	10.7	173.0952380952381	173.0
413185000	1441067200	31.293234995501116	122.92150959773045	10.7	173.04761904761907	173.0
413185000	1441067201	31.293182999999996	122.92151700000001	10.7	173.0	173.0
413185000	1441067202	31.293131240235255	122.92152461798582	10.7	173.0	173.0
413185000	1441067203	31.29307977314375	122.92153237840081	10.7	173.0	173.0
413185000	1441067204	31.293028661840264	122.9215401897051	10.7	173.0	173.0
413185000	1441067205	31.29297796943964	122.92154796035899	10.7	173.0	173.0
413185000	1441067206	31.292927759056738	122.92155559882309	10.7	173.0	173.0
413185000	1441067207	31.292878093806422	122.92156301355816	10.7	173.0	173.0
413185000	1441067208	31.292829036803575	122.9215701130252	10.7	173.0	173.0
413185000	1441067209	31.29278065116312	122.92157680568535	10.7	173.0	173.0
413185000	1441067210	31.29273299999999	122.92158300000001	10.7	173.0	173.0
413185000	1441067211	31.292686114600766	122.92158863518462	10.7	173.0909090909091	173.0909090909091
413185000	1441067212	31.29263989893848	122.92159377347024	10.7	173.1818181818182	173.1818181818182
413185000	1441067213	31.29259422515777	122.92159850784161	10.7	173.27272727272728	173.27272727272728
413185000	1441067214	31.292548965403277	122.92160293128326	10.7	173.36363636363635	173.36363636363635
413185000	1441067215	31.292503991819586	122.9216071367795	10.7	173.45454545454544	173.45454545454544
413185000	1441067216	31.29245917655129	122.92161121731448	10.7	173.54545454545456	173.54545454545456
413185000	1441067217	31.292414391742955	122.92161526587206	10.7	173.63636363636363	173.63636363636363
413185000	1441067218	31.292369509539125	122.92161937543601	10.7	173.72727272727272	173.72727272727272
413185000	1441067219	31.292324402084358	122.92162363898981	10.7	173.8181818181818	173.8181818181818
413185000	1441067220	31.292278941523147	122.92162814951676	10.7	173.9090909090909	173.9090909090909
413185000	1441067221	31.292233000000007	122.921633	10.7	174.0	174.0
413185000	1441067222	31.292186476750647	122.92163826122311	10.7	174.0	174.0
413185000	1441067223	31.292139379375776	122.9216439151723	10.7	174.0	174.0
413185000	1441067224	31.292091742567305	122.92164992163457	10.7	174.0	174.0
413185000	1441067225	31.29204360101718	122.92165624039698	10.7	174.0	174.0
413185000	1441067226	31.291994989417308	122.92166283124669	10.7	174.0	174.0
413185000	1441067227	31.291945942459687	122.92166965397092	10.7	174.0	174.0
413185000	1441067228	31.291896494836255	122.92167666835701	10.7	174.0	174.0
413185000	1441067229	31.291846681238972	122.9216838341923	10.7	174.0	174.0
413185000	1441067230	31.291796536359783	122.92169111126434	10.7	174.0	174.0
413185000	1441067231	31.29174609489072	122.92169845936068	10.7	174.0	174.0
413185000	1441067232	31.291695391523767	122.92170583826903	10.7	174.0	174.0
413185000	1441067233	31.29164446095092	122.92171320777716	10.7	174.0	174.0
413185000	1441067234	31.291593337864192	122.92172052767295	10.7	174.0	174.0
413185000	1441067235	31.29154205695561	122.92172775774435	10.7	174.0	174.0
413185000	1441067236	31.291490652917226	122.92173485777947	10.7	174.0	174.0
413185000	1441067237	31.29143916044107	122.92174178756646	10.7	174.0	174.0
413185000	1441067238	31.291387614219193	122.92174850689358	10.7	174.0	174.0
413185000	1441067239	31.29133604894367	122.92175497554922	10.7	174.0	174.0
413185000	1441067240	31.29128449930659	122.92176115332185	10.7	174.0	174.0
413185000	1441067241	31.291232999999995	122.921767	10.7	174.0	174.0
413185000	1441067242	31.29118157430863	122.92177249396232	10.7	174.0	174.0
413185000	1441067243	31.291130199887743	122.92177768794726	10.7	174.0	174.0
413185000	1441067244	31.29107884298522	122.92178265328307	10.7	174.0	174.0
413185000	1441067245	31.291027469848892	122.92178746129791	10.7	174.0	174.0
413185000	1441067246	31.290976046726627	122.9217921833197	10.7	174.0	174.0
413185000	1441067247	31.290924539866253	122.92179689067622	10.7	174.0	174.0
413185000	1441067248	31.290872915515603	122.92180165469513	10.7	174.0	174.0
413185000	1441067249	31.290821139922468	122.92180654670389	10.7	174.0	174.0
413185000	1441067250	31.290769179334692	122.92181163802981	10.7	174.0	174.0
413185000	1441067251	31.290716999999997	122.92181699999999	10.7	174.0	174.0
413185000	1441067252	31.290664604276724	122.9218226804675	10.7	174.09090909090907	174.0
413185000	1441067253	31.29061213896523	122.92182863338967	10.7	174.1818181818182	174.0
413185000	1441067254	31.290559786976434	122.92183478925	10.7	174.27272727272725	174.0
413185000	1441067255	31.290507731221297	122.92184107853228	10.7	174.36363636363635	174.0
413185000	1441067256	31.290456154610755	122.92184743172047	10.7	174.45454545454547	174.0
413185000	1441067257	31.290405240055787	122.9218537792987	10.7	174.54545454545453	174.0
413185000	1441067258	31.290355170467386	122.92186005175135	10.7	174.63636363636365	174.0
413185000	1441067259	31.29030612875656	122.92186617956298	10.7	174.72727272727272	174.0
413185000	1441067260	31.290258297834356	122.92187209321835	10.7	174.8181818181818	174.0
413185000	1441067261	31.29021186061182	122.92187772320231	10.7	174.90909090909093	174.0
413185000	1441067262	31.290167000000004	122.92188300000001	10.7	175.0	174.0
413185000	1441067263	31.290123787274478	122.92188787312564	10.7	175.0	174.11111111111111
413185000	1441067264	31.290081847168672	122.92189236820973	10.7	175.0	174.2222222222222
413185000	1441067265	31.290040692780476	122.92189652991163	10.7	175.0	174.33333333333331
413185000	1441067266	31.28999983720773	122.92190040289054	10.7	175.0	174.44444444444443
413185000	1441067267	31.28995879354831	122.92190403180543	10.7	175.0	174.55555555555557
413185000	1441067268	31.28991707490003	122.9219074613152	10.7	175.0	174.66666666666669
413185000	1441067269	31.2898741943607	122.9219107360785	10.7	175.0	174.77777777777777
413185000	1441067270	31.289829665028105	122.92191390075396	10.7	175.0	174.88888888888889
413185000	1441067271	31.289782999999996	122.92191699999998	10.7	175.0	175.0
413185000	1441067272	31.289733853606172	122.9219200742562	10.7	175.0	175.0
413185000	1441067273	31.289682445104514	122.92192314708758	10.7	175.0	175.0
413185000	1441067274	31.289629134984906	122.9219262378404	10.7	175.0	175.0
413185000	1441067275	31.2895742837373	122.92192936586099	10.7	175.0	175.0
413185000	1441067276	31.28951825185159	122.92193255049561	10.7	175.0	175.0
413185000	1441067277	31.289461399817732	122.92193581109056	10.7	175.0	175.0
413185000	1441067278	31.289404088125693	122.92193916699217	10.7	175.0	175.0
413185000	1441067279	31.28934667726541	122.92194263754675	10.7	175.0	175.0
413185000	1441067280	31.28928952772685	122.92194624210056	10.7	175.0	175.0
413185000	1441067281	31.289233000000003	122.92194999999998	10.7	175.0	175.0
413185000	1441067282	31.289177383198687	122.92195392428334	10.7	175.0526315789474	175.0
413185000	1441067283	31.289122680932095	122.92195800275695	10.7	175.10526315789474	175.0
413185000	1441067284	31.289068825433215	122.92196221691928	10.7	175.1578947368421	175.0
413185000	1441067285	31.289015748935082	122.92196654826873	10.7	175.21052631578948	175.0
413185000	1441067286	31.28896338367069	122.9219709783038	10.7	175.26315789473685	175.0
413185000	1441067287	31.288911661873062	122.921975488523	10.7	175.31578947368422	175.0
413185000	1441067288	31.288860515775205	122.92198006042484	10.7	175.3684210526316	175.0
413185000	1441067289	31.288809877610134	122.92198467550793	10.7	175.42105263157893	175.0
413185000	1441067290	31.288759679610852	122.92198931527085	10.7	175.47368421052633	175.0
413185000	1441067291	31.288709854010392	122.92199396121221	10.7	175.52631578947367	175.0
413185000	1441067292	31.288660333041754	122.92199859483067	10.7	175.57894736842107	175.0
413185000	1441067293	31.28861104893794	122.9220031976249	10.7	175.6315789473684	175.0
413185000	1441067294	31.28856193393199	122.92200775109362	10.7	175.68421052631578	175.0
413185000	1441067295	31.288512920256903	122.92201223673551	10.7	175.73684210526315	175.0
413185000	1441067296	31.288463940145697	122.92201663604935	10.7	175.78947368421052	175.0
413185000	1441067297	31.28841492583138	122.92202093053393	10.7	175.8421052631579	175.0
413185000	1441067298	31.288365809546995	122.92202510168799	10.7	175.89473684210526	175.0
413185000	1441067299	31.28831652352553	122.9220291310104	10.7	175.9473684210526	175.0
413185000	1441067300	31.288266999999998	122.92203300000001	10.7	176.0	175.0
413185000	1441067301	31.288217193604197	122.92203669565112	10.7	176.0	175.0
413185000	1441067302	31.28816714857491	122.92204022693971	10.7	176.0	175.0
413185000	1441067303	31.28811693154967	122.92204360833722	10.7	176.0	175.0
413185000	1441067304	31.288066609166044	122.92204685431501	10.7	176.0	175.0
413185000	1441067305	31.288016248061584	122.92204997934446	10.7	176.0	175.0
413185000	1441067306	31.287965914873833	122.92205299789693	10.7	176.0	175.0
413185000	1441067307	31.28791567624033	122.92205592444374	10.7	176.0	175.0
413185000	1441067308	31.287865598798653	122.92205877345617	10.7	176.0	175.0
413185000	1441067309	31.287815749186333	122.92206155940552	10.7	176.0	175.0
413185000	1441067310	31.28776619404094	122.92206429676305	10.7	176.0	175.0
413185000	1441067311	31.287716999999994	122.922067	10.7	176.0	175.0
413185000	1441067312	31.287668194815435	122.92206968462258	10.7	176.0	175.0
413185000	1441067313	31.28761965069664	122.92207237027714	10.7	176.0	175.0
413185000	1441067314	31.28757120096733	122.92207507764498	10.7	176.0	175.0
413185000	1441067315	31.28752267895125	122.9220778274073	10.7	176.0	175.0
413185000	1441067316	31.287473917972093	122.92208064024533	10.7	176.0	175.0
413185000	1441067317	31.28742475135357	122.92208353684013	10.7	176.0	175.0
413185000	1441067318	31.2873750124194	122.92208653787277	10.7	176.0	175.0
413185000	1441067319	31.287324534493287	122.92208966402423	10.7	176.0	175.0
413185000	1441067320	31.287273150898884	122.92209293597536	10.7	176.0	175.0
413185000	1441067321	31.287220694959906	122.92209637440705	10.7	176.0	175.0
413185000	1441067322	31.287166999999993	122.9221	10.7	176.0	175.0
413185000	1441067323	31.287111985603755	122.92210382323127	10.7	176.125	175.0
413185000	1441067324	31.28705591639944	122.92210781376352	10.7	176.25	175.0
413185000	1441067325	31.286999143276233	122.92211193105587	10.7	176.375	175.0
413185000	1441067326	31.28694201712336	122.9221161345676	10.7	176.5	175.0
413185000	1441067327	31.286884888830045	122.92212038375817	10.7	176.625	175.0
413185000	1441067328	31.286828109285523	122.92212463808723	10.7	176.75	175.0
413185000	1441067329	31.286772029379094	122.92212885701451	10.7	176.87500000000003	175.0
413185000	1441067330	31.28671699999999	122.922133	10.7	177.0	175.0
413185000	1441067331	31.28666328611271	122.92213703028567	10.7	177.0	175.0
413185000	1441067332	31.28661080898228	122.92214092624116	10.7	177.0	175.0
413185000	1441067333	31.28655940394893	122.92214467001816	10.7	177.0	175.0
413185000	1441067334	31.286508906352854	122.9221482437682	10.7	177.0	175.0
413185000	1441067335	31.28645915153423	122.9221516296429	10.7	177.0	175.0
413185000	1441067336	31.28640997483329	122.92215480979391	10.7	177.0	175.0
413185000	1441067337	31.286361211590197	122.9221577663728	10.7	177.0	175.0
413185000	1441067338	31.286312697145142	122.92216048153122	10.7	177.0	175.0
413185000	1441067339	31.286264266838312	122.92216293742077	10.7	177.0	175.0
413185000	1441067340	31.286215756009874	122.92216511619314	10.7	177.0	175.0
413185000	1441067341	31.286166999999995	122.922167	10.7	177.0	175.0
413185000	1441067342	31.286117871419105	122.92216858830477	10.7	177.0	175.0
413185000	1441067343	31.286068391958537	122.92216994981771	10.7	177.0	175.0
413185000	1441067344	31.286018620579945	122.92217117056065	10.7	177.0	175.0
413185000	1441067345	31.285968616244936	122.92217233655533	10.7	177.0	175.0
413185000	1441067346	31.2859184379151	122.92217353382316	10.7	177.0	175.0
413185000	1441067347	31.285868144552072	122.92217484838551	10.7	177.0	175.0
413185000	1441067348	31.28581779511743	122.92217636626351	10.7	177.0	175.0
413185000	1441067349	31.285767448572816	122.92217817347812	10.7	177.0	175.0
413185000	1441067350	31.28571716387981	122.92218035605008	10.7	177.0	175.0
413185000	1441067351	31.285666999999997	122.92218300000002	10.7	177.0	175.0
413185000	1441067352	31.285616997115355	122.92218615739642	10.7	177.0	175.0
413185000	1441067353	31.28556712028939	122.9221897444999	10.7	177.0	175.0
413185000	1441067354	31.285517315806004	122.92219364361937	10.7	177.0	175.0
413185000	1441067355	31.28546752994912	122.92219773706395	10.7	177.0	175.0
413185000	1441067356	31.285417709002644	122.92220190714303	10.7	177.0	175.0
413185000	1441067357	31.28536779925055	122.9222060361662	10.7	177.0	175.0
413185000	1441067358	31.285317746976766	122.92221000644332	10.7	177.0	175.0
413185000	1441067359	31.285267498465252	122.92221370028449	10.7	177.0	175.0
413185000	1441067360	31.285217	122.922217	10.7	177.0	175.0
413185000	1441067361	31.285166225921213	122.9222198174832	10.7	177.0	175.0
413185000	1441067362	31.285115262794065	122.92222218295848	10.7	177.0	175.0
413185000	1441067363	31.285064225239903	122.92222415623282	10.7	177.0	175.0
413185000	1441067364	31.28501322788016	122.92222579711321	10.7	177.0	175.0
413185000	1441067365	31.284962385336154	122.92222716540641	10.7	177.0	175.0
413185000	1441067366	31.28491181222928	122.9222283209191	10.7	177.0	175.0
413185000	1441067367	31.284861623180916	122.92222932345786	10.7	177.0	175.0
413185000	1441067368	31.28481193281244	122.92223023282907	10.7	177.0	175.0
413185000	1441067369	31.284762855745203	122.92223110883907	10.7	177.0	175.0
413185000	1441067370	31.284714506600604	122.92223201129403	10.7	177.0	175.0
413185000	1441067371	31.284667	122.92223300000002	10.7	177.0	175.0
413185000	1441067372	31.284620401115493	122.92223412223642	10.7	177.0909090909091	175.0
413185000	1441067373	31.28457457732199	122.92223537517644	10.7	177.1818181818182	175.0
413185000	1441067374	31.284529346545103	122.9222367434667	10.7	177.27272727272728	175.0
413185000	1441067375	31.284484526710436	122.92223821175384	10.7	177.36363636363637	175.0
413185000	1441067376	31.2844399357436	122.92223976468456	10.7	177.45454545454544	175.0
413185000	1441067377	31.284395391570172	122.92224138690554	10.7	177.54545454545456	175.0
413185000	1441067378	31.284350712115767	122.9222430630635	10.7	177.63636363636363	175.0
413185000	1441067379	31.28430571530596	122.92224477780519	10.7	177.72727272727272	175.0
413185000	1441067380	31.28426021906634	122.92224651577733	10.7	177.8181818181818	175.0
413185000	1441067381	31.284214041322496	122.92224826162668	10.7	177.9090909090909	175.0
413185000	1441067382	31.284166999999997	122.92225	10.7	178.0	175.0
413185000	1441067383	31.284118970189134	122.92225172570923	10.7	178.0	175.0
413185000	1441067384	31.284070055639148	122.9222534742268	10.7	178.0	175.0
413185000	1441067385	31.28402041726401	122.92225529119015	10.7	178.0	175.0
413185000	1441067386	31.283970215977696	122.92225722223674	10.7	178.0	175.0
413185000	1441067387	31.283919612694167	122.92225931300382	10.7	178.0	175.0
413185000	1441067388	31.28386876832739	122.92226160912865	10.7	178.0	175.0
413185000	1441067389	31.28381784379134	122.92226415624835	10.7	178.0	175.0
413185000	1441067390	31.283767000000005	122.92226699999999	10.7	178.0	175.0
413185000	1441067391	31.283716366260386	122.92227016279647	10.7	178.0	175.0
413185000	1441067392	31.283665945451737	122.92227357415439	10.7	178.0	175.0
413185000	1441067393	31.283615708846355	122.92227714036643	10.7	178.0	175.0
413185000	1441067394	31.28356562771655	122.92228076772551	10.7	178.0	175.0
413185000	1441067395	31.283515673334648	122.92228436252472	10.7	178.0	175.0
413185000	1441067396	31.28346581697296	122.92228783105736	10.7	178.0	175.0
413185000	1441067397	31.283416029903844	122.92229107961685	10.7	178.0	175.0
413185000	1441067398	31.283366283399637	122.92229401449691	10.7	178.0	175.0
413185000	1441067399	31.283316548732692	122.92229654199139	10.7	178.0	175.0
413185000	1441067400	31.283266797175347	122.92229856839435	10.7	178.0	175.0
413185000	1441067401	31.283216999999997	122.92229999999999	10.7	178.0	175.0
413185000	1441067402	31.28316713527979	122.92230078211593	10.7	178.0	175.0
413185000	1441067403	31.283117208291234	122.92230101610211	10.7	178.0	175.0
413185000	1441067404	31.28306723111163	122.92230084233138	10.7	178.0	175.0
413185000	1441067405	31.28301721581833	122.92230040117632	10.7	178.0	175.0
413185000	1441067406	31.282967174488622	122.92229983300915	10.7	178.0	175.0
413185000	1441067407	31.282917119199805	122.92229927820186	10.7	178.0	175.0
413185000	1441067408	31.282867062029233	122.92229887712608	10.7	178.0	175.0
413185000	1441067409	31.28281701505419	122.92229877015316	10.7	178.0	175.0
413185000	1441067410	31.282766990352016	122.92229909765422	10.7	178.0	175.0
413185000	1441067411	31.282717	122.92229999999999	10.7	178.0	175.0
413185000	1441067412	31.282667051432718	122.92230157903953	10.7	178.0	175.0
413185000	1441067413	31.282617133513735	122.92230378253582	10.7	178.0	175.0
413185000	1441067414	31.282567230463854	122.92230651973067	10.7	178.0	175.0
413185000	1441067415	31.282517326503942	122.92230969986598	10.7	178.0	175.0
413185000	1441067416	31.282467405854785	122.9223132321839	10.7	178.0	175.0
413185000	1441067417	31.282417452737235	122.92231702592673	10.7	178.0	175.0
413185000	1441067418	31.28236745137212	122.92232099033697	10.7	178.0	175.0
413185000	1441067419	31.2823173859803	122.92232503465733	10.7	178.0	175.0
413185000	1441067420	31.28226724078264	122.92232906813065	10.7	178.0	175.0
413185000	1441067421	31.282216999999996	122.922333	10.7	178.0	175.0
413185000	1441067422	31.282166654001813	122.92233675606677	10.7	177.95	174.95000000000002
413185000	1441067423	31.28211621775167	122.92234032836474	10.7	177.9	174.9
413185000	1441067424	31.282065712361725	122.92234372548592	10.7	177.85	174.85000000000002
413185000	1441067425	31.282015158944102	122.92234695602217	10.7	177.8	174.79999999999998
413185000	1441067426	31.281964578610946	122.92235002856542	10.7	177.75	174.75
413185000	1441067427	31.28191399247438	122.92235295170752	10.7	177.7	174.7
413185000	1441067428	31.281863421646555	122.92235573404044	10.7	177.65	174.65
413185000	1441067429	31.281812887239585	122.92235838415591	10.7	177.6	174.6
413185000	1441067430	31.28176241036562	122.92236091064589	10.7	177.55	174.55
413185000	1441067431	31.2817120121368	122.92236332210211	10.7	177.5	174.49999999999997
413185000	1441067432	31.281661713665237	122.92236562711645	10.7	177.45000000000002	174.45
413185000	1441067433	31.281611536063068	122.92236783428069	10.7	177.4	174.39999999999998
413185000	1441067434	31.281561500442425	122.92236995218659	10.7	177.35000000000002	174.35
413185000	1441067435	31.281511627915464	122.92237198942588	10.7	177.3	174.3
413185000	1441067436	31.281461939594276	122.92237395459037	10.7	177.25000000000003	174.25
413185000	1441067437	31.281412456591045	122.92237585627171	10.7	177.2	174.20000000000002
413185000	1441067438	31.281363200017868	122.92237770306168	10.7	177.15	174.14999999999998
413185000	1441067439	31.281314190986862	122.92237950355194	10.7	177.1	174.1
413185000	1441067440	31.281265450610206	122.92238126633417	10.7	177.05	174.04999999999998
413185000	1441067441	31.281217000000005	122.922383	10.7	177.0	174.0
413185000	1441067442	31.2811688404227	122.92238471491015	10.7	177.0	174.0
413185000	1441067443	31.28112089376206	122.92238642850145	10.7	177.0	174.0
413185000	1441067444	31.28107306205614	122.9223881599798	10.7	177.0	174.0
413185000	1441067445	31.281025247342953	122.922389928551	10.7	177.0	174.0
413185000	1441067446	31.28097735166058	122.92239175342081	10.7	177.0	174.0
413185000	1441067447	31.280929277047065	122.92239365379496	10.7	177.0	174.0
413185000	1441067448	31.280880925540433	122.92239564887915	10.7	177.0	174.0
413185000	1441067449	31.28083219917873	122.92239775787895	10.7	177.0	174.0
413185000	1441067450	31.280782999999992	122.92239999999998	10.7	177.0	174.0
413185000	1441067451	31.28073326791902	122.92240238998335	10.7	177.0	174.0
413185000	1441067452	31.280683094357826	122.92240492471257	10.7	177.0	174.0
413185000	1441067453	31.2806326086152	122.92240759660667	10.7	177.0	174.0
413185000	1441067454	31.28058193998995	122.92241039808486	10.7	177.0	174.0
413185000	1441067455	31.2805312177809	122.92241332156628	10.7	177.0	174.0
413185000	1441067456	31.280480571286812	122.92241635947013	10.7	177.0	174.0
413185000	1441067457	31.28043012980655	122.92241950421564	10.7	177.0	174.0
413185000	1441067458	31.280380022638916	122.92242274822205	10.7	177.0	174.0
413185000	1441067459	31.280330379082713	122.92242608390868	10.7	177.0	174.0
413185000	1441067460	31.280281328436786	122.92242950369487	10.7	177.0	174.0
413185000	1441067461	31.280232999999992	122.92243299999998	10.7	177.0	174.0
413185000	1441067462	31.28018548322707	122.9224365597276	10.7	177.0	174.0
413185000	1441067463	31.28013870819647	122.92244014771792	10.7	177.0	174.0
413185000	1441067464	31.280092565142585	122.92244372329534	10.7	177.0	174.0
413185000	1441067465	31.280046944299812	122.92244724578435	10.7	177.0	174.0
413185000	1441067466	31.28000173590253	122.92245067450945	10.7	177.0	174.0
413185000	1441067467	31.279956830185142	122.9224539687953	10.7	177.0	174.0
413185000	1441067468	31.279912117382004	122.92245708796646	10.7	177.0	174.0
413185000	1441067469	31.279867487727547	122.92245999134774	10.7	177.0	174.0
413185000	1441067470	31.27982283145613	122.92246263826384	10.7	177.0	174.0
413185000	1441067471	31.27977803880214	122.92246498803962	10.7	177.0	174.0
413185000	1441067472	31.279733	122.922467	10.7	177.0	174.0
413185000	1441067473	31.27968758407311	122.92246866063795	10.7	177.0	174.0
413185000	1441067474	31.27964157520111	122.9224700651185	10.7	177.0	174.0
413185000	1441067475	31.27959473635265	122.9224713357745	10.7	177.0	174.0
413185000	1441067476	31.279546830496407	122.92247259493853	10.7	177.0	174.0
413185000	1441067477	31.279497620600996	122.92247396494285	10.7	177.0	174.0
413185000	1441067478	31.279446869635066	122.92247556811961	10.7	177.0	174.0
413185000	1441067479	31.27939434056719	122.92247752680049	10.7	177.0	174.0
413185000	1441067480	31.279339796365992	122.92247996331693	10.7	177.0	174.0
413185000	1441067481	31.279283000000003	122.92248300000001	10.7	177.0	174.0
413185000	1441067482	31.27922385841742	122.92248671889153	10.7	176.9	174.0
413185000	1441067483	31.279162854484948	122.92249104087783	10.7	176.79999999999998	174.0
413185000	1441067484	31.279100615048918	122.92249584655664	10.7	176.7	174.0
413185000	1441067485	31.279037766955742	122.92250101652611	10.7	176.6	174.0
413185000	1441067486	31.27897493705185	122.92250643138483	10.7	176.5	174.0
413185000	1441067487	31.27891275218372	122.9225119717319	10.7	176.4	174.0
413185000	1441067488	31.278851839197888	122.92251751816673	10.7	176.3	174.0
413185000	1441067489	31.278792824940908	122.92252295128937	10.7	176.20000000000002	174.0
413185000	1441067490	31.278736336259403	122.92252815170018	10.7	176.1	174.0
413185000	1441067491	31.278683000000008	122.922533	10.7	176.0	174.0
413185000	1441067492	31.278633215082525	122.9225374079409	10.7	176.1	174.0
413185000	1441067493	31.27858646871923	122.92254141187877	10.7	176.20000000000002	174.0
413185000	1441067494	31.2785420201955	122.9225450793201	10.7	176.3	174.0
413185000	1441067495	31.27849912879662	122.9225484777712	10.7	176.4	174.0
413185000	1441067496	31.278457053807905	122.92255167473799	10.7	176.5	174.0
413185000	1441067497	31.278415054514618	122.92255473772619	10.7	176.6	174.0
413185000	1441067498	31.278372390201987	122.92255773424132	10.7	176.7	174.0
413185000	1441067499	31.278328320155218	122.92256073178866	10.7	176.79999999999998	174.0
413185000	1441067500	31.2782821036595	122.92256379787328	10.7	176.9	174.0
413185000	1441067501	31.278233	122.92256700000002	10.7	177.0	174.0
413185000	1441067502	31.27818051273241	122.92257038773198	10.7	176.88888888888889	174.0
413185000	1441067503	31.278125122494753	122.92257393886639	10.7	176.7777777777778	174.0
413185000	1441067504	31.278067554195715	122.92257761325921	10.7	176.66666666666669	174.0
413185000	1441067505	31.278008532743925	122.92258137076657	10.7	176.55555555555557	174.0
413185000	1441067506	31.27794878304813	122.92258517124473	10.7	176.44444444444443	174.0
413185000	1441067507	31.277889030017057	122.9225889745503	10.7	176.33333333333331	174.0
413185000	1441067508	31.277829998559472	122.92259274054	10.7	176.2222222222222	174.0
413185000	1441067509	31.277772413584188	122.92259642907085	10.7	176.11111111111111	174.0
413185000	1441067510	31.27771699999999	122.92260000000002	10.7	176.0	174.0
413185000	1441067511	31.277664301584082	122.92260342292367	10.7	176.0	174.0
413185000	1441067512	31.277614137586713	122.92260670639314	10.7	176.0	174.0
413185000	1441067513	31.277566146126414	122.92260986869843	10.7	176.0	174.0
413185000	1441067514	31.27751996532173	122.92261292812948	10.7	176.0	174.0
413185000	1441067515	31.277475233291202	122.92261590297603	10.7	176.0	174.0
413185000	1441067516	31.277431588153288	122.92261881152787	10.7	176.0	174.0
413185000	1441067517	31.277388668026507	122.92262167207456	10.7	176.0	174.0
413185000	1441067518	31.277346111029324	122.9226245029057	10.7	176.0	174.0
413185000	1441067519	31.27730355528021	122.92262732231073	10.7	176.0	174.0
413185000	1441067520	31.277260638897616	122.92263014857909	10.7	176.0	174.0
413185000	1441067521	31.277217	122.92263300000002	10.7	176.0	174.0
413185000	1441067522	31.27717234943124	122.92263589192834	10.7	176.0	174.0
413185000	1441067523	31.277126688937106	122.92263882798079	10.7	176.0	174.0
413185000	1441067524	31.277080092988808	122.92264180883969	10.7	176.0	174.0
413185000	1441067525	31.277032636057548	122.92264483518731	10.7	176.0	174.0
413185000	1441067526	31.276984392614587	122.92264790770598	10.7	176.0	174.0
413185000	1441067527	31.276935437131122	122.92265102707798	10.7	176.0	174.0
413185000	1441067528	31.276885844078386	122.92265419398566	10.7	176.0	174.0
413185000	1441067529	31.276835687927576	122.92265740911135	10.7	176.0	174.0
413185000	1441067530	31.276785043149978	122.92266067313737	10.7	176.0	174.0
413185000	1441067531	31.276733984216783	122.92266398674603	10.7	176.0	174.0
413185000	1441067532	31.276682585599236	122.92266735061972	10.7	176.0	174.0
413185000	1441067533	31.276630921768565	122.92267076544074	10.7	176.0	174.0
413185000	1441067534	31.276579067196028	122.92267423189152	10.7	176.0	174.0
413185000	1441067535	31.276527096352833	122.9226777506544	10.7	176.0	174.0
413185000	1441067536	31.276475083710245	122.92268132241179	10.7	176.0	174.0
413185000	1441067537	31.2764231037395	122.92268494784602	10.7	176.0	174.0
413185000	1441067538	31.27637123091186	122.92268862763954	10.7	176.0	174.0
413185000	1441067539	31.27631953969856	122.92269236247476	10.7	176.0	174.0
413185000	1441067540	31.276268104570857	122.92269615303411	10.7	176.0	174.0
413185000	1441067541	31.276217000000003	122.9227	10.7	176.0	174.0
413185000	1441067542	31.276166282205832	122.9227039012004	10.7	176.04999999999998	174.0
413185000	1441067543	31.276115934402604	122.92270784304542	10.7	176.1	174.0
413185000	1441067544	31.276065921553073	122.92271180909059	10.7	176.14999999999998	174.0
413185000	1441067545	31.276016208620092	122.92271578289156	10.7	176.20000000000002	174.0
413185000	1441067546	31.275966760566458	122.922719748004	10.7	176.25	174.0
413185000	1441067547	31.27591754235501	122.92272368798359	10.7	176.3	174.0
413185000	1441067548	31.275868518948535	122.92272758638605	10.7	176.35	174.0
413185000	1441067549	31.275819655309867	122.92273142676713	10.7	176.4	174.0
413185000	1441067550	31.2757709164018	122.92273519268257	10.7	176.45	174.0
413185000	1441067551	31.27572226718717	122.92273886768821	10.7	176.5	174.0
413185000	1441067552	31.275673672628795	122.92274243533984	10.7	176.55	174.0
413185000	1441067553	31.275625097689474	122.92274587919333	10.7	176.6	174.0
413185000	1441067554	31.275576507332087	122.92274918280457	10.7	176.65	174.0
413185000	1441067555	31.27552786651937	122.92275232972943	10.7	176.7	174.0
413185000	1441067556	31.2754791402142	122.92275530352389	10.7	176.75	174.0
413185000	1441067557	31.275430293379394	122.9227580877439	10.7	176.79999999999998	174.0
413185000	1441067558	31.27538129097774	122.92276066594546	10.7	176.85000000000002	174.0
413185000	1441067559	31.275332097972086	122.92276302168462	10.7	176.9	174.0
413185000	1441067560	31.275282679325237	122.92276513851743	10.7	176.95000000000002	174.0
413185000	1441067561	31.275233000000007	122.922767	10.7	177.0	174.0
413185000	1441067562	31.275183043797963	122.92276860473557	10.7	177.0	174.0
413185000	1441067563	31.275132869875627	122.922770011516	10.7	177.0	174.0
413185000	1441067564	31.27508255622829	122.9227712941801	10.7	177.0	174.0
413185000	1441067565	31.275032180851245	122.92277252656648	10.7	177.0	174.0
413185000	1441067566	31.274981821739726	122.92277378251373	10.7	177.0	174.0
413185000	1441067567	31.274931556889047	122.92277513586016	10.7	177.0	174.0
413185000	1441067568	31.27488146429446	122.92277666044403	10.7	177.0	174.0
413185000	1441067569	31.274831621951254	122.92277843010336	10.7	177.0	174.0
413185000	1441067570	31.274782107854673	122.92278051867609	10.7	177.0	174.0
413185000	1441067571	31.274732999999994	122.922783	10.7	177.0	174.0
413185000	1441067572	31.27468434495878	122.92278591925383	10.7	177.0	174.0
413185000	1441067573	31.27463606360767	122.92278920698072	10.7	177.0	174.0
413185000	1441067574	31.274588045399657	122.92279276506518	10.7	177.0	174.0
413185000	1441067575	31.27454017978768	122.92279649539182	10.7	177.0	174.0
413185000	1441067576	31.274492356224723	122.92280029984546	10.7	177.0	174.0
413185000	1441067577	31.274444464163786	122.9228040803111	10.7	177.0	174.0
413185000	1441067578	31.274396393057838	122.92280773867392	10.7	177.0	174.0
413185000	1441067579	31.274348032359885	122.92281117681925	10.7	177.0	174.0
413185000	1441067580	31.27429927152293	122.92281429663272	10.7	177.0	174.0
413185000	1441067581	31.27425	122.92281700000001	10.7	177.0	174.0
413185000	1441067582	31.27420015236737	122.92281922226307	10.7	177.0	174.0
413185000	1441067583	31.274149843694573	122.922821032588	10.7	177.0	174.0
413185000	1441067584	31.274099234174383	122.9228225335967	10.7	177.0	174.0
413185000	1441067585	31.274048483999575	122.92282382791086	10.7	177.0	174.0
413185000	1441067586	31.27399775336295	122.92282501815197	10.7	177.0	174.0
413185000	1441067587	31.273947202457283	122.92282620694134	10.7	177.0	174.0
413185000	1441067588	31.27389699147538	122.92282749690007	10.7	177.0	174.0
413185000	1441067589	31.273847280610013	122.922828990649	10.7	177.0	174.0
413185000	1441067590	31.273798230053956	122.9228307908088	10.7	177.0	174.0
413185000	1441067591	31.273750000000007	122.922833	10.7	177.0	174.0
413185000	1441067592	31.27370270257146	122.9228356876777	10.7	177.0	174.1
413185000	1441067593	31.273656257613638	122.92283879063646	10.7	177.0	174.20000000000002
413185000	1441067594	31.273610536902403	122.92284221250574	10.7	177.0	174.3
413185000	1441067595	31.27356541221357	122.92284585691522	10.7	177.0	174.39999999999998
413185000	1441067596	31.27352075532303	122.92284962749474	10.7	177.0	174.49999999999997
413185000	1441067597	31.27347643800664	122.9228534278744	10.7	177.0	174.6
413185000	1441067598	31.273432332040255	122.92285716168429	10.7	177.0	174.7
413185000	1441067599	31.27338830919975	122.92286073255487	10.7	177.0	174.79999999999998
413185000	1441067600	31.273344241261032	122.92286404411652	10.7	177.0	174.9
413185000	1441067601	31.273299999999992	122.922867	10.7	177.0	175.0
413185000	1441067602	31.273255458518754	122.92286952977274	10.7	177.0	175.0
413185000	1441067603	31.273210495224497	122.9228716667488	10.7	177.0	175.0
413185000	1441067604	31.27316498985063	122.92287347017883	10.7	177.0	175.0
413185000	1441067605	31.273118822130563	122.92287499931336	10.7	177.0	175.0
413185000	1441067606	31.273071871797665	122.92287631340278	10.7	177.0	175.0
413185000	1441067607	31.273024018585335	122.92287747169739	10.7	177.0	175.0
413185000	1441067608	31.27297514222694	122.92287853344736	10.7	177.0	175.0
413185000	1441067609	31.272925122455835	122.92287955790275	10.7	177.0	175.0
413185000	1441067610	31.27287383900542	122.92288060431348	10.7	177.0	175.0
413185000	1441067611	31.272821171609028	122.92288173192935	10.7	177.0	175.0
413185000	1441067612	31.272767	122.92288300000001	10.7	177.0	175.0
413185000	1441067613	31.272711305389272	122.92288445740215	10.7	177.125	175.0
413185000	1441067614	31.272654474898122	122.9228861115212	10.7	177.25000000000003	175.0
413185000	1441067615	31.27259699712542	122.92288795936972	10.7	177.375	175.0
413185000	1441067616	31.272539360670024	122.92288999796044	10.7	177.5	175.0
413185000	1441067617	31.272482054130858	122.92289222430603	10.7	177.625	175.0
413185000	1441067618	31.27242556610685	122.92289463541924	10.7	177.75	175.0
413185000	1441067619	31.27237038519691	122.92289722831293	10.7	177.875	175.0
413185000	1441067620	31.272316999999997	122.9229	10.7	178.0	175.0
413185000	1441067621	31.272265770625843	122.92290294115635	10.7	178.0	175.0
413185000	1441067622	31.272216543227128	122.92290601710953	10.7	178.0	175.0
413185000	1441067623	31.27216903546731	122.92290918685009	10.7	178.0	175.0
413185000	1441067624	31.272122965009814	122.92291240936864	10.7	178.0	175.0
413185000	1441067625	31.27207804951806	122.92291564365578	10.7	178.0	175.0
413185000	1441067626	31.272034006655492	122.92291884870221	10.7	178.0	175.0
413185000	1441067627	31.271990554085534	122.92292198349864	10.7	178.0	175.0
413185000	1441067628	31.271947409471583	122.92292500703584	10.7	178.0	175.0
413185000	1441067629	31.27190429047708	122.92292787830459	10.7	178.0	175.0
413185000	1441067630	31.2718609147654	122.92293055629568	10.7	178.0	175.0
413185000	1441067631	31.27181699999999	122.922933	10.7	178.0	175.0
413185000	1441067632	31.271772294753895	122.92293518287924	10.7	178.0	175.0
413185000	1441067633	31.271726671238802	122.92293713627807	10.7	178.0	175.0
413185000	1441067634	31.271680032576167	122.92293890601186	10.7	178.0	175.0
413185000	1441067635	31.271632281887307	122.92294053789593	10.7	178.0	175.0
413185000	1441067636	31.27158332229361	122.92294207774545	10.7	178.0	175.0
413185000	1441067637	31.27153305691643	122.92294357137553	10.7	178.0	175.0
413185000	1441067638	31.27148138887713	122.92294506460117	10.7	178.0	175.0
413185000	1441067639	31.271428221297064	122.92294660323729	10.7	178.0	175.0
413185000	1441067640	31.27137345729758	122.9229482330987	10.7	178.0	175.0
413185000	1441067641	31.271317	122.92295	10.7	178.0	175.0
413185000	1441067642	31.271258831543324	122.92295193147032	10.7	178.0	175.0
413185000	1441067643	31.271199250137272	122.92295398189682	10.7	178.0	175.0
413185000	1441067644	31.27113863300918	122.92295608738146	10.7	178.0	175.0
413185000	1441067645	31.271077357386492	122.92295818402624	10.7	178.0	175.0
413185000	1441067646	31.271015800496595	122.92296020793346	10.7	178.0	175.0
413185000	1441067647	31.270954339566924	122.92296209520562	10.7	178.0	175.0
413185000	1441067648	31.270893351824967	122.92296378194543	10.7	178.0	175.0
413185000	1441067649	31.270833214498154	122.92296520425569	10.7	178.0	175.0
413185000	1441067650	31.270774304813987	122.92296629823947	10.7	178.0	175.0
413185000	1441067651	31.270716999999994	122.92296700000001	10.7	178.0	175.0
413185000	1441067652	31.27066158301977	122.92296727565049	10.7	178.0	175.0
413185000	1441067653	31.270607959781447	122.9229672113437	10.7	178.0	175.0
413185000	1441067654	31.270555941929228	122.92296692324203	10.7	178.0	175.0
413185000	1441067655	31.27050534110735	122.92296652750757	10.7	178.0	175.0
413185000	1441067656	31.27045596896001	122.9229661403022	10.7	178.0	175.0
413185000	1441067657	31.270407637131424	122.92296587778748	10.7	178.0	175.0
413185000	1441067658	31.270360157265756	122.92296585612482	10.7	178.0	175.0
413185000	1441067659	31.270313341007228	122.92296619147535	10.7	178.0	175.0
413185000	1441067660	31.270267	122.92296700000001	10.7	178.0	175.0
413185000	1441067661	31.27022096763826	122.92296836551438	10.7	178.0	175.0
413185000	1441067662	31.270175164316175	122.92297024245318	10.7	178.0	175.0
413185000	1441067663	31.27012953217796	122.92297255290619	10.7	178.0	175.0
413185000	1441067664	31.270084013367786	122.92297521896327	10.7	178.0	175.0
413185000	1441067665	31.270038550029845	122.92297816271444	10.7	178.0	175.0
413185000	1441067666	31.269993084308343	122.92298130624991	10.7	178.0	175.0
413185000	1441067667	31.26994755834747	122.92298457165995	10.7	178.0	175.0
413185000	1441067668	31.26990191429143	122.92298788103507	10.7	178.0	175.0
413185000	1441067669	31.269856094284442	122.9229911564658	10.7	178.0	175.0
413185000	1441067670	31.269810040470734	122.92299432004293	10.7	178.0	175.0
413185000	1441067671	31.269763694994502	122.9229972938573	10.7	178.0	175.0
413185000	1441067672	31.26971699999999	122.92299999999999	10.7	178.0	175.0
413185000	1441067673	31.269669896533152	122.92300238236264	10.7	178.0	175.0
413185000	1441067674	31.26962232124684	122.92300447203887	10.7	178.0	175.0
413185000	1441067675	31.2695742096956	122.92300632192273	10.7	178.0	175.0
413185000	1441067676	31.26952549743396	122.9230079849082	10.7	178.0	175.0
413185000	1441067677	31.269476120016485	122.92300951388899	10.7	178.0	175.0
413185000	1441067678	31.269426012997695	122.92301096175893	10.7	178.0	175.0
413185000	1441067679	31.269375111932135	122.92301238141157	10.7	178.0	175.0
413185000	1441067680	31.269323352374318	122.92301382574041	10.7	178.0	175.0
413185000	1441067681	31.269270669878768	122.9230153476388	10.7	178.0	175.0
413185000	1441067682	31.269216999999998	122.92301700000002	10.7	178.0	175.0
413185000	1441067683	31.269162322507928	122.92301881957899	10.7	178.0	175.0
413185000	1441067684	31.269106794034034	122.92302077857805	10.7	178.0	175.0
413185000	1441067685	31.269050615425243	122.92302283306142	10.7	178.0	175.0
413185000	1441067686	31.268993987528454	122.92302493909347	10.7	178.0	175.0
413185000	1441067687	31.268937111190585	122.92302705273869	10.7	178.0	175.0
413185000	1441067688	31.268880187258592	122.92302913006166	10.7	178.0	175.0
413185000	1441067689	31.268823416579412	122.92303112712716	10.7	178.0	175.0
413185000	1441067690	31.268766999999993	122.92303299999999	10.7	178.0	175.0
413185000	1441067691	31.26871110435397	122.92303471413338	10.7	178.0	175.0
413185000	1441067692	31.26865576042165	122.9230362725334	10.7	178.0	175.0
413185000	1441067693	31.268600964970023	122.92303768759436	10.7	178.0	175.0
413185000	1441067694	31.268546714766057	122.92303897171051	10.7	178.0	175.0
413185000	1441067695	31.26849300657674	122.9230401372761	10.7	178.0	175.0
413185000	1441067696	31.268439837169065	122.9230411966853	10.7	178.0	175.0
413185000	1441067697	31.26838720330997	122.92304216233228	10.7	178.0	175.0
413185000	1441067698	31.268335101766468	122.9230430466112	10.7	178.0	175.0
413185000	1441067699	31.268283529305506	122.9230438619161	10.7	178.0	175.0
413185000	1441067700	31.26823248269407	122.92304462064114	10.7	178.0	175.0
413185000	1441067701	31.26818195869913	122.92304533518028	10.7	178.0	175.0
413185000	1441067702	31.268131954087657	122.92304601792759	10.7	178.0	175.0
413185000	1441067703	31.268082465626634	122.92304668127704	10.7	178.0	175.0
413185000	1441067704	31.268033490083024	122.92304733762259	10.7	178.0	175.0
413185000	1441067705	31.267985024223798	122.92304799935816	10.7	178.0	175.0
413185000	1441067706	31.267937064815918	122.92304867887769	10.7	178.0	175.0
413185000	1441067707	31.267889608626376	122.92304938857507	10.7	178.0	175.0
413185000	1441067708	31.267842652422143	122.92305014084414	10.7	178.0	175.0
413185000	1441067709	31.267796192970145	122.92305094807871	10.7	178.0	175.0
413185000	1441067710	31.267750227037386	122.92305182267265	10.7	178.0	175.0
413185000	1441067711	31.267704751390834	122.9230527770197	10.7	178.0	175.0
413185000	1441067712	31.267659762797443	122.92305382351367	10.7	178.0	175.0
413185000	1441067713	31.267615258024183	122.92305497454832	10.7	178.0	175.0
413185000	1441067714	31.267571233838023	122.92305624251733	10.7	178.0	175.0
413185000	1441067715	31.267527687005924	122.92305763981444	10.7	178.0	175.0
413185000	1441067716	31.26748461429484	122.92305917883336	10.7	178.0	175.0
413185000	1441067717	31.267442012471758	122.92306087196772	10.7	178.0	175.0
413185000	1441067718	31.267399878303607	122.92306273161117	10.7	178.0	175.0
413185000	1441067719	31.267358208557386	122.92306477015741	10.7	178.0	175.0
413185000	1441067720	31.26731699999999	122.923067	10.7	178.0	175.0
413185000	1441067721	31.267276197145424	122.92306942589919	10.7	178.0	175.08333333333334
413185000	1441067722	31.267235535495516	122.92307202208151	10.7	178.0	175.16666666666666
413185000	1441067723	31.26719469829917	122.92307475514028	10.7	178.0	175.25
413185000	1441067724	31.267153368805204	122.9230775916687	10.7	178.0	175.33333333333334
413185000	1441067725	31.267111230262486	122.92308049826005	10.7	178.0	175.41666666666669
413185000	1441067726	31.267067965919832	122.92308344150761	10.7	178.0	175.5
413185000	1441067727	31.267023259026114	122.92308638800469	10.7	178.0	175.58333333333331
413185000	1441067728	31.266976792830146	122.9230893043446	10.7	178.0	175.66666666666666
413185000	1441067729	31.26692825058073	122.92309215712068	10.7	178.0	175.75
413185000	1441067730	31.266877315526706	122.9230949129263	10.7	178.0	175.83333333333334
413185000	1441067731	31.266823670916857	122.92309753835491	10.7	178.0	175.91666666666666
413185000	1441067732	31.26676699999999	122.9231	10.7	178.0	176.0
413185000	1441067733	31.266707189709415	122.92310227505527	10.7	178.0	176.0
413185000	1441067734	31.26664494171645	122.92310438311506	10.7	178.0	176.0
413185000	1441067735	31.266581161377044	122.92310635437384	10.7	178.0	176.0
413185000	1441067736	31.266516754047117	122.92310821902622	10.7	178.0	176.0
413185000	1441067737	31.266452625082653	122.9231100072667	10.7	178.0	176.0
413185000	1441067738	31.266389679839655	122.9231117492898	10.7	178.0	176.0
413185000	1441067739	31.266328823674147	122.92311347529004	10.7	178.0	176.0
413185000	1441067740	31.26627096194224	122.92311521546193	10.7	178.0	176.0
413185000	1441067741	31.266216999999997	122.92311699999999	10.7	178.0	176.0
413185000	1441067742	31.266167569156206	122.92311884817043	10.7	178.0	176.1
413185000	1441067743	31.266122204530237	122.92312073552615	10.7	178.0	176.20000000000002
413185000	1441067744	31.26608016719408	122.92312262669184	10.7	178.0	176.3
413185000	1441067745	31.266040718219745	122.92312448629211	10.7	178.0	176.4
413185000	1441067746	31.266003118679166	122.92312627895163	10.7	178.0	176.5
413185000	1441067747	31.265966629644282	122.92312796929504	10.7	178.0	176.6
413185000	1441067748	31.26593051218702	122.92312952194696	10.7	178.0	176.7
413185000	1441067749	31.265894027379296	122.92313090153199	10.7	178.0	176.79999999999998
413185000	1441067750	31.265856436292992	122.92313207267479	10.7	178.0	176.9
413185000	1441067751	31.265817000000002	122.923133	10.7	178.0	177.0
413185000	1441067752	31.265775137985656	122.92313366005166	10.7	178.1	177.0
413185000	1441067753	31.265730903389244	122.9231340770509	10.7	178.20000000000002	177.0
413185000	1441067754	31.26568450776358	122.92313428713817	10.7	178.3	177.0
413185000	1441067755	31.26563616266145	122.92313432645385	10.7	178.4	177.0
413185000	1441067756	31.26558607963566	122.92313423113832	10.7	178.5	177.0
413185000	1441067757	31.26553447023901	122.92313403733189	10.7	178.60000000000002	177.0
413185000	1441067758	31.265481546024297	122.92313378117473	10.7	178.70000000000002	177.0
413185000	1441067759	31.265427518544346	122.92313349880699	10.7	178.8	177.0
413185000	1441067760	31.265372599351966	122.92313322636876	10.7	178.9	177.0
413185000	1441067761	31.26531699999999	122.923133	10.7	179.0	177.0
413185000	1441067762	31.26526092668479	122.92313284761173	10.7	179.0	177.0
413185000	1441067763	31.265204564176816	122.92313276419905	10.7	179.0	177.0
413185000	1441067764	31.26514809189006	122.9231327365283	10.7	179.0	177.0
413185000	1441067765	31.265091689238545	122.9231327513658	10.7	179.0	177.0
413185000	1441067766	31.26503553563626	122.92313279547787	10.7	179.0	177.0
413185000	1441067767	31.264979810497252	122.92313285563091	10.7	179.0	177.0
413185000	1441067768	31.26492469323551	122.92313291859129	10.7	179.0	177.0
413185000	1441067769	31.26487036326508	122.92313297112551	10.7	179.0	177.0
413185000	1441067770	31.264817000000004	122.923133	10.7	179.0	177.0
413185000	1441067771	31.264764723847062	122.9231329959052	10.7	179.1	177.1
413185000	1441067772	31.26471341918417	122.92313296522721	10.7	179.2	177.2
413185000	1441067773	31.26466291138198	122.92313291827597	10.7	179.3	177.3
413185000	1441067774	31.264613025811116	122.92313286536142	10.7	179.4	177.4
413185000	1441067775	31.26456358784227	122.92313281679357	10.7	179.5	177.5
413185000	1441067776	31.26451442284605	122.92313278288225	10.7	179.6	177.6
413185000	1441067777	31.26446535619307	122.92313277393738	10.7	179.7	177.7
413185000	1441067778	31.264416213253998	122.92313280026883	10.7	179.8	177.8
413185000	1441067779	31.26436681939944	122.92313287218644	10.7	179.9	177.9
413185000	1441067780	31.264317	122.923133	10.7	180.0	178.0
413185000	1441067781	31.2642666375588	122.92313318797598	10.7	180.0	178.0
413185000	1441067782	31.264215843108957	122.92313341620739	10.7	180.0	178.0
413185000	1441067783	31.264164784816064	122.92313365874388	10.7	180.0	178.0
413185000	1441067784	31.26411363084578	122.92313388963517	10.7	180.0	178.0
413185000	1441067785	31.264062549363725	122.92313408293111	10.7	180.0	178.0
413185000	1441067786	31.264011708535516	122.92313421268155	10.7	180.0	178.0
413185000	1441067787	31.263961276526818	122.92313425293639	10.7	180.0	178.0
413185000	1441067788	31.263911421503266	122.92313417774562	10.7	180.0	178.0
413185000	1441067789	31.26386231163051	122.92313396115925	10.7	180.0	178.0
413185000	1441067790	31.263814115074197	122.92313357722733	10.7	180.0	178.0
413185000	1441067791	31.263766999999998	122.923133	10.7	180.0	178.0
413185000	1441067792	31.26372105853498	122.92313221143776	10.7	180.0909090909091	178.0
413185000	1441067793	31.263676078651788	122.92313122514246	10.7	180.1818181818182	178.0
413185000	1441067794	31.26363177228446	122.92313006262631	10.7	180.27272727272728	178.0
413185000	1441067795	31.263587851367017	122.92312874540146	10.7	180.36363636363635	178.0
413185000	1441067796	31.26354402783355	122.92312729498005	10.7	180.45454545454547	178.0
413185000	1441067797	31.263500013618028	122.92312573287417	10.7	180.54545454545456	178.0
413185000	1441067798	31.263455520654468	122.92312408059591	10.7	180.63636363636365	178.0
413185000	1441067799	31.263410260876892	122.92312235965734	10.7	180.72727272727275	178.0
413185000	1441067800	31.263363946219297	122.92312059157048	10.7	180.8181818181818	178.0
413185000	1441067801	31.263316288615673	122.92311879784737	10.7	180.90909090909093	178.0
413185000	1441067802	31.263266999999995	122.92311699999999	10.7	181.0	178.0
413185000	1441067803	31.263215902764372	122.92311521380202	10.7	181.0	178.0
413185000	1441067804	31.26316326113343	122.9231134320736	10.7	181.0	178.0
413185000	1441067805	31.263109449789887	122.92311164189664	10.7	181.0	178.0
413185000	1441067806	31.263054843416544	122.92310983035303	10.7	181.0	178.0
413185000	1441067807	31.262999816696162	122.92310798452455	10.7	181.0	178.0
413185000	1441067808	31.262944744311508	122.92310609149317	10.7	181.0	178.0
413185000	1441067809	31.262890000945387	122.92310413834069	10.7	181.0	178.0
413185000	1441067810	31.2628359612806	122.92310211214902	10.7	181.0	178.0
413185000	1441067811	31.262782999999995	122.9231	10.7	181.0	178.0
413185000	1441067812	31.26273137965783	122.9230978006667	10.7	181.0	178.0
413185000	1441067813	31.262680914294233	122.92309555968677	10.7	181.0	178.0
413185000	1441067814	31.26263130582076	122.92309333428899	10.7	181.0	178.0
413185000	1441067815	31.26258225614899	122.923091181702	10.7	181.0	178.0
413185000	1441067816	31.26253346719044	122.92308915915439	10.7	181.0	178.0
413185000	1441067817	31.26248464085667	122.92308732387461	10.7	181.0	178.0
413185000	1441067818	31.262435479059217	122.92308573309106	10.7	181.0	178.0
413185000	1441067819	31.26238568370961	122.92308444403201	10.7	181.0	178.0
413185000	1441067820	31.262334956719368	122.92308351392568	10.7	181.0	178.0
413185000	1441067821	31.26228300000001	122.92308300000002	10.7	181.0	178.0
413185000	1441067822	31.262229614410757	122.92308292718465	10.7	181.0	178.0
413185000	1441067823	31.262174996601676	122.92308319121595	10.7	181.0	178.0
413185000	1441067824	31.262119442170576	122.92308365553221	10.7	181.0	178.0
413185000	1441067825	31.262063246715254	122.92308418357207	10.7	181.0	178.0
413185000	1441067826	31.26200670583357	122.92308463877448	10.7	181.0	178.0
413185000	1441067827	31.26195011512336	122.92308488457869	10.7	181.0	178.0
413185000	1441067828	31.261893770182436	122.92308478442435	10.7	181.0	178.0
413185000	1441067829	31.26183796660869	122.92308420175138	10.7	181.0	178.0
413185000	1441067830	31.261783000000005	122.92308300000002	10.7	181.0	178.0
413185000	1441067831	31.261729104555666	122.92308108572077	10.7	181.0	178.0
413185000	1441067832	31.261676268880976	122.92307853790417	10.7	181.0	178.0
413185000	1441067833	31.26162442018267	122.92307547865049	10.7	181.0	178.0
413185000	1441067834	31.261573485667462	122.92307203005967	10.7	181.0	178.0
413185000	1441067835	31.26152339254212	122.92306831423143	10.7	181.0	178.0
413185000	1441067836	31.261474068013392	122.92306445326518	10.7	181.0	178.0
413185000	1441067837	31.26142543928803	122.9230605692601	10.7	181.0	178.0
413185000	1441067838	31.26137743357282	122.9230567843151	10.7	181.0	178.0
413185000	1441067839	31.261329978074542	122.92305322052893	10.7	181.0	178.0
413185000	1441067840	31.261283000000006	122.92305000000002	10.7	181.0	178.0
413185000	1441067841	31.26123642828896	122.92304721613941	10.7	181.08333333333334	178.0
413185000	1441067842	31.261190198813097	122.92304484760908	10.7	181.16666666666669	178.0
413185000	1441067843	31.261144249176997	122.923042844384	10.7	181.25000000000003	178.0
413185000	1441067844	31.261098516985275	122.92304115643907	10.7	181.33333333333334	178.0
413185000	1441067845	31.261052939842536	122.92303973374946	10.7	181.41666666666666	178.0
413185000	1441067846	31.261007455353347	122.92303852629034	10.7	181.5	178.0
413185000	1441067847	31.260962001122337	122.92303748403702	10.7	181.58333333333334	178.0
413185000	1441067848	31.260916514754072	122.92303655696493	10.7	181.66666666666669	178.0
413185000	1441067849	31.260870933853123	122.92303569504952	10.7	181.75	178.0
413185000	1441067850	31.26082519602408	122.92303484826643	10.7	181.83333333333334	178.0
413185000	1441067851	31.26077923887151	122.9230339665913	10.7	181.91666666666669	178.0
413185000	1441067852	31.260733	122.92303299999999	10.7	182.0	178.0
413185000	1441067853	31.260686408624338	122.92303190780996	10.7	182.0	178.0
413185000	1441067854	31.26063936040041	122.92303068670518	10.7	182.0	178.0
413185000	1441067855	31.260591742594265	122.92302934271113	10.7	182.0	178.0
413185000	1441067856	31.26054344247199	122.92302788185344	10.7	182.0	178.0
413185000	1441067857	31.260494347299684	122.92302631015755	10.7	182.0	178.0
413185000	1441067858	31.260444344343405	122.92302463364909	10.7	182.0	178.0
413185000	1441067859	31.260393320869234	122.92302285835358	10.7	182.0	178.0
413185000	1441067860	31.26034116414323	122.92302099029651	10.7	182.0	178.0
413185000	1441067861	31.26028776143146	122.92301903550349	10.7	182.0	178.0
413185000	1441067862	31.260233	122.92301700000002	10.7	182.0	178.0
413185000	1441067863	31.26017686581299	122.923014892676	10.7	181.875	178.0
413185000	1441067864	31.260119739627047	122.92301273387878	10.7	181.75	178.0
413185000	1441067865	31.260062100896906	122.92301054681995	10.7	181.625	178.0
413185000	1441067866	31.260004429077295	122.92300835471096	10.7	181.5	178.0
413185000	1441067867	31.259947203623025	122.92300618076322	10.7	181.37500000000003	178.0
413185000	1441067868	31.259890903988836	122.92300404818803	10.7	181.25000000000003	178.0
413185000	1441067869	31.259836009629552	122.92300198019659	10.7	181.125	178.0
413185000	1441067870	31.25978299999999	122.92299999999999	10.7	181.0	178.0
413185000	1441067871	31.25973222051267	122.92299812506123	10.7	181.0	178.0
413185000	1441067872	31.25968348041091	122.92299634985096	10.7	181.0	178.0
413185000	1441067873	31.259636454895634	122.92299466309191	10.7	181.0	178.0
413185000	1441067874	31.259590819167826	122.92299305350679	10.7	181.0	178.0
413185000	1441067875	31.25954624842842	122.92299150981837	10.7	181.0	178.0
413185000	1441067876	31.259502417878334	122.92299002074948	10.7	181.0	178.0
413185000	1441067877	31.259459002718522	122.92298857502298	10.7	181.0	178.0
413185000	1441067878	31.259415678149885	122.92298716136185	10.7	181.0	178.0
413185000	1441067879	31.259372119373317	122.92298576848897	10.7	181.0	178.0
413185000	1441067880	31.259328001589722	122.92298438512734	10.7	181.0	178.0
413185000	1441067881	31.259282999999993	122.922983	10.7	181.0	178.0
413185000	1441067882	31.25923687948598	122.92298159964386	10.7	181.11111111111111	178.0
413185000	1441067883	31.25918976365351	122.92298016185117	10.7	181.22222222222223	178.0
413185000	1441067884	31.259141865789346	122.92297866222808	10.7	181.33333333333334	178.0
413185000	1441067885	31.259093399180294	122.92297707638079	10.7	181.44444444444446	178.0
413185000	1441067886	31.259044577113148	122.9229753799155	10.7	181.55555555555557	178.0
413185000	1441067887	31.25899561287475	122.92297354843845	10.7	181.66666666666669	178.0
413185000	1441067888	31.258946719751872	122.92297155755597	10.7	181.77777777777777	178.0
413185000	1441067889	31.258898111031346	122.92296938287438	10.7	181.88888888888889	178.0
413185000	1441067890	31.258850000000002	122.92296700000001	10.7	182.0	178.0
413185000	1441067891	31.258802549966678	122.92296439115731	10.695454545454545	182.0	178.0
413185000	1441067892	31.258755724328516	122.92296156504285	10.69090909090909	182.0	178.0
413185000	1441067893	31.258709436504596	122.92295853697125	10.686363636363636	182.0	178.0
413185000	1441067894	31.258663599914087	122.922955322257	10.681818181818182	182.0	178.0
413185000	1441067895	31.25861812797612	122.92295193621467	10.677272727272726	182.0	178.0
413185000	1441067896	31.258572934109807	122.92294839415878	10.672727272727272	182.0	178.0
413185000	1441067897	31.258527931734264	122.92294471140383	10.668181818181818	182.0	178.0
413185000	1441067898	31.258483034268654	122.92294090326428	10.663636363636362	182.0	178.0
413185000	1441067899	31.25843815513208	122.92293698505459	10.659090909090908	182.0	178.0
413185000	1441067900	31.25839320774367	122.92293297208924	10.654545454545454	182.0	178.0
413185000	1441067901	31.258348105522558	122.92292887968263	10.649999999999999	182.0	178.0
413185000	1441067902	31.258302761887823	122.92292472314918	10.645454545454545	182.0	178.0
413185000	1441067903	31.258257090258663	122.92292051780326	10.64090909090909	182.0	178.0
413185000	1441067904	31.25821100405414	122.92291627895935	10.636363636363637	182.0	178.0
413185000	1441067905	31.258164416693393	122.92291202193174	10.631818181818181	182.0	178.0
413185000	1441067906	31.25811724159555	122.9229077620348	10.627272727272727	182.0	178.0
413185000	1441067907	31.25806939217972	122.92290351458293	10.622727272727273	182.0	178.0
413185000	1441067908	31.25802078186503	122.92289929489041	10.618181818181817	182.0	178.0
413185000	1441067909	31.257971324070603	122.92289511827158	10.613636363636363	182.0	178.0
413185000	1441067910	31.257920932215537	122.92289100004074	10.60909090909091	182.0	178.0
413185000	1441067911	31.257869519718973	122.92288695551214	10.604545454545454	182.0	178.0
413185000	1441067912	31.25781700000001	122.92288300000001	10.6	182.0	178.0
413185000	1441067913	31.25776334161998	122.92287914710872	10.6	182.0	178.0
413185000	1441067914	31.25770873370905	122.922875403603	10.6	182.0	178.0
413185000	1441067915	31.257653420539647	122.9228717745376	10.6	182.0	178.0
413185000	1441067916	31.257597646384163	122.92286826496726	10.6	182.0	178.0
413185000	1441067917	31.257541655515055	122.92286487994664	10.6	182.0	178.0
413185000	1441067918	31.2574856922047	122.92286162453038	10.6	182.0	178.0
413185000	1441067919	31.257430000725577	122.92285850377309	10.6	182.0	178.0
413185000	1441067920	31.257374825350112	122.92285552272925	10.6	182.0	178.0
413185000	1441067921	31.25732041035076	122.92285268645341	10.6	182.0	178.0
413185000	1441067922	31.257266999999995	122.92285000000001	10.6	182.0	178.0
413185000	1441067923	31.257214763966285	122.92284746547718	10.6	182.0	178.0
413185000	1441067924	31.257163573502233	122.92284507320774	10.6	182.0	178.0
413185000	1441067925	31.257113225256372	122.92284281056816	10.6	182.0	178.0
413185000	1441067926	31.257063515877302	122.922840664935	10.6	182.0	178.0
413185000	1441067927	31.257014242013586	122.92283862368492	10.6	182.0	178.0
413185000	1441067928	31.25696520031377	122.9228366741946	10.6	182.0	178.0
413185000	1441067929	31.256916187426395	122.92283480384071	10.6	182.0	178.0
413185000	1441067930	31.256866999999993	122.922833	10.6	182.0	178.0
413185000	1441067931	31.25681748031783	122.92283125235026	10.6	182.0	178.0
413185000	1441067932	31.256767653201926	122.92282955977322	10.6	182.0	178.0
413185000	1441067933	31.256717589108963	122.92282792345164	10.6	182.0	178.0
413185000	1441067934	31.256667358495708	122.92282634456821	10.6	182.0	178.0
413185000	1441067935	31.256617031818895	122.92282482430566	10.6	182.0	178.0
413185000	1441067936	31.25656667953522	122.9228233638467	10.6	182.0	178.0
413185000	1441067937	31.25651637210144	122.92282196437405	10.6	182.0	178.0
413185000	1441067938	31.2564661799743	122.92282062707034	10.6	182.0	178.0
413185000	1441067939	31.25641617361051	122.92281935311833	10.6	182.0	178.0
413185000	1441067940	31.25636642346684	122.92281814370065	10.6	182.0	178.0
413185000	1441067941	31.256317	122.92281700000001	10.6	182.0	178.0
413185000	1441067942	31.25626795583196	122.92281592140004	10.6	182.0	178.0
413185000	1441067943	31.256219272245527	122.92281490008843	10.6	182.0	178.0
413185000	1441067944	31.25617091268872	122.92281392645368	10.6	182.0	178.0
413185000	1441067945	31.25612284060952	122.92281299088457	10.6	182.0	178.0
413185000	1441067946	31.256075019455952	122.92281208376968	10.6	182.0	178.0
413185000	1441067947	31.25602741267602	122.92281119549774	10.6	182.0	178.0
413185000	1441067948	31.255979983717744	122.92281031645743	10.6	182.0	178.0
413185000	1441067949	31.2559326960291	122.92280943703753	10.6	182.0	178.0
413185000	1441067950	31.25588551305811	122.92280854762673	10.6	182.0	178.0
413185000	1441067951	31.255838398252767	122.92280763861385	10.6	182.0	178.0
413185000	1441067952	31.255791315061078	122.92280670038764	10.6	182.0	178.0
413185000	1441067953	31.255744226931036	122.92280572333695	10.6	182.0	178.0
413185000	1441067954	31.25569709731064	122.9228046978506	10.6	182.0	178.0
413185000	1441067955	31.255649889647877	122.92280361431744	10.6	182.0	178.0
413185000	1441067956	31.255602567390763	122.92280246312635	10.6	182.0	178.0
413185000	1441067957	31.25555509398726	122.92280123466621	10.6	182.0	178.0
413185000	1441067958	31.25550743288539	122.92279991932595	10.6	182.0	178.0
413185000	1441067959	31.25545954753313	122.9227985074945	10.6	182.0	178.0
413185000	1441067960	31.255411401378474	122.92279698956087	10.6	182.0	178.0
413185000	1441067961	31.255362957869387	122.92279535591396	10.6	182.0	178.0
413185000	1441067962	31.255314180453876	122.92279359694282	10.6	182.0	178.0
413185000	1441067963	31.25526503257991	122.92279170303651	10.6	182.0	178.0
413185000	1441067964	31.25521547769549	122.92278966458404	10.6	182.0	178.0
413185000	1441067965	31.255165479248575	122.92278747197456	10.6	182.0	178.0
413185000	1441067966	31.255115000687134	122.92278511559711	10.6	182.0	178.0
413185000	1441067967	31.255064005459158	122.92278258584089	10.6	182.0	178.0
413185000	1441067968	31.255012457012604	122.92277987309504	10.6	182.0	178.0
413185000	1441067969	31.254960318795455	122.92277696774877	10.6	182.0	178.0
413185000	1441067970	31.25490755425565	122.92277386019133	10.6	182.0	178.0
413185000	1441067971	31.254854126841185	122.92277054081195	10.6	182.0	178.0
413185000	1441067972	31.254799999999992	122.922767	10.6	182.0	178.0
413185000	1441067973	31.254745170989175	122.92276324106324	10.6	182.0	178.0
413185000	1441067974	31.25468977230234	122.92275931898341	10.6	182.0	178.0
413185000	1441067975	31.254633970242246	122.92275530166059	10.6	182.0	178.0
413185000	1441067976	31.254577931111694	122.92275125699464	10.6	182.0	178.0
413185000	1441067977	31.254521821213455	122.92274725288523	10.6	182.0	178.0
413185000	1441067978	31.254465806850344	122.92274335723182	10.6	182.0	178.0
413185000	1441067979	31.254410054325177	122.92273963793377	10.6	182.0	178.0
413185000	1441067980	31.254354729940772	122.92273616289019	10.6	182.0	178.0
413185000	1441067981	31.254300000000008	122.92273300000001	10.6	182.0	178.0
413185000	1441067982	31.2542460148654	122.92273019962538	10.6	182.0	178.0
413185000	1441067983	31.254192861138456	122.92272774198189	10.6	182.0	178.0
413185000	1441067984	31.25414060948027	122.9227255897486	10.6	182.0	178.0
413185000	1441067985	31.254089330552034	122.9227237056046	10.6	182.0	178.0
413185000	1441067986	31.25403909501487	122.92272205222912	10.6	182.0	178.0
413185000	1441067987	31.25398997352994	122.9227205923015	10.6	182.0	178.0
413185000	1441067988	31.25394203675838	122.9227192885011	10.6	182.0	178.0
413185000	1441067989	31.253895355361355	122.9227181035074	10.6	182.0	178.0
413185000	1441067990	31.253849999999996	122.92271700000002	10.6	182.0	178.0
413185000	1441067991	31.253805972350893	122.92271594098465	10.6	182.0	178.0
413185000	1441067992	31.25376299815232	122.92271489077157	10.6	182.0	178.0
413185000	1441067993	31.253720734158033	122.92271381399725	10.6	182.0	178.0
413185000	1441067994	31.25367883712171	122.92271267529824	10.6	182.0	178.0
413185000	1441067995	31.253636963797064	122.92271143931116	10.6	182.0	178.0
413185000	1441067996	31.253594770937774	122.92271007067268	10.6	182.0	178.0
413185000	1441067997	31.25355191529751	122.92270853401956	10.6	182.0	178.0
413185000	1441067998	31.25350805362996	122.92270679398874	10.6	182.0	178.0
413185000	1441067999	31.253462842688773	122.92270481521712	10.6	182.0	178.0
413185000	1441068000	31.253415939227576	122.9227025623418	10.6	182.0	178.0
413185000	1441068001	31.253367	122.9227	10.6	182.0	178.0
413185000	1441068002	31.253315803430674	122.9226971063022	10.6	182.0	178.0
413185000	1441068003	31.253262614628433	122.92269391325155	10.6	182.0	178.0
413185000	1441068004	31.253207820373095	122.92269046632427	10.6	182.0	178.0
413185000	1441068005	31.253151807444556	122.92268681099638	10.6	182.0	178.0
413185000	1441068006	31.253094962622658	122.92268299274384	10.6	182.0	178.0
413185000	1441068007	31.25303767268734	122.92267905704243	10.6	182.0	178.0
413185000	1441068008	31.2529803244185	122.92267504936774	10.6	182.0	178.0
413185000	1441068009	31.252923304596063	122.92267101519515	10.6	182.0	178.0
413185000	1441068010	31.252867	122.922667	10.6	182.0	178.0
413185000	1441068011	31.25281172342396	122.92266304151633	10.6	182.03125	178.0
413185000	1441068012	31.252757491716316	122.9226591465142	10.6	182.0625	178.0
413185000	1441068013	31.25270424773911	122.92265531402268	10.6	182.09375	178.0
413185000	1441068014	31.252651934354425	122.92265154307087	10.6	182.125	178.0
413185000	1441068015	31.25260049442429	122.92264783268784	10.6	182.15625	178.0
413185000	1441068016	31.25254987081075	122.92264418190273	10.6	182.1875	178.0
413185000	1441068017	31.25250000637585	122.92264058974463	10.6	182.21875	178.0
413185000	1441068018	31.252450843981638	122.92263705524267	10.6	182.25	178.0
413185000	1441068019	31.25240232649015	122.92263357742605	10.6	182.28125	178.0
413185000	1441068020	31.252354396763412	122.92263015532392	10.6	182.3125	178.0
413185000	1441068021	31.252306997663478	122.92262678796544	10.6	182.34375	178.0
413185000	1441068022	31.252260072052376	122.92262347437979	10.6	182.375	178.0
413185000	1441068023	31.25221356279213	122.92262021359618	10.6	182.40625	178.0
413185000	1441068024	31.252167412744775	122.92261700464381	10.6	182.4375	178.0
413185000	1441068025	31.25212156477234	122.92261384655193	10.6	182.46875	178.0
413185000	1441068026	31.252075961736864	122.92261073834972	10.6	182.5	178.0
413185000	1441068027	31.252030546500336	122.92260767906643	10.6	182.53125	178.0
413185000	1441068028	31.251985261924805	122.92260466773135	10.6	182.5625	178.0
413185000	1441068029	31.251940050872285	122.92260170337373	10.6	182.59374999999997	178.0
413185000	1441068030	31.25189485620481	122.92259878502281	10.6	182.625	178.0
413185000	1441068031	31.25184962078437	122.92259591170787	10.6	182.65625	178.0
413185000	1441068032	31.251804287473004	122.9225930824582	10.6	182.6875	178.0
413185000	1441068033	31.251758799132723	122.92259029630311	10.6	182.71875	178.0
413185000	1441068034	31.251713098625515	122.9225875522719	10.6	182.74999999999997	178.0
413185000	1441068035	31.25166712881341	122.92258484939384	10.6	182.78124999999997	178.0
413185000	1441068036	31.25162083255842	122.92258218669829	10.6	182.8125	178.0
413185000	1441068037	31.251574152722544	122.92257956321458	10.6	182.84375	178.0
413185000	1441068038	31.25152703216779	122.92257697797199	10.6	182.875	178.0
413185000	1441068039	31.25147941375615	122.92257442999991	10.6	182.90625	178.0
413185000	1441068040	31.25143124034964	122.92257191832763	10.6	182.93749999999997	178.0
413185000	1441068041	31.25138245481026	122.92256944198455	10.6	182.96875	178.0
413185000	1441068042	31.251333	122.92256700000002	10.6	183.0	178.0
413185000	1441068043	31.251282838753465	122.92256459101009	10.6	183.0	178.0
413185000	1441068044	31.251232013795764	122.92256221207778	10.6	183.0	178.0
413185000	1441068045	31.2511805878246	122.92255985987273	10.6	183.0	178.0
413185000	1441068046	31.251128623537653	122.9225575310647	10.6	183.0	178.0
413185000	1441068047	31.251076183632684	122.92255522232333	10.6	183.0	178.0
413185000	1441068048	31.25102333080737	122.92255293031837	10.6	183.0	178.0
413185000	1441068049	31.250970127759437	122.92255065171946	10.6	183.0	178.0
413185000	1441068050	31.2509166371866	122.92254838319637	10.6	183.0	178.0
413185000	1441068051	31.250862921786585	122.92254612141872	10.6	183.0	178.0
413185000	1441068052	31.250809044257103	122.92254386305628	10.6	183.0	178.0
413185000	1441068053	31.250755067295874	122.92254160477871	10.6	183.0	178.0
413185000	1441068054	31.250701053600622	122.92253934325576	10.6	183.0	178.0
413185000	1441068055	31.25064706586909	122.92253707515708	10.6	183.0	178.0
413185000	1441068056	31.250593166798986	122.92253479715245	10.6	183.0	178.0
413185000	1441068057	31.25053941908805	122.92253250591155	10.6	183.0	178.0
413185000	1441068058	31.250485885434	122.92253019810407	10.6	183.0	178.0
413185000	1441068059	31.250432628534593	122.92252787039973	10.6	183.0	178.0
413185000	1441068060	31.25037971108754	122.9225255194683	10.6	183.0	178.0
413185000	1441068061	31.2503271957906	122.92252314197944	10.6	183.0	178.0
413185000	1441068062	31.25027514534149	122.9225207346029	10.6	183.0	178.0
413185000	1441068063	31.250223622437968	122.92251829400841	10.6	183.0	178.0
413185000	1441068064	31.250172689777756	122.92251581686563	10.6	183.0	178.0
413185000	1441068065	31.250122410058605	122.92251329984435	10.6	183.0	178.0
413185000	1441068066	31.250072845978266	122.92251073961424	10.6	183.0	178.0
413185000	1441068067	31.250024060234498	122.92250813284505	10.6	183.0	178.0
413185000	1441068068	31.249976115525033	122.92250547620645	10.6	183.0	178.0
413185000	1441068069	31.249929074547616	122.92250276636823	10.6	183.0	178.0
413185000	1441068070	31.249882999999997	122.9225	10.6	183.0	178.0
413185000	1441068071	31.2498378994243	122.92249717713841	10.6	183.0	178.0
413185000	1441068072	31.24979355974013	122.92249431128764	10.6	183.0	178.0
413185000	1441068073	31.249749712711438	122.92249141931865	10.6	183.0	178.0
413185000	1441068074	31.249706090102173	122.92248851810251	10.6	183.0	178.0
413185000	1441068075	31.24966242367627	122.92248562451027	10.6	183.0	178.0
413185000	1441068076	31.2496184451977	122.92248275541296	10.6	183.0	178.0
413185000	1441068077	31.249573886430397	122.9224799276816	10.6	183.0	178.0
413185000	1441068078	31.249528479138274	122.92247715818722	10.6	183.0	178.0
413185000	1441068079	31.24948195508525	122.92247446380085	10.6	183.0	178.0
413185000	1441068080	31.24943404603527	122.92247186139353	10.6	183.0	178.0
413185000	1441068081	31.249384483752213	122.92246936783624	10.6	183.0	178.0
413185000	1441068082	31.249333	122.922467	10.6	183.0	178.0
413185000	1441068083	31.249279450041016	122.92246476575616	10.6	182.875	178.0
413185000	1441068084	31.249224183131727	122.92246263697776	10.6	182.74999999999997	178.0
413185000	1441068085	31.249167672027145	122.9224605765383	10.6	182.625	178.0
413185000	1441068086	31.24911038948224	122.92245854731128	10.6	182.5	178.0
413185000	1441068087	31.249052808252042	122.9224565121703	10.6	182.375	178.0
413185000	1441068088	31.248995401091577	122.92245443398897	10.6	182.25	178.0
413185000	1441068089	31.248938640755863	122.92245227564098	10.6	182.125	178.0
413185000	1441068090	31.248882999999996	122.92245000000001	10.6	182.0	178.0
413185000	1441068091	31.2488288538691	122.92244757774714	10.6	182.0	178.0
413185000	1441068092	31.24877618656866	122.92244501079254	10.6	182.0	178.0
413185000	1441068093	31.24872488459422	122.92244230885375	10.6	182.0	178.0
413185000	1441068094	31.248674834441353	122.9224394816481	10.6	182.0	178.0
413185000	1441068095	31.248625922605562	122.92243653889308	10.6	182.0	178.0
413185000	1441068096	31.24857803558242	122.92243349030608	10.6	182.0	178.0
413185000	1441068097	31.248531059867457	122.92243034560452	10.6	182.0	178.0
413185000	1441068098	31.248484881956198	122.92242711450577	10.6	182.0	178.0
413185000	1441068099	31.24843938834418	122.92242380672717	10.6	182.0	178.0
413185000	1441068100	31.248394465526943	122.92242043198613	10.6	182.0	178.0
413185000	1441068101	31.248350000000006	122.922417	10.6	182.0	178.0
413185000	1441068102	31.248305872734164	122.92241352181668	10.6	182.0	178.0
413185000	1441068103	31.248261942601413	122.92241001380613	10.6	182.0	178.0
413185000	1441068104	31.248218062948983	122.92240649366889	10.6	182.0	178.0
413185000	1441068105	31.24817408712414	122.92240297910543	10.6	182.0	178.0
413185000	1441068106	31.248129868474123	122.92239948781621	10.6	182.0	178.0
413185000	1441068107	31.248085260346187	122.92239603750174	10.6	182.0	178.0
413185000	1441068108	31.248040116087562	122.92239264586244	10.6	182.0	178.0
413185000	1441068109	31.247994289045497	122.92238933059878	10.6	182.0	178.0
413185000	1441068110	31.247947632567236	122.92238610941116	10.6	182.0	178.0
413185000	1441068111	31.2479	122.922383	10.6	182.0	178.0
413185000	1441068112	31.24785128879716	122.92238001486078	10.6	182.0	178.0
413185000	1441068113	31.247801572836515	122.92237714566947	10.6	182.0	178.0
413185000	1441068114	31.247750970101983	122.9223743788972	10.6	182.0	178.0
413185000	1441068115	31.247699598577523	122.92237170101504	10.6	182.0	178.0
413185000	1441068116	31.247647576247058	122.92236909849416	10.6	182.0	178.0
413185000	1441068117	31.247595021094522	122.92236655780563	10.6	182.0	178.0
413185000	1441068118	31.247542051103864	122.92236406542067	10.6	182.0	178.0
413185000	1441068119	31.247488784259023	122.9223616078104	10.6	182.0	178.0
413185000	1441068120	31.24743533854394	122.92235917144602	10.6	182.0	178.0
413185000	1441068121	31.24738183194257	122.92235674279874	10.6	182.0	178.0
413185000	1441068122	31.247328382438848	122.92235430833978	10.6	182.0	178.0
413185000	1441068123	31.247275108016755	122.92235185454037	10.6	182.0	178.0
413185000	1441068124	31.247222126660226	122.92234936787177	10.6	182.0	178.0
413185000	1441068125	31.247169556353235	122.92234683480528	10.6	182.0	178.0
413185000	1441068126	31.247117515079726	122.92234424181214	10.6	182.0	178.0
413185000	1441068127	31.247066120823686	122.92234157536375	10.6	182.0	178.0
413185000	1441068128	31.247015491569062	122.92233882193135	10.6	182.0	178.0
413185000	1441068129	31.24696574529985	122.92233596798633	10.6	182.0	178.0
413185000	1441068130	31.246917000000007	122.922333	10.6	182.0	178.0
413185000	1441068131	31.246869325863038	122.92232991274112	10.6	182.0	178.0
413185000	1441068132	31.246822601920655	122.92232673416781	10.6	182.0	178.0
413185000	1441068133	31.246776659414113	122.92232350053561	10.6	182.0	178.0
413185000	1441068134	31.24673132958462	122.92232024809994	10.6	182.0	178.0
413185000	1441068135	31.246686443673436	122.92231701311617	10.6	182.0	178.0
413185000	1441068136	31.246641832921814	122.92231383183967	10.6	182.0	178.0
413185000	1441068137	31.24659732857095	122.92231074052573	10.6	182.0	178.0
413185000	1441068138	31.246552761862098	122.92230777542964	10.6	182.0	178.0
413185000	1441068139	31.24650796403652	122.92230497280656	10.6	182.0	178.0
413185000	1441068140	31.246462766335398	122.92230236891163	10.6	182.0	178.0
413185000	1441068141	31.24641699999999	122.92229999999999	10.6	182.0	178.0
413185000	1441068142	31.24637053924925	122.92229788554182	10.6	182.0	177.88888888888889
413185000	1441068143	31.246323430212975	122.922295977868	10.6	182.0	177.77777777777777
413185000	1441068144	31.246275761998778	122.92229421252459	10.6	182.0	177.66666666666666
413185000	1441068145	31.246227623714184	122.92229252505781	10.6	182.0	177.55555555555554
413185000	1441068146	31.24617910446677	122.92229085101403	10.6	182.0	177.44444444444446
413185000	1441068147	31.246130293364082	122.92228912593968	10.6	182.0	177.33333333333334
413185000	1441068148	31.246081279513692	122.9222872853814	10.6	182.0	177.22222222222223
413185000	1441068149	31.246032152023155	122.9222852648859	10.6	182.0	177.11111111111111
413185000	1441068150	31.245982999999995	122.92228300000001	10.6	182.0	177.0
413185000	1441068151	31.245933887613134	122.92228044616337	10.6	182.0	177.0
413185000	1441068152	31.245884779276818	122.92227763838623	10.6	182.0	177.0
413185000	1441068153	31.245835614466678	122.92227463157141	10.6	182.0	177.0
413185000	1441068154	31.245786332658284	122.92227148062165	10.6	182.0	177.0
413185000	1441068155	31.24573687332725	122.92226824043952	10.6	182.0	177.0
413185000	1441068156	31.24568717594918	122.92226496592754	10.6	182.0	177.0
413185000	1441068157	31.245637179999697	122.92226171198813	10.6	182.0	177.0
413185000	1441068158	31.245586824954422	122.92225853352353	10.6	182.0	177.0
413185000	1441068159	31.24553605028897	122.92225548543595	10.6	182.0	177.0
413185000	1441068160	31.24548479547894	122.92225262262745	10.6	182.0	177.0
413185000	1441068161	31.24543299999999	122.92225	10.6	182.0	177.0
413185000	1441068162	31.245380627300186	122.92224765426154	10.6	182.0	177.0
413185000	1441068163	31.245327736717574	122.92224554934465	10.6	182.0	177.0
413185000	1441068164	31.245274411562605	122.92224363098804	10.6	182.0	177.0
413185000	1441068165	31.24522073514575	122.92224184493062	10.6	182.0	177.0
413185000	1441068166	31.2451667907775	122.92224013691137	10.6	182.0	177.0
413185000	1441068167	31.245112661768317	122.9222384526694	10.6	182.0	177.0
413185000	1441068168	31.245058431428696	122.92223673794395	10.6	182.0	177.0
413185000	1441068169	31.245004183069103	122.92223493847433	10.6	182.0	177.0
413185000	1441068170	31.244949999999996	122.92223300000002	10.6	182.0	177.0
413185000	1441068171	31.24489596036341	122.9222308809508	10.6	182.0	177.0
413185000	1441068172	31.244842121627446	122.92222859051742	10.6	182.0	177.0
413185000	1441068173	31.24478853609174	122.92222615058083	10.6	182.0	177.0
413185000	1441068174	31.244735256055968	122.9222235830218	10.6	182.0	177.0
413185000	1441068175	31.24468233381976	122.92222090972122	10.6	182.0	177.0
413185000	1441068176	31.244629821682782	122.9222181525598	10.6	182.0	177.0
413185000	1441068177	31.244577771944716	122.92221533341821	10.6	182.0	177.0
413185000	1441068178	31.244526236905184	122.92221247417707	10.6	182.0	177.0
413185000	1441068179	31.24447526886389	122.92220959671701	10.6	182.0	177.0
413185000	1441068180	31.244424920120476	122.92220672291853	10.6	182.0	177.0
413185000	1441068181	31.244375242974627	122.9222038746621	10.6	182.0	177.0
413185000	1441068182	31.244326289726022	122.92220107382812	10.6	182.0	177.0
413185000	1441068183	31.244278112674333	122.92219834229697	10.6	182.0	177.0
413185000	1441068184	31.244230764119248	122.922195701949	10.6	182.0	177.0
413185000	1441068185	31.244184296360466	122.92219317466441	10.6	182.0	177.0
413185000	1441068186	31.244138761697656	122.92219078232353	10.6	182.0	177.0
413185000	1441068187	31.244094212430497	122.92218854680652	10.6	182.0	177.0
413185000	1441068188	31.244050700858715	122.9221864899935	10.6	182.0	177.0
413185000	1441068189	31.244008279281985	122.92218463376466	10.6	182.0	177.0
413185000	1441068190	31.243966999999994	122.92218300000002	10.6	182.0	177.0
413185000	1441068191	31.243926850491224	122.92218159632802	10.59090909090909	182.0	177.0
413185000	1441068192	31.2438875589492	122.92218037337031	10.581818181818182	182.0	177.0
413185000	1441068193	31.243848788746234	122.92217926749697	10.572727272727272	182.0	177.0
413185000	1441068194	31.243810203254586	122.92217821507825	10.563636363636363	182.0	177.0
413185000	1441068195	31.243771465846553	122.92217715248444	10.554545454545455	182.0	177.0
413185000	1441068196	31.24373223989438	122.92217601608604	10.545454545454545	182.0	177.0
413185000	1441068197	31.243692188770332	122.92217474225362	10.536363636363637	182.0	177.0
413185000	1441068198	31.243650975846645	122.92217326735786	10.527272727272727	182.0	177.0
413185000	1441068199	31.24360826449556	122.92217152776963	10.518181818181818	182.0	177.0
413185000	1441068200	31.243563718089277	122.92216945985996	10.50909090909091	182.0	177.0
413185000	1441068201	31.243517000000004	122.922167	10.5	182.0	177.0
413185000	1441068202	31.24346789668926	122.92216410688663	10.511111111111111	182.0	177.11111111111111
413185000	1441068203	31.243416686975905	122.9221608285185	10.522222222222222	182.0	177.22222222222223
413185000	1441068204	31.243363772768106	122.92215723521959	10.533333333333333	182.0	177.33333333333334
413185000	1441068205	31.243309555974108	122.92215339731378	10.544444444444444	182.0	177.44444444444446
413185000	1441068206	31.243254438502145	122.92214938512467	10.555555555555555	182.0	177.55555555555554
413185000	1441068207	31.243198822260453	122.92214526897567	10.566666666666666	182.0	177.66666666666666
413185000	1441068208	31.243143109157337	122.92214111918997	10.577777777777778	182.0	177.77777777777777
413185000	1441068209	31.243087701101082	122.9221370060905	10.588888888888889	182.0	177.88888888888889
413185000	1441068210	31.243032999999986	122.922133	10.6	182.0	178.0
413185000	1441068211	31.24297932519843	122.92212915913893	10.59090909090909	182.0	178.0
413185000	1441068212	31.24292666578459	122.92212549331944	10.581818181818182	182.0	178.0
413185000	1441068213	31.24287492828268	122.92212200025173	10.572727272727272	182.0	178.0
413185000	1441068214	31.242824019216904	122.92211867764594	10.563636363636363	182.0	178.0
413185000	1441068215	31.24277384511145	122.9221155232123	10.554545454545455	182.0	178.0
413185000	1441068216	31.242724312490527	122.92211253466103	10.545454545454545	182.0	178.0
413185000	1441068217	31.242675327878306	122.92210970970238	10.536363636363637	182.0	178.0
413185000	1441068218	31.242626797798955	122.92210704604668	10.527272727272727	182.0	178.0
413185000	1441068219	31.24257862877668	122.92210454140415	10.518181818181818	182.0	178.0
413185000	1441068220	31.242530727335637	122.92210219348516	10.50909090909091	182.0	178.0
413185000	1441068221	31.242483	122.9221	10.5	182.0	178.0
413185000	1441068222	31.242435358556182	122.92209795560375	10.5	182.0	178.0
413185000	1441068223	31.24238773583957	122.92209604273022	10.5	182.0	178.0
413185000	1441068224	31.24234006994777	122.92209424075801	10.5	182.0	178.0
413185000	1441068225	31.242292298978427	122.92209252906576	10.5	182.0	178.0
413185000	1441068226	31.24224436102914	122.92209088703213	10.5	182.0	178.0
413185000	1441068227	31.242196194197522	122.92208929403584	10.5	182.0	178.0
413185000	1441068228	31.2421477365812	122.92208772945565	10.5	182.0	178.0
413185000	1441068229	31.242098926277773	122.92208617267038	10.5	182.0	178.0
413185000	1441068230	31.242049701384836	122.92208460305885	10.5	182.0	178.0
413185000	1441068231	31.242000000000004	122.922083	10.5	182.0	178.0
413185000	1441068232	31.24194977978493	122.92208134742725	10.5	182.0	178.0
413185000	1441068233	31.24189907665759	122.92207964749194	10.5	182.0	178.0
413185000	1441068234	31.241847946099988	122.92207790689993	10.5	182.0	178.0
413185000	1441068235	31.241796443594122	122.922076132357	10.5	182.0	178.0
413185000	1441068236	31.241744624622083	122.92207433056899	10.5	182.0	178.0
413185000	1441068237	31.241692544665842	122.92207250824161	10.5	182.0	178.0
413185000	1441068238	31.241640259207447	122.92207067208065	10.5	182.0	178.0
413185000	1441068239	31.241587823728924	122.92206882879186	10.5	182.0	178.0
413185000	1441068240	31.241535293712307	122.92206698508095	10.5	182.0	178.0
413185000	1441068241	31.241482724639646	122.9220651476536	10.5	182.0	178.0
413185000	1441068242	31.241430171992942	122.92206332321553	10.5	182.0	178.0
413185000	1441068243	31.241377691254282	122.92206151847236	10.5	182.0	178.0
413185000	1441068244	31.241325337905675	122.9220597401298	10.5	182.0	178.0
413185000	1441068245	31.24127316742919	122.92205799489338	10.5	182.0	178.0
413185000	1441068246	31.241221235306845	122.9220562894688	10.5	182.0	178.0
413185000	1441068247	31.241169597020694	122.9220546305616	10.5	182.0	178.0
413185000	1441068248	31.241118308052812	122.92205302487737	10.5	182.0	178.0
413185000	1441068249	31.24106742388523	122.92205147912166	10.5	182.0	178.0
413185000	1441068250	31.241017	122.92205	10.5	182.0	178.0
413185000	1441068251	31.240967074596465	122.92204858686902	10.5	182.0	178.0
413185000	1441068252	31.240917616743022	122.9220472096898	10.5	182.0	178.0
413185000	1441068253	31.240868578225356	122.92204583107447	10.5	182.0	178.0
413185000	1441068254	31.24081991082914	122.92204441363539	10.5	182.0	178.0
413185000	1441068255	31.24077156634007	122.9220429199849	10.5	182.0	178.0
413185000	1441068256	31.240723496543794	122.92204131273546	10.5	182.0	178.0
413185000	1441068257	31.240675653225992	122.92203955449962	10.5	182.0	178.0
413185000	1441068258	31.240627988172317	122.92203760788998	10.5	182.0	178.0
413185000	1441068259	31.240580453168434	122.92203543551918	10.5	182.0	178.0
413185000	1441068260	31.240532999999992	122.92203300000001	10.5	182.0	178.0
413185000	1441068261	31.240485578090553	122.92203027799884	10.5	182.1	178.0
413185000	1441068262	31.2404381274152	122.92202730239634	10.5	182.2	178.0
413185000	1441068263	31.240390585586933	122.92202412012652	10.5	182.3	178.0
413185000	1441068264	31.240342890218763	122.92202077812345	10.5	182.4	178.0
413185000	1441068265	31.240294978923686	122.92201732332101	10.5	182.5	178.0
413185000	1441068266	31.240246789314714	122.92201380265308	10.5	182.6	178.0
413185000	1441068267	31.240198259004842	122.92201026305337	10.5	182.7	178.0
413185000	1441068268	31.2401493256071	122.92200675145558	10.5	182.8	178.0
413185000	1441068269	31.24009992673447	122.9220033147933	10.5	182.9	178.0
413185000	1441068270	31.240050000000004	122.92200000000001	10.5	183.0	178.0
413185000	1441068271	31.239999521991628	122.9219968404827	10.5	183.0	178.0
413185000	1441068272	31.239948625197037	122.92199381554298	10.5	183.0	178.0
413185000	1441068273	31.239897481078877	122.92199089095595	10.5	183.0	178.0
413185000	1441068274	31.239846261099736	122.92198803249694	10.5	183.0	178.0
413185000	1441068275	31.239795136722275	122.92198520594123	10.5	183.0	178.0
413185000	1441068276	31.2397442794091	122.92198237706418	10.5	183.0	178.0
413185000	1441068277	31.239693860622875	122.9219795116412	10.5	183.0	178.0
413185000	1441068278	31.239644051826197	122.92197657544774	10.5	183.0	178.0
413185000	1441068279	31.23959502448174	122.92197353425935	10.5	183.0	178.0
413185000	1441068280	31.239546950052123	122.92197035385158	10.5	183.0	178.0
413185000	1441068281	31.239500000000003	122.92196700000001	10.5	183.0	178.0
413185000	1441068282	31.239454282725976	122.92196345508759	10.5	183.0	178.0
413185000	1441068283	31.239409654382587	122.92195976792655	10.5	183.0	178.0
413185000	1441068284	31.239365908060346	122.92195600393629	10.5	183.0	178.0
413185000	1441068285	31.23932283684977	122.92195222853618	10.5	183.0	178.0
413185000	1441068286	31.23928023384136	122.92194850714546	10.5	183.0	178.0
413185000	1441068287	31.239237892125654	122.92194490518324	10.5	183.0	178.0
413185000	1441068288	31.239195604793128	122.92194148806864	10.5	183.0	178.0
413185000	1441068289	31.239153164934343	122.92193832122067	10.5	183.0	178.0
413185000	1441068290	31.239110365639785	122.92193547005817	10.5	183.0	178.0
413185000	1441068291	31.239067	122.921933	10.5	183.0	178.0
413185000	1441068292	31.23902288743094	122.92193094981249	10.5	183.0	178.0
413185000	1441068293	31.23897795265052	122.92192925165274	10.5	183.0	178.0
413185000	1441068294	31.238932146702098	122.92192781102564	10.5	183.0	178.0
413185000	1441068295	31.238885420629007	122.92192653343629	10.5	183.0	178.0
413185000	1441068296	31.238837725474642	122.9219253243899	10.5	183.0	178.0
413185000	1441068297	31.238789012282304	122.92192408939192	10.5	183.0	178.0
413185000	1441068298	31.23873923209535	122.92192273394801	10.5	183.0	178.0
413185000	1441068299	31.238688335957093	122.92192116356397	10.5	183.0	178.0
413185000	1441068300	31.238636274910874	122.92191928374585	10.5	183.0	178.0
413185000	1441068301	31.23858299999999	122.92191699999998	10.5	183.0	178.0
413185000	1441068302	31.238528520122312	122.9219142457093	10.5	183.0	178.0
413185000	1441068303	31.23847307559381	122.92191106576252	10.5	183.0	178.0
413185000	1441068304	31.238416964585056	122.92190753292465	10.5	183.0	178.0
413185000	1441068305	31.238360485266597	122.92190371996057	10.5	183.0	178.0
413185000	1441068306	31.238303935809036	122.92189969963485	10.5	183.0	178.0
413185000	1441068307	31.23824761438297	122.92189554471187	10.5	183.0	178.0
413185000	1441068308	31.23819181915902	122.92189132795583	10.5	183.0	178.0
413185000	1441068309	31.238136848307803	122.92188712213063	10.5	183.0	178.0
413185000	1441068310	31.238083	122.92188300000001	10.5	183.0	178.0
413185000	1441068311	31.23803050566242	122.92187902017882	10.5	183.0	178.0
413185000	1441068312	31.237979329746533	122.92187518468728	10.5	183.0	178.0
413185000	1441068313	31.23792936995992	122.92187148139688	10.5	183.0	178.0
413185000	1441068314	31.237880524010148	122.9218678981793	10.5	183.0	178.0
413185000	1441068315	31.237832689604836	122.92186442290615	10.5	183.0	178.0
413185000	1441068316	31.237785764451544	122.92186104344917	10.5	183.0	178.0
413185000	1441068317	31.237739646257836	122.92185774768012	10.5	183.0	178.0
413185000	1441068318	31.237694232731293	122.92185452347074	10.5	183.0	178.0
413185000	1441068319	31.237649421579466	122.92185135869293	10.5	183.0	178.0
413185000	1441068320	31.237605110509918	122.9218482412185	10.5	183.0	178.0
413185000	1441068321	31.237561197230207	122.92184515891942	10.5	183.0	178.0
413185000	1441068322	31.237517579447886	122.92184209966761	10.5	183.0	178.0
413185000	1441068323	31.23747415487049	122.92183905133506	10.5	183.0	178.0
413185000	1441068324	31.23743082120559	122.92183600179375	10.5	183.0	178.0
413185000	1441068325	31.237387476160666	122.92183293891577	10.5	183.0	178.0
413185000	1441068326	31.23734401744333	122.92182985057319	10.5	183.0	178.0
413185000	1441068327	31.237300342761056	122.92182672463817	10.5	183.0	178.0
413185000	1441068328	31.237256349821404	122.92182354898281	10.5	183.0	178.0
413185000	1441068329	31.23721193633188	122.92182031147934	10.5	183.0	178.0
413185000	1441068330	31.237166999999992	122.92181699999999	10.5	183.0	178.0
413185000	1441068331	31.237121456612098	122.92181361051415	10.5	183.0	177.9090909090909
413185000	1441068332	31.237075294269737	122.92181017137958	10.5	183.0	177.8181818181818
413185000	1441068333	31.237028519153277	122.92180671905113	10.5	183.0	177.72727272727272
413185000	1441068334	31.236981137443095	122.92180328998359	10.5	183.0	177.63636363636363
413185000	1441068335	31.236933155319576	122.9217999206316	10.5	183.0	177.54545454545456
413185000	1441068336	31.23688457896311	122.92179664744984	10.5	183.0	177.45454545454544
413185000	1441068337	31.23683541455405	122.92179350689281	10.5	183.0	177.36363636363637
413185000	1441068338	31.236785668272834	122.921790535415	10.5	183.0	177.27272727272728
413185000	1441068339	31.236735346299813	122.92178776947074	10.5	183.0	177.1818181818182
413185000	1441068340	31.23668445481541	122.92178524551434	10.5	183.0	177.0909090909091
413185000	1441068341	31.23663299999999	122.92178300000002	10.5	183.0	177.0
413185000	1441068342	31.236581032205656	122.92178105250275	10.5	183.0	177.0
413185000	1441068343	31.23652877847113	122.9217793550811	10.5	183.0	177.0
413185000	1441068344	31.236476510006835	122.9217778429146	10.5	183.0	177.0
413185000	1441068345	31.236424498023208	122.92177645118286	10.5	183.0	177.0
413185000	1441068346	31.236373013730685	122.92177511506573	10.5	183.0	177.0
413185000	1441068347	31.236322328339693	122.92177376974308	10.5	183.0	177.0
413185000	1441068348	31.236272713060675	122.92177235039499	10.5	183.0	177.0
413185000	1441068349	31.236224439104074	122.92177079220158	10.5	183.0	177.0
413185000	1441068350	31.23617777768037	122.92176903034314	10.5	183.0	177.0
413185000	1441068351	31.236133000000006	122.921767	10.5	183.0	177.0
413185000	1441068352	31.236090228778043	122.92176465168298	10.5	182.9	177.0
413185000	1441068353	31.236048992748092	122.92176199722445	10.5	182.8	177.0
413185000	1441068354	31.236008672148312	122.92175906378722	10.5	182.7	177.0
413185000	1441068355	31.235968647216914	122.92175587853401	10.5	182.6	177.0
413185000	1441068356	31.23592829819203	122.92175246862766	10.5	182.5	177.0
413185000	1441068357	31.235887005311817	122.92174886123098	10.5	182.4	177.0
413185000	1441068358	31.23584414881439	122.92174508350688	10.5	182.3	177.0
413185000	1441068359	31.235799108937886	122.92174116261833	10.5	182.2	177.0
413185000	1441068360	31.235751265920403	122.92173712572833	10.5	182.1	177.0
413185000	1441068361	31.235700000000012	122.92173299999999	10.5	182.0	177.0
413185000	1441068362	31.235644944754444	122.9217288175998	10.488888888888889	182.0	177.0
413185000	1441068363	31.235586747120195	122.92172463070746	10.477777777777778	182.0	177.0
413185000	1441068364	31.235526307373405	122.92172049650583	10.466666666666667	182.0	177.0
413185000	1441068365	31.2354645257903	122.92171647217737	10.455555555555556	182.0	177.0
413185000	1441068366	31.23540230264712	122.92171261490431	10.444444444444445	182.0	177.0
413185000	1441068367	31.235340538220147	122.92170898186852	10.433333333333334	182.0	177.0
413185000	1441068368	31.235280132785718	122.92170563025168	10.422222222222222	182.0	177.0
413185000	1441068369	31.23522198662021	122.92170261723511	10.411111111111111	182.0	177.0
413185000	1441068370	31.235166999999997	122.92169999999999	10.4	182.0	177.0
413185000	1441068371	31.235115817231943	122.92169781055179	10.4	182.0	177.0
413185000	1441068372	31.235068058744442	122.92169598019387	10.4	182.0	177.0
413185000	1441068373	31.235023088996403	122.92169441505429	10.4	182.0	177.0
413185000	1441068374	31.234980272446563	122.92169302126142	10.4	182.0	177.0
413185000	1441068375	31.23493897355371	122.9216917049438	10.4	182.0	177.0
413185000	1441068376	31.234898556776614	122.92169037223029	10.4	182.0	177.0
413185000	1441068377	31.234858386573986	122.92168892924985	10.4	182.0	177.0
413185000	1441068378	31.234817827404537	122.9216872821317	10.4	182.0	177.0
413185000	1441068379	31.234776243726987	122.92168533700521	10.4	182.0	177.0
413185000	1441068380	31.23473299999999	122.921683	10.4	182.0	177.0
413185000	1441068381	31.234687624241264	122.92168020982082	10.4	182.0	177.0
413185000	1441068382	31.23464029870487	122.92167703547194	10.4	182.0	177.0
413185000	1441068383	31.23459136920396	122.92167357853238	10.4	182.0	177.0
413185000	1441068384	31.234541181551705	122.92166994058088	10.4	182.0	177.0
413185000	1441068385	31.234490081561283	122.921666223196	10.4	182.0	177.0
413185000	1441068386	31.234438415045926	122.92166252795596	10.4	182.0	177.0
413185000	1441068387	31.234386527818856	122.92165895643875	10.4	182.0	177.0
413185000	1441068388	31.23433476569331	122.9216556102221	10.4	182.0	177.0
413185000	1441068389	31.234283474482595	122.92165259088345	10.4	182.0	177.0
413185000	1441068390	31.234232999999993	122.92165	10.4	182.0	177.0
413185000	1441068391	31.23418359148064	122.92164790656591	10.4	182.0	177.0
413185000	1441068392	31.234135111847138	122.92164624924415	10.4	182.0	177.0
413185000	1441068393	31.23408732744393	122.92164493411516	10.4	182.0	177.0
413185000	1441068394	31.234040004615366	122.9216438672596	10.4	182.0	177.0
413185000	1441068395	31.233992909705876	122.92164295475825	10.4	182.0	177.0
413185000	1441068396	31.233945809059822	122.92164210269222	10.4	182.0	177.0
413185000	1441068397	31.233898469021582	122.92164121714269	10.4	182.0	177.0
413185000	1441068398	31.233850655935523	122.92164020419108	10.4	182.0	177.0
413185000	1441068399	31.23380213614602	122.92163896991909	10.4	182.0	177.0
413185000	1441068400	31.233752675997362	122.92163742040846	10.4	182.0	177.0
413185000	1441068401	31.233702041833922	122.92163546174135	10.4	182.0	177.0
413185000	1441068402	31.233649999999997	122.921633	10.4	182.0	177.0
413185000	1441068403	31.233596436558496	122.9216299787025	10.4	182.0	177.0
413185000	1441068404	31.233541716446727	122.92162649110871	10.4	182.0	177.0
413185000	1441068405	31.233486324320616	122.92162266791382	10.4	182.0	177.0
413185000	1441068406	31.23343074483618	122.92161863981254	10.4	182.0	177.0
413185000	1441068407	31.233375462649395	122.92161453749925	10.4	182.0	177.0
413185000	1441068408	31.233320962416293	122.92161049166789	10.4	182.0	177.0
413185000	1441068409	31.233267728792963	122.92160663301213	10.4	182.0	177.0
413185000	1441068410	31.233216246435482	122.92160309222521	10.4	182.0	177.0
413185000	1441068411	31.233166999999987	122.9216	10.4	182.0	177.0
413185000	1441068412	31.23312030300692	122.92159744752809	10.4	182.0	177.0
413185000	1441068413	31.233075784433947	122.92159536799655	10.4	182.0	177.0
413185000	1441068414	31.23303290212298	122.9215936550916	10.4	182.0	177.0
413185000	1441068415	31.232991113915922	122.92159220249984	10.4	182.0	177.0
413185000	1441068416	31.232949877654672	122.92159090390798	10.4	182.0	177.0
413185000	1441068417	31.232908651181088	122.92158965300305	10.4	182.0	177.0
413185000	1441068418	31.232866892337007	122.92158834347225	10.4	182.0	177.0
413185000	1441068419	31.232824058964265	122.92158686900298	10.4	182.0	177.0
413185000	1441068420	31.232779608904657	122.92158512328295	10.4	182.0	177.0
413185000	1441068421	31.232733000000003	122.92158300000001	10.4	182.0	177.0
413185000	1441068422	31.232683858931896	122.92158042115699	10.4	182.0	177.0
413185000	1441068423	31.23263248774157	122.92157742201519	10.4	182.0	177.0
413185000	1441068424	31.23257935731006	122.9215740661504	10.4	182.0	177.0
413185000	1441068425	31.232524938518523	122.92157041713823	10.4	182.0	177.0
413185000	1441068426	31.232469702248046	122.92156653855416	10.4	182.0	177.0
413185000	1441068427	31.232414119379786	122.92156249397338	10.4	182.0	177.0
413185000	1441068428	31.23235866079488	122.92155834697095	10.4	182.0	177.0
413185000	1441068429	31.232303797374556	122.92155416112163	10.4	182.0	177.0
413185000	1441068430	31.23224999999999	122.92155000000001	10.4	182.0	177.0
413185000	1441068431	31.232197640792535	122.92154591632105	10.4	182.05	177.0
413185000	1441068432	31.23214669683393	122.92154191936218	10.4	182.1	177.0
413185000	1441068433	31.232097046446015	122.92153800754154	10.4	182.15	177.0
413185000	1441068434	31.232048567950578	122.92153417927723	10.4	182.2	177.0
413185000	1441068435	31.232001139669496	122.92153043298738	10.4	182.25	177.0
413185000	1441068436	31.23195463992455	122.92152676709024	10.4	182.3	177.0
413185000	1441068437	31.23190894703757	122.92152318000397	10.4	182.35	177.0
413185000	1441068438	31.231863939330374	122.92151967014684	10.4	182.4	177.0
413185000	1441068439	31.231819495124736	122.92151623593706	10.4	182.45	177.0
413185000	1441068440	31.23177549274248	122.92151287579297	10.4	182.5	177.0
413185000	1441068441	31.231731810505423	122.92150958813284	10.4	182.54999999999998	177.0
413185000	1441068442	31.231688326735334	122.92150637137499	10.4	182.6	177.0
413185000	1441068443	31.231644919754007	122.92150322393776	10.4	182.64999999999998	177.0
413185000	1441068444	31.231601467883237	122.92150014423957	10.4	182.7	177.0
413185000	1441068445	31.231557849444812	122.92149713069877	10.4	182.74999999999997	177.0
413185000	1441068446	31.231513942760515	122.92149418173373	10.4	182.8	177.0
413185000	1441068447	31.2314696261521	122.92149129576289	10.4	182.85	177.0
413185000	1441068448	31.231424777941385	122.9214884712047	10.4	182.9	177.0
413185000	1441068449	31.231379276450077	122.92148570647758	10.4	182.95	177.0
413185000	1441068450	31.231333000000006	122.921483	10.4	183.0	177.0
413185000	1441068451	31.231285864739583	122.92148034977811	10.4	182.95238095238093	177.0
413185000	1441068452	31.231237938124117	122.92147775216861	10.4	182.9047619047619	177.0
413185000	1441068453	31.231189325435547	122.92147520311599	10.4	182.85714285714283	177.0
413185000	1441068454	31.231140131955854	122.92147269856461	10.4	182.8095238095238	177.0
413185000	1441068455	31.231090462967003	122.92147023445888	10.4	182.76190476190476	177.0
413185000	1441068456	31.23104042375097	122.92146780674322	10.4	182.71428571428572	177.0
413185000	1441068457	31.230990119589734	122.92146541136198	10.4	182.66666666666666	177.0
413185000	1441068458	31.23093965576526	122.9214630442596	10.4	182.6190476190476	177.0
413185000	1441068459	31.23088913755955	122.92146070138045	10.4	182.57142857142858	177.0
413185000	1441068460	31.230838670254588	122.92145837866893	10.4	182.52380952380952	177.0
413185000	1441068461	31.230788359132355	122.9214560720694	10.4	182.47619047619048	177.0
413185000	1441068462	31.23073830947484	122.9214537775263	10.4	182.42857142857142	177.0
413185000	1441068463	31.230688626564056	122.92145149098398	10.4	182.38095238095238	177.0
413185000	1441068464	31.23063941568198	122.92144920838683	10.4	182.33333333333334	177.0
413185000	1441068465	31.23059078211063	122.92144692567925	10.4	182.28571428571428	177.0
413185000	1441068466	31.230542831132013	122.92144463880562	10.4	182.23809523809524	177.0
413185000	1441068467	31.230495668028105	122.92144234371032	10.4	182.19047619047618	177.0
413185000	1441068468	31.230449398080946	122.92144003633774	10.4	182.14285714285714	177.0
413185000	1441068469	31.23040412657253	122.92143771263223	10.4	182.0952380952381	177.0
413185000	1441068470	31.230359958784874	122.92143536853821	10.4	182.04761904761907	177.0
413185000	1441068471	31.230317	122.92143300000001	10.4	182.0	177.0
413185000	1441068472	31.230275261430574	122.92143059588402	10.4	182.0	177.0
413185000	1441068473	31.230234378011907	122.92142811674464	10.4	182.0	177.0
413185000	1441068474	31.23019389060995	122.9214255160584	10.4	182.0	177.0
413185000	1441068475	31.230153340090617	122.92142274730199	10.4	182.0	177.0
413185000	1441068476	31.230112267319832	122.92141976395216	10.4	182.0	177.0
413185000	1441068477	31.230070213163504	122.92141651948582	10.4	182.0	177.0
413185000	1441068478	31.230026718487522	122.92141296738008	10.4	182.0	177.0
413185000	1441068479	31.229981324157706	122.92140906111219	10.4	182.0	177.0
413185000	1441068480	31.229933571039936	122.92140475415961	10.4	182.0	177.0
413185000	1441068481	31.229883	122.9214	10.4	182.0	177.0
413185000	1441068482	31.22982932296405	122.92139478035271	10.4	182.11111111111111	177.0
413185000	1441068483	31.229772936099614	122.92138918990261	10.4	182.22222222222223	177.0
413185000	1441068484	31.22971440663458	122.92138335157566	10.4	182.33333333333334	177.0
413185000	1441068485	31.22965430179692	122.92137738829737	10.4	182.44444444444443	177.0
413185000	1441068486	31.229593188814594	122.92137142299292	10.4	182.55555555555554	177.0
413185000	1441068487	31.229531634915645	122.92136557858699	10.4	182.66666666666666	177.0
413185000	1441068488	31.229470207328156	122.92135997800374	10.4	182.77777777777777	177.0
413185000	1441068489	31.22940947328022	122.92135474416698	10.4	182.88888888888889	177.0
413185000	1441068490	31.22935000000001	122.92135	10.4	183.0	177.0
413185000	1441068491	31.229292245239446	122.92134583989937	10.4	182.95238095238093	177.0
413185000	1441068492	31.2292362288455	122.92134224415551	10.4	182.9047619047619	177.0
413185000	1441068493	31.22918186118889	122.9213391645326	10.4	182.85714285714283	177.0
413185000	1441068494	31.2291290526403	122.92133655279498	10.4	182.8095238095238	177.0
413185000	1441068495	31.229077713570394	122.92133436070714	10.4	182.76190476190476	177.0
413185000	1441068496	31.229027754349875	122.92133254003377	10.4	182.71428571428572	177.0
413185000	1441068497	31.228979085349383	122.92133104253962	10.4	182.66666666666666	177.0
413185000	1441068498	31.228931616939573	122.92132981998967	10.4	182.6190476190476	177.0
413185000	1441068499	31.228885259491065	122.92132882414894	10.4	182.57142857142858	177.0
413185000	1441068500	31.228839923374533	122.92132800678259	10.4	182.52380952380952	177.0
413185000	1441068501	31.228795518960595	122.92132731965597	10.4	182.47619047619048	177.0
413185000	1441068502	31.22875195661986	122.92132671453437	10.4	182.42857142857142	177.0
413185000	1441068503	31.228709146722963	122.92132614318332	10.4	182.38095238095238	177.0
413185000	1441068504	31.228666999640566	122.92132555736838	10.4	182.33333333333334	177.0
413185000	1441068505	31.228625425743218	122.92132490885518	10.4	182.28571428571428	177.0
413185000	1441068506	31.228584335401575	122.92132414940949	10.4	182.23809523809524	177.0
413185000	1441068507	31.228543638986242	122.9213232307971	10.4	182.19047619047618	177.0
413185000	1441068508	31.228503246867817	122.92132210478393	10.4	182.14285714285714	177.0
413185000	1441068509	31.2284630694169	122.92132072313596	10.4	182.0952380952381	177.0
413185000	1441068510	31.228423017004094	122.92131903761928	10.4	182.04761904761907	177.0
413185000	1441068511	31.228382999999997	122.921317	10.4	182.0	177.0
413185000	1441068512	31.228342914112577	122.92131458116346	10.4	182.0	177.0
413185000	1441068513	31.22830259639946	122.92131182847125	10.4	182.0	177.0
413185000	1441068514	31.22826186925562	122.9213088084039	10.4	182.0	177.0
413185000	1441068515	31.228220555076085	122.92130558744189	10.4	182.0	177.0
413185000	1441068516	31.228178476255838	122.92130223206568	10.4	182.0	177.0
413185000	1441068517	31.228135455189893	122.92129880875552	10.4	182.0	177.0
413185000	1441068518	31.228091314273268	122.92129538399166	10.4	182.0	177.0
413185000	1441068519	31.228045875900953	122.92129202425423	10.4	182.0	177.0
413185000	1441068520	31.227998962467964	122.92128879602323	10.4	182.0	177.0
413185000	1441068521	31.22795039636932	122.92128576577856	10.4	182.0	177.0
413185000	1441068522	31.22790000000001	122.921283	10.4	182.0	177.0
413185000	1441068523	31.22784768523972	122.9212805459928	10.4	182.11111111111111	177.0
413185000	1441068524	31.227793721906817	122.92127837436472	10.4	182.22222222222223	177.0
413185000	1441068525	31.227738469304352	122.92127643654916	10.4	182.33333333333334	177.0
413185000	1441068526	31.227682286735355	122.92127468397962	10.4	182.44444444444443	177.0
413185000	1441068527	31.227625533502906	122.92127306808968	10.4	182.55555555555554	177.0
413185000	1441068528	31.22756856891006	122.92127154031296	10.4	182.66666666666666	177.0
413185000	1441068529	31.227511752259897	122.92127005208319	10.4	182.77777777777777	177.0
413185000	1441068530	31.227455442855508	122.92126855483424	10.4	182.88888888888889	177.0
413185000	1441068531	31.227400000000003	122.92126700000001	10.4	183.0	177.0
413185000	1441068532	31.227345706815846	122.92126534751219	10.4	182.95	177.05
413185000	1441068533	31.227292541703108	122.92126359129303	10.4	182.9	177.1
413185000	1441068534	31.22724040688118	122.92126173376248	10.4	182.85	177.15
413185000	1441068535	31.227189204569477	122.92125977734044	10.4	182.8	177.2
413185000	1441068536	31.227138836987407	122.92125772444687	10.4	182.74999999999997	177.25000000000003
413185000	1441068537	31.227089206354382	122.92125557750163	10.4	182.7	177.3
413185000	1441068538	31.227040214889794	122.92125333892464	10.4	182.64999999999998	177.35000000000002
413185000	1441068539	31.226991764813043	122.92125101113584	10.4	182.6	177.4
413185000	1441068540	31.226943758343523	122.92124859655513	10.4	182.54999999999998	177.45000000000002
413185000	1441068541	31.226896097700642	122.92124609760242	10.4	182.5	177.5
413185000	1441068542	31.22684868510375	122.92124351669764	10.4	182.45	177.55
413185000	1441068543	31.22680142277226	122.9212408562607	10.4	182.4	177.6
413185000	1441068544	31.226754212925545	122.9212381187115	10.4	182.35	177.65
413185000	1441068545	31.22670695778301	122.92123530647004	10.4	182.3	177.7
413185000	1441068546	31.226659559564006	122.9212324219562	10.4	182.25	177.75
413185000	1441068547	31.226611920487898	122.92122946758995	10.4	182.2	177.8
413185000	1441068548	31.226563942774078	122.92122644579122	10.4	182.15	177.85
413185000	1441068549	31.22651552864191	122.92122335898003	10.4	182.1	177.9
413185000	1441068550	31.226466580310774	122.92122020957629	10.4	182.05	177.95
413185000	1441068551	31.226417	122.92121699999998	10.4	182.0	178.0
413185000	1441068552	31.226366722167	122.92121373343377	10.4	182.05	178.0
413185000	1441068553	31.22631581022116	122.92121041611087	10.4	182.1	178.0
413185000	1441068554	31.226264359809925	122.92120705502704	10.4	182.15	178.0
413185000	1441068555	31.226212466580762	122.92120365717813	10.4	182.2	178.0
413185000	1441068556	31.226160226181086	122.92120022955987	10.4	182.25	178.0
413185000	1441068557	31.226107734258374	122.92119677916801	10.4	182.3	178.0
413185000	1441068558	31.226055086460036	122.92119331299828	10.4	182.35	178.0
413185000	1441068559	31.22600237843357	122.92118983804632	10.4	182.4	178.0
413185000	1441068560	31.225949705826427	122.92118636130783	10.4	182.45	178.0
413185000	1441068561	31.225897164286064	122.9211828897784	10.4	182.5	178.0
413185000	1441068562	31.22584484945994	122.92117943045365	10.4	182.54999999999998	178.0
413185000	1441068563	31.225792856995522	122.9211759903291	10.4	182.6	178.0
413185000	1441068564	31.225741282540326	122.92117257640037	10.4	182.64999999999998	178.0
413185000	1441068565	31.225690221741793	122.92116919566287	10.4	182.7	178.0
413185000	1441068566	31.22563977024742	122.92116585511214	10.4	182.74999999999997	178.0
413185000	1441068567	31.225590023704683	122.92116256174364	10.4	182.8	178.0
413185000	1441068568	31.225541077761083	122.92115932255278	10.4	182.85	178.0
413185000	1441068569	31.225493028064108	122.92115614453496	10.4	182.9	178.0
413185000	1441068570	31.225445970261255	122.92115303468559	10.4	182.95	178.0
413185000	1441068571	31.225400000000008	122.92115000000001	10.4	183.0	178.0
413185000	1441068572	31.225355167503363	122.92114704252991	10.4	183.0	178.0
413185000	1441068573	31.225311341296123	122.92114414455256	10.4	183.0	178.0
413185000	1441068574	31.22526834447859	122.92114128340157	10.4	183.0	178.0
413185000	1441068575	31.225226000151054	122.92113843641062	10.4	183.0	178.0
413185000	1441068576	31.22518413141375	122.9211355809135	10.4	183.0	178.0
413185000	1441068577	31.225142561367004	122.92113269424405	10.4	183.0	178.0
413185000	1441068578	31.225101113111023	122.92112975373617	10.4	183.0	178.0
413185000	1441068579	31.225059609746094	122.92112673672375	10.4	183.0	178.0
413185000	1441068580	31.225017874372448	122.92112362054087	10.4	183.0	178.0
413185000	1441068581	31.22497573009035	122.92112038252158	10.4	183.0	178.0
413185000	1441068582	31.224933	122.921117	10.4	183.0	178.0
413185000	1441068583	31.224889544707544	122.92111345642304	10.395	183.0	178.0
413185000	1441068584	31.224845374842676	122.92110975968825	10.39	183.0	178.0
413185000	1441068585	31.224800538541025	122.92110592380592	10.385	183.0	178.0
413185000	1441068586	31.224755083938167	122.92110196278625	10.38	183.0	178.0
413185000	1441068587	31.224709059169758	122.9210978906394	10.375	183.0	178.0
413185000	1441068588	31.22466251237137	122.92109372137556	10.370000000000001	183.0	178.0
413185000	1441068589	31.224615491678655	122.92108946900484	10.365	183.0	178.0
413185000	1441068590	31.224568045227223	122.92108514753731	10.360000000000001	183.0	178.0
413185000	1441068591	31.224520221152677	122.92108077098302	10.355	183.0	178.0
413185000	1441068592	31.224472067590682	122.92107635335203	10.350000000000001	183.0	178.0
413185000	1441068593	31.224423632676835	122.9210719086543	10.345	183.0	178.0
413185000	1441068594	31.22437496454679	122.92106745089977	10.34	183.0	178.0
413185000	1441068595	31.22432611133616	122.92106299409836	10.335	183.0	178.0
413185000	1441068596	31.22427712118061	122.92105855225991	10.33	183.0	178.0
413185000	1441068597	31.224228042215763	122.9210541393943	10.325000000000001	183.0	178.0
413185000	1441068598	31.224178922577288	122.9210497695113	10.32	183.0	178.0
413185000	1441068599	31.22412981040081	122.92104545662066	10.315000000000001	183.0	178.0
413185000	1441068600	31.22408075382199	122.92104121473213	10.31	183.0	178.0
413185000	1441068601	31.224031800976505	122.92103705785534	10.305000000000001	183.0	178.0
413185000	1441068602	31.22398299999999	122.921033	10.3	183.0	178.0
413185000	1441068603	31.223934387275445	122.92102905072184	10.3	183.0	178.0
413185000	1441068604	31.22388595217516	122.9210252017612	10.3	183.0	178.0
413185000	1441068605	31.22383767231873	122.92102144040462	10.3	183.0	178.0
413185000	1441068606	31.22378952532581	122.92101775393867	10.3	183.0	178.0
413185000	1441068607	31.223741488815996	122.92101412964995	10.3	183.0	178.0
413185000	1441068608	31.2236935404089	122.92101055482506	10.3	183.0	178.0
413185000	1441068609	31.223645657724138	122.92100701675064	10.3	183.0	178.0
413185000	1441068610	31.223597818381304	122.92100350271336	10.3	183.0	178.0
413185000	1441068611	31.223550000000003	122.92099999999999	10.3	183.0	178.0
413185000	1441068612	31.22350218035751	122.92099649605159	10.3	183.0	178.0
413185000	1441068613	31.223454337861664	122.92099297892666	10.3	183.0	178.0
413185000	1441068614	31.22340645107798	122.92098943683817	10.3	183.0	178.0
413185000	1441068615	31.223358498571997	122.92098585799909	10.3	183.0	178.0
413185000	1441068616	31.223310458909197	122.9209822306224	10.3	183.0	178.0
413185000	1441068617	31.223262310655095	122.92097854292108	10.3	183.0	178.0
413185000	1441068618	31.223214032375186	122.92097478310818	10.3	183.0	178.0
413185000	1441068619	31.22316560263499	122.92097093939681	10.3	183.0	178.0
413185000	1441068620	31.223117000000002	122.92096699999999	10.3	183.0	178.0
413185000	1441068621	31.223068214910466	122.92096295835469	10.3	183.0	178.0
413185000	1441068622	31.223019285305636	122.92095882879282	10.3	183.0	178.0
413185000	1441068623	31.222970260999528	122.92095463087018	10.3	183.0	178.0
413185000	1441068624	31.222921191806133	122.92095038414239	10.3	183.0	178.0
413185000	1441068625	31.222872127539492	122.92094610816511	10.3	183.0	178.0
413185000	1441068626	31.22282311801361	122.92094182249387	10.3	183.0	178.0
413185000	1441068627	31.22277421304254	122.92093754668424	10.3	183.0	178.0
413185000	1441068628	31.222725462440255	122.92093330029171	10.3	183.0	178.0
413185000	1441068629	31.22267691602083	122.92092910287163	10.3	183.0	178.0
413185000	1441068630	31.222628623598286	122.92092497397945	10.3	183.0	178.0
413185000	1441068631	31.222580634986663	122.92092093317048	10.3	183.0	178.0
413185000	1441068632	31.222533000000002	122.920917	10.3	183.0	178.0
413185000	1441068633	31.222485748393755	122.92091318913269	10.3	183.0	178.0
413185000	1441068634	31.222438829688997	122.92090949567091	10.3	183.0	178.0
413185000	1441068635	31.222392173348187	122.92090590982647	10.3	183.0	178.0
413185000	1441068636	31.2223457088338	122.9209024218112	10.3	183.0	178.0
413185000	1441068637	31.2222993656083	122.92089902183703	10.3	183.0	178.0
413185000	1441068638	31.222253073134127	122.92089570011585	10.3	183.0	178.0
413185000	1441068639	31.22220676087377	122.92089244685957	10.3	183.0	178.0
413185000	1441068640	31.222160358289653	122.92088925228016	10.3	183.0	178.0
413185000	1441068641	31.22211379484426	122.92088610658963	10.3	183.0	178.0
413185000	1441068642	31.222067000000003	122.92088299999999	10.3	183.0	178.0
413185000	1441068643	31.22201991898415	122.92087992309756	10.3	183.0	177.95
413185000	1441068644	31.221972560083188	122.92087686796557	10.3	183.0	177.9
413185000	1441068645	31.221924947348445	122.92087382706163	10.3	183.0	177.85
413185000	1441068646	31.22187710483118	122.92087079284325	10.3	183.0	177.8
413185000	1441068647	31.221829056582767	122.920867757768	10.3	183.0	177.75
413185000	1441068648	31.221780826654445	122.92086471429347	10.3	183.0	177.7
413185000	1441068649	31.22173243909754	122.92086165487726	10.3	183.0	177.65
413185000	1441068650	31.221683917963357	122.92085857197695	10.3	183.0	177.6
413185000	1441068651	31.2216352873032	122.92085545805021	10.3	183.0	177.55
413185000	1441068652	31.221586571168377	122.92085230555462	10.3	183.0	177.5
413185000	1441068653	31.221537793610178	122.92084910694781	10.3	183.0	177.45000000000002
413185000	1441068654	31.221488978679922	122.92084585468749	10.3	183.0	177.4
413185000	1441068655	31.221440150428904	122.92084254123128	10.3	183.0	177.35000000000002
413185000	1441068656	31.22139133290844	122.92083915903689	10.3	183.0	177.3
413185000	1441068657	31.221342550169815	122.92083570056198	10.3	183.0	177.25000000000003
413185000	1441068658	31.221293826264343	122.92083215826429	10.3	183.0	177.2
413185000	1441068659	31.221245185243312	122.9208285246015	10.3	183.0	177.15
413185000	1441068660	31.22119665115806	122.92082479203138	10.3	183.0	177.1
413185000	1441068661	31.221148248059844	122.92082095301163	10.3	183.0	177.05
413185000	1441068662	31.221099999999996	122.92081700000001	10.3	183.0	177.0
413185000	1441068663	31.22105191770656	122.92081293636132	10.3	183.0	177.0
413185000	1441068664	31.221003958614553	122.92080880908851	10.3	183.0	177.0
413185000	1441068665	31.220956066835743	122.92080467608146	10.3	183.0	177.0
413185000	1441068666	31.220908186481896	122.92080059523997	10.3	183.0	177.0
413185000	1441068667	31.220860261664832	122.92079662446365	10.3	183.0	177.0
413185000	1441068668	31.220812236496318	122.9207928216521	10.3	183.0	177.0
413185000	1441068669	31.22076405508814	122.92078924470475	10.3	183.0	177.0
413185000	1441068670	31.22071566155209	122.92078595152098	10.3	183.0	177.0
413185000	1441068671	31.220666999999995	122.920783	10.3	183.0	177.0
413185000	1441068672	31.220618049161253	122.92078042833651	10.3	183.0	177.0
413185000	1441068673	31.220568926235757	122.9207781959076	10.3	183.0	177.0
413185000	1441068674	31.22051978304106	122.92077624238603	10.3	183.0	177.0
413185000	1441068675	31.220470771394627	122.92077450744468	10.3	183.0	177.0
413185000	1441068676	31.220422043113995	122.92077293075651	10.3	183.0	177.0
413185000	1441068677	31.220373750016712	122.9207714519947	10.3	183.0	177.0
413185000	1441068678	31.22032604392027	122.92077001083241	10.3	183.0	177.0
413185000	1441068679	31.22027907664219	122.92076854694304	10.3	183.0	177.0
413185000	1441068680	31.220233000000004	122.920767	10.3	183.0	177.0
413185000	1441068681	31.220187905156454	122.92076531720016	10.3	183.0	177.0
413185000	1441068682	31.220143640655127	122.92076347583368	10.3	183.0	177.0
413185000	1441068683	31.220099994384846	122.9207614607141	10.3	183.0	177.0
413185000	1441068684	31.220056754234424	122.92075925665497	10.3	183.0	177.0
413185000	1441068685	31.220013708092658	122.92075684846988	10.3	183.0	177.0
413185000	1441068686	31.219970643848335	122.92075422097248	10.3	183.0	177.0
413185000	1441068687	31.219927349390233	122.92075135897645	10.3	183.0	177.0
413185000	1441068688	31.219883612607152	122.92074824729549	10.3	183.0	177.0
413185000	1441068689	31.21983922138783	122.92074487074349	10.3	183.0	177.0
413185000	1441068690	31.219793963621022	122.92074121413424	10.3	183.0	177.0
413185000	1441068691	31.219747627195503	122.92073726228175	10.3	183.0	177.0
413185000	1441068692	31.21969999999999	122.92073300000001	10.3	183.0	177.0
413185000	1441068693	31.219650946851996	122.92072842514054	10.3	183.0	177.0
413185000	1441068694	31.219600640284142	122.92072358770429	10.3	183.0	177.0
413185000	1441068695	31.219549329757832	122.92071855072953	10.3	183.0	177.0
413185000	1441068696	31.21949726473453	122.92071337725427	10.3	183.0	177.0
413185000	1441068697	31.219444694675666	122.92070813031643	10.3	183.0	177.0
413185000	1441068698	31.219391869042713	122.92070287295363	10.3	183.0	177.0
413185000	1441068699	31.21933903729716	122.92069766820339	10.3	183.0	177.0
413185000	1441068700	31.21928644890049	122.920692579103	10.3	183.0	177.0
413185000	1441068701	31.219234353314267	122.92068766868957	10.3	183.0	177.0
413185000	1441068702	31.219182999999997	122.920683	10.3	183.0	177.0
413185000	1441068703	31.219132578546542	122.92067862101287	10.3	183.0	177.05
413185000	1441068704	31.219083039051966	122.92067451947418	10.3	183.0	177.1
413185000	1441068705	31.219034271741638	122.92067066807174	10.3	183.0	177.15
413185000	1441068706	31.21898616684092	122.92066703949357	10.3	183.0	177.2
413185000	1441068707	31.21893861457517	122.92066360642765	10.3	183.0	177.25000000000003
413185000	1441068708	31.21889150516969	122.92066034156215	10.3	183.0	177.3
413185000	1441068709	31.21884472884983	122.92065721758524	10.3	183.0	177.35000000000002
413185000	1441068710	31.21879817584093	122.92065420718518	10.3	183.0	177.4
413185000	1441068711	31.21875173636832	122.92065128305033	10.3	183.0	177.45000000000002
413185000	1441068712	31.218705300657284	122.92064841786906	10.3	183.0	177.5
413185000	1441068713	31.21865875893318	122.92064558432985	10.3	183.0	177.55
413185000	1441068714	31.218612001421242	122.92064275512122	10.3	183.0	177.6
413185000	1441068715	31.218564918346846	122.92063990293178	10.3	183.0	177.65
413185000	1441068716	31.218517399935223	122.9206370004502	10.3	183.0	177.7
413185000	1441068717	31.218469336411697	122.92063402036521	10.3	183.0	177.75
413185000	1441068718	31.21842061800154	122.92063093536562	10.3	183.0	177.8
413185000	1441068719	31.21837113493002	122.92062771814031	10.3	183.0	177.85
413185000	1441068720	31.218320777422424	122.92062434137823	10.3	183.0	177.9
413185000	1441068721	31.218269435704	122.9206207777684	10.3	183.0	177.95
413185000	1441068722	31.218217000000003	122.92061699999998	10.3	183.0	178.0
413185000	1441068723	31.218163434836626	122.92061299484259	10.3	183.0	178.0
413185000	1441068724	31.218109001943798	122.92060880538752	10.3	183.0	178.0
413185000	1441068725	31.218054037352427	122.9206044888063	10.3	183.0	178.0
413185000	1441068726	31.217998877093425	122.92060010227034	10.3	183.0	178.0
413185000	1441068727	31.217943857197724	122.92059570295085	10.3	183.0	178.0
413185000	1441068728	31.217889313696272	122.92059134801879	10.3	183.0	178.0
413185000	1441068729	31.217835582620037	122.92058709464499	10.3	183.0	178.0
413185000	1441068730	31.217783000000004	122.92058300000001	10.3	183.0	178.0
413185000	1441068731	31.217731824601472	122.92057910789318	10.3	183.0	178.0
413185000	1441068732	31.217682006126893	122.92057540868916	10.3	183.0	178.0
413185000	1441068733	31.21763341701303	122.92057187939149	10.3	183.0	178.0
413185000	1441068734	31.21758592969657	122.9205684970038	10.3	183.0	178.0
413185000	1441068735	31.21753941661428	122.92056523852983	10.3	183.0	178.0
413185000	1441068736	31.21749375020285	122.92056208097331	10.3	183.0	178.0
413185000	1441068737	31.21744880289901	122.92055900133813	10.3	183.0	178.0
413185000	1441068738	31.21740444713945	122.92055597662821	10.3	183.0	178.0
413185000	1441068739	31.21736055536088	122.92055298384747	10.3	183.0	178.0
413185000	1441068740	31.217316999999994	122.92055	10.3	183.0	178.0
413185000	1441068741	31.217273660547185	122.92054700645465	10.3	183.0	177.9090909090909
413185000	1441068742	31.217230444707813	122.92054400203958	10.3	183.0	177.8181818181818
413185000	1441068743	31.217187267240906	122.92054098994768	10.3	183.0	177.72727272727272
413185000	1441068744	31.217144042905527	122.92053797337189	10.3	183.0	177.63636363636363
413185000	1441068745	31.217100686460697	122.92053495550515	10.3	183.0	177.54545454545456
413185000	1441068746	31.21705711266548	122.92053193954044	10.3	183.0	177.45454545454544
413185000	1441068747	31.217013236278923	122.92052892867063	10.3	183.0	177.36363636363637
413185000	1441068748	31.21696897206005	122.92052592608874	10.3	183.0	177.27272727272728
413185000	1441068749	31.216924234767923	122.9205229349877	10.3	183.0	177.1818181818182
413185000	1441068750	31.21687893916156	122.92051995856046	10.3	183.0	177.0909090909091
413185000	1441068751	31.216832999999994	122.92051699999999	10.3	183.0	177.0
413185000	1441068752	31.216786361482036	122.92051405983342	10.3	183.09090909090907	177.0
413185000	1441068753	31.21673908556558	122.9205111279245	10.3	183.1818181818182	177.0
413185000	1441068754	31.21669126364829	122.92050819147116	10.3	183.27272727272725	177.0
413185000	1441068755	31.216642987127823	122.92050523767129	10.3	183.36363636363635	177.0
413185000	1441068756	31.216594347401845	122.92050225372289	10.3	183.45454545454547	177.0
413185000	1441068757	31.216545435868042	122.92049922682388	10.3	183.54545454545453	177.0
413185000	1441068758	31.216496343924067	122.92049614417229	10.3	183.63636363636365	177.0
413185000	1441068759	31.216447162967608	122.92049299296609	10.3	183.72727272727272	177.0
413185000	1441068760	31.216397984396313	122.92048976040329	10.3	183.8181818181818	177.0
413185000	1441068761	31.216348899607894	122.92048643368192	10.3	183.90909090909093	177.0
413185000	1441068762	31.2163	122.92048300000002	10.3	184.0	177.0
413185000	1441068763	31.216251358014294	122.92047945003694	10.295	184.0	177.0
413185000	1441068764	31.216202970268345	122.92047578839728	10.290000000000001	184.0	177.0
413185000	1441068765	31.216154814423664	122.92047202316688	10.285	184.0	177.0
413185000	1441068766	31.216106868141853	122.92046816243158	10.280000000000001	184.0	177.0
413185000	1441068767	31.216059109084426	122.92046421427719	10.275	184.0	177.0
413185000	1441068768	31.216011514912925	122.92046018678957	10.27	184.0	177.0
413185000	1441068769	31.215964063288904	122.92045608805454	10.265	184.0	177.0
413185000	1441068770	31.21591673187389	122.92045192615784	10.26	184.0	177.0
413185000	1441068771	31.21586949832944	122.92044770918527	10.255	184.0	177.0
413185000	1441068772	31.215822340317118	122.9204434452226	10.25	184.0	177.0
413185000	1441068773	31.215775235498445	122.92043914235556	10.245	184.0	177.0
413185000	1441068774	31.21572816153496	122.92043480866994	10.24	184.0	177.0
413185000	1441068775	31.21568109608823	122.92043045225142	10.235	184.0	177.0
413185000	1441068776	31.21563401681979	122.92042608118577	10.23	184.0	177.0
413185000	1441068777	31.215586901391198	122.92042170355865	10.225	184.0	177.0
413185000	1441068778	31.21553972746399	122.92041732745575	10.219999999999999	184.0	177.0
413185000	1441068779	31.215492472699722	122.92041296096278	10.215	184.0	177.0
413185000	1441068780	31.215445114759923	122.92040861216537	10.209999999999999	184.0	177.0
413185000	1441068781	31.215397631306185	122.92040428914925	10.205	184.0	177.0
413185000	1441068782	31.21535	122.92039999999999	10.2	184.0	177.0
413185000	1441068783	31.215302208467318	122.92039575197951	10.2	184.0	177.0
413185000	1441068784	31.215254284191438	122.92039154905466	10.2	184.0	177.0
413185000	1441068785	31.215206264619997	122.92038739436857	10.2	184.0	177.0
413185000	1441068786	31.215158187200693	122.92038329106431	10.2	184.0	177.0
413185000	1441068787	31.215110089381195	122.92037924228495	10.2	184.0	177.0
413185000	1441068788	31.215062008609145	122.92037525117358	10.2	184.0	177.0
413185000	1441068789	31.215013982332227	122.92037132087327	10.2	184.0	177.0
413185000	1441068790	31.21496604799811	122.920367454527	10.2	184.0	177.0
413185000	1441068791	31.214918243054488	122.92036365527787	10.2	184.0	177.0
413185000	1441068792	31.214870604949006	122.92035992626887	10.2	184.0	177.0
413185000	1441068793	31.214823171129353	122.92035627064298	10.2	184.0	177.0
413185000	1441068794	31.214775979043207	122.92035269154326	10.2	184.0	177.0
413185000	1441068795	31.214729066138236	122.92034919211262	10.2	184.0	177.0
413185000	1441068796	31.21468246986214	122.92034577549407	10.2	184.0	177.0
413185000	1441068797	31.21463622766258	122.92034244483058	10.2	184.0	177.0
413185000	1441068798	31.214590376987253	122.92033920326513	10.2	184.0	177.0
413185000	1441068799	31.214544955283824	122.92033605394062	10.2	184.0	177.0
413185000	1441068800	31.214499999999994	122.920333	10.2	184.0	177.0
413185000	1441068801	31.21445552605482	122.92033003962688	10.2	183.90909090909093	177.0
413185000	1441068802	31.214411458252822	122.92032715116737	10.2	183.8181818181818	177.0
413185000	1441068803	31.214367698869903	122.92032430800842	10.2	183.72727272727272	177.0
413185000	1441068804	31.21432415018196	122.9203214835369	10.2	183.63636363636365	177.0
413185000	1441068805	31.214280714464902	122.92031865113982	10.2	183.54545454545453	177.0
413185000	1441068806	31.214237293994593	122.92031578420423	10.2	183.45454545454547	177.0
413185000	1441068807	31.214193791046913	122.92031285611728	10.2	183.36363636363635	177.0
413185000	1441068808	31.21415010789775	122.9203098402661	10.2	183.27272727272725	177.0
413185000	1441068809	31.21410614682296	122.92030671003796	10.2	183.1818181818182	177.0
413185000	1441068810	31.21406181009843	122.92030343882013	10.2	183.09090909090907	177.0
413185000	1441068811	31.21401699999999	122.9203	10.2	183.0	177.0
413185000	1441068812	31.21397163240446	122.92029638462093	10.2	183.0	177.0
413185000	1441068813	31.213925677592446	122.92029265434996	10.2	183.0	177.0
413185000	1441068814	31.21387911944546	122.92028888851004	10.2	183.0	177.0
413185000	1441068815	31.21383194184509	122.92028516642384	10.2	183.0	177.0
413185000	1441068816	31.213784128672913	122.92028156741394	10.2	183.0	177.0
413185000	1441068817	31.213735663810468	122.92027817080275	10.2	183.0	177.0
413185000	1441068818	31.213686531139356	122.92027505591255	10.2	183.0	177.0
413185000	1441068819	31.21363671454118	122.92027230206537	10.2	183.0	177.0
413185000	1441068820	31.21358619789748	122.92026998858309	10.2	183.0	177.0
413185000	1441068821	31.213534965089895	122.92026819478748	10.2	183.0	177.0
413185000	1441068822	31.213482999999993	122.920267	10.2	183.0	177.0
413185000	1441068823	31.21343034123023	122.92026644150175	10.2	183.0	177.0
413185000	1441068824	31.213377246266628	122.92026638841293	10.2	183.0	177.0
413185000	1441068825	31.213324027316034	122.92026666781379	10.2	183.0	177.0
413185000	1441068826	31.21327099658535	122.92026710678499	10.2	183.0	177.0
413185000	1441068827	31.213218466281504	122.92026753240758	10.2	183.0	177.0
413185000	1441068828	31.213166748611354	122.920267771763	10.2	183.0	177.0
413185000	1441068829	31.213116155781893	122.9202676519331	10.2	183.0	177.0
413185000	1441068830	31.213067000000002	122.920267	10.2	183.0	177.0
413185000	1441068831	31.21301949517191	122.92026568834095	10.2	183.0	177.0
413185000	1441068832	31.212973462000928	122.92026377051225	10.2	183.0	177.0
413185000	1441068833	31.212928622889674	122.9202613453648	10.2	183.0	177.0
413185000	1441068834	31.212884700240693	122.92025851174922	10.2	183.0	177.0
413185000	1441068835	31.212841416456566	122.92025536851607	10.2	183.0	177.0
413185000	1441068836	31.212798493939875	122.92025201451561	10.2	183.0	177.0
413185000	1441068837	31.212755655093176	122.92024854859802	10.2	183.0	177.0
413185000	1441068838	31.212712622319057	122.9202450696134	10.2	183.0	177.0
413185000	1441068839	31.2126691180201	122.92024167641162	10.2	183.0	177.0
413185000	1441068840	31.212624864598887	122.92023846784241	10.2	183.0	177.0
413185000	1441068841	31.212579584457995	122.92023554275539	10.2	183.0	177.0
413185000	1441068842	31.212533	122.920233	10.2	183.0	177.0
413185000	1441068843	31.212484905781338	122.92023089685546	10.2	183.0	176.87500000000003
413185000	1441068844	31.212435384973826	122.92022912432107	10.2	183.0	176.75
413185000	1441068845	31.21238459290314	122.92022753182627	10.2	183.0	176.625
413185000	1441068846	31.21233268489493	122.92022596880086	10.2	183.0	176.5
413185000	1441068847	31.212279816274865	122.92022428467494	10.2	183.0	176.375
413185000	1441068848	31.212226142368582	122.92022232887892	10.2	183.0	176.25
413185000	1441068849	31.21217181850174	122.92021995084357	10.2	183.0	176.125
413185000	1441068850	31.212117	122.92021700000001	10.2	183.0	176.0
413185000	1441068851	31.21206184940724	122.9202133699177	10.2	183.0	176.0
413185000	1441068852	31.212006558140608	122.92020913071848	10.2	183.0	176.0
413185000	1441068853	31.21195132483547	122.92020439666189	10.2	183.0	176.0
413185000	1441068854	31.21189634812728	122.92019928200723	10.2	183.0	176.0
413185000	1441068855	31.211841826651455	122.92019390101345	10.2	183.0	176.0
413185000	1441068856	31.21178795904346	122.9201883679392	10.2	183.0	176.0
413185000	1441068857	31.2117349439388	122.92018279704286	10.2	183.0	176.0
413185000	1441068858	31.211682979972963	122.9201773025824	10.2	183.0	176.0
413185000	1441068859	31.21163226578152	122.92017199881565	10.2	183.0	176.0
413185000	1441068860	31.211583000000005	122.920167	10.2	183.0	176.0
413185000	1441068861	31.211535311030183	122.92016239648787	10.2	183.0	176.09090909090907
413185000	1441068862	31.211489046338478	122.92015818301189	10.2	183.0	176.1818181818182
413185000	1441068863	31.21144398315746	122.92015433040005	10.2	183.0	176.27272727272728
413185000	1441068864	31.211399898719716	122.92015080948035	10.2	183.0	176.36363636363635
413185000	1441068865	31.211356570257777	122.92014759108098	10.2	183.0	176.45454545454547
413185000	1441068866	31.211313775004193	122.92014464603022	10.2	183.0	176.54545454545453
413185000	1441068867	31.21127129019151	122.92014194515636	10.2	183.0	176.63636363636365
413185000	1441068868	31.211228893052237	122.92013945928788	10.2	183.0	176.72727272727272
413185000	1441068869	31.211186360818893	122.92013715925324	10.2	183.0	176.8181818181818
413185000	1441068870	31.21114347072398	122.92013501588109	10.2	183.0	176.90909090909093
413185000	1441068871	31.211100000000002	122.920133	10.2	183.0	177.0
413185000	1441068872	31.21105577453011	122.92013108600321	10.2	183.0	177.0
413185000	1441068873	31.21101081480028	122.92012926254185	10.2	183.0	177.0
413185000	1441068874	31.21096518994715	122.92012752183147	10.2	183.0	177.0
413185000	1441068875	31.21091896910733	122.92012585608776	10.2	183.0	177.0
413185000	1441068876	31.210872221417468	122.92012425752628	10.2	183.0	177.0
413185000	1441068877	31.210825016014198	122.92012271836269	10.2	183.0	177.0
413185000	1441068878	31.210777422034187	122.92012123081261	10.2	183.0	177.0
413185000	1441068879	31.21072950861406	122.92011978709169	10.2	183.0	177.0
413185000	1441068880	31.21068134489044	122.92011837941561	10.2	183.0	177.0
413185000	1441068881	31.210632999999994	122.92011700000002	10.2	183.0	177.0
413185000	1441068882	31.21058453828241	122.92011563801297	10.2	183.0	177.0
413185000	1441068883	31.21053600488936	122.92011427043197	10.2	183.0	177.0
413185000	1441068884	31.210487440175655	122.92011287118687	10.2	183.0	177.0
413185000	1441068885	31.210438884496018	122.92011141420768	10.2	183.0	177.0
413185000	1441068886	31.210390378205222	122.92010987342437	10.2	183.0	177.0
413185000	1441068887	31.210341961658003	122.92010822276703	10.2	183.0	177.0
413185000	1441068888	31.21029367520911	122.92010643616575	10.2	183.0	177.0
413185000	1441068889	31.210245559213316	122.92010448755067	10.2	183.0	177.0
413185000	1441068890	31.21019765402536	122.920102350852	10.2	183.0	177.0
413185000	1441068891	31.21015	122.9201	10.2	183.0	177.0
413185000	1441068892	31.21010262177153	122.92009741978104	10.2	183.0	177.0
413185000	1441068893	31.210055481092475	122.92009463840593	10.2	183.0	177.0
413185000	1441068894	31.21000852399494	122.92009169494142	10.2	183.0	177.0
413185000	1441068895	31.209961696511	122.92008862845425	10.2	183.0	177.0
413185000	1441068896	31.209914944672757	122.9200854780111	10.2	183.0	177.0
413185000	1441068897	31.209868214512287	122.92008228267852	10.2	183.0	177.0
413185000	1441068898	31.209821452061693	122.92007908152306	10.2	183.0	177.0
413185000	1441068899	31.209774603353065	122.92007591361113	10.2	183.0	177.0
413185000	1441068900	31.209727614418522	122.92007281800912	10.2	183.0	177.0
413185000	1441068901	31.209680431290128	122.92006983378333	10.2	183.0	177.0
413185000	1441068902	31.209632999999997	122.920067	10.2	183.0	177.0
413185000	1441068903	31.209585289744872	122.9200643470659	10.2	182.875	177.0
413185000	1441068904	31.209537362380004	122.9200618707503	10.2	182.74999999999997	177.0
413185000	1441068905	31.209489302925284	122.92005955816306	10.2	182.625	177.0
413185000	1441068906	31.2094411964006	122.92005739641414	10.2	182.5	177.0
413185000	1441068907	31.209393127825834	122.9200553726134	10.2	182.375	177.0
413185000	1441068908	31.209345182220897	122.92005347387084	10.2	182.25	177.0
413185000	1441068909	31.209297444605635	122.92005168729638	10.2	182.125	177.0
413185000	1441068910	31.209249999999997	122.92005	10.2	182.0	177.0
413185000	1441068911	31.20920290605	122.92004839634019	10.2	182.0	177.0
413185000	1441068912	31.209156110906314	122.92004684966918	10.2	182.0	177.0
413185000	1441068913	31.209109535345746	122.92004533058768	10.2	182.0	177.0
413185000	1441068914	31.209063100145084	122.92004380969654	10.2	182.0	177.0
413185000	1441068915	31.209016726081156	122.9200422575966	10.2	182.0	177.0
413185000	1441068916	31.208970333930726	122.92004064488883	10.2	182.0	177.0
413185000	1441068917	31.208923844470622	122.9200389421742	10.2	182.0	177.0
413185000	1441068918	31.20887717847759	122.92003712005376	10.2	182.0	177.0
413185000	1441068919	31.20883025672847	122.92003514912862	10.2	182.0	177.0
413185000	1441068920	31.208783	122.92003300000002	10.2	182.0	177.0
413185000	1441068921	31.20873535280337	122.9200306513908	10.2	182.0909090909091	177.0
413185000	1441068922	31.20868735458737	122.92002811451047	10.2	182.1818181818182	177.0
413185000	1441068923	31.208639068535213	122.9200254086901	10.2	182.27272727272728	177.0
413185000	1441068924	31.20859055783007	122.92002255326072	10.2	182.36363636363635	177.0
413185000	1441068925	31.208541885655162	122.9200195675533	10.2	182.45454545454544	177.0
413185000	1441068926	31.20849311519366	122.9200164708988	10.2	182.54545454545456	177.0
413185000	1441068927	31.208444309628803	122.92001328262815	10.2	182.63636363636363	177.0
413185000	1441068928	31.208395532143797	122.92001002207216	10.2	182.72727272727272	177.0
413185000	1441068929	31.208346845921852	122.92000670856164	10.2	182.8181818181818	177.0
413185000	1441068930	31.208298314146177	122.92000336142736	10.2	182.9090909090909	177.0
413185000	1441068931	31.208249999999992	122.92000000000002	10.2	183.0	177.0
413185000	1441068932	31.208201940938082	122.9199966407579	10.2	183.0	177.0
413185000	1441068933	31.208154071501287	122.91999328876993	10.2	183.0	177.0
413185000	1441068934	31.208106300502028	122.9199899462526	10.2	183.0	177.0
413185000	1441068935	31.208058536752727	122.91998661542246	10.2	183.0	177.0
413185000	1441068936	31.208010689065752	122.91998329849608	10.2	183.0	177.0
413185000	1441068937	31.207962666253536	122.91997999768999	10.2	183.0	177.0
413185000	1441068938	31.207914377128446	122.91997671522077	10.2	183.0	177.0
413185000	1441068939	31.207865730502913	122.91997345330498	10.2	183.0	177.0
413185000	1441068940	31.207816635189296	122.91997021415918	10.2	183.0	177.0
413185000	1441068941	31.207766999999993	122.91996700000001	10.2	183.0	177.0
413185000	1441068942	31.207716764560704	122.91996381374685	10.2	183.0	177.0
413185000	1441068943	31.207665991750456	122.9199606611304	10.2	183.0	177.0
413185000	1441068944	31.207614775261565	122.91995754858424	10.2	183.0	177.0
413185000	1441068945	31.207563208786354	122.91995448254175	10.2	183.0	177.0
413185000	1441068946	31.20751138601717	122.91995146943651	10.2	183.0	177.0
413185000	1441068947	31.207459400646332	122.91994851570186	10.2	183.0	177.0
413185000	1441068948	31.207407346366203	122.91994562777127	10.2	183.0	177.0
413185000	1441068949	31.207355316869126	122.91994281207812	10.2	183.0	177.0
413185000	1441068950	31.207303405847444	122.91994007505572	10.2	183.0	177.0
413185000	1441068951	31.20725170699351	122.91993742313745	10.2	183.0	177.0
413185000	1441068952	31.207200313999678	122.9199348627566	10.2	183.0	177.0
413185000	1441068953	31.2071493205583	122.91993240034647	10.2	183.0	177.0
413185000	1441068954	31.207098820361754	122.91993004234035	10.2	183.0	177.0
413185000	1441068955	31.2070489071024	122.91992779517145	10.2	183.0	177.0
413185000	1441068956	31.206999674472588	122.91992566527301	10.2	183.0	177.0
413185000	1441068957	31.206951216164722	122.91992365907826	10.2	183.0	177.0
413185000	1441068958	31.206903625871146	122.91992178302043	10.2	183.0	177.0
413185000	1441068959	31.20685699728425	122.91992004353264	10.2	183.0	177.0
413185000	1441068960	31.20681142409642	122.9199184470481	10.2	183.0	177.0
413185000	1441068961	31.206766999999996	122.91991699999998	10.2	183.0	177.0
413185000	1441068962	31.20672374824641	122.91991569268605	10.2	183.0	177.0
413185000	1441068963	31.20668141032304	122.91991445086235	10.2	183.0	177.0
413185000	1441068964	31.20663965727626	122.91991318414982	10.2	183.0	177.0
413185000	1441068965	31.206598160152435	122.91991180216947	10.2	183.0	177.0
413185000	1441068966	31.206556589997952	122.91991021454255	10.2	183.0	177.0
413185000	1441068967	31.20651461785914	122.91990833089046	10.2	183.0	177.0
413185000	1441068968	31.206471914782334	122.91990606083478	10.2	183.0	177.0
413185000	1441068969	31.206428151813853	122.91990331399727	10.2	183.0	177.0
413185000	1441068970	31.206382999999995	122.9199	10.2	183.0	177.0
413185000	1441068971	31.20633624766145	122.91989606268217	10.2	183.0	177.0
413185000	1441068972	31.206288152216743	122.91989158275081	10.2	183.0	177.0
413185000	1441068973	31.20623908835887	122.91988667512967	10.2	183.0	177.0
413185000	1441068974	31.2061894307808	122.91988145474225	10.2	183.0	177.0
413185000	1441068975	31.20613955417557	122.91987603651165	10.2	183.0	177.0
413185000	1441068976	31.206089833236245	122.91987053536077	10.2	183.0	177.0
413185000	1441068977	31.20604064265589	122.91986506621211	10.2	183.0	177.0
413185000	1441068978	31.205992357127638	122.91985974398789	10.2	183.0	177.0
413185000	1441068979	31.2059453513446	122.91985468361	10.2	183.0	177.0
413185000	1441068980	31.205900000000003	122.91985000000001	10.2	183.0	177.0
413185000	1441068981	31.20585653917662	122.91984577861682	10.2	183.0	177.0
413185000	1441068982	31.20581465051589	122.91984198706932	10.2	183.0	177.0
413185000	1441068983	31.205773877048827	122.91983856350414	10.2	183.0	177.0
413185000	1441068984	31.20573376180641	122.9198354460681	10.2	183.0	177.0
413185000	1441068985	31.205693847819653	122.9198325729082	10.2	183.0	177.0
413185000	1441068986	31.205653678119486	122.91982988217164	10.2	183.0	177.0
413185000	1441068987	31.205612795736865	122.9198273120057	10.2	183.0	177.0
413185000	1441068988	31.205570743702705	122.91982480055786	10.2	183.0	177.0
413185000	1441068989	31.205527065047907	122.91982228597575	10.2	183.0	177.0
413185000	1441068990	31.205481302803392	122.91981970640715	10.2	183.0	177.0
413185000	1441068991	31.205433	122.919817	10.2	183.0	177.0
413185000	1441068992	31.205381856960585	122.91981411855008	10.2	183.0	177.0
413185000	1441068993	31.205328203175867	122.91981106844364	10.2	183.0	177.0
413185000	1441068994	31.20527252542861	122.91980786971457	10.2	183.0	177.0
413185000	1441068995	31.205215310501547	122.91980454239663	10.2	183.0	177.0
413185000	1441068996	31.20515704517746	122.91980110652348	10.2	183.0	177.0
413185000	1441068997	31.20509821623915	122.91979758212868	10.2	183.0	177.0
413185000	1441068998	31.205039310469388	122.91979398924566	10.2	183.0	177.0
413185000	1441068999	31.20498081465105	122.91979034790776	10.2	183.0	177.0
413185000	1441069000	31.20492321556696	122.91978667814818	10.2	183.0	177.0
413185000	1441069001	31.204867	122.919783	10.2	183.0	177.0
413185000	1441069002	31.20481255202728	122.9197793292526	10.2	183.0	177.0
413185000	1441069003	31.204759844902913	122.91977566472112	10.2	183.0	177.0
413185000	1441069004	31.204708749175268	122.91977200097706	10.2	183.0	177.0
413185000	1441069005	31.204659135392657	122.91976833259208	10.2	183.0	177.0
413185000	1441069006	31.20461087410343	122.91976465413781	10.2	183.0	177.0
413185000	1441069007	31.20456383585592	122.91976096018583	10.2	183.0	177.0
413185000	1441069008	31.204517891198474	122.91975724530788	10.2	183.0	177.0
413185000	1441069009	31.204472910679364	122.91975350407566	10.2	183.0	177.0
413185000	1441069010	31.20442876484695	122.91974973106092	10.2	183.0	177.0
413185000	1441069011	31.204385324249515	122.91974592083541	10.2	183.0	177.0
413185000	1441069012	31.204342459435374	122.91974206797096	10.2	183.0	177.0
413185000	1441069013	31.204300040952845	122.91973816703934	10.2	183.0	177.0
413185000	1441069014	31.20425793935021	122.91973421261248	10.2	183.0	177.0
413185000	1441069015	31.20421602517577	122.9197301992622	10.2	183.0	177.0
413185000	1441069016	31.204174168977808	122.91972612156044	10.2	183.0	177.0
413185000	1441069017	31.204132241304627	122.91972197407912	10.2	183.0	177.0
413185000	1441069018	31.204090112704495	122.91971775139028	10.2	183.0	177.0
413185000	1441069019	31.20404765372569	122.91971344806588	10.2	183.0	177.0
413185000	1441069020	31.204004734916502	122.91970905867795	10.2	183.0	177.0
413185000	1441069021	31.203961226825168	122.91970457779864	10.2	183.0	177.0
413185000	1441069022	31.203916999999997	122.91969999999999	10.2	183.0	177.0
413185000	1441069023	31.203871946909583	122.91969533501602	10.2	183.0	177.0
413185000	1441069024	31.203826047704034	122.9196906532279	10.2	183.0	177.0
413185000	1441069025	31.203779304453807	122.91968604017849	10.2	183.0	177.0
413185000	1441069026	31.203731719229417	122.91968158141049	10.2	183.0	177.0
413185000	1441069027	31.203683294101314	122.9196773624664	10.2	183.0	177.0
413185000	1441069028	31.20363403114004	122.91967346888859	10.2	183.0	177.0
413185000	1441069029	31.203583932416098	122.91966998621912	10.2	183.0	177.0
413185000	1441069030	31.203533000000007	122.91966699999999	10.2	183.0	177.0
413185000	1441069031	31.203481274683977	122.91966456251107	10.2	183.0	177.0
413185000	1441069032	31.20342895214714	122.91966259298498	10.2	183.0	177.0
413185000	1441069033	31.203376266790272	122.91966097739264	10.2	183.0	177.0
413185000	1441069034	31.203323453014203	122.9196596017052	10.2	183.0	177.0
413185000	1441069035	31.20327074521974	122.91965835189414	10.2	183.0	177.0
413185000	1441069036	31.203218377807705	122.91965711393107	10.2	183.0	177.0
413185000	1441069037	31.20316658517888	122.91965577378785	10.2	183.0	177.0
413185000	1441069038	31.20311560173411	122.9196542174367	10.2	183.0	177.0
413185000	1441069039	31.203065661874213	122.91965233084989	10.2	183.0	177.0
413185000	1441069040	31.203017000000003	122.91965	10.2	183.0	177.0
413185000	1441069041	31.202969775301867	122.91964713908857	10.2	183.0	177.0
413185000	1441069042	31.202923846128527	122.91964377523244	10.2	183.0	177.0
413185000	1441069043	31.202878995618253	122.91963996377713	10.2	183.0	177.0
413185000	1441069044	31.20283500690935	122.91963576006806	10.2	183.0	177.0
413185000	1441069045	31.202791663140058	122.91963121945062	10.2	183.0	177.0
413185000	1441069046	31.20274874744869	122.91962639727002	10.2	183.0	177.0
413185000	1441069047	31.202706042973485	122.9196213488715	10.2	183.0	177.0
413185000	1441069048	31.202663332852733	122.91961612960017	10.2	183.0	177.0
413185000	1441069049	31.202620400224728	122.91961079480112	10.2	183.0	177.0
413185000	1441069050	31.202577028227715	122.91960539981942	10.2	183.0	177.0
413185000	1441069051	31.202532999999995	122.9196	10.2	183.0	177.0
413185000	1441069052	31.20248815676441	122.91959464277625	10.2	183.1	177.0
413185000	1441069053	31.202442572081942	122.91958934393504	10.2	183.20000000000002	177.0
413185000	1441069054	31.20239637759813	122.91958411135165	10.2	183.3	177.0
413185000	1441069055	31.202349704958515	122.91957895290133	10.2	183.39999999999998	177.0
413185000	1441069056	31.202302685808647	122.9195738764592	10.2	183.49999999999997	177.0
413185000	1441069057	31.202255451794063	122.91956888990043	10.2	183.6	177.0
413185000	1441069058	31.20220813456035	122.91956400110011	10.2	183.7	177.0
413185000	1441069059	31.20216086575306	122.91955921793328	10.2	183.79999999999998	177.0
413185000	1441069060	31.202113777017754	122.91955454827492	10.2	183.9	177.0
413185000	1441069061	31.202067000000003	122.91955000000002	10.2	184.0	177.0
413185000	1441069062	31.20202063148589	122.91954557780106	10.2	184.0	177.04761904761907
413185000	1441069063	31.20197462882361	122.91954127364076	10.2	184.0	177.0952380952381
413185000	1441069064	31.20192891450181	122.91953707629949	10.2	184.0	177.14285714285717
413185000	1441069065	31.20188341100916	122.9195329745576	10.2	184.0	177.19047619047618
413185000	1441069066	31.201838040834335	122.9195289571955	10.2	184.0	177.23809523809524
413185000	1441069067	31.201792726466003	122.91952501299363	10.2	184.0	177.28571428571428
413185000	1441069068	31.201747390392825	122.9195211307325	10.2	184.0	177.33333333333334
413185000	1441069069	31.201701955103456	122.9195172991926	10.2	184.0	177.3809523809524
413185000	1441069070	31.201656343086537	122.91951350715445	10.2	184.0	177.42857142857142
413185000	1441069071	31.201610476830727	122.91950974339868	10.2	184.0	177.47619047619048
413185000	1441069072	31.20156427882467	122.91950599670585	10.2	184.0	177.52380952380952
413185000	1441069073	31.201517671557003	122.91950225585667	10.2	184.0	177.57142857142858
413185000	1441069074	31.201470577516396	122.91949850963174	10.2	184.0	177.61904761904762
413185000	1441069075	31.201422919191423	122.91949474681185	10.2	184.0	177.66666666666666
413185000	1441069076	31.20137461907077	122.91949095617767	10.2	184.0	177.71428571428572
413185000	1441069077	31.201325599643038	122.91948712651005	10.2	184.0	177.76190476190476
413185000	1441069078	31.20127578339686	122.91948324658978	10.2	184.0	177.80952380952382
413185000	1441069079	31.20122509282086	122.91947930519773	10.2	184.0	177.85714285714286
413185000	1441069080	31.20117345040364	122.91947529111476	10.2	184.0	177.9047619047619
[truncated: 7,020 more rows]
