# Supplementary material for: Maritime traffic congestion identification and ship trajectory prediction using temporal graph convolutional networks
Source: PLoS One. 2026 Mar 9;21(3):e0342781. doi: 10.1371/journal.pone.0342781 (PMC12970927; doi:10.1371/journal.pone.0342781)
Supplement: S1 File — (ZIP) [file pone.0342781.s001.zip › data/interpolation/shipid_413272210_processed.csv]

shipid	lasttime	lat	lon	sog	cog	hdg
413272210	1441070096	31.099278	122.30017700000002	9.7	132.1	125.00000000000001
413272210	1441070097	31.09925266398094	122.30020961823598	9.7	132.1	125.00000000000001
413272210	1441070098	31.099226365835897	122.30024327847838	9.7	132.1	125.00000000000001
413272210	1441070099	31.09919919436354	122.30027788012144	9.7	132.1	125.00000000000001
413272210	1441070100	31.099171238362622	122.30031332255959	9.7	132.1	125.00000000000001
413272210	1441070101	31.09914258663199	122.30034950518743	9.7	132.1	125.00000000000001
413272210	1441070102	31.099113327970578	122.3003863273998	9.7	132.1	125.00000000000001
413272210	1441070103	31.099083551177436	122.3004236885918	9.7	132.1	125.00000000000001
413272210	1441070104	31.099053345051757	122.30046148815875	9.7	132.1	125.00000000000001
413272210	1441070105	31.0990227983928	122.30049962549622	9.7	132.1	125.00000000000001
413272210	1441070106	31.098991999999996	122.30053800000002	9.7	132.1	125.00000000000001
413272210	1441070107	31.09896103867287	122.30057651106627	9.7	132.11818181818182	125.00000000000001
413272210	1441070108	31.098930003211073	122.30061505809134	9.7	132.13636363636365	125.00000000000001
413272210	1441070109	31.098898982414394	122.3006535404719	9.7	132.15454545454546	125.00000000000001
413272210	1441070110	31.09886806508275	122.30069185760485	9.7	132.1727272727273	125.00000000000001
413272210	1441070111	31.098837340016168	122.3007299088874	9.7	132.19090909090912	125.00000000000001
413272210	1441070112	31.0988068960148	122.300767593717	9.7	132.20909090909092	125.00000000000001
413272210	1441070113	31.09877682187893	122.30080481149137	9.7	132.22727272727272	125.00000000000001
413272210	1441070114	31.098747206408955	122.30084146160853	9.7	132.24545454545455	125.00000000000001
413272210	1441070115	31.09871813840538	122.30087744346667	9.7	132.26363636363638	125.00000000000001
413272210	1441070116	31.098689706668825	122.30091265646426	9.7	132.28181818181818	125.00000000000001
413272210	1441070117	31.098661999999994	122.30094700000001	9.7	132.3	125.00000000000001
413272210	1441070118	31.098635052851623	122.3009804359903	9.709999999999999	132.31	125.00000000000001
413272210	1441070119	31.098608682283867	122.30101317642146	9.719999999999999	132.32000000000002	125.00000000000001
413272210	1441070120	31.098582651008563	122.30104549579676	9.73	132.33	125.00000000000001
413272210	1441070121	31.0985567217372	122.30107766861879	9.74	132.34	125.00000000000001
413272210	1441070122	31.09853065718103	122.30110996938959	9.75	132.35000000000002	125.00000000000001
413272210	1441070123	31.098504220050977	122.30114267261051	9.76	132.36	125.00000000000001
413272210	1441070124	31.098477173057677	122.3011760527823	9.77	132.37	125.00000000000001
413272210	1441070125	31.098449278911463	122.30121038440502	9.780000000000001	132.38000000000002	125.00000000000001
413272210	1441070126	31.098420300322353	122.30124594197805	9.790000000000001	132.39000000000001	125.00000000000001
413272210	1441070127	31.098390000000002	122.30128300000001	9.8	132.4	125.00000000000001
413272210	1441070128	31.098358227531367	122.30132174471814	9.78888888888889	132.37777777777777	125.00000000000001
413272210	1441070129	31.098325180013955	122.30136200937719	9.777777777777779	132.35555555555558	125.00000000000001
413272210	1441070130	31.09829114142315	122.30140353897194	9.766666666666667	132.33333333333334	125.00000000000001
413272210	1441070131	31.098256395734662	122.30144607849792	9.755555555555556	132.3111111111111	125.00000000000001
413272210	1441070132	31.098221226924498	122.3014893729515	9.744444444444444	132.2888888888889	125.00000000000001
413272210	1441070133	31.098185918969055	122.30153316732994	9.733333333333333	132.26666666666668	125.00000000000001
413272210	1441070134	31.09815075584503	122.30157720663132	9.722222222222221	132.24444444444444	125.00000000000001
413272210	1441070135	31.09811602152953	122.30162123585471	9.71111111111111	132.22222222222223	125.00000000000001
413272210	1441070136	31.098082000000012	122.301665	9.7	132.2	125.00000000000001
413272210	1441070137	31.0980489067712	122.30170829210566	9.709999999999999	132.2	125.00000000000001
413272210	1441070138	31.098016683505804	122.30175109736133	9.719999999999999	132.2	125.00000000000001
413272210	1441070139	31.097985203403343	122.30179344899413	9.73	132.2	125.00000000000001
413272210	1441070140	31.097954339663318	122.30183538023088	9.74	132.2	125.00000000000001
413272210	1441070141	31.097923965485197	122.30187692429809	9.75	132.2	125.00000000000001
413272210	1441070142	31.097893954068354	122.30191811442198	9.76	132.2	125.00000000000001
413272210	1441070143	31.097864178612152	122.30195898382854	9.77	132.2	125.00000000000001
413272210	1441070144	31.09783451231588	122.30199956574347	9.780000000000001	132.2	125.00000000000001
413272210	1441070145	31.097804828378756	122.30203989339223	9.790000000000001	132.2	125.00000000000001
413272210	1441070146	31.097774999999988	122.30208	9.8	132.2	125.00000000000001
413272210	1441070147	31.097744927503005	122.30211991457342	9.8	132.2	125.00000000000001
413272210	1441070148	31.097714619708288	122.30215964924575	9.8	132.2	125.00000000000001
413272210	1441070149	31.097684112560557	122.30219921193203	9.8	132.2	125.00000000000001
413272210	1441070150	31.097653442004603	122.30223861054736	9.8	132.2	125.00000000000001
413272210	1441070151	31.09762264398513	122.30227785300687	9.8	132.2	125.00000000000001
413272210	1441070152	31.09759175444686	122.30231694722572	9.8	132.2	125.00000000000001
413272210	1441070153	31.097560809334507	122.30235590111913	9.8	132.2	125.00000000000001
413272210	1441070154	31.097529844592778	122.30239472260243	9.8	132.2	125.00000000000001
413272210	1441070155	31.09749889616638	122.30243341959094	9.8	132.2	125.00000000000001
413272210	1441070156	31.097467999999992	122.30247200000001	9.8	132.2	125.00000000000001
413272210	1441070157	31.097437185217824	122.30251047361149	9.8	132.18	125.00000000000001
413272210	1441070158	31.097406453662312	122.30254885767275	9.8	132.16	125.00000000000001
413272210	1441070159	31.09737580035529	122.30258717129757	9.8	132.14	125.00000000000001
413272210	1441070160	31.097345220318694	122.3026254335997	9.8	132.12	125.00000000000001
413272210	1441070161	31.097314708574363	122.3026636636928	9.8	132.1	125.00000000000001
413272210	1441070162	31.09728426014411	122.30270188069052	9.8	132.08	125.00000000000001
413272210	1441070163	31.09725387004977	122.30274010370654	9.8	132.06	125.00000000000001
413272210	1441070164	31.097223533313148	122.3027783518544	9.8	132.04	125.00000000000001
413272210	1441070165	31.09719324495596	122.30281664424773	9.8	132.02	125.00000000000001
413272210	1441070166	31.097162999999995	122.302855	9.8	132.0	125.00000000000001
413272210	1441070167	31.097132794408964	122.3028934317924	9.8	132.0	125.00000000000001
413272210	1441070168	31.097102627914605	122.30293192657679	9.8	132.0	125.00000000000001
413272210	1441070169	31.097072501190745	122.30297046487259	9.8	132.0	125.00000000000001
413272210	1441070170	31.09704241491119	122.30300902719941	9.8	132.0	125.00000000000001
413272210	1441070171	31.09701236974976	122.30304759407674	9.8	132.0	125.00000000000001
413272210	1441070172	31.096982366380324	122.30308614602417	9.8	132.0	125.00000000000001
413272210	1441070173	31.096952405476788	122.30312466356132	9.8	132.0	125.00000000000001
413272210	1441070174	31.096922487713034	122.30316312720782	9.8	132.0	125.00000000000001
413272210	1441070175	31.09689261376301	122.30320151748333	9.8	132.0	125.00000000000001
413272210	1441070176	31.096862784300672	122.30323981490749	9.8	132.0	125.00000000000001
413272210	1441070177	31.09683299999999	122.303278	9.8	132.0	125.00000000000001
413272210	1441070178	31.096803258675216	122.30331606233872	9.8	132.0	125.00000000000001
413272210	1441070179	31.0967735467015	122.30335402773383	9.8	132.0	125.00000000000001
413272210	1441070180	31.09674384759421	122.30339193105354	9.8	132.0	125.00000000000001
413272210	1441070181	31.096714144868653	122.303429807166	9.8	132.0	125.00000000000001
413272210	1441070182	31.096684422040095	122.30346769093929	9.8	132.0	125.00000000000001
413272210	1441070183	31.0966546626238	122.30350561724141	9.8	132.0	125.00000000000001
413272210	1441070184	31.096624850134916	122.30354362094035	9.8	132.0	125.00000000000001
413272210	1441070185	31.096594968088613	122.30358173690392	9.8	132.0	125.00000000000001
413272210	1441070186	31.096565	122.30362	9.8	132.0	125.00000000000001
413272210	1441070187	31.096534932424014	122.30365843670211	9.8	132.0	124.90000000000002
413272210	1441070188	31.096504764075192	122.30369703990722	9.8	132.0	124.8
413272210	1441070189	31.096474496707987	122.30373579411818	9.8	132.0	124.7
413272210	1441070190	31.096444132076876	122.30377468383782	9.8	132.0	124.60000000000001
413272210	1441070191	31.096413671936304	122.30381369356903	9.8	132.0	124.49999999999999
413272210	1441070192	31.09638311804081	122.30385280781465	9.8	132.0	124.39999999999999
413272210	1441070193	31.096352472144872	122.30389201107761	9.8	132.0	124.3
413272210	1441070194	31.096321736003063	122.30393128786086	9.8	132.0	124.2
413272210	1441070195	31.096290911369902	122.30397062266732	9.8	132.0	124.1
413272210	1441070196	31.096260000000008	122.30401	9.8	132.0	124.0
413272210	1441070197	31.096229009146143	122.30404940665893	9.8	132.0	124.1
413272210	1441070198	31.09619796805397	122.30408883863238	9.8	132.0	124.2
413272210	1441070199	31.096166911467343	122.30412829420573	9.8	132.0	124.3
413272210	1441070200	31.096135874130095	122.30416777166438	9.8	132.0	124.39999999999999
413272210	1441070201	31.096104890786094	122.30420726929387	9.8	132.0	124.49999999999999
413272210	1441070202	31.09607399617919	122.30424678537973	9.8	132.0	124.60000000000001
413272210	1441070203	31.096043225053272	122.30428631820755	9.8	132.0	124.7
413272210	1441070204	31.096012612152172	122.30432586606305	9.8	132.0	124.8
413272210	1441070205	31.095982192219793	122.30436542723193	9.8	132.0	124.90000000000002
413272210	1441070206	31.095951999999993	122.30440500000002	9.8	132.0	125.00000000000001
413272210	1441070207	31.095922061991008	122.30444458166461	9.8	131.97	124.90000000000002
413272210	1441070208	31.095892371708462	122.30448416556898	9.8	131.94	124.8
413272210	1441070209	31.095862914422344	122.3045237440679	9.8	131.91000000000003	124.7
413272210	1441070210	31.09583367540264	122.30456330951598	9.8	131.88000000000002	124.60000000000001
413272210	1441070211	31.09580463991936	122.30460285426801	9.8	131.85	124.49999999999999
413272210	1441070212	31.09577579324251	122.30464237067862	9.8	131.82	124.39999999999999
413272210	1441070213	31.095747120642105	122.3046818511025	9.8	131.79	124.3
413272210	1441070214	31.0957186073882	122.30472128789425	9.8	131.76	124.2
413272210	1441070215	31.095690238750812	122.30476067340855	9.8	131.73	124.1
413272210	1441070216	31.09566199999999	122.3048	9.8	131.7	124.0
413272210	1441070217	31.095633879890126	122.30483926468001	9.8	131.63	124.0
413272210	1441070218	31.095605881113006	122.30487848308738	9.8	131.56	124.0
413272210	1441070219	31.09557800984473	122.3049176755177	9.8	131.48999999999998	124.0
413272210	1441070220	31.09555027226132	122.30495686226655	9.8	131.42	124.0
413272210	1441070221	31.095522674538838	122.3049960636295	9.8	131.35	124.0
413272210	1441070222	31.0954952228533	122.30503529990212	9.8	131.28	124.0
413272210	1441070223	31.0954679233807	122.30507459137996	9.8	131.21	124.0
413272210	1441070224	31.095440782296993	122.30511395835855	9.8	131.14	124.0
413272210	1441070225	31.095413805778115	122.30515342113337	9.8	131.07	124.0
413272210	1441070226	31.095386999999995	122.305193	9.8	131.0	124.0
413272210	1441070227	31.095360352226695	122.30523271237337	9.8	131.0181818181818	124.09090909090908
413272210	1441070228	31.095333774075026	122.3052725641462	9.8	131.03636363636363	124.18181818181819
413272210	1441070229	31.095307158249952	122.30531255833054	9.8	131.05454545454543	124.27272727272727
413272210	1441070230	31.095280397456413	122.30535269793819	9.8	131.07272727272726	124.36363636363636
413272210	1441070231	31.095253384399378	122.30539298598086	9.8	131.09090909090907	124.45454545454547
413272210	1441070232	31.095226011783794	122.30543342546999	9.8	131.1090909090909	124.54545454545455
413272210	1441070233	31.095198172314596	122.30547401941679	9.8	131.12727272727273	124.63636363636365
413272210	1441070234	31.095169758696713	122.30551477083243	9.8	131.14545454545456	124.72727272727273
413272210	1441070235	31.09514066363505	122.30555568272774	9.8	131.16363636363633	124.81818181818181
413272210	1441070236	31.09511077983451	122.30559675811344	9.8	131.18181818181816	124.90909090909093
413272210	1441070237	31.09508	122.305638	9.8	131.2	125.00000000000001
413272210	1441070238	31.095048262163864	122.3056794015674	9.8	131.2111111111111	125.00000000000001
413272210	1441070239	31.09501568566828	122.30572091667446	9.8	131.2222222222222	125.00000000000001
413272210	1441070240	31.094982435182942	122.30576248934997	9.8	131.23333333333332	125.00000000000001
413272210	1441070241	31.094948675377648	122.3058040636231	9.8	131.24444444444444	125.00000000000001
413272210	1441070242	31.094914570922263	122.30584558352339	9.8	131.25555555555556	125.00000000000001
413272210	1441070243	31.094880286486735	122.30588699308076	9.8	131.26666666666668	125.00000000000001
413272210	1441070244	31.09484598674111	122.3059282363255	9.8	131.2777777777778	125.00000000000001
413272210	1441070245	31.09481183635546	122.30596925728824	9.8	131.28888888888892	125.00000000000001
413272210	1441070246	31.094778000000005	122.30601	9.8	131.30000000000004	125.00000000000001
413272210	1441070247	31.094744612209436	122.30605042068193	9.8	131.32000000000002	125.00000000000001
413272210	1441070248	31.09471168697624	122.30609052431443	9.8	131.34000000000003	125.00000000000001
413272210	1441070249	31.09467920815733	122.30613032806761	9.8	131.36	125.00000000000001
413272210	1441070250	31.094647159609575	122.30616984911163	9.8	131.38000000000002	125.00000000000001
413272210	1441070251	31.094615525189845	122.30620910461646	9.8	131.4	125.00000000000001
413272210	1441070252	31.09458428875498	122.30624811175207	9.8	131.42000000000002	125.00000000000001
413272210	1441070253	31.094553434161796	122.3062868876884	9.8	131.44000000000003	125.00000000000001
413272210	1441070254	31.09452294526705	122.30632544959532	9.8	131.46	125.00000000000001
413272210	1441070255	31.094492805927533	122.3063638146426	9.8	131.48000000000002	125.00000000000001
413272210	1441070256	31.094462999999994	122.30640199999999	9.8	131.5	125.00000000000001
413272210	1441070257	31.094433503614287	122.30644002708934	9.8	131.46	125.00000000000001
413272210	1441070258	31.094404261992935	122.30647793434072	9.8	131.42000000000002	125.00000000000001
413272210	1441070259	31.094375212631526	122.3065157644362	9.8	131.38	125.00000000000001
413272210	1441070260	31.094346293025627	122.30655356005768	9.8	131.34	125.00000000000001
413272210	1441070261	31.09431744067072	122.30659136388691	9.8	131.3	125.00000000000001
413272210	1441070262	31.094288593062277	122.30662921860548	9.8	131.26	125.00000000000001
413272210	1441070263	31.09425968769567	122.30666716689485	9.8	131.22	125.00000000000001
413272210	1441070264	31.094230662066238	122.30670525143633	9.8	131.17999999999998	125.00000000000001
413272210	1441070265	31.094201453669264	122.30674351491103	9.8	131.14	125.00000000000001
413272210	1441070266	31.094172	122.306782	9.8	131.1	125.00000000000001
413272210	1441070267	31.094142255331313	122.30682073595452	9.81	131.10999999999999	125.00000000000001
413272210	1441070268	31.094112241046982	122.30685969830803	9.82	131.11999999999998	125.00000000000001
413272210	1441070269	31.094081995308485	122.30689884916448	9.83	131.13	125.00000000000001
413272210	1441070270	31.09405155627741	122.306938150628	9.84	131.14	125.00000000000001
413272210	1441070271	31.094020962115348	122.30697756480272	9.850000000000001	131.14999999999998	125.00000000000001
413272210	1441070272	31.093990250983975	122.30701705379303	9.860000000000001	131.16	125.00000000000001
413272210	1441070273	31.09395946104496	122.30705657970333	9.870000000000001	131.17	125.00000000000001
413272210	1441070274	31.0939286304601	122.30709610463813	9.88	131.17999999999998	125.00000000000001
413272210	1441070275	31.093897797391154	122.3071355907021	9.89	131.18999999999997	125.00000000000001
413272210	1441070276	31.093866999999992	122.307175	9.9	131.2	125.00000000000001
413272210	1441070277	31.093836269064536	122.30721430810277	9.9	131.17999999999998	125.00000000000001
413272210	1441070278	31.09380560582688	122.30725354444586	9.9	131.16	125.00000000000001
413272210	1441070279	31.09377500414503	122.30729275193066	9.9	131.14	125.00000000000001
413272210	1441070280	31.093744457876998	122.30733197345856	9.9	131.11999999999998	125.00000000000001
413272210	1441070281	31.09371396088072	122.30737125193086	9.9	131.1	125.00000000000001
413272210	1441070282	31.093683507014113	122.30741063024882	9.9	131.07999999999998	125.00000000000001
413272210	1441070283	31.09365309013497	122.30745015131363	9.9	131.06	125.00000000000001
413272210	1441070284	31.093622704101097	122.30748985802643	9.9	131.04	125.00000000000001
413272210	1441070285	31.093592342770222	122.3075297932882	9.9	131.01999999999998	125.00000000000001
413272210	1441070286	31.093562000000002	122.30757000000001	9.9	131.0	125.00000000000001
413272210	1441070287	31.093531667621136	122.30761050569144	9.9	131.0	125.00000000000001
413272210	1441070288	31.093501329356602	122.30765127640692	9.9	131.0	125.00000000000001
413272210	1441070289	31.093470966902533	122.30769226281951	9.9	131.0	125.00000000000001
413272210	1441070290	31.093440561955067	122.30773341560241	9.9	131.0	125.00000000000001
413272210	1441070291	31.09341009621048	122.30777468542873	9.9	131.0	125.00000000000001
413272210	1441070292	31.09337955136504	122.30781602297169	9.9	131.0	125.00000000000001
413272210	1441070293	31.0933489091151	122.30785737890452	9.9	131.0	125.00000000000001
413272210	1441070294	31.093318151157124	122.30789870390045	9.9	131.0	125.00000000000001
413272210	1441070295	31.093287259187562	122.3079399486328	9.9	131.0	125.00000000000001
413272210	1441070296	31.093256214902986	122.30798106377486	9.9	131.0	125.00000000000001
413272210	1441070297	31.093224999999997	122.308022	9.9	131.0	125.00000000000001
413272210	1441070298	31.09319360527269	122.30806271863194	9.9	131.01111111111112	125.00000000000001
413272210	1441070299	31.093162057904742	122.30810322359592	9.9	131.02222222222224	125.00000000000001
413272210	1441070300	31.093130394177244	122.30814352946759	9.9	131.0333333333333	125.00000000000001
413272210	1441070301	31.093098650371257	122.30818365082263	9.9	131.04444444444442	125.00000000000001
413272210	1441070302	31.093066862767813	122.30822360223672	9.9	131.05555555555554	125.00000000000001
413272210	1441070303	31.09303506764798	122.3082633982857	9.9	131.06666666666666	125.00000000000001
413272210	1441070304	31.09300330129273	122.3083030535453	9.9	131.07777777777775	125.00000000000001
413272210	1441070305	31.09297159998309	122.30834258259145	9.9	131.08888888888887	125.00000000000001
413272210	1441070306	31.092940000000002	122.308382	9.9	131.1	125.00000000000001
413272210	1441070307	31.092908533069522	122.30842132410618	9.9	131.1	125.00000000000001
413272210	1441070308	31.09287721269799	122.30846058828233	9.9	131.1	125.00000000000001
413272210	1441070309	31.092846047836733	122.30849982966012	9.9	131.1	125.00000000000001
413272210	1441070310	31.092815047437075	122.30853908537112	9.9	131.1	125.00000000000001
413272210	1441070311	31.092784220450266	122.30857839254693	9.9	131.1	125.00000000000001
413272210	1441070312	31.092753575827526	122.30861778831903	9.9	131.1	125.00000000000001
413272210	1441070313	31.092723122520027	122.30865730981893	9.9	131.1	125.00000000000001
413272210	1441070314	31.09269286947889	122.30869699417809	9.9	131.1	125.00000000000001
413272210	1441070315	31.0926628256552	122.308736878528	9.9	131.1	125.00000000000001
413272210	1441070316	31.092633	122.30877699999999	9.9	131.1	125.00000000000001
413272210	1441070317	31.092603387752316	122.30881738830021	9.9	131.17	125.00000000000001
413272210	1441070318	31.0925739293035	122.30885804343352	9.9	131.24	125.00000000000001
413272210	1441070319	31.092544551332917	122.30889895797932	9.9	131.31	125.00000000000001
413272210	1441070320	31.092515180519992	122.30894012451702	9.9	131.38	125.00000000000001
413272210	1441070321	31.092485743544117	122.30898153562578	9.9	131.45000000000002	125.00000000000001
413272210	1441070322	31.092456167084705	122.30902318388472	9.9	131.52	125.00000000000001
413272210	1441070323	31.092426377821155	122.30906506187283	9.9	131.59	125.00000000000001
413272210	1441070324	31.09239630243291	122.30910716216893	9.9	131.66	125.00000000000001
413272210	1441070325	31.092365867599376	122.30914947735178	9.9	131.73000000000002	125.00000000000001
413272210	1441070326	31.09233499999999	122.30919199999998	9.9	131.8	125.00000000000001
413272210	1441070327	31.092303649922798	122.30923470868758	9.91	131.9	125.10000000000001
413272210	1441070328	31.092271862090204	122.30927752597094	9.92	132.0	125.2
413272210	1441070329	31.09223970483339	122.30932036040227	9.93	132.10000000000002	125.30000000000001
413272210	1441070330	31.09220724648361	122.30936312053402	9.94	132.20000000000002	125.4
413272210	1441070331	31.09217455537227	122.30940571491881	9.95	132.3	125.5
413272210	1441070332	31.09214169983091	122.3094480521096	9.96	132.4	125.6
413272210	1441070333	31.092108748191166	122.3094900406596	9.97	132.5	125.69999999999999
413272210	1441070334	31.092075768784817	122.30953158912216	9.98	132.60000000000002	125.80000000000001
413272210	1441070335	31.092042829943754	122.30957260605099	9.99	132.70000000000002	125.9
413272210	1441070336	31.092009999999995	122.309613	10.0	132.8	126.0
413272210	1441070337	31.091977333816008	122.30965270409804	10.0	132.84285714285713	126.0
413272210	1441070338	31.091944832375855	122.30969174977302	10.0	132.8857142857143	126.0
413272210	1441070339	31.091912483193884	122.30973019302746	10.0	132.92857142857142	126.0
413272210	1441070340	31.09188027378436	122.30976808986377	10.0	132.9714285714286	126.0
413272210	1441070341	31.091848191661487	122.30980549628433	10.0	133.0142857142857	126.0
413272210	1441070342	31.09181622433938	122.30984246829132	10.0	133.05714285714285	126.0
413272210	1441070343	31.09178435933211	122.3098790618869	10.0	133.1	126.0
413272210	1441070344	31.091752584153635	122.3099153330731	10.0	133.14285714285714	126.0
413272210	1441070345	31.09172088631791	122.30995133785189	10.0	133.18571428571428	126.0
413272210	1441070346	31.091689253338757	122.30998713222512	10.0	133.22857142857143	126.0
413272210	1441070347	31.091657672729987	122.31002277219451	10.0	133.27142857142857	126.0
413272210	1441070348	31.091626132005306	122.31005831376177	10.0	133.31428571428572	126.0
413272210	1441070349	31.09159461867837	122.31009381292844	10.0	133.35714285714283	126.0
413272210	1441070350	31.091563120262787	122.31012932569605	10.0	133.4	126.0
413272210	1441070351	31.091531624272076	122.31016490806593	10.0	133.44285714285712	126.0
413272210	1441070352	31.091500118219713	122.31020061603945	10.0	133.4857142857143	126.0
413272210	1441070353	31.09146858961911	122.31023650561775	10.0	133.5285714285714	126.0
413272210	1441070354	31.091437025983574	122.31027263280197	10.0	133.57142857142856	126.0
413272210	1441070355	31.091405414826436	122.31030905359316	10.0	133.6142857142857	126.0
413272210	1441070356	31.09137374366085	122.31034582399222	10.0	133.65714285714284	126.0
413272210	1441070357	31.091341999999994	122.31038300000002	10.0	133.7	126.0
413272210	1441070358	31.091310176865246	122.31042062105126	10.0	133.66666666666666	126.0
413272210	1441070359	31.091278289311308	122.31045866031684	10.0	133.6333333333333	126.0
413272210	1441070360	31.09124635790123	122.3104970744016	10.0	133.6	126.0
413272210	1441070361	31.091214403198144	122.31053581991058	10.0	133.56666666666666	126.0
413272210	1441070362	31.091182445765202	122.31057485344888	10.0	133.5333333333333	126.0
413272210	1441070363	31.091150506165622	122.31061413162162	10.0	133.5	126.0
413272210	1441070364	31.091118604962656	122.31065361103413	10.0	133.46666666666667	126.0
413272210	1441070365	31.091086762719666	122.31069324829177	10.0	133.4333333333333	126.0
413272210	1441070366	31.091054999999997	122.310733	10.0	133.4	126.0
413272210	1441070367	31.091023333096526	122.31077282549923	9.99	133.35	125.9
413272210	1441070368	31.090991761219936	122.3108126950696	9.98	133.3	125.80000000000001
413272210	1441070369	31.090960279310377	122.31085258172605	9.97	133.25	125.69999999999999
413272210	1441070370	31.09092888230804	122.31089245848372	9.96	133.20000000000002	125.6
413272210	1441070371	31.09089756515311	122.31093229835763	9.95	133.15	125.5
413272210	1441070372	31.090866322785896	122.31097207436287	9.94	133.1	125.4
413272210	1441070373	31.09083515014662	122.31101175951456	9.93	133.04999999999998	125.30000000000001
413272210	1441070374	31.09080404217564	122.31105132682785	9.92	133.0	125.2
413272210	1441070375	31.09077299381331	122.31109074931796	9.91	132.95	125.10000000000001
413272210	1441070376	31.090742000000002	122.31113000000002	9.9	132.9	125.00000000000001
413272210	1441070377	31.090711053727194	122.31116906476858	9.9	132.84	125.00000000000001
413272210	1441070378	31.090680140190642	122.3112079810354	9.9	132.78	125.00000000000001
413272210	1441070379	31.090649242637085	122.31124679909135	9.9	132.72000000000003	125.00000000000001
413272210	1441070380	31.090618344313206	122.31128556922735	9.9	132.66000000000003	125.00000000000001
413272210	1441070381	31.090587428465636	122.31132434173414	9.9	132.6	125.00000000000001
413272210	1441070382	31.09055647834095	122.31136316690238	9.9	132.54	125.00000000000001
413272210	1441070383	31.090525477185636	122.31140209502263	9.9	132.48	125.00000000000001
413272210	1441070384	31.090494408246133	122.31144117638542	9.9	132.42000000000002	125.00000000000001
413272210	1441070385	31.090463254768814	122.3114804612811	9.9	132.36	125.00000000000001
413272210	1441070386	31.090432000000003	122.31152	9.9	132.3	125.00000000000001
413272210	1441070387	31.090400636990452	122.31155982742098	9.9	132.27	124.90000000000002
413272210	1441070388	31.090369198009085	122.31159991677744	9.9	132.24	124.8
413272210	1441070389	31.09033772512936	122.31164022589167	9.9	132.21	124.7
413272210	1441070390	31.09030626042477	122.31168071258593	9.9	132.18000000000004	124.60000000000001
413272210	1441070391	31.09027484596895	122.31172133468273	9.9	132.15000000000003	124.49999999999999
413272210	1441070392	31.090243523835493	122.31176205000467	9.9	132.12	124.39999999999999
413272210	1441070393	31.09021233609809	122.31180281637447	9.9	132.09	124.3
413272210	1441070394	31.090181324830503	122.31184359161493	9.9	132.06	124.2
413272210	1441070395	31.090150532106513	122.31188433354909	9.9	132.03	124.1
413272210	1441070396	31.09012	122.311925	9.9	132.0	124.0
413272210	1441070397	31.090089744315737	122.311965575557	9.9	131.97	124.0
413272210	1441070398	31.09005967578214	122.31200615187362	9.9	131.94	124.0
413272210	1441070399	31.090029678858336	122.3120468473692	9.9	131.91000000000003	124.0
413272210	1441070400	31.089999638003317	122.31208778046276	9.9	131.88000000000002	124.0
413272210	1441070401	31.089969437675887	122.3121290695729	9.9	131.85	124.0
413272210	1441070402	31.089938962334713	122.31217083311796	9.9	131.82	124.0
413272210	1441070403	31.08990809643831	122.31221318951582	9.9	131.79	124.0
413272210	1441070404	31.08987672444499	122.31225625718407	9.9	131.76	124.0
413272210	1441070405	31.089844730812892	122.31230015453986	9.9	131.73	124.0
413272210	1441070406	31.089811999999995	122.31234499999998	9.9	131.7	124.0
413272210	1441070407	31.089778475736296	122.31239083832858	9.9	131.7	124.0
413272210	1441070408	31.089744338840603	122.31243741968085	9.9	131.7	124.0
413272210	1441070409	31.089709829404384	122.3124844205606	9.9	131.7	124.0
413272210	1441070410	31.089675187519568	122.31253151747251	9.9	131.7	124.0
413272210	1441070411	31.08964065327861	122.31257838692228	9.9	131.7	124.0
413272210	1441070412	31.089606466774413	122.31262470541644	9.9	131.7	124.0
413272210	1441070413	31.08957286810039	122.31267014946248	9.9	131.7	124.0
413272210	1441070414	31.089540097350365	122.3127143955688	9.9	131.7	124.0
413272210	1441070415	31.08950839461868	122.31275712024467	9.9	131.7	124.0
413272210	1441070416	31.08947799999999	122.312798	9.9	131.7	124.0
413272210	1441070417	31.08944905676858	122.31283684018656	9.9	131.72	124.0
413272210	1441070418	31.089421320915708	122.3128739615204	9.9	131.74	124.0
413272210	1441070419	31.08939445161132	122.31290981355757	9.9	131.76	124.0
413272210	1441070420	31.089368108024786	122.31294484585305	9.9	131.78	124.0
413272210	1441070421	31.08934194932496	122.31297950796079	9.9	131.79999999999998	124.0
413272210	1441070422	31.08931563468015	122.31301424943369	9.9	131.82000000000002	124.0
413272210	1441070423	31.08928882325823	122.31304951982366	9.9	131.84000000000003	124.0
413272210	1441070424	31.08926117422649	122.31308576868169	9.9	131.86	124.0
413272210	1441070425	31.089232346751682	122.31312344555758	9.9	131.88000000000002	124.0
413272210	1441070426	31.089201999999993	122.31316300000002	9.9	131.9	124.0
413272210	1441070427	31.08916991484589	122.31320472427794	9.9	131.9	124.0
413272210	1441070428	31.08913635899934	122.31324828154598	9.9	131.9	124.0
413272210	1441070429	31.089101721879697	122.31329317768122	9.9	131.9	124.0
413272210	1441070430	31.08906639290704	122.31333891856218	9.9	131.9	124.0
413272210	1441070431	31.08903076150208	122.31338501006871	9.9	131.9	124.0
413272210	1441070432	31.08899521708635	122.31343095808221	9.9	131.9	124.0
413272210	1441070433	31.088960149082016	122.31347626848552	9.9	131.9	124.0
413272210	1441070434	31.08892594691202	122.31352044716286	9.9	131.9	124.0
413272210	1441070435	31.088893	122.31356299999999	9.9	131.9	124.0
413272210	1441070436	31.088861594234356	122.3136035662729	9.90909090909091	131.9	124.0
413272210	1441070437	31.088831601360422	122.31364231881435	9.918181818181818	131.9	124.0
413272210	1441070438	31.08880278958737	122.31367956384553	9.927272727272728	131.9	124.0
413272210	1441070439	31.088774927123882	122.31371560758666	9.936363636363637	131.9	124.0
413272210	1441070440	31.088747782178274	122.31375075625725	9.945454545454545	131.9	124.0
413272210	1441070441	31.088721122958468	122.313785316076	9.954545454545455	131.9	124.0
413272210	1441070442	31.08869471767207	122.31381959326099	9.963636363636363	131.9	124.0
413272210	1441070443	31.088668334526282	122.3138538940295	9.972727272727273	131.9	124.0
413272210	1441070444	31.088641741728043	122.3138885245983	9.981818181818182	131.9	124.0
413272210	1441070445	31.088614707483877	122.31392379118337	9.99090909090909	131.9	124.0
413272210	1441070446	31.088586999999997	122.31395999999998	10.0	131.9	124.0
413272210	1441070447	31.088558442579938	122.31399738298461	10.0	131.9	124.1
413272210	1441070448	31.088529078917976	122.31403587496077	10.0	131.9	124.2
413272210	1441070449	31.08849900780622	122.31407533647402	10.0	131.9	124.3
413272210	1441070450	31.088468328036907	122.31411562807028	10.0	131.9	124.39999999999999
413272210	1441070451	31.088437138402462	122.3141566102957	10.0	131.9	124.49999999999999
413272210	1441070452	31.08840553769547	122.31419814369676	10.0	131.9	124.60000000000001
413272210	1441070453	31.088373624708684	122.31424008882037	10.0	131.9	124.7
413272210	1441070454	31.088341498235042	122.31428230621368	10.0	131.9	124.8
413272210	1441070455	31.08830925706772	122.31432465642428	10.0	131.9	124.90000000000002
413272210	1441070456	31.088276999999994	122.31436700000002	10.0	131.9	125.00000000000001
413272210	1441070457	31.088244808902786	122.31440922154322	10.0	131.91000000000003	125.00000000000001
413272210	1441070458	31.088212697956692	122.31445130187228	10.0	131.92000000000002	125.00000000000001
413272210	1441070459	31.08818066441964	122.31449324585971	10.0	131.93	125.00000000000001
413272210	1441070460	31.088148705549624	122.3145350583779	10.0	131.94	125.00000000000001
413272210	1441070461	31.088116818604625	122.31457674429934	10.0	131.95000000000002	125.00000000000001
413272210	1441070462	31.08808500084257	122.31461830849636	10.0	131.96	125.00000000000001
413272210	1441070463	31.088053249521415	122.31465975584146	10.0	131.97	125.00000000000001
413272210	1441070464	31.08802156189908	122.31470109120697	10.0	131.98000000000002	125.00000000000001
413272210	1441070465	31.08798993523354	122.3147423194653	10.0	131.99	125.00000000000001
413272210	1441070466	31.087958366782676	122.3147834454888	10.0	132.0	125.00000000000001
413272210	1441070467	31.08792685380444	122.31482447414989	10.0	132.01000000000002	125.00000000000001
413272210	1441070468	31.087895393556717	122.31486541032082	10.0	132.02	125.00000000000001
413272210	1441070469	31.087863983297446	122.314906258874	10.0	132.03	125.00000000000001
413272210	1441070470	31.087832620284512	122.31494702468176	10.0	132.04	125.00000000000001
413272210	1441070471	31.08780130177578	122.31498771261636	10.0	132.05	125.00000000000001
413272210	1441070472	31.087770025029183	122.31502832755014	10.0	132.06	125.00000000000001
413272210	1441070473	31.087738787302573	122.31506887435542	10.0	132.07	125.00000000000001
413272210	1441070474	31.08770758585384	122.3151093579044	10.0	132.08	125.00000000000001
413272210	1441070475	31.08767641794083	122.31514978306943	10.0	132.09	125.00000000000001
413272210	1441070476	31.087645280821434	122.31519015472273	10.0	132.1	125.00000000000001
413272210	1441070477	31.087614171753465	122.31523047773656	10.0	132.11	125.00000000000001
413272210	1441070478	31.08758308799481	122.31527075698313	10.0	132.12	125.00000000000001
413272210	1441070479	31.0875520268033	122.3153109973347	10.0	132.13	125.00000000000001
413272210	1441070480	31.087520985436754	122.31535120366347	10.0	132.14	125.00000000000001
413272210	1441070481	31.08748996115302	122.31539138084167	10.0	132.15	125.00000000000001
413272210	1441070482	31.087458951209918	122.31543153374145	10.0	132.16	125.00000000000001
413272210	1441070483	31.087427952865255	122.31547166723499	10.0	132.17	125.00000000000001
413272210	1441070484	31.087396963376854	122.3155117861945	10.0	132.18	125.00000000000001
413272210	1441070485	31.087365980002502	122.31555189549213	10.0	132.19	125.00000000000001
413272210	1441070486	31.08733500000001	122.315592	10.0	132.2	125.00000000000001
413272210	1441070487	31.087304020864305	122.31563210290555	10.0	132.2	125.00000000000001
413272210	1441070488	31.08727304103884	122.31567220065726	10.0	132.2	125.00000000000001
413272210	1441070489	31.087242059204204	122.31571228801889	10.0	132.2	125.00000000000001
413272210	1441070490	31.087211074041036	122.31575235975419	10.0	132.2	125.00000000000001
413272210	1441070491	31.08718008422994	122.31579241062694	10.0	132.2	125.00000000000001
413272210	1441070492	31.087149088451504	122.31583243540092	10.0	132.2	125.00000000000001
413272210	1441070493	31.087118085386383	122.31587242883992	10.0	132.2	125.00000000000001
413272210	1441070494	31.08708707371521	122.31591238570772	10.0	132.2	125.00000000000001
413272210	1441070495	31.08705605211862	122.31595230076806	10.0	132.2	125.00000000000001
413272210	1441070496	31.087025019277256	122.31599216878479	10.0	132.2	125.00000000000001
413272210	1441070497	31.086993973871778	122.3160319845217	10.0	132.2	125.00000000000001
413272210	1441070498	31.086962914582827	122.31607174274258	10.0	132.2	125.00000000000001
413272210	1441070499	31.08693184009108	122.31611143821122	10.0	132.2	125.00000000000001
413272210	1441070500	31.086900749077216	122.31615106569143	10.0	132.2	125.00000000000001
413272210	1441070501	31.086869640221916	122.31619061994708	10.0	132.2	125.00000000000001
413272210	1441070502	31.086838512205837	122.3162300957419	10.0	132.2	125.00000000000001
413272210	1441070503	31.0868073637097	122.31626948783979	10.0	132.2	125.00000000000001
413272210	1441070504	31.086776193414174	122.31630879100454	10.0	132.2	125.00000000000001
413272210	1441070505	31.086744999999993	122.316348	10.0	132.2	125.00000000000001
413272210	1441070506	31.0867137761604	122.31638711365748	10.0	132.29090909090908	125.1818181818182
413272210	1441070507	31.08668249063893	122.3164261470782	10.0	132.38181818181818	125.36363636363637
413272210	1441070508	31.08665110619161	122.31646511943072	10.0	132.47272727272727	125.54545454545456
413272210	1441070509	31.086619585574464	122.31650404988358	10.0	132.56363636363636	125.72727272727275
413272210	1441070510	31.0865878915435	122.31654295760518	10.0	132.65454545454543	125.90909090909092
413272210	1441070511	31.086555986854673	122.31658186176394	10.0	132.74545454545455	126.09090909090911
413272210	1441070512	31.086523834263943	122.316620781528	10.0	132.83636363636361	126.27272727272728
413272210	1441070513	31.086491396527236	122.31665973606563	10.0	132.9272727272727	126.45454545454547
413272210	1441070514	31.086458636400433	122.31669874454485	10.0	133.0181818181818	126.63636363636365
413272210	1441070515	31.0864255166394	122.31673782613369	10.0	133.1090909090909	126.81818181818183
413272210	1441070516	31.086392000000004	122.316777	10.0	133.2	127.00000000000001
413272210	1441070517	31.086358059426434	122.31681626928075	10.02	133.68999999999997	127.40000000000002
413272210	1441070518	31.086323708616497	122.31685557298927	10.04	134.17999999999998	127.80000000000001
413272210	1441070519	31.086288971456465	122.31689483410815	10.06	134.67	128.20000000000002
413272210	1441070520	31.08625387183269	122.31693397562012	10.08	135.16	128.60000000000002
413272210	1441070521	31.086218433631643	122.31697292050808	10.1	135.64999999999998	129.00000000000003
413272210	1441070522	31.086182680739874	122.31701159175509	10.12	136.14	129.4
413272210	1441070523	31.08614663704404	122.31704991234433	10.139999999999999	136.62999999999997	129.79999999999998
413272210	1441070524	31.086110326430887	122.3170878052592	10.16	137.12	130.2
413272210	1441070525	31.08607377278722	122.3171251934832	10.18	137.60999999999999	130.6
413272210	1441070526	31.086037000000005	122.317162	10.2	138.1	131.0
413272210	1441070527	31.08600002904152	122.31719816922809	10.2	138.45555555555555	131.33333333333331
413272210	1441070528	31.085962869225423	122.31723373132454	10.2	138.8111111111111	131.66666666666666
413272210	1441070529	31.08592552695065	122.31726873788091	10.2	139.16666666666666	132.0
413272210	1441070530	31.08588800861599	122.31730324048876	10.2	139.52222222222224	132.33333333333334
413272210	1441070531	31.085850320620263	122.3173372907396	10.2	139.87777777777777	132.66666666666666
413272210	1441070532	31.085812469362157	122.31737094022482	10.2	140.23333333333332	133.0
413272210	1441070533	31.08577446124036	122.31740424053577	10.2	140.5888888888889	133.33333333333334
413272210	1441070534	31.08573630265346	122.31743724326378	10.2	140.94444444444446	133.66666666666669
413272210	1441070535	31.085697999999994	122.31747	10.2	141.3	134.0
413272210	1441070536	31.085659560435545	122.31750255794516	10.209090909090909	141.5636363636364	134.0909090909091
413272210	1441070537	31.08562099414376	122.31753494673812	10.218181818181817	141.82727272727274	134.18181818181822
413272210	1441070538	31.085582312065394	122.31756719162725	10.227272727272727	142.0909090909091	134.27272727272728
413272210	1441070539	31.08554352514116	122.31759931786091	10.236363636363636	142.35454545454547	134.36363636363637
413272210	1441070540	31.0855046443117	122.31763135068745	10.245454545454546	142.61818181818182	134.45454545454544
413272210	1441070541	31.085465680517682	122.31766331535512	10.254545454545454	142.88181818181818	134.54545454545456
413272210	1441070542	31.085426644699723	122.31769523711226	10.263636363636364	143.14545454545453	134.63636363636365
413272210	1441070543	31.085387547798412	122.3177271412071	10.272727272727273	143.4090909090909	134.72727272727272
413272210	1441070544	31.08534840075432	122.31775905288788	10.281818181818183	143.67272727272726	134.8181818181818
413272210	1441070545	31.08530921450802	122.31779099740278	10.290909090909091	143.93636363636364	134.9090909090909
413272210	1441070546	31.085269999999998	122.31782300000002	10.3	144.2	135.0
413272210	1441070547	31.085230767463333	122.31785507915262	10.3	144.26999999999998	135.1
413272210	1441070548	31.085191524301322	122.3178872262332	10.3	144.34	135.20000000000002
413272210	1441070549	31.085152277209808	122.31791942583934	10.3	144.41	135.3
413272210	1441070550	31.08511303288471	122.31795166256863	10.3	144.48	135.4
413272210	1441070551	31.08507379802191	122.31798392101871	10.3	144.55	135.50000000000003
413272210	1441070552	31.085034579317323	122.3180161857872	10.3	144.62	135.60000000000002
413272210	1441070553	31.084995383466882	122.31804844147184	10.3	144.69	135.70000000000002
413272210	1441070554	31.084956217166543	122.31808067267033	10.3	144.76	135.8
413272210	1441070555	31.084917087112245	122.31811286398047	10.3	144.83	135.9
413272210	1441070556	31.084877999999996	122.31814499999999	10.3	144.9	136.0
413272210	1441070557	31.0848389608067	122.31817706917487	10.311111111111112	144.9	135.8888888888889
413272210	1441070558	31.08479996763287	122.31820907534342	10.322222222222223	144.9	135.7777777777778
413272210	1441070559	31.084761016859932	122.31824102619198	10.333333333333334	144.9	135.66666666666669
413272210	1441070560	31.08472210486933	122.31827292940697	10.344444444444445	144.9	135.55555555555557
413272210	1441070561	31.08468322804241	122.31830479267474	10.355555555555556	144.9	135.44444444444443
413272210	1441070562	31.08464438276065	122.31833662368162	10.366666666666667	144.9	135.33333333333334
413272210	1441070563	31.084605565405397	122.31836843011392	10.377777777777778	144.9	135.22222222222223
413272210	1441070564	31.084566772358045	122.31840021965795	10.38888888888889	144.9	135.11111111111111
413272210	1441070565	31.084528	122.318432	10.4	144.9	135.0
413272210	1441070566	31.084489244836846	122.3184637786951	10.39090909090909	144.87272727272727	135.0
413272210	1441070567	31.08445050387122	122.31849556277322	10.381818181818183	144.84545454545454	135.0
413272210	1441070568	31.084411774229988	122.31852735913313	10.372727272727273	144.8181818181818	135.0
413272210	1441070569	31.084373053040032	122.31855917467352	10.363636363636363	144.79090909090908	135.0
413272210	1441070570	31.084334337428157	122.31859101629314	10.354545454545455	144.76363636363635	135.0
413272210	1441070571	31.084295624521243	122.31862289089064	10.345454545454546	144.73636363636365	135.0
413272210	1441070572	31.08425691144612	122.31865480536476	10.336363636363638	144.70909090909092	135.0
413272210	1441070573	31.084218195329605	122.31868676661408	10.327272727272728	144.6818181818182	135.0
413272210	1441070574	31.084179473298544	122.31871878153731	10.318181818181818	144.65454545454546	135.0
413272210	1441070575	31.084140742479732	122.3187508570331	10.30909090909091	144.62727272727273	135.0
413272210	1441070576	31.084101999999994	122.318783	10.3	144.6	135.0
413272210	1441070577	31.084063243444508	122.31881521548347	10.3	144.57894736842104	134.94736842105263
413272210	1441070578	31.084024472231956	122.31884750111611	10.3	144.5578947368421	134.89473684210526
413272210	1441070579	31.08398568623945	122.3188798526774	10.3	144.53684210526316	134.8421052631579
413272210	1441070580	31.083946885344055	122.31891226594674	10.3	144.51578947368418	134.78947368421052
413272210	1441070581	31.083908069422872	122.31894473670361	10.3	144.49473684210525	134.73684210526315
413272210	1441070582	31.083869238352996	122.3189772607275	10.3	144.4736842105263	134.6842105263158
413272210	1441070583	31.08383039201153	122.31900983379781	10.3	144.45263157894735	134.6315789473684
413272210	1441070584	31.08379153027556	122.31904245169406	10.3	144.43157894736842	134.57894736842107
413272210	1441070585	31.083752653022234	122.31907511019571	10.3	144.41052631578947	134.52631578947367
413272210	1441070586	31.08371376012863	122.31910780508225	10.3	144.38947368421051	134.47368421052633
413272210	1441070587	31.083674851471876	122.31914053213319	10.3	144.36842105263156	134.42105263157896
413272210	1441070588	31.08363592692909	122.31917328712802	10.3	144.3473684210526	134.3684210526316
413272210	1441070589	31.08359698637741	122.31920606584625	10.3	144.32631578947368	134.31578947368422
413272210	1441070590	31.083558029693954	122.31923886406736	10.3	144.30526315789473	134.26315789473685
413272210	1441070591	31.083519056755858	122.31927167757091	10.3	144.28421052631577	134.21052631578948
413272210	1441070592	31.08348006744028	122.31930450213643	10.3	144.26315789473682	134.15789473684214
413272210	1441070593	31.08344106162434	122.31933733354342	10.3	144.2421052631579	134.10526315789474
413272210	1441070594	31.083402039185188	122.31937016757142	10.3	144.2210526315789	134.0526315789474
413272210	1441070595	31.08336299999999	122.31940300000001	10.3	144.2	134.0
413272210	1441070596	31.0833239443752	122.31943582672584	10.3	144.18181818181816	134.0
413272210	1441070597	31.083284874334524	122.31946864411408	10.3	144.16363636363636	134.0
413272210	1441070598	31.083245792330928	122.31950144864705	10.3	144.14545454545456	134.0
413272210	1441070599	31.083206700817477	122.31953423680704	10.3	144.12727272727273	134.0
413272210	1441070600	31.083167602247148	122.31956700507638	10.3	144.1090909090909	134.0
413272210	1441070601	31.08312849907297	122.31959974993741	10.3	144.0909090909091	134.0
413272210	1441070602	31.083089393747933	122.31963246787247	10.3	144.07272727272726	134.0
413272210	1441070603	31.083050288725094	122.31966515536388	10.3	144.05454545454543	134.0
413272210	1441070604	31.08301118645748	122.31969780889403	10.3	144.03636363636363	134.0
413272210	1441070605	31.082972089398098	122.31973042494529	10.3	144.01818181818183	134.0
413272210	1441070606	31.082932999999993	122.31976300000001	10.3	144.0	134.0
413272210	1441070607	31.082893919649152	122.31979553181871	10.3	143.99	134.0
413272210	1441070608	31.08285484546334	122.31982802327451	10.3	143.98	134.0
413272210	1441070609	31.082815773493213	122.31986047851863	10.3	143.97	134.0
413272210	1441070610	31.082776699789527	122.31989290170225	10.3	143.96	134.0
413272210	1441070611	31.08273762040291	122.31992529697659	10.3	143.95	134.0
413272210	1441070612	31.082698531384082	122.31995766849283	10.3	143.94	134.0
413272210	1441070613	31.0826594287837	122.31999002040213	10.3	143.93	134.0
413272210	1441070614	31.08262030865243	122.32002235685567	10.3	143.92000000000002	134.0
413272210	1441070615	31.082581167040985	122.3200546820046	10.3	143.91	134.0
413272210	1441070616	31.082542	122.32008700000002	10.3	143.9	134.0
413272210	1441070617	31.082502806734237	122.32011931468445	10.3	143.88888888888889	134.0
413272210	1441070618	31.08246359906488	122.32015162866588	10.3	143.87777777777777	134.0
413272210	1441070619	31.082424391967148	122.32018394424364	10.3	143.86666666666667	134.0
413272210	1441070620	31.082385200416354	122.32021626371713	10.3	143.85555555555555	134.0
413272210	1441070621	31.082346039387698	122.32024858938577	10.3	143.84444444444446	134.0
413272210	1441070622	31.082306923856496	122.32028092354892	10.3	143.83333333333334	134.0
413272210	1441070623	31.082267868797985	122.32031326850606	10.3	143.82222222222225	134.0
413272210	1441070624	31.082228889187387	122.32034562655659	10.3	143.81111111111113	134.0
413272210	1441070625	31.08219	122.32037800000002	10.3	143.8	134.0
413272210	1441070626	31.082151210598877	122.32041039430528	10.3	143.78181818181818	134.0
413272210	1441070627	31.082112507898525	122.32044282761922	10.3	143.76363636363638	134.0
413272210	1441070628	31.082073873201217	122.32047532125813	10.3	143.74545454545455	134.0
413272210	1441070629	31.08203528780922	122.32050789653819	10.3	143.72727272727272	134.0
413272210	1441070630	31.081996733024802	122.32054057477553	10.3	143.7090909090909	134.0
413272210	1441070631	31.08195819015016	122.32057337728632	10.3	143.69090909090912	134.0
413272210	1441070632	31.081919640487506	122.32060632538649	10.3	143.6727272727273	134.0
413272210	1441070633	31.081881065339026	122.3206394403921	10.3	143.65454545454546	134.0
413272210	1441070634	31.081842446006874	122.32067274361899	10.3	143.63636363636365	134.0
413272210	1441070635	31.081803763793157	122.32070625638303	10.3	143.61818181818182	134.0
413272210	1441070636	31.081765	122.32074	10.3	143.6	134.0
413272210	1441070637	31.0817261421678	122.32077398396306	10.31	143.6	134.0
413272210	1441070638	31.081687202790288	122.32080817047505	10.32	143.6	134.0
413272210	1441070639	31.08164820059952	122.32084250991635	10.33	143.6	134.0
413272210	1441070640	31.08160915432766	122.32087695266745	10.34	143.6	134.0
413272210	1441070641	31.081570082706882	122.32091144910892	10.350000000000001	143.6	134.0
413272210	1441070642	31.081531004469447	122.32094594962143	10.360000000000001	143.6	134.0
413272210	1441070643	31.081491938347654	122.32098040458587	10.370000000000001	143.6	134.0
413272210	1441070644	31.081452903073863	122.32101476438308	10.38	143.6	134.0
413272210	1441070645	31.081413917380495	122.32104897939408	10.39	143.6	134.0
413272210	1441070646	31.081375000000005	122.321083	10.4	143.6	134.0
413272210	1441070647	31.081336164303437	122.3211167899564	10.4	143.61111111111111	134.0
413272210	1441070648	31.08129740221595	122.32115036651619	10.4	143.62222222222223	134.0
413272210	1441070649	31.081258700301202	122.32118376030648	10.4	143.63333333333333	134.0
413272210	1441070650	31.08122004512278	122.32121700195434	10.4	143.64444444444445	134.0
413272210	1441070651	31.081181423244296	122.32125012208677	10.4	143.65555555555557	134.0
413272210	1441070652	31.081142821229268	122.3212831513307	10.4	143.66666666666666	134.0
413272210	1441070653	31.081104225641223	122.32131612031304	10.4	143.67777777777775	134.0
413272210	1441070654	31.081065623043653	122.32134905966055	10.4	143.68888888888887	134.0
413272210	1441070655	31.08102699999999	122.321382	10.4	143.7	134.0
413272210	1441070656	31.080988345730297	122.32141496642771	10.4	143.7238095238095	134.0
413272210	1441070657	31.080949660081185	122.32144796191889	10.4	143.74761904761905	134.0
413272210	1441070658	31.08091094555591	122.3214809839183	10.4	143.77142857142857	134.0
413272210	1441070659	31.080872204657716	122.32151402987091	10.4	143.7952380952381	134.0
413272210	1441070660	31.080833439889872	122.3215470972215	10.4	143.8190476190476	134.0
413272210	1441070661	31.080794653755632	122.32158018341497	10.4	143.84285714285713	134.0
413272210	1441070662	31.08075584875825	122.32161328589618	10.4	143.86666666666665	134.0
413272210	1441070663	31.08071702740102	122.32164640211006	10.4	143.89047619047616	134.0
413272210	1441070664	31.08067819218717	122.32167952950151	10.4	143.9142857142857	134.0
413272210	1441070665	31.080639345620007	122.32171266551539	10.4	143.93809523809523	134.0
413272210	1441070666	31.080600490202787	122.32174580759663	10.4	143.96190476190475	134.0
413272210	1441070667	31.0805616284388	122.32177895319016	10.4	143.98571428571427	134.0
413272210	1441070668	31.080522762831304	122.32181209974088	10.4	144.0095238095238	134.0
413272210	1441070669	31.080483895883596	122.32184524469375	10.4	144.03333333333333	134.0
413272210	1441070670	31.080445030098968	122.32187838549373	10.4	144.05714285714285	134.0
413272210	1441070671	31.080406167980698	122.32191151958571	10.4	144.08095238095237	134.0
413272210	1441070672	31.08036731203207	122.3219446444147	10.4	144.1047619047619	134.0
413272210	1441070673	31.080328464756384	122.32197775742564	10.4	144.1285714285714	134.0
413272210	1441070674	31.08028962865696	122.32201085606353	10.4	144.15238095238092	134.0
413272210	1441070675	31.080250806237053	122.3220439377733	10.4	144.17619047619047	134.0
413272210	1441070676	31.080212000000007	122.322077	10.4	144.2	134.0
413272210	1441070677	31.080173211234914	122.32211004257304	10.4	144.16666666666666	134.0
413272210	1441070678	31.08013443637419	122.32214307485982	10.4	144.13333333333333	134.0
413272210	1441070679	31.080095670636055	122.32217610861213	10.4	144.1	134.0
413272210	1441070680	31.08005690923872	122.32220915558175	10.4	144.06666666666666	134.0
413272210	1441070681	31.08001814740036	122.32224222752043	10.4	144.03333333333333	134.0
413272210	1441070682	31.079979380339143	122.32227533617991	10.4	144.0	134.0
413272210	1441070683	31.07994060327324	122.32230849331188	10.4	143.96666666666667	134.0
413272210	1441070684	31.079901811420818	122.32234171066801	10.4	143.93333333333334	134.0
413272210	1441070685	31.079863	122.32237500000001	10.4	143.9	134.0
413272210	1441070686	31.079824165419573	122.32240836983327	10.4	143.87272727272727	134.0
413272210	1441070687	31.079785308850894	122.32244181578862	10.4	143.84545454545454	134.0
413272210	1441070688	31.079746432656005	122.32247533026067	10.4	143.81818181818184	134.0
413272210	1441070689	31.07970753919695	122.32250890564409	10.4	143.7909090909091	134.0
413272210	1441070690	31.07966863083578	122.32254253433352	10.4	143.76363636363638	134.0
413272210	1441070691	31.079629709934547	122.32257620872367	10.4	143.73636363636365	134.0
413272210	1441070692	31.079590778855312	122.32260992120922	10.4	143.7090909090909	134.0
413272210	1441070693	31.07955183996016	122.3226436641849	10.4	143.68181818181816	134.0
413272210	1441070694	31.079512895611156	122.32267743004542	10.4	143.65454545454546	134.0
413272210	1441070695	31.079473948170396	122.32271121118553	10.4	143.62727272727273	134.0
413272210	1441070696	31.079434999999993	122.32274499999998	10.4	143.6	134.0
413272210	1441070697	31.079396052464183	122.32277878724648	10.4	143.64	134.0
413272210	1441070698	31.07935710293595	122.3228125571343	10.4	143.68	134.0
413272210	1441070699	31.079318147790364	122.32284629223574	10.4	143.72	134.0
413272210	1441070700	31.07927918340261	122.32287997512304	10.4	143.76	134.0
413272210	1441070701	31.079240206147794	122.32291358836848	10.4	143.8	134.0
413272210	1441070702	31.07920121240114	122.32294711454442	10.4	143.84	134.0
413272210	1441070703	31.079162198537812	122.32298053622317	10.4	143.88	134.0
413272210	1441070704	31.07912316093301	122.3230138359771	10.4	143.92000000000002	134.0
413272210	1441070705	31.07908409596201	122.32304699637855	10.4	143.96	134.0
413272210	1441070706	31.079044999999997	122.32308000000002	10.4	144.0	134.0
413272210	1441070707	31.07900587059695	122.32311283613275	10.4	144.05555555555554	134.11111111111111
413272210	1441070708	31.078966710001502	122.32314552094358	10.4	144.11111111111111	134.22222222222223
413272210	1441070709	31.078927521636942	122.32317807731822	10.4	144.16666666666666	134.33333333333334
413272210	1441070710	31.07888830892655	122.3232105281423	10.4	144.22222222222223	134.44444444444446
413272210	1441070711	31.078849075293586	122.32324289630145	10.4	144.27777777777777	134.55555555555557
413272210	1441070712	31.07880982416126	122.32327520468127	10.4	144.33333333333334	134.66666666666666
413272210	1441070713	31.078770558952762	122.32330747616727	10.4	144.38888888888889	134.77777777777777
413272210	1441070714	31.07873128309129	122.32333973364503	10.4	144.44444444444443	134.88888888888889
413272210	1441070715	31.078692	122.323372	10.4	144.5	135.0
413272210	1441070716	31.078652710556668	122.3234042928126	10.4	144.55454545454546	135.0
413272210	1441070717	31.078613405457748	122.32343660844296	10.4	144.6090909090909	135.0
413272210	1441070718	31.078574072854323	122.3234689379461	10.4	144.66363636363636	135.0
413272210	1441070719	31.078534700897524	122.32350127237716	10.4	144.71818181818182	135.0
413272210	1441070720	31.078495277738444	122.32353360279114	10.4	144.77272727272728	135.0
413272210	1441070721	31.07845579152821	122.32356592024314	10.4	144.82727272727274	135.0
413272210	1441070722	31.07841623041797	122.32359821578817	10.4	144.88181818181818	135.0
413272210	1441070723	31.078376582558885	122.32363048048133	10.4	144.93636363636364	135.0
413272210	1441070724	31.07833683610209	122.32366270537764	10.4	144.9909090909091	135.0
413272210	1441070725	31.078296979198743	122.3236948815322	10.4	145.04545454545453	135.0
413272210	1441070726	31.078257000000004	122.323727	10.4	145.1	135.0
413272210	1441070727	31.078216895782038	122.32375905379209	10.41	145.12	135.0
413272210	1441070728	31.078176700320892	122.32379104374334	10.42	145.14000000000001	135.0
413272210	1441070729	31.078136456517598	122.3238229726446	10.43	145.16	135.0
413272210	1441070730	31.078096207273177	122.32385484328687	10.44	145.18	135.0
413272210	1441070731	31.078055995488644	122.32388665846108	10.45	145.20000000000002	135.0
413272210	1441070732	31.07801586406502	122.3239184209583	10.46	145.22000000000003	135.0
413272210	1441070733	31.077975855903336	122.32395013356962	10.47	145.24000000000004	135.0
413272210	1441070734	31.077936013904573	122.32398179908618	10.48	145.26000000000002	135.0
413272210	1441070735	31.077896380969793	122.32401342029922	10.49	145.28000000000003	135.0
413272210	1441070736	31.077856999999995	122.32404499999998	10.5	145.3	135.0
413272210	1441070737	31.077817880990384	122.32407655770167	10.5	145.32222222222225	135.0
413272210	1441070738	31.077778902312886	122.32410817980504	10.5	145.34444444444446	135.0
413272210	1441070739	31.077739909433504	122.32413996943235	10.5	145.3666666666667	135.0
413272210	1441070740	31.077700747818138	122.32417202970558	10.5	145.38888888888889	135.0
413272210	1441070741	31.077661262932576	122.3242044637462	10.5	145.41111111111113	135.0
413272210	1441070742	31.0776213002425	122.32423737467543	10.5	145.43333333333334	135.0
413272210	1441070743	31.077580705213446	122.324270865614	10.5	145.45555555555558	135.0
413272210	1441070744	31.077539323310848	122.32430503968223	10.5	145.4777777777778	135.0
413272210	1441070745	31.077497	122.32434	10.5	145.5	135.0
413272210	1441070746	31.07745365275418	122.32437578915336	10.49	145.49	135.0
413272210	1441070747	31.07740948707923	122.32441220759439	10.48	145.48000000000002	135.0
413272210	1441070748	31.07736478048932	122.32444899524253	10.47	145.47	135.0
413272210	1441070749	31.077319810498974	122.32448589201809	10.46	145.46	135.0
413272210	1441070750	31.077274854623017	122.32452263784229	10.45	145.45000000000002	135.0
413272210	1441070751	31.077230190376618	122.32455897263735	10.44	145.44	135.0
413272210	1441070752	31.077186095275206	122.32459463632627	10.43	145.43	135.0
413272210	1441070753	31.077142846834576	122.32462936883306	10.42	145.42000000000002	135.0
413272210	1441070754	31.077100722570737	122.32466291008242	10.41	145.41000000000003	135.0
413272210	1441070755	31.077059999999992	122.32469500000002	10.4	145.4	135.0
413272210	1441070756	31.077020867282727	122.32472546429736	10.4	145.3909090909091	135.0
413272210	1441070757	31.076983155154572	122.32475447182732	10.4	145.3818181818182	135.0
413272210	1441070758	31.07694660499476	122.32478227722736	10.4	145.37272727272727	135.0
413272210	1441070759	31.07691095818224	122.32480913513412	10.4	145.36363636363637	135.0
413272210	1441070760	31.0768759560957	122.32483530018348	10.4	145.35454545454547	135.0
413272210	1441070761	31.076841340113596	122.32486102701068	10.4	145.34545454545457	135.0
413272210	1441070762	31.07680685161415	122.32488657025026	10.4	145.33636363636367	135.0
413272210	1441070763	31.0767722319754	122.32491218453607	10.4	145.32727272727274	135.0
413272210	1441070764	31.076737222575108	122.32493812450134	10.4	145.31818181818184	135.0
413272210	1441070765	31.076701564790856	122.32496464477869	10.4	145.30909090909094	135.0
413272210	1441070766	31.076664999999995	122.324992	10.4	145.3	135.0
413272210	1441070767	31.076627337578486	122.32502037650605	10.411111111111111	145.34444444444446	135.0
413272210	1441070768	31.076588658897723	122.32504968747612	10.422222222222222	145.38888888888889	135.0
413272210	1441070769	31.076549113328017	122.32507977779929	10.433333333333334	145.43333333333334	135.0
413272210	1441070770	31.076508850239875	122.32511049236516	10.444444444444445	145.4777777777778	135.0
413272210	1441070771	31.076468019003915	122.32514167606371	10.455555555555556	145.52222222222224	135.0
413272210	1441070772	31.07642676899092	122.32517317378534	10.466666666666667	145.5666666666667	135.0
413272210	1441070773	31.076385249571846	122.32520483042099	10.477777777777778	145.61111111111111	135.0
413272210	1441070774	31.076343610117778	122.32523649086191	10.488888888888889	145.65555555555557	135.0
413272210	1441070775	31.076301999999995	122.325268	10.5	145.7	135.0
413272210	1441070776	31.076260540037826	122.32529923464365	10.5	145.81666666666666	135.08333333333334
413272210	1441070777	31.076219236842313	122.32533019926633	10.5	145.93333333333334	135.16666666666666
413272210	1441070778	31.076178068472395	122.32536093025765	10.5	146.05	135.25
413272210	1441070779	31.07613701298697	122.32539146400701	10.5	146.16666666666666	135.33333333333334
413272210	1441070780	31.076096048444874	122.32542183690384	10.5	146.28333333333333	135.41666666666669
413272210	1441070781	31.07605515290495	122.32545208533745	10.5	146.4	135.50000000000003
413272210	1441070782	31.07601430442596	122.325482245697	10.5	146.51666666666665	135.58333333333334
413272210	1441070783	31.07597348106666	122.32551235437164	10.5	146.63333333333333	135.66666666666669
413272210	1441070784	31.075932660885762	122.32554244775038	10.5	146.74999999999997	135.75
413272210	1441070785	31.075891821941916	122.32557256222212	10.5	146.86666666666665	135.83333333333334
413272210	1441070786	31.075850942293805	122.32560273417575	10.5	146.98333333333332	135.91666666666666
413272210	1441070787	31.075810000000004	122.32563300000001	10.5	147.1	136.0
413272210	1441070788	31.075768977124643	122.32566339934733	10.5	147.07777777777775	135.8888888888889
413272210	1441070789	31.07572787175404	122.32569398492528	10.5	147.05555555555554	135.7777777777778
413272210	1441070790	31.075686685980045	122.32572481270509	10.5	147.0333333333333	135.66666666666669
413272210	1441070791	31.075645421894407	122.32575593865788	10.5	147.01111111111112	135.55555555555557
413272210	1441070792	31.075604081588878	122.32578741875469	10.5	146.98888888888888	135.44444444444443
413272210	1441070793	31.075562667155104	122.32581930896652	10.5	146.96666666666667	135.33333333333334
413272210	1441070794	31.075521180684685	122.32585166526415	10.5	146.94444444444443	135.22222222222223
413272210	1441070795	31.075479624269153	122.32588454361846	10.5	146.92222222222222	135.11111111111111
413272210	1441070796	31.07543799999999	122.32591800000002	10.5	146.9	135.0
413272210	1441070797	31.075396322762447	122.32595205422868	10.5	146.7888888888889	134.88888888888889
413272210	1441070798	31.075354658617204	122.32598658152138	10.5	146.67777777777778	134.77777777777777
413272210	1441070799	31.075313086418912	122.3260214209446	10.5	146.56666666666666	134.66666666666666
413272210	1441070800	31.075271685022457	122.32605641156528	10.5	146.45555555555555	134.55555555555557
413272210	1441070801	31.07523053328284	122.32609139245073	10.5	146.34444444444443	134.44444444444446
413272210	1441070802	31.07518971005532	122.32612620266866	10.5	146.23333333333335	134.33333333333334
413272210	1441070803	31.075149294195256	122.32616068128713	10.5	146.12222222222223	134.22222222222223
413272210	1441070804	31.075109364558237	122.32619466737464	10.5	146.01111111111112	134.11111111111111
413272210	1441070805	31.075069999999993	122.326228	10.5	145.9	134.0
413272210	1441070806	31.07503123441949	122.32626058321823	10.49090909090909	145.7909090909091	134.0
413272210	1441070807	31.074992921887738	122.32629258102769	10.481818181818182	145.6818181818182	134.0
413272210	1441070808	31.074954871518592	122.32632422241191	10.472727272727273	145.57272727272726	134.0
413272210	1441070809	31.074916892425648	122.32635573635386	10.463636363636363	145.46363636363637	134.0
413272210	1441070810	31.07487879372225	122.32638735183589	10.454545454545455	145.35454545454547	134.0
413272210	1441070811	31.074840384521547	122.32641929783969	10.445454545454545	145.24545454545452	134.0
413272210	1441070812	31.074801473936407	122.32645180334637	10.436363636363637	145.13636363636363	134.0
413272210	1441070813	31.07476187107946	122.32648509733635	10.427272727272728	145.02727272727273	134.0
413272210	1441070814	31.074721385063075	122.32651940878937	10.418181818181818	144.9181818181818	134.0
413272210	1441070815	31.074679824999325	122.3265549666845	10.40909090909091	144.80909090909088	134.0
413272210	1441070816	31.074636999999996	122.326592	10.4	144.7	134.0
413272210	1441070817	31.07459281772744	122.32663061771979	10.4	144.7	134.0
413272210	1441070818	31.074547580047405	122.32667044885315	10.4	144.7	134.0
413272210	1441070819	31.07450168737705	122.32671100241717	10.4	144.7	134.0
413272210	1441070820	31.074455540134196	122.32675178743044	10.4	144.7	134.0
413272210	1441070821	31.074409538737275	122.32679231291321	10.4	144.7	134.0
413272210	1441070822	31.074364083605374	122.32683208788734	10.4	144.7	134.0
413272210	1441070823	31.074319575158224	122.32687062137633	10.4	144.7	134.0
413272210	1441070824	31.074276413816158	122.3269074224051	10.4	144.7	134.0
413272210	1441070825	31.074234999999998	122.32694199999999	10.4	144.7	134.0
413272210	1441070826	31.074195612062756	122.32697401271578	10.4	144.73999999999998	134.0
413272210	1441070827	31.074158040084185	122.32700371721613	10.4	144.77999999999997	134.0
413272210	1441070828	31.074121952075302	122.32703151969079	10.4	144.82	134.0
413272210	1441070829	31.074087016046626	122.32705782632827	10.4	144.85999999999999	134.0
413272210	1441070830	31.07405290000827	122.327083043316	10.4	144.9	134.0
413272210	1441070831	31.074019271969952	122.32710757684036	10.4	144.94	134.0
413272210	1441070832	31.073985799941088	122.32713183308687	10.4	144.98	134.0
413272210	1441070833	31.073952151930712	122.32715621824005	10.4	145.02	134.0
413272210	1441070834	31.07391799594755	122.32718113848351	10.4	145.06	134.0
413272210	1441070835	31.073883	122.327207	10.4	145.1	134.0
413272210	1441070836	31.07384690750908	122.3272341171843	10.4	145.13333333333333	134.08333333333334
413272210	1441070837	31.073809763547587	122.32726243728338	10.4	145.16666666666669	134.16666666666669
413272210	1441070838	31.07377168860137	122.32729181575733	10.4	145.2	134.25
413272210	1441070839	31.073732803156386	122.32732210806677	10.4	145.23333333333335	134.33333333333334
413272210	1441070840	31.073693227698733	122.32735316967248	10.4	145.26666666666668	134.41666666666669
413272210	1441070841	31.073653082714593	122.32738485603572	10.4	145.3	134.5
413272210	1441070842	31.073612488690326	122.32741702261806	10.4	145.33333333333334	134.58333333333331
413272210	1441070843	31.07357156611245	122.32744952488149	10.4	145.36666666666667	134.66666666666666
413272210	1441070844	31.0735304354676	122.32748221828838	10.4	145.4	134.75000000000003
413272210	1441070845	31.07348921724257	122.32751495830155	10.4	145.43333333333334	134.83333333333334
413272210	1441070846	31.07344803192433	122.32754760038422	10.4	145.4666666666667	134.91666666666666
413272210	1441070847	31.073406999999985	122.32758	10.4	145.5	135.0
413272210	1441070848	31.073366217957098	122.3276120485017	10.4	145.48888888888888	134.88888888888889
413272210	1441070849	31.073325686284363	122.32764378079733	10.4	145.4777777777778	134.77777777777777
413272210	1441070850	31.073285381470697	122.32767526768365	10.4	145.4666666666667	134.66666666666666
413272210	1441070851	31.07324528000496	122.32770657995708	10.4	145.45555555555558	134.55555555555557
413272210	1441070852	31.073205358375947	122.3277377884141	10.4	145.44444444444446	134.44444444444446
413272210	1441070853	31.07316559307233	122.32776896385089	10.4	145.43333333333334	134.33333333333334
413272210	1441070854	31.073125960582757	122.32780017706354	10.4	145.42222222222225	134.22222222222223
413272210	1441070855	31.07308643739583	122.32783149884797	10.4	145.41111111111113	134.11111111111111
413272210	1441070856	31.07304699999999	122.327863	10.4	145.4	134.0
413272210	1441070857	31.073007628937706	122.32789473586506	10.4	145.32222222222222	134.0
413272210	1441070858	31.072968320967394	122.32792669998776	10.4	145.24444444444444	134.0
413272210	1441070859	31.07292907690153	122.3279588704626	10.4	145.16666666666669	134.0
413272210	1441070860	31.072889897552574	122.32799122538403	10.4	145.0888888888889	134.0
413272210	1441070861	31.072850783733053	122.32802374284658	10.4	145.0111111111111	134.0
413272210	1441070862	31.072811736255467	122.32805640094482	10.4	144.9333333333333	134.0
413272210	1441070863	31.072772755932387	122.32808917777339	10.4	144.85555555555555	134.0
413272210	1441070864	31.07273384357637	122.32812205142687	10.4	144.77777777777777	134.0
413272210	1441070865	31.072694999999996	122.32815500000001	10.4	144.7	134.0
413272210	1441070866	31.072656227899802	122.32818800450701	10.4	144.55454545454543	133.90909090909093
413272210	1441070867	31.072617537507895	122.32822105764023	10.4	144.40909090909088	133.8181818181818
413272210	1441070868	31.07257894094032	122.3282541550117	10.4	144.26363636363635	133.72727272727275
413272210	1441070869	31.072540450313078	122.3282872922333	10.4	144.11818181818182	133.63636363636365
413272210	1441070870	31.072502077742232	122.3283204649171	10.4	143.97272727272727	133.54545454545453
413272210	1441070871	31.072463835343807	122.32835366867506	10.4	143.8272727272727	133.45454545454547
413272210	1441070872	31.07242573523386	122.32838689911925	10.4	143.68181818181816	133.36363636363635
413272210	1441070873	31.072387789528452	122.32842015186175	10.4	143.53636363636363	133.27272727272728
413272210	1441070874	31.072350010343634	122.32845342251461	10.4	143.3909090909091	133.1818181818182
413272210	1441070875	31.072312409795455	122.32848670668999	10.4	143.24545454545455	133.0909090909091
413272210	1441070876	31.07227499999999	122.32852	10.4	143.1	133.0
413272210	1441070877	31.07223777901437	122.32855331258672	10.39	142.97	133.0
413272210	1441070878	31.07220068865992	122.32858671271175	10.38	142.84	133.0
413272210	1441070879	31.072163656698894	122.32862028316643	10.370000000000001	142.71	133.0
413272210	1441070880	31.072126610893505	122.32865410674181	10.360000000000001	142.58	133.0
413272210	1441070881	31.07208947900584	122.32868826622877	10.350000000000001	142.45	133.0
413272210	1441070882	31.072052188797894	122.32872284441788	10.34	142.32	133.0
413272210	1441070883	31.072014668031596	122.32875792409955	10.33	142.19	133.0
413272210	1441070884	31.07197684446874	122.3287935880639	10.32	142.06000000000003	133.0
413272210	1441070885	31.071938645870997	122.32882991910087	10.31	141.93	133.0
413272210	1441070886	31.071900000000014	122.328867	10.3	141.8	133.0
413272210	1441070887	31.0718608965683	122.32890484328529	10.3	141.60999999999999	132.7
413272210	1441070888	31.071821573092762	122.32894318041915	10.3	141.42000000000002	132.4
413272210	1441070889	31.071782329041785	122.32898167259947	10.3	141.23000000000002	132.1
413272210	1441070890	31.071743463884093	122.32901998102525	10.3	141.04	131.79999999999998
413272210	1441070891	31.071705277088913	122.32905776689645	10.3	140.85	131.5
413272210	1441070892	31.07166806812584	122.32909469141407	10.3	140.66	131.20000000000002
413272210	1441070893	31.071632136464878	122.32913041578004	10.3	140.47000000000003	130.9
413272210	1441070894	31.071597781576422	122.32916460119718	10.3	140.28	130.6
413272210	1441070895	31.07156530293113	122.32919690886908	10.3	140.08999999999997	130.3
413272210	1441070896	31.071535000000008	122.32922699999999	10.3	139.9	130.0
413272210	1441070897	31.071507001019736	122.32925476132877	10.272727272727273	139.48181818181817	129.54545454545453
413272210	1441070898	31.07148074928871	122.32928098172985	10.245454545454546	139.06363636363636	129.0909090909091
413272210	1441070899	31.071455516869936	122.32930667560981	10.218181818181819	138.64545454545456	128.63636363636363
413272210	1441070900	31.071430575825584	122.32933285737325	10.190909090909091	138.22727272727275	128.1818181818182
413272210	1441070901	31.07140519821694	122.32936054142296	10.163636363636364	137.8090909090909	127.72727272727273
413272210	1441070902	31.07137865610434	122.32939074215975	10.136363636363637	137.3909090909091	127.2727272727273
413272210	1441070903	31.07135022154699	122.32942447398227	10.10909090909091	136.97272727272727	126.81818181818183
413272210	1441070904	31.071319166602805	122.32946275128658	10.081818181818182	136.55454545454543	126.36363636363639
413272210	1441070905	31.071284763327935	122.32950658846565	10.054545454545455	136.13636363636365	125.90909090909092
413272210	1441070906	31.071246283776492	122.32955699990863	10.027272727272727	135.71818181818182	125.45454545454548
413272210	1441070907	31.071202999999993	122.329615	10.0	135.3	125.00000000000001
413272210	1441070908	31.07115592055037	122.32967937516165	10.0	134.70000000000002	125.00000000000001
413272210	1441070909	31.071113	122.32974000000002	10.0	134.1	125.00000000000001
413272210	1441070910	31.07108100444698	122.32978819802042	9.95	133.6	124.00000000000003
413272210	1441070911	31.071054999999987	122.32983000000002	9.9	133.1	123.00000000000001
413272210	1441070912	31.071028553495285	122.32987323483583	9.88	132.38	122.8
413272210	1441070913	31.071000934717336	122.32991821672522	9.860000000000001	131.66	122.60000000000001
413272210	1441070914	31.07097283919064	122.32996338119516	9.84	130.94	122.39999999999999
413272210	1441070915	31.070944962441914	122.33000716377572	9.82	130.22000000000003	122.2
413272210	1441070916	31.070918	122.330048	9.8	129.5	122.0
413272210	1441070917	31.07089232237575	122.3300852534636	9.8	129.10000000000002	121.5
413272210	1441070918	31.070867	122.330122	9.8	128.7	121.0
413272210	1441070919	31.070841027831108	122.33016141737859	9.780000000000001	128.46	120.8
413272210	1441070920	31.070814399031423	122.33020337889201	9.76	128.22	120.60000000000001
413272210	1441070921	31.07078735631556	122.33024693171544	9.74	127.98	120.39999999999999
413272210	1441070922	31.070760142399358	122.33029112302542	9.719999999999999	127.74	120.2
413272210	1441070923	31.070732999999997	122.330335	9.7	127.50000000000001	119.99999999999999
413272210	1441070924	31.070706118906692	122.33037786105176	9.7	127.23333333333335	119.99999999999999
413272210	1441070925	31.070679477192336	122.3304200095259	9.7	126.96666666666667	119.99999999999999
413272210	1441070926	31.070652999999993	122.330462	9.7	126.7	119.99999999999999
413272210	1441070927	31.07062658258395	122.3305042178217	9.7	126.63333333333334	119.99999999999999
413272210	1441070928	31.070600000645907	122.33054637142135	9.7	126.56666666666666	119.99999999999999
413272210	1441070929	31.070572999999996	122.330588	9.7	126.5	119.99999999999999
413272210	1441070930	31.070545485730513	122.33062891289646	9.7	126.60000000000001	119.99999999999999
413272210	1441070931	31.07051799999999	122.33067	9.7	126.7	119.99999999999999
413272210	1441070932	31.070491079843247	122.33071215214096	9.7	126.7	119.99999999999999
413272210	1441070933	31.070464604710253	122.33075518336366	9.7	126.7	119.99999999999999
413272210	1441070934	31.07043828965531	122.33079863851587	9.7	126.7	119.99999999999999
413272210	1441070935	31.070411849733386	122.3308420624454	9.7	126.7	119.99999999999999
413272210	1441070936	31.070385	122.33088499999998	9.7	126.7	119.99999999999999
413272210	1441070937	31.070357561344913	122.3309271314758	9.7	126.66666666666666	119.99999999999999
413272210	1441070938	31.070329777992395	122.33096867896289	9.7	126.63333333333334	119.99999999999999
413272210	1441070939	31.070301999999998	122.33100999999999	9.7	126.6	119.99999999999999
413272210	1441070940	31.070274507136393	122.33105139982304	9.7	126.6	119.99999999999999
413272210	1441070941	31.07024729801656	122.3310929744561	9.7	126.6	119.99999999999999
413272210	1441070942	31.070220300967026	122.33113476762016	9.7	126.6	119.99999999999999
413272210	1441070943	31.070193444314235	122.33117682303602	9.7	126.6	119.99999999999999
413272210	1441070944	31.070166656384597	122.33121918442434	9.7	126.6	119.99999999999999
413272210	1441070945	31.07013986550442	122.33126189550558	9.7	126.6	119.99999999999999
413272210	1441070946	31.07011299999999	122.331305	9.7	126.6	119.99999999999999
413272210	1441070947	31.070086015725067	122.33134850932647	9.7	126.52	119.99999999999999
413272210	1441070948	31.070058978643587	122.3313923056992	9.7	126.44	119.99999999999999
413272210	1441070949	31.070031982247194	122.33143623903128	9.7	126.36	119.99999999999999
413272210	1441070950	31.070005120027812	122.33148015923638	9.7	126.28	119.99999999999999
413272210	1441070951	31.069978485477495	122.3315239162283	9.7	126.19999999999999	119.99999999999999
413272210	1441070952	31.069952172088577	122.33156735992132	9.7	126.11999999999999	119.99999999999999
413272210	1441070953	31.069926273353563	122.33161034022997	9.7	126.03999999999999	119.99999999999999
413272210	1441070954	31.069900882765154	122.33165270706913	9.7	125.96000000000001	119.99999999999999
413272210	1441070955	31.069876093816276	122.33169431035398	9.7	125.88000000000001	119.99999999999999
413272210	1441070956	31.069851999999994	122.331735	9.7	125.80000000000001	119.99999999999999
413272210	1441070957	31.06982864778804	122.33177469176694	9.7	125.74545454545455	119.9090909090909
413272210	1441070958	31.06980589556586	122.33181356479078	9.7	125.6909090909091	119.8181818181818
413272210	1441070959	31.069783554697064	122.33185186405098	9.7	125.63636363636364	119.72727272727272
413272210	1441070960	31.069761436544937	122.33188983452645	9.7	125.58181818181818	119.63636363636364
413272210	1441070961	31.069739352472485	122.3319277211956	9.7	125.52727272727273	119.54545454545455
413272210	1441070962	31.069717113842383	122.33196576903624	9.7	125.47272727272727	119.45454545454544
413272210	1441070963	31.069694532017024	122.33200422302579	9.7	125.41818181818184	119.36363636363636
413272210	1441070964	31.069671418358507	122.332043328141	9.7	125.36363636363637	119.27272727272728
413272210	1441070965	31.069647584228587	122.33208332935811	9.7	125.3090909090909	119.18181818181819
413272210	1441070966	31.069622840988714	122.33212447165278	9.7	125.25454545454546	119.09090909090908
413272210	1441070967	31.069596999999998	122.332167	9.7	125.2	119.0
413272210	1441070968	31.069569942709546	122.33221106397166	9.7	125.18888888888888	119.11111111111111
413272210	1441070969	31.069541830910083	122.33225643152969	9.7	125.17777777777776	119.22222222222223
413272210	1441070970	31.069512896481122	122.33230277523407	9.7	125.16666666666667	119.33333333333333
413272210	1441070971	31.069483371302635	122.3323497676457	9.7	125.15555555555557	119.44444444444444
413272210	1441070972	31.069453487255057	122.33239708132618	9.7	125.14444444444445	119.55555555555556
413272210	1441070973	31.069423476219324	122.33244438883807	9.7	125.13333333333333	119.66666666666666
413272210	1441070974	31.069393570076883	122.3324913627447	9.7	125.12222222222223	119.77777777777777
413272210	1441070975	31.069364000709626	122.33253767561033	9.7	125.11111111111111	119.88888888888889
413272210	1441070976	31.069335	122.33258300000001	9.7	125.10000000000001	119.99999999999999
413272210	1441070977	31.0693067425476	122.33262709663752	9.7	125.15	119.99999999999999
413272210	1441070978	31.069279173819254	122.3326700788784	9.7	125.2	119.99999999999999
413272210	1441070979	31.069252181998294	122.33271214823569	9.7	125.25	119.99999999999999
413272210	1441070980	31.069225655267783	122.33275350622199	9.7	125.3	119.99999999999999
413272210	1441070981	31.069199481810482	122.33279435434945	9.7	125.35	119.99999999999999
413272210	1441070982	31.06917354980887	122.33283489412977	9.7	125.4	119.99999999999999
413272210	1441070983	31.069147747445186	122.33287532707429	9.7	125.45	119.99999999999999
413272210	1441070984	31.069121962901384	122.3329158546939	9.7	125.5	119.99999999999999
413272210	1441070985	31.06909608435917	122.33295667849912	9.7	125.55	119.99999999999999
413272210	1441070986	31.069069999999993	122.33299799999999	9.7	125.6	119.99999999999999
413272210	1441070987	31.069043632768626	122.33303995078573	9.68	125.64	119.99999999999999
413272210	1441070988	31.069017044664072	122.33308238276337	9.66	125.67999999999999	119.99999999999999
413272210	1441070989	31.06899033244925	122.33312507791972	9.639999999999999	125.71999999999998	119.99999999999999
413272210	1441070990	31.06896359288728	122.33316781824205	9.62	125.75999999999999	119.99999999999999
413272210	1441070991	31.068936922741656	122.33321038571805	9.6	125.80000000000001	119.99999999999999
413272210	1441070992	31.06891041877612	122.33325256233579	9.58	125.84	119.99999999999999
413272210	1441070993	31.068884177754736	122.33329413008379	9.56	125.88000000000001	119.99999999999999
413272210	1441070994	31.0688582964418	122.3333348709509	9.54	125.92	119.99999999999999
413272210	1441070995	31.06883287160194	122.33337456692642	9.52	125.96000000000001	119.99999999999999
413272210	1441070996	31.068808000000008	122.33341299999998	9.5	126.0	119.99999999999999
413272210	1441070997	31.06878374038398	122.33345004227337	9.481818181818182	126.05454545454546	120.09090909090908
413272210	1441070998	31.06875999943365	122.33348592629568	9.463636363636363	126.10909090909091	120.18181818181819
413272210	1441070999	31.06873664581133	122.33352097472736	9.445454545454545	126.16363636363637	120.27272727272727
413272210	1441071000	31.068713548179	122.33355551022831	9.427272727272728	126.2181818181818	120.36363636363635
413272210	1441071001	31.068690575198218	122.33358985545789	9.40909090909091	126.27272727272728	120.45454545454545
413272210	1441071002	31.068667595530243	122.33362433307504	9.39090909090909	126.32727272727271	120.54545454545453
413272210	1441071003	31.06864447783594	122.33365926573813	9.372727272727273	126.38181818181818	120.63636363636365
413272210	1441071004	31.068621090775828	122.33369497610508	9.354545454545455	126.43636363636362	120.72727272727273
413272210	1441071005	31.068597303010044	122.33373178683324	9.336363636363638	126.49090909090908	120.81818181818181
413272210	1441071006	31.06857298319834	122.33377002057945	9.318181818181818	126.54545454545452	120.90909090909092
413272210	1441071007	31.068547999999996	122.33381	9.3	126.6	121.0
413272210	1441071008	31.068522270595672	122.33385192894609	9.277777777777779	126.62222222222222	121.0
413272210	1441071009	31.068495906253045	122.3338955360511	9.255555555555556	126.64444444444443	121.0
413272210	1441071010	31.06846906676201	122.33394043114447	9.233333333333334	126.66666666666666	121.0
413272210	1441071011	31.068441911912966	122.33398622405637	9.211111111111112	126.6888888888889	121.0
413272210	1441071012	31.068414601496833	122.33403252461765	9.188888888888888	126.7111111111111	121.0
413272210	1441071013	31.068387295305115	122.33407894265994	9.166666666666666	126.73333333333333	121.0
413272210	1441071014	31.068360153129877	122.33412508801557	9.144444444444444	126.75555555555556	121.0
413272210	1441071015	31.068333334763782	122.33417057051764	9.122222222222222	126.77777777777777	121.0
413272210	1441071016	31.068306999999994	122.334215	9.1	126.8	121.0
413272210	1441071017	31.068281271227193	122.33425807775485	9.07	126.75	120.9
413272210	1441071018	31.068256121213935	122.3342998709056	9.04	126.7	120.8
413272210	1441071019	31.0682314853235	122.33434053803299	9.01	126.65	120.7
413272210	1441071020	31.068207298918985	122.33438023771762	8.98	126.60000000000001	120.60000000000001
413272210	1441071021	31.068183497363187	122.3344191285397	8.95	126.55000000000001	120.49999999999999
413272210	1441071022	31.06816001601876	122.33445736907913	8.92	126.5	120.39999999999999
413272210	1441071023	31.068136790248094	122.3344951179156	8.89	126.45	120.3
413272210	1441071024	31.068113755413425	122.3345325336285	8.860000000000001	126.4	120.2
413272210	1441071025	31.068090846876792	122.33456977479702	8.83	126.35000000000001	120.09999999999998
413272210	1441071026	31.068067999999997	122.33460699999999	8.8	126.30000000000001	119.99999999999999
413272210	1441071027	31.068045159442637	122.33464433455491	8.770000000000001	126.28	119.99999999999999
413272210	1441071028	31.068022307055823	122.33468177073415	8.74	126.26	119.99999999999999
413272210	1441071029	31.067999433988636	122.33471926754903	8.71	126.24000000000001	119.99999999999999
413272210	1441071030	31.0679765313902	122.3347567840108	8.68	126.22000000000001	119.99999999999999
413272210	1441071031	31.06795359040968	122.33479427913075	8.65	126.19999999999999	119.99999999999999
413272210	1441071032	31.067930602196277	122.33483171192016	8.620000000000001	126.17999999999999	119.99999999999999
413272210	1441071033	31.06790755789927	122.33486904139043	8.59	126.16	119.99999999999999
413272210	1441071034	31.067884448667975	122.33490622655287	8.56	126.13999999999999	119.99999999999999
413272210	1441071035	31.067861265651757	122.33494322641893	8.53	126.11999999999999	119.99999999999999
413272210	1441071036	31.067837999999995	122.33498	8.5	126.1	119.99999999999999
413272210	1441071037	31.067814651010742	122.33501651503484	8.48	126.13999999999999	119.99999999999999
413272210	1441071038	31.067791250576466	122.33505277417156	8.46	126.17999999999999	119.99999999999999
413272210	1441071039	31.067767838738128	122.33508878878564	8.44	126.21999999999998	119.99999999999999
413272210	1441071040	31.067744455536776	122.33512457025257	8.42	126.25999999999998	119.99999999999999
413272210	1441071041	31.067721141013408	122.33516012994797	8.4	126.29999999999998	119.99999999999999
413272210	1441071042	31.067697935208972	122.33519547924743	8.38	126.34	119.99999999999999
413272210	1441071043	31.067674878164482	122.33523062952662	8.360000000000001	126.38	119.99999999999999
413272210	1441071044	31.06765200992085	122.33526559216128	8.34	126.42	119.99999999999999
413272210	1441071045	31.06762937051904	122.33530037852711	8.32	126.46	119.99999999999999
413272210	1441071046	31.067607	122.335335	8.3	126.5	119.99999999999999
413272210	1441071047	31.067584918512292	122.3353694763075	8.270000000000001	126.53999999999999	119.99999999999999
413272210	1441071048	31.067563066635156	122.33540386058426	8.24	126.57999999999998	119.99999999999999
413272210	1441071049	31.067541365055348	122.33543821431645	8.21	126.62000000000002	119.99999999999999
413272210	1441071050	31.067519734459655	122.33547259899015	8.18	126.66000000000001	119.99999999999999
413272210	1441071051	31.067498095534717	122.33550707609118	8.15	126.7	119.99999999999999
413272210	1441071052	31.067476368967142	122.33554170710526	8.120000000000001	126.74000000000001	119.99999999999999
413272210	1441071053	31.067454475443473	122.33557655351792	8.09	126.78	119.99999999999999
413272210	1441071054	31.06743233565014	122.33561167681452	8.06	126.82000000000002	119.99999999999999
413272210	1441071055	31.06740987027354	122.33564713848021	8.03	126.86000000000003	119.99999999999999
413272210	1441071056	31.067386999999993	122.335683	8.0	126.90000000000002	119.99999999999999
413272210	1441071057	31.067363689936766	122.33571928572472	7.96	126.71000000000001	119.69999999999999
413272210	1441071058	31.06734008287528	122.33575587146932	7.92	126.52000000000002	119.4
413272210	1441071059	31.06731636602814	122.3357925959152	7.88	126.33000000000003	119.1
413272210	1441071060	31.067292726608173	122.33582929774416	7.84	126.14000000000001	118.79999999999998
413272210	1441071061	31.06726935182837	122.33586581563847	7.8	125.95	118.50000000000001
413272210	1441071062	31.06724642890191	122.33590198828088	7.76	125.76000000000002	118.2
413272210	1441071063	31.06722414504221	122.33593765435448	7.72	125.57000000000002	117.89999999999999
413272210	1441071064	31.067202687462792	122.33597265254282	7.68	125.38000000000001	117.6
413272210	1441071065	31.06718224337742	122.3360068215299	7.64	125.19	117.30000000000001
413272210	1441071066	31.067162999999987	122.33603999999998	7.6	125.00000000000001	117.0
413272210	1441071067	31.067145084752372	122.33607209782095	7.55	124.39	116.5
413272210	1441071068	31.0671283858878	122.33610330959367	7.5	123.78000000000002	116.00000000000001
413272210	1441071069	31.067112731867038	122.3361339011019	7.449999999999999	123.17000000000002	115.49999999999999
413272210	1441071070	31.067097951150632	122.3361641381289	7.3999999999999995	122.56000000000002	115.0
413272210	1441071071	31.06708387219886	122.33619428645754	7.35	121.95	114.5
413272210	1441071072	31.06707032347168	122.3362246118703	7.3	121.34	114.00000000000001
413272210	1441071073	31.06705713342886	122.33625538014934	7.25	120.73000000000002	113.5
413272210	1441071074	31.067044130529894	122.33628685707643	7.199999999999999	120.12	113.0
413272210	1441071075	31.06703114323396	122.33631930843296	7.1499999999999995	119.50999999999999	112.5
413272210	1441071076	31.067018000000004	122.336353	7.1	118.9	112.0
413272210	1441071077	31.067004631835665	122.33638803374583	7.05	118.00000000000001	111.25
413272210	1441071078	31.066991379944927	122.33642385638932	7.0	117.1	110.5
413272210	1441071079	31.066978688081523	122.33645975083789	6.95	116.2	109.75
413272210	1441071080	31.066966999999995	122.33649500000001	6.9	115.3	109.0
413272210	1441071081	31.06695658318018	122.33652917502228	6.85	114.4	108.5
413272210	1441071082	31.066946999999995	122.336563	6.8	113.5	108.0
413272210	1441071083	31.066937765846852	122.33659728341944	6.75	112.475	107.0
413272210	1441071084	31.066928913251353	122.3366320183857	6.699999999999999	111.45	106.0
413272210	1441071085	31.06692060403009	122.33666699415905	6.6499999999999995	110.425	105.00000000000001
413272210	1441071086	31.066913000000003	122.33670200000002	6.6	109.4	104.0
413272210	1441071087	31.066906224562267	122.33673682181619	6.566666666666666	108.7	103.0
413272210	1441071088	31.066900247454853	122.33677123210235	6.533333333333333	108.0	102.0
413272210	1441071089	31.066895000000002	122.33680500000001	6.5	107.30000000000001	101.0
413272210	1441071090	31.066890415417404	122.33683796351076	6.4	105.86666666666667	100.66666666666667
413272210	1441071091	31.066886434515578	122.33687023607669	6.3	104.43333333333334	100.33333333333333
413272210	1441071092	31.06688300000001	122.33690199999998	6.2	103.0	100.0
413272210	1441071093	31.06688007676502	122.3369334435935	6.175	102.45	99.25
413272210	1441071094	31.066877718460784	122.33696477921333	6.15	101.89999999999999	98.5
413272210	1441071095	31.0668760009262	122.33699622522649	6.125	101.35000000000001	97.75
413272210	1441071096	31.066874999999992	122.337028	6.1	100.8	97.0
413272210	1441071097	31.06687473510482	122.33706014573897	6.0	98.69999999999999	96.00000000000001
413272210	1441071098	31.066875	122.337092	5.9	96.6	95.0
413272210	1441071099	31.066875575637326	122.33712289466908	5.8500000000000005	95.6	94.5
413272210	1441071100	31.06687641739913	122.33715284359954	5.800000000000001	94.6	94.0
413272210	1441071101	31.066877524275224	122.3371820311365	5.75	93.6	93.50000000000001
413272210	1441071102	31.066878895255208	122.33721064162519	5.7	92.6	93.0
413272210	1441071103	31.066880529328486	122.3372388594107	5.65	91.60000000000001	92.5
413272210	1441071104	31.066882425484337	122.3372668688382	5.6	90.6	92.0
413272210	1441071105	31.06688458271186	122.33729485425293	5.55	89.6	91.50000000000001
413272210	1441071106	31.066886999999994	122.337323	5.5	88.6	91.0
413272210	1441071107	31.06688971931353	122.33735142990564	5.45	87.7	90.25
413272210	1441071108	31.06689295452135	122.33738002571992	5.4	86.8	89.5
413272210	1441071109	31.066896962468444	122.33740860867418	5.35	85.9	88.75
413272210	1441071110	31.066901999999992	122.337437	5.3	85.0	88.0
413272210	1441071111	31.06690800000001	122.337465	5.3	85.0	87.0
413272210	1441071112	31.066913893039263	122.33749237463569	5.257142857142857	84.08571428571429	86.71428571428571
413272210	1441071113	31.066919459854997	122.33751906644328	5.214285714285714	83.17142857142856	86.42857142857143
413272210	1441071114	31.066924774716323	122.33754506733528	5.171428571428572	82.25714285714285	86.14285714285714
413272210	1441071115	31.06692991189237	122.33757036922427	5.128571428571428	81.34285714285714	85.85714285714286
413272210	1441071116	31.066934945652253	122.3375949640229	5.085714285714285	80.42857142857143	85.57142857142857
413272210	1441071117	31.066939950265095	122.33761884364385	5.042857142857143	79.51428571428572	85.28571428571429
413272210	1441071118	31.066944999999993	122.33764200000002	5.0	78.6	85.0
413272210	1441071119	31.066950162634345	122.33766446680676	4.977777777777778	78.1111111111111	84.66666666666667
413272210	1441071120	31.06695547997856	122.33768644498981	4.955555555555556	77.62222222222222	84.33333333333333
413272210	1441071121	31.06696098735117	122.33770817727749	4.933333333333334	77.13333333333334	84.0
413272210	1441071122	31.066966720070532	122.33772990639827	4.911111111111111	76.64444444444445	83.66666666666667
413272210	1441071123	31.066972713454863	122.33775187508063	4.888888888888888	76.15555555555555	83.33333333333333
413272210	1441071124	31.066979002822197	122.3377743260532	4.866666666666666	75.66666666666666	83.0
413272210	1441071125	31.066985623490414	122.3377975020447	4.844444444444444	75.17777777777779	82.66666666666667
413272210	1441071126	31.066992610777177	122.33782164578398	4.822222222222222	74.6888888888889	82.33333333333333
413272210	1441071127	31.067000000000004	122.33784700000001	4.8	74.2	82.0
413272210	1441071128	31.067007790579012	122.33787366326392	4.766666666666667	73.95	82.0
413272210	1441071129	31.06701583834588	122.33790115751493	4.733333333333333	73.7	82.0
413272210	1441071130	31.06702396323564	122.33792886053382	4.699999999999999	73.45000000000002	82.0
413272210	1441071131	31.067031985183796	122.33795615010105	4.666666666666666	73.2	82.0
413272210	1441071132	31.06703972412641	122.33798240399658	4.633333333333333	72.95	82.0
413272210	1441071133	31.067047	122.338007	4.6	72.7	82.0
413272210	1441071134	31.067053702455542	122.33802972470963	4.6	72.60000000000001	82.0
413272210	1441071135	31.067060000000005	122.338052	4.6	72.5	82.0
413272210	1441071136	31.06706608545538	122.33807521561445	4.574999999999999	72.45	82.0
413272210	1441071137	31.067071970051884	122.33809899749323	4.55	72.4	82.0
413272210	1441071138	31.06707761962229	122.33812253062543	4.525	72.35000000000001	82.0
413272210	1441071139	31.067083	122.338145	4.5	72.3	82.0
413272210	1441071140	31.067088086143194	122.33816578407627	4.482352941176471	72.73529411764704	82.3529411764706
413272210	1441071141	31.067092889507315	122.33818503519609	4.464705882352941	73.17058823529412	82.70588235294117
413272210	1441071142	31.067097430671758	122.33820309917213	4.447058823529412	73.60588235294117	83.05882352941177
413272210	1441071143	31.067101730215782	122.33822032181703	4.429411764705883	74.04117647058824	83.41176470588235
413272210	1441071144	31.06710580871836	122.33823704894364	4.411764705882353	74.47647058823529	83.76470588235294
413272210	1441071145	31.06710968675834	122.33825362636489	4.394117647058824	74.91176470588235	84.11764705882352
413272210	1441071146	31.067113384914343	122.33827039989369	4.376470588235295	75.34705882352941	84.47058823529412
413272210	1441071147	31.067116923764836	122.33828771534313	4.358823529411765	75.78235294117647	84.8235294117647
413272210	1441071148	31.067120323888098	122.33830591852629	4.341176470588235	76.21764705882353	85.1764705882353
413272210	1441071149	31.067123605862193	122.3383253552564	4.323529411764706	76.65294117647059	85.52941176470588
413272210	1441071150	31.06712679026494	122.33834637134663	4.305882352941176	77.08823529411765	85.88235294117648
413272210	1441071151	31.06712989767388	122.3383693126103	4.288235294117647	77.52352941176471	86.23529411764706
413272210	1441071152	31.067132948666266	122.33839452486076	4.270588235294118	77.95882352941176	86.58823529411765
413272210	1441071153	31.06713596381893	122.33842235391143	4.252941176470588	78.39411764705883	86.94117647058823
413272210	1441071154	31.067138963708285	122.33845314557581	4.235294117647059	78.82941176470588	87.29411764705883
413272210	1441071155	31.067141968910217	122.33848724566747	4.2176470588235295	79.26470588235296	87.6470588235294
413272210	1441071156	31.067145000000004	122.33852500000002	4.2	79.7	88.0
413272210	1441071157	31.067147986649815	122.3385649526622	4.166666666666667	81.10000000000001	88.66666666666667
413272210	1441071158	31.06715049492562	122.33859844084182	4.133333333333333	82.50000000000001	89.33333333333333
413272210	1441071159	31.067152	122.33861500000002	4.1	83.9	90.0
413272210	1441071160	31.067152	122.33861500000002	4.2	82.5	90.0
413272210	1441071161	31.067150351427138	122.3386305249628	4.1	84.25	90.5
413272210	1441071162	31.067148000000003	122.33865800000001	4.0	86.0	91.0
413272210	1441071163	31.06714594038335	122.33868483459977	3.9785714285714286	86.75714285714287	91.5
413272210	1441071164	31.0671442967443	122.33870886916334	3.9571428571428573	87.51428571428572	92.0
413272210	1441071165	31.067142975624105	122.33873055181984	3.935714285714286	88.27142857142857	92.5
413272210	1441071166	31.06714188356356	122.33875033069832	3.914285714285714	89.02857142857142	93.0
413272210	1441071167	31.067140927103143	122.33876865392766	3.892857142857143	89.78571428571429	93.5
413272210	1441071168	31.067140012782964	122.3387859696366	3.8714285714285714	90.54285714285714	94.0
413272210	1441071169	31.06713904714286	122.3388027259539	3.85	91.3	94.5
413272210	1441071170	31.06713793672246	122.33881937100813	3.8285714285714287	92.05714285714285	95.0
413272210	1441071171	31.067136588061125	122.33883635292786	3.8071428571428574	92.81428571428572	95.5
413272210	1441071172	31.06713490769797	122.33885411984151	3.785714285714286	93.57142857142857	96.0
413272210	1441071173	31.06713280217189	122.33887311987745	3.7642857142857142	94.32857142857144	96.5
413272210	1441071174	31.067130178021454	122.33889380116386	3.742857142857143	95.08571428571427	97.0
413272210	1441071175	31.067126941784878	122.33891661182876	3.7214285714285715	95.84285714285714	97.5
413272210	1441071176	31.06712299999999	122.33894200000002	3.7	96.6	98.0
413272210	1441071177	31.067118407102836	122.33896966895956	3.666666666666667	97.49999999999999	98.66666666666667
413272210	1441071178	31.06711380912506	122.33899634260759	3.6333333333333333	98.4	99.33333333333333
413272210	1441071179	31.067109999999985	122.33901800000001	3.6	99.3	100.0
413272210	1441071180	31.06710753099564	122.3390318538166	3.6	99.6	100.25
413272210	1441071181	31.06710598270915	122.33904005122753	3.6	99.89999999999999	100.50000000000001
413272210	1441071182	31.067104693068302	122.33904597302482	3.6	100.2	100.75
413272210	1441071183	31.067102999999985	122.33905300000002	3.6	100.50000000000001	101.0
413272210	1441071184	31.067100378205815	122.33906382511572	3.5700000000000003	100.98	101.2
413272210	1441071185	31.067096849488752	122.33907839001988	3.54	101.46000000000001	101.4
413272210	1441071186	31.067092572427203	122.33909594853192	3.51	101.94000000000001	101.60000000000001
413272210	1441071187	31.06708770559975	122.3391157544713	3.48	102.42	101.8
413272210	1441071188	31.067082407585247	122.33913706165762	3.45	102.9	102.0
413272210	1441071189	31.067076836963018	122.3391591239108	3.42	103.38000000000001	102.2
413272210	1441071190	31.06707115231284	122.339181195051	3.3899999999999997	103.86	102.4
413272210	1441071191	31.06706551221501	122.33920252889868	3.36	104.34	102.60000000000001
413272210	1441071192	31.067060075250325	122.33922237927466	3.33	104.82000000000001	102.80000000000001
413272210	1441071193	31.067054999999993	122.33923999999999	3.3	105.3	103.0
413272210	1441071194	31.0670504989245	122.339254948923	3.25	105.80000000000001	103.0
413272210	1441071195	31.06704699999999	122.339268	3.2	106.3	103.0
413272210	1441071196	31.067044693860844	122.3392802910777	3.18	106.62	103.2
413272210	1441071197	31.067042606259772	122.33929319945533	3.16	106.94	103.4
413272210	1441071198	31.067039471728698	122.33930816229473	3.14	107.26	103.60000000000001
413272210	1441071199	31.067034024798737	122.33932661675661	3.12	107.58	103.80000000000001
413272210	1441071200	31.067024999999994	122.33935	3.1	107.9	104.0
413272210	1441071201	31.067012999999996	122.339377	3.1	108.7	104.0
413272210	1441071202	31.067004233083036	122.33939818431611	3.08	109.02	104.2
413272210	1441071203	31.06699930790883	122.33941287655925	3.06	109.34	104.4
413272210	1441071204	31.06699696619374	122.33942327664514	3.04	109.66	104.60000000000001
413272210	1441071205	31.066995949652735	122.3394315844877	3.02	109.98	104.80000000000001
413272210	1441071206	31.06699500000001	122.33944	3.0	110.3	105.00000000000001
413272210	1441071207	31.066993093589858	122.33945030703691	2.98	110.44	105.00000000000001
413272210	1441071208	31.06699014533915	122.33946262522228	2.96	110.58	105.00000000000001
413272210	1441071209	31.066986304805468	122.33947665812225	2.94	110.72	105.00000000000001
413272210	1441071210	31.066981721546416	122.3394921093029	2.92	110.86	105.00000000000001
413272210	1441071211	31.06697654511969	122.33950868233052	2.9	111.0	105.00000000000001
413272210	1441071212	31.066970925083105	122.33952608077139	2.88	111.14000000000001	105.00000000000001
413272210	1441071213	31.06696501099464	122.33954400819204	2.86	111.28000000000002	105.00000000000001
413272210	1441071214	31.066958952412413	122.33956216815908	2.84	111.42	105.00000000000001
413272210	1441071215	31.066952898894716	122.3395802642394	2.82	111.56	105.00000000000001
413272210	1441071216	31.066947000000003	122.33959799999998	2.8	111.70000000000002	105.00000000000001
413272210	1441071217	31.06694137668524	122.33961513519034	2.79	111.74000000000001	105.00000000000001
413272210	1441071218	31.066936035500905	122.33963165428932	2.78	111.78	105.00000000000001
413272210	1441071219	31.066930954395787	122.33964759795805	2.77	111.82000000000001	105.00000000000001
413272210	1441071220	31.066926111318665	122.33966300685762	2.76	111.86000000000001	105.00000000000001
413272210	1441071221	31.066921484218277	122.3396779216491	2.75	111.9	105.00000000000001
413272210	1441071222	31.066917051043355	122.33969238299352	2.7399999999999998	111.94000000000001	105.00000000000001
413272210	1441071223	31.066912789742563	122.33970643155189	2.73	111.98	105.00000000000001
413272210	1441071224	31.066908678264593	122.33972010798519	2.7199999999999998	112.02000000000001	105.00000000000001
413272210	1441071225	31.06690469455812	122.3397334529544	2.71	112.06	105.00000000000001
413272210	1441071226	31.06690081657175	122.33974650712045	2.7	112.1	105.00000000000001
413272210	1441071227	31.066897022254075	122.33975931114423	2.69	112.14000000000001	105.00000000000001
413272210	1441071228	31.066893289553736	122.33977190568669	2.68	112.18	105.00000000000001
413272210	1441071229	31.06688959641927	122.3397843314087	2.67	112.22	105.00000000000001
413272210	1441071230	31.066885920799262	122.33979662897109	2.66	112.26	105.00000000000001
413272210	1441071231	31.06688224064225	122.33980883903473	2.65	112.3	105.00000000000001
413272210	1441071232	31.066878533896748	122.33982100226044	2.64	112.34	105.00000000000001
413272210	1441071233	31.0668747785113	122.33983315930905	2.63	112.38000000000001	105.00000000000001
413272210	1441071234	31.06687095243436	122.33984535084133	2.62	112.42	105.00000000000001
413272210	1441071235	31.066867033614447	122.33985761751806	2.61	112.46000000000001	105.00000000000001
413272210	1441071236	31.06686300000001	122.33987000000002	2.6	112.5	105.00000000000001
413272210	1441071237	31.066858835040684	122.33988252680847	2.59	112.58	105.00000000000001
413272210	1441071238	31.066854544190793	122.33989517790675	2.58	112.66	105.00000000000001
413272210	1441071239	31.066850138405922	122.33990792111882	2.5700000000000003	112.74	105.00000000000001
413272210	1441071240	31.066845628641595	122.33992072426857	2.56	112.82000000000001	105.00000000000001
413272210	1441071241	31.06684102585339	122.33993355517998	2.55	112.9	105.00000000000001
413272210	1441071242	31.066836340996893	122.33994638167695	2.54	112.97999999999999	105.00000000000001
413272210	1441071243	31.0668315850277	122.33995917158346	2.5300000000000002	113.06	105.00000000000001
413272210	1441071244	31.066826768901393	122.33997189272347	2.52	113.14	105.00000000000001
413272210	1441071245	31.066821903573626	122.33998451292099	2.51	113.22	105.00000000000001
413272210	1441071246	31.066816999999993	122.33999699999998	2.5	113.3	105.00000000000001
413272210	1441071247	31.06681206919865	122.34000933127099	2.5	113.33333333333334	105.00000000000001
413272210	1441071248	31.066807122437616	122.34002152199051	2.5	113.36666666666667	105.00000000000001
413272210	1441071249	31.066802171047396	122.34003359690156	2.5	113.39999999999999	105.00000000000001
413272210	1441071250	31.066797226358467	122.3400455807472	2.5	113.43333333333332	105.00000000000001
413272210	1441071251	31.06679229970134	122.34005749827045	2.5	113.46666666666667	105.00000000000001
413272210	1441071252	31.066787402406458	122.34006937421431	2.5	113.5	105.00000000000001
413272210	1441071253	31.0667825458043	122.34008123332184	2.5	113.53333333333332	105.00000000000001
413272210	1441071254	31.06677774122534	122.34009310033608	2.5	113.56666666666666	105.00000000000001
413272210	1441071255	31.066772999999994	122.34010500000001	2.5	113.6	105.00000000000001
413272210	1441071256	31.066768328749212	122.3401169532042	2.4909090909090907	113.61818181818181	105.00000000000001
413272210	1441071257	31.066763715255828	122.34012896542913	2.481818181818182	113.63636363636363	105.00000000000001
413272210	1441071258	31.066759142593202	122.34014103830276	2.4727272727272727	113.65454545454544	105.00000000000001
413272210	1441071259	31.066754593834656	122.34015317345309	2.4636363636363634	113.67272727272727	105.00000000000001
413272210	1441071260	31.066750052053564	122.34016537250805	2.4545454545454546	113.69090909090909	105.00000000000001
413272210	1441071261	31.066745500323222	122.34017763709562	2.4454545454545453	113.7090909090909	105.00000000000001
413272210	1441071262	31.066740921717	122.3401899688437	2.4363636363636365	113.72727272727272	105.00000000000001
413272210	1441071263	31.066736299308232	122.3402023693803	2.4272727272727272	113.74545454545455	105.00000000000001
413272210	1441071264	31.06673161617026	122.34021484033326	2.418181818181818	113.76363636363637	105.00000000000001
413272210	1441071265	31.066726855376384	122.34022738333053	2.409090909090909	113.78181818181817	105.00000000000001
413272210	1441071266	31.06672199999999	122.34024000000001	2.4	113.8	105.00000000000001
413272210	1441071267	31.066717040998455	122.34025268492724	2.388888888888889	113.75555555555556	104.8888888888889
413272210	1441071268	31.06671200086559	122.3402654045283	2.3777777777777778	113.71111111111111	104.77777777777779
413272210	1441071269	31.066706909979203	122.3402781181769	2.3666666666666667	113.66666666666667	104.66666666666667
413272210	1441071270	31.06670179871721	122.34029078524684	2.3555555555555556	113.62222222222222	104.55555555555557
413272210	1441071271	31.066696697457516	122.34030336511191	2.344444444444444	113.57777777777777	104.44444444444444
413272210	1441071272	31.066691636577996	122.34031581714592	2.333333333333333	113.53333333333333	104.33333333333334
413272210	1441071273	31.066686646456613	122.34032810072267	2.322222222222222	113.4888888888889	104.22222222222223
413272210	1441071274	31.066681757471287	122.34034017521607	2.311111111111111	113.44444444444444	104.11111111111111
413272210	1441071275	31.066677	122.340352	2.3	113.4	104.0
413272210	1441071276	31.066672397480612	122.3403635443081	2.295238095238095	113.45238095238095	104.0
413272210	1441071277	31.066667945590652	122.34037481681314	2.2904761904761903	113.50476190476192	104.0
413272210	1441071278	31.066663633067545	122.34038583604759	2.2857142857142856	113.55714285714286	104.0
413272210	1441071279	31.06665944864869	122.34039662054398	2.280952380952381	113.60952380952381	104.0
413272210	1441071280	31.066655381071506	122.3404071888348	2.276190476190476	113.66190476190476	104.0
413272210	1441071281	31.06665141907339	122.34041755945249	2.2714285714285714	113.71428571428572	104.0
413272210	1441071282	31.06664755139173	122.34042775092955	2.2666666666666666	113.76666666666667	104.0
413272210	1441071283	31.066643766763903	122.34043778179837	2.261904761904762	113.81904761904762	104.0
413272210	1441071284	31.0666400539273	122.34044767059149	2.257142857142857	113.87142857142858	104.0
413272210	1441071285	31.06663640161927	122.34045743584126	2.2523809523809524	113.92380952380952	104.0
413272210	1441071286	31.0666327985772	122.34046709608016	2.2476190476190476	113.97619047619048	104.0
413272210	1441071287	31.066629233538453	122.34047666984061	2.242857142857143	114.02857142857142	104.0
413272210	1441071288	31.066625695240358	122.340486175655	2.238095238095238	114.08095238095238	104.0
413272210	1441071289	31.066622172420278	122.34049563205575	2.2333333333333334	114.13333333333334	104.0
413272210	1441071290	31.06661865381553	122.34050505757527	2.2285714285714286	114.18571428571428	104.0
413272210	1441071291	31.06661512816349	122.34051447074596	2.223809523809524	114.23809523809524	104.0
413272210	1441071292	31.066611584201475	122.34052389010019	2.219047619047619	114.2904761904762	104.0
413272210	1441071293	31.066608010666798	122.34053333417035	2.2142857142857144	114.34285714285714	104.0
413272210	1441071294	31.066604396296785	122.34054282148878	2.2095238095238097	114.3952380952381	104.0
413272210	1441071295	31.066600729828753	122.3405523705879	2.204761904761905	114.44761904761906	104.0
413272210	1441071296	31.066597000000005	122.340562	2.2	114.5	104.0
413272210	1441071297	31.066593200044462	122.3405717236805	2.188888888888889	114.48888888888888	104.0
413272210	1441071298	31.06658934118252	122.34058153727668	2.177777777777778	114.47777777777779	104.0
413272210	1441071299	31.066585439131224	122.34059143185894	2.166666666666667	114.46666666666667	104.0
413272210	1441071300	31.066581509607555	122.34060139849761	2.155555555555556	114.45555555555556	104.0
413272210	1441071301	31.066577568328572	122.34061142826303	2.1444444444444444	114.44444444444444	104.0
413272210	1441071302	31.06657363101129	122.34062151222562	2.1333333333333333	114.43333333333334	104.0
413272210	1441071303	31.066569713372743	122.34063164145569	2.1222222222222222	114.42222222222223	104.0
413272210	1441071304	31.066565831129953	122.3406418070237	2.111111111111111	114.41111111111113	104.0
413272210	1441071305	31.066561999999987	122.340652	2.1	114.4	104.0
413272210	1441071306	31.066558230742192	122.34066221098232	2.09	114.41000000000001	104.0
413272210	1441071307	31.06655451428536	122.34067242867748	2.08	114.42	104.0
413272210	1441071308	31.066550836600616	122.34068264131966	2.0700000000000003	114.43	104.0
413272210	1441071309	31.066547183659036	122.34069283714302	2.06	114.44000000000001	104.0
413272210	1441071310	31.0665435414318	122.34070300438171	2.05	114.45	104.0
413272210	1441071311	31.066539895890017	122.34071313126988	2.04	114.46000000000001	104.0
413272210	1441071312	31.066536233004804	122.34072320604166	2.0300000000000002	114.47	104.0
413272210	1441071313	31.06653253874729	122.34073321693118	2.02	114.48	104.0
413272210	1441071314	31.066528799088648	122.34074315217258	2.01	114.49000000000001	104.0
413272210	1441071315	31.066524999999995	122.34075299999999	2.0	114.5	104.0
413272210	1441071316	31.066521131002155	122.34076275075742	1.990909090909091	114.51818181818183	104.0
413272210	1441071317	31.066517195814598	122.34077240322846	1.9818181818181817	114.53636363636365	104.0
413272210	1441071318	31.066513201706503	122.34078195830651	1.9727272727272727	114.55454545454545	104.0
413272210	1441071319	31.066509155946985	122.34079141688507	1.9636363636363636	114.57272727272728	104.0
413272210	1441071320	31.06650506580524	122.34080077985759	1.9545454545454546	114.5909090909091	104.0
413272210	1441071321	31.066500938550394	122.34081004811753	1.9454545454545453	114.60909090909091	104.0
413272210	1441071322	31.0664967814516	122.34081922255835	1.9363636363636363	114.62727272727273	104.0
413272210	1441071323	31.06649260177801	122.34082830407354	1.9272727272727272	114.64545454545456	104.0
413272210	1441071324	31.06648840679879	122.34083729355658	1.9181818181818182	114.66363636363637	104.0
413272210	1441071325	31.06648420378306	122.3408461919009	1.909090909090909	114.68181818181819	104.0
413272210	1441071326	31.066480000000002	122.34085499999999	1.9	114.70000000000002	104.0
413272210	1441071327	31.066475802264932	122.34086372236975	1.8888888888888888	114.76666666666668	104.0
413272210	1441071328	31.066471615577928	122.34087237801558	1.8777777777777778	114.83333333333336	104.0
413272210	1441071329	31.066467444485273	122.34088098956524	1.8666666666666667	114.9	104.0
413272210	1441071330	31.066463293533193	122.34088957964653	1.8555555555555556	114.96666666666667	104.0
413272210	1441071331	31.06645916726793	122.34089817088724	1.8444444444444443	115.03333333333335	104.0
413272210	1441071332	31.06645507023576	122.34090678591518	1.8333333333333333	115.10000000000002	104.0
413272210	1441071333	31.066451006982895	122.3409154473581	1.8222222222222222	115.16666666666666	104.0
413272210	1441071334	31.06644698205557	122.34092417784377	1.8111111111111111	115.23333333333333	104.0
413272210	1441071335	31.066442999999996	122.34093299999999	1.8	115.3	104.0
413272210	1441071336	31.06643906436529	122.3409419285165	1.8	115.39999999999999	104.0
413272210	1441071337	31.066435174712158	122.34095094633093	1.8	115.50000000000001	104.0
413272210	1441071338	31.06643132960419	122.34096002844286	1.8	115.60000000000001	104.0
413272210	1441071339	31.066427527604965	122.34096914985187	1.8	115.7	104.0
413272210	1441071340	31.066423767278142	122.34097828555758	1.8	115.8	104.0
413272210	1441071341	31.066420047187293	122.34098741055956	1.8	115.90000000000002	104.0
413272210	1441071342	31.06641636589607	122.34099649985744	1.8	116.00000000000001	104.0
413272210	1441071343	31.066412721968074	122.34100552845082	1.8	116.10000000000001	104.0
413272210	1441071344	31.066409113966976	122.34101447133929	1.8	116.2	104.0
413272210	1441071345	31.0664055404564	122.34102330352249	1.8	116.30000000000001	104.0
413272210	1441071346	31.066402000000004	122.34103200000001	1.8	116.4	104.0
413272210	1441071347	31.066398490064014	122.3410405447706	1.79	116.44000000000001	104.0
413272210	1441071348	31.066395003725034	122.34104895782951	1.78	116.48	104.0
413272210	1441071349	31.066391532962168	122.34105726817107	1.77	116.52000000000001	104.0
413272210	1441071350	31.06638806975457	122.34106550478961	1.76	116.56	104.0
413272210	1441071351	31.06638460608135	122.34107369667947	1.75	116.60000000000002	104.0
413272210	1441071352	31.06638113392164	122.34108187283502	1.74	116.64000000000003	104.0
413272210	1441071353	31.066377645254555	122.34109006225052	1.73	116.68000000000002	104.0
413272210	1441071354	31.066374132059185	122.34109829392031	1.72	116.72000000000001	104.0
413272210	1441071355	31.066370586314637	122.34110659683871	1.71	116.76000000000002	104.0
413272210	1441071356	31.066367	122.341115	1.7	116.80000000000001	104.0
413272210	1441071357	31.066363367050357	122.34112352290131	1.6888888888888889	116.81111111111113	104.0
413272210	1441071358	31.066359689224896	122.34113214705106	1.6777777777777778	116.82222222222224	104.0
413272210	1441071359	31.066355970238774	122.34114084446045	1.6666666666666667	116.83333333333333	104.0
413272210	1441071360	31.06635221380722	122.34114958714076	1.6555555555555557	116.84444444444445	104.0
413272210	1441071361	31.066348423645405	122.34115834710325	1.6444444444444444	116.85555555555557	104.0
413272210	1441071362	31.066344603468565	122.34116709635913	1.6333333333333333	116.86666666666669	104.0
413272210	1441071363	31.066340756991895	122.34117580691971	1.6222222222222222	116.87777777777778	104.0
413272210	1441071364	31.066336887930625	122.34118445079625	1.6111111111111112	116.88888888888889	104.0
413272210	1441071365	31.066332999999993	122.341193	1.6	116.9	104.0
413272210	1441071366	31.066329096015007	122.34120143141475	1.6	117.03999999999999	104.0
413272210	1441071367	31.066325175189746	122.34120974141419	1.6	117.18	104.0
413272210	1441071368	31.066321235838075	122.34121793124447	1.6	117.32000000000001	104.0
413272210	1441071369	31.066317276273832	122.34122600215183	1.6	117.46	104.0
413272210	1441071370	31.066313294810872	122.3412339553824	1.6	117.60000000000001	104.0
413272210	1441071371	31.066309289763034	122.3412417921824	1.6	117.74000000000001	104.0
413272210	1441071372	31.066305259444178	122.34124951379798	1.6	117.88	104.0
413272210	1441071373	31.06630120216816	122.34125712147531	1.6	118.01999999999998	104.0
413272210	1441071374	31.066297116248812	122.34126461646062	1.6	118.16	104.0
413272210	1441071375	31.066292999999995	122.34127200000002	1.6	118.3	104.0
413272210	1441071376	31.06628885381122	122.34127927617976	1.6	118.38181818181816	104.0
413272210	1441071377	31.066284686374726	122.3412864604462	1.6	118.46363636363637	104.0
413272210	1441071378	31.066280508458394	122.34129357108574	1.6	118.54545454545453	104.0
413272210	1441071379	31.06627633083011	122.34130062638472	1.6	118.62727272727274	104.0
413272210	1441071380	31.0662721642578	122.34130764462961	1.6	118.7090909090909	104.0
413272210	1441071381	31.06626801950931	122.34131464410673	1.6	118.79090909090911	104.0
413272210	1441071382	31.06626390735253	122.34132164310252	1.6	118.87272727272727	104.0
413272210	1441071383	31.066259838555332	122.34132865990335	1.6	118.95454545454547	104.0
413272210	1441071384	31.06625582388561	122.3413357127956	1.6	119.03636363636365	104.0
413272210	1441071385	31.0662518741112	122.3413428200657	1.6	119.11818181818184	104.0
413272210	1441071386	31.066247999999998	122.34135000000002	1.6	119.20000000000002	104.0
413272210	1441071387	31.066244207773153	122.34135726552616	1.588888888888889	119.11111111111114	104.0
413272210	1441071388	31.066240485465045	122.34136460813663	1.577777777777778	119.02222222222224	104.0
413272210	1441071389	31.066236816563386	122.34137201396508	1.5666666666666667	118.93333333333335	104.0
413272210	1441071390	31.066233184555863	122.34137946914522	1.5555555555555556	118.84444444444445	104.0
413272210	1441071391	31.06622957293019	122.34138695981072	1.5444444444444445	118.75555555555557	104.0
413272210	1441071392	31.066225965174056	122.34139447209529	1.5333333333333334	118.66666666666667	104.0
413272210	1441071393	31.066222344775166	122.34140199213257	1.5222222222222221	118.5777777777778	104.0
413272210	1441071394	31.06621869522124	122.34140950605625	1.511111111111111	118.4888888888889	104.0
413272210	1441071395	31.066214999999996	122.341417	1.5	118.40000000000002	104.0
413272210	1441071396	31.066211248695762	122.34142446030754	1.49	118.45000000000002	104.0
413272210	1441071397	31.06620745527934	122.34143187416277	1.48	118.50000000000001	104.0
413272210	1441071398	31.066203639818145	122.34143922895967	1.47	118.55000000000001	104.0
413272210	1441071399	31.0661998223796	122.34144651209222	1.46	118.60000000000001	104.0
413272210	1441071400	31.066196023031114	122.34145371095443	1.45	118.65	104.0
413272210	1441071401	31.066192261840158	122.34146081294023	1.44	118.70000000000002	104.0
413272210	1441071402	31.066188558874128	122.34146780544368	1.43	118.75000000000001	104.0
413272210	1441071403	31.066184934200475	122.34147467585879	1.42	118.80000000000001	104.0
413272210	1441071404	31.066181407886617	122.34148141157955	1.41	118.85000000000001	104.0
413272210	1441071405	31.066177999999997	122.341488	1.4	118.9	104.0
413272210	1441071406	31.066174725297234	122.34149443441538	1.3909090909090909	119.0	104.0
413272210	1441071407	31.066171577291527	122.34150073172574	1.3818181818181818	119.1	104.0
413272210	1441071408	31.06616854418529	122.34150691473236	1.3727272727272726	119.20000000000002	104.0
413272210	1441071409	31.066165614180868	122.34151300623648	1.3636363636363635	119.30000000000001	104.0
413272210	1441071410	31.066162775480652	122.34151902903936	1.3545454545454545	119.4	104.0
413272210	1441071411	31.066160016287004	122.34152500594224	1.3454545454545455	119.5	104.0
413272210	1441071412	31.06615732480232	122.3415309597464	1.3363636363636364	119.6	104.0
413272210	1441071413	31.066154689228906	122.34153691325301	1.3272727272727274	119.69999999999999	104.0
413272210	1441071414	31.06615209776914	122.34154288926334	1.3181818181818181	119.8	104.0
413272210	1441071415	31.066149538625393	122.3415489105786	1.309090909090909	119.89999999999999	104.0
413272210	1441071416	31.066146999999994	122.34155500000001	1.3	119.99999999999999	104.0
413272210	1441071417	31.066144468546455	122.34156116711648	1.288888888888889	120.07777777777778	104.0
413272210	1441071418	31.066141924723077	122.3415673686677	1.277777777777778	120.15555555555554	104.0
413272210	1441071419	31.06613934743932	122.34157354818107	1.2666666666666666	120.23333333333332	104.0
413272210	1441071420	31.066136715604642	122.34157964918397	1.2555555555555555	120.31111111111112	104.0
413272210	1441071421	31.066134008128532	122.34158561520375	1.2444444444444445	120.38888888888887	104.0
413272210	1441071422	31.066131203920513	122.34159138976787	1.2333333333333334	120.46666666666667	104.0
413272210	1441071423	31.06612828189006	122.34159691640367	1.2222222222222223	120.54444444444445	104.0
413272210	1441071424	31.066125220946724	122.34160213863859	1.211111111111111	120.6222222222222	104.0
413272210	1441071425	31.066121999999993	122.341607	1.2	120.7	104.0
413272210	1441071426	31.06611860660897	122.34161146367369	1.19	121.01	104.0
413272210	1441071427	31.066115062930997	122.34161557147911	1.18	121.32000000000001	104.0
413272210	1441071428	31.066111399772925	122.34161938489405	1.17	121.63	104.0
413272210	1441071429	31.06610764794162	122.34162296539628	1.16	121.94	104.0
413272210	1441071430	31.066103838243983	122.34162637446366	1.15	122.25	104.0
413272210	1441071431	31.066100001486827	122.34162967357395	1.1400000000000001	122.56000000000002	104.0
413272210	1441071432	31.066096168477014	122.34163292420493	1.1300000000000001	122.87000000000002	104.0
413272210	1441071433	31.066092370021373	122.34163618783442	1.12	123.17999999999999	104.0
413272210	1441071434	31.06608863692678	122.3416395259402	1.11	123.49000000000001	104.0
413272210	1441071435	31.06608500000001	122.341643	1.1	123.80000000000001	104.0
413272210	1441071436	31.066081483435504	122.34164665952824	1.1	123.87	104.0
413272210	1441071437	31.06607808497805	122.34165050618556	1.1	123.94	104.0
413272210	1441071438	31.0660747957601	122.34165452966927	1.1	124.00999999999999	104.0
413272210	1441071439	31.066071606914015	122.34165871967667	1.1	124.08000000000001	104.0
413272210	1441071440	31.066068509572226	122.34166306590502	1.1	124.15	104.0
413272210	1441071441	31.06606549486713	122.34166755805163	1.1	124.22000000000001	104.0
413272210	1441071442	31.066062553931125	122.34167218581375	1.1	124.29	104.0
413272210	1441071443	31.066059677896646	122.34167693888871	1.1	124.36	104.0
413272210	1441071444	31.0660568578961	122.34168180697377	1.1	124.42999999999999	104.0
413272210	1441071445	31.06605408506189	122.3416867797662	1.1	124.49999999999999	104.0
413272210	1441071446	31.06605135052643	122.34169184696336	1.1	124.57000000000001	104.0
413272210	1441071447	31.066048645422136	122.34169699826244	1.1	124.64000000000001	104.0
413272210	1441071448	31.066045960881418	122.3417022233608	1.1	124.71000000000001	104.0
413272210	1441071449	31.06604328803671	122.34170751195568	1.1	124.78	104.0
413272210	1441071450	31.066040618020402	122.34171285374438	1.1	124.85	104.0
413272210	1441071451	31.066037941964957	122.34171823842418	1.1	124.91999999999999	104.0
413272210	1441071452	31.066035251002745	122.34172365569236	1.1	124.99000000000001	104.0
413272210	1441071453	31.066032536266242	122.34172909524621	1.1	125.06	104.0
413272210	1441071454	31.066029788887857	122.34173454678299	1.1	125.13000000000001	104.0
413272210	1441071455	31.066027	122.34174	1.1	125.2	104.0
413272210	1441071456	31.06602416370544	122.34174544823863	1.1090909090909091	125.0909090909091	104.0
413272210	1441071457	31.066021285988302	122.34175089941661	1.1181818181818182	124.98181818181818	104.0
413272210	1441071458	31.066018375803026	122.34175636509586	1.1272727272727274	124.87272727272726	104.0
413272210	1441071459	31.066015442104028	122.34176185683822	1.1363636363636365	124.76363636363635	104.0
413272210	1441071460	31.06601249384579	122.34176738620559	1.1454545454545455	124.65454545454546	104.0
413272210	1441071461	31.0660095399827	122.34177296475984	1.1545454545454545	124.54545454545455	104.0
413272210	1441071462	31.066006589469218	122.34177860406284	1.1636363636363636	124.43636363636364	104.0
413272210	1441071463	31.066003651259795	122.34178431567646	1.1727272727272726	124.32727272727274	104.0
413272210	1441071464	31.066000734308826	122.34179011116262	1.1818181818181819	124.2181818181818	104.0
413272210	1441071465	31.06599784757075	122.34179600208319	1.190909090909091	124.1090909090909	104.0
413272210	1441071466	31.065995000000004	122.341802	1.2	124.0	104.0
413272210	1441071467	31.06599219490253	122.3418081140674	1.22	123.66999999999999	104.0
413272210	1441071468	31.06598941299042	122.34181434380938	1.24	123.33999999999999	104.0
413272210	1441071469	31.065986629327284	122.3418206863424	1.26	123.01	104.0
413272210	1441071470	31.065983818976726	122.34182713878282	1.28	122.68	104.0
413272210	1441071471	31.065980957002367	122.34183369824709	1.2999999999999998	122.35	104.0
413272210	1441071472	31.065978018467817	122.34184036185162	1.3199999999999998	122.02	104.0
413272210	1441071473	31.0659749784367	122.34184712671279	1.3399999999999999	121.68999999999998	104.0
413272210	1441071474	31.065971811972613	122.34185398994698	1.3599999999999999	121.36000000000001	104.0
413272210	1441071475	31.065968494139167	122.34186094867061	1.38	121.03	104.0
413272210	1441071476	31.065964999999988	122.341868	1.4	120.7	104.0
413272210	1441071477	31.065961312157114	122.34187513123891	1.411111111111111	120.75555555555556	104.11111111111111
413272210	1441071478	31.065957443366283	122.34188229044038	1.422222222222222	120.8111111111111	104.22222222222223
413272210	1441071479	31.065953413921672	122.34188941584485	1.4333333333333333	120.86666666666666	104.33333333333334
413272210	1441071480	31.06594924411745	122.34189644569273	1.4444444444444444	120.92222222222222	104.44444444444444
413272210	1441071481	31.06594495424785	122.34190331822448	1.4555555555555555	120.97777777777777	104.55555555555557
413272210	1441071482	31.065940564607075	122.3419099716806	1.4666666666666666	121.03333333333333	104.66666666666667
413272210	1441071483	31.065936095489334	122.34191634430155	1.4777777777777779	121.08888888888889	104.77777777777779
413272210	1441071484	31.065931567188894	122.34192237432782	1.488888888888889	121.14444444444443	104.8888888888889
413272210	1441071485	31.065926999999995	122.34192799999998	1.5	121.19999999999999	105.00000000000001
413272210	1441071486	31.065922412562905	122.3419331831284	1.5	121.68999999999998	105.00000000000001
413272210	1441071487	31.065917816901994	122.34193797980282	1.5	122.17999999999998	105.00000000000001
413272210	1441071488	31.065913223387657	122.34194246968278	1.5	122.67	105.00000000000001
413272210	1441071489	31.065908642390234	122.34194673242791	1.5	123.16	105.00000000000001
413272210	1441071490	31.06590408428009	122.34195084769769	1.5	123.64999999999999	105.00000000000001
413272210	1441071491	31.06589955942756	122.34195489515169	1.5	124.13999999999999	105.00000000000001
413272210	1441071492	31.065895078202974	122.34195895444942	1.5	124.62999999999998	105.00000000000001
413272210	1441071493	31.065890650976648	122.34196310525039	1.5	125.12	105.00000000000001
413272210	1441071494	31.06588628811888	122.3419674272141	1.5	125.61	105.00000000000001
413272210	1441071495	31.06588199999999	122.34197200000001	1.5	126.1	105.00000000000001
413272210	1441071496	31.065877793437018	122.34197688475709	1.490909090909091	126.43636363636364	105.09090909090911
413272210	1441071497	31.065873661034036	122.34198206859209	1.4818181818181817	126.77272727272727	105.18181818181819
413272210	1441071498	31.06586959184194	122.34198752010134	1.4727272727272727	127.10909090909092	105.27272727272728
413272210	1441071499	31.06586557491154	122.34199320788105	1.4636363636363636	127.44545454545454	105.36363636363636
413272210	1441071500	31.065861599293722	122.34199910052753	1.4545454545454546	127.7818181818182	105.45454545454547
413272210	1441071501	31.065857654039355	122.34200516663707	1.4454545454545453	128.11818181818182	105.54545454545455
413272210	1441071502	31.065853728199308	122.34201137480589	1.4363636363636363	128.45454545454547	105.63636363636364
413272210	1441071503	31.065849810824478	122.34201769363031	1.4272727272727272	128.79090909090908	105.72727272727272
413272210	1441071504	31.065845890965715	122.34202409170662	1.4181818181818182	129.12727272727275	105.81818181818181
413272210	1441071505	31.06584195767392	122.34203053763108	1.409090909090909	129.46363636363637	105.9090909090909
413272210	1441071506	31.065838	122.34203700000002	1.4	129.8	106.0
413272210	1441071507	31.065834011827324	122.34204345602463	1.3888888888888888	130.16666666666666	106.1111111111111
413272210	1441071508	31.065830006369062	122.34204991737589	1.3777777777777778	130.53333333333336	106.22222222222221
413272210	1441071509	31.06582600167088	122.34205640433979	1.3666666666666667	130.9	106.33333333333333
413272210	1441071510	31.06582201577845	122.3420629372022	1.3555555555555556	131.26666666666668	106.44444444444444
413272210	1441071511	31.065818066737418	122.34206953624908	1.3444444444444443	131.63333333333333	106.55555555555556
413272210	1441071512	31.065814172593416	122.34207622176635	1.3333333333333333	132.0	106.66666666666667
413272210	1441071513	31.065810351392095	122.34208301403997	1.3222222222222222	132.36666666666667	106.77777777777777
413272210	1441071514	31.065806621179075	122.34208993335587	1.3111111111111111	132.73333333333335	106.88888888888889
413272210	1441071515	31.06580299999999	122.342097	1.3	133.1	107.0
413272210	1441071516	31.06579950024735	122.34210421903775	1.2727272727272727	133.6	107.0
413272210	1441071517	31.06579611170108	122.34211153465242	1.2454545454545456	134.1	107.0
413272210	1441071518	31.06579281848797	122.3421188758067	1.2181818181818183	134.6	107.0
413272210	1441071519	31.065789604734878	122.34212617146343	1.190909090909091	135.1	107.0
413272210	1441071520	31.06578645456862	122.34213335058533	1.1636363636363636	135.6	107.0
413272210	1441071521	31.065783352116085	122.34214034213512	1.1363636363636365	136.1	107.0
413272210	1441071522	31.06578028150412	122.34214707507563	1.1090909090909091	136.6	107.0
413272210	1441071523	31.06577722685963	122.34215347836961	1.0818181818181818	137.1	107.0
413272210	1441071524	31.065774172309503	122.3421594809798	1.0545454545454545	137.6	107.0
413272210	1441071525	31.065771101980648	122.342165011869	1.0272727272727273	138.10000000000002	107.0
413272210	1441071526	31.06576799999999	122.34217000000001	1.0	138.6	107.0
413272210	1441071527	31.06576485574717	122.34217439993417	0.99	139.18	107.0
413272210	1441071528	31.065761679612827	122.3421782686272	0.98	139.76000000000002	107.0
413272210	1441071529	31.065758487240274	122.34218168863332	0.97	140.34	107.0
413272210	1441071530	31.06575529427283	122.3421847425068	0.96	140.92000000000002	107.0
413272210	1441071531	31.065752116353803	122.34218751280194	0.95	141.5	107.0
413272210	1441071532	31.0657489691265	122.34219008207295	0.9400000000000001	142.07999999999998	107.0
413272210	1441071533	31.065745868234174	122.34219253287404	0.93	142.66	107.0
413272210	1441071534	31.06574282932014	122.34219494775941	0.92	143.24	107.0
413272210	1441071535	31.06573986802765	122.34219740928336	0.91	143.82000000000002	107.0
413272210	1441071536	31.065737000000002	122.34219999999999	0.9	144.4	107.0
413272210	1441071537	31.065734236812116	122.34220278085648	0.8777777777777778	145.0	107.0
413272210	1441071538	31.065731573765625	122.34220572637159	0.8555555555555555	145.6	107.0
413272210	1441071539	31.06572900209388	122.34220878945695	0.8333333333333334	146.20000000000002	107.0
413272210	1441071540	31.065726513030224	122.34221192302431	0.8111111111111111	146.8	107.0
413272210	1441071541	31.065724097807973	122.34221507998531	0.7888888888888889	147.4	107.0
413272210	1441071542	31.06572174766048	122.34221821325168	0.7666666666666666	148.0	107.0
413272210	1441071543	31.065719453821078	122.34222127573514	0.7444444444444445	148.60000000000002	107.0
413272210	1441071544	31.06571720752314	122.34222422034735	0.7222222222222222	149.20000000000002	107.0
413272210	1441071545	31.06571500000001	122.342227	0.7	149.8	107.0
413272210	1441071546	31.06571282189429	122.34222957196133	0.6777777777777777	150.74444444444444	106.88888888888889
413272210	1441071547	31.065710661485557	122.3422319109254	0.6555555555555556	151.68888888888893	106.77777777777777
413272210	1441071548	31.06570850646261	122.34223399594283	0.6333333333333333	152.63333333333335	106.66666666666667
413272210	1441071549	31.06570634451427	122.34223580606417	0.611111111111111	153.5777777777778	106.55555555555556
413272210	1441071550	31.065704163329343	122.34223732033999	0.5888888888888889	154.52222222222224	106.44444444444444
413272210	1441071551	31.065701950596644	122.3422385178209	0.5666666666666667	155.4666666666667	106.33333333333333
413272210	1441071552	31.065699694004994	122.34223937755749	0.5444444444444445	156.41111111111113	106.22222222222221
413272210	1441071553	31.065697381243176	122.34223987860031	0.5222222222222223	157.35555555555558	106.1111111111111
413272210	1441071554	31.065695	122.34224	0.5	158.30000000000004	106.0
413272210	1441071555	31.06569254166667	122.34223973167573	0.5	159.6916666666667	106.0
413272210	1441071556	31.065690012443984	122.34223910702113	0.5	161.08333333333334	106.0
413272210	1441071557	31.065687422235087	122.34223817029849	0.5	162.47500000000002	106.0
413272210	1441071558	31.06568478094315	122.34223696577001	0.5	163.86666666666667	106.0
413272210	1441071559	31.06568209847138	122.34223553769795	0.5	165.25833333333335	106.0
413272210	1441071560	31.065679384722937	122.34223393034453	0.5	166.65	106.0
413272210	1441071561	31.06567664960097	122.342232187972	0.5	168.04166666666669	106.0
413272210	1441071562	31.065673903008705	122.34223035484254	0.5	169.43333333333334	106.0
413272210	1441071563	31.065671154849287	122.3422284752184	0.5	170.82500000000002	106.0
413272210	1441071564	31.065668415025907	122.34222659336181	0.5	172.21666666666667	106.0
413272210	1441071565	31.065665693441748	122.34222475353494	0.5	173.60833333333335	106.0
413272210	1441071566	31.065662999999997	122.342223	0.5	175.0	106.0
413272210	1441071567	31.065660342327497	122.34222136823375	0.5	176.4	106.0
413272210	1441071568	31.065657718945683	122.34221985857118	0.5	177.8	106.0
413272210	1441071569	31.06565512609965	122.34221846256187	0.5	179.2	106.0
413272210	1441071570	31.065652560034515	122.34221717175538	0.5	180.60000000000002	106.0
413272210	1441071571	31.06565001699532	122.34221597770127	0.5	182.0	106.0
413272210	1441071572	31.065647493227186	122.3422148719491	0.5	183.4	106.0
413272210	1441071573	31.065644984975194	122.34221384604845	0.5	184.8	106.0
413272210	1441071574	31.065642488484432	122.34221289154891	0.5	186.20000000000002	106.0
413272210	1441071575	31.065639999999995	122.34221200000002	0.5	187.60000000000002	106.0
413272210	1441071576	31.065637515705976	122.34221116225199	0.509090909090909	188.5636363636364	106.0
413272210	1441071577	31.065635031542485	122.34221036635742	0.5181818181818182	189.52727272727273	106.0
413272210	1441071578	31.065632543388638	122.3422095996696	0.5272727272727272	190.4909090909091	106.0
413272210	1441071579	31.065630047123573	122.34220884954178	0.5363636363636364	191.45454545454547	106.0
413272210	1441071580	31.065627538626412	122.3422081033272	0.5454545454545454	192.4181818181818	106.0
413272210	1441071581	31.065625013776266	122.34220734837908	0.5545454545454546	193.38181818181818	106.0
413272210	1441071582	31.065622468452265	122.34220657205074	0.5636363636363636	194.34545454545452	106.0
413272210	1441071583	31.0656198985335	122.34220576169538	0.5727272727272728	195.3090909090909	106.0
413272210	1441071584	31.065617299899124	122.34220490466632	0.5818181818181818	196.27272727272728	106.0
413272210	1441071585	31.065614668428253	122.34220398831677	0.5909090909090908	197.23636363636362	106.0
413272210	1441071586	31.065612000000005	122.34220300000001	0.6	198.2	106.0
413272210	1441071587	31.065609293584725	122.34220193192016	0.5894736842105263	198.41578947368419	105.89473684210526
413272210	1441071588	31.065606560517725	122.34220079568468	0.5789473684210527	198.6315789473684	105.78947368421053
413272210	1441071589	31.06560381522559	122.34219960775195	0.5684210526315789	198.8473684210526	105.6842105263158
413272210	1441071590	31.06560107213484	122.34219838458031	0.5578947368421052	199.06315789473683	105.57894736842104
413272210	1441071591	31.065598345672058	122.3421971426281	0.5473684210526316	199.27894736842106	105.47368421052632
413272210	1441071592	31.065595650263777	122.34219589835365	0.5368421052631579	199.49473684210525	105.36842105263158
413272210	1441071593	31.065593000336552	122.34219466821527	0.5263157894736842	199.71052631578948	105.26315789473685
413272210	1441071594	31.065590410316954	122.34219346867131	0.5157894736842106	199.92631578947368	105.15789473684211
413272210	1441071595	31.06558789463154	122.3421923161801	0.5052631578947369	200.1421052631579	105.05263157894737
413272210	1441071596	31.065585467706857	122.34219122719996	0.49473684210526314	200.3578947368421	104.94736842105263
413272210	1441071597	31.06558314396946	122.34219021818922	0.4842105263157895	200.57368421052632	104.84210526315789
413272210	1441071598	31.065580937845926	122.3421893056062	0.4736842105263158	200.78947368421052	104.73684210526316
413272210	1441071599	31.065578863762806	122.3421885059092	0.4631578947368421	201.00526315789472	104.63157894736842
413272210	1441071600	31.065576936146655	122.3421878355566	0.45263157894736844	201.22105263157894	104.52631578947368
413272210	1441071601	31.06557516942403	122.34218731100664	0.4421052631578948	201.43684210526317	104.42105263157896
413272210	1441071602	31.0655735780215	122.34218694871767	0.43157894736842106	201.6526315789474	104.3157894736842
413272210	1441071603	31.065572176365603	122.34218676514804	0.42105263157894735	201.8684210526316	104.21052631578948
413272210	1441071604	31.06557097888293	122.34218677675605	0.4105263157894737	202.08421052631581	104.10526315789474
413272210	1441071605	31.065569999999997	122.342187	0.4	202.3	104.0
413272210	1441071606	31.065569240735407	122.34218744384498	0.39	201.84	103.9
413272210	1441071607	31.06556864847567	122.34218808728308	0.38	201.38000000000002	103.80000000000001
413272210	1441071608	31.065568157199362	122.34218890181313	0.37	200.92	103.70000000000002
413272210	1441071609	31.065567700885047	122.34218985893396	0.36	200.46	103.60000000000001
413272210	1441071610	31.06556721351126	122.34219093014443	0.35	200.0	103.5
413272210	1441071611	31.0655666290566	122.34219208694333	0.33999999999999997	199.54	103.4
413272210	1441071612	31.065565881499573	122.34219330082952	0.33	199.08	103.30000000000001
413272210	1441071613	31.06556490481875	122.34219454330182	0.32	198.61999999999998	103.2
413272210	1441071614	31.06556363299271	122.34219578585903	0.31	198.16	103.1
413272210	1441071615	31.065562000000003	122.34219700000001	0.3	197.7	103.0
413272210	1441071616	31.065559959865784	122.34219816298707	0.3090909090909091	196.3181818181818	102.9090909090909
413272210	1441071617	31.06555754680176	122.3421992751367	0.3181818181818182	194.93636363636364	102.81818181818183
413272210	1441071618	31.06555481506617	122.34220034252891	0.32727272727272727	193.55454545454543	102.72727272727273
413272210	1441071619	31.065551818917353	122.34220137124368	0.33636363636363636	192.17272727272726	102.63636363636364
413272210	1441071620	31.065548612613537	122.34220236736104	0.34545454545454546	190.79090909090908	102.54545454545455
413272210	1441071621	31.065545250413034	122.34220333696098	0.35454545454545455	189.4090909090909	102.45454545454545
413272210	1441071622	31.06554178657412	122.34220428612352	0.36363636363636365	188.02727272727273	102.36363636363637
413272210	1441071623	31.065538275355074	122.34220522092869	0.37272727272727274	186.64545454545456	102.27272727272728
413272210	1441071624	31.065534771014164	122.34220614745647	0.38181818181818183	185.26363636363635	102.18181818181819
413272210	1441071625	31.065531327809722	122.3422070717869	0.39090909090909093	183.88181818181818	102.0909090909091
413272210	1441071626	31.065527999999997	122.342208	0.4	182.5	102.0
413272210	1441071627	31.065524831973455	122.34220893470274	0.41111111111111115	181.43333333333334	102.11111111111111
413272210	1441071628	31.065521828639326	122.34220986460998	0.4222222222222222	180.36666666666667	102.22222222222223
413272210	1441071629	31.065518985037066	122.34221077496356	0.43333333333333335	179.29999999999998	102.33333333333333
413272210	1441071630	31.06551629620607	122.34221165100526	0.4444444444444445	178.23333333333332	102.44444444444444
413272210	1441071631	31.065513757185755	122.34221247797696	0.45555555555555555	177.16666666666669	102.55555555555557
413272210	1441071632	31.065511363015577	122.34221324112045	0.4666666666666667	176.10000000000002	102.66666666666667
413272210	1441071633	31.065509108734943	122.34221392567756	0.47777777777777775	175.03333333333336	102.77777777777779
413272210	1441071634	31.065506989383273	122.34221451689014	0.4888888888888889	173.96666666666667	102.8888888888889
413272210	1441071635	31.065504999999995	122.34221500000001	0.5	172.9	103.0
413272210	1441071636	31.06550313446144	122.34221536761032	0.49	171.37	102.80000000000001
413272210	1441071637	31.0655013819915	122.34221564176968	0.48	169.84	102.60000000000001
413272210	1441071638	31.06549973065102	122.34221585188799	0.47000000000000003	168.31	102.4
413272210	1441071639	31.06549816850078	122.34221602737519	0.46	166.78	102.2
413272210	1441071640	31.06549668360161	122.34221619764118	0.45	165.25	102.0
413272210	1441071641	31.065495264014306	122.34221639209589	0.44	163.72	101.8
413272210	1441071642	31.065493897799684	122.3422166401492	0.43	162.19	101.60000000000001
413272210	1441071643	31.065492573018545	122.34221697121106	0.42000000000000004	160.66	101.4
413272210	1441071644	31.065491277731716	122.34221741469136	0.41000000000000003	159.13	101.2
413272210	1441071645	31.065489999999986	122.34221800000002	0.4	157.6	101.0
413272210	1441071646	31.065488728869177	122.34221875112974	0.4	156.3181818181818	100.9090909090909
413272210	1441071647	31.065487457325005	122.34221967040436	0.4	155.03636363636363	100.81818181818183
413272210	1441071648	31.06548617933825	122.3422207547306	0.4	153.75454545454545	100.72727272727273
413272210	1441071649	31.06548488887965	122.34222200101516	0.4	152.47272727272727	100.63636363636363
413272210	1441071650	31.06548357991994	122.34222340616468	0.4	151.1909090909091	100.54545454545455
413272210	1441071651	31.065482246429852	122.34222496708585	0.4	149.9090909090909	100.45454545454545
413272210	1441071652	31.065480882380164	122.34222668068534	0.4	148.62727272727273	100.36363636363637
413272210	1441071653	31.06547948174159	122.34222854386982	0.4	147.34545454545454	100.27272727272728
413272210	1441071654	31.065478038484873	122.34223055354596	0.4	146.0636363636364	100.18181818181817
413272210	1441071655	31.065476546580765	122.34223270662046	0.4	144.78181818181818	100.0909090909091
413272210	1441071656	31.065474999999996	122.342235	0.4	143.5	100.0
413272210	1441071657	31.0654733986987	122.34223742077323	0.4	142.51250000000002	99.875
413272210	1441071658	31.06547176657452	122.3422399167568	0.4	141.525	99.75
413272210	1441071659	31.065470133510534	122.34224242594934	0.4	140.5375	99.625
413272210	1441071660	31.065468529389754	122.34224488634952	0.4	139.54999999999998	99.5
413272210	1441071661	31.06546698409526	122.342247235956	0.4	138.5625	99.375
413272210	1441071662	31.065465527510078	122.34224941276746	0.4	137.575	99.25
413272210	1441071663	31.06546418951731	122.34225135478258	0.4	136.58749999999998	99.125
413272210	1441071664	31.065462999999994	122.342253	0.4	135.6	99.0
413272210	1441071665	31.06546198038046	122.34225430461801	0.4	135.4181818181818	99.0
413272210	1441071666	31.06546111823808	122.34225529763319	0.4	135.23636363636362	99.0
413272210	1441071667	31.065460392691485	122.3422560262416	0.4	135.05454545454543	99.0
413272210	1441071668	31.065459782859264	122.3422565376394	0.4	134.87272727272725	99.0
413272210	1441071669	31.065459267860046	122.34225687902268	0.4	134.6909090909091	99.0
413272210	1441071670	31.065458826812428	122.34225709758758	0.4	134.5090909090909	99.0
413272210	1441071671	31.065458438835048	122.34225724053017	0.4	134.3272727272727	99.0
413272210	1441071672	31.0654580830465	122.34225735504663	0.4	134.14545454545453	99.0
413272210	1441071673	31.065457738565406	122.34225748833299	0.4	133.96363636363634	99.0
413272210	1441071674	31.065457384510367	122.34225768758543	0.4	133.78181818181818	99.0
413272210	1441071675	31.065456999999995	122.342258	0.4	133.6	99.0
413272210	1441071676	31.065456567183308	122.34225846393603	0.4	133.54999999999998	99.0
413272210	1441071677	31.06545608033088	122.34225908240568	0.4	133.5	99.0
413272210	1441071678	31.065455536743716	122.34225984958424	0.4	133.45	99.0
413272210	1441071679	31.065454933722787	122.34226075964715	0.4	133.4	99.0
413272210	1441071680	31.065454268569066	122.34226180676968	0.4	133.35	99.0
413272210	1441071681	31.065453538583576	122.3422629851272	0.4	133.29999999999998	99.0
413272210	1441071682	31.06545274106727	122.3422642888951	0.4	133.24999999999997	99.0
413272210	1441071683	31.06545187332114	122.34226571224866	0.4	133.2	99.0
413272210	1441071684	31.065450932646186	122.34226724936323	0.4	133.14999999999998	99.0
413272210	1441071685	31.065449916343372	122.3422688944142	0.4	133.1	99.0
413272210	1441071686	31.065448821713698	122.34227064157687	0.4	133.04999999999998	99.0
413272210	1441071687	31.06544764605813	122.34227248502663	0.4	133.0	99.0
413272210	1441071688	31.065446386677657	122.34227441893877	0.4	132.95	99.0
413272210	1441071689	31.06544504087329	122.34227643748869	0.4	132.9	99.0
413272210	1441071690	31.065443605945973	122.34227853485169	0.4	132.85	99.0
413272210	1441071691	31.06544207919673	122.34228070520312	0.4	132.79999999999998	99.0
413272210	1441071692	31.065440457926517	122.34228294271833	0.4	132.75	99.0
413272210	1441071693	31.065438739436342	122.34228524157264	0.4	132.7	99.0
413272210	1441071694	31.06543692102718	122.34228759594143	0.4	132.65	99.0
413272210	1441071695	31.065435000000004	122.34229000000002	0.4	132.6	99.0
413272210	1441071696	31.065432981676864	122.34229244938255	0.4	132.33636363636364	98.9090909090909
413272210	1441071697	31.065430903463938	122.34229494555846	0.4	132.07272727272726	98.81818181818183
413272210	1441071698	31.06542881078845	122.34229749145592	0.4	131.8090909090909	98.72727272727272
413272210	1441071699	31.06542674907765	122.34230009000319	0.4	131.54545454545453	98.63636363636363
413272210	1441071700	31.065424763758738	122.34230274412847	0.4	131.28181818181818	98.54545454545455
413272210	1441071701	31.065422900258962	122.34230545676002	0.4	131.0181818181818	98.45454545454545
413272210	1441071702	31.06542120400555	122.34230823082605	0.4	130.75454545454545	98.36363636363637
413272210	1441071703	31.065419720425716	122.3423110692548	0.4	130.4909090909091	98.27272727272727
413272210	1441071704	31.065418494946698	122.34231397497454	0.4	130.22727272727272	98.18181818181817
413272210	1441071705	31.065417572995713	122.34231695091353	0.4	129.96363636363637	98.0909090909091
413272210	1441071706	31.065417000000004	122.34232000000002	0.4	129.7	98.0
413272210	1441071707	31.06541680293021	122.34232312000408	0.4	129.4	98.0
413272210	1441071708	31.065416934930706	122.342326288063	0.4	129.10000000000002	98.0
413272210	1441071709	31.065417330689275	122.34232947615592	0.4	128.8	98.0
413272210	1441071710	31.065417924893694	122.3423326562619	0.4	128.5	98.0
413272210	1441071711	31.065418652231763	122.34233580036002	0.4	128.20000000000002	98.0
413272210	1441071712	31.065419447391296	122.34233888042935	0.4	127.9	98.0
413272210	1441071713	31.065420245060086	122.34234186844897	0.4	127.60000000000001	98.0
413272210	1441071714	31.065420979925943	122.34234473639793	0.4	127.3	98.0
413272210	1441071715	31.06542158667663	122.34234745625527	0.4	127.00000000000001	98.0
413272210	1441071716	31.06542200000001	122.34235	0.4	126.7	98.0
413272210	1441071717	31.065422169344927	122.3423523487399	0.4	126.35555555555555	97.88888888888889
413272210	1441071718	31.065422103204654	122.34235452009747	0.4	126.01111111111112	97.77777777777777
413272210	1441071719	31.0654218248335	122.34235654082396	0.4	125.66666666666667	97.66666666666667
413272210	1441071720	31.06542135748578	122.34235843767061	0.4	125.32222222222222	97.55555555555556
413272210	1441071721	31.065420724415826	122.34236023738868	0.4	124.97777777777777	97.44444444444444
413272210	1441071722	31.06541994887796	122.34236196672938	0.4	124.63333333333334	97.33333333333333
413272210	1441071723	31.065419054126494	122.342363652444	0.4	124.28888888888889	97.22222222222221
413272210	1441071724	31.065418063415745	122.3423653212838	0.4	123.94444444444444	97.1111111111111
413272210	1441071725	31.065417000000004	122.342367	0.4	123.6	97.0
413272210	1441071726	31.065415884650587	122.3423687121282	0.4	123.11	97.0
413272210	1441071727	31.065414728206726	122.34237046834149	0.4	122.62	97.0
413272210	1441071728	31.0654135390246	122.34237227609728	0.4	122.12999999999998	97.0
413272210	1441071729	31.06541232546045	122.34237414285296	0.4	121.63999999999999	97.0
413272210	1441071730	31.06541109587046	122.34237607606595	0.4	121.14999999999999	97.0
413272210	1441071731	31.065409858610813	122.34237808319365	0.4	120.66	97.0
413272210	1441071732	31.06540862203775	122.3423801716935	0.4	120.17	97.0
413272210	1441071733	31.065407394507456	122.3423823490229	0.4	119.67999999999998	97.0
413272210	1441071734	31.06540618437614	122.34238462263926	0.4	119.18999999999998	97.0
413272210	1441071735	31.065405	122.342387	0.4	118.69999999999999	97.0
413272210	1441071736	31.065403847435014	122.34238948470758	0.4	118.20909090909092	96.9090909090909
413272210	1441071737	31.06540272353636	122.34239206494478	0.4	117.7181818181818	96.81818181818181
413272210	1441071738	31.06540162285898	122.3423947250394	0.4	117.22727272727272	96.72727272727272
413272210	1441071739	31.065400539957825	122.34239744931924	0.4	116.73636363636363	96.63636363636364
413272210	1441071740	31.065399469387838	122.34240022211208	0.4	116.24545454545455	96.54545454545455
413272210	1441071741	31.065398405703988	122.34240302774575	0.4	115.75454545454545	96.45454545454547
413272210	1441071742	31.06539734346121	122.34240585054808	0.4	115.26363636363637	96.36363636363636
413272210	1441071743	31.06539627721447	122.34240867484687	0.4	114.77272727272728	96.27272727272728
413272210	1441071744	31.065395201518715	122.3424114849699	0.4	114.28181818181818	96.18181818181819
413272210	1441071745	31.065394110928906	122.34241426524501	0.4	113.79090909090908	96.09090909090911
413272210	1441071746	31.065393000000004	122.34241699999998	0.4	113.3	96.00000000000001
413272210	1441071747	31.065391865772646	122.3424196777074	0.41111111111111115	112.97777777777777	96.00000000000001
413272210	1441071748	31.06539071523011	122.34242230341881	0.4222222222222222	112.65555555555557	96.00000000000001
413272210	1441071749	31.06538955784134	122.3424248863305	0.43333333333333335	112.33333333333333	96.00000000000001
413272210	1441071750	31.065388403075335	122.34242743563883	0.4444444444444445	112.0111111111111	96.00000000000001
413272210	1441071751	31.065387260401042	122.34242996054002	0.45555555555555555	111.6888888888889	96.00000000000001
413272210	1441071752	31.065386139287394	122.34243247023042	0.4666666666666667	111.36666666666667	96.00000000000001
413272210	1441071753	31.065385049203364	122.34243497390635	0.47777777777777775	111.04444444444444	96.00000000000001
413272210	1441071754	31.065383999617914	122.34243748076412	0.4888888888888889	110.72222222222223	96.00000000000001
413272210	1441071755	31.065383	122.34244	0.5	110.4	96.00000000000001
413272210	1441071756	31.06538205755697	122.34244253993978	0.5	110.35454545454546	96.09090909090911
413272210	1441071757	31.065381170449825	122.34244510542703	0.5	110.30909090909091	96.18181818181819
413272210	1441071758	31.065380334577945	122.3424477004348	0.5	110.26363636363637	96.27272727272728
413272210	1441071759	31.06537954584073	122.34245032893614	0.5	110.21818181818182	96.36363636363636
413272210	1441071760	31.06537880013758	122.34245299490404	0.5	110.17272727272729	96.45454545454547
413272210	1441071761	31.065378093367887	122.3424557023116	0.5	110.12727272727273	96.54545454545455
413272210	1441071762	31.065377421431048	122.3424584551318	0.5	110.08181818181819	96.63636363636364
413272210	1441071763	31.065376780226444	122.34246125733772	0.5	110.03636363636365	96.72727272727272
413272210	1441071764	31.065376165653472	122.34246411290236	0.5	109.9909090909091	96.81818181818181
413272210	1441071765	31.065375573611526	122.34246702579878	0.5	109.94545454545455	96.9090909090909
413272210	1441071766	31.06537499999999	122.34247000000002	0.5	109.9	97.0
413272210	1441071767	31.065374440731617	122.34247303648586	0.5111111111111111	109.97777777777779	97.0
413272210	1441071768	31.065373891772573	122.34247612426307	0.5222222222222223	110.05555555555556	97.0
413272210	1441071769	31.06537334910237	122.34247924934519	0.5333333333333333	110.13333333333333	97.0
413272210	1441071770	31.06537280870052	122.34248239774581	0.5444444444444444	110.21111111111111	97.0
413272210	1441071771	31.065372266546554	122.34248555547843	0.5555555555555556	110.28888888888889	97.0
413272210	1441071772	31.065371718620007	122.34248870855663	0.5666666666666667	110.36666666666667	97.0
413272210	1441071773	31.065371160900373	122.34249184299394	0.5777777777777777	110.44444444444444	97.0
413272210	1441071774	31.065370589367202	122.34249494480387	0.5888888888888889	110.52222222222221	97.0
413272210	1441071775	31.06537	122.342498	0.6	110.6	97.0
413272210	1441071776	31.065369388463104	122.3425009999575	0.6	110.48888888888888	97.0
413272210	1441071777	31.06536874916	122.34250395749797	0.6	110.37777777777777	97.0
413272210	1441071778	31.065368076178977	122.34250689080473	0.6	110.26666666666667	97.0
413272210	1441071779	31.065367363608296	122.34250981806103	0.6	110.15555555555555	97.0
413272210	1441071780	31.065366605536262	122.34251275745015	0.6	110.04444444444444	97.0
413272210	1441071781	31.06536579605114	122.34251572715533	0.6	109.93333333333334	97.0
413272210	1441071782	31.065364929241195	122.34251874535987	0.6	109.82222222222222	97.0
413272210	1441071783	31.065363999194744	122.342521830247	0.6	109.71111111111111	97.0
413272210	1441071784	31.065362999999994	122.34252500000001	0.6	109.60000000000001	97.0
413272210	1441071785	31.06536192984096	122.34252826743668	0.61	109.31	97.0
413272210	1441071786	31.065360803284293	122.3425316239129	0.62	109.02	97.0
413272210	1441071787	31.065359638992348	122.34253505541912	0.63	108.73	97.0
413272210	1441071788	31.06535845562751	122.3425385479458	0.64	108.44	97.0
413272210	1441071789	31.065357271852136	122.34254208748334	0.6499999999999999	108.15	97.0
413272210	1441071790	31.065356106328572	122.34254566002221	0.6599999999999999	107.86000000000001	97.0
413272210	1441071791	31.065354977719203	122.34254925155287	0.6699999999999999	107.57000000000001	97.0
413272210	1441071792	31.06535390468641	122.34255284806574	0.6799999999999999	107.28	97.0
413272210	1441071793	31.065352905892542	122.34255643555129	0.69	106.99	97.0
413272210	1441071794	31.065352	122.34256000000002	0.7	106.7	97.0
413272210	1441071795	31.06535119862906	122.34256353441795	0.7083333333333333	106.39166666666668	96.91666666666667
413272210	1441071796	31.065350485231757	122.34256705987359	0.7166666666666667	106.08333333333334	96.83333333333333
413272210	1441071797	31.065349836218093	122.34257060445098	0.725	105.775	96.75
413272210	1441071798	31.065349227997995	122.34257419623427	0.7333333333333333	105.46666666666667	96.66666666666667
413272210	1441071799	31.065348636981426	122.34257786330748	0.7416666666666667	105.15833333333333	96.58333333333333
413272210	1441071800	31.065348039578343	122.34258163375473	0.75	104.85000000000001	96.5
413272210	1441071801	31.06534741219869	122.34258553566005	0.7583333333333333	104.54166666666667	96.41666666666667
413272210	1441071802	31.06534673125243	122.34258959710752	0.7666666666666667	104.23333333333335	96.33333333333334
413272210	1441071803	31.065345973149505	122.3425938461812	0.775	103.925	96.25
413272210	1441071804	31.06534511429981	122.34259831096514	0.7833333333333333	103.61666666666667	96.16666666666667
413272210	1441071805	31.065344131113335	122.3426030195434	0.7916666666666667	103.30833333333334	96.08333333333334
413272210	1441071806	31.06534299999999	122.342608	0.8	103.0	96.00000000000001
413272210	1441071807	31.065341707971996	122.34261326712337	0.8	102.75555555555556	96.00000000000001
413272210	1441071808	31.065340284450908	122.34261878251947	0.8	102.51111111111112	96.00000000000001
413272210	1441071809	31.06533876946052	122.34262449449864	0.8	102.26666666666668	96.00000000000001
413272210	1441071810	31.065337203024733	122.34263035137128	0.8	102.02222222222223	96.00000000000001
413272210	1441071811	31.06533562516739	122.34263630144774	0.8	101.77777777777779	96.00000000000001
413272210	1441071812	31.065334075912357	122.34264229303844	0.8	101.53333333333333	96.00000000000001
413272210	1441071813	31.065332595283515	122.34264827445377	0.8	101.28888888888889	96.00000000000001
413272210	1441071814	31.065331223304767	122.34265419400415	0.8	101.04444444444444	96.00000000000001
413272210	1441071815	31.065330000000003	122.34266000000001	0.8	100.8	96.00000000000001
413272210	1441071816	31.065328953520137	122.34266565233095	0.8090909090909091	100.85454545454546	96.00000000000001
413272210	1441071817	31.065328064524046	122.34267115720324	0.8181818181818182	100.9090909090909	96.00000000000001
413272210	1441071818	31.06532730179764	122.34267653240225	0.8272727272727273	100.96363636363637	96.00000000000001
413272210	1441071819	31.06532663412679	122.34268179571335	0.8363636363636364	101.01818181818183	96.00000000000001
413272210	1441071820	31.06532603029737	122.34268696492191	0.8454545454545455	101.07272727272728	96.00000000000001
413272210	1441071821	31.06532545909529	122.34269205781331	0.8545454545454546	101.12727272727273	96.00000000000001
413272210	1441071822	31.06532488930636	122.34269709217288	0.8636363636363636	101.18181818181819	96.00000000000001
413272210	1441071823	31.06532428971652	122.34270208578599	0.8727272727272728	101.23636363636363	96.00000000000001
413272210	1441071824	31.065323629111592	122.34270705643802	0.8818181818181818	101.2909090909091	96.00000000000001
413272210	1441071825	31.06532287627746	122.34271202191424	0.8909090909090909	101.34545454545454	96.00000000000001
413272210	1441071826	31.065322000000002	122.34271700000001	0.9	101.4	96.00000000000001
413272210	1441071827	31.06532097810725	122.34272200806258	0.9111111111111111	101.54444444444445	96.11111111111111
413272210	1441071828	31.06531982459624	122.34272706179685	0.9222222222222223	101.6888888888889	96.22222222222223
413272210	1441071829	31.065318562506146	122.34273217647967	0.9333333333333333	101.83333333333334	96.33333333333334
413272210	1441071830	31.06531721487617	122.34273736738791	0.9444444444444444	101.97777777777779	96.44444444444444
413272210	1441071831	31.065315804745516	122.3427426497984	0.9555555555555556	102.12222222222222	96.55555555555556
413272210	1441071832	31.06531435515339	122.34274803898798	0.9666666666666667	102.26666666666667	96.66666666666667
413272210	1441071833	31.06531288913896	122.34275355023354	0.9777777777777777	102.41111111111111	96.77777777777777
413272210	1441071834	31.06531142974145	122.3427591988119	0.9888888888888889	102.55555555555556	96.88888888888889
413272210	1441071835	31.06531	122.34276499999999	1.0	102.7	97.0
413272210	1441071836	31.06530861709881	122.34277096002276	1.011111111111111	102.92222222222222	97.0
413272210	1441071837	31.06530727480187	122.34277704889776	1.0222222222222221	103.14444444444443	97.0
413272210	1441071838	31.065305961018215	122.34278322759066	1.0333333333333334	103.36666666666667	97.0
413272210	1441071839	31.065304663656825	122.34278945706707	1.0444444444444445	103.58888888888889	97.0
413272210	1441071840	31.065303370626733	122.34279569829268	1.0555555555555556	103.8111111111111	97.0
413272210	1441071841	31.06530206983697	122.34280191223311	1.0666666666666667	104.03333333333333	97.0
413272210	1441071842	31.065300749196567	122.34280805985405	1.077777777777778	104.25555555555556	97.0
413272210	1441071843	31.06529939661456	122.34281410212112	1.088888888888889	104.47777777777779	97.0
413272210	1441071844	31.065297999999995	122.34282	1.1	104.7	97.0
413272210	1441071845	31.065296550062023	122.34282572633968	1.1090909090909091	104.77272727272728	97.0909090909091
413272210	1441071846	31.065295048710134	122.34283130152276	1.1181818181818182	104.84545454545454	97.18181818181817
413272210	1441071847	31.065293500653972	122.3428367578151	1.1272727272727274	104.91818181818182	97.27272727272727
413272210	1441071848	31.065291910603094	122.3428421274827	1.1363636363636365	104.9909090909091	97.36363636363636
413272210	1441071849	31.0652902832671	122.34284744279144	1.1454545454545455	105.06363636363638	97.45454545454545
413272210	1441071850	31.065288623355578	122.34285273600725	1.1545454545454545	105.13636363636363	97.54545454545455
413272210	1441071851	31.06528693557809	122.34285803939608	1.1636363636363636	105.2090909090909	97.63636363636363
413272210	1441071852	31.065285224644246	122.34286338522384	1.1727272727272726	105.28181818181818	97.72727272727272
413272210	1441071853	31.065283495263554	122.34286880575647	1.1818181818181819	105.35454545454546	97.81818181818181
413272210	1441071854	31.06528175214563	122.34287433325989	1.190909090909091	105.42727272727272	97.9090909090909
413272210	1441071855	31.06528	122.34287999999998	1.2	105.5	98.0
413272210	1441071856	31.065278242871965	122.3428858308347	1.2	105.525	98.0
413272210	1441071857	31.065276482149862	122.34289182098995	1.2	105.55	98.0
413272210	1441071858	31.065274718557717	122.34289795828363	1.2	105.575	98.0
413272210	1441071859	31.065272952819587	122.34290423053358	1.2	105.6	98.0
413272210	1441071860	31.065271185659554	122.34291062555776	1.2	105.625	98.0
413272210	1441071861	31.06526941780169	122.34291713117405	1.2	105.65	98.0
413272210	1441071862	31.065267649970053	122.34292373520036	1.2	105.675	98.0
413272210	1441071863	31.0652658828887	122.34293042545457	1.2	105.7	98.0
413272210	1441071864	31.06526411728171	122.3429371897546	1.2	105.725	98.0
413272210	1441071865	31.065262353873166	122.34294401591836	1.2	105.75	98.0
413272210	1441071866	31.065260593387137	122.34295089176372	1.2	105.77499999999999	98.0
413272210	1441071867	31.065258836547695	122.34295780510863	1.2	105.8	98.0
413272210	1441071868	31.065257084078937	122.34296474377096	1.2	105.82499999999999	98.0
413272210	1441071869	31.065255336704936	122.34297169556865	1.2	105.85	98.0
413272210	1441071870	31.06525359514979	122.3429786483196	1.2	105.875	98.0
413272210	1441071871	31.065251860137582	122.3429855898417	1.2	105.9	98.0
413272210	1441071872	31.065250132392393	122.34299250795287	1.2	105.925	98.0
413272210	1441071873	31.06524841263834	122.34299939047105	1.2	105.95	98.0
413272210	1441071874	31.06524670159952	122.34300622521411	1.2	105.975	98.0
413272210	1441071875	31.065245000000004	122.343013	1.2	106.0	98.0
413272210	1441071876	31.0652433084794	122.34301970634203	1.2	106.02727272727273	98.0
413272210	1441071877	31.065241627339216	122.34302635053524	1.2	106.05454545454545	98.0
413272210	1441071878	31.065239956796454	122.34303294257008	1.2	106.08181818181818	98.0
413272210	1441071879	31.065238297068102	122.34303949243699	1.2	106.10909090909091	98.0
413272210	1441071880	31.065236648371155	122.34304601012639	1.2	106.13636363636364	98.0
413272210	1441071881	31.065235010922585	122.3430525056287	1.2	106.16363636363637	98.0
413272210	1441071882	31.06523338493938	122.34305898893444	1.2	106.19090909090909	98.0
413272210	1441071883	31.065231770638537	122.343065470034	1.2	106.21818181818182	98.0
413272210	1441071884	31.065230168237044	122.34307195891783	1.2	106.24545454545455	98.0
413272210	1441071885	31.065228577951874	122.34307846557634	1.2	106.27272727272727	98.0
413272210	1441071886	31.065226999999997	122.343085	1.2	106.3	98.0
413272210	1441071887	31.06522543406446	122.34309156709328	1.2	106.21111111111111	98.0
413272210	1441071888	31.065223877692613	122.34309815141683	1.2	106.12222222222222	98.0
413272210	1441071889	31.065222327897867	122.34310473244527	1.2	106.03333333333333	98.0
413272210	1441071890	31.06522078169362	122.34311128965328	1.2	105.94444444444444	98.0
413272210	1441071891	31.06521923609332	122.34311780251551	1.2	105.85555555555557	98.0
413272210	1441071892	31.065217688110373	122.34312425050663	1.2	105.76666666666668	98.0
413272210	1441071893	31.065216134758217	122.34313061310131	1.2	105.67777777777778	98.0
413272210	1441071894	31.06521457305029	122.34313686977421	1.2	105.58888888888889	98.0
413272210	1441071895	31.065212999999993	122.34314300000001	1.2	105.5	98.0
413272210	1441071896	31.065211415555673	122.34314899511155	1.2	105.36363636363636	97.9090909090909
413272210	1441071897	31.065209831405106	122.34315489387457	1.2	105.22727272727273	97.81818181818181
413272210	1441071898	31.065208262170906	122.34316074691289	1.2	105.0909090909091	97.72727272727272
413272210	1441071899	31.065206722475708	122.34316660485048	1.2	104.95454545454545	97.63636363636363
413272210	1441071900	31.06520522694213	122.3431725183112	1.2	104.81818181818181	97.54545454545455
413272210	1441071901	31.065203790192776	122.34317853791896	1.2	104.68181818181819	97.45454545454545
413272210	1441071902	31.06520242685026	122.34318471429769	1.2	104.54545454545456	97.36363636363636
413272210	1441071903	31.065201151537146	122.34319109807123	1.2	104.40909090909092	97.27272727272727
413272210	1441071904	31.06519997887603	122.34319773986353	1.2	104.27272727272728	97.18181818181817
413272210	1441071905	31.065198923489454	122.34320469029848	1.2	104.13636363636364	97.0909090909091
413272210	1441071906	31.065198000000002	122.34321200000001	1.2	104.0	97.0
413272210	1441071907	31.065197218864625	122.34321969996614	1.2	103.9	97.0
413272210	1441071908	31.06519657387815	122.34322774269148	1.2	103.80000000000001	97.0
413272210	1441071909	31.06519605466978	122.34323606104479	1.2	103.7	97.0
413272210	1441071910	31.0651956508688	122.34324458789474	1.2	103.60000000000001	97.0
413272210	1441071911	31.065195352104485	122.3432532561101	1.2	103.5	97.0
413272210	1441071912	31.065195148006122	122.34326199855958	1.2	103.4	97.0
413272210	1441071913	31.065195028203036	122.3432707481119	1.2	103.3	97.0
413272210	1441071914	31.06519498232454	122.34327943763581	1.2	103.2	97.0
413272210	1441071915	31.065195000000003	122.343288	1.2	103.1	97.0
413272210	1441071916	31.06519506946809	122.3432963782122	1.2	102.9	96.9
413272210	1441071917	31.06519517340476	122.34330455583628	1.2	102.7	96.8
413272210	1441071918	31.065195293095293	122.34331252657512	1.2	102.5	96.7
413272210	1441071919	31.065195409824955	122.34332028413156	1.2	102.3	96.6
413272210	1441071920	31.06519550487902	122.3433278222085	1.2	102.1	96.5
413272210	1441071921	31.06519555954276	122.34333513450873	1.2	101.89999999999999	96.4
413272210	1441071922	31.065195555101475	122.34334221473519	1.2	101.7	96.3
413272210	1441071923	31.065195472840383	122.34334905659065	1.2	101.5	96.2
413272210	1441071924	31.06519529404481	122.34335565377798	1.2	101.3	96.10000000000001
413272210	1441071925	31.065195000000003	122.34336200000001	1.2	101.1	96.00000000000001
413272210	1441071926	31.065194575141774	122.34336809538803	1.2	101.13636363636363	96.00000000000001
413272210	1441071927	31.06519401650806	122.34337396578707	1.2	101.17272727272727	96.00000000000001
413272210	1441071928	31.065193324287307	122.34337964347064	1.2	101.2090909090909	96.00000000000001
413272210	1441071929	31.065192498667958	122.34338516071217	1.2	101.24545454545455	96.00000000000001
413272210	1441071930	31.06519153983845	122.34339054978523	1.2	101.28181818181818	96.00000000000001
413272210	1441071931	31.065190447987224	122.34339584296323	1.2	101.31818181818181	96.00000000000001
413272210	1441071932	31.065189223302692	122.34340107251974	1.2	101.35454545454544	96.00000000000001
413272210	1441071933	31.065187865973282	122.34340627072815	1.2	101.39090909090909	96.00000000000001
413272210	1441071934	31.06518637618745	122.34341146986205	1.2	101.42727272727272	96.00000000000001
413272210	1441071935	31.065184754133544	122.34341670219482	1.2	101.46363636363637	96.00000000000001
413272210	1441071936	31.065183	122.34342200000002	1.2	101.5	96.00000000000001
413272210	1441071937	31.065181120739503	122.34342738987189	1.2	101.55	96.00000000000001
413272210	1441071938	31.06517915036176	122.34343287568791	1.2	101.60000000000001	96.00000000000001
413272210	1441071939	31.065177129640798	122.34343845564635	1.2	101.65	96.00000000000001
413272210	1441071940	31.065175099350597	122.34344412794547	1.2	101.7	96.00000000000001
413272210	1441071941	31.06517310026519	122.34344989078359	1.2	101.75	96.00000000000001
413272210	1441071942	31.065171173158554	122.34345574235901	1.2	101.8	96.00000000000001
413272210	1441071943	31.06516935880473	122.34346168087004	1.2	101.85	96.00000000000001
413272210	1441071944	31.06516769797768	122.34346770451496	1.2	101.89999999999999	96.00000000000001
413272210	1441071945	31.06516623145143	122.34347381149219	1.2	101.95	96.00000000000001
413272210	1441071946	31.065164999999993	122.34348	1.2	102.0	96.00000000000001
413272210	1441071947	31.06516402625879	122.34348626539978	1.2	102.07777777777778	96.00000000000001
413272210	1441071948	31.065163260309017	122.34349259170486	1.2	102.15555555555555	96.00000000000001
413272210	1441071949	31.065162634093273	122.34349896009161	1.2	102.23333333333333	96.00000000000001
413272210	1441071950	31.065162079554163	122.34350535173637	1.2	102.31111111111112	96.00000000000001
413272210	1441071951	31.065161528634317	122.34351174781538	1.2	102.38888888888889	96.00000000000001
413272210	1441071952	31.065160913276344	122.343518129505	1.2	102.46666666666667	96.00000000000001
413272210	1441071953	31.065160165422892	122.34352447798148	1.2	102.54444444444445	96.00000000000001
413272210	1441071954	31.06515921701656	122.34353077442105	1.2	102.62222222222222	96.00000000000001
413272210	1441071955	31.065157999999997	122.34353699999998	1.2	102.7	96.00000000000001
413272210	1441071956	31.06515646703699	122.34354314083741	1.2	102.8	96.09090909090911
413272210	1441071957	31.06515465367599	122.34354920282414	1.2	102.9	96.18181818181819
413272210	1441071958	31.065152616186573	122.34355519679396	1.2	102.99999999999999	96.27272727272728
413272210	1441071959	31.065150410838356	122.34356113358066	1.2	103.1	96.36363636363636
413272210	1441071960	31.065148093900916	122.343567024018	1.2	103.19999999999999	96.45454545454547
413272210	1441071961	31.065145721643873	122.3435728789398	1.2	103.3	96.54545454545455
413272210	1441071962	31.0651433503368	122.34357870917991	1.2	103.39999999999999	96.63636363636364
413272210	1441071963	31.06514103624929	122.34358452557213	1.2	103.5	96.72727272727272
413272210	1441071964	31.065138835650924	122.3435903389503	1.2	103.6	96.81818181818181
413272210	1441071965	31.065136804811296	122.34359616014832	1.2	103.7	96.9090909090909
413272210	1441071966	31.065135	122.34360200000002	1.2	103.8	97.0
413272210	1441071967	31.065133459362524	122.34360786908462	1.1888888888888889	103.85555555555555	97.0
413272210	1441071968	31.065132148548063	122.34361377696253	1.1777777777777778	103.9111111111111	97.0
413272210	1441071969	31.065131015081718	122.34361973293947	1.1666666666666667	103.96666666666665	97.0
413272210	1441071970	31.065130006488605	122.34362574632115	1.1555555555555557	104.02222222222221	97.0
413272210	1441071971	31.065129070293825	122.34363182641333	1.1444444444444444	104.07777777777778	97.0
413272210	1441071972	31.065128154022474	122.34363798252161	1.1333333333333333	104.13333333333334	97.0
413272210	1441071973	31.065127205199655	122.34364422395174	1.1222222222222222	104.1888888888889	97.0
413272210	1441071974	31.065126171350467	122.3436505600093	1.1111111111111112	104.24444444444444	97.0
413272210	1441071975	31.065124999999995	122.34365700000001	1.1	104.3	97.0
413272210	1441071976	31.065123654493885	122.34366354706597	1.1	104.31	97.0
413272210	1441071977	31.065122161460007	122.3436701796955	1.1	104.32	97.0
413272210	1441071978	31.065120563346763	122.34367687021337	1.1	104.33	97.0
413272210	1441071979	31.065118902602574	122.34368359094445	1.1	104.34	97.0
413272210	1441071980	31.065117221675877	122.34369031421355	1.1	104.35	97.0
413272210	1441071981	31.065115563015095	122.34369701234554	1.1	104.36000000000001	97.0
413272210	1441071982	31.065113969068673	122.34370365766529	1.1	104.37	97.0
413272210	1441071983	31.065112482285056	122.3437102224977	1.1	104.38000000000001	97.0
413272210	1441071984	31.065111145112674	122.34371667916761	1.1	104.39000000000001	97.0
413272210	1441071985	31.065110000000004	122.34372300000001	1.1	104.4	97.0
413272210	1441071986	31.065109076457894	122.3437291665994	1.1	104.2818181818182	96.9090909090909
413272210	1441071987	31.065108352246753	122.34373519768891	1.1	104.16363636363636	96.81818181818181
413272210	1441071988	31.065107792189384	122.3437411212713	1.1	104.04545454545455	96.72727272727272
413272210	1441071989	31.065107361108563	122.34374696534928	1.1	103.92727272727274	96.63636363636364
413272210	1441071990	31.0651070238271	122.3437527579256	1.1	103.80909090909091	96.54545454545455
413272210	1441071991	31.065106745167757	122.34375852700298	1.1	103.69090909090909	96.45454545454547
413272210	1441071992	31.06510648995333	122.3437643005841	1.1	103.57272727272728	96.36363636363636
413272210	1441071993	31.065106223006577	122.34377010667167	1.1	103.45454545454545	96.27272727272728
413272210	1441071994	31.065105909150255	122.3437759732684	1.1	103.33636363636364	96.18181818181819
413272210	1441071995	31.065105513207136	122.34378192837696	1.1	103.21818181818182	96.09090909090911
413272210	1441071996	31.065104999999992	122.34378800000002	1.1	103.1	96.00000000000001
413272210	1441071997	31.065104349029184	122.34379421955833	1.1222222222222222	102.7	95.8888888888889
413272210	1441071998	31.065103598505623	122.3438006321451	1.1444444444444446	102.3	95.77777777777779
413272210	1441071999	31.06510280131788	122.34380728627164	1.1666666666666667	101.89999999999999	95.66666666666667
413272210	1441072000	31.065102010354465	122.34381423044921	1.1888888888888889	101.5	95.55555555555557
413272210	1441072001	31.06510127850389	122.34382151318918	1.2111111111111112	101.10000000000001	95.44444444444444
413272210	1441072002	31.065100658654686	122.34382918300288	1.2333333333333334	100.7	95.33333333333334
413272210	1441072003	31.065100203695312	122.34383728840166	1.2555555555555555	100.30000000000001	95.22222222222223
413272210	1441072004	31.065099966514264	122.3438458778969	1.277777777777778	99.9	95.11111111111111
413272210	1441072005	31.0651	122.343855	1.3	99.5	95.0
413272210	1441072006	31.065100344046183	122.34386468122274	1.325	98.33	94.60000000000001
413272210	1441072007	31.065100986567476	122.34387486007829	1.35	97.16000000000001	94.2
413272210	1441072008	31.065101902483754	122.34388545308013	1.375	95.99000000000001	93.80000000000001
413272210	1441072009	31.06510306671494	122.34389637674172	1.4000000000000001	94.82000000000001	93.4
413272210	1441072010	31.065104454180986	122.34390754757659	1.425	93.65	93.0
413272210	1441072011	31.06510603980185	122.34391888209814	1.4500000000000002	92.48	92.60000000000001
413272210	1441072012	31.065107798497543	122.34393029681983	1.475	91.31	92.2
413272210	1441072013	31.0651097051881	122.34394170825516	1.5	90.14	91.8
413272210	1441072014	31.06511173479356	122.34395303291745	1.5250000000000001	88.97	91.4
413272210	1441072015	31.065113862234014	122.34396418732014	1.55	87.80000000000001	91.0
413272210	1441072016	31.065116062429585	122.34397508797657	1.5750000000000002	86.63000000000001	90.6
413272210	1441072017	31.065118310300413	122.34398565140012	1.6	85.46000000000001	90.2
413272210	1441072018	31.065120580766663	122.34399579410409	1.625	84.28999999999999	89.8
413272210	1441072019	31.065122848748516	122.34400543260183	1.6500000000000001	83.11999999999999	89.4
413272210	1441072020	31.0651250891662	122.3440144834066	1.675	81.95	89.0
413272210	1441072021	31.06512727693991	122.34402286303165	1.7000000000000002	80.78	88.6
413272210	1441072022	31.065129386989916	122.3440304879903	1.725	79.61	88.2
413272210	1441072023	31.06513139423643	122.34403727479574	1.75	78.44000000000001	87.8
413272210	1441072024	31.06513327359971	122.34404313996123	1.7750000000000001	77.27	87.39999999999999
413272210	1441072025	31.065135	122.344048	1.8	76.1	87.0
413272210	1441072026	31.06513656165848	122.34405222508148	1.8	76.1	86.5
413272210	1441072027	31.065138	122.34405800000002	1.8	76.1	86.0
413272210	1441072028	31.065139999999996	122.344067	1.9	73.60000000000001	86.0
413272210	1441072029	31.06514462524314	122.34407742228663	1.9	73.60000000000001	85.5
413272210	1441072030	31.065149999999992	122.344088	1.9	73.60000000000001	85.0
413272210	1441072031	31.065153865453606	122.3440980843888	1.95	71.69999999999999	84.50000000000001
413272210	1441072032	31.065156999999992	122.344108	2.0	69.8	84.0
413272210	1441072033	31.065160660352408	122.3441182001415	2.025	68.725	83.5
413272210	1441072034	31.06516497928062	122.34412867986426	2.05	67.64999999999999	83.0
413272210	1441072035	31.065169808568502	122.34413931965491	2.075	66.57499999999999	82.50000000000001
413272210	1441072036	31.065174999999993	122.34415	2.1	65.5	82.0
413272210	1441072037	31.065180428595546	122.34416062220582	2.1285714285714286	64.65714285714286	81.42857142857143
413272210	1441072038	31.0651860623214	122.3441711708579	2.157142857142857	63.81428571428571	80.85714285714285
413272210	1441072039	31.065191892380263	122.34418165136161	2.1857142857142855	62.97142857142857	80.28571428571428
413272210	1441072040	31.065197909974835	122.34419206912231	2.2142857142857144	62.12857142857144	79.71428571428571
413272210	1441072041	31.06520410630786	122.34420242954538	2.242857142857143	61.28571428571429	79.14285714285714
413272210	1441072042	31.065210472582017	122.34421273803615	2.2714285714285714	60.44285714285715	78.57142857142857
413272210	1441072043	31.065217	122.344223	2.3	59.60000000000001	78.0
413272210	1441072044	31.065223662685117	122.34423320007251	2.3	58.83333333333334	77.66666666666667
413272210	1441072045	31.06523036644301	122.34424323981027	2.3	58.06666666666666	77.33333333333334
413272210	1441072046	31.06523699999999	122.344253	2.3	57.3	77.0
413272210	1441072047	31.06524355197696	122.34426245735003	2.3249999999999997	56.425000000000004	76.25
413272210	1441072048	31.065250410573363	122.34427197225536	2.3499999999999996	55.55	75.50000000000001
413272210	1441072049	31.065258063883103	122.34428200103292	2.375	54.675	74.75
413272210	1441072050	31.065267000000002	122.34429300000001	2.4	53.8	74.0
413272210	1441072051	31.065277372888914	122.34430508375267	2.45	51.7	73.50000000000001
413272210	1441072052	31.065287999999995	122.34431699999999	2.5	49.6	73.0
413272210	1441072053	31.06529771282529	122.34432752801476	2.525	48.699999999999996	72.25
413272210	1441072054	31.065306735538158	122.34433694021573	2.55	47.800000000000004	71.5
413272210	1441072055	31.065315640481998	122.3443458823087	2.575	46.900000000000006	70.75
413272210	1441072056	31.06532500000001	122.344355	2.6	46.0	70.0
413272210	1441072057	31.065335218678594	122.34436475885813	2.6333333333333333	45.333333333333336	69.33333333333334
413272210	1441072058	31.06534603007751	122.34437490389902	2.666666666666667	44.666666666666664	68.66666666666667
413272210	1441072059	31.065357000000006	122.344385	2.7	44.0	68.0
413272210	1441072060	31.06536779142138	122.34439470277958	2.725	43.074999999999996	67.5
413272210	1441072061	31.065378456005	122.34440403082213	2.75	42.15	67.0
413272210	1441072062	31.065389142586124	122.3444130934536	2.775	41.225	66.50000000000001
413272210	1441072063	31.0654	122.34442200000001	2.8	40.3	66.0
413272210	1441072064	31.065411144611513	122.34443085164455	2.84	39.160000000000004	65.4
413272210	1441072065	31.065422562904132	122.34443971699852	2.88	38.02	64.8
413272210	1441072066	31.065434208891006	122.34444865653018	2.92	36.88	64.2
413272210	1441072067	31.065446036585275	122.3444577307079	2.96	35.74	63.6
413272210	1441072068	31.065458000000014	122.34446700000001	3.0	34.6	63.0
413272210	1441072069	31.06547007984946	122.3444764586611	3.025	33.6	62.24999999999999
413272210	1441072070	31.065482363652496	122.34448583609095	3.05	32.60000000000001	61.49999999999999
413272210	1441072071	31.065494965629284	122.34449479547533	3.075	31.600000000000005	60.75
413272210	1441072072	31.065508000000005	122.34450300000002	3.1	30.600000000000005	59.99999999999999
413272210	1441072073	31.06552154988573	122.3445102344701	3.1333333333333333	30.13333333333334	59.333333333333336
413272210	1441072074	31.065535574010745	122.34451677016905	3.166666666666667	29.666666666666668	58.666666666666664
413272210	1441072075	31.06555	122.344523	3.2	29.200000000000003	58.00000000000001
413272210	1441072076	31.065564774480173	122.34452923436427	3.22	28.500000000000004	57.6
413272210	1441072077	31.06557992008488	122.34453545365523	3.24	27.8	57.2
413272210	1441072078	31.065595478449467	122.34454155576405	3.26	27.1	56.800000000000004
413272210	1441072079	31.06561149120939	122.34454743858197	3.28	26.400000000000002	56.400000000000006
413272210	1441072080	31.065628000000004	122.344553	3.3	25.700000000000003	56.0
413272210	1441072081	31.065644901311938	122.3445581477328	3.3666666666666667	24.533333333333335	55.0
413272210	1441072082	31.06566151105646	122.34456282878884	3.433333333333333	23.366666666666667	54.0
413272210	1441072083	31.065676999999994	122.34456699999998	3.5	22.2	53.0
413272210	1441072084	31.065691151883474	122.34457069142458	3.533333333333333	20.933333333333334	52.333333333333336
413272210	1441072085	31.065706202345737	122.3445742260273	3.566666666666667	19.666666666666668	51.666666666666664
413272210	1441072086	31.065725	122.34457800000001	3.6	18.400000000000002	51.0
413272210	1441072087	31.065749083746606	122.34458223471812	3.6	18.233333333333334	50.333333333333336
413272210	1441072088	31.06577475363453	122.34458645228858	3.6	18.066666666666666	49.666666666666664
413272210	1441072089	31.065796999999996	122.34459000000001	3.6	17.9	49.0
413272210	1441072090	31.0658124390562	122.3445924808118	3.6333333333333333	17.266666666666666	48.66666666666667
413272210	1441072091	31.065824190523745	122.34459452037161	3.666666666666667	16.633333333333333	48.333333333333336
413272210	1441072092	31.065837	122.34459700000001	3.7	16.0	48.00000000000001
413272210	1441072093	31.06585449230192	122.34460055186796	3.75	14.725	47.25
413272210	1441072094	31.065875809125426	122.34460481154508	3.8	13.45	46.5
[truncated: 895 more rows]
