# Supplementary material for: Maritime traffic congestion identification and ship trajectory prediction using temporal graph convolutional networks
Source: PLoS One. 2026 Mar 9;21(3):e0342781. doi: 10.1371/journal.pone.0342781 (PMC12970927; doi:10.1371/journal.pone.0342781)
Supplement: S1 File — (ZIP) [file pone.0342781.s001.zip › data/interpolation/shipid_413303550_processed.csv]

shipid	lasttime	lat	lon	sog	cog	hdg
413303550	1441065602	31.093911999999996	122.49732800000001	10.4	94.0	83.0
413303550	1441065603	31.09390706997012	122.49741151930701	10.4	93.9909090909091	82.9090909090909
413303550	1441065604	31.093902462099486	122.49748891892195	10.4	93.98181818181818	82.81818181818183
413303550	1441065605	31.09389815524947	122.49756072533424	10.4	93.97272727272728	82.72727272727273
413303550	1441065606	31.093894128279445	122.49762746503306	10.4	93.96363636363637	82.63636363636363
413303550	1441065607	31.093890360047105	122.49768966450745	10.4	93.95454545454547	82.54545454545455
413303550	1441065608	31.093886829408554	122.49774785024611	10.4	93.94545454545455	82.45454545454545
413303550	1441065609	31.09388351521859	122.4978025487377	10.4	93.93636363636364	82.36363636363637
413303550	1441065610	31.093880396330725	122.4978542864706	10.4	93.92727272727274	82.27272727272728
413303550	1441065611	31.093877451597482	122.49790358993322	10.4	93.91818181818184	82.18181818181817
413303550	1441065612	31.09387465987036	122.49795098561364	10.4	93.90909090909092	82.0909090909091
413303550	1441065613	31.093871999999998	122.49799700000001	10.4	93.9	82.0
413303550	1441065614	31.093869450836202	122.49804215958027	10.39	93.86000000000001	82.0
413303550	1441065615	31.093866991228065	122.49808699084227	10.38	93.82000000000001	82.0
413303550	1441065616	31.093864600023878	122.49813202027386	10.370000000000001	93.78	82.0
413303550	1441065617	31.093862256071233	122.4981777743627	10.360000000000001	93.74000000000001	82.0
413303550	1441065618	31.093859938216944	122.49822477959643	10.350000000000001	93.7	82.0
413303550	1441065619	31.093857625307052	122.49827356246263	10.34	93.66	82.0
413303550	1441065620	31.09385529618673	122.49832464944876	10.33	93.62	82.0
413303550	1441065621	31.093852929700187	122.49837856704218	10.32	93.58000000000001	82.0
413303550	1441065622	31.093850504690604	122.49843584173018	10.31	93.53999999999999	82.0
413303550	1441065623	31.093847999999994	122.498497	10.3	93.5	82.0
413303550	1441065624	31.093845403150546	122.49856230026533	10.3	93.45	82.125
413303550	1441065625	31.093842736390098	122.49863092864629	10.3	93.39999999999999	82.25
413303550	1441065626	31.093840030649815	122.49870180318982	10.3	93.35	82.375
413303550	1441065627	31.093837316862995	122.49877384194299	10.3	93.3	82.50000000000001
413303550	1441065628	31.093834625965336	122.49884596295308	10.3	93.25	82.625
413303550	1441065629	31.093831988894927	122.4989170842675	10.3	93.2	82.75
413303550	1441065630	31.093829436592234	122.49898612393388	10.3	93.14999999999999	82.875
413303550	1441065631	31.093826999999997	122.499052	10.3	93.1	83.0
413303550	1441065632	31.09382470077492	122.499113896763	10.3	93.09166666666665	83.0
413303550	1441065633	31.093822523422432	122.49917206351692	10.3	93.08333333333334	83.0
413303550	1441065634	31.09382044315891	122.4992270158049	10.3	93.075	83.0
413303550	1441065635	31.093818435199598	122.49927926916995	10.3	93.06666666666666	83.0
413303550	1441065636	31.093816474758686	122.49932933915503	10.3	93.05833333333334	83.0
413303550	1441065637	31.093814537049454	122.49937774130296	10.3	93.05	83.0
413303550	1441065638	31.09381259728432	122.49942499115653	10.3	93.04166666666666	83.0
413303550	1441065639	31.093810630674888	122.49947160425843	10.3	93.03333333333335	83.0
413303550	1441065640	31.093808612432017	122.49951809615123	10.3	93.025	83.0
413303550	1441065641	31.093806517765803	122.49956498237749	10.3	93.01666666666667	83.0
413303550	1441065642	31.093804321885603	122.49961277847962	10.3	93.00833333333334	83.0
413303550	1441065643	31.093802	122.499662	10.3	93.0	83.0
413303550	1441065644	31.093799533920144	122.49971303644834	10.3	93.03	83.0
413303550	1441065645	31.093796931870422	122.49976577320435	10.3	93.06	83.0
413303550	1441065646	31.093794208678865	122.49981996961516	10.3	93.09	83.0
413303550	1441065647	31.09379137917387	122.49987538502803	10.3	93.11999999999999	83.0
413303550	1441065648	31.093788458184154	122.49993177879026	10.3	93.15	83.0
413303550	1441065649	31.093785460538903	122.49998891024914	10.3	93.18	83.0
413303550	1441065650	31.093782401067664	122.50004653875209	10.3	93.21000000000001	83.0
413303550	1441065651	31.093779294600417	122.50010442364652	10.3	93.24	83.0
413303550	1441065652	31.09377615596757	122.50016232427998	10.3	93.27	83.0
413303550	1441065653	31.093772999999995	122.50022	10.3	93.3	83.0
413303550	1441065654	31.093769838893877	122.50027725781946	10.305000000000001	93.33	83.0
413303550	1441065655	31.093766674305524	122.50033409541236	10.31	93.36	83.0
413303550	1441065656	31.093763505256092	122.50039055811784	10.315000000000001	93.39	83.0
413303550	1441065657	31.093760330766678	122.50044669127516	10.32	93.42	83.0
413303550	1441065658	31.093757149858288	122.50050254022348	10.325000000000001	93.45	83.0
413303550	1441065659	31.093753961551847	122.500558150302	10.33	93.48	83.0
413303550	1441065660	31.093750764868226	122.50061356684992	10.335	93.50999999999999	83.0
413303550	1441065661	31.093747558828166	122.50066883520637	10.34	93.54	83.0
413303550	1441065662	31.09374434245238	122.50072400071053	10.345	93.57000000000001	83.0
413303550	1441065663	31.093741114761457	122.50077910870161	10.350000000000001	93.60000000000001	83.0
413303550	1441065664	31.093737874775968	122.50083420451868	10.355	93.63000000000001	83.0
413303550	1441065665	31.093734621516337	122.50088933350092	10.360000000000001	93.66	83.0
413303550	1441065666	31.09373135400297	122.5009445409875	10.365	93.69000000000001	83.0
413303550	1441065667	31.093728071256162	122.5009998723175	10.370000000000001	93.72000000000001	83.0
413303550	1441065668	31.093724772296127	122.50105537283005	10.375	93.75000000000001	83.0
413303550	1441065669	31.093721456143015	122.50111108786427	10.38	93.78	83.0
413303550	1441065670	31.093718121816924	122.50116706275931	10.385	93.81	83.0
413303550	1441065671	31.09371476833778	122.50122334285422	10.39	93.84000000000002	83.0
413303550	1441065672	31.093711394725535	122.50127997348808	10.395	93.87000000000002	83.0
413303550	1441065673	31.093707999999992	122.501337	10.4	93.9	83.0
413303550	1441065674	31.093704588207338	122.50139441898547	10.4	93.8888888888889	83.0
413303550	1441065675	31.09370118349958	122.50145203206549	10.4	93.8777777777778	83.0
413303550	1441065676	31.093697815055553	122.50150959211766	10.4	93.86666666666667	83.0
413303550	1441065677	31.093694512054547	122.50156685201961	10.4	93.85555555555555	83.0
413303550	1441065678	31.09369130367629	122.50162356464905	10.4	93.84444444444446	83.0
413303550	1441065679	31.093688219100933	122.50167948288386	10.4	93.83333333333334	83.0
413303550	1441065680	31.093685287509057	122.50173435960194	10.4	93.82222222222222	83.0
413303550	1441065681	31.093682538081627	122.50178794768128	10.4	93.81111111111112	83.0
413303550	1441065682	31.093680000000003	122.50184000000002	10.4	93.80000000000001	83.0
413303550	1441065683	31.09367769778291	122.5018903807467	10.4	93.79	83.0
413303550	1441065684	31.093675637297203	122.50193939935184	10.4	93.78	83.0
413303550	1441065685	31.093673819746165	122.50198747655631	10.4	93.77000000000001	83.0
413303550	1441065686	31.0936722463324	122.50203503310102	10.4	93.76	83.0
413303550	1441065687	31.0936709182579	122.50208248972675	10.4	93.75	83.0
413303550	1441065688	31.09366983672405	122.50213026717437	10.4	93.74	83.0
413303550	1441065689	31.093669002931577	122.50217878618467	10.4	93.72999999999999	83.0
413303550	1441065690	31.09366841808058	122.50222846749848	10.4	93.72	83.0
413303550	1441065691	31.09366808337049	122.50227973185662	10.4	93.71	83.0
413303550	1441065692	31.093668	122.50233300000001	10.4	93.7	83.0
413303550	1441065693	31.093668159913335	122.50238854621692	10.4	93.65	83.0
413303550	1441065694	31.093668518039593	122.50244605898544	10.4	93.60000000000001	83.0
413303550	1441065695	31.09366902005472	122.50250508033086	10.4	93.55	83.0
413303550	1441065696	31.093669611635445	122.50256515227842	10.4	93.5	83.0
413303550	1441065697	31.093670238459328	122.50262581685314	10.4	93.45	83.0
413303550	1441065698	31.09367084620478	122.50268661607993	10.4	93.4	83.0
413303550	1441065699	31.09367138055104	122.50274709198351	10.4	93.35000000000001	83.0
413303550	1441065700	31.09367178717823	122.50280678658847	10.4	93.3	83.0
413303550	1441065701	31.0936720117673	122.5028652419192	10.4	93.25	83.0
413303550	1441065702	31.093671999999998	122.50292199999998	10.4	93.2	83.0
413303550	1441065703	31.093671709778175	122.5029767295723	10.4	93.22727272727273	83.0
413303550	1441065704	31.093671147881334	122.50302960624653	10.4	93.25454545454545	83.0
413303550	1441065705	31.093670333307877	122.50308093235044	10.4	93.2818181818182	83.0
413303550	1441065706	31.093669285055626	122.50313101021193	10.4	93.30909090909091	83.0
413303550	1441065707	31.09366802212192	122.5031801421588	10.4	93.33636363636364	83.0
413303550	1441065708	31.09366656350361	122.50322863051902	10.4	93.36363636363636	83.0
413303550	1441065709	31.09366492819705	122.50327677762054	10.4	93.39090909090909	83.0
413303550	1441065710	31.093663135198177	122.50332488579137	10.4	93.41818181818181	83.0
413303550	1441065711	31.093661203502453	122.50337325735954	10.4	93.44545454545455	83.0
413303550	1441065712	31.093659152104877	122.50342219465306	10.4	93.47272727272727	83.0
413303550	1441065713	31.093657	122.503472	10.4	93.5	83.0
413303550	1441065714	31.09365476174678	122.50352292882219	10.411111111111111	93.54444444444445	83.0
413303550	1441065715	31.09365243416345	122.50357504891645	10.422222222222222	93.58888888888889	83.0
413303550	1441065716	31.093650009632995	122.50362838117336	10.433333333333334	93.63333333333334	83.0
413303550	1441065717	31.09364748053836	122.5036829464835	10.444444444444445	93.67777777777778	83.0
413303550	1441065718	31.093644839262392	122.50373876573741	10.455555555555556	93.72222222222223	83.0
413303550	1441065719	31.093642078187898	122.50379585982553	10.466666666666667	93.76666666666667	83.0
413303550	1441065720	31.09363918969758	122.5038542496384	10.477777777777778	93.81111111111112	83.0
413303550	1441065721	31.09363616617409	122.50391395606641	10.488888888888889	93.85555555555555	83.0
413303550	1441065722	31.093633	122.50397500000001	10.5	93.9	83.0
413303550	1441065723	31.09362969364119	122.50403733190628	10.5	93.91818181818184	83.0
413303550	1441065724	31.09362628989754	122.50410062055924	10.5	93.93636363636364	83.0
413303550	1441065725	31.093622841653	122.50416446430982	10.5	93.95454545454547	83.0
413303550	1441065726	31.093619401792328	122.50422846150913	10.5	93.97272727272728	83.0
413303550	1441065727	31.093616023201076	122.50429221050848	10.5	93.9909090909091	83.0
413303550	1441065728	31.093612758765605	122.50435530965935	10.5	94.00909090909092	83.0
413303550	1441065729	31.093609661373048	122.50441735731339	10.5	94.02727272727273	83.0
413303550	1441065730	31.093606783911277	122.50447795182242	10.5	94.04545454545455	83.0
413303550	1441065731	31.0936041792689	122.50453669153842	10.5	94.06363636363636	83.0
413303550	1441065732	31.093601900335177	122.50459317481355	10.5	94.08181818181818	83.0
413303550	1441065733	31.0936	122.50464700000002	10.5	94.1	83.0
413303550	1441065734	31.093598498697535	122.50469796635448	10.5	94.07777777777778	83.0
413303550	1441065735	31.093597287037145	122.50474667675081	10.5	94.05555555555556	83.0
413303550	1441065736	31.09359622317072	122.50479393496693	10.5	94.03333333333335	83.0
413303550	1441065737	31.093595165248974	122.50484054478034	10.5	94.01111111111112	83.0
413303550	1441065738	31.09359397142135	122.50488730996834	10.5	93.9888888888889	83.0
413303550	1441065739	31.09359249983621	122.50493503430786	10.5	93.96666666666667	83.0
413303550	1441065740	31.09359060864063	122.50498452157555	10.5	93.94444444444446	83.0
413303550	1441065741	31.09358815598044	122.50503657554766	10.5	93.92222222222223	83.0
413303550	1441065742	31.093585	122.50509199999999	10.5	93.9	83.0
413303550	1441065743	31.093581044739903	122.50515133380432	10.488888888888889	93.82222222222224	82.88888888888889
413303550	1441065744	31.09357637783114	122.50521405621821	10.477777777777778	93.74444444444445	82.77777777777779
413303550	1441065745	31.09357113280352	122.50527938159587	10.466666666666667	93.66666666666667	82.66666666666667
413303550	1441065746	31.093565443188233	122.50534652429205	10.455555555555556	93.5888888888889	82.55555555555556
413303550	1441065747	31.093559442518018	122.50541469866191	10.444444444444445	93.51111111111112	82.44444444444444
413303550	1441065748	31.093553264327234	122.50548311906108	10.433333333333334	93.43333333333334	82.33333333333333
413303550	1441065749	31.093547042151908	122.50555099984587	10.422222222222222	93.35555555555557	82.22222222222221
413303550	1441065750	31.09354090952974	122.50561755537305	10.411111111111111	93.27777777777777	82.11111111111111
413303550	1441065751	31.093535000000003	122.505682	10.4	93.2	82.0
413303550	1441065752	31.09352942241607	122.50574373323656	10.392307692307693	93.1923076923077	82.0
413303550	1441065753	31.093524186882444	122.50580289520089	10.384615384615385	93.18461538461538	82.0
413303550	1441065754	31.09351927881559	122.50585981116312	10.376923076923077	93.17692307692307	82.0
413303550	1441065755	31.093514683631337	122.50591480639314	10.36923076923077	93.16923076923078	82.0
413303550	1441065756	31.093510386744818	122.50596820616077	10.361538461538462	93.16153846153847	82.0
413303550	1441065757	31.093506373570555	122.50602033573574	10.353846153846154	93.15384615384615	82.0
413303550	1441065758	31.09350262952253	122.5060715203876	10.346153846153847	93.14615384615385	82.0
413303550	1441065759	31.093499140014135	122.50612208538583	10.338461538461539	93.13846153846154	82.0
413303550	1441065760	31.093495890458257	122.50617235599988	10.330769230769231	93.13076923076922	82.0
413303550	1441065761	31.0934928662673	122.50622265749908	10.323076923076924	93.12307692307692	82.0
413303550	1441065762	31.093490052853117	122.5062733151527	10.315384615384616	93.11538461538461	82.0
413303550	1441065763	31.093487435627072	122.50632465422996	10.307692307692308	93.1076923076923	82.0
413303550	1441065764	31.093485	122.50637700000001	10.3	93.1	82.0
413303550	1441065765	31.09348272336569	122.50643059531431	10.3	92.97777777777777	81.88888888888889
413303550	1441065766	31.09348055105167	122.50648535335363	10.3	92.85555555555555	81.77777777777779
413303550	1441065767	31.093478420369173	122.50654110488088	10.3	92.73333333333333	81.66666666666667
413303550	1441065768	31.09347626862971	122.5065976806589	10.3	92.6111111111111	81.55555555555556
413303550	1441065769	31.09347403314504	122.5066549114504	10.3	92.4888888888889	81.44444444444444
413303550	1441065770	31.09347165122722	122.50671262801794	10.3	92.36666666666667	81.33333333333333
413303550	1441065771	31.093469060188628	122.5067706611239	10.3	92.24444444444444	81.22222222222221
413303550	1441065772	31.0934661973419	122.50682884153053	10.3	92.12222222222223	81.11111111111111
413303550	1441065773	31.09346299999999	122.50688700000002	10.3	92.0	81.0
413303550	1441065774	31.0934594317748	122.50694501322734	10.3	91.94444444444444	81.0
413303550	1441065775	31.093455561472787	122.50700294163958	10.3	91.88888888888889	81.0
413303550	1441065776	31.093451484198912	122.50706089159718	10.3	91.83333333333334	81.0
413303550	1441065777	31.09344729505795	122.50711896946059	10.3	91.77777777777779	81.0
413303550	1441065778	31.09344308915446	122.50717728159061	10.3	91.72222222222221	81.0
413303550	1441065779	31.093438961592827	122.50723593434826	10.3	91.66666666666666	81.0
413303550	1441065780	31.093435007477243	122.50729503409471	10.3	91.6111111111111	81.0
413303550	1441065781	31.093431321911716	122.5073546871914	10.3	91.55555555555556	81.0
413303550	1441065782	31.093428	122.507415	10.3	91.5	81.0
413303550	1441065783	31.093425112307866	122.50747603425326	10.3	91.47272727272727	81.0909090909091
413303550	1441065784	31.093422631249567	122.50753767316765	10.3	91.44545454545454	81.18181818181817
413303550	1441065785	31.093420504701765	122.50759975533038	10.3	91.41818181818181	81.27272727272728
413303550	1441065786	31.09341868054147	122.50766211932856	10.3	91.39090909090909	81.36363636363637
413303550	1441065787	31.093417106645937	122.50772460374922	10.3	91.36363636363636	81.45454545454545
413303550	1441065788	31.093415730892776	122.50778704717919	10.3	91.33636363636364	81.54545454545455
413303550	1441065789	31.093414501159888	122.50784928820521	10.3	91.30909090909091	81.63636363636363
413303550	1441065790	31.093413365325492	122.5079111654139	10.3	91.28181818181818	81.72727272727273
413303550	1441065791	31.093412271268114	122.50797251739174	10.3	91.25454545454545	81.81818181818183
413303550	1441065792	31.09341116686658	122.50803318272503	10.3	91.22727272727273	81.9090909090909
413303550	1441065793	31.09340999999999	122.508093	10.3	91.2	82.0
413303550	1441065794	31.093408730773636	122.50815185641788	10.3	91.21111111111112	81.88888888888889
413303550	1441065795	31.093407368196356	122.50820983364046	10.3	91.22222222222221	81.77777777777779
413303550	1441065796	31.093405933502712	122.50826706194466	10.3	91.23333333333333	81.66666666666667
413303550	1441065797	31.09340444792695	122.50832367160753	10.3	91.24444444444444	81.55555555555556
413303550	1441065798	31.093402932703135	122.50837979290607	10.3	91.25555555555556	81.44444444444444
413303550	1441065799	31.09340140906505	122.50843555611742	10.3	91.26666666666667	81.33333333333333
413303550	1441065800	31.093399898246304	122.50849109151874	10.3	91.27777777777777	81.22222222222221
413303550	1441065801	31.09339842148025	122.50854652938719	10.3	91.28888888888888	81.11111111111111
413303550	1441065802	31.093396999999996	122.50860200000001	10.3	91.3	81.0
413303550	1441065803	31.093395650466586	122.50865760839245	10.3	91.28181818181817	81.0
413303550	1441065804	31.093394371253346	122.50871335863152	10.3	91.26363636363637	81.0
413303550	1441065805	31.0933931561618	122.50876922954224	10.3	91.24545454545455	81.0
413303550	1441065806	31.093391998993454	122.50882519994957	10.3	91.22727272727272	81.0
413303550	1441065807	31.09339089354985	122.50888124867842	10.3	91.2090909090909	81.0
413303550	1441065808	31.093389833632596	122.5089373545538	10.3	91.19090909090909	81.0
413303550	1441065809	31.093388813043337	122.50899349640056	10.3	91.17272727272727	81.0
413303550	1441065810	31.09338782558372	122.50904965304369	10.3	91.15454545454544	81.0
413303550	1441065811	31.09338686505546	122.50910580330805	10.3	91.13636363636363	81.0
413303550	1441065812	31.09338592526029	122.50916192601852	10.3	91.11818181818181	81.0
413303550	1441065813	31.093384999999994	122.509218	10.3	91.1	81.0
413303550	1441065814	31.09338408589319	122.50927401067612	10.31	91.08	81.0
413303550	1441065815	31.09338319082566	122.50932996986577	10.32	91.06	81.0
413303550	1441065816	31.09338232549996	122.50938589598665	10.33	91.03999999999999	81.0
413303550	1441065817	31.09338150061863	122.50944180745651	10.34	91.02	81.0
413303550	1441065818	31.093380726884185	122.50949772269307	10.350000000000001	91.0	81.0
413303550	1441065819	31.09338001499904	122.50955366011415	10.360000000000001	90.98	81.0
413303550	1441065820	31.093379375665666	122.50960963813755	10.370000000000001	90.96000000000001	81.0
413303550	1441065821	31.09337881958646	122.50966567518108	10.38	90.94	81.0
413303550	1441065822	31.0933783574638	122.50972178966259	10.39	90.92	81.0
413303550	1441065823	31.093377999999998	122.509778	10.4	90.9	81.0
413303550	1441065824	31.093377752361274	122.50983431718382	10.4	90.86000000000001	81.0
413303550	1441065825	31.093377597569305	122.50989072249509	10.4	90.82000000000001	81.0
413303550	1441065826	31.0933775131097	122.5099471897875	10.4	90.78	81.0
413303550	1441065827	31.09337747646814	122.5100036929146	10.4	90.74000000000001	81.0
413303550	1441065828	31.093377465130317	122.51006020572993	10.4	90.7	81.0
413303550	1441065829	31.09337745658195	122.51011670208698	10.4	90.66000000000001	81.0
413303550	1441065830	31.093377428308887	122.51017315583917	10.4	90.62000000000002	81.0
413303550	1441065831	31.09337735779694	122.51022954083986	10.4	90.58	81.0
413303550	1441065832	31.093377222531995	122.51028583094238	10.4	90.54	81.0
413303550	1441065833	31.093376999999993	122.510342	10.4	90.5	81.0
413303550	1441065834	31.093376675429898	122.51039803591216	10.38888888888889	90.45555555555555	81.0
413303550	1441065835	31.093376265022616	122.51045398276331	10.377777777777778	90.41111111111111	81.0
413303550	1441065836	31.093375792722007	122.5105098986841	10.366666666666667	90.36666666666666	81.0
413303550	1441065837	31.09337528247178	122.51056584180543	10.355555555555556	90.32222222222222	81.0
413303550	1441065838	31.093374758215575	122.51062187025803	10.344444444444445	90.27777777777777	81.0
413303550	1441065839	31.093374243896907	122.5106780421728	10.333333333333334	90.23333333333333	81.0
413303550	1441065840	31.093373763459223	122.51073441568073	10.322222222222223	90.18888888888888	81.0
413303550	1441065841	31.093373340845865	122.51079104891276	10.311111111111112	90.14444444444445	81.0
413303550	1441065842	31.093372999999996	122.51084800000001	10.3	90.1	81.0
413303550	1441065843	31.093372758482204	122.51090529321488	10.30909090909091	90.09090909090908	81.0
413303550	1441065844	31.09337260832275	122.5109628173952	10.318181818181818	90.08181818181818	81.0
413303550	1441065845	31.093372535169493	122.51102042752004	10.327272727272728	90.07272727272728	81.0
413303550	1441065846	31.093372524670617	122.51107797856844	10.336363636363638	90.06363636363636	81.0
413303550	1441065847	31.093372562474542	122.51113532551943	10.345454545454546	90.05454545454545	81.0
413303550	1441065848	31.093372634229937	122.51119232335202	10.354545454545455	90.04545454545455	81.0
413303550	1441065849	31.09337272558571	122.5112488270451	10.363636363636363	90.03636363636363	81.0
413303550	1441065850	31.09337282219109	122.5113046915776	10.372727272727273	90.02727272727272	81.0
413303550	1441065851	31.09337290969545	122.51135977192837	10.381818181818183	90.01818181818182	81.0
413303550	1441065852	31.093372973748455	122.51141392307623	10.39090909090909	90.00909090909092	81.0
413303550	1441065853	31.093372999999993	122.51146699999998	10.4	90.0	81.0
413303550	1441065854	31.093372979357518	122.51151891882554	10.4	90.01111111111112	81.0
413303550	1441065855	31.093372923757848	122.51156984026734	10.4	90.02222222222223	81.0
413303550	1441065856	31.09337285039488	122.51161998618709	10.4	90.03333333333333	81.0
413303550	1441065857	31.093372776462115	122.51166957844643	10.4	90.04444444444444	81.0
413303550	1441065858	31.093372719152708	122.51171883890719	10.4	90.05555555555556	81.0
413303550	1441065859	31.093372695659507	122.51176798943105	10.4	90.06666666666666	81.0
413303550	1441065860	31.093372723174937	122.5118172518799	10.4	90.07777777777777	81.0
413303550	1441065861	31.09337281889117	122.5118668481156	10.4	90.08888888888887	81.0
413303550	1441065862	31.093372999999993	122.51191700000001	10.4	90.1	81.0
413303550	1441065863	31.09337327727306	122.5119679017497	10.4	90.1	81.0
413303550	1441065864	31.093373635802585	122.51201963699954	10.4	90.1	81.0
413303550	1441065865	31.093374054260874	122.51207226173901	10.4	90.1	81.0
413303550	1441065866	31.093374511320093	122.51212583195748	10.4	90.1	81.0
413303550	1441065867	31.093374985652346	122.51218040364432	10.4	90.1	81.0
413303550	1441065868	31.093375455929568	122.51223603278889	10.4	90.1	81.0
413303550	1441065869	31.09337590082361	122.51229277538044	10.4	90.1	81.0
413303550	1441065870	31.093376299006163	122.51235068740816	10.4	90.1	81.0
413303550	1441065871	31.09337662914882	122.51240982486128	10.4	90.1	81.0
413303550	1441065872	31.093376869922984	122.51247024372887	10.4	90.1	81.0
413303550	1441065873	31.093377	122.512532	10.4	90.1	81.0
413303550	1441065874	31.093377003530602	122.5125950692262	10.4	90.08999999999999	81.0
413303550	1441065875	31.093376886584277	122.51265910520898	10.4	90.08	81.0
413303550	1441065876	31.09337666071083	122.51272368131241	10.4	90.07	81.0
413303550	1441065877	31.093376337460953	122.51278837090058	10.4	90.06	81.0
413303550	1441065878	31.093375928386152	122.51285274733755	10.4	90.05	81.0
413303550	1441065879	31.09337544503882	122.51291638398745	10.4	90.03999999999999	81.0
413303550	1441065880	31.09337489897214	122.51297885421442	10.4	90.03	81.0
413303550	1441065881	31.093374301740145	122.51303973138272	10.4	90.02	81.0
413303550	1441065882	31.09337366489762	122.51309858885647	10.4	90.01	81.0
413303550	1441065883	31.093372999999993	122.513155	10.4	90.0	81.0
413303550	1441065884	31.09337231769805	122.5132087162015	10.4	90.0	81.0
413303550	1441065885	31.093371625021256	122.51326020094506	10.4	90.0	81.0
413303550	1441065886	31.09337092809271	122.51331009573863	10.4	90.0	81.0
413303550	1441065887	31.093370233034474	122.51335904209026	10.4	90.0	81.0
413303550	1441065888	31.093369545967587	122.51340768150793	10.4	90.0	81.0
413303550	1441065889	31.093368873012118	122.51345665549971	10.4	90.0	81.0
413303550	1441065890	31.093368220287154	122.5135066055736	10.4	90.0	81.0
413303550	1441065891	31.093367593910777	122.51355817323767	10.4	90.0	81.0
413303550	1441065892	31.093367	122.513612	10.4	90.0	81.0
413303550	1441065893	31.093366443478526	122.51366854971882	10.4	89.99	81.0
413303550	1441065894	31.093365924501153	122.51372757565319	10.4	89.98	81.0
413303550	1441065895	31.09336544203095	122.51378865341239	10.4	89.97	81.0
413303550	1441065896	31.093364995031763	122.5138513586057	10.4	89.96000000000001	81.0
413303550	1441065897	31.09336458246811	122.51391526684237	10.4	89.95	81.0
413303550	1441065898	31.093364203305356	122.51397995373168	10.4	89.94	81.0
413303550	1441065899	31.093363856509708	122.51404499488285	10.4	89.93	81.0
413303550	1441065900	31.093363541048205	122.51410996590512	10.4	89.92	81.0
413303550	1441065901	31.09336325588871	122.51417444240778	10.4	89.91000000000001	81.0
413303550	1441065902	31.093363000000004	122.514238	10.4	89.9	81.0
413303550	1441065903	31.09336277098238	122.51430029535065	10.40909090909091	89.92727272727274	81.0909090909091
413303550	1441065904	31.09336256095982	122.51436130936702	10.418181818181818	89.95454545454545	81.18181818181817
413303550	1441065905	31.093362360686903	122.51442110401595	10.427272727272728	89.98181818181818	81.27272727272728
413303550	1441065906	31.093362160918147	122.51447974126437	10.436363636363637	90.00909090909092	81.36363636363637
413303550	1441065907	31.093361952407857	122.51453728307905	10.445454545454545	90.03636363636365	81.45454545454545
413303550	1441065908	31.09336172591026	122.51459379142686	10.454545454545455	90.06363636363636	81.54545454545455
413303550	1441065909	31.093361472179378	122.51464932827459	10.463636363636363	90.0909090909091	81.63636363636363
413303550	1441065910	31.093361181969172	122.51470395558901	10.472727272727273	90.11818181818181	81.72727272727273
413303550	1441065911	31.093360846033438	122.51475773533689	10.481818181818182	90.14545454545454	81.81818181818183
413303550	1441065912	31.09336045512587	122.51481072948498	10.49090909090909	90.17272727272727	81.9090909090909
413303550	1441065913	31.093360000000004	122.514863	10.5	90.2	82.0
413303550	1441065914	31.093359473482984	122.51491462106316	10.5	90.24444444444444	81.88888888888889
413303550	1441065915	31.093358876696403	122.5149657157134	10.5	90.28888888888889	81.77777777777779
413303550	1441065916	31.09335821283531	122.51501641920433	10.5	90.33333333333333	81.66666666666667
413303550	1441065917	31.09335748509454	122.51506686678938	10.5	90.37777777777778	81.55555555555556
413303550	1441065918	31.093356696668735	122.51511719372208	10.5	90.42222222222222	81.44444444444444
413303550	1441065919	31.093355850752275	122.515167535256	10.5	90.46666666666667	81.33333333333333
413303550	1441065920	31.093354950539382	122.51521802664459	10.5	90.5111111111111	81.22222222222221
413303550	1441065921	31.093353999224025	122.51526880314141	10.5	90.55555555555556	81.11111111111111
413303550	1441065922	31.093352999999993	122.51532	10.5	90.6	81.0
413303550	1441065923	31.093351958495266	122.51537175127791	10.5	90.60909090909091	81.0
413303550	1441065924	31.09335089007541	122.5154241862488	10.5	90.61818181818182	81.0
413303550	1441065925	31.093349812540197	122.5154774329903	10.5	90.62727272727274	81.0
413303550	1441065926	31.093348743689166	122.51553161958014	10.5	90.63636363636364	81.0
413303550	1441065927	31.093347701321655	122.5155868740961	10.5	90.64545454545456	81.0
413303550	1441065928	31.09334670323675	122.51564332461597	10.5	90.65454545454546	81.0
413303550	1441065929	31.093345767233224	122.5157010992176	10.5	90.66363636363636	81.0
413303550	1441065930	31.093344911109682	122.51576032597883	10.5	90.67272727272727	81.0
413303550	1441065931	31.093344152664358	122.51582113297765	10.5	90.68181818181819	81.0
413303550	1441065932	31.09334350969524	122.51588364829202	10.5	90.6909090909091	81.0
413303550	1441065933	31.093343	122.515948	10.5	90.7	81.0
413303550	1441065934	31.093342637227135	122.51601422248379	10.5	90.62000000000002	81.0
413303550	1441065935	31.09334241842998	122.51608197534196	10.5	90.54	81.0
413303550	1441065936	31.09334233651379	122.51615082447724	10.5	90.46000000000001	81.0
413303550	1441065937	31.09334238438469	122.5162203357922	10.5	90.38	81.0
413303550	1441065938	31.09334255494976	122.5162900751895	10.5	90.30000000000001	81.0
413303550	1441065939	31.093342841117	122.51635960857173	10.5	90.22000000000001	81.0
413303550	1441065940	31.093343235795356	122.51642850184139	10.5	90.14	81.0
413303550	1441065941	31.093343731894656	122.51649632090104	10.5	90.06	81.0
413303550	1441065942	31.093344322325684	122.5165626316531	10.5	89.98	81.0
413303550	1441065943	31.093345000000006	122.51662700000001	10.5	89.9	81.0
413303550	1441065944	31.09334575644016	122.51668910331192	10.5	89.85000000000001	81.0
413303550	1441065945	31.093346577609555	122.51674906483039	10.5	89.80000000000001	81.0
413303550	1441065946	31.093347448081325	122.51680711926475	10.5	89.75	81.0
413303550	1441065947	31.09334835242804	122.51686350132432	10.5	89.7	81.0
413303550	1441065948	31.093349275221804	122.51691844571836	10.5	89.65	81.0
413303550	1441065949	31.093350201034315	122.51697218715617	10.5	89.6	81.0
413303550	1441065950	31.09335111443677	122.51702496034699	10.5	89.55	81.0
413303550	1441065951	31.093352000000003	122.517077	10.5	89.5	81.0
413303550	1441065952	31.09335284568227	122.51712852117794	10.5	89.48181818181818	81.0
413303550	1441065953	31.09335365299288	122.51717966035733	10.5	89.46363636363637	81.0
413303550	1441065954	31.093354426828814	122.51723053436822	10.5	89.44545454545455	81.0
413303550	1441065955	31.09335517208681	122.51728126004065	10.5	89.42727272727274	81.0
413303550	1441065956	31.093355893663446	122.51733195420475	10.5	89.4090909090909	81.0
413303550	1441065957	31.093356596455127	122.51738273369055	10.5	89.3909090909091	81.0
413303550	1441065958	31.093357285358053	122.51743371532821	10.5	89.37272727272727	81.0
413303550	1441065959	31.093357965268268	122.51748501594783	10.5	89.35454545454546	81.0
413303550	1441065960	31.093358641081597	122.51753675237956	10.5	89.33636363636363	81.0
413303550	1441065961	31.093359317693693	122.51758904145356	10.5	89.31818181818183	81.0
413303550	1441065962	31.09336000000001	122.517642	10.5	89.30000000000001	81.0
413303550	1441065963	31.093360691682584	122.51769571574	10.5	89.30000000000001	81.0
413303550	1441065964	31.093361391570504	122.51775015995828	10.5	89.30000000000001	81.0
413303550	1441065965	31.09336209727975	122.51780527483052	10.5	89.30000000000001	81.0
413303550	1441065966	31.09336280642634	122.51786100253233	10.5	89.30000000000001	81.0
413303550	1441065967	31.093363516626404	122.51791728523942	10.5	89.30000000000001	81.0
413303550	1441065968	31.093364225496156	122.51797406512735	10.5	89.30000000000001	81.0
413303550	1441065969	31.093364930651934	122.51803128437176	10.5	89.30000000000001	81.0
413303550	1441065970	31.093365629710146	122.51808888514827	10.5	89.30000000000001	81.0
413303550	1441065971	31.09336632028729	122.5181468096325	10.5	89.30000000000001	81.0
413303550	1441065972	31.093367000000004	122.518205	10.5	89.30000000000001	81.0
413303550	1441065973	31.0933676657896	122.51826337962049	10.5	89.31	81.1
413303550	1441065974	31.09336831189604	122.51832179664021	10.5	89.32000000000001	81.2
413303550	1441065975	31.09336893188418	122.51838008039941	10.5	89.33	81.30000000000001
413303550	1441065976	31.093369519319175	122.5184380602384	10.5	89.34	81.4
413303550	1441065977	31.093370067766507	122.5184955654974	10.5	89.35000000000001	81.5
413303550	1441065978	31.093370570791922	122.51855242551665	10.5	89.36000000000001	81.6
413303550	1441065979	31.093371021961516	122.51860846963636	10.5	89.37000000000002	81.7
413303550	1441065980	31.093371414841606	122.51866352719671	10.5	89.38000000000001	81.8
413303550	1441065981	31.0933717429988	122.51871742753788	10.5	89.39000000000001	81.89999999999999
413303550	1441065982	31.093372	122.51877	10.5	89.4	82.0
413303550	1441065983	31.093372180696587	122.51882116795154	10.5	89.44545454545455	82.0
413303550	1441065984	31.093372285077116	122.518871230874	10.5	89.49090909090911	82.0
413303550	1441065985	31.09337231441385	122.51892058227726	10.5	89.53636363636365	82.0
413303550	1441065986	31.093372269978452	122.51896961567122	10.5	89.58181818181819	82.0
413303550	1441065987	31.093372153041923	122.51901872456577	10.5	89.62727272727273	82.0
413303550	1441065988	31.093371964874716	122.51906830247081	10.5	89.67272727272729	82.0
413303550	1441065989	31.09337170674668	122.51911874289624	10.5	89.71818181818183	82.0
413303550	1441065990	31.09337137992701	122.51917043935194	10.5	89.76363636363637	82.0
413303550	1441065991	31.093370985684242	122.51922378534788	10.5	89.80909090909091	82.0
413303550	1441065992	31.09337052528621	122.51927917439392	10.5	89.85454545454546	82.0
413303550	1441065993	31.093369999999986	122.519337	10.5	89.9	82.0
413303550	1441065994	31.093369412634658	122.51939748683694	10.51	89.96000000000001	81.89999999999999
413303550	1441065995	31.09336877217026	122.51946018421944	10.52	90.02000000000001	81.8
413303550	1441065996	31.09336808913064	122.51952447262313	10.53	90.08000000000001	81.7
413303550	1441065997	31.09336737404076	122.51958973252364	10.54	90.14	81.6
413303550	1441065998	31.093366637426815	122.51965534439664	10.55	90.20000000000002	81.5
413303550	1441065999	31.093365889816276	122.51972068871784	10.56	90.26	81.4
413303550	1441066000	31.09336514173781	122.51978514596301	10.57	90.32000000000001	81.30000000000001
413303550	1441066001	31.093364403721374	122.51984809660787	10.58	90.38	81.2
413303550	1441066002	31.093363686298044	122.51990892112826	10.59	90.44000000000001	81.1
413303550	1441066003	31.093363000000004	122.51996699999998	10.6	90.5	81.0
413303550	1441066004	31.093362355412953	122.52002193189621	10.6	90.4888888888889	81.0
413303550	1441066005	31.093361763332794	122.5200741882792	10.6	90.47777777777779	81.0
413303550	1441066006	31.093361234606906	122.5201244588086	10.6	90.46666666666667	81.0
413303550	1441066007	31.093360780081426	122.52017343314402	10.6	90.45555555555556	81.0
413303550	1441066008	31.093360410601395	122.52022180094511	10.6	90.44444444444446	81.0
413303550	1441066009	31.093360137010837	122.52027025187155	10.6	90.43333333333335	81.0
413303550	1441066010	31.09335997015266	122.52031947558302	10.6	90.42222222222223	81.0
413303550	1441066011	31.093359920868803	122.52037016173925	10.6	90.41111111111113	81.0
413303550	1441066012	31.093359999999997	122.52042300000001	10.6	90.40000000000002	81.0
413303550	1441066013	31.093360215045422	122.52047850083468	10.59090909090909	90.32727272727274	81.0
413303550	1441066014	31.09336056014187	122.52053645795097	10.581818181818182	90.25454545454546	81.0
413303550	1441066015	31.093361026086193	122.52059648586606	10.572727272727272	90.18181818181819	81.0
413303550	1441066016	31.093361603675756	122.52065819909717	10.563636363636363	90.10909090909092	81.0
413303550	1441066017	31.093362283708657	122.52072121216143	10.554545454545455	90.03636363636365	81.0
413303550	1441066018	31.09336305698366	122.52078513957603	10.545454545454545	89.96363636363637	81.0
413303550	1441066019	31.093363914300284	122.520849595858	10.536363636363637	89.89090909090909	81.0
413303550	1441066020	31.093364846458798	122.52091419552441	10.527272727272727	89.81818181818183	81.0
413303550	1441066021	31.09336584426027	122.52097855309226	10.518181818181818	89.74545454545455	81.0
413303550	1441066022	31.09336689850647	122.52104228307851	10.50909090909091	89.67272727272727	81.0
413303550	1441066023	31.093368	122.521105	10.5	89.6	81.0
413303550	1441066024	31.09336913745617	122.52116639346326	10.5	89.57777777777778	81.0
413303550	1441066025	31.09337029123879	122.52122645343333	10.5	89.55555555555556	81.0
413303550	1441066026	31.093371439623585	122.52128524496487	10.5	89.53333333333335	81.0
413303550	1441066027	31.09337256088613	122.52134283311248	10.5	89.51111111111112	81.0
413303550	1441066028	31.093373633301855	122.52139928293077	10.5	89.4888888888889	81.0
413303550	1441066029	31.09337463514602	122.52145465947419	10.5	89.46666666666667	81.0
413303550	1441066030	31.093375544693785	122.52150902779724	10.5	89.44444444444446	81.0
413303550	1441066031	31.093376340220157	122.5215624529544	10.5	89.42222222222223	81.0
413303550	1441066032	31.093377	122.52161500000001	10.5	89.4	81.0
413303550	1441066033	31.093377508956	122.52166675550218	10.5	89.42000000000002	81.0
413303550	1441066034	31.093377878602467	122.52171789208377	10.5	89.44000000000001	81.0
413303550	1441066035	31.09337812710134	122.52176860388141	10.5	89.46000000000001	81.0
413303550	1441066036	31.09337827261427	122.52181908503175	10.5	89.48	81.0
413303550	1441066037	31.09337833330258	122.52186952967153	10.5	89.5	81.0
413303550	1441066038	31.093378327327297	122.52192013193749	10.5	89.52000000000001	81.0
413303550	1441066039	31.093378272849137	122.52197108596647	10.5	89.54	81.0
413303550	1441066040	31.093378188028527	122.52202258589529	10.5	89.56	81.0
413303550	1441066041	31.09337809102556	122.52207482586081	10.5	89.58	81.0
413303550	1441066042	31.093377999999998	122.52212800000001	10.5	89.6	81.0
413303550	1441066043	31.09337792966511	122.5221822475331	10.5	89.62727272727273	81.0
413303550	1441066044	31.093377880949113	122.52223748801342	10.5	89.65454545454546	81.0
413303550	1441066045	31.09337785133429	122.5222935860776	10.5	89.68181818181819	81.0
413303550	1441066046	31.093377838303073	122.52235040636221	10.5	89.70909090909092	81.0
413303550	1441066047	31.09337783933813	122.52240781350389	10.5	89.73636363636363	81.0
413303550	1441066048	31.09337785192239	122.5224656721392	10.5	89.76363636363637	81.0
413303550	1441066049	31.093377873538977	122.5225238469047	10.5	89.79090909090908	81.0
413303550	1441066050	31.093377901671268	122.52258220243701	10.5	89.81818181818183	81.0
413303550	1441066051	31.093377933802916	122.52264060337262	10.5	89.84545454545456	81.0
413303550	1441066052	31.093377967417787	122.5226989143481	10.5	89.87272727272727	81.0
413303550	1441066053	31.093377999999998	122.522757	10.5	89.9	81.0
413303550	1441066054	31.093378029264798	122.52281475610843	10.511111111111111	89.9	81.0
413303550	1441066055	31.09337805385107	122.52287220302777	10.522222222222222	89.9	81.0
413303550	1441066056	31.09337807262851	122.52292939225605	10.533333333333333	89.9	81.0
413303550	1441066057	31.093378084466753	122.52298637529121	10.544444444444444	89.9	81.0
413303550	1441066058	31.093378088235326	122.52304320363126	10.555555555555555	89.9	81.0
413303550	1441066059	31.09337808280363	122.52309992877419	10.566666666666666	89.9	81.0
413303550	1441066060	31.093378067041026	122.52315660221798	10.577777777777778	89.9	81.0
413303550	1441066061	31.09337803981676	122.52321327546058	10.588888888888889	89.9	81.0
413303550	1441066062	31.093377999999998	122.52327	10.6	89.9	81.0
413303550	1441066063	31.09337794779936	122.52332681793791	10.59	89.88000000000001	81.0
413303550	1441066064	31.0933778887817	122.52338373379094	10.58	89.86000000000001	81.0
413303550	1441066065	31.093377829853438	122.52344074267937	10.57	89.84	81.0
413303550	1441066066	31.093377777921	122.52349783972353	10.56	89.82000000000001	81.0
413303550	1441066067	31.09337773989084	122.5235550200438	10.55	89.80000000000001	81.0
413303550	1441066068	31.093377722669395	122.52361227876052	10.54	89.78	81.0
413303550	1441066069	31.09337773316312	122.52366961099409	10.53	89.76	81.0
413303550	1441066070	31.093377778278487	122.52372701186493	10.52	89.74000000000001	81.0
413303550	1441066071	31.093377864921937	122.52378447649342	10.51	89.72	81.0
413303550	1441066072	31.093377999999998	122.52384200000002	10.5	89.7	81.0
413303550	1441066073	31.09337818842226	122.5238995720589	10.5	89.69090909090909	81.0
413303550	1441066074	31.093378427110892	122.52395716055925	10.5	89.68181818181819	81.0
413303550	1441066075	31.093378710991228	122.52401472794394	10.5	89.67272727272727	81.0
413303550	1441066076	31.09337903498872	122.52407223665581	10.5	89.66363636363636	81.0
413303550	1441066077	31.09337939402882	122.5241296491378	10.5	89.65454545454546	81.0
413303550	1441066078	31.093379783037093	122.52418692783273	10.5	89.64545454545456	81.0
413303550	1441066079	31.09338019693915	122.52424403518343	10.5	89.63636363636364	81.0
413303550	1441066080	31.093380630660707	122.52430093363269	10.5	89.62727272727273	81.0
413303550	1441066081	31.09338107912747	122.52435758562333	10.5	89.61818181818182	81.0
413303550	1441066082	31.093381537265266	122.52441395359818	10.5	89.60909090909091	81.0
413303550	1441066083	31.093381999999995	122.52447000000001	10.5	89.6	81.0
413303550	1441066084	31.093382463493793	122.52452572275664	10.5	89.58	81.0
413303550	1441066085	31.093382928853668	122.52458126173627	10.5	89.56	81.0
413303550	1441066086	31.093383398422564	122.52463679229223	10.5	89.54	81.0
413303550	1441066087	31.093383874543093	122.5246924897778	10.5	89.52000000000001	81.0
413303550	1441066088	31.093384359557625	122.5247485295463	10.5	89.5	81.0
413303550	1441066089	31.093384855808175	122.52480508695108	10.5	89.48	81.0
413303550	1441066090	31.09338536563645	122.52486233734545	10.5	89.46000000000001	81.0
413303550	1441066091	31.093385891383864	122.52492045608284	10.5	89.44000000000001	81.0
413303550	1441066092	31.093386435391473	122.52497961851654	10.5	89.42000000000002	81.0
413303550	1441066093	31.093386999999996	122.52504000000002	10.5	89.4	81.0
413303550	1441066094	31.093387587008245	122.52510169464674	10.5	89.3777777777778	81.0
413303550	1441066095	31.093388196048778	122.52516447161051	10.5	89.35555555555555	81.0
413303550	1441066096	31.093388826213115	122.52522801880524	10.5	89.33333333333334	81.0
413303550	1441066097	31.093389476593362	122.52529202414483	10.5	89.31111111111112	81.0
413303550	1441066098	31.093390146282243	122.52535617554312	10.5	89.28888888888889	81.0
413303550	1441066099	31.093390834373064	122.52542016091398	10.5	89.26666666666667	81.0
413303550	1441066100	31.093391539959843	122.52548366817122	10.5	89.24444444444445	81.0
413303550	1441066101	31.093392262137098	122.52554638522864	10.5	89.22222222222221	81.0
413303550	1441066102	31.093393	122.525608	10.5	89.2	81.0
413303550	1441066103	31.093393752724694	122.52566828548179	10.50909090909091	89.19090909090909	81.0
413303550	1441066104	31.0933945198091	122.52572735500115	10.518181818181818	89.18181818181817	81.0
413303550	1441066105	31.093395300831176	122.52578540696798	10.527272727272727	89.17272727272727	81.0
413303550	1441066106	31.09339609536852	122.52584263979219	10.536363636363637	89.16363636363636	81.0
413303550	1441066107	31.093396902998364	122.52589925188363	10.545454545454545	89.15454545454544	81.0
413303550	1441066108	31.093397723297578	122.52595544165223	10.554545454545455	89.14545454545454	81.0
413303550	1441066109	31.09339855584268	122.5260114075079	10.563636363636363	89.13636363636364	81.0
413303550	1441066110	31.09339940020982	122.52606734786056	10.572727272727272	89.12727272727273	81.0
413303550	1441066111	31.09340025597482	122.52612346112018	10.581818181818182	89.11818181818181	81.0
413303550	1441066112	31.09340112271318	122.52617994569665	10.59090909090909	89.10909090909091	81.0
413303550	1441066113	31.093402000000005	122.526237	10.6	89.1	81.0
413303550	1441066114	31.093402886998277	122.52629474169382	10.6	89.1	81.0
413303550	1441066115	31.093403781223785	122.5263529654564	10.6	89.1	81.0
413303550	1441066116	31.093404679780924	122.52641138521969	10.6	89.1	81.0
413303550	1441066117	31.093405579774632	122.5264697149156	10.6	89.1	81.0
413303550	1441066118	31.093406478310342	122.52652766847608	10.6	89.1	81.0
413303550	1441066119	31.09340737249405	122.5265849598329	10.6	89.1	81.0
413303550	1441066120	31.093408259432174	122.52664130291798	10.6	89.1	81.0
413303550	1441066121	31.093409136231692	122.52669641166307	10.6	89.1	81.0
413303550	1441066122	31.09341	122.52675	10.6	89.1	81.0
413303550	1441066123	31.093410848560453	122.52680190553464	10.6	89.10999999999999	81.1
413303550	1441066124	31.093411682598592	122.52685246056913	10.6	89.11999999999999	81.2
413303550	1441066125	31.093412503514852	122.52690212107977	10.6	89.13	81.30000000000001
413303550	1441066126	31.0934133127089	122.52695134304287	10.6	89.13999999999999	81.4
413303550	1441066127	31.09341411157973	122.52700058243475	10.6	89.15	81.5
413303550	1441066128	31.093414901525616	122.5270502952318	10.6	89.16	81.6
413303550	1441066129	31.093415683944123	122.52710093741042	10.6	89.17	81.7
413303550	1441066130	31.09341646023213	122.52715296494704	10.6	89.18	81.8
413303550	1441066131	31.09341723178565	122.52720683381807	10.6	89.19	81.89999999999999
413303550	1441066132	31.093417999999993	122.527263	10.6	89.2	82.0
413303550	1441066133	31.09341876504549	122.5273217617986	10.60909090909091	89.23636363636363	81.9090909090909
413303550	1441066134	31.093419522196402	122.52738278683657	10.618181818181817	89.27272727272727	81.81818181818183
413303550	1441066135	31.09342026550359	122.52744558506582	10.627272727272727	89.3090909090909	81.72727272727273
413303550	1441066136	31.093420989018828	122.52750966643819	10.636363636363637	89.34545454545454	81.63636363636363
413303550	1441066137	31.093421686794827	122.52757454090552	10.645454545454545	89.38181818181818	81.54545454545455
413303550	1441066138	31.093422352885234	122.52763971841958	10.654545454545454	89.41818181818182	81.45454545454545
413303550	1441066139	31.093422981344695	122.52770470893212	10.663636363636362	89.45454545454545	81.36363636363637
413303550	1441066140	31.09342356622885	122.52776902239479	10.672727272727272	89.4909090909091	81.27272727272728
413303550	1441066141	31.093424101594273	122.52783216875928	10.681818181818182	89.52727272727273	81.18181818181817
413303550	1441066142	31.093424581498518	122.52789365797715	10.69090909090909	89.56363636363636	81.0909090909091
413303550	1441066143	31.093425	122.52795300000001	10.7	89.6	81.0
413303550	1441066144	31.093425354657246	122.52800985926555	10.7	89.62	81.0
413303550	1441066145	31.093425657026327	122.52806451815601	10.7	89.64	81.0
413303550	1441066146	31.093425922161817	122.52811741353983	10.7	89.66	81.0
413303550	1441066147	31.09342616511756	122.52816898228551	10.7	89.67999999999999	81.0
413303550	1441066148	31.093426400946615	122.52821966126156	10.7	89.69999999999999	81.0
413303550	1441066149	31.093426644701346	122.5282698873366	10.7	89.72	81.0
413303550	1441066150	31.09342691143341	122.52832009737928	10.7	89.74000000000001	81.0
413303550	1441066151	31.093427216193792	122.52837072825825	10.7	89.76	81.0
413303550	1441066152	31.093427574032802	122.52842221684223	10.7	89.78	81.0
413303550	1441066153	31.093428	122.52847500000001	10.7	89.8	81.0
413303550	1441066154	31.093428505875988	122.52852940158589	10.7	89.75555555555556	81.0
413303550	1441066155	31.093429090367927	122.52858529339606	10.7	89.71111111111111	81.0
413303550	1441066156	31.09342974891498	122.52864243421209	10.7	89.66666666666667	81.0
413303550	1441066157	31.09343047695675	122.52870058281559	10.7	89.62222222222223	81.0
413303550	1441066158	31.093431269933166	122.52875949798816	10.7	89.57777777777778	81.0
413303550	1441066159	31.093432123284657	122.52881893851138	10.7	89.53333333333335	81.0
413303550	1441066160	31.09343303245202	122.52887866316675	10.7	89.48888888888891	81.0
413303550	1441066161	31.093433992876566	122.52893843073579	10.7	89.44444444444446	81.0
413303550	1441066162	31.093434999999996	122.52899799999999	10.7	89.4	81.0
413303550	1441066163	31.093436048620628	122.5290571791884	10.7	89.38181818181819	81.0
413303550	1441066164	31.093437130961682	122.52911597432033	10.7	89.36363636363637	81.0
413303550	1441066165	31.093438238602452	122.52917444086272	10.7	89.34545454545456	81.0
413303550	1441066166	31.093439363122112	122.52923263428242	10.7	89.32727272727274	81.0
413303550	1441066167	31.09344049609976	122.52929061004632	10.7	89.30909090909091	81.0
413303550	1441066168	31.093441629114402	122.52934842362124	10.7	89.2909090909091	81.0
413303550	1441066169	31.093442753744917	122.52940613047404	10.7	89.27272727272727	81.0
413303550	1441066170	31.09344386157009	122.52946378607152	10.7	89.25454545454545	81.0
413303550	1441066171	31.09344494416862	122.52952144588049	10.7	89.23636363636365	81.0
413303550	1441066172	31.093445993119094	122.52957916536772	10.7	89.21818181818182	81.0
413303550	1441066173	31.093446999999998	122.52963700000001	10.7	89.2	81.0
413303550	1441066174	31.09344795943605	122.52969499173895	10.71111111111111	89.18888888888888	81.0
413303550	1441066175	31.09344887823717	122.52975312852568	10.722222222222221	89.17777777777778	81.0
413303550	1441066176	31.093449766259646	122.52981138479623	10.733333333333333	89.16666666666666	81.0
413303550	1441066177	31.09345063335978	122.52986973498668	10.744444444444444	89.15555555555555	81.0
413303550	1441066178	31.093451489393953	122.52992815353302	10.755555555555556	89.14444444444445	81.0
413303550	1441066179	31.09345234421857	122.5299866148714	10.766666666666667	89.13333333333333	81.0
413303550	1441066180	31.093453207690096	122.53004509343793	10.777777777777779	89.1222222222222	81.0
413303550	1441066181	31.09345408966505	122.53010356366875	10.78888888888889	89.11111111111111	81.0
413303550	1441066182	31.09345499999999	122.53016200000002	10.8	89.1	81.0
413303550	1441066183	31.0934559457199	122.5302203829931	10.8	89.1	81.0
413303550	1441066184	31.093456922523416	122.53027871771025	10.8	89.1	81.0
413303550	1441066185	31.093457923277583	122.53033701533884	10.8	89.1	81.0
413303550	1441066186	31.093458940849374	122.53039528706633	10.8	89.1	81.0
413303550	1441066187	31.093459968105797	122.53045354408007	10.8	89.1	81.0
413303550	1441066188	31.093460997913787	122.53051179756747	10.8	89.1	81.0
413303550	1441066189	31.093462023140297	122.53057005871581	10.8	89.1	81.0
413303550	1441066190	31.093463036652224	122.53062833871249	10.8	89.1	81.0
413303550	1441066191	31.09346403131651	122.53068664874476	10.8	89.1	81.0
413303550	1441066192	31.093465	122.53074500000001	10.8	89.1	81.0
413303550	1441066193	31.093465937304952	122.53080340105976	10.8	89.1	81.0
413303550	1441066194	31.093466844775186	122.53086185008291	10.8	89.1	81.0
413303550	1441066195	31.09346772568993	122.5309203426226	10.8	89.1	81.0
413303550	1441066196	31.093468583328402	122.53097887423198	10.8	89.1	81.0
413303550	1441066197	31.09346942096982	122.53103744046427	10.8	89.1	81.0
413303550	1441066198	31.093470241893446	122.53109603687265	10.8	89.1	81.0
413303550	1441066199	31.093471049378536	122.53115465901028	10.8	89.1	81.0
413303550	1441066200	31.093471846704315	122.53121330243039	10.8	89.1	81.0
413303550	1441066201	31.093472637150075	122.53127196268622	10.8	89.1	81.0
413303550	1441066202	31.093473423995086	122.53133063533095	10.8	89.1	81.0
413303550	1441066203	31.093474210518632	122.53138931591779	10.8	89.1	81.0
413303550	1441066204	31.093475	122.53144800000001	10.8	89.1	81.0
413303550	1441066205	31.093475794649216	122.53150668645002	10.811111111111112	89.1222222222222	81.0
413303550	1441066206	31.09347659239909	122.53156538741699	10.822222222222223	89.14444444444445	81.0
413303550	1441066207	31.09347739011317	122.53162411836925	10.833333333333334	89.16666666666666	81.0
413303550	1441066208	31.093478184654955	122.53168289477514	10.844444444444445	89.18888888888888	81.0
413303550	1441066209	31.09347897288792	122.53174173210297	10.855555555555556	89.21111111111111	81.0
413303550	1441066210	31.093479751675503	122.53180064582108	10.866666666666667	89.23333333333333	81.0
413303550	1441066211	31.093480517881126	122.53185965139774	10.877777777777778	89.25555555555556	81.0
413303550	1441066212	31.093481268368166	122.53191876430127	10.88888888888889	89.27777777777779	81.0
413303550	1441066213	31.093481999999995	122.531978	10.9	89.30000000000001	81.0
413303550	1441066214	31.0934827107117	122.53203736134304	10.9	89.30000000000001	81.0
413303550	1441066215	31.093483402725518	122.53209680070314	10.9	89.30000000000001	81.0
413303550	1441066216	31.093484079335557	122.53215625783382	10.9	89.30000000000001	81.0
413303550	1441066217	31.09348474383603	122.5322156724886	10.9	89.30000000000001	81.0
413303550	1441066218	31.093485399521242	122.53227498442114	10.9	89.30000000000001	81.0
413303550	1441066219	31.09348604968565	122.53233413338496	10.9	89.30000000000001	81.0
413303550	1441066220	31.0934866976238	122.53239305913364	10.9	89.30000000000001	81.0
413303550	1441066221	31.09348734663032	122.53245170142081	10.9	89.30000000000001	81.0
413303550	1441066222	31.093487999999994	122.53251000000002	10.9	89.30000000000001	81.0
413303550	1441066223	31.093488662216878	122.53256793116192	10.9	89.28181818181818	81.0
413303550	1441066224	31.093489342521572	122.53262561734532	10.9	89.26363636363637	81.0
413303550	1441066225	31.09349005134368	122.53268321752616	10.9	89.24545454545455	81.0
413303550	1441066226	31.093490799112462	122.53274089068034	10.9	89.22727272727273	81.0
413303550	1441066227	31.09349159625694	122.53279879578388	10.9	89.2090909090909	81.0
413303550	1441066228	31.093492453205776	122.53285709181276	10.9	89.19090909090909	81.0
413303550	1441066229	31.093493380387446	122.532915937743	10.9	89.17272727272727	81.0
413303550	1441066230	31.09349438823003	122.53297549255069	10.9	89.15454545454544	81.0
413303550	1441066231	31.09349548716137	122.53303591521197	10.9	89.13636363636364	81.0
413303550	1441066232	31.09349668760897	122.533097364703	10.9	89.11818181818181	81.0
413303550	1441066233	31.093497999999997	122.53315999999998	10.9	89.1	81.0
413303550	1441066234	31.093499429864885	122.53322390969508	10.9	89.06666666666666	81.0
413303550	1441066235	31.093500963148237	122.53328890084403	10.9	89.03333333333332	81.0
413303550	1441066236	31.093502580898694	122.53335471011846	10.9	89.0	81.0
413303550	1441066237	31.093504264165382	122.53342107418987	10.9	88.96666666666667	81.0
413303550	1441066238	31.093505993998008	122.53348772972973	10.9	88.93333333333332	81.0
413303550	1441066239	31.09350775144674	122.53355441340943	10.9	88.89999999999999	81.0
413303550	1441066240	31.093509517562357	122.53362086190025	10.9	88.86666666666667	81.0
413303550	1441066241	31.09351127339618	122.53368681187338	10.9	88.83333333333333	81.0
413303550	1441066242	31.093512999999998	122.533752	10.9	88.8	81.0
413303550	1441066243	31.093514681936224	122.53381620590383	10.91	88.78	81.0
413303550	1441066244	31.09351631780775	122.53387938101919	10.92	88.76	81.0
413303550	1441066245	31.093517909727467	122.53394151973309	10.93	88.74	81.0
413303550	1441066246	31.093519459808373	122.53400261643255	10.94	88.72	81.0
413303550	1441066247	31.093520970163304	122.53406266550459	10.95	88.7	81.0
413303550	1441066248	31.09352244290523	122.53412166133627	10.96	88.67999999999999	81.0
413303550	1441066249	31.093523880147004	122.5341795983146	10.97	88.66	81.0
413303550	1441066250	31.09352528400148	122.53423647082661	10.98	88.64	81.0
413303550	1441066251	31.093526656581545	122.5342922732594	10.99	88.61999999999999	81.0
413303550	1441066252	31.093528	122.534347	11.0	88.6	81.0
413303550	1441066253	31.09352931659243	122.53440069417749	11.0	88.6	81.0
413303550	1441066254	31.093530609585162	122.53445359388895	11.0	88.6	81.0
413303550	1441066255	31.093531882426895	122.5345059859736	11.0	88.6	81.0
413303550	1441066256	31.09353313856577	122.53455815727054	11.0	88.6	81.0
413303550	1441066257	31.09353438144953	122.534610394619	11.0	88.6	81.0
413303550	1441066258	31.09353561452541	122.53466298485822	11.0	88.6	81.0
413303550	1441066259	31.093536841240194	122.53471621482744	11.0	88.6	81.0
413303550	1441066260	31.093538065040168	122.53477037136598	11.0	88.6	81.0
413303550	1441066261	31.093539289371137	122.53482574131316	11.0	88.6	81.0
413303550	1441066262	31.093540517678385	122.53488261150828	11.0	88.6	81.0
413303550	1441066263	31.093541753406644	122.53494126879077	11.0	88.6	81.0
413303550	1441066264	31.093543	122.53500200000002	11.0	88.6	81.0
413303550	1441066265	31.09354425777913	122.53506497231008	11.0	88.63333333333334	81.0
413303550	1441066266	31.093545514572842	122.53512987423333	11.0	88.66666666666667	81.0
413303550	1441066267	31.093546755087754	122.53519627461678	11.0	88.7	81.0
413303550	1441066268	31.093547964031288	122.53526374230722	11.0	88.73333333333333	81.0
413303550	1441066269	31.093549126111714	122.53533184615151	11.0	88.76666666666667	81.0
413303550	1441066270	31.09355022603826	122.53540015499634	11.0	88.8	81.0
413303550	1441066271	31.093551248521006	122.53546823768832	11.0	88.83333333333333	81.0
413303550	1441066272	31.09355217827094	122.53553566307407	11.0	88.86666666666667	81.0
413303550	1441066273	31.093553000000004	122.535602	11.0	88.9	81.0
413303550	1441066274	31.093553703891097	122.53566690522575	11.011111111111111	88.94444444444444	81.0
413303550	1441066275	31.093554302008357	122.53573038716345	11.022222222222222	88.9888888888889	81.0
413303550	1441066276	31.09355481188587	122.53579254213848	11.033333333333333	89.03333333333333	81.0
413303550	1441066277	31.09355525105756	122.53585346647628	11.044444444444444	89.07777777777778	81.0
413303550	1441066278	31.093555637057086	122.5359132565023	11.055555555555555	89.12222222222222	81.0
413303550	1441066279	31.093555987417933	122.53597200854206	11.066666666666666	89.16666666666667	81.0
413303550	1441066280	31.093556319673347	122.5360298189212	11.077777777777778	89.21111111111111	81.0
413303550	1441066281	31.093556651356412	122.53608678396529	11.088888888888889	89.25555555555556	81.0
413303550	1441066282	31.093556999999993	122.536143	11.1	89.30000000000001	81.0
413303550	1441066283	31.09355738088664	122.53619857131852	11.1	89.275	81.0
413303550	1441066284	31.093557800297912	122.53625363408378	11.1	89.25000000000001	81.0
413303550	1441066285	31.09355826226499	122.53630833242617	11.1	89.225	81.0
413303550	1441066286	31.09355877081879	122.53636281047609	11.1	89.2	81.0
413303550	1441066287	31.093559329989986	122.53641721236394	11.1	89.175	81.0
413303550	1441066288	31.093559943808987	122.5364716822202	11.1	89.15	81.0
413303550	1441066289	31.093560616305982	122.53652636417526	11.1	89.125	81.0
413303550	1441066290	31.093561351510925	122.53658140235962	11.1	89.10000000000001	81.0
413303550	1441066291	31.093562153453487	122.53663694090376	11.1	89.075	81.0
413303550	1441066292	31.09356302616312	122.53669312393816	11.1	89.05	81.0
413303550	1441066293	31.093563973668978	122.53675009559342	11.1	89.02499999999999	81.0
413303550	1441066294	31.093564999999998	122.53680799999998	11.1	89.0	81.0
413303550	1441066295	31.093566106192934	122.53686692247997	11.1	88.9625	81.0
413303550	1441066296	31.093567281317107	122.53692671312132	11.1	88.925	81.0
413303550	1441066297	31.093568511450282	122.5369871632034	11.1	88.8875	81.0
413303550	1441066298	31.093569782670613	122.53704806400555	11.1	88.85	81.0
413303550	1441066299	31.093571081056623	122.53710920680707	11.1	88.8125	81.0
413303550	1441066300	31.09357239268725	122.53717038288723	11.1	88.775	81.0
413303550	1441066301	31.093573703641784	122.53723138352512	11.1	88.7375	81.0
413303550	1441066302	31.093574999999994	122.537292	11.1	88.7	81.0
413303550	1441066303	31.093576270743608	122.53735208747368	11.1	88.69	81.0
413303550	1441066304	31.09357751646126	122.53741175663933	11.1	88.68	81.0
413303550	1441066305	31.093578740642933	122.53747118207295	11.1	88.67	81.0
413303550	1441066306	31.093579946778323	122.5375305383506	11.1	88.66000000000001	81.0
413303550	1441066307	31.09358113835678	122.53759000004827	11.1	88.65	81.0
413303550	1441066308	31.09358231886735	122.53764974174202	11.1	88.64	81.0
413303550	1441066309	31.093583491798746	122.53770993800795	11.1	88.63	81.0
413303550	1441066310	31.093584660639348	122.53777076342217	11.1	88.61999999999999	81.0
413303550	1441066311	31.093585828877202	122.53783239256082	11.1	88.61	81.0
413303550	1441066312	31.093586999999985	122.537895	11.1	88.6	81.0
413303550	1441066313	31.09358817669097	122.5379587015793	11.1	88.60909090909091	81.0
413303550	1441066314	31.093589358416796	122.53802337819177	11.1	88.61818181818182	81.0
413303550	1441066315	31.093590543840268	122.53808885199382	11.1	88.62727272727273	81.0
413303550	1441066316	31.093591731624596	122.53815494514184	11.1	88.63636363636364	81.0
413303550	1441066317	31.093592920433263	122.53822147979224	11.1	88.64545454545456	81.0
413303550	1441066318	31.09359410893018	122.5382882781014	11.1	88.65454545454546	81.0
413303550	1441066319	31.093595295779586	122.53835516222564	11.1	88.66363636363636	81.0
413303550	1441066320	31.093596479646106	122.53842195432131	11.1	88.67272727272727	81.0
413303550	1441066321	31.093597659194714	122.53848847654473	11.1	88.68181818181819	81.0
413303550	1441066322	31.09359883309077	122.53855455105221	11.1	88.69090909090909	81.0
413303550	1441066323	31.09359999999999	122.53862	11.1	88.7	81.0
413303550	1441066324	31.09360115759702	122.53868466958632	11.11	88.71000000000001	81.0
413303550	1441066325	31.093602299591133	122.53874850217711	11.12	88.72	81.0
413303550	1441066326	31.09360341870025	122.53881146418017	11.129999999999999	88.73	81.0
413303550	1441066327	31.09360450764236	122.53887352200336	11.139999999999999	88.74	81.0
413303550	1441066328	31.093605559135494	122.53893464205441	11.149999999999999	88.75	81.0
413303550	1441066329	31.09360656589768	122.53899479074119	11.16	88.76	81.0
413303550	1441066330	31.093607520647076	122.53905393447137	11.17	88.77	81.0
413303550	1441066331	31.0936084161018	122.53911203965278	11.18	88.78	81.0
413303550	1441066332	31.093609244980033	122.53916907269306	11.19	88.78999999999999	81.0
413303550	1441066333	31.093610000000005	122.539225	11.2	88.8	81.0
413303550	1441066334	31.093610677624866	122.53927983867393	11.2	88.81111111111112	81.0
413303550	1441066335	31.093611289297296	122.53933380858592	11.2	88.82222222222222	81.0
413303550	1441066336	31.093611850204443	122.5393871802998	11.2	88.83333333333333	81.0
413303550	1441066337	31.093612375532995	122.53944022437933	11.2	88.84444444444445	81.0
413303550	1441066338	31.093612880469205	122.53949321138849	11.2	88.85555555555555	81.0
413303550	1441066339	31.093613380198907	122.53954641189111	11.2	88.86666666666667	81.0
413303550	1441066340	31.093613889907406	122.53960009645122	11.2	88.87777777777778	81.0
413303550	1441066341	31.09361442477962	122.53965453563283	11.2	88.88888888888889	81.0
413303550	1441066342	31.093615	122.53971000000001	11.2	88.9	81.0
413303550	1441066343	31.093615627525143	122.5397666929744	11.2	88.89166666666667	81.0
413303550	1441066344	31.09361630640208	122.53982454940767	11.2	88.88333333333334	81.0
413303550	1441066345	31.093617032450666	122.53988343700908	11.2	88.875	81.0
413303550	1441066346	31.093617801490964	122.53994322348782	11.2	88.86666666666667	81.0
413303550	1441066347	31.093618609343274	122.54000377655306	11.2	88.85833333333333	81.0
413303550	1441066348	31.093619451828094	122.54006496391398	11.2	88.85	81.0
413303550	1441066349	31.093620324766203	122.54012665327973	11.2	88.84166666666667	81.0
413303550	1441066350	31.093621223978598	122.54018871235944	11.2	88.83333333333333	81.0
413303550	1441066351	31.093622145286524	122.54025100886223	11.2	88.825	81.0
413303550	1441066352	31.09362308451153	122.54031341049722	11.2	88.81666666666668	81.0
413303550	1441066353	31.09362403747534	122.54037578497343	11.2	88.80833333333334	81.0
413303550	1441066354	31.093625000000003	122.54043799999998	11.2	88.8	81.0
413303550	1441066355	31.093625968800215	122.54049994456497	11.2	88.7875	81.0
413303550	1441066356	31.093626944160576	122.54056159277286	11.2	88.775	81.0
413303550	1441066357	31.093627927258083	122.54062294000718	11.2	88.7625	81.0
413303550	1441066358	31.093628919269804	122.54068398165153	11.2	88.75	81.0
413303550	1441066359	31.09362992137281	122.54074471308942	11.2	88.7375	81.0
413303550	1441066360	31.093630934744127	122.54080512970444	11.2	88.72500000000001	81.0
413303550	1441066361	31.093631960560835	122.5408652268801	11.2	88.7125	81.0
413303550	1441066362	31.093633	122.540925	11.2	88.7	81.0
413303550	1441066363	31.09363405389164	122.54098445537193	11.204545454545453	88.69090909090909	81.0
413303550	1441066364	31.09363512167749	122.54104364300053	11.209090909090909	88.68181818181819	81.0
413303550	1441066365	31.093636202452128	122.54110262381478	11.213636363636363	88.67272727272727	81.0
413303550	1441066366	31.093637295310018	122.54116145874349	11.218181818181817	88.66363636363637	81.0
413303550	1441066367	31.093638399345497	122.54122020871559	11.222727272727273	88.65454545454546	81.0
413303550	1441066368	31.093639513652818	122.54127893466001	11.227272727272727	88.64545454545456	81.0
413303550	1441066369	31.093640637326114	122.54133769750564	11.231818181818182	88.63636363636364	81.0
413303550	1441066370	31.093641769459374	122.5413965581814	11.236363636363636	88.62727272727273	81.0
413303550	1441066371	31.093642909146535	122.5414555776162	11.24090909090909	88.61818181818182	81.0
413303550	1441066372	31.093644055481374	122.54151481673895	11.245454545454546	88.60909090909091	81.0
413303550	1441066373	31.09364520755757	122.54157433647856	11.25	88.60000000000001	81.0
413303550	1441066374	31.093646364468682	122.54163419776395	11.254545454545454	88.5909090909091	81.0
413303550	1441066375	31.093647525308196	122.54169446152407	11.25909090909091	88.58181818181819	81.0
413303550	1441066376	31.09364868916941	122.54175518868782	11.263636363636364	88.57272727272728	81.0
413303550	1441066377	31.093649855145543	122.5418164401841	11.268181818181818	88.56363636363636	81.0
413303550	1441066378	31.093651022329677	122.54187827694187	11.272727272727273	88.55454545454546	81.0
413303550	1441066379	31.093652189814822	122.54194075989005	11.277272727272727	88.54545454545455	81.0
413303550	1441066380	31.09365335669378	122.5420039499576	11.281818181818183	88.53636363636363	81.0
413303550	1441066381	31.093654522059268	122.54206790807343	11.286363636363637	88.52727272727273	81.0
413303550	1441066382	31.093655685003853	122.54213269516647	11.290909090909091	88.51818181818183	81.0
413303550	1441066383	31.09365684462002	122.54219837216569	11.295454545454547	88.50909090909092	81.0
413303550	1441066384	31.093658000000005	122.54226500000001	11.3	88.5	81.0
413303550	1441066385	31.093659150156267	122.54233258405466	11.3	88.5	81.0
413303550	1441066386	31.09366029378237	122.5424009075401	11.3	88.5	81.0
413303550	1441066387	31.093661429492702	122.542469698123	11.3	88.5	81.0
413303550	1441066388	31.093662555902178	122.54253868347008	11.3	88.5	81.0
413303550	1441066389	31.09366367162632	122.54260759124799	11.3	88.5	81.0
413303550	1441066390	31.093664775281212	122.54267614912331	11.3	88.5	81.0
413303550	1441066391	31.093665865483526	122.54274408476272	11.3	88.5	81.0
413303550	1441066392	31.09366694085053	122.54281112583277	11.3	88.5	81.0
413303550	1441066393	31.093667999999987	122.54287700000002	11.3	88.5	81.0
413303550	1441066394	31.093669042133893	122.54294151391335	11.3	88.51111111111112	81.11111111111111
413303550	1441066395	31.093670068788967	122.54300479015113	11.3	88.52222222222223	81.22222222222221
413303550	1441066396	31.09367108208526	122.543067030274	11.3	88.53333333333335	81.33333333333333
413303550	1441066397	31.093672084142405	122.54312843584272	11.3	88.54444444444444	81.44444444444444
413303550	1441066398	31.09367307707963	122.54318920841799	11.3	88.55555555555556	81.55555555555556
413303550	1441066399	31.093674063015737	122.54324954956054	11.3	88.56666666666666	81.66666666666667
413303550	1441066400	31.093675044069176	122.54330966083121	11.3	88.57777777777778	81.77777777777779
413303550	1441066401	31.093676022358032	122.54336974379078	11.3	88.58888888888889	81.88888888888889
413303550	1441066402	31.093676999999996	122.54343000000001	11.3	88.6	82.0
413303550	1441066403	31.093677976620317	122.54349058977323	11.3	88.62727272727273	82.0
413303550	1441066404	31.093678941875908	122.54355150843844	11.3	88.65454545454546	82.0
413303550	1441066405	31.093679882931667	122.5436127100772	11.3	88.68181818181819	82.0
413303550	1441066406	31.093680786952586	122.54367414877092	11.3	88.70909090909092	82.0
413303550	1441066407	31.093681641103714	122.543735778601	11.3	88.73636363636363	82.0
413303550	1441066408	31.09368243255023	122.54379755364886	11.3	88.76363636363637	82.0
413303550	1441066409	31.09368314845735	122.5438594279958	11.3	88.79090909090908	82.0
413303550	1441066410	31.093683775990435	122.54392135572313	11.3	88.81818181818181	82.0
413303550	1441066411	31.093684302314877	122.54398329091214	11.3	88.84545454545456	82.0
413303550	1441066412	31.09368471459621	122.54404518764403	11.3	88.87272727272727	82.0
413303550	1441066413	31.093684999999997	122.544107	11.3	88.9	82.0
413303550	1441066414	31.093685152905266	122.54416869312062	11.3	88.96666666666667	81.88888888888889
413303550	1441066415	31.09368519654442	122.54423027638407	11.3	89.03333333333333	81.77777777777779
413303550	1441066416	31.09368516136313	122.54429177022799	11.3	89.10000000000001	81.66666666666667
413303550	1441066417	31.09368507780703	122.54435319509014	11.3	89.16666666666667	81.55555555555556
413303550	1441066418	31.093684976321786	122.54441457140828	11.3	89.23333333333333	81.44444444444444
413303550	1441066419	31.093684887352943	122.54447591962034	11.3	89.30000000000001	81.33333333333333
413303550	1441066420	31.09368484134603	122.54453726016428	11.3	89.36666666666667	81.22222222222221
413303550	1441066421	31.093684868746564	122.54459861347812	11.3	89.43333333333334	81.11111111111111
413303550	1441066422	31.093685000000004	122.54466	11.3	89.5	81.0
413303550	1441066423	31.093685258829346	122.54472143698005	11.3	89.47000000000001	81.0
413303550	1441066424	31.093685642067815	122.54478292891619	11.3	89.44000000000001	81.0
413303550	1441066425	31.093686139826218	122.54484447711827	11.3	89.41	81.0
413303550	1441066426	31.093686742215347	122.54490608289609	11.3	89.38	81.0
413303550	1441066427	31.093687439346027	122.54496774755947	11.3	89.35000000000001	81.0
413303550	1441066428	31.09368822132902	122.54502947241812	11.3	89.32000000000001	81.0
413303550	1441066429	31.09368907827513	122.54509125878178	11.3	89.29	81.0
413303550	1441066430	31.093690000295133	122.54515310796022	11.3	89.25999999999999	81.0
413303550	1441066431	31.09369097749983	122.54521502126308	11.3	89.22999999999999	81.0
413303550	1441066432	31.093692	122.54527700000001	11.3	89.2	81.0
413303550	1441066433	31.093693058365744	122.54533903480633	11.3	89.17	81.0
413303550	1441066434	31.09369414500454	122.54540107361989	11.3	89.14	81.0
413303550	1441066435	31.093695252783316	122.54546305370411	11.3	89.11	81.0
413303550	1441066436	31.09369637456908	122.54552491232249	11.3	89.08000000000001	81.0
413303550	1441066437	31.093697503229016	122.54558658673844	11.3	89.05000000000001	81.0
413303550	1441066438	31.093698631630403	122.54564801421535	11.3	89.02	81.0
413303550	1441066439	31.093699752640635	122.54570913201663	11.3	88.99	81.0
413303550	1441066440	31.093700859127193	122.5457698774056	11.3	88.96	81.0
413303550	1441066441	31.093701943957736	122.5458301876456	11.3	88.93	81.0
413303550	1441066442	31.093703000000005	122.54589	11.3	88.9	81.0
413303550	1441066443	31.093704023370204	122.54594930272168	11.3	88.89090909090909	81.0
413303550	1441066444	31.093705023178007	122.54600828802224	11.3	88.88181818181819	81.0
413303550	1441066445	31.093706011781045	122.54606719910291	11.3	88.87272727272727	81.0
413303550	1441066446	31.093707001536494	122.54612627916501	11.3	88.86363636363636	81.0
413303550	1441066447	31.093708004801105	122.54618577140991	11.3	88.85454545454544	81.0
413303550	1441066448	31.09370903393116	122.54624591903904	11.3	88.84545454545456	81.0
413303550	1441066449	31.0937101012825	122.54630696525378	11.3	88.83636363636364	81.0
413303550	1441066450	31.093711219210437	122.54636915325564	11.3	88.82727272727273	81.0
413303550	1441066451	31.093712400069883	122.54643272624625	11.3	88.81818181818181	81.0
413303550	1441066452	31.093713656215133	122.54649792742713	11.3	88.80909090909091	81.0
413303550	1441066453	31.093715000000007	122.54656500000002	11.3	88.8	81.0
413303550	1441066454	31.093716437160744	122.54663402870004	11.3	88.7875	81.0
413303550	1441066455	31.093717946965874	122.54670446439607	11.3	88.775	81.0
413303550	1441066456	31.093719502068346	122.54677559949029	11.3	88.7625	81.0
413303550	1441066457	31.093721075122584	122.5468467263847	11.3	88.75	81.0
413303550	1441066458	31.0937226387846	122.54691713748124	11.3	88.7375	81.0
413303550	1441066459	31.093724165711937	122.54698612518158	11.3	88.72500000000001	81.0
413303550	1441066460	31.093725628563586	122.54705298188736	11.3	88.7125	81.0
413303550	1441066461	31.093727000000005	122.54711700000001	11.3	88.7	81.0
413303550	1441066462	31.09372825993346	122.54717766447158	11.3	88.6923076923077	81.0
413303550	1441066463	31.093729417279487	122.54723523045672	11.3	88.68461538461538	81.0
413303550	1441066464	31.093730488203377	122.54729014566091	11.3	88.67692307692307	81.0
413303550	1441066465	31.093731488869512	122.54734285778966	11.3	88.66923076923078	81.0
413303550	1441066466	31.09373243544139	122.54739381454858	11.3	88.66153846153847	81.0
413303550	1441066467	31.093733344081713	122.54744346364335	11.3	88.65384615384615	81.0
413303550	1441066468	31.093734230952492	122.54749225277969	11.3	88.64615384615385	81.0
413303550	1441066469	31.09373511221498	122.54754062966342	11.3	88.63846153846154	81.0
413303550	1441066470	31.093736004029772	122.54758904200038	11.3	88.63076923076922	81.0
413303550	1441066471	31.093736922556786	122.54763793749653	11.3	88.62307692307692	81.0
413303550	1441066472	31.093737883955257	122.54768776385781	11.3	88.61538461538461	81.0
413303550	1441066473	31.09373890438373	122.54773896879026	11.3	88.6076923076923	81.0
413303550	1441066474	31.093739999999993	122.547792	11.3	88.6	81.0
413303550	1441066475	31.09374118029986	122.5478472022237	11.3	88.6125	81.125
413303550	1441066476	31.093742428134057	122.5479045083199	11.3	88.625	81.25
413303550	1441066477	31.093743719692306	122.54796374817768	11.3	88.63749999999999	81.375
413303550	1441066478	31.09374503116449	122.54802475168589	11.3	88.65	81.5
413303550	1441066479	31.093746338740793	122.5480873487335	11.3	88.66250000000001	81.625
413303550	1441066480	31.093747618611626	122.54815136920922	11.3	88.67500000000001	81.75
413303550	1441066481	31.09374884696769	122.54821664300185	11.3	88.6875	81.875
413303550	1441066482	31.093749999999993	122.54828299999998	11.3	88.7	82.0
413303550	1441066483	31.093751059305333	122.54835026475772	11.311111111111112	88.73333333333333	81.88888888888889
413303550	1441066484	31.093752028102678	122.54841824049112	11.322222222222223	88.76666666666668	81.77777777777779
413303550	1441066485	31.093752915016868	122.54848672508182	11.333333333333334	88.8	81.66666666666667
413303550	1441066486	31.093753728673143	122.5485555164114	11.344444444444445	88.83333333333333	81.55555555555556
413303550	1441066487	31.0937544776972	122.5486244123615	11.355555555555556	88.86666666666667	81.44444444444444
413303550	1441066488	31.09375517071516	122.54869321081374	11.366666666666667	88.9	81.33333333333333
413303550	1441066489	31.093755816353557	122.54876170964981	11.377777777777778	88.93333333333332	81.22222222222221
413303550	1441066490	31.09375642323938	122.54882970675132	11.38888888888889	88.96666666666667	81.11111111111111
413303550	1441066491	31.093756999999997	122.548897	11.4	89.0	81.0
413303550	1441066492	31.093757554644387	122.54896342036119	11.4	89.01818181818182	81.0
413303550	1441066493	31.09375809270626	122.549028931135	11.4	89.03636363636363	81.0
413303550	1441066494	31.09375861910047	122.54909352870527	11.4	89.05454545454545	81.0
413303550	1441066495	31.093759138741913	122.54915720945577	11.4	89.07272727272728	81.0
413303550	1441066496	31.093759656545412	122.54921996977036	11.4	89.0909090909091	81.0
413303550	1441066497	31.093760177425825	122.54928180603288	11.4	89.10909090909091	81.0
413303550	1441066498	31.09376070629798	122.5493427146272	11.4	89.12727272727273	81.0
413303550	1441066499	31.09376124807668	122.54940269193719	11.4	89.14545454545454	81.0
413303550	1441066500	31.09376180767672	122.5494617343467	11.4	89.16363636363637	81.0
413303550	1441066501	31.093762390012905	122.54951983823968	11.4	89.18181818181817	81.0
413303550	1441066502	31.093763	122.54957699999999	11.4	89.2	81.0
413303550	1441066503	31.093763642597665	122.54963325315326	11.4	89.18181818181817	81.0
413303550	1441066504	31.093764322945074	122.54968877979178	11.4	89.16363636363637	81.0
413303550	1441066505	31.09376504622596	122.54974379914961	11.4	89.14545454545454	81.0
413303550	1441066506	31.093765817623666	122.54979853046085	11.4	89.12727272727273	81.0
413303550	1441066507	31.09376664232114	122.5498531929595	11.4	89.10909090909091	81.0
413303550	1441066508	31.09376752550098	122.54990800587976	11.4	89.0909090909091	81.0
413303550	1441066509	31.093768472345417	122.54996318845569	11.4	89.07272727272728	81.0
413303550	1441066510	31.09376948803627	122.55001895992149	11.4	89.05454545454545	81.0
413303550	1441066511	31.09377057775503	122.55007553951131	11.4	89.03636363636363	81.0
413303550	1441066512	31.093771746682716	122.5501331464594	11.4	89.01818181818182	81.0
413303550	1441066513	31.093773000000002	122.55019200000001	11.4	89.0	81.0
413303550	1441066514	31.093774340236543	122.5502522247828	11.4	88.95555555555556	81.0
413303550	1441066515	31.093775759319815	122.55031356711906	11.4	88.91111111111111	81.0
413303550	1441066516	31.093777246527246	122.55037567873542	11.4	88.86666666666667	81.0
413303550	1441066517	31.09377879113697	122.55043821135848	11.4	88.82222222222222	81.0
413303550	1441066518	31.093780382427703	122.55050081671472	11.4	88.77777777777777	81.0
413303550	1441066519	31.093782009678936	122.55056314653062	11.4	88.73333333333332	81.0
413303550	1441066520	31.093783662170775	122.55062485253261	11.4	88.68888888888888	81.0
413303550	1441066521	31.093785329183984	122.55068558644696	11.4	88.64444444444443	81.0
413303550	1441066522	31.093786999999992	122.550745	11.4	88.6	81.0
413303550	1441066523	31.093788666536984	122.55080285706909	11.4	88.56666666666666	81.0
413303550	1441066524	31.093790331257917	122.55085937013615	11.4	88.53333333333335	81.0
413303550	1441066525	31.09379199926143	122.55091486383428	11.4	88.5	81.0
413303550	1441066526	31.09379367564557	122.55096966279666	11.4	88.46666666666667	81.0
413303550	1441066527	31.09379536550779	122.55102409165644	11.4	88.43333333333334	81.0
413303550	1441066528	31.09379707394499	122.5510784750469	11.4	88.39999999999999	81.0
413303550	1441066529	31.093798806053563	122.5511331376013	11.4	88.36666666666667	81.0
413303550	1441066530	31.0938005669293	122.55118840395293	11.4	88.33333333333334	81.0
413303550	1441066531	31.093802361667432	122.55124459873518	11.4	88.3	81.0
413303550	1441066532	31.093804195362672	122.55130204658148	11.4	88.26666666666668	81.0
413303550	1441066533	31.09380607310906	122.55136107212526	11.4	88.23333333333335	81.0
413303550	1441066534	31.093808000000006	122.55142200000002	11.4	88.2	81.0
413303550	1441066535	31.093809976472702	122.55148505536017	11.4	88.2	81.0
413303550	1441066536	31.093811984341915	122.55155006544369	11.4	88.2	81.0
413303550	1441066537	31.093814000767264	122.55161675800922	11.4	88.2	81.0
413303550	1441066538	31.093816002908788	122.55168486081537	11.4	88.2	81.0
413303550	1441066539	31.09381796792711	122.55175410162066	11.4	88.2	81.0
413303550	1441066540	31.09381987298338	122.55182420818349	11.4	88.2	81.0
413303550	1441066541	31.093821695239324	122.55189490826221	11.4	88.2	81.0
413303550	1441066542	31.09382341185723	122.55196592961501	11.4	88.2	81.0
413303550	1441066543	31.093825	122.552037	11.4	88.2	81.0
413303550	1441066544	31.09382644404104	122.55210787609154	11.4	88.26666666666668	81.0
413303550	1441066545	31.093827757193807	122.5521784302293	11.4	88.33333333333334	81.0
413303550	1441066546	31.09382895988189	122.5522485636693	11.4	88.4	81.0
413303550	1441066547	31.093830072529112	122.55231817766759	11.4	88.46666666666667	81.0
413303550	1441066548	31.09383111555949	122.55238717348028	11.4	88.53333333333335	81.0
413303550	1441066549	31.09383210939724	122.55245545236362	11.4	88.6	81.0
413303550	1441066550	31.093833074466815	122.55252291557382	11.4	88.66666666666667	81.0
413303550	1441066551	31.093834031192788	122.55258946436716	11.4	88.73333333333332	81.0
413303550	1441066552	31.093835	122.552655	11.4	88.8	81.0
413303550	1441066553	31.09383599846746	122.55271946281981	11.4	88.78999999999999	81.0
413303550	1441066554	31.093837032790425	122.55278294953844	11.4	88.78	81.0
413303550	1441066555	31.093838106317925	122.55284559595879	11.4	88.77	81.0
413303550	1441066556	31.093839222398756	122.55290753788384	11.4	88.76	81.0
413303550	1441066557	31.093840384381362	122.55296891111655	11.4	88.75	81.0
413303550	1441066558	31.093841595613988	122.55302985145991	11.4	88.74	81.0
413303550	1441066559	31.093842859444596	122.5530904947169	11.4	88.73	81.0
413303550	1441066560	31.093844179220874	122.55315097669053	11.4	88.72	81.0
413303550	1441066561	31.093845558290287	122.5532114331839	11.4	88.71000000000001	81.0
413303550	1441066562	31.093847	122.55327199999999	11.4	88.7	81.0
413303550	1441066563	31.093848505480388	122.5533327871298	11.4	88.67272727272727	81.0909090909091
413303550	1441066564	31.09385006699532	122.55339380131574	11.4	88.64545454545456	81.18181818181817
413303550	1441066565	31.09385167459207	122.55345502348804	11.4	88.61818181818182	81.27272727272728
413303550	1441066566	31.09385331831801	122.55351643457702	11.4	88.5909090909091	81.36363636363637
413303550	1441066567	31.093854988220492	122.55357801551283	11.4	88.56363636363636	81.45454545454545
413303550	1441066568	31.093856674346913	122.55363974722565	11.4	88.53636363636365	81.54545454545455
413303550	1441066569	31.09385836674473	122.55370161064567	11.4	88.50909090909092	81.63636363636363
413303550	1441066570	31.09386005546142	122.55376358670303	11.4	88.4818181818182	81.72727272727273
413303550	1441066571	31.09386173054448	122.55382565632783	11.4	88.45454545454547	81.81818181818183
413303550	1441066572	31.093863382041487	122.55388780045013	11.4	88.42727272727274	81.9090909090909
413303550	1441066573	31.093865000000005	122.55395	11.4	88.4	82.0
413303550	1441066574	31.093866575276607	122.55401223022345	11.4	88.41111111111113	82.0
413303550	1441066575	31.093868101963686	122.55407444363047	11.4	88.42222222222223	82.0
413303550	1441066576	31.093869574962678	122.55413658704707	11.4	88.43333333333335	82.0
413303550	1441066577	31.093870989175123	122.55419860729917	11.4	88.44444444444444	82.0
413303550	1441066578	31.09387233950264	122.55426045121273	11.4	88.45555555555556	82.0
413303550	1441066579	31.093873620847017	122.5543220656137	11.4	88.46666666666667	82.0
413303550	1441066580	31.093874828110057	122.55438339732798	11.4	88.47777777777779	82.0
413303550	1441066581	31.093875956193713	122.55444439318147	11.4	88.4888888888889	82.0
413303550	1441066582	31.093877	122.554505	11.4	88.5	82.0
413303550	1441066583	31.093877957089703	122.55456520759154	11.4	88.53636363636363	81.9090909090909
413303550	1441066584	31.093878835657986	122.5546251776921	11.4	88.57272727272728	81.81818181818183
413303550	1441066585	31.093879646558303	122.55468511501971	11.4	88.60909090909091	81.72727272727273
413303550	1441066586	31.0938804006437	122.55474522429259	11.4	88.64545454545456	81.63636363636363
413303550	1441066587	31.0938811087669	122.55480571022883	11.4	88.68181818181819	81.54545454545455
413303550	1441066588	31.09388178178016	122.5548667775467	11.4	88.71818181818183	81.45454545454545
413303550	1441066589	31.093882430535416	122.55492863096443	11.4	88.75454545454545	81.36363636363637
413303550	1441066590	31.093883065884178	122.55499147520027	11.4	88.7909090909091	81.27272727272728
413303550	1441066591	31.093883698677494	122.55505551497257	11.4	88.82727272727273	81.18181818181817
413303550	1441066592	31.093884339766046	122.55512095499968	11.4	88.86363636363637	81.0909090909091
413303550	1441066593	31.093885	122.55518800000002	11.4	88.9	81.0
413303550	1441066594	31.09388568804241	122.5552567320482	11.4	88.91111111111113	81.0
413303550	1441066595	31.093886403809655	122.55532674264367	11.4	88.92222222222222	81.0
413303550	1441066596	31.09388714503246	122.555397500642	11.4	88.93333333333334	81.0
413303550	1441066597	31.093887909442653	122.55546847489875	11.4	88.94444444444444	81.0
413303550	1441066598	31.09388869477327	122.55553913426938	11.4	88.95555555555556	81.0
413303550	1441066599	31.093889498758454	122.55560894760944	11.4	88.96666666666667	81.0
413303550	1441066600	31.09389031913353	122.5556773837743	11.4	88.97777777777777	81.0
413303550	1441066601	31.093891153634896	122.55574391161936	11.4	88.98888888888888	81.0
413303550	1441066602	31.09389199999999	122.555808	11.4	89.0	81.0
413303550	1441066603	31.093892858348845	122.55586928491006	11.4	88.97	81.0
413303550	1441066604	31.093893738328294	122.55592807089761	11.4	88.94	81.0
413303550	1441066605	31.093894651966025	122.55598482964932	11.4	88.91000000000001	81.0
413303550	1441066606	31.093895611288737	122.55604003285193	11.4	88.88000000000001	81.0
413303550	1441066607	31.093896628322284	122.55609415219223	11.4	88.85	81.0
413303550	1441066608	31.09389771509166	122.55614765935701	11.4	88.82	81.0
413303550	1441066609	31.093898883621083	122.55620102603322	11.4	88.78999999999999	81.0
413303550	1441066610	31.09390014593399	122.55625472390777	11.4	88.76	81.0
413303550	1441066611	31.093901514053016	122.55630922466766	11.4	88.73	81.0
413303550	1441066612	31.093902999999994	122.55636500000001	11.4	88.7	81.0
413303550	1441066613	31.093904610811276	122.556422407966	11.4	88.65	81.0
413303550	1441066614	31.0939063335841	122.55648135212294	11.4	88.60000000000001	81.0
413303550	1441066615	31.093908150431325	122.55654162240218	11.4	88.55	81.0
413303550	1441066616	31.093910043466117	122.55660300873501	11.4	88.5	81.0
413303550	1441066617	31.09391199480203	122.5566653010526	11.4	88.45	81.0
413303550	1441066618	31.093913986552984	122.55672828928613	11.4	88.4	81.0
413303550	1441066619	31.093916000833318	122.55679176336665	11.4	88.35000000000001	81.0
413303550	1441066620	31.09391801975778	122.55685551322522	11.4	88.3	81.0
413303550	1441066621	31.093920025441477	122.5569193287927	11.4	88.25	81.0
413303550	1441066622	31.093921999999992	122.55698300000002	11.4	88.2	81.0
413303550	1441066623	31.0939239281405	122.5570463537609	11.4	88.20909090909092	81.0909090909091
413303550	1441066624	31.093925804935306	122.55710936492079	11.4	88.21818181818183	81.18181818181817
413303550	1441066625	31.093927628047872	122.55717204530812	11.4	88.22727272727273	81.27272727272728
413303550	1441066626	31.093929395141704	122.55723440675125	11.4	88.23636363636363	81.36363636363637
413303550	1441066627	31.093931103880227	122.55729646107858	11.4	88.24545454545455	81.45454545454545
413303550	1441066628	31.093932751926864	122.55735822011847	11.4	88.25454545454546	81.54545454545455
413303550	1441066629	31.093934336945026	122.55741969569938	11.4	88.26363636363638	81.63636363636363
413303550	1441066630	31.093935856598087	122.55748089964958	11.4	88.27272727272728	81.72727272727273
413303550	1441066631	31.093937308549375	122.55754184379752	11.4	88.28181818181818	81.81818181818183
413303550	1441066632	31.093938690462256	122.55760253997154	11.4	88.2909090909091	81.9090909090909
413303550	1441066633	31.093939999999993	122.557663	11.4	88.3	82.0
413303550	1441066634	31.093941237372782	122.55772326936643	11.4	88.34444444444445	82.0
413303550	1441066635	31.093942412978336	122.55778352817494	11.4	88.3888888888889	82.0
413303550	1441066636	31.09394353976093	122.5578439901848	11.4	88.43333333333334	82.0
413303550	1441066637	31.093944630664367	122.55790486915541	11.4	88.47777777777779	82.0
413303550	1441066638	31.093945698632094	122.55796637884613	11.4	88.52222222222223	82.0
413303550	1441066639	31.093946756607153	122.55802873301643	11.4	88.56666666666668	82.0
413303550	1441066640	31.09394781753212	122.55809214542582	11.4	88.61111111111111	82.0
413303550	1441066641	31.09394889434918	122.5581568298338	11.4	88.65555555555557	82.0
413303550	1441066642	31.093950000000003	122.55822300000001	11.4	88.7	82.0
413303550	1441066643	31.093951143936096	122.55829076123861	11.4	88.71000000000001	82.0
413303550	1441066644	31.093952321650033	122.55835978508186	11.4	88.72	82.0
413303550	1441066645	31.0939535251455	122.55842963461664	11.4	88.73	82.0
413303550	1441066646	31.093954746427073	122.55849987292962	11.4	88.74	82.0
413303550	1441066647	31.093955977500297	122.5585700631075	11.4	88.75	82.0
413303550	1441066648	31.09395721037163	122.5586397682369	11.4	88.76	82.0
413303550	1441066649	31.093958437048492	122.55870855140437	11.4	88.77	82.0
413303550	1441066650	31.09395964953923	122.55877597569642	11.4	88.78	82.0
413303550	1441066651	31.09396083985305	122.5588416041995	11.4	88.78999999999999	82.0
413303550	1441066652	31.093962000000005	122.55890500000001	11.4	88.8	82.0
413303550	1441066653	31.093963124806436	122.55896586914592	11.4	88.78999999999999	82.0
413303550	1441066654	31.093964220361137	122.55902448953168	11.4	88.78	82.0
413303550	1441066655	31.093965295567653	122.55908128201347	11.4	88.77	82.0
413303550	1441066656	31.093966359328746	122.55913666744742	11.4	88.76	82.0
413303550	1441066657	31.09396742054636	122.5591910666898	11.4	88.75	82.0
413303550	1441066658	31.093968488121707	122.55924490059691	11.4	88.74	82.0
413303550	1441066659	31.093969570955295	122.5592985900251	11.4	88.73	82.0
413303550	1441066660	31.09397067794693	122.55935255583067	11.4	88.72	82.0
413303550	1441066661	31.09397181799571	122.55940721887016	11.4	88.71000000000001	82.0
413303550	1441066662	31.093973	122.559463	11.4	88.7	82.0
413303550	1441066663	31.093974229614854	122.55952022559788	11.4	88.70909090909092	82.0
413303550	1441066664	31.093975499524706	122.55957884412612	11.4	88.71818181818183	82.0
413303550	1441066665	31.09397679917156	122.55963870956813	11.4	88.72727272727272	82.0
413303550	1441066666	31.09397811799764	122.55969967590735	11.4	88.73636363636363	82.0
413303550	1441066667	31.09397944544543	122.55976159712709	11.4	88.74545454545455	82.0
413303550	1441066668	31.093980770957643	122.55982432721068	11.4	88.75454545454545	82.0
413303550	1441066669	31.09398208397729	122.55988772014142	11.4	88.76363636363637	82.0
413303550	1441066670	31.093983373947655	122.55995162990254	11.4	88.77272727272728	82.0
413303550	1441066671	31.093984630312278	122.56001591047723	11.4	88.78181818181818	82.0
413303550	1441066672	31.093985842515025	122.56008041584869	11.4	88.79090909090908	82.0
413303550	1441066673	31.09398700000001	122.56014499999999	11.4	88.8	82.0
413303550	1441066674	31.09398809466226	122.56020951319731	11.4	88.83333333333333	82.0
413303550	1441066675	31.093989128199627	122.56027379083886	11.4	88.86666666666667	82.0
413303550	1441066676	31.09399010476083	122.56033766460601	11.4	88.89999999999999	82.0
413303550	1441066677	31.093991028494976	122.56040096618005	11.4	88.93333333333332	82.0
413303550	1441066678	31.093991903551476	122.56046352724232	11.4	88.96666666666667	82.0
413303550	1441066679	31.09399273408004	122.56052517947413	11.4	89.0	82.0
413303550	1441066680	31.093993524230715	122.56058575455678	11.4	89.03333333333332	82.0
413303550	1441066681	31.09399427815385	122.56064508417164	11.4	89.06666666666666	82.0
413303550	1441066682	31.093995000000003	122.56070300000002	11.4	89.1	82.0
413303550	1441066683	31.093995693912518	122.56075942716797	11.40909090909091	89.11818181818181	81.9090909090909
413303550	1441066684	31.09399636400449	122.56081466458043	11.418181818181818	89.13636363636364	81.81818181818183
413303550	1441066685	31.093997014380875	122.56086910458708	11.427272727272728	89.15454545454544	81.72727272727273
413303550	1441066686	31.093997649145923	122.56092313953756	11.436363636363637	89.17272727272727	81.63636363636363
413303550	1441066687	31.093998272403194	122.56097716178166	11.445454545454545	89.19090909090909	81.54545454545455
413303550	1441066688	31.093998888255637	122.56103156366912	11.454545454545455	89.2090909090909	81.45454545454545
413303550	1441066689	31.09399950080551	122.56108673754969	11.463636363636363	89.22727272727273	81.36363636363637
413303550	1441066690	31.09400011415439	122.56114307577323	11.472727272727273	89.24545454545455	81.27272727272728
413303550	1441066691	31.094000732403153	122.56120097068954	11.481818181818182	89.26363636363637	81.18181818181817
413303550	1441066692	31.09400135965192	122.56126081464848	11.49090909090909	89.28181818181818	81.0909090909091
413303550	1441066693	31.094001999999993	122.561323	11.5	89.30000000000001	81.0
413303550	1441066694	31.094002658877777	122.56138776851982	11.5	89.27777777777779	81.0
413303550	1441066695	31.09400334704319	122.56145475968705	11.5	89.25555555555556	81.0
413303550	1441066696	31.094004076586835	122.56152346240663	11.5	89.23333333333333	81.0
413303550	1441066697	31.09400485960038	122.56159336558343	11.5	89.21111111111111	81.0
413303550	1441066698	31.094005708176514	122.5616639581225	11.5	89.18888888888888	81.0
413303550	1441066699	31.09400663440908	122.5617347289287	11.5	89.16666666666666	81.0
413303550	1441066700	31.094007650392943	122.56180516690706	11.5	89.14444444444445	81.0
413303550	1441066701	31.09400876822422	122.56187476096252	11.5	89.1222222222222	81.0
413303550	1441066702	31.094010000000004	122.56194300000001	11.5	89.1	81.0
413303550	1441066703	31.094011353572228	122.562009496501	11.49	89.05	81.0
413303550	1441066704	31.094012819808412	122.56207435725315	11.48	89.0	81.0
413303550	1441066705	31.094014385329377	122.5621378126205	11.47	88.94999999999999	81.0
413303550	1441066706	31.09401603675547	122.56220009296719	11.46	88.89999999999999	81.0
413303550	1441066707	31.09401776070654	122.56226142865727	11.45	88.85	81.0
413303550	1441066708	31.094019543802	122.56232205005479	11.44	88.8	81.0
413303550	1441066709	31.094021372660773	122.56238218752381	11.43	88.75	81.0
413303550	1441066710	31.094023233901392	122.56244207142836	11.42	88.69999999999999	81.0
413303550	1441066711	31.09402511414192	122.5625019321324	11.41	88.64999999999999	81.0
413303550	1441066712	31.094027	122.56256200000001	11.4	88.6	81.0
413303550	1441066713	31.094028880130658	122.56262246008828	11.4	88.56363636363636	81.0
413303550	1441066714	31.09403075133983	122.56268331622688	11.4	88.52727272727272	81.0
413303550	1441066715	31.09403261247125	122.56274452693867	11.4	88.4909090909091	81.0
413303550	1441066716	31.09403446236874	122.56280605074637	11.4	88.45454545454547	81.0
413303550	1441066717	31.094036299876255	122.56286784617281	11.4	88.41818181818182	81.0
413303550	1441066718	31.094038123837752	122.56292987174074	11.4	88.38181818181819	81.0
413303550	1441066719	31.0940399330973	122.56299208597297	11.4	88.34545454545454	81.0
413303550	1441066720	31.09404172649902	122.56305444739226	11.4	88.30909090909091	81.0
413303550	1441066721	31.094043502887175	122.56311691452136	11.4	88.27272727272728	81.0
413303550	1441066722	31.094045261106036	122.56317944588304	11.4	88.23636363636363	81.0
413303550	1441066723	31.09404699999999	122.563242	11.4	88.2	81.0
413303550	1441066724	31.09404871834162	122.56330453372732	11.4	88.19000000000001	81.0
413303550	1441066725	31.094050414615978	122.56336699724915	11.4	88.18	81.0
413303550	1441066726	31.09405208723629	122.56342933908195	11.4	88.17	81.0
413303550	1441066727	31.09405373461594	122.56349150774217	11.4	88.16	81.0
413303550	1441066728	31.09405535516839	122.5635534517463	11.4	88.15	81.0
413303550	1441066729	31.094056947307163	122.56361511961072	11.4	88.14	81.0
413303550	1441066730	31.094058509445922	122.56367645985189	11.4	88.13	81.0
413303550	1441066731	31.0940600399984	122.56373742098621	11.4	88.11999999999999	81.0
413303550	1441066732	31.094061537378447	122.56379795153012	11.4	88.10999999999999	81.0
413303550	1441066733	31.09406299999999	122.563858	11.4	88.1	81.0
413303550	1441066734	31.09406442891164	122.56391756626799	11.4	88.1	81.0
413303550	1441066735	31.094065835700246	122.56397685562924	11.4	88.1	81.0
413303550	1441066736	31.09406723458681	122.56403612473467	11.4	88.1	81.0
413303550	1441066737	31.0940686397919	122.56409563023527	11.4	88.1	81.0
413303550	1441066738	31.09407006553554	122.56415562878207	11.4	88.1	81.0
413303550	1441066739	31.094071526037336	122.56421637702623	11.4	88.1	81.0
413303550	1441066740	31.094073035516374	122.5642781316188	11.4	88.1	81.0
413303550	1441066741	31.09407460819122	122.56434114921112	11.4	88.1	81.0
413303550	1441066742	31.094076258279937	122.56440568645438	11.4	88.1	81.0
413303550	1441066743	31.094078000000007	122.56447200000001	11.4	88.1	81.0
413303550	1441066744	31.0940798405108	122.5645402078122	11.411111111111111	88.1111111111111	81.0
413303550	1441066745	31.09408175874169	122.56460987310635	11.422222222222222	88.12222222222222	81.0
413303550	1441066746	31.09408372656556	122.56468042041051	11.433333333333334	88.13333333333333	81.0
413303550	1441066747	31.094085715856558	122.56475127425266	11.444444444444445	88.14444444444445	81.0
413303550	1441066748	31.09408769849005	122.56482185916053	11.455555555555556	88.15555555555555	81.0
413303550	1441066749	31.094089646342695	122.56489159966176	11.466666666666667	88.16666666666667	81.0
413303550	1441066750	31.09409153129234	122.56495992028388	11.477777777777778	88.17777777777778	81.0
413303550	1441066751	31.094093325218058	122.56502624555422	11.488888888888889	88.1888888888889	81.0
413303550	1441066752	31.094095000000003	122.56509000000001	11.5	88.2	81.0
413303550	1441066753	31.094096538510843	122.56515079560326	11.5	88.19000000000001	81.0
413303550	1441066754	31.094097967589647	122.56520899416546	11.5	88.18	81.0
413303550	1441066755	31.09409932506592	122.56526514494318	11.5	88.17	81.0
413303550	1441066756	31.09410064876814	122.5653197971931	11.5	88.16	81.0
413303550	1441066757	31.094101976523795	122.56537350017206	11.5	88.15	81.0
413303550	1441066758	31.094103346159418	122.56542680313697	11.5	88.14	81.0
413303550	1441066759	31.094104795500613	122.56548025534495	11.5	88.13	81.0
413303550	1441066760	31.094106362372077	122.5655344060532	11.5	88.11999999999999	81.0
413303550	1441066761	31.094108084597593	122.56558980451904	11.5	88.10999999999999	81.0
413303550	1441066762	31.094109999999993	122.565647	11.5	88.1	81.0
413303550	1441066763	31.09411213530124	122.5657063661264	11.49	88.03	81.1
413303550	1441066764	31.09411447282394	122.56576757401953	11.48	87.96	81.2
413303550	1441066765	31.09411698379159	122.5658301191732	11.47	87.88999999999999	81.30000000000001
413303550	1441066766	31.094119639428627	122.56589349708116	11.46	87.82	81.4
413303550	1441066767	31.09412241096049	122.56595720323699	11.45	87.75	81.5
413303550	1441066768	31.094125269613546	122.56602073313417	11.44	87.68	81.6
413303550	1441066769	31.09412818661519	122.56608358226597	11.43	87.61000000000001	81.7
413303550	1441066770	31.094131133193812	122.56614524612557	11.42	87.54	81.8
413303550	1441066771	31.094134080578677	122.56620522020597	11.41	87.47	81.89999999999999
413303550	1441066772	31.094136999999996	122.56626300000002	11.4	87.4	82.0
413303550	1441066773	31.094139865664314	122.56631828425678	11.4	87.3909090909091	82.0909090909091
413303550	1441066774	31.094142663680433	122.5663715847508	11.4	87.38181818181819	82.18181818181817
413303550	1441066775	31.094145383131636	122.56642361651298	11.4	87.37272727272727	82.27272727272728
413303550	1441066776	31.094148013099925	122.56647509457434	11.4	87.36363636363636	82.36363636363637
413303550	1441066777	31.094150542666245	122.56652673396599	11.4	87.35454545454546	82.45454545454545
413303550	1441066778	31.094152960910286	122.56657924971906	11.4	87.34545454545456	82.54545454545455
413303550	1441066779	31.094155256910618	122.56663335686478	11.4	87.33636363636364	82.63636363636363
413303550	1441066780	31.094157419744562	122.56668977043441	11.4	87.32727272727273	82.72727272727273
413303550	1441066781	31.094159438488095	122.56674920545929	11.4	87.31818181818183	82.81818181818183
413303550	1441066782	31.09416130221564	122.56681237697069	11.4	87.30909090909091	82.9090909090909
413303550	1441066783	31.094163000000005	122.56687999999998	11.4	87.3	83.0
413303550	1441066784	31.094164525013813	122.56695245774628	11.411111111111111	87.44444444444444	83.0
413303550	1441066785	31.094165886836223	122.56702880607953	11.422222222222222	87.58888888888889	83.0
413303550	1441066786	31.09416709915042	122.5671077690374	11.433333333333334	87.73333333333333	83.0
413303550	1441066787	31.094168175642448	122.56718807065741	11.444444444444445	87.87777777777778	83.0
413303550	1441066788	31.094169130001493	122.56726843497705	11.455555555555556	88.02222222222221	83.0
413303550	1441066789	31.0941699759199	122.56734758603375	11.466666666666667	88.16666666666666	83.0
413303550	1441066790	31.094170727093093	122.56742424786488	11.477777777777778	88.3111111111111	83.0
413303550	1441066791	31.09417139721946	122.56749714450785	11.488888888888889	88.45555555555555	83.0
413303550	1441066792	31.094171999999997	122.567565	11.5	88.6	83.0
413303550	1441066793	31.094172548308457	122.56762692397662	11.5	88.64545454545454	83.0
413303550	1441066794	31.094173051701212	122.56768356846462	11.5	88.69090909090909	83.0
413303550	1441066795	31.094173518903073	122.5677359710889	11.5	88.73636363636363	83.0
413303550	1441066796	31.09417395863664	122.56778516947446	11.5	88.78181818181818	83.0
413303550	1441066797	31.094174379622633	122.56783220124633	11.5	88.82727272727271	83.0
413303550	1441066798	31.094174790580112	122.5678781040296	11.5	88.87272727272727	83.0
413303550	1441066799	31.094175200226605	122.56792391544948	11.5	88.91818181818181	83.0
413303550	1441066800	31.094175617278168	122.56797067313114	11.5	88.96363636363635	83.0
413303550	1441066801	31.09417605044929	122.56801941469989	11.5	89.0090909090909	83.0
413303550	1441066802	31.09417650845289	122.56807117778104	11.5	89.05454545454545	83.0
413303550	1441066803	31.094176999999995	122.568127	11.5	89.1	83.0
413303550	1441066804	31.094177531122902	122.56818759722987	11.5	89.11999999999999	83.0
413303550	1441066805	31.094178097146244	122.56825239833437	11.5	89.13999999999999	83.0
413303550	1441066806	31.094178690719026	122.56832051042475	11.5	89.16	83.0
413303550	1441066807	31.094179304491888	122.56839104061235	11.5	89.18	83.0
413303550	1441066808	31.09417993111717	122.56846309600829	11.5	89.2	83.0
413303550	1441066809	31.0941805632492	122.56853578372368	11.5	89.22	83.0
413303550	1441066810	31.094181193544244	122.56860821086963	11.5	89.24	83.0
413303550	1441066811	31.09418181466059	122.56867948455705	11.5	89.26	83.0
413303550	1441066812	31.09418241925847	122.5687487118969	11.5	89.28	83.0
413303550	1441066813	31.094182999999994	122.568815	11.5	89.30000000000001	83.0
413303550	1441066814	31.09418355099955	122.56887770974866	11.5	89.30000000000001	83.0
413303550	1441066815	31.09418407217474	122.56893721711128	11.5	89.30000000000001	83.0
413303550	1441066816	31.094184564892615	122.5689941518278	11.5	89.30000000000001	83.0
413303550	1441066817	31.09418503051894	122.5690491436382	11.5	89.30000000000001	83.0
413303550	1441066818	31.094185470418306	122.56910282228249	11.5	89.30000000000001	83.0
413303550	1441066819	31.094185885954197	122.56915581750071	11.5	89.30000000000001	83.0
413303550	1441066820	31.094186278489023	122.56920875903297	11.5	89.30000000000001	83.0
413303550	1441066821	31.09418664938418	122.56926227661937	11.5	89.30000000000001	83.0
413303550	1441066822	31.094186999999998	122.56931700000001	11.5	89.30000000000001	83.0
413303550	1441066823	31.094187332005976	122.56937343681975	11.51	89.31	83.0
413303550	1441066824	31.094187648311962	122.56943160634206	11.52	89.32000000000001	83.0
413303550	1441066825	31.094187952138004	122.56949140573522	11.53	89.33	83.0
413303550	1441066826	31.094188246704356	122.5695527321674	11.54	89.34	83.0
413303550	1441066827	31.094188535231375	122.5696154828068	11.55	89.35000000000001	83.0
413303550	1441066828	31.094188820939547	122.56967955482165	11.56	89.36000000000001	83.0
413303550	1441066829	31.09418910704957	122.56974484538016	11.57	89.37000000000002	83.0
413303550	1441066830	31.094189396782273	122.56981125165058	11.58	89.38000000000001	83.0
413303550	1441066831	31.09418969335867	122.5698786708011	11.59	89.39000000000001	83.0
413303550	1441066832	31.09419	122.569947	11.6	89.4	83.0
413303550	1441066833	31.094190317598763	122.57001611869387	11.6	89.43	83.0
413303550	1441066834	31.094190637732225	122.57008583544267	11.6	89.46000000000001	83.0
413303550	1441066835	31.09419094964921	122.57015594108475	11.6	89.49000000000001	83.0
413303550	1441066836	31.094191242598935	122.57022622645833	11.6	89.52000000000001	83.0
413303550	1441066837	31.09419150583111	122.57029648240169	11.6	89.55	83.0
413303550	1441066838	31.094191728595902	122.57036649975298	11.6	89.58000000000001	83.0
413303550	1441066839	31.094191900143908	122.57043606935036	11.6	89.61000000000001	83.0
413303550	1441066840	31.094192009726193	122.57050498203195	11.6	89.64000000000001	83.0
413303550	1441066841	31.09419204659425	122.57057302863582	11.6	89.67	83.0
413303550	1441066842	31.094192000000003	122.57064	11.6	89.7	83.0
413303550	1441066843	31.094191862272464	122.57070575540814	11.6	89.73636363636363	83.0
413303550	1441066844	31.094191638047437	122.5707704279264	11.6	89.77272727272728	83.0
413303550	1441066845	31.094191335037028	122.57083421906655	11.6	89.80909090909091	83.0
413303550	1441066846	31.094190960952947	122.57089733034044	11.6	89.84545454545454	83.0
413303550	1441066847	31.09419052350649	122.5709599632599	11.6	89.88181818181819	83.0
413303550	1441066848	31.09419003040853	122.5710223193368	11.6	89.91818181818182	83.0
413303550	1441066849	31.094189489369576	122.57108460008304	11.6	89.95454545454545	83.0
413303550	1441066850	31.094188908099724	122.57114700701054	11.6	89.99090909090908	83.0
413303550	1441066851	31.094188294308704	122.57120974163121	11.6	90.02727272727272	83.0
413303550	1441066852	31.094187655705817	122.57127300545704	11.6	90.06363636363636	83.0
413303550	1441066853	31.09418700000001	122.571337	11.6	90.1	83.0
413303550	1441066854	31.094186333701423	122.57140183530454	11.61	90.13	83.0
413303550	1441066855	31.094185658526694	122.57146725554516	11.62	90.16	83.0
413303550	1441066856	31.094184974994718	122.57153291342873	11.629999999999999	90.19	83.0
413303550	1441066857	31.094184283625058	122.5715984616622	11.639999999999999	90.22	83.0
413303550	1441066858	31.094183584938033	122.57166355295253	11.649999999999999	90.25000000000001	83.0
413303550	1441066859	31.094182879454607	122.57172784000664	11.66	90.28	83.0
413303550	1441066860	31.09418216769646	122.5717909755315	11.67	90.31	83.0
413303550	1441066861	31.094181450185918	122.57185261223404	11.68	90.34	83.0
413303550	1441066862	31.094180727445934	122.57191240282121	11.69	90.37000000000002	83.0
413303550	1441066863	31.09418	122.57197	11.7	90.40000000000002	83.0
413303550	1441066864	31.09417926849486	122.57202524094147	11.7	90.40909090909092	83.0
413303550	1441066865	31.094178534067755	122.57207870067346	11.7	90.41818181818184	83.0
413303550	1441066866	31.094177797977395	122.57213113868787	11.7	90.42727272727274	83.0
413303550	1441066867	31.094177061481236	122.57218331447659	11.7	90.43636363636364	83.0
413303550	1441066868	31.094176325835466	122.57223598753161	11.7	90.44545454545455	83.0
413303550	1441066869	31.094175592295095	122.57228991734476	11.7	90.45454545454547	83.0
413303550	1441066870	31.094174862113743	122.57234586340802	11.7	90.46363636363638	83.0
413303550	1441066871	31.09417413654371	122.57240458521328	11.7	90.47272727272728	83.0
413303550	1441066872	31.09417341683573	122.57246684225242	11.7	90.48181818181818	83.0
413303550	1441066873	31.094172704238787	122.57253339401734	11.7	90.4909090909091	83.0
413303550	1441066874	31.094171999999997	122.57260500000001	11.7	90.5	83.0
413303550	1441066875	31.094171304171326	122.57268202739697	11.7	90.51428571428572	83.0
413303550	1441066876	31.094170612033	122.5727632742236	11.7	90.52857142857144	83.0
413303550	1441066877	31.09416991767538	122.57284714619983	11.7	90.54285714285714	83.0
413303550	1441066878	31.09416921519277	122.57293204904565	11.7	90.55714285714286	83.0
413303550	1441066879	31.094168498683626	122.57301638848104	11.7	90.57142857142857	83.0
413303550	1441066880	31.094167762250496	122.57309857022584	11.7	90.58571428571429	83.0
413303550	1441066881	31.094166999999995	122.573177	11.7	90.6	83.0
413303550	1441066882	31.0941662081261	122.573250443303	11.7	90.60909090909091	83.0
413303550	1441066883	31.0941653911595	122.57331910475268	11.7	90.61818181818182	83.0
413303550	1441066884	31.094164555713327	122.57338354874668	11.7	90.62727272727274	83.0
413303550	1441066885	31.09416370839911	122.57344433968244	11.7	90.63636363636364	83.0
413303550	1441066886	31.094162855826962	122.57350204195757	11.7	90.64545454545456	83.0
413303550	1441066887	31.094162004605813	122.57355721996963	11.7	90.65454545454546	83.0
413303550	1441066888	31.09416116134335	122.57361043811625	11.7	90.66363636363636	83.0
413303550	1441066889	31.09416033264627	122.57366226079499	11.7	90.67272727272727	83.0
413303550	1441066890	31.094159525120304	122.57371325240346	11.7	90.68181818181819	83.0
413303550	1441066891	31.094158745370244	122.57376397733927	11.7	90.6909090909091	83.0
413303550	1441066892	31.094158000000004	122.57381500000001	11.7	90.7	83.0
413303550	1441066893	31.094157296110073	122.57386680438098	11.7	90.65833333333333	82.91666666666667
413303550	1441066894	31.094156642790203	122.57391955286818	11.7	90.61666666666667	82.83333333333334
413303550	1441066895	31.094156049627397	122.57397332744522	11.7	90.575	82.75
413303550	1441066896	31.094155526208482	122.57402821009579	11.7	90.53333333333335	82.66666666666667
413303550	1441066897	31.094155082120125	122.57408428280365	11.7	90.49166666666667	82.58333333333334
413303550	1441066898	31.094154726948876	122.57414162755249	11.7	90.45	82.50000000000001
413303550	1441066899	31.094154470281	122.57420032632608	11.7	90.40833333333333	82.41666666666666
413303550	1441066900	31.09415432170266	122.57426046110825	11.7	90.36666666666666	82.33333333333333
413303550	1441066901	31.094154290799775	122.57432211388284	11.7	90.325	82.25
413303550	1441066902	31.09415438715807	122.5743853666337	11.7	90.28333333333333	82.16666666666667
413303550	1441066903	31.09415462036305	122.57445030134478	11.7	90.24166666666667	82.08333333333333
413303550	1441066904	31.094154999999986	122.57451700000001	11.7	90.2	82.0
413303550	1441066905	31.09415553073228	122.57458546475799	11.7	90.11111111111111	82.11111111111111
413303550	1441066906	31.094156197536822	122.57465537847563	11.7	90.02222222222223	82.22222222222221
413303550	1441066907	31.094156980469542	122.57472634418436	11.7	89.93333333333334	82.33333333333333
413303550	1441066908	31.094157859587273	122.57479796491553	11.7	89.84444444444445	82.44444444444444
413303550	1441066909	31.094158814947672	122.57486984370044	11.7	89.75555555555556	82.55555555555556
413303550	1441066910	31.094159826609285	122.5749415835703	11.7	89.66666666666667	82.66666666666667
413303550	1441066911	31.09416087463153	122.57501278755616	11.7	89.5777777777778	82.77777777777779
413303550	1441066912	31.09416193907472	122.57508305868907	11.7	89.48888888888891	82.88888888888889
413303550	1441066913	31.094162999999998	122.575152	11.7	89.4	83.0
413303550	1441066914	31.094164038440027	122.57521931858007	11.7	89.4	83.0
413303550	1441066915	31.094165039310575	122.57528513776175	11.7	89.4	83.0
413303550	1441066916	31.094165988497707	122.5753496849378	11.7	89.4	83.0
413303550	1441066917	31.094166871886966	122.57541318750097	11.7	89.4	83.0
413303550	1441066918	31.09416767536343	122.57547587284395	11.7	89.4	83.0
413303550	1441066919	31.09416838481174	122.57553796835948	11.7	89.4	83.0
413303550	1441066920	31.094168986116028	122.5755997014402	11.7	89.4	83.0
413303550	1441066921	31.094169465160043	122.57566129947877	11.7	89.4	83.0
413303550	1441066922	31.094169807827083	122.57572298986784	11.7	89.4	83.0
413303550	1441066923	31.094170000000002	122.57578500000001	11.7	89.4	83.0
413303550	1441066924	31.094170033558562	122.5758475065142	11.71111111111111	89.45555555555556	83.0
413303550	1441066925	31.094169924371823	122.57591048303468	11.722222222222221	89.51111111111112	83.0
413303550	1441066926	31.09416969430625	122.57597385243218	11.733333333333333	89.56666666666668	83.0
413303550	1441066927	31.094169365228502	122.57603753757743	11.744444444444444	89.62222222222223	83.0
413303550	1441066928	31.094168959005355	122.57610146134125	11.755555555555556	89.67777777777779	83.0
413303550	1441066929	31.094168497503762	122.57616554659447	11.766666666666667	89.73333333333333	83.0
413303550	1441066930	31.094168002590816	122.576229716208	11.777777777777779	89.78888888888889	83.0
413303550	1441066931	31.094167496133753	122.57629389305285	11.78888888888889	89.84444444444445	83.0
413303550	1441066932	31.094167000000002	122.57635800000001	11.8	89.9	83.0
413303550	1441066933	31.094166531639782	122.57642197666387	11.8	89.93	83.0
413303550	1441066934	31.09416609083423	122.57648582963182	11.8	89.96000000000001	83.0
413303550	1441066935	31.094165672947096	122.5765495822345	11.8	89.99	83.0
413303550	1441066936	31.094165273342103	122.57661325780263	11.8	90.02	83.0
413303550	1441066937	31.094164887382952	122.57667687966679	11.8	90.05	83.0
413303550	1441066938	31.094164510433252	122.57674047115765	11.8	90.08000000000001	83.0
413303550	1441066939	31.094164137856595	122.5768040556058	11.8	90.11	83.0
413303550	1441066940	31.094163765016514	122.57686765634185	11.8	90.14	83.0
413303550	1441066941	31.094163387276506	122.5769312966964	11.8	90.17	83.0
413303550	1441066942	31.094162999999998	122.57699500000001	11.8	90.2	83.0
413303550	1441066943	31.094162600967728	122.5770587819553	11.8	90.19	83.0
413303550	1441066944	31.094162197629657	122.57712262775297	11.8	90.18	83.0
413303550	1441066945	31.09416179985302	122.57718651495586	11.8	90.17	83.0
413303550	1441066946	31.09416141750522	122.5772504211267	11.8	90.16	83.0
413303550	1441066947	31.094161060453587	122.57731432382838	11.8	90.14999999999999	83.0
413303550	1441066948	31.094160738565602	122.57737820062371	11.8	90.13999999999999	83.0
413303550	1441066949	31.094160461708704	122.57744202907564	11.8	90.13	83.0
413303550	1441066950	31.094160239750416	122.57750578674704	11.8	90.11999999999999	83.0
413303550	1441066951	31.094160082558318	122.57756945120083	11.8	90.11	83.0
413303550	1441066952	31.09415999999999	122.57763300000002	11.8	90.1	83.0
413303550	1441066953	31.094159999058217	122.57769642198735	11.8	90.08181818181818	83.0
413303550	1441066954	31.09416007517617	122.5777597511248	11.8	90.06363636363636	83.0
413303550	1441066955	31.094160220912045	122.57782303265417	11.8	90.04545454545455	83.0
413303550	1441066956	31.09416042882397	122.5778863118171	11.8	90.02727272727272	83.0
413303550	1441066957	31.094160691469966	122.57794963385538	11.8	90.00909090909092	83.0
413303550	1441066958	31.09416100140799	122.57801304401062	11.8	89.99090909090908	83.0
413303550	1441066959	31.094161351195876	122.57807658752456	11.8	89.97272727272728	83.0
413303550	1441066960	31.094161733391392	122.57814030963887	11.8	89.95454545454545	83.0
413303550	1441066961	31.09416214055222	122.57820425559511	11.8	89.93636363636364	83.0
413303550	1441066962	31.09416256523592	122.57826847063495	11.8	89.91818181818182	83.0
413303550	1441066963	31.094162999999998	122.578333	11.8	89.9	83.0
413303550	1441066964	31.094163439137038	122.57839785339715	11.8	89.87	83.0
413303550	1441066965	31.094163883880455	122.57846289839458	11.8	89.84	83.0
413303550	1441066966	31.094164337199217	122.5785279670257	11.8	89.81	83.0
413303550	1441066967	31.094164802062554	122.57859289132405	11.8	89.78	83.0
413303550	1441066968	31.094165281440084	122.57865750332307	11.8	89.75	83.0
413303550	1441066969	31.09416577830176	122.57872163505625	11.8	89.72	83.0
413303550	1441066970	31.094166295617846	122.57878511855708	11.8	89.69000000000001	83.0
413303550	1441066971	31.094166836358923	122.57884778585898	11.8	89.66	83.0
413303550	1441066972	31.0941674034959	122.57890946899548	11.8	89.63	83.0
413303550	1441066973	31.094168	122.57897000000001	11.8	89.6	83.0
413303550	1441066974	31.09416863060888	122.57902927891591	11.8	89.55	83.1
413303550	1441066975	31.09416930712493	122.57908747782578	11.8	89.49999999999999	83.2
413303550	1441066976	31.094170043116332	122.5791448368222	11.8	89.44999999999999	83.30000000000001
413303550	1441066977	31.094170852150775	122.57920159599766	11.8	89.4	83.4
413303550	1441066978	31.094171747795578	122.5792579954448	11.8	89.35	83.5
413303550	1441066979	31.09417274361756	122.5793142752563	11.8	89.3	83.60000000000001
413303550	1441066980	31.094173853183207	122.57937067552479	11.8	89.25	83.7
413303550	1441066981	31.094175090058496	122.57942743634302	11.8	89.2	83.8
413303550	1441066982	31.094176467809035	122.57948479780383	11.8	89.14999999999999	83.89999999999999
413303550	1441066983	31.094178	122.57954300000002	11.8	89.1	84.0
413303550	1441066984	31.09417968925278	122.57960224287612	11.8	89.06666666666666	84.0
413303550	1441066985	31.094181494415253	122.57966256578324	11.8	89.03333333333332	84.0
413303550	1441066986	31.09418336339196	122.57972396792391	11.8	89.0	84.0
413303550	1441066987	31.094185244087363	122.5797864485006	11.8	88.96666666666667	84.0
413303550	1441066988	31.094187084405927	122.5798500067156	11.8	88.93333333333332	84.0
413303550	1441066989	31.09418883225208	122.57991464177108	11.8	88.89999999999999	84.0
413303550	1441066990	31.094190435530237	122.57998035286909	11.8	88.86666666666667	84.0
413303550	1441066991	31.094191842144763	122.5800471392115	11.8	88.83333333333333	84.0
413303550	1441066992	31.094193000000008	122.580115	11.8	88.8	84.0
413303550	1441066993	31.0941938705644	122.58018389690942	11.8	88.88999999999999	84.10000000000001
413303550	1441066994	31.094194469562762	122.58025364150734	11.8	88.98	84.2
413303550	1441066995	31.094194826284493	122.58032400783466	11.8	89.07000000000001	84.3
413303550	1441066996	31.094194970019434	122.58039476993235	11.8	89.16	84.4
413303550	1441066997	31.094194930057895	122.58046570184146	11.8	89.25	84.50000000000001
413303550	1441066998	31.09419473569075	122.5805365776031	11.8	89.34	84.60000000000001
413303550	1441066999	31.094194416209326	122.58060717125846	11.8	89.43	84.7
413303550	1441067000	31.09419400090542	122.58067725684879	11.8	89.52000000000001	84.80000000000001
413303550	1441067001	31.094193519071386	122.58074660841548	11.8	89.61	84.9
413303550	1441067002	31.094193	122.580815	11.8	89.7	85.0
413303550	1441067003	31.09419246681597	122.58088226625658	11.80909090909091	89.7818181818182	85.0
413303550	1441067004	31.094191917970058	122.58094848429033	11.818181818181818	89.86363636363636	85.0
413303550	1441067005	31.094191345744225	122.58101379181907	11.827272727272728	89.94545454545455	85.0
413303550	1441067006	31.09419074242013	122.5810783265606	11.836363636363638	90.02727272727273	85.0
413303550	1441067007	31.094190100279132	122.5811422262327	11.845454545454546	90.10909090909092	85.0
413303550	1441067008	31.094189411602343	122.5812056285531	11.854545454545455	90.19090909090909	85.0
413303550	1441067009	31.094188668670544	122.58126867123958	11.863636363636363	90.27272727272728	85.0
413303550	1441067010	31.094187863764287	122.58133149200982	11.872727272727273	90.35454545454546	85.0
413303550	1441067011	31.094186989163827	122.58139422858153	11.881818181818183	90.43636363636364	85.0
413303550	1441067012	31.094186037149154	122.58145701867237	11.89090909090909	90.51818181818182	85.0
413303550	1441067013	31.094184999999996	122.58151999999998	11.9	90.6	85.0
413303550	1441067014	31.09418387374826	122.58158328265284	11.9	90.64999999999999	85.0
413303550	1441067015	31.094182669435284	122.58164686620259	11.9	90.69999999999999	85.0
413303550	1441067016	31.09418140185496	122.58171072259177	11.9	90.75	85.0
413303550	1441067017	31.09418008580113	122.58177482376296	11.9	90.8	85.0
413303550	1441067018	31.094178736067793	122.5818391416587	11.9	90.85	85.0
413303550	1441067019	31.094177367448893	122.58190364822165	11.9	90.89999999999999	85.0
413303550	1441067020	31.094175994738535	122.58196831539455	11.9	90.94999999999999	85.0
413303550	1441067021	31.094174632730805	122.58203311512003	11.9	91.0	85.0
413303550	1441067022	31.09417329621987	122.58209801934092	11.9	91.05	85.0
413303550	1441067023	31.09417199999999	122.58216299999998	11.9	91.1	85.0
413303550	1441067024	31.09417075435682	122.58222802520199	11.9	91.11999999999999	85.0
413303550	1441067025	31.09416955154174	122.58229304769922	11.9	91.13999999999999	85.0
413303550	1441067026	31.094168379297653	122.58235801640588	11.9	91.16	85.0
413303550	1441067027	31.094167225367528	122.58242288023608	11.9	91.17999999999999	85.0
413303550	1441067028	31.09416607749446	122.58248758810394	11.9	91.2	85.0
413303550	1441067029	31.09416492342162	122.58255208892358	11.9	91.22	85.0
413303550	1441067030	31.094163750892307	122.58261633160897	11.9	91.24	85.0
413303550	1441067031	31.094162547649933	122.58268026507422	11.9	91.25999999999999	85.0
413303550	1441067032	31.094161301437957	122.58274383823324	11.9	91.28	85.0
413303550	1441067033	31.094159999999984	122.58280700000002	11.9	91.3	85.0
413303550	1441067034	31.094158631828055	122.58286974653632	11.91	91.33999999999999	85.0
413303550	1441067035	31.094157188407546	122.58293226299533	11.92	91.38000000000001	85.0
413303550	1441067036	31.094155661971822	122.5829947817781	11.93	91.42	85.0
413303550	1441067037	31.094154044753743	122.58305753528556	11.94	91.46	85.0
413303550	1441067038	31.0941523289858	122.5831207559187	11.95	91.50000000000001	85.0
413303550	1441067039	31.09415050689992	122.5831846760784	11.96	91.54	85.0
413303550	1441067040	31.09414857072764	122.58324952816557	11.97	91.58	85.0
413303550	1441067041	31.09414651269997	122.58331554458103	11.98	91.62	85.0
413303550	1441067042	31.09414432504742	122.58338295772559	11.99	91.66000000000001	85.0
413303550	1441067043	31.094142000000005	122.583452	12.0	91.7	85.0
413303550	1441067044	31.094139538535106	122.58352279467415	12.0	91.72500000000001	85.0
413303550	1441067045	31.094136976621947	122.58359502849468	12.0	91.75	85.0
413303550	1441067046	31.094134358978447	122.58366827907763	12.0	91.775	85.0
413303550	1441067047	31.094131730323486	122.5837421240391	12.0	91.80000000000001	85.0
413303550	1441067048	31.09412913537688	122.5838161409955	12.0	91.82500000000002	85.0
413303550	1441067049	31.09412661885944	122.5838899075633	12.0	91.85000000000001	85.0
413303550	1441067050	31.094124225492894	122.5839630013592	12.0	91.87500000000001	85.0
413303550	1441067051	31.094121999999995	122.58403500000001	12.0	91.9	85.0
413303550	1441067052	31.094119976292767	122.58410556457139	12.0	91.87272727272727	84.9090909090909
413303550	1441067053	31.09411814503742	122.5841746900335	12.0	91.84545454545456	84.81818181818183
413303550	1441067054	31.094116486088467	122.58424245481515	12.0	91.81818181818183	84.72727272727273
413303550	1441067055	31.094114979300173	122.58430893734503	12.0	91.7909090909091	84.63636363636364
413303550	1441067056	31.09411360452662	122.58437421605173	12.0	91.76363636363637	84.54545454545455
413303550	1441067057	31.094112341621706	122.5844383693638	12.0	91.73636363636363	84.45454545454545
413303550	1441067058	31.094111170439135	122.58450147570976	12.0	91.70909090909092	84.36363636363637
413303550	1441067059	31.094110070832407	122.58456361351801	12.0	91.68181818181819	84.27272727272728
413303550	1441067060	31.09410902265491	122.58462486121695	12.0	91.65454545454546	84.18181818181819
413303550	1441067061	31.094108005759757	122.58468529723486	12.0	91.62727272727274	84.0909090909091
413303550	1441067062	31.094106999999997	122.584745	12.0	91.60000000000001	84.0
413303550	1441067063	31.094105989804497	122.58480405863462	12.0	91.55454545454546	84.0909090909091
413303550	1441067064	31.09410497790598	122.58486260503727	12.0	91.5090909090909	84.18181818181819
413303550	1441067065	31.094103971612945	122.58492078180046	12.0	91.46363636363637	84.27272727272728
413303550	1441067066	31.094102978233636	122.58497873151681	12.0	91.41818181818182	84.36363636363637
413303550	1441067067	31.09410200507601	122.58503659677892	12.0	91.37272727272727	84.45454545454545
413303550	1441067068	31.094101059447805	122.58509452017941	12.0	91.32727272727273	84.54545454545455
413303550	1441067069	31.094100148656462	122.5851526443109	12.0	91.28181818181817	84.63636363636364
413303550	1441067070	31.094099280009207	122.58521111176601	12.0	91.23636363636363	84.72727272727273
413303550	1441067071	31.09409846081297	122.58527006513744	12.0	91.19090909090909	84.81818181818183
413303550	1441067072	31.094097698374433	122.58532964701789	12.0	91.14545454545454	84.9090909090909
413303550	1441067073	31.094097000000005	122.58539	12.0	91.1	85.0
413303550	1441067074	31.09409636984867	122.58545123236574	12.0	91.06	85.0
413303550	1441067075	31.094095799490734	122.58551331515376	12.0	91.02	85.0
413303550	1441067076	31.094095277349403	122.585576185092	12.0	90.98	85.0
413303550	1441067077	31.094094791848043	122.58563977890825	12.0	90.94	85.0
413303550	1441067078	31.094094331410062	122.58570403333033	12.0	90.89999999999999	85.0
413303550	1441067079	31.09409388445906	122.58576888508607	12.0	90.86	85.0
413303550	1441067080	31.094093439418675	122.58583427090318	12.0	90.82	85.0
413303550	1441067081	31.094092984712734	122.58590012750943	12.0	90.78	85.0
413303550	1441067082	31.09409250876516	122.58596639163247	12.0	90.74000000000001	85.0
413303550	1441067083	31.094091999999996	122.586033	12.0	90.7	85.0
413303550	1441067084	31.09409144928054	122.58609986324241	12.0	90.71000000000001	85.0
413303550	1441067085	31.094090857226778	122.58616678760136	12.0	90.72	85.0
413303550	1441067086	31.094090226898242	122.5862335532212	12.0	90.73	85.0
413303550	1441067087	31.09408956135495	122.58629994024645	12.0	90.74000000000001	85.0
413303550	1441067088	31.09408886365731	122.58636572882149	12.0	90.75	85.0
413303550	1441067089	31.094088136866247	122.5864306990908	12.0	90.76	85.0
413303550	1441067090	31.094087384043057	122.5864946311988	12.0	90.77	85.0
413303550	1441067091	31.094086608249462	122.58655730529003	12.0	90.78	85.0
413303550	1441067092	31.094085812547622	122.58661850150891	12.0	90.79	85.0
413303550	1441067093	31.094085	122.586678	12.0	90.8	85.0
413303550	1441067094	31.094084172047967	122.58673571166611	12.0	90.82	85.0
413303550	1441067095	31.094083323646775	122.58679207044342	12.0	90.84	85.0
413303550	1441067096	31.094082448129274	122.58684764102648	12.0	90.86	85.0
413303550	1441067097	31.094081538827307	122.58690298810968	12.0	90.88	85.0
413303550	1441067098	31.094080589071755	122.58695867638754	12.0	90.89999999999999	85.0
413303550	1441067099	31.09407959219251	122.58701527055446	12.0	90.92	85.0
413303550	1441067100	31.09407854151846	122.5870733353048	12.0	90.94	85.0
413303550	1441067101	31.094077430377432	122.58713343533297	12.0	90.96000000000001	85.0
413303550	1441067102	31.094076252096137	122.58719613533327	12.0	90.98	85.0
413303550	1441067103	31.094075000000007	122.587262	12.0	91.0	85.0
413303550	1441067104	31.0940736711055	122.58733134935446	12.0	91.03333333333333	85.0
413303550	1441067105	31.094072277198062	122.58740352472635	12.0	91.06666666666668	85.0
413303550	1441067106	31.09407083375699	122.58747762277251	12.0	91.1	85.0
413303550	1441067107	31.09406935626355	122.58755274014977	12.0	91.13333333333333	85.0
413303550	1441067108	31.094067860201058	122.58762797351515	12.0	91.16666666666667	85.0
413303550	1441067109	31.094066361054974	122.58770241952573	12.0	91.2	85.0
413303550	1441067110	31.0940648743128	122.58777517483854	12.0	91.23333333333332	85.0
413303550	1441067111	31.094063415464024	122.58784533611087	12.0	91.26666666666667	85.0
413303550	1441067112	31.094062	122.587912	12.0	91.3	85.0
413303550	1441067113	31.094060638362233	122.5879745681073	12.0	91.30909090909091	85.0
413303550	1441067114	31.094059320786673	122.58803366181044	12.0	91.31818181818181	85.0
413303550	1441067115	31.0940580324561	122.58809020743105	12.0	91.32727272727273	85.0
413303550	1441067116	31.094056758551446	122.58814513129073	12.0	91.33636363636364	85.0
413303550	1441067117	31.094055484251978	122.58819935971097	12.0	91.34545454545454	85.0
413303550	1441067118	31.09405419473539	122.5882538190132	12.0	91.35454545454544	85.0
413303550	1441067119	31.0940528751778	122.58830943551881	12.0	91.36363636363636	85.0
413303550	1441067120	31.09405151075368	122.58836713554909	12.0	91.37272727272727	85.0
413303550	1441067121	31.09405008663581	122.5884278454253	12.0	91.38181818181818	85.0
413303550	1441067122	31.094048587995037	122.58849249146857	12.0	91.39090909090909	85.0
413303550	1441067123	31.094046999999996	122.588562	12.0	91.4	85.0
413303550	1441067124	31.094045317089805	122.58863691156309	12.0	91.37777777777778	85.11111111111111
413303550	1441067125	31.094043570794277	122.58871622359166	12.0	91.35555555555557	85.22222222222223
413303550	1441067126	31.09404180191862	122.58879854774229	12.0	91.33333333333333	85.33333333333333
413303550	1441067127	31.094040051271204	122.58888249567168	12.0	91.31111111111112	85.44444444444444
413303550	1441067128	31.094038359664005	122.58896667903679	12.0	91.28888888888889	85.55555555555557
413303550	1441067129	31.094036767912527	122.58904970949477	12.0	91.26666666666667	85.66666666666667
413303550	1441067130	31.0940353168359	122.58913019870295	12.0	91.24444444444444	85.77777777777779
413303550	1441067131	31.094034047256564	122.58920675831881	12.0	91.22222222222221	85.8888888888889
413303550	1441067132	31.094033	122.58927800000001	12.0	91.2	86.0
413303550	1441067133	31.094032200996114	122.58934294741861	12.0	91.15454545454546	86.09090909090911
413303550	1441067134	31.094031616583123	122.58940227230437	12.0	91.10909090909091	86.18181818181819
413303550	1441067135	31.09403119819874	122.58945705840117	12.0	91.06363636363636	86.27272727272728
413303550	1441067136	31.094030897278273	122.58950838945273	12.0	91.01818181818182	86.36363636363636
413303550	1441067137	31.094030665255016	122.58955734920274	12.0	90.97272727272728	86.45454545454545
413303550	1441067138	31.094030453560347	122.58960502139465	12.0	90.92727272727272	86.54545454545455
413303550	1441067139	31.094030213624073	122.58965248977194	12.0	90.88181818181819	86.63636363636364
413303550	1441067140	31.094029896874286	122.58970083807793	12.0	90.83636363636364	86.72727272727272
413303550	1441067141	31.09402945473752	122.58975115005586	12.0	90.7909090909091	86.81818181818181
413303550	1441067142	31.094028838638497	122.58980450944891	12.0	90.74545454545455	86.9090909090909
413303550	1441067143	31.094027999999998	122.589862	12.0	90.7	87.0
413303550	1441067144	31.09402690063691	122.58992438153618	12.0	90.78888888888889	87.0
413303550	1441067145	31.094025543940305	122.58999111822106	12.0	90.8777777777778	87.0
413303550	1441067146	31.09402394369662	122.59006135030248	12.0	90.96666666666667	87.0
413303550	1441067147	31.0940221136938	122.59013421802823	12.0	91.05555555555556	87.0
413303550	1441067148	31.094020067721544	122.59020886164618	12.0	91.14444444444445	87.0
413303550	1441067149	31.09401781957147	122.59028442140425	12.0	91.23333333333333	87.0
413303550	1441067150	31.094015383037124	122.59036003755047	12.0	91.32222222222221	87.0
413303550	1441067151	31.09401277191412	122.590434850333	12.0	91.41111111111111	87.0
413303550	1441067152	31.094009999999997	122.590508	12.0	91.5	87.0
413303550	1441067153	31.094007082621097	122.59057882591993	12.01	91.60000000000001	87.10000000000001
413303550	1441067154	31.09400404121204	122.59064746394125	12.02	91.69999999999999	87.19999999999999
413303550	1441067155	31.094000898733672	122.59071424903257	12.03	91.79999999999998	87.29999999999998
413303550	1441067156	31.093997678146046	122.59077951616251	12.04	91.89999999999999	87.39999999999999
413303550	1441067157	31.09399440240849	122.59084360029973	12.05	92.0	87.5
413303550	1441067158	31.093991094479627	122.59090683641294	12.06	92.1	87.6
413303550	1441067159	31.093987777317402	122.5909695594708	12.07	92.19999999999999	87.69999999999999
413303550	1441067160	31.09398447387907	122.5910321044421	12.08	92.3	87.8
413303550	1441067161	31.093981207121285	122.59109480629559	12.09	92.4	87.9
413303550	1441067162	31.093977999999993	122.59115800000001	12.1	92.5	88.0
413303550	1441067163	31.09397486921154	122.59122193784222	12.1	92.53	88.0
413303550	1441067164	31.093971806415837	122.59128654138115	12.1	92.55999999999999	88.0
413303550	1441067165	31.093968797014107	122.5913516494937	12.1	92.59	88.0
413303550	1441067166	31.093965826407846	122.59141710105679	12.1	92.62	88.0
413303550	1441067167	31.09396287999886	122.5914827349473	12.1	92.65	88.0
413303550	1441067168	31.09395994318931	122.59154839004205	12.1	92.67999999999999	88.0
413303550	1441067169	31.093957001381682	122.5916139052179	12.1	92.71	88.0
413303550	1441067170	31.093954039978783	122.59167911935167	12.1	92.74000000000001	88.0
413303550	1441067171	31.093951044383736	122.5917438713201	12.1	92.77000000000001	88.0
413303550	1441067172	31.093948	122.591808	12.1	92.8	88.0
413303550	1441067173	31.093944892143465	122.59187141850013	12.1	92.87272727272727	88.0
413303550	1441067174	31.093941705778636	122.59193433685748	12.1	92.94545454545455	88.0
413303550	1441067175	31.093938425781662	122.59199703934098	12.1	93.01818181818182	88.0
413303550	1441067176	31.093935037028125	122.59205981021954	12.1	93.0909090909091	88.0
413303550	1441067177	31.093931524393067	122.59212293376193	12.1	93.16363636363636	88.0
413303550	1441067178	31.093927872750935	122.5921866942369	12.1	93.23636363636363	88.0
413303550	1441067179	31.093924066975664	122.5922513759131	12.1	93.30909090909091	88.0
413303550	1441067180	31.093920091940554	122.59231726305909	12.1	93.38181818181819	88.0
413303550	1441067181	31.093915932518307	122.59238463994335	12.1	93.45454545454544	88.0
413303550	1441067182	31.093911573581003	122.59245379083423	12.1	93.52727272727272	88.0
413303550	1441067183	31.093907000000005	122.592525	12.1	93.6	88.0
413303550	1441067184	31.093902209426762	122.59259837556453	12.1	93.66666666666666	88.0
413303550	1441067185	31.093897250635802	122.59267332107463	12.1	93.73333333333333	88.0
413303550	1441067186	31.09389218518392	122.59274906393311	12.1	93.8	88.0
413303550	1441067187	31.093887074629755	122.59282483154315	12.1	93.86666666666666	88.0
413303550	1441067188	31.093881980533702	122.5928998513082	12.1	93.93333333333334	88.0
413303550	1441067189	31.09387696445797	122.59297335063212	12.1	94.0	88.0
413303550	1441067190	31.093872087966506	122.59304455691903	12.1	94.06666666666666	88.0
413303550	1441067191	31.093867412624846	122.59311269757342	12.1	94.13333333333334	88.0
413303550	1441067192	31.093863000000002	122.593177	12.1	94.2	88.0
413303550	1441067193	31.093858891819295	122.59323695678681	12.1	94.22727272727273	88.0
413303550	1441067194	31.093855050446574	122.59329312125409	12.1	94.25454545454546	88.0
413303550	1441067195	31.093851418403215	122.59334631190492	12.1	94.2818181818182	88.0
413303550	1441067196	31.093847938208967	122.59339734724202	12.1	94.30909090909091	88.0
413303550	1441067197	31.093844552382176	122.59344704576795	12.1	94.33636363636364	88.0
413303550	1441067198	31.09384120343984	122.59349622598494	12.1	94.36363636363636	88.0
413303550	1441067199	31.09383783389766	122.59354570639505	12.1	94.39090909090909	88.0
413303550	1441067200	31.093834386270167	122.59359630550014	12.1	94.41818181818182	88.0
413303550	1441067201	31.093830803070475	122.5936488418018	12.1	94.44545454545455	88.0
413303550	1441067202	31.093827026810352	122.59370413380141	12.1	94.47272727272727	88.0
413303550	1441067203	31.093823	122.593763	12.1	94.5	88.0
413303550	1441067204	31.09381868384418	122.59382601058526	12.1	94.49	88.0
413303550	1441067205	31.09381411433181	122.59389274249202	12.1	94.48	88.0
413303550	1441067206	31.09380934614889	122.5939625243422	12.1	94.47	88.0
413303550	1441067207	31.09380443398267	122.59403468475786	12.1	94.46000000000001	88.0
413303550	1441067208	31.093799432521674	122.59410855236138	12.1	94.45	88.0
413303550	1441067209	31.093794396455966	122.59418345577542	12.1	94.44	88.0
413303550	1441067210	31.093789380477055	122.59425872362293	12.1	94.43	88.0
413303550	1441067211	31.093784439278068	122.59433368452714	12.1	94.42	88.0
413303550	1441067212	31.093779627553655	122.59440766711155	12.1	94.41000000000001	88.0
413303550	1441067213	31.09377499999999	122.59448000000002	12.1	94.4	88.0
413303550	1441067214	31.093770596685477	122.59455017919295	12.1	94.38888888888889	88.0
413303550	1441067215	31.09376639916197	122.59461837019633	12.1	94.37777777777778	88.0
413303550	1441067216	31.093762374351478	122.59468490589238	12.1	94.36666666666667	88.0
413303550	1441067217	31.09375848917518	122.59475011916318	12.1	94.35555555555555	88.0
413303550	1441067218	31.093754710553572	122.59481434289063	12.1	94.34444444444445	88.0
413303550	1441067219	31.09375100540645	122.59487790995644	12.1	94.33333333333333	88.0
413303550	1441067220	31.093747340652953	122.5949411532423	12.1	94.32222222222222	88.0
413303550	1441067221	31.09374368321154	122.59500440562972	12.1	94.31111111111112	88.0
413303550	1441067222	31.093740000000004	122.595068	12.1	94.3	88.0
413303550	1441067223	31.09373626346317	122.59513219124779	12.1	94.29	88.1
413303550	1441067224	31.09373246815626	122.59519692232111	12.1	94.28	88.2
413303550	1441067225	31.093728614162288	122.59526205818135	12.1	94.27	88.3
413303550	1441067226	31.093724701564582	122.59532746378999	12.1	94.26	88.39999999999999
413303550	1441067227	31.09372073044672	122.59539300410842	12.1	94.25	88.49999999999999
413303550	1441067228	31.093716700892568	122.59545854409816	12.1	94.24000000000001	88.6
413303550	1441067229	31.093712612986284	122.59552394872067	12.1	94.23	88.7
413303550	1441067230	31.093708466812256	122.59558908293747	12.1	94.22	88.8
413303550	1441067231	31.093704262455184	122.59565381171004	12.1	94.21000000000001	88.89999999999999
413303550	1441067232	31.0937	122.59571799999999	12.1	94.2	89.0
413303550	1441067233	31.093695677801925	122.59578158055376	12.10909090909091	94.25454545454546	89.0
413303550	1441067234	31.093691287296178	122.59584475725738	12.118181818181817	94.30909090909091	89.0
413303550	1441067235	31.093686818187464	122.5959078017817	12.127272727272727	94.36363636363636	89.0
413303550	1441067236	31.09368226017999	122.5959709857975	12.136363636363637	94.41818181818182	89.0
413303550	1441067237	31.093677602977415	122.59603458097554	12.145454545454545	94.47272727272727	89.0
413303550	1441067238	31.093672836282877	122.59609885898642	12.154545454545454	94.52727272727273	89.0
413303550	1441067239	31.093667949798913	122.5961640915007	12.163636363636362	94.58181818181818	89.0
413303550	1441067240	31.09366293322754	122.59623055018885	12.172727272727272	94.63636363636364	89.0
413303550	1441067241	31.093657776270184	122.59629850672127	12.181818181818182	94.69090909090909	89.0
413303550	1441067242	31.093652468627628	122.59636823276826	12.19090909090909	94.74545454545454	89.0
413303550	1441067243	31.093646999999994	122.59644	12.2	94.8	89.0
413303550	1441067244	31.093641371281816	122.5965139050742	12.2	94.82222222222221	88.88888888888889
413303550	1441067245	31.093635628147887	122.59658934459898	12.2	94.84444444444445	88.77777777777777
413303550	1441067246	31.093629827469705	122.59666554017042	12.2	94.86666666666666	88.66666666666667
413303550	1441067247	31.09362402612052	122.59674171338487	12.2	94.88888888888889	88.55555555555556
413303550	1441067248	31.093618280975434	122.59681708583909	12.2	94.91111111111111	88.44444444444444
413303550	1441067249	31.093612648911385	122.59689087913014	12.2	94.93333333333334	88.33333333333333
413303550	1441067250	31.093607186807038	122.59696231485547	12.2	94.95555555555555	88.22222222222221
413303550	1441067251	31.093601951542652	122.59703061461275	12.2	94.97777777777779	88.1111111111111
413303550	1441067252	31.093597	122.597095	12.2	95.0	88.0
413303550	1441067253	31.09359237063498	122.59715496664415	12.2	94.98181818181818	88.0
413303550	1441067254	31.093588028195263	122.59721110628696	12.2	94.96363636363637	88.0
413303550	1441067255	31.0935839189998	122.59726428469862	12.2	94.94545454545455	88.0
413303550	1441067256	31.093579989365843	122.59731536764895	12.2	94.92727272727274	88.0
413303550	1441067257	31.093576185609187	122.59736522090758	12.2	94.9090909090909	88.0
413303550	1441067258	31.093572454044157	122.59741471024383	12.2	94.89090909090909	88.0
413303550	1441067259	31.093568740983773	122.59746470142682	12.2	94.87272727272726	88.0
413303550	1441067260	31.093564992739704	122.59751606022542	12.2	94.85454545454544	88.0
413303550	1441067261	31.09356115562219	122.59756965240827	12.2	94.83636363636364	88.0
413303550	1441067262	31.093557175939953	122.59762634374376	12.2	94.81818181818181	88.0
413303550	1441067263	31.093553000000004	122.597687	12.2	94.8	88.0
413303550	1441067264	31.09354859047347	122.59775219484264	12.2	94.78	88.0
413303550	1441067265	31.093543975494843	122.59782133352846	12.2	94.75999999999999	88.0
413303550	1441067266	31.093539199565946	122.59789352921219	12.2	94.74	88.0
413303550	1441067267	31.093534307190264	122.59796789504891	12.2	94.72	88.0
413303550	1441067268	31.093529342873207	122.59804354419393	12.2	94.69999999999999	88.0
413303550	1441067269	31.09352435112221	122.59811958980285	12.2	94.67999999999999	88.0
413303550	1441067270	31.09351937644682	122.59819514503155	12.2	94.66	88.0
413303550	1441067271	31.093514463358595	122.59826932303628	12.2	94.63999999999999	88.0
413303550	1441067272	31.093509656371147	122.5983412369735	12.2	94.61999999999999	88.0
413303550	1441067273	31.09350499999999	122.59841	12.2	94.6	88.0
413303550	1441067274	31.093500528864517	122.59847499173766	12.2	94.57777777777777	88.1111111111111
413303550	1441067275	31.09349623799339	122.5985366576677	12.2	94.55555555555556	88.22222222222221
413303550	1441067276	31.093492112516145	122.59859570973602	12.2	94.53333333333333	88.33333333333333
413303550	1441067277	31.093488137560772	122.59865285988832	12.2	94.51111111111112	88.44444444444444
413303550	1441067278	31.093484298253923	122.59870882007024	12.2	94.48888888888888	88.55555555555556
413303550	1441067279	31.09348057972093	122.59876430222712	12.2	94.46666666666667	88.66666666666667
413303550	1441067280	31.093476967085905	122.5988200183043	12.2	94.44444444444444	88.77777777777777
413303550	1441067281	31.09347344547173	122.5988766802469	12.2	94.42222222222223	88.88888888888889
413303550	1441067282	31.093469999999986	122.598935	12.2	94.4	89.0
413303550	1441067283	31.093466616331337	122.59899551550349	12.2	94.34	89.10000000000001
413303550	1441067284	31.093463282287157	122.59905806867734	12.2	94.28	89.2
413303550	1441067285	31.09345998622955	122.59912232743652	12.2	94.22	89.3
413303550	1441067286	31.09345671652123	122.59918795969604	12.2	94.16000000000001	89.4
413303550	1441067287	31.093453461525552	122.59925463337086	12.2	94.1	89.5
413303550	1441067288	31.09345020960647	122.59932201637601	12.2	94.04	89.6
413303550	1441067289	31.09344694912866	122.59938977662648	12.2	93.98	89.69999999999999
413303550	1441067290	31.093443668457503	122.59945758203727	12.2	93.92000000000002	89.8
413303550	1441067291	31.093440355959025	122.59952510052345	12.2	93.86	89.9
413303550	1441067292	31.093437	122.599592	12.2	93.80000000000001	90.0
413303550	1441067293	31.09343358602599	122.59965804074614	12.2	93.84545454545454	90.0
413303550	1441067294	31.09343008779544	122.59972335249793	12.2	93.8909090909091	90.0
413303550	1441067295	31.09342647614453	122.59978815735543	12.2	93.93636363636364	90.0
413303550	1441067296	31.093422721909032	122.59985267741867	12.2	93.98181818181818	90.0
413303550	1441067297	31.093418795924233	122.59991713478756	12.2	94.02727272727273	90.0
413303550	1441067298	31.093414669024963	122.59998175156193	12.2	94.07272727272728	90.0
413303550	1441067299	31.09341031204565	122.6000467498414	12.2	94.11818181818182	90.0
413303550	1441067300	31.093405695820238	122.60011235172557	12.2	94.16363636363636	90.0
413303550	1441067301	31.093400791182233	122.60017877931388	12.2	94.2090909090909	90.0
413303550	1441067302	31.093395568964638	122.60024625470565	12.2	94.25454545454546	90.0
413303550	1441067303	31.093389999999996	122.60031500000001	12.2	94.3	90.0
413303550	1441067304	31.093384068297873	122.60038515813655	12.2	94.43	90.0
413303550	1441067305	31.093377810577852	122.60045655541711	12.2	94.56	90.0
413303550	1441067306	31.09337127673753	122.6005289389843	12.2	94.69	90.0
413303550	1441067307	31.093364516675006	122.60060205598089	12.2	94.82	90.0
413303550	1441067308	31.093357580288963	122.60067565354987	12.2	94.95	90.0
413303550	1441067309	31.093350517478655	122.6007494788344	12.2	95.08	90.0
413303550	1441067310	31.093343378143913	122.60082327897793	12.2	95.21	90.0
413303550	1441067311	31.093336212185136	122.60089680112411	12.2	95.34	90.0
413303550	1441067312	31.093329069503316	122.60096979241678	12.2	95.46999999999998	90.0
413303550	1441067313	31.093322	122.601042	12.2	95.6	90.0
413303550	1441067314	31.093315045268977	122.60111320567455	12.2	95.64999999999999	90.0
413303550	1441067315	31.093308213671026	122.60118332986688	12.2	95.7	90.0
413303550	1441067316	31.093301505258736	122.60125232765995	12.2	95.75	90.0
413303550	1441067317	31.093294920084755	122.60132015413674	12.2	95.8	90.0
413303550	1441067318	31.09328845820174	122.60138676438012	12.2	95.85	90.0
413303550	1441067319	31.093282119662486	122.60145211347313	12.2	95.9	90.0
413303550	1441067320	31.093275904519796	122.60151615649866	12.2	95.95	90.0
413303550	1441067321	31.09326981282654	122.60157884853966	12.2	96.0	90.0
413303550	1441067322	31.093263844635622	122.60164014467914	12.2	96.05000000000001	90.0
413303550	1441067323	31.093258000000002	122.60169999999998	12.2	96.10000000000001	90.0
413303550	1441067324	31.09325227261212	122.60175845315882	12.209999999999999	96.12	90.0
413303550	1441067325	31.09324663072205	122.60181587710674	12.219999999999999	96.14	90.0
413303550	1441067326	31.093241036218533	122.60187272836825	12.23	96.16	90.0
413303550	1441067327	31.09323545098951	122.60192946346771	12.24	96.17999999999999	90.0
413303550	1441067328	31.093229836922095	122.60198653892924	12.25	96.19999999999999	90.0
413303550	1441067329	31.09322415590259	122.60204441127684	12.26	96.22000000000001	90.0
413303550	1441067330	31.093218369816483	122.60210353703424	12.27	96.24000000000001	90.0
413303550	1441067331	31.093212440548392	122.60216437272504	12.280000000000001	96.26	90.0
413303550	1441067332	31.093206329981992	122.6022273748726	12.290000000000001	96.28	90.0
413303550	1441067333	31.0932	122.60229300000002	12.3	96.3	90.0
413303550	1441067334	31.093193427755477	122.6023615345526	12.3	96.28888888888889	90.0
413303550	1441067335	31.093186651486917	122.6024325846652	12.3	96.27777777777779	90.0
413303550	1441067336	31.09317972470518	122.60250558639527	12.3	96.26666666666667	90.0
413303550	1441067337	31.093172700922267	122.6025799758006	12.3	96.25555555555556	90.0
413303550	1441067338	31.09316563365144	122.60265518893924	12.3	96.24444444444445	90.0
413303550	1441067339	31.093158576407294	122.60273066186966	12.3	96.23333333333335	90.0
413303550	1441067340	31.09315158270564	122.60280583065051	12.3	96.22222222222223	90.0
413303550	1441067341	31.093144706063725	122.60288013134085	12.3	96.21111111111112	90.0
413303550	1441067342	31.09313800000001	122.602953	12.3	96.2	90.0
413303550	1441067343	31.09313150393878	122.60302400582965	12.3	96.2	90.0
413303550	1441067344	31.093125200923154	122.60309325059971	12.3	96.2	90.0
413303550	1441067345	31.093119059900403	122.60316096922199	12.3	96.2	90.0
413303550	1441067346	31.093113049817227	122.60322739660813	12.3	96.2	90.0
413303550	1441067347	31.093107139619782	122.60329276766964	12.3	96.2	90.0
413303550	1441067348	31.093101298253757	122.60335731731786	12.3	96.2	90.0
413303550	1441067349	31.093095494664308	122.60342128046398	12.3	96.2	90.0
413303550	1441067350	31.093089697796117	122.60348489201913	12.3	96.2	90.0
413303550	1441067351	31.09308387659343	122.60354838689419	12.3	96.2	90.0
413303550	1441067352	31.093078000000002	122.60361199999998	12.3	96.2	90.0
413303550	1441067353	31.093072045359275	122.6036759273803	12.3	96.17272727272727	90.0
413303550	1441067354	31.093066023615044	122.60374020961119	12.3	96.14545454545456	90.0
413303550	1441067355	31.093059954111194	122.60380484840185	12.3	96.11818181818182	90.0
413303550	1441067356	31.093053856191624	122.60386984546152	12.3	96.0909090909091	90.0
413303550	1441067357	31.09304774920022	122.60393520249953	12.3	96.06363636363638	90.0
413303550	1441067358	31.093041652480853	122.60400092122522	12.3	96.03636363636363	90.0
413303550	1441067359	31.093035585377397	122.60406700334799	12.3	96.00909090909092	90.0
413303550	1441067360	31.093029567233728	122.60413345057731	12.3	95.98181818181818	90.0
413303550	1441067361	31.093023617393705	122.6042002646227	12.3	95.95454545454545	90.0
413303550	1441067362	31.093017755201178	122.6042674471937	12.3	95.92727272727274	90.0
413303550	1441067363	31.093012	122.60433499999999	12.3	95.9	90.0
413303550	1441067364	31.09300636854567	122.60440288648405	12.290000000000001	95.84	90.2
413303550	1441067365	31.093000867240526	122.60447091701984	12.280000000000001	95.78	90.4
413303550	1441067366	31.092995499898986	122.60453886371421	12.27	95.72	90.6
413303550	1441067367	31.092990270335957	122.60460649867403	12.26	95.66000000000001	90.8
413303550	1441067368	31.092985182366814	122.60467359400623	12.25	95.60000000000001	91.0
413303550	1441067369	31.092980239807414	122.60473992181787	12.24	95.53999999999999	91.2
413303550	1441067370	31.09297544647406	122.60480525421596	12.23	95.48	91.4
413303550	1441067371	31.092970806183548	122.60486936330759	12.219999999999999	95.42	91.60000000000001
413303550	1441067372	31.092966322752993	122.60493202119989	12.209999999999999	95.36	91.8
413303550	1441067373	31.092962	122.60499300000001	12.2	95.3	92.0
413303550	1441067374	31.092957830293162	122.60505219451373	12.2	95.3	92.1
413303550	1441067375	31.092953760203436	122.60510999034102	12.2	95.3	92.2
413303550	1441067376	31.0929497248516	122.60516689578026	12.2	95.3	92.30000000000001
413303550	1441067377	31.092945659357454	122.60522341912953	12.2	95.3	92.4
413303550	1441067378	31.092941498839938	122.60528006868672	12.2	95.3	92.5
413303550	1441067379	31.092937178417085	122.60533735274946	12.2	95.3	92.60000000000001
413303550	1441067380	31.092932633205997	122.60539577961514	12.2	95.3	92.7
413303550	1441067381	31.092927798322854	122.60545585758095	12.2	95.3	92.8
413303550	1441067382	31.092922608882827	122.6055180949437	12.2	95.3	92.89999999999999
413303550	1441067383	31.092917	122.605583	12.2	95.3	93.0
413303550	1441067384	31.09291092196024	122.6056509053799	12.2	95.41111111111111	93.11111111111111
413303550	1441067385	31.09290438574072	122.60572144104887	12.2	95.52222222222223	93.22222222222223
413303550	1441067386	31.09289741749243	122.6057940613063	12.2	95.63333333333333	93.33333333333333
413303550	1441067387	31.092890043367433	122.60586822045178	12.2	95.74444444444444	93.44444444444444
413303550	1441067388	31.092882289518975	122.6059433727851	12.2	95.85555555555557	93.55555555555557
413303550	1441067389	31.092874182101607	122.60601897260621	12.2	95.96666666666667	93.66666666666667
413303550	1441067390	31.092865747271073	122.60609447421537	12.2	96.07777777777778	93.77777777777779
413303550	1441067391	31.09285701118443	122.60616933191304	12.2	96.1888888888889	93.8888888888889
413303550	1441067392	31.092848	122.606243	12.2	96.3	94.0
413303550	1441067393	31.0928387433644	122.60631503857871	12.209999999999999	96.53	94.0
413303550	1441067394	31.09282928487324	122.60638543095752	12.219999999999999	96.76	94.0
413303550	1441067395	31.09281967160908	122.60645426624625	12.23	96.99	94.0
413303550	1441067396	31.092809950654214	122.60652163355498	12.24	97.22	94.0
413303550	1441067397	31.09280016909068	122.60658762199377	12.25	97.44999999999999	94.0
413303550	1441067398	31.092790374000337	122.6066523206729	12.26	97.68	94.0
413303550	1441067399	31.09278061246479	122.60671581870263	12.27	97.91000000000001	94.0
413303550	1441067400	31.092770931565447	122.60677820519338	12.280000000000001	98.14	94.0
413303550	1441067401	31.092761378383518	122.60683956925563	12.290000000000001	98.37	94.0
413303550	1441067402	31.092751999999997	122.60689999999998	12.3	98.6	94.0
413303550	1441067403	31.09274283030803	122.60695960695782	12.3	98.64999999999999	94.1
413303550	1441067404	31.092733850449722	122.60701858134354	12.3	98.69999999999999	94.2
413303550	1441067405	31.092725028379153	122.6070771347921	12.3	98.75	94.30000000000001
413303550	1441067406	31.092716332049967	122.6071354789384	12.3	98.8	94.4
413303550	1441067407	31.09270772941543	122.6071938254171	12.3	98.85	94.5
413303550	1441067408	31.092699188428437	122.60725238586271	12.3	98.89999999999999	94.60000000000001
413303550	1441067409	31.092690677041496	122.60731137190967	12.3	98.94999999999999	94.70000000000002
413303550	1441067410	31.092682163206693	122.60737099519217	12.3	99.0	94.80000000000001
413303550	1441067411	31.092673614875775	122.6074314673443	12.3	99.05	94.9
413303550	1441067412	31.092665000000004	122.60749300000002	12.3	99.1	95.0
413303550	1441067413	31.092656290528403	122.60755574214868	12.3	99.12727272727273	95.0
413303550	1441067414	31.092647474402455	122.60761959220194	12.3	99.15454545454544	95.0
413303550	1441067415	31.092638543561957	122.60768438592709	12.3	99.18181818181817	95.0
413303550	1441067416	31.092629489947058	122.60774995909146	12.3	99.2090909090909	95.0
413303550	1441067417	31.092620305498222	122.60781614746234	12.3	99.23636363636365	95.0
413303550	1441067418	31.092610982156216	122.60788278680715	12.3	99.26363636363637	95.0
413303550	1441067419	31.092601511862195	122.60794971289323	12.3	99.2909090909091	95.0
413303550	1441067420	31.092591886557585	122.60801676148807	12.3	99.31818181818183	95.0
413303550	1441067421	31.092582098184206	122.60808376835912	12.3	99.34545454545456	95.0
413303550	1441067422	31.092572138684172	122.60815056927392	12.3	99.37272727272727	95.0
413303550	1441067423	31.092561999999997	122.60821700000001	12.3	99.40000000000002	95.0
413303550	1441067424	31.092551675089084	122.60828294448926	12.31	99.53000000000002	95.0
413303550	1441067425	31.092541160967425	122.60834847943059	12.32	99.66000000000001	95.0
413303550	1441067426	31.092530455665397	122.60841372969712	12.33	99.79000000000002	95.0
413303550	1441067427	31.09251955721313	122.60847882016198	12.34	99.92	95.0
413303550	1441067428	31.09250846364053	122.60854387569812	12.350000000000001	100.05000000000001	95.0
413303550	1441067429	31.092497172977172	122.60860902117852	12.360000000000001	100.18000000000002	95.0
413303550	1441067430	31.092485683252473	122.60867438147613	12.370000000000001	100.31	95.0
413303550	1441067431	31.092473992495492	122.60874008146376	12.38	100.44000000000001	95.0
413303550	1441067432	31.09246209873515	122.60880624601414	12.39	100.57000000000001	95.0
413303550	1441067433	31.092449999999992	122.608873	12.4	100.7	95.0
413303550	1441067434	31.0924377050129	122.60894039586307	12.4	100.80000000000001	95.0
413303550	1441067435	31.09242526527485	122.6090081963215	12.4	100.9	95.0
413303550	1441067436	31.092412742981896	122.60907609166289	12.4	101.0	95.0
413303550	1441067437	31.092400200330786	122.60914377217512	12.4	101.10000000000001	95.0
413303550	1441067438	31.09238769951889	122.60921092814645	12.4	101.20000000000002	95.0
413303550	1441067439	31.092375302744248	122.60927724986541	12.4	101.30000000000001	95.0
413303550	1441067440	31.09236307220549	122.6093424276209	12.4	101.4	95.0
413303550	1441067441	31.092351070101895	122.60940615170213	12.4	101.50000000000001	95.0
413303550	1441067442	31.092339358633275	122.60946811239856	12.4	101.60000000000002	95.0
413303550	1441067443	31.092327999999988	122.609528	12.4	101.7	95.0
413303550	1441067444	31.09231703189955	122.60958567707704	12.4	101.7	94.9
413303550	1441067445	31.092306394015843	122.60964169532255	12.4	101.7	94.80000000000001
413303550	1441067446	31.092296001528187	122.60969677870948	12.4	101.7	94.70000000000002
413303550	1441067447	31.09228576961465	122.60975165121029	12.4	101.7	94.60000000000001
413303550	1441067448	31.09227561345205	122.60980703679691	12.4	101.7	94.5
413303550	1441067449	31.092265448215947	122.60986365944076	12.4	101.7	94.4
413303550	1441067450	31.092255189080603	122.60992224311282	12.4	101.7	94.30000000000001
413303550	1441067451	31.092244751218878	122.60998351178358	12.4	101.7	94.2
413303550	1441067452	31.092234049802123	122.61004818942287	12.4	101.7	94.1
413303550	1441067453	31.092222999999997	122.61011700000002	12.4	101.7	94.0
413303550	1441067454	31.092211548698412	122.61019038801548	12.38888888888889	101.55555555555557	94.11111111111111
413303550	1441067455	31.092199769655288	122.61026768009647	12.377777777777778	101.41111111111113	94.22222222222223
413303550	1441067456	31.09218776834832	122.61034792340256	12.366666666666667	101.26666666666668	94.33333333333333
413303550	1441067457	31.09217565025726	122.61043016509404	12.355555555555556	101.12222222222223	94.44444444444444
413303550	1441067458	31.092163520864272	122.61051345233204	12.344444444444445	100.97777777777779	94.55555555555557
413303550	1441067459	31.09215148565385	122.61059683227849	12.333333333333334	100.83333333333334	94.66666666666667
413303550	1441067460	31.092139650112976	122.61067935209613	12.322222222222223	100.6888888888889	94.77777777777779
413303550	1441067461	31.092128119731107	122.61076005894854	12.311111111111112	100.54444444444445	94.8888888888889
413303550	1441067462	31.092117	122.61083800000002	12.3	100.4	95.0
413303550	1441067463	31.092106367816633	122.61091245874792	12.3	100.34	95.2
413303550	1441067464	31.09209618569115	122.61098366401913	12.3	100.28	95.4
413303550	1441067465	31.09208638753572	122.61105208097246	12.3	100.22	95.60000000000001
413303550	1441067466	31.092076907261312	122.61111817476629	12.3	100.16000000000001	95.80000000000001
413303550	1441067467	31.092067678777784	122.6111824105586	12.3	100.10000000000001	96.00000000000001
413303550	1441067468	31.092058635994	122.61124525350692	12.3	100.03999999999999	96.19999999999999
413303550	1441067469	31.092049712817822	122.61130716876853	12.3	99.98	96.39999999999999
413303550	1441067470	31.092040843156216	122.61136862150028	12.3	99.92	96.6
413303550	1441067471	31.09203196091522	122.6114300768587	12.3	99.86	96.8
413303550	1441067472	31.092023000000005	122.611492	12.3	99.8	97.0
413303550	1441067473	31.092013903079636	122.61155476061596	12.3	99.84545454545454	97.18181818181817
413303550	1441067474	31.092004647881975	122.61161834654155	12.3	99.89090909090909	97.36363636363636
413303550	1441067475	31.091995220899783	122.61168265014769	12.3	99.93636363636364	97.54545454545455
413303550	1441067476	31.091985608626025	122.61174756380522	12.3	99.98181818181818	97.72727272727272
413303550	1441067477	31.091975797553886	122.61181297988503	12.3	100.02727272727272	97.9090909090909
413303550	1441067478	31.09196577417677	122.61187879075798	12.3	100.07272727272728	98.0909090909091
413303550	1441067479	31.09195552498824	122.61194488879492	12.3	100.11818181818181	98.27272727272727
413303550	1441067480	31.09194503648215	122.61201116636671	12.3	100.16363636363636	98.45454545454545
413303550	1441067481	31.091934295152523	122.61207751584423	12.3	100.2090909090909	98.63636363636363
413303550	1441067482	31.091923287493653	122.61214382959838	12.3	100.25454545454545	98.81818181818183
413303550	1441067483	31.091911999999997	122.61221000000002	12.3	100.3	99.0
413303550	1441067484	31.091900423403263	122.61227594127882	12.3	100.47	99.0
413303550	1441067485	31.091888565383336	122.61234165509948	12.3	100.64	99.0
413303550	1441067486	31.09187643785706	122.61240716498556	12.3	100.81	99.0
413303550	1441067487	31.091864052741208	122.61247249446059	12.3	100.98	99.0
413303550	1441067488	31.09185142195255	122.61253766704813	12.3	101.14999999999999	99.0
413303550	1441067489	31.09183855740779	122.61260270627177	12.3	101.32	99.0
413303550	1441067490	31.091825471023572	122.61266763565514	12.3	101.49	99.0
413303550	1441067491	31.0918121747165	122.61273247872187	12.3	101.66	99.0
413303550	1441067492	31.091798680403148	122.6127972589956	12.3	101.83	99.0
413303550	1441067493	31.091784999999998	122.612862	12.3	102.0	99.0
413303550	1441067494	31.0917711475243	122.6129267228125	12.311111111111112	102.15555555555557	99.11111111111111
413303550	1441067495	31.091757145396322	122.61299143872536	12.322222222222223	102.31111111111112	99.22222222222221
413303550	1441067496	31.0917430181371	122.61305615658459	12.333333333333334	102.46666666666667	99.33333333333333
413303550	1441067497	31.091728790267602	122.61312088523633	12.344444444444445	102.62222222222222	99.44444444444444
413303550	1441067498	31.091714486308817	122.6131856335267	12.355555555555556	102.77777777777779	99.55555555555556
413303550	1441067499	31.091700130781735	122.61325041030194	12.366666666666667	102.93333333333334	99.66666666666667
413303550	1441067500	31.091685748207286	122.61331522440834	12.377777777777778	103.08888888888889	99.77777777777779
413303550	1441067501	31.091671363106407	122.61338008469222	12.38888888888889	103.24444444444444	99.88888888888889
413303550	1441067502	31.091657000000005	122.61344499999998	12.4	103.4	100.0
413303550	1441067503	31.091642676435754	122.61350997505251	12.4	103.48	100.0
413303550	1441067504	31.091628382068336	122.61357499806826	12.4	103.56	100.0
413303550	1441067505	31.091614099579232	122.61364005313999	12.4	103.64	100.0
413303550	1441067506	31.09159981165	122.61370512436058	12.4	103.72000000000001	100.0
413303550	1441067507	31.091585500962122	122.61377019582271	12.4	103.80000000000001	100.0
413303550	1441067508	31.091571150197232	122.61383525161908	12.4	103.88	100.0
413303550	1441067509	31.091556742036914	122.6139002758424	12.4	103.96000000000001	100.0
413303550	1441067510	31.091542259162814	122.61396525258526	12.4	104.04	100.0
413303550	1441067511	31.091527684256608	122.61403016594029	12.4	104.12000000000002	100.0
413303550	1441067512	31.091512999999996	122.61409500000002	12.4	104.2	100.0
413303550	1441067513	31.0914981907416	122.61415974337727	12.4	104.3	100.10000000000001
413303550	1441067514	31.091483247497436	122.61422440276604	12.4	104.4	100.2
413303550	1441067515	31.091468162950424	122.61428898938063	12.4	104.50000000000001	100.3
413303550	1441067516	31.091452929783436	122.61435351443532	12.4	104.60000000000001	100.4
413303550	1441067517	31.091437540679312	122.61441798914427	12.4	104.7	100.50000000000001
413303550	1441067518	31.091421988320914	122.61448242472177	12.4	104.80000000000001	100.60000000000001
413303550	1441067519	31.09140626539099	122.61454683238195	12.4	104.90000000000002	100.69999999999999
413303550	1441067520	31.09139036457236	122.61461122333895	12.4	105.00000000000001	100.8
413303550	1441067521	31.091374278547796	122.61467560880693	12.4	105.10000000000001	100.9
413303550	1441067522	31.091358	122.61474	12.4	105.2	101.0
413303550	1441067523	31.09134152859575	122.61480440343824	12.4	105.32000000000001	100.9
413303550	1441067524	31.091324891938005	122.61486880686608	12.4	105.44000000000001	100.8
413303550	1441067525	31.091308124613764	122.61493319333401	12.4	105.56000000000002	100.69999999999999
413303550	1441067526	31.091291261210106	122.61499754589272	12.4	105.68	100.60000000000001
413303550	1441067527	31.091274336314115	122.61506184759291	12.4	105.80000000000001	100.50000000000001
413303550	1441067528	31.091257384512918	122.61512608148547	12.4	105.92000000000002	100.4
413303550	1441067529	31.0912404403937	122.61519023062135	12.4	106.04	100.3
413303550	1441067530	31.091223538543645	122.6152542780516	12.4	106.16000000000001	100.2
413303550	1441067531	31.091206713549987	122.6153182068274	12.4	106.28	100.10000000000001
413303550	1441067532	31.091189999999997	122.615382	12.4	106.4	100.0
413303550	1441067533	31.091173422414766	122.61544565344741	12.4	106.40909090909092	100.0
413303550	1441067534	31.091156965050462	122.6155092143543	12.4	106.41818181818184	100.0
413303550	1441067535	31.091140602096942	122.61557274273183	12.4	106.42727272727274	100.0
413303550	1441067536	31.091124307743954	122.61563629859104	12.4	106.43636363636364	100.0
413303550	1441067537	31.09110805618109	122.61569994194292	12.4	106.44545454545455	100.0
413303550	1441067538	31.091091821597853	122.61576373279831	12.4	106.45454545454547	100.0
413303550	1441067539	31.091075578183627	122.61582773116794	12.4	106.46363636363637	100.0
413303550	1441067540	31.091059300127657	122.61589199706246	12.4	106.47272727272728	100.0
413303550	1441067541	31.091042961619078	122.61595659049239	12.4	106.48181818181818	100.0
413303550	1441067542	31.091026536846897	122.61602157146814	12.4	106.4909090909091	100.0
413303550	1441067543	31.091009999999994	122.61608700000001	12.4	106.5	100.0
413303550	1441067544	31.090993340478004	122.61615288199492	12.4	106.5	100.0
413303550	1441067545	31.09097660852407	122.61621900694675	12.4	106.5	100.0
413303550	1441067546	31.09095986959275	122.6162851102465	12.4	106.5	100.0
413303550	1441067547	31.09094318913913	122.61635092728542	12.4	106.5	100.0
413303550	1441067548	31.0909266326188	122.61641619345524	12.4	106.5	100.0
413303550	1441067549	31.090910265487953	122.61648064414796	12.4	106.5	100.0
413303550	1441067550	31.090894153203234	122.61654401475592	12.4	106.5	100.0
413303550	1441067551	31.090878361221822	122.61660604067185	12.4	106.5	100.0
413303550	1441067552	31.090862955001374	122.61666645728879	12.4	106.5	100.0
413303550	1441067553	31.09084799999998	122.616725	12.4	106.5	100.0
413303550	1441067554	31.09083352119572	122.61678155660185	12.4	106.54444444444444	100.0
413303550	1441067555	31.090819381644636	122.61683662450142	12.4	106.58888888888889	100.0
413303550	1441067556	31.09080540392135	122.61689085350783	12.4	106.63333333333334	100.0
413303550	1441067557	31.09079141059929	122.61694489342938	12.4	106.67777777777779	100.0
413303550	1441067558	31.09077722425083	122.61699939407362	12.4	106.72222222222223	100.0
413303550	1441067559	31.090762667447184	122.6170550052473	12.4	106.76666666666668	100.0
413303550	1441067560	31.090747562758498	122.61711237675638	12.4	106.81111111111112	100.0
413303550	1441067561	31.090731732753575	122.6171721584059	12.4	106.85555555555557	100.0
413303550	1441067562	31.090714999999996	122.617235	12.4	106.9	100.0
413303550	1441067563	31.09069725358621	122.61730131335881	12.4	106.93333333333334	100.0
413303550	1441067564	31.090678648689707	122.61737055837045	12.4	106.96666666666667	100.0
413303550	1441067565	31.090659407011568	122.61744195694108	12.4	107.0	100.0
413303550	1441067566	31.090639750254486	122.61751473097797	12.4	107.03333333333333	100.0
413303550	1441067567	31.09061990012284	122.61758810238962	12.4	107.06666666666666	100.0
413303550	1441067568	31.090600078322776	122.61766129308592	12.4	107.10000000000001	100.0
413303550	1441067569	31.090580506562222	122.61773352497792	12.4	107.13333333333333	100.0
413303550	1441067570	31.090561406550865	122.61780401997808	12.4	107.16666666666666	100.0
413303550	1441067571	31.090543000000004	122.61787200000002	12.4	107.2	100.0
413303550	1441067572	31.09052545249491	122.61793689487803	12.39090909090909	107.19090909090909	100.0
413303550	1441067573	31.090508705110803	122.61799896612509	12.381818181818183	107.18181818181817	100.0
413303550	1441067574	31.09049264279445	122.61805868317303	12.372727272727273	107.17272727272727	100.0
413303550	1441067575	31.090477150491562	122.61811651545304	12.363636363636363	107.16363636363636	100.0
413303550	1441067576	31.090462113146874	122.61817293239561	12.354545454545455	107.15454545454544	100.0
413303550	1441067577	31.090447415704265	122.61822840343066	12.345454545454546	107.14545454545454	100.0
413303550	1441067578	31.090432943106787	122.61828339798747	12.336363636363638	107.13636363636364	100.0
413303550	1441067579	31.09041858029661	122.61833838549488	12.327272727272728	107.12727272727273	100.0
413303550	1441067580	31.09040421221517	122.61839383538104	12.318181818181818	107.11818181818181	100.0
413303550	1441067581	31.09038972380305	122.61845021707373	12.30909090909091	107.10909090909091	100.0
413303550	1441067582	31.090374999999995	122.618508	12.3	107.1	100.0
413303550	1441067583	31.09035995234519	122.61856753311342	12.3	107.05454545454545	100.0
413303550	1441067584	31.09034459877859	122.61862868347484	12.3	107.0090909090909	100.0
413303550	1441067585	31.090328983840756	122.61869119767233	12.3	106.96363636363635	100.0
413303550	1441067586	31.090313152072735	122.61875482229411	12.3	106.91818181818181	100.0
413303550	1441067587	31.090297148016028	122.61881930392879	12.3	106.87272727272727	100.0
413303550	1441067588	31.090281016212614	122.6188843891651	12.3	106.82727272727271	100.0
413303550	1441067589	31.09026480120498	122.61894982459218	12.3	106.78181818181818	100.0
413303550	1441067590	31.090248547536127	122.61901535679941	12.3	106.73636363636363	100.0
413303550	1441067591	31.09023229974957	122.61908073237643	12.3	106.69090909090909	100.0
413303550	1441067592	31.090216102389345	122.61914569791323	12.3	106.64545454545454	100.0
413303550	1441067593	31.09019999999999	122.61920999999998	12.3	106.6	100.0
413303550	1441067594	31.090184021127282	122.61927346944634	12.3	106.59	100.0
413303550	1441067595	31.09016813031998	122.6193362739381	12.3	106.58	100.0
413303550	1441067596	31.090152276127153	122.61939866537989	12.3	106.57	100.0
413303550	1441067597	31.09013640709735	122.61946089567608	12.3	106.56	100.0
413303550	1441067598	31.090120471778683	122.61952321673068	12.3	106.55	100.0
413303550	1441067599	31.090104418718706	122.61958588044743	12.3	106.54	100.0
413303550	1441067600	31.090088196464528	122.61964913872976	12.3	106.53	100.0
[truncated: 5,693 more rows]
