# Supplementary material for: Maritime traffic congestion identification and ship trajectory prediction using temporal graph convolutional networks
Source: PLoS One. 2026 Mar 9;21(3):e0342781. doi: 10.1371/journal.pone.0342781 (PMC12970927; doi:10.1371/journal.pone.0342781)
Supplement: S1 File — (ZIP) [file pone.0342781.s001.zip › data/interpolation/shipid_413352060_processed.csv]

shipid	lasttime	lat	lon	sog	cog	hdg
413352060	1441065900	31.299697	122.52452	11.0	179.9	180.0
413352060	1441065901	31.299646309765645	122.52452334337517	11.0	179.32500000000002	180.125
413352060	1441065902	31.299595642779366	122.52452661846458	11.0	178.75	180.25
413352060	1441065903	31.299544996736344	122.52452982821464	11.0	178.175	180.375
413352060	1441065904	31.2994943693317	122.52453297557182	11.0	177.6	180.50000000000003
413352060	1441065905	31.299443758260587	122.5245360634825	11.0	177.025	180.625
413352060	1441065906	31.29939316121816	122.52453909489314	11.0	176.45000000000002	180.75
413352060	1441065907	31.299342575899587	122.52454207275018	11.0	175.875	180.87500000000003
413352060	1441065908	31.299291999999994	122.52454499999999	11.0	175.3	181.0
413352060	1441065909	31.29924143121454	122.524547879589	11.0	175.36666666666667	181.0
413352060	1441065910	31.29919086723838	122.52455071446356	11.0	175.43333333333337	181.0
413352060	1441065911	31.29914030576664	122.52455350757012	11.0	175.5	181.0
413352060	1441065912	31.299089744494488	122.52455626185503	11.0	175.56666666666666	181.0
413352060	1441065913	31.299039181117067	122.52455898026466	11.0	175.63333333333335	181.0
413352060	1441065914	31.298988613329506	122.5245616657454	11.0	175.70000000000002	181.0
413352060	1441065915	31.29893803882699	122.5245643212436	11.0	175.76666666666668	181.0
413352060	1441065916	31.298887455304627	122.52456694970564	11.0	175.83333333333334	181.0
413352060	1441065917	31.29883686045759	122.52456955407783	11.0	175.9	181.0
413352060	1441065918	31.298786251981	122.52457213730654	11.0	175.96666666666667	181.0
413352060	1441065919	31.298735627570007	122.5245747023381	11.0	176.03333333333333	181.0
413352060	1441065920	31.298684984919777	122.52457725211885	11.0	176.10000000000002	181.0
413352060	1441065921	31.29863432172544	122.5245797895951	11.0	176.16666666666669	181.0
413352060	1441065922	31.29858363568212	122.52458231771318	11.0	176.23333333333332	181.0
413352060	1441065923	31.298532924485006	122.52458483941939	11.0	176.3	181.0
413352060	1441065924	31.2984821858292	122.52458735766002	11.0	176.36666666666667	181.0
413352060	1441065925	31.298431417409855	122.52458987538141	11.0	176.43333333333334	181.0
413352060	1441065926	31.298380616922135	122.52459239552981	11.0	176.5	181.0
413352060	1441065927	31.298329782061145	122.52459492105154	11.0	176.56666666666666	181.0
413352060	1441065928	31.29827891052206	122.52459745489286	11.0	176.63333333333333	181.0
413352060	1441065929	31.298228	122.5246	11.0	176.7	181.0
413352060	1441065930	31.298177049041218	122.5246025585699	10.997435897435897	176.72307692307692	181.0
413352060	1441065931	31.298126059596402	122.52460512980173	10.994871794871795	176.74615384615385	181.0
413352060	1441065932	31.298075034467324	122.52460771214531	10.992307692307692	176.76923076923077	181.0
413352060	1441065933	31.298023976455777	122.52461030405051	10.98974358974359	176.79230769230767	181.0
413352060	1441065934	31.29797288836355	122.52461290396712	10.987179487179487	176.81538461538463	181.0
413352060	1441065935	31.297921772992435	122.52461551034506	10.984615384615385	176.83846153846153	181.0
413352060	1441065936	31.297870633144218	122.52461812163408	10.982051282051282	176.8615384615385	181.0
413352060	1441065937	31.297819471620677	122.52462073628406	10.97948717948718	176.8846153846154	181.0
413352060	1441065938	31.2977682912236	122.52462335274485	10.976923076923077	176.90769230769232	181.0
413352060	1441065939	31.297717094754805	122.52462596946633	10.974358974358974	176.93076923076924	181.0
413352060	1441065940	31.29766588501604	122.52462858489832	10.971794871794872	176.95384615384614	181.0
413352060	1441065941	31.297614664809117	122.52463119749069	10.96923076923077	176.97692307692307	181.0
413352060	1441065942	31.297563436935818	122.52463380569328	10.966666666666667	177.0	181.0
413352060	1441065943	31.297512204197936	122.52463640795601	10.964102564102564	177.02307692307693	181.0
413352060	1441065944	31.29746096939726	122.52463900272872	10.961538461538462	177.04615384615383	181.0
413352060	1441065945	31.297409735335574	122.52464158846128	10.95897435897436	177.06923076923078	181.0
413352060	1441065946	31.297358504814678	122.52464416360358	10.956410256410257	177.09230769230768	181.0
413352060	1441065947	31.297307280636357	122.52464672660551	10.953846153846154	177.1153846153846	181.0
413352060	1441065948	31.297256065602404	122.52464927591693	10.951282051282051	177.13846153846154	181.0
413352060	1441065949	31.297204862514604	122.52465180998777	10.948717948717949	177.16153846153844	181.0
413352060	1441065950	31.297153674174755	122.5246543272679	10.946153846153846	177.1846153846154	181.0
413352060	1441065951	31.29710250338465	122.52465682620719	10.943589743589744	177.2076923076923	181.0
413352060	1441065952	31.29705135294608	122.52465930525561	10.941025641025641	177.23076923076923	181.0
413352060	1441065953	31.297000225660806	122.52466176286298	10.938461538461539	177.25384615384615	181.0
413352060	1441065954	31.296949124330677	122.5246641974793	10.935897435897436	177.27692307692308	181.0
413352060	1441065955	31.296898051757445	122.52466660755441	10.933333333333334	177.29999999999998	181.0
413352060	1441065956	31.296847010742916	122.52466899153825	10.930769230769231	177.32307692307694	181.0
413352060	1441065957	31.29679600408888	122.52467134788075	10.928205128205128	177.34615384615384	181.0
413352060	1441065958	31.29674503459713	122.52467367503183	10.925641025641026	177.36923076923077	181.0
413352060	1441065959	31.296694105069452	122.52467597144143	10.923076923076923	177.3923076923077	181.0
413352060	1441065960	31.296643218307658	122.52467823555942	10.92051282051282	177.4153846153846	181.0
413352060	1441065961	31.29659237711353	122.52468046583581	10.917948717948718	177.43846153846152	181.0
413352060	1441065962	31.296541584288867	122.52468266072049	10.915384615384616	177.46153846153845	181.0
413352060	1441065963	31.296490842635453	122.52468481866343	10.912820512820513	177.48461538461538	181.0
413352060	1441065964	31.29644015495508	122.52468693811457	10.91025641025641	177.5076923076923	181.0
413352060	1441065965	31.29638952404955	122.52468901752381	10.907692307692308	177.53076923076924	181.0
413352060	1441065966	31.296338952720667	122.52469105534118	10.905128205128205	177.55384615384614	181.0
413352060	1441065967	31.296288443770216	122.52469305001658	10.902564102564103	177.5769230769231	181.0
413352060	1441065968	31.296237999999992	122.52469500000001	10.9	177.6	181.0
413352060	1441065969	31.296187619537314	122.52469690670397	10.9	177.4909090909091	181.0
413352060	1441065970	31.296137281811564	122.52469878339127	10.9	177.38181818181818	181.0
413352060	1441065971	31.296086961577636	122.52470064628731	10.9	177.27272727272728	181.0
413352060	1441065972	31.296036633590447	122.52470251161736	10.9	177.16363636363639	181.0
413352060	1441065973	31.295986272604882	122.52470439560676	10.9	177.05454545454546	181.0
413352060	1441065974	31.295935853375862	122.52470631448072	10.9	176.94545454545454	181.0
413352060	1441065975	31.295885350658267	122.52470828446447	10.9	176.83636363636364	181.0
413352060	1441065976	31.295834739207002	122.52471032178315	10.9	176.72727272727272	181.0
413352060	1441065977	31.29578399377693	122.52471244266188	10.9	176.61818181818182	181.0
413352060	1441065978	31.29573308912297	122.52471466332582	10.9	176.50909090909093	181.0
413352060	1441065979	31.295682000000006	122.52471699999998	10.9	176.4	181.0
413352060	1441065980	31.295630710753837	122.52471946359258	10.91	176.5	181.1
413352060	1441065981	31.29557924409415	122.52472204374452	10.92	176.6	181.2
413352060	1441065982	31.295527632321495	122.52472472477993	10.93	176.70000000000002	181.3
413352060	1441065983	31.29547590773647	122.52472749102296	10.94	176.8	181.4
413352060	1441065984	31.29542410263968	122.52473032679787	10.95	176.9	181.5
413352060	1441065985	31.29537224933169	122.52473321642886	10.96	177.0	181.6
413352060	1441065986	31.29532038011314	122.52473614424022	10.97	177.1	181.7
413352060	1441065987	31.29526852728459	122.52473909455628	10.98	177.20000000000002	181.8
413352060	1441065988	31.295216723146694	122.5247420517014	10.99	177.3	181.9
413352060	1441065989	31.295165000000004	122.524745	11.0	177.4	182.0
413352060	1441065990	31.295113383234145	122.52474792528048	10.99	177.41500000000002	182.05
413352060	1441065991	31.295061870594587	122.52475081938739	10.98	177.43	182.1
413352060	1441065992	31.295010452915868	122.5247536756692	10.97	177.445	182.15
413352060	1441065993	31.29495912103243	122.52475648747448	10.96	177.46	182.2
413352060	1441065994	31.29490786577878	122.52475924815174	10.95	177.475	182.25
413352060	1441065995	31.294856677989404	122.52476195104957	10.94	177.49	182.3
413352060	1441065996	31.29480554849879	122.52476458951652	10.93	177.505	182.35
413352060	1441065997	31.294754468141402	122.52476715690119	10.92	177.52	182.4
413352060	1441065998	31.294703427751784	122.52476964655216	10.91	177.535	182.45
413352060	1441065999	31.29465241816436	122.52477205181803	10.9	177.55	182.5
413352060	1441066000	31.29460143021367	122.52477436604742	10.89	177.565	182.54999999999998
413352060	1441066001	31.294550454734157	122.52477658258898	10.88	177.57999999999998	182.6
413352060	1441066002	31.29449948256035	122.52477869479138	10.870000000000001	177.595	182.64999999999998
413352060	1441066003	31.294448504526713	122.52478069600323	10.860000000000001	177.60999999999999	182.7
413352060	1441066004	31.294397511467746	122.52478257957323	10.850000000000001	177.625	182.74999999999997
413352060	1441066005	31.294346494217933	122.52478433885008	10.84	177.64	182.8
413352060	1441066006	31.294295443611755	122.52478596718245	10.83	177.655	182.85
413352060	1441066007	31.29424435048373	122.52478745791907	10.82	177.67	182.9
413352060	1441066008	31.294193205668307	122.52478880440867	10.81	177.685	182.95
413352060	1441066009	31.294142000000004	122.52479	10.8	177.7	183.0
413352060	1441066010	31.294090729733288	122.52479104384858	10.8	177.85	183.1
413352060	1441066011	31.294039412802697	122.5247919583371	10.8	178.0	183.20000000000002
413352060	1441066012	31.293988072562726	122.52479277165499	10.8	178.14999999999998	183.3
413352060	1441066013	31.293936732367914	122.52479351199155	10.8	178.3	183.39999999999998
413352060	1441066014	31.293885415572756	122.52479420753615	10.8	178.45	183.49999999999997
413352060	1441066015	31.29383414553179	122.52479488647795	10.8	178.6	183.6
413352060	1441066016	31.29378294559951	122.52479557700615	10.8	178.75	183.7
413352060	1441066017	31.293731839130437	122.52479630730987	10.8	178.89999999999998	183.79999999999998
413352060	1441066018	31.2936808494791	122.52479710557816	10.8	179.05	183.9
413352060	1441066019	31.29362999999999	122.524798	10.8	179.2	184.0
413352060	1441066020	31.2935793064812	122.5247990091239	10.8	179.0222222222222	184.0
413352060	1441066021	31.29352875444504	122.52480011293648	10.8	178.84444444444443	184.0
413352060	1441066022	31.293478321847395	122.52480128178401	10.8	178.66666666666666	184.0
413352060	1441066023	31.293427986644158	122.52480248601275	10.8	178.48888888888888	184.0
413352060	1441066024	31.293377726791203	122.5248036959691	10.8	178.31111111111113	184.0
413352060	1441066025	31.293327520244425	122.52480488199949	10.8	178.13333333333333	184.0
413352060	1441066026	31.29327734495969	122.52480601445039	10.8	177.95555555555555	184.0
413352060	1441066027	31.29322717889292	122.52480706366836	10.8	177.77777777777777	184.0
413352060	1441066028	31.293177	122.524808	10.8	177.6	184.0
413352060	1441066029	31.29312679008275	122.52480880177974	10.8	177.84545454545454	184.0
413352060	1441066030	31.29307654632684	122.52480947929313	10.8	178.0909090909091	184.0
413352060	1441066031	31.293026269763892	122.52481005081339	10.8	178.33636363636364	184.0
413352060	1441066032	31.2929759614255	122.52481053461374	10.8	178.5818181818182	184.0
413352060	1441066033	31.2929256223433	122.52481094896734	10.8	178.82727272727274	184.0
413352060	1441066034	31.29287525354888	122.52481131214732	10.8	179.07272727272726	184.0
413352060	1441066035	31.29282485607387	122.52481164242678	10.8	179.3181818181818	184.0
413352060	1441066036	31.29277443094987	122.5248119580788	10.8	179.56363636363636	184.0
413352060	1441066037	31.292723979208468	122.52481227737633	10.8	179.8090909090909	184.0
413352060	1441066038	31.29267350188132	122.52481261859242	10.8	180.05454545454546	184.0
413352060	1441066039	31.292622999999995	122.52481299999998	10.8	180.3	184.0
413352060	1441066040	31.292572475738435	122.52481343682726	10.81	180.04	184.0
413352060	1441066041	31.292521935839986	122.52481393212395	10.82	179.78	184.0
413352060	1441066042	31.292471388190247	122.52481448589508	10.83	179.52	184.0
413352060	1441066043	31.292420840674858	122.52481509814565	10.84	179.26	184.0
413352060	1441066044	31.29237030117947	122.52481576888077	10.850000000000001	179.0	184.0
413352060	1441066045	31.292319777589736	122.5248164981054	10.860000000000001	178.74	184.0
413352060	1441066046	31.292269277791277	122.5248172858246	10.870000000000001	178.48	184.0
413352060	1441066047	31.292218809669734	122.5248181320434	10.88	178.21999999999997	184.0
413352060	1441066048	31.29216838111076	122.52481903676687	10.89	177.96	184.0
413352060	1441066049	31.29211799999999	122.52482000000002	10.9	177.7	184.0
413352060	1441066050	31.292067672689686	122.52482101889638	10.89	178.07999999999998	184.0
413352060	1441066051	31.292017399398542	122.52482207920362	10.88	178.45999999999998	184.0
413352060	1441066052	31.29196717881192	122.52482316381787	10.870000000000001	178.84	184.0
413352060	1441066053	31.291917009615133	122.52482425563535	10.860000000000001	179.22	184.0
413352060	1441066054	31.291866890493523	122.5248253375523	10.850000000000001	179.6	184.0
413352060	1441066055	31.291816820132446	122.52482639246499	10.84	179.98	184.0
413352060	1441066056	31.291766797217218	122.52482740326974	10.83	180.36	184.0
413352060	1441066057	31.291716820433162	122.5248283528629	10.82	180.74	184.0
413352060	1441066058	31.29166688846566	122.52482922414083	10.81	181.12	184.0
413352060	1441066059	31.291617000000006	122.52483	10.8	181.5	184.0
413352060	1441066060	31.291567153502836	122.52483066958908	10.81	181.28000000000003	184.0
413352060	1441066061	31.291517346565904	122.52483124706568	10.82	181.06	184.0
413352060	1441066062	31.291467576562187	122.52483175283962	10.83	180.84	184.0
413352060	1441066063	31.291417840864746	122.52483220732073	10.84	180.62	184.0
413352060	1441066064	31.291368136846554	122.52483263091872	10.850000000000001	180.40000000000003	184.0
413352060	1441066065	31.29131846188065	122.52483304404329	10.860000000000001	180.18	184.0
413352060	1441066066	31.291268813340018	122.52483346710413	10.870000000000001	179.96	184.0
413352060	1441066067	31.29121918859771	122.5248339205108	10.88	179.74	184.0
413352060	1441066068	31.29116958502669	122.52483442467292	10.89	179.52000000000004	184.0
413352060	1441066069	31.291120000000003	122.524835	10.9	179.3	184.0
413352060	1441066070	31.291070429298905	122.52483565974406	10.89	179.49	184.1
413352060	1441066071	31.291020862337724	122.5248363885274	10.88	179.68	184.2
413352060	1441066072	31.29097128693912	122.52483716381482	10.870000000000001	179.87	184.3
413352060	1441066073	31.290921690925682	122.5248379630713	10.860000000000001	180.06000000000003	184.4
413352060	1441066074	31.29087206212002	122.52483876376175	10.850000000000001	180.25	184.5
413352060	1441066075	31.29082238834476	122.52483954335113	10.84	180.44	184.6
413352060	1441066076	31.290772657422497	122.52484027930454	10.83	180.63000000000002	184.7
413352060	1441066077	31.290722857175897	122.52484094908708	10.82	180.82	184.8
413352060	1441066078	31.290672975427515	122.52484153016383	10.81	181.01000000000002	184.9
413352060	1441066079	31.29062299999999	122.52484199999999	10.8	181.2	185.0
413352060	1441066080	31.290572922082767	122.52484234026925	10.8	181.18	185.0
413352060	1441066081	31.290522746332382	122.52484254947889	10.8	181.16	185.0
413352060	1441066082	31.290472480772227	122.52484263034472	10.8	181.14000000000001	185.0
413352060	1441066083	31.290422133425672	122.52484258558245	10.8	181.12	185.0
413352060	1441066084	31.29037171231607	122.52484241790786	10.8	181.1	185.0
413352060	1441066085	31.290321225466815	122.52484213003665	10.8	181.08	185.0
413352060	1441066086	31.290270680901255	122.52484172468459	10.8	181.06	185.0
413352060	1441066087	31.290220086642794	122.52484120456742	10.8	181.04000000000002	185.0
413352060	1441066088	31.290169450714775	122.52484057240085	10.8	181.02	185.0
413352060	1441066089	31.290118781140567	122.52483983090059	10.8	181.0	185.0
413352060	1441066090	31.290068085943552	122.52483898278237	10.8	180.98000000000002	185.0
413352060	1441066091	31.2900173731471	122.5248380307619	10.8	180.96	185.0
413352060	1441066092	31.289966650774577	122.52483697755486	10.8	180.94000000000003	185.0
413352060	1441066093	31.289915926849336	122.52483582587698	10.8	180.92000000000002	185.0
413352060	1441066094	31.28986520939479	122.52483457844393	10.8	180.9	185.0
413352060	1441066095	31.28981450643426	122.52483323797141	10.8	180.88000000000002	185.0
413352060	1441066096	31.289763825991155	122.52483180717506	10.8	180.86	185.0
413352060	1441066097	31.28971317608884	122.52483028877063	10.8	180.84000000000003	185.0
413352060	1441066098	31.289662564750667	122.52482868547372	10.8	180.82000000000002	185.0
413352060	1441066099	31.289612000000005	122.52482700000002	10.8	180.80000000000004	185.0
413352060	1441066100	31.289561487180315	122.52482523584219	10.790000000000001	180.95000000000002	185.0
413352060	1441066101	31.289511020915167	122.52482339960102	10.780000000000001	181.10000000000002	185.0
413352060	1441066102	31.2894605931483	122.52482149865425	10.77	181.25000000000003	185.0
413352060	1441066103	31.289410195823333	122.52481954037965	10.76	181.4	185.0
413352060	1441066104	31.28935982088398	122.52481753215497	10.75	181.55	185.0
413352060	1441066105	31.28930946027391	122.5248154813579	10.74	181.70000000000002	185.0
413352060	1441066106	31.28925910593681	122.5248133953662	10.73	181.85000000000002	185.0
413352060	1441066107	31.289208749816318	122.52481128155753	10.719999999999999	182.0	185.0
413352060	1441066108	31.28915838385616	122.52480914730957	10.709999999999999	182.15	185.0
413352060	1441066109	31.289108	122.52480699999998	10.7	182.3	185.0
413352060	1441066110	31.289057591921754	122.52480484667238	10.705	182.18	184.95
413352060	1441066111	31.289007160216357	122.52480269303418	10.709999999999999	182.06	184.9
413352060	1441066112	31.28895670720904	122.52480054445873	10.715	181.94	184.85
413352060	1441066113	31.288906235224957	122.52479840631938	10.719999999999999	181.82000000000002	184.8
413352060	1441066114	31.288855746589306	122.5247962839894	10.725	181.7	184.75
413352060	1441066115	31.2888052436273	122.52479418284221	10.73	181.58	184.7
413352060	1441066116	31.288754728664127	122.52479210825105	10.735	181.46	184.64999999999998
413352060	1441066117	31.28870420402497	122.52479006558924	10.74	181.34000000000003	184.6
413352060	1441066118	31.288653672035046	122.52478806023005	10.745	181.22	184.54999999999998
413352060	1441066119	31.288603135019525	122.52478609754675	10.75	181.1	184.5
413352060	1441066120	31.288552595303607	122.52478418291263	10.755	180.98000000000002	184.45
413352060	1441066121	31.288502055212494	122.52478232170091	10.76	180.85999999999999	184.4
413352060	1441066122	31.288451517071383	122.52478051928482	10.765	180.74	184.35000000000002
413352060	1441066123	31.28840098320547	122.52477878103764	10.77	180.62	184.3
413352060	1441066124	31.28835045593992	122.52477711233253	10.775	180.50000000000003	184.25
413352060	1441066125	31.28829993759998	122.52477551854271	10.780000000000001	180.38	184.2
413352060	1441066126	31.28824943051082	122.52477400504137	10.785	180.26000000000002	184.15
413352060	1441066127	31.28819893699765	122.5247725772017	10.790000000000001	180.14000000000001	184.1
413352060	1441066128	31.288148459385635	122.52477124039686	10.795	180.02	184.05
413352060	1441066129	31.288098000000005	122.52477000000002	10.8	179.9	184.0
413352060	1441066130	31.2880475612458	122.52476885730374	10.8	179.94	184.0
413352060	1441066131	31.287997145847527	122.52476779727827	10.8	179.98	184.0
413352060	1441066132	31.28794675660958	122.52476680081334	10.8	180.02	184.0
413352060	1441066133	31.28789639633631	122.52476584879878	10.8	180.06	184.0
413352060	1441066134	31.287846067832103	122.52476492212429	10.8	180.1	184.0
413352060	1441066135	31.28779577390132	122.52476400167981	10.8	180.14000000000001	184.0
413352060	1441066136	31.28774551734836	122.52476306835517	10.8	180.18	184.0
413352060	1441066137	31.28769530097757	122.52476210304036	10.8	180.22	184.0
413352060	1441066138	31.287645127593322	122.52476108662529	10.8	180.26000000000002	184.0
413352060	1441066139	31.287595	122.52476	10.8	180.3	184.0
413352060	1441066140	31.287544919204095	122.52475882891781	10.8	180.36	184.0
413352060	1441066141	31.28749487902065	122.52475757858505	10.8	180.42	184.0
413352060	1441066142	31.287444871466793	122.52475625907134	10.8	180.48	184.0
413352060	1441066143	31.2873948885597	122.5247548804463	10.8	180.54000000000002	184.0
413352060	1441066144	31.287344922316496	122.52475345277942	10.8	180.60000000000002	184.0
413352060	1441066145	31.287294964754356	122.52475198614032	10.8	180.66	184.0
413352060	1441066146	31.287245007890412	122.52475049059846	10.8	180.72	184.0
413352060	1441066147	31.28719504374183	122.52474897622338	10.8	180.78	184.0
413352060	1441066148	31.287145064325752	122.52474745308454	10.8	180.84	184.0
413352060	1441066149	31.287095061659354	122.52474593125145	10.8	180.9	184.0
413352060	1441066150	31.28704502775975	122.52474442079345	10.8	180.96	184.0
413352060	1441066151	31.286994954644122	122.52474293178004	10.8	181.02	184.0
413352060	1441066152	31.286944834329603	122.52474147428057	10.8	181.08	184.0
413352060	1441066153	31.28689465883336	122.52474005836447	10.8	181.14000000000001	184.0
413352060	1441066154	31.28684442017252	122.52473869410105	10.8	181.2	184.0
413352060	1441066155	31.286794110364276	122.5247373915596	10.8	181.26	184.0
413352060	1441066156	31.286743721425744	122.52473616080952	10.8	181.32000000000002	184.0
413352060	1441066157	31.286693245374096	122.52473501192004	10.8	181.38000000000002	184.0
413352060	1441066158	31.286642674226453	122.52473395496045	10.8	181.44	184.0
413352060	1441066159	31.286592	122.524733	10.8	181.5	184.0
413352060	1441066160	31.286541219879695	122.5247321538323	10.8	181.56	184.0
413352060	1441066161	31.286490351721838	122.5247314101487	10.8	181.62	184.0
413352060	1441066162	31.286439418550515	122.52473075936493	10.8	181.68	184.0
413352060	1441066163	31.28638844338985	122.52473019189672	10.8	181.73999999999998	184.0
413352060	1441066164	31.286337449263954	122.52472969815987	10.8	181.79999999999998	184.0
413352060	1441066165	31.286286459196948	122.52472926857023	10.8	181.86	184.0
413352060	1441066166	31.286235496212946	122.52472889354354	10.8	181.92000000000002	184.0
413352060	1441066167	31.28618458333603	122.5247285634957	10.8	181.98	184.0
413352060	1441066168	31.286133743590334	122.52472826884255	10.8	182.04	184.0
413352060	1441066169	31.286082999999994	122.52472800000001	10.8	182.1	184.0
413352060	1441066170	31.286032369765167	122.52472774813137	10.8	182.0909090909091	183.90909090909093
413352060	1441066171	31.28598184679031	122.52472750738964	10.8	182.08181818181816	183.8181818181818
413352060	1441066172	31.28593141915592	122.52472727267529	10.8	182.07272727272726	183.72727272727272
413352060	1441066173	31.285881074942544	122.5247270388887	10.8	182.06363636363636	183.63636363636365
413352060	1441066174	31.285830802230677	122.52472680093035	10.8	182.05454545454543	183.54545454545453
413352060	1441066175	31.285780589100835	122.52472655370073	10.8	182.04545454545456	183.45454545454547
413352060	1441066176	31.285730423633535	122.52472629210025	10.8	182.03636363636363	183.36363636363635
413352060	1441066177	31.285680293909287	122.52472601102944	10.8	182.02727272727273	183.27272727272725
413352060	1441066178	31.28563018800861	122.5247257053888	10.8	182.01818181818183	183.1818181818182
413352060	1441066179	31.285580094011998	122.5247253700788	10.8	182.0090909090909	183.09090909090907
413352060	1441066180	31.28553000000001	122.52472499999999	10.8	182.0	183.0
413352060	1441066181	31.28547989516903	122.52472459106346	10.8	181.73333333333335	183.11111111111111
413352060	1441066182	31.285429773179292	122.52472414322271	10.8	181.46666666666667	183.2222222222222
413352060	1441066183	31.28537962880692	122.52472365744178	10.8	181.2	183.33333333333331
413352060	1441066184	31.28532945682802	122.52472313468475	10.8	180.93333333333334	183.44444444444443
413352060	1441066185	31.28527925201872	122.52472257591563	10.8	180.66666666666666	183.55555555555557
413352060	1441066186	31.285229009155145	122.52472198209857	10.8	180.4	183.66666666666669
413352060	1441066187	31.285178723013413	122.5247213541976	10.8	180.13333333333335	183.77777777777777
413352060	1441066188	31.285128388369653	122.5247206931767	10.8	179.86666666666665	183.88888888888889
413352060	1441066189	31.285078	122.52472	10.8	179.6	184.0
413352060	1441066190	31.28502755466843	122.52471927611977	10.8	179.70999999999998	184.0
413352060	1441066191	31.284977057090458	122.52471852494133	10.8	179.82	184.0
413352060	1441066192	31.284926513969417	122.52471775035818	10.8	179.93	184.0
413352060	1441066193	31.284875932008728	122.52471695626387	10.8	180.04	184.0
413352060	1441066194	31.284825317911707	122.5247161465519	10.8	180.14999999999998	184.0
413352060	1441066195	31.284774678381773	122.52471532511582	10.8	180.26	184.0
413352060	1441066196	31.284724020122265	122.52471449584908	10.8	180.36999999999998	184.0
413352060	1441066197	31.28467334983655	122.52471366264521	10.8	180.48	184.0
413352060	1441066198	31.284622674228	122.52471282939769	10.8	180.58999999999997	184.0
413352060	1441066199	31.284571999999994	122.524712	10.8	180.7	184.0
413352060	1441066200	31.284521332720207	122.52471117737448	10.8	180.65666666666667	183.96666666666667
413352060	1441066201	31.284470673413516	122.52471036055907	10.8	180.61333333333332	183.93333333333334
413352060	1441066202	31.2844200219691	122.52470954762056	10.8	180.57	183.9
413352060	1441066203	31.28436937827618	122.52470873662578	10.8	180.52666666666664	183.86666666666667
413352060	1441066204	31.284318742223878	122.52470792564156	10.8	180.48333333333332	183.83333333333334
413352060	1441066205	31.284268113701447	122.5247071127347	10.8	180.44	183.79999999999998
413352060	1441066206	31.28421749259804	122.52470629597208	10.8	180.39666666666665	183.76666666666668
413352060	1441066207	31.284166878802846	122.52470547342047	10.8	180.35333333333332	183.73333333333335
413352060	1441066208	31.28411627220506	122.52470464314675	10.8	180.30999999999997	183.7
413352060	1441066209	31.28406567269385	122.52470380321772	10.8	180.26666666666665	183.66666666666669
413352060	1441066210	31.28401508015842	122.52470295170026	10.8	180.22333333333333	183.63333333333333
413352060	1441066211	31.283964494487954	122.52470208666124	10.8	180.17999999999998	183.6
413352060	1441066212	31.283913915571635	122.52470120616745	10.8	180.13666666666666	183.56666666666666
413352060	1441066213	31.28386334329864	122.52470030828579	10.8	180.0933333333333	183.53333333333333
413352060	1441066214	31.283812777558172	122.52469939108313	10.8	180.04999999999998	183.49999999999997
413352060	1441066215	31.28376221823941	122.5246984526263	10.8	180.00666666666666	183.46666666666667
413352060	1441066216	31.28371166523154	122.5246974909822	10.8	179.96333333333334	183.43333333333334
413352060	1441066217	31.28366111842374	122.52469650421772	10.8	179.92000000000002	183.39999999999998
413352060	1441066218	31.283610577705208	122.52469549039968	10.8	179.87666666666667	183.36666666666667
413352060	1441066219	31.283560042965128	122.52469444759501	10.8	179.83333333333334	183.33333333333331
413352060	1441066220	31.2835095140927	122.52469337387059	10.8	179.79000000000002	183.3
413352060	1441066221	31.283458990977074	122.52469226729329	10.8	179.74666666666667	183.26666666666665
413352060	1441066222	31.283408473507446	122.52469112593003	10.8	179.70333333333335	183.23333333333332
413352060	1441066223	31.283357961573042	122.52468994784769	10.8	179.66	183.20000000000002
413352060	1441066224	31.283307455063007	122.52468873111319	10.8	179.61666666666667	183.16666666666666
413352060	1441066225	31.283256953866523	122.5246874737934	10.8	179.57333333333335	183.13333333333333
413352060	1441066226	31.283206457872804	122.52468617395529	10.8	179.53	183.1
413352060	1441066227	31.283155966971012	122.52468482966574	10.8	179.48666666666668	183.06666666666666
413352060	1441066228	31.28310548105035	122.52468343899166	10.8	179.44333333333333	183.0333333333333
413352060	1441066229	31.283055	122.524682	10.8	179.4	183.0
413352060	1441066230	31.283004523710485	122.52468051494307	10.8	179.4	183.0
413352060	1441066231	31.282954052077812	122.52467900281474	10.8	179.4	183.0
413352060	1441066232	31.282903584999268	122.52467748679418	10.8	179.4	183.0
413352060	1441066233	31.28285312237222	122.52467599006062	10.8	179.4	183.0
413352060	1441066234	31.282802664093964	122.52467453579314	10.8	179.4	183.0
413352060	1441066235	31.28275221006186	122.52467314717077	10.8	179.4	183.0
413352060	1441066236	31.282701760173218	122.5246718473726	10.8	179.4	183.0
413352060	1441066237	31.28265131432539	122.52467065957754	10.8	179.4	183.0
413352060	1441066238	31.28260087241568	122.52466960696451	10.8	179.4	183.0
413352060	1441066239	31.28255043434144	122.52466871271238	10.8	179.4	183.0
413352060	1441066240	31.282499999999995	122.52466799999999	10.8	179.4	183.0
413352060	1441066241	31.282449570328513	122.52466748435262	10.8	179.34444444444446	183.0
413352060	1441066242	31.28239915042347	122.52466715068167	10.8	179.2888888888889	183.0
413352060	1441066243	31.282348746421203	122.52466697624509	10.8	179.23333333333335	183.0
413352060	1441066244	31.28229836445803	122.52466693830092	10.8	179.1777777777778	183.0
413352060	1441066245	31.28224801067028	122.52466701410722	10.8	179.12222222222223	183.0
413352060	1441066246	31.282197691194273	122.52466718092208	10.8	179.0666666666667	183.0
413352060	1441066247	31.28214741216635	122.5246674160037	10.8	179.01111111111112	183.0
413352060	1441066248	31.28209717972281	122.52466769661025	10.8	178.95555555555558	183.0
413352060	1441066249	31.28204699999999	122.52466799999999	10.8	178.9	183.0
413352060	1441066250	31.281996871681834	122.52466830814745	10.81	179.02	183.0
413352060	1441066251	31.28194676364263	122.52466862189198	10.82	179.14000000000001	183.0
413352060	1441066252	31.281896637304285	122.52466894678902	10.83	179.26000000000002	183.0
413352060	1441066253	31.28184645408872	122.5246692883941	10.84	179.38000000000002	183.0
413352060	1441066254	31.281796175417835	122.52466965226273	10.850000000000001	179.5	183.0
413352060	1441066255	31.28174576271352	122.52467004395037	10.860000000000001	179.62	183.0
413352060	1441066256	31.281695177397676	122.52467046901249	10.870000000000001	179.73999999999998	183.0
413352060	1441066257	31.281644380892207	122.5246709330045	10.88	179.86	183.0
413352060	1441066258	31.281593334619018	122.52467144148186	10.89	179.98	183.0
413352060	1441066259	31.28154199999999	122.52467199999998	10.9	180.1	183.0
413352060	1441066260	31.2814903554015	122.52467261110311	10.88888888888889	180.0	183.11111111111111
413352060	1441066261	31.281438446967808	122.52467326529074	10.877777777777778	179.9	183.2222222222222
413352060	1441066262	31.28138633778764	122.52467395005132	10.866666666666667	179.79999999999998	183.33333333333331
413352060	1441066263	31.28133409094973	122.52467465287324	10.855555555555556	179.7	183.44444444444443
413352060	1441066264	31.281281769542815	122.52467536124496	10.844444444444445	179.6	183.55555555555557
413352060	1441066265	31.28122943665565	122.52467606265495	10.833333333333334	179.5	183.66666666666669
413352060	1441066266	31.281177155376945	122.52467674459174	10.822222222222223	179.39999999999998	183.77777777777777
413352060	1441066267	31.281124988795487	122.5246773945439	10.811111111111112	179.29999999999998	183.88888888888889
413352060	1441066268	31.28107299999999	122.52467799999998	10.8	179.2	184.0
413352060	1441066269	31.281021238686066	122.52467855047016	10.8	179.28571428571428	184.04761904761907
413352060	1441066270	31.280969700976666	122.52467904355086	10.8	179.37142857142857	184.0952380952381
413352060	1441066271	31.280918369601608	122.52467947886008	10.8	179.45714285714286	184.14285714285717
413352060	1441066272	31.280867227290702	122.52467985601578	10.8	179.54285714285714	184.19047619047618
413352060	1441066273	31.28081625677375	122.52468017463596	10.8	179.6285714285714	184.23809523809524
413352060	1441066274	31.280765440780552	122.52468043433858	10.8	179.71428571428572	184.28571428571428
413352060	1441066275	31.280714762040926	122.52468063474164	10.8	179.8	184.33333333333334
413352060	1441066276	31.280664203284676	122.52468077546311	10.8	179.8857142857143	184.38095238095238
413352060	1441066277	31.280613747241574	122.52468085612102	10.8	179.9714285714286	184.42857142857142
413352060	1441066278	31.280563376641457	122.52468087633326	10.8	180.05714285714285	184.47619047619048
413352060	1441066279	31.28051307421414	122.52468083571789	10.8	180.14285714285714	184.52380952380952
413352060	1441066280	31.280462822689394	122.52468073389286	10.8	180.22857142857143	184.57142857142858
413352060	1441066281	31.280412604797043	122.52468057047616	10.8	180.31428571428572	184.6190476190476
413352060	1441066282	31.28036240326686	122.52468034508576	10.8	180.4	184.66666666666666
413352060	1441066283	31.28031220082867	122.52468005733964	10.8	180.4857142857143	184.71428571428572
413352060	1441066284	31.280261980212273	122.52467970685578	10.8	180.57142857142858	184.76190476190476
413352060	1441066285	31.280211724147456	122.52467929325219	10.8	180.65714285714287	184.80952380952382
413352060	1441066286	31.280161415364017	122.52467881614683	10.8	180.74285714285716	184.85714285714283
413352060	1441066287	31.280111036591773	122.52467827515768	10.8	180.82857142857145	184.9047619047619
413352060	1441066288	31.280060570560497	122.52467766990276	10.8	180.91428571428574	184.95238095238093
413352060	1441066289	31.28001	122.52467700000001	10.8	181.0	185.0
413352060	1441066290	31.279959318995722	122.52467626487581	10.8	181.2	185.0
413352060	1441066291	31.279908567055713	122.52467546319001	10.8	181.4	185.0
413352060	1441066292	31.27985779504369	122.5246745934108	10.8	181.6	185.0
413352060	1441066293	31.279807053823376	122.52467365400636	10.8	181.8	185.0
413352060	1441066294	31.27975639425844	122.52467264344496	10.8	182.0	185.0
413352060	1441066295	31.279705867212602	122.52467156019479	10.8	182.20000000000002	185.0
413352060	1441066296	31.27965552354959	122.52467040272406	10.8	182.4	185.0
413352060	1441066297	31.27960541413311	122.524669169501	10.8	182.60000000000002	185.0
413352060	1441066298	31.279555589826877	122.52466785899382	10.8	182.8	185.0
413352060	1441066299	31.279506101494597	122.52466646967075	10.8	183.00000000000003	185.0
413352060	1441066300	31.279457000000004	122.52466500000001	10.8	183.20000000000002	185.0
413352060	1441066301	31.279408293838134	122.5246634485807	10.8	183.14444444444445	184.88888888888889
413352060	1441066302	31.27935982202939	122.52466181453555	10.8	183.0888888888889	184.77777777777777
413352060	1441066303	31.2793113812255	122.52466009711816	10.8	183.03333333333333	184.66666666666666
413352060	1441066304	31.279262768078176	122.52465829558211	10.8	182.9777777777778	184.55555555555554
413352060	1441066305	31.279213779239154	122.52465640918108	10.8	182.92222222222222	184.44444444444446
413352060	1441066306	31.279164211360126	122.52465443716868	10.8	182.86666666666665	184.33333333333334
413352060	1441066307	31.279113861092796	122.52465237879858	10.8	182.8111111111111	184.22222222222223
413352060	1441066308	31.27906252508886	122.52465023332445	10.8	182.75555555555553	184.11111111111111
413352060	1441066309	31.279009999999992	122.524648	10.8	182.7	184.0
413352060	1441066310	31.27895617486509	122.52464568040813	10.8	182.81999999999996	184.0
413352060	1441066311	31.278901308271724	122.52464328544862	10.8	182.94	184.0
413352060	1441066312	31.27884575119473	122.52464082835044	10.8	183.05999999999997	184.0
413352060	1441066313	31.278789854608906	122.52463832234248	10.8	183.18	184.0
413352060	1441066314	31.278733969489085	122.52463578065355	10.8	183.3	184.0
413352060	1441066315	31.278678446810126	122.52463321651248	10.8	183.42	184.0
413352060	1441066316	31.27862363754686	122.52463064314796	10.8	183.54000000000002	184.0
413352060	1441066317	31.27856989267418	122.5246280737886	10.8	183.66	184.0
413352060	1441066318	31.278517563166922	122.52462552166311	10.8	183.78000000000003	184.0
413352060	1441066319	31.278467000000003	122.52462299999999	10.8	183.9	184.0
413352060	1441066320	31.278418442587725	122.52462052085004	10.8	183.73333333333335	184.0
413352060	1441066321	31.278371684102044	122.52461809155326	10.8	183.5666666666667	184.0
413352060	1441066322	31.27832640615431	122.52461571827196	10.8	183.4	184.0
413352060	1441066323	31.278282290355886	122.52461340716843	10.8	183.23333333333335	184.0
413352060	1441066324	31.27823901831813	122.52461116440506	10.8	183.06666666666666	184.0
413352060	1441066325	31.27819627165233	122.52460899614414	10.8	182.9	184.0
413352060	1441066326	31.278153731969844	122.52460690854807	10.8	182.73333333333332	184.0
413352060	1441066327	31.278111080881956	122.52460490777923	10.8	182.56666666666666	184.0
413352060	1441066328	31.278067999999994	122.524603	10.8	182.4	184.0
413352060	1441066329	31.278024229155395	122.52460118936085	10.8	182.37812499999998	184.0
413352060	1441066330	31.27797974106015	122.52459947196475	10.8	182.35625000000002	184.0
413352060	1441066331	31.277934566646362	122.52459784190272	10.8	182.334375	184.0
413352060	1441066332	31.27788873684618	122.52459629326582	10.8	182.3125	184.0
413352060	1441066333	31.277842282591703	122.5245948201451	10.8	182.290625	184.0
413352060	1441066334	31.27779523481507	122.52459341663165	10.8	182.26875	184.0
413352060	1441066335	31.277747624448413	122.52459207681653	10.8	182.246875	184.0
413352060	1441066336	31.27769948242383	122.52459079479081	10.8	182.225	184.0
413352060	1441066337	31.277650839673466	122.5245895646456	10.8	182.203125	184.0
413352060	1441066338	31.27760172712946	122.52458838047201	10.8	182.18125	184.0
413352060	1441066339	31.277552175723905	122.52458723636113	10.8	182.15937499999998	184.0
413352060	1441066340	31.27750221638897	122.52458612640405	10.8	182.13750000000002	184.0
413352060	1441066341	31.277451880056763	122.52458504469199	10.8	182.115625	184.0
413352060	1441066342	31.277401197659398	122.52458398531601	10.8	182.09375	184.0
413352060	1441066343	31.277350200129032	122.5245829423673	10.8	182.071875	184.0
413352060	1441066344	31.27729891839777	122.52458190993704	10.8	182.05	184.0
413352060	1441066345	31.277247383397768	122.52458088211637	10.8	182.028125	184.0
413352060	1441066346	31.277195626061136	122.5245798529965	10.8	182.00625	184.0
413352060	1441066347	31.277143677320023	122.52457881666865	10.8	181.984375	184.0
413352060	1441066348	31.27709156810656	122.52457776722406	10.8	181.9625	184.0
413352060	1441066349	31.2770393293529	122.52457669875389	10.8	181.940625	184.0
413352060	1441066350	31.27698699199114	122.52457560534941	10.8	181.91875	184.0
413352060	1441066351	31.276934586953455	122.52457448110188	10.8	181.896875	184.0
413352060	1441066352	31.276882145171967	122.52457332010258	10.8	181.875	184.0
413352060	1441066353	31.27682969757881	122.52457211644276	10.8	181.853125	184.0
413352060	1441066354	31.27677727510612	122.52457086421371	10.8	181.83124999999998	184.0
413352060	1441066355	31.276724908686067	122.5245695575068	10.8	181.809375	184.0
413352060	1441066356	31.27667262925077	122.52456819041328	10.8	181.7875	184.0
413352060	1441066357	31.27662046773236	122.52456675702449	10.8	181.765625	184.0
413352060	1441066358	31.276568455063014	122.52456525143178	10.8	181.74374999999998	184.0
413352060	1441066359	31.276516622174842	122.5245636677265	10.8	181.721875	184.0
413352060	1441066360	31.276465000000005	122.52456200000002	10.8	181.7	184.0
413352060	1441066361	31.27641361141542	122.52456024623099	10.8	181.605	184.0
413352060	1441066362	31.276362447077098	122.52455841994738	10.8	181.51000000000002	184.0
413352060	1441066363	31.276311489585837	122.52455653856438	10.8	181.415	184.0
413352060	1441066364	31.27626072154244	122.52455461949715	10.8	181.32	184.0
413352060	1441066365	31.27621012554766	122.5245526801608	10.8	181.225	184.0
413352060	1441066366	31.27615968420231	122.52455073797043	10.8	181.13	184.0
413352060	1441066367	31.276109380107183	122.52454881034112	10.8	181.03500000000003	184.0
413352060	1441066368	31.276059195863077	122.52454691468789	10.8	180.94	184.0
413352060	1441066369	31.27600911407076	122.52454506842565	10.8	180.845	184.0
413352060	1441066370	31.27595911733102	122.52454328896945	10.8	180.75	184.0
413352060	1441066371	31.275909188244686	122.52454159373417	10.8	180.655	184.0
413352060	1441066372	31.27585930941251	122.52454000013462	10.8	180.56	184.0
413352060	1441066373	31.275809463435294	122.52453852558574	10.8	180.465	184.0
413352060	1441066374	31.27575963291383	122.52453718750229	10.8	180.37	184.0
413352060	1441066375	31.27570980044892	122.524536003299	10.8	180.275	184.0
413352060	1441066376	31.275659948641323	122.52453499039066	10.8	180.18	184.0
413352060	1441066377	31.275610060091857	122.52453416619194	10.8	180.085	184.0
413352060	1441066378	31.27556011740129	122.52453354811753	10.8	179.99	184.0
413352060	1441066379	31.275510103170408	122.52453315358201	10.8	179.895	184.0
413352060	1441066380	31.27545999999999	122.52453299999999	10.8	179.8	184.0
413352060	1441066381	31.275409796574998	122.52453309397463	10.8	180.02500000000003	184.0
413352060	1441066382	31.275359505917038	122.52453339886357	10.8	180.25	184.0
413352060	1441066383	31.275309147131864	122.52453386721314	10.8	180.475	184.0
413352060	1441066384	31.27525873932525	122.5245344515698	10.8	180.70000000000002	184.0
413352060	1441066385	31.275208301602976	122.52453510448014	10.8	180.925	184.0
413352060	1441066386	31.275157853070837	122.52453577849076	10.8	181.15	184.0
413352060	1441066387	31.275107412834583	122.52453642614842	10.8	181.375	184.0
413352060	1441066388	31.27505700000001	122.52453699999998	10.8	181.6	184.0
413352060	1441066389	31.275006630186663	122.5245374611189	10.8	181.59038461538464	184.0
413352060	1441066390	31.27495630506918	122.52453780468453	10.8	181.58076923076922	184.0
413352060	1441066391	31.274906022835975	122.52453803440275	10.8	181.57115384615386	184.0
413352060	1441066392	31.27485578167544	122.52453815397945	10.8	181.56153846153848	184.0
413352060	1441066393	31.27480557977594	122.52453816712041	10.8	181.5519230769231	184.0
413352060	1441066394	31.274755415325906	122.52453807753153	10.8	181.5423076923077	184.0
413352060	1441066395	31.274705286513754	122.52453788891862	10.8	181.53269230769232	184.0
413352060	1441066396	31.274655191527856	122.52453760498749	10.8	181.52307692307693	184.0
413352060	1441066397	31.2746051285566	122.52453722944401	10.8	181.51346153846154	184.0
413352060	1441066398	31.274555095788408	122.52453676599391	10.8	181.50384615384615	184.0
413352060	1441066399	31.27450509141167	122.52453621834306	10.8	181.49423076923077	184.0
413352060	1441066400	31.274455113614778	122.52453559019719	10.8	181.48461538461538	184.0
413352060	1441066401	31.27440516058613	122.52453488526213	10.8	181.47500000000002	184.0
413352060	1441066402	31.274355230514125	122.52453410724365	10.8	181.4653846153846	184.0
413352060	1441066403	31.274305321587157	122.52453325984753	10.8	181.45576923076925	184.0
413352060	1441066404	31.274255431993616	122.52453234677948	10.8	181.44615384615383	184.0
413352060	1441066405	31.274205559921914	122.52453137174528	10.8	181.43653846153848	184.0
413352060	1441066406	31.27415570356044	122.5245303384507	10.8	181.42692307692306	184.0
413352060	1441066407	31.27410586109757	122.52452925060146	10.8	181.4173076923077	184.0
413352060	1441066408	31.274056030721738	122.52452811190327	10.8	181.40769230769232	184.0
413352060	1441066409	31.274006210621312	122.52452692606187	10.8	181.39807692307693	184.0
413352060	1441066410	31.27395639898469	122.52452569678296	10.8	181.38846153846154	184.0
413352060	1441066411	31.273906594000273	122.52452442777228	10.8	181.37884615384615	184.0
413352060	1441066412	31.273856793856467	122.52452312273547	10.8	181.36923076923077	184.0
413352060	1441066413	31.27380699674165	122.52452178537828	10.8	181.35961538461538	184.0
413352060	1441066414	31.273757200844233	122.52452041940636	10.8	181.35000000000002	184.0
413352060	1441066415	31.273707404352596	122.52451902852538	10.8	181.3403846153846	184.0
413352060	1441066416	31.273657605455142	122.52451761644102	10.8	181.33076923076925	184.0
413352060	1441066417	31.273607802340262	122.52451618685895	10.8	181.32115384615386	184.0
413352060	1441066418	31.27355799319636	122.5245147434848	10.8	181.31153846153848	184.0
413352060	1441066419	31.273508176211823	122.52451329002422	10.8	181.3019230769231	184.0
413352060	1441066420	31.273458349575055	122.52451183018285	10.8	181.2923076923077	184.0
413352060	1441066421	31.273408511474454	122.52451036766632	10.8	181.28269230769232	184.0
413352060	1441066422	31.273358660098403	122.52450890618023	10.8	181.27307692307693	184.0
413352060	1441066423	31.2733087936353	122.52450744943023	10.8	181.26346153846154	184.0
413352060	1441066424	31.27325891027355	122.52450600112192	10.8	181.25384615384615	184.0
413352060	1441066425	31.273209008201555	122.52450456496085	10.8	181.24423076923077	184.0
413352060	1441066426	31.273159085607695	122.52450314465266	10.8	181.2346153846154	184.0
413352060	1441066427	31.273109140680358	122.52450174390289	10.8	181.225	184.0
413352060	1441066428	31.273059171607958	122.52450036641717	10.8	181.21538461538464	184.0
413352060	1441066429	31.273009176578896	122.52449901590101	10.8	181.20576923076922	184.0
413352060	1441066430	31.272959153781553	122.52449769606	10.8	181.19615384615386	184.0
413352060	1441066431	31.272909101404323	122.5244964105997	10.8	181.18653846153845	184.0
413352060	1441066432	31.272859017635607	122.52449516322561	10.8	181.1769230769231	184.0
413352060	1441066433	31.27280890066382	122.5244939576433	10.8	181.1673076923077	184.0
413352060	1441066434	31.272758748677315	122.5244927975583	10.8	181.15769230769232	184.0
413352060	1441066435	31.27270855986454	122.52449168667609	10.8	181.14807692307693	184.0
413352060	1441066436	31.27265833241385	122.52449062870224	10.8	181.13846153846154	184.0
413352060	1441066437	31.272608064513655	122.5244896273422	10.8	181.12884615384615	184.0
413352060	1441066438	31.272557754352356	122.52448868630148	10.8	181.11923076923077	184.0
413352060	1441066439	31.272507400118336	122.52448780928559	10.8	181.10961538461538	184.0
413352060	1441066440	31.27245699999999	122.524487	10.8	181.1	184.0
413352060	1441066441	31.272406554275925	122.52448625939886	10.8	181.18750000000003	184.0
413352060	1441066442	31.272356071585428	122.52448557743116	10.8	181.275	184.0
413352060	1441066443	31.27230556265803	122.52448494129457	10.8	181.3625	184.0
413352060	1441066444	31.27225503822321	122.52448433818688	10.8	181.45000000000002	184.0
413352060	1441066445	31.272204509010496	122.52448375530577	10.8	181.53750000000002	184.0
413352060	1441066446	31.27215398574939	122.52448317984904	10.8	181.62500000000003	184.0
413352060	1441066447	31.27210347916938	122.52448259901452	10.8	181.7125	184.0
413352060	1441066448	31.272053000000003	122.524482	10.8	181.8	184.0
413352060	1441066449	31.272002556919595	122.52448137224077	10.797560975609757	181.7829268292683	184.02439024390245
413352060	1441066450	31.27195215040191	122.52448071412167	10.795121951219512	181.7658536585366	184.0487804878049
413352060	1441066451	31.27190177886954	122.52448002626498	10.792682926829269	181.74878048780488	184.07317073170734
413352060	1441066452	31.271851440745085	122.52447930929297	10.790243902439025	181.7317073170732	184.09756097560975
413352060	1441066453	31.271801134451128	122.5244785638279	10.787804878048782	181.71463414634147	184.1219512195122
413352060	1441066454	31.27175085841028	122.52447779049204	10.785365853658536	181.69756097560978	184.14634146341464
413352060	1441066455	31.271700611045137	122.52447698990763	10.782926829268293	181.68048780487806	184.1707317073171
413352060	1441066456	31.27165039077829	122.5244761626969	10.78048780487805	181.66341463414636	184.1951219512195
413352060	1441066457	31.271600196032324	122.52447530948217	10.778048780487806	181.64634146341464	184.21951219512195
413352060	1441066458	31.271550025229836	122.52447443088566	10.77560975609756	181.62926829268295	184.2439024390244
413352060	1441066459	31.271499876793456	122.52447352752964	10.773170731707317	181.61219512195123	184.2682926829268
413352060	1441066460	31.271449749145724	122.52447260003636	10.770731707317074	181.59512195121954	184.29268292682926
413352060	1441066461	31.271399640709287	122.52447164902804	10.76829268292683	181.57804878048782	184.3170731707317
413352060	1441066462	31.271349549906706	122.52447067512698	10.765853658536585	181.56097560975613	184.34146341463415
413352060	1441066463	31.271299475160593	122.5244696789554	10.763414634146342	181.5439024390244	184.3658536585366
413352060	1441066464	31.271249414893536	122.52446866113553	10.760975609756098	181.5268292682927	184.39024390243904
413352060	1441066465	31.271199367528123	122.52446762228966	10.758536585365853	181.50975609756097	184.41463414634148
413352060	1441066466	31.27114933148696	122.52446656304002	10.75609756097561	181.49268292682927	184.4390243902439
413352060	1441066467	31.271099305192646	122.52446548400883	10.753658536585366	181.47560975609755	184.46341463414635
413352060	1441066468	31.271049287067765	122.52446438581836	10.751219512195123	181.45853658536586	184.4878048780488
413352060	1441066469	31.27099927553491	122.52446326909086	10.748780487804877	181.44146341463414	184.5121951219512
413352060	1441066470	31.270949269016672	122.52446213444851	10.746341463414634	181.42439024390245	184.53658536585365
413352060	1441066471	31.270899265935686	122.5244609825136	10.74390243902439	181.40731707317073	184.5609756097561
413352060	1441066472	31.270849264714492	122.52445981390838	10.741463414634147	181.39024390243904	184.58536585365852
413352060	1441066473	31.270799263775714	122.52445862925504	10.739024390243902	181.37317073170732	184.60975609756096
413352060	1441066474	31.270749261541933	122.52445742917585	10.736585365853658	181.35609756097563	184.6341463414634
413352060	1441066475	31.270699256435755	122.52445621429302	10.734146341463415	181.3390243902439	184.65853658536585
413352060	1441066476	31.270649246879774	122.52445498522881	10.73170731707317	181.32195121951221	184.6829268292683
413352060	1441066477	31.270599231296586	122.52445374260542	10.729268292682926	181.3048780487805	184.70731707317074
413352060	1441066478	31.270549208108758	122.5244524870451	10.726829268292683	181.2878048780488	184.7317073170732
413352060	1441066479	31.270499175738923	122.52445121917005	10.72439024390244	181.27073170731708	184.7560975609756
413352060	1441066480	31.27044913260966	122.52444993960253	10.721951219512194	181.2536585365854	184.78048780487805
413352060	1441066481	31.27039907714356	122.52444864896478	10.71951219512195	181.23658536585367	184.80487804878047
413352060	1441066482	31.27034900776322	122.52444734787896	10.717073170731707	181.21951219512198	184.8292682926829
413352060	1441066483	31.270298922891232	122.52444603696735	10.714634146341464	181.20243902439026	184.85365853658536
413352060	1441066484	31.27024882095019	122.52444471685214	10.712195121951218	181.18536585365857	184.8780487804878
413352060	1441066485	31.27019870036269	122.52444338815558	10.709756097560975	181.16829268292685	184.90243902439025
413352060	1441066486	31.270148559551334	122.52444205149986	10.707317073170731	181.15121951219515	184.92682926829266
413352060	1441066487	31.270098396938696	122.5244407075072	10.704878048780488	181.13414634146343	184.9512195121951
413352060	1441066488	31.270048210947383	122.52443935679985	10.702439024390243	181.11707317073171	184.97560975609755
413352060	1441066489	31.269998	122.524438	10.7	181.1	185.0
413352060	1441066490	31.269947763663247	122.52443663789158	10.7	181.07368421052632	184.9473684210526
413352060	1441066491	31.269897506080405	122.52443527190543	10.7	181.04736842105262	184.89473684210526
413352060	1441066492	31.269847232538847	122.52443390363406	10.7	181.02105263157895	184.8421052631579
413352060	1441066493	31.26979694832597	122.52443253467005	10.7	180.99473684210528	184.78947368421052
413352060	1441066494	31.26974665872916	122.52443116660585	10.7	180.96842105263158	184.73684210526315
413352060	1441066495	31.26969636903581	122.52442980103406	10.7	180.94210526315788	184.68421052631578
413352060	1441066496	31.269646084533324	122.52442843954718	10.7	180.9157894736842	184.6315789473684
413352060	1441066497	31.269595810509053	122.5244270837377	10.7	180.88947368421051	184.57894736842107
413352060	1441066498	31.26954555225044	122.52442573519815	10.7	180.86315789473684	184.52631578947367
413352060	1441066499	31.26949531504484	122.52442439552105	10.7	180.83684210526314	184.47368421052633
413352060	1441066500	31.26944510417965	122.52442306629894	10.7	180.81052631578947	184.42105263157893
413352060	1441066501	31.26939492494227	122.52442174912424	10.7	180.78421052631577	184.3684210526316
413352060	1441066502	31.26934478262008	122.52442044558954	10.7	180.7578947368421	184.31578947368422
413352060	1441066503	31.269294682500473	122.52441915728727	10.7	180.73157894736843	184.26315789473685
413352060	1441066504	31.269244629870855	122.52441788580997	10.7	180.70526315789473	184.21052631578948
413352060	1441066505	31.269194630018603	122.5244166327501	10.7	180.67894736842103	184.1578947368421
413352060	1441066506	31.269144688231112	122.52441539970017	10.7	180.65263157894736	184.10526315789474
413352060	1441066507	31.269094809795792	122.52441418825263	10.7	180.62631578947367	184.0526315789474
413352060	1441066508	31.269045	122.52441300000001	10.7	180.6	184.0
413352060	1441066509	31.268995262056432	122.5244118361865	10.704761904761904	180.59047619047618	184.0
413352060	1441066510	31.26894559087888	122.52441069666345	10.709523809523809	180.58095238095237	184.0
413352060	1441066511	31.268895979306382	122.5244095809339	10.714285714285714	180.57142857142856	184.0
413352060	1441066512	31.268846420178022	122.52440848850095	10.719047619047618	180.56190476190477	184.0
413352060	1441066513	31.268796906332863	122.52440741886764	10.723809523809523	180.55238095238096	184.0
413352060	1441066514	31.26874743060997	122.52440637153705	10.728571428571428	180.54285714285712	184.0
413352060	1441066515	31.268697985848384	122.52440534601229	10.733333333333333	180.5333333333333	184.0
413352060	1441066516	31.26864856488719	122.5244043417964	10.738095238095237	180.52380952380952	184.0
413352060	1441066517	31.268599160565447	122.52440335839245	10.742857142857142	180.5142857142857	184.0
413352060	1441066518	31.268549765722216	122.52440239530355	10.747619047619047	180.5047619047619	184.0
413352060	1441066519	31.268500373196545	122.52440145203278	10.752380952380953	180.49523809523808	184.0
413352060	1441066520	31.268450975827527	122.5244005280832	10.757142857142858	180.4857142857143	184.0
413352060	1441066521	31.268401566454195	122.52439962295792	10.761904761904763	180.47619047619048	184.0
413352060	1441066522	31.268352137915638	122.52439873616	10.766666666666667	180.46666666666667	184.0
413352060	1441066523	31.268302683050884	122.5243978671925	10.771428571428572	180.45714285714286	184.0
413352060	1441066524	31.268253194699017	122.52439701555858	10.776190476190477	180.44761904761904	184.0
413352060	1441066525	31.26820366569909	122.52439618076127	10.780952380952382	180.43809523809523	184.0
413352060	1441066526	31.26815408889016	122.52439536230366	10.785714285714286	180.42857142857142	184.0
413352060	1441066527	31.268104457111296	122.52439455968886	10.790476190476191	180.4190476190476	184.0
413352060	1441066528	31.268054763201555	122.52439377241994	10.795238095238096	180.40952380952382	184.0
413352060	1441066529	31.268005000000002	122.524393	10.8	180.4	184.0
413352060	1441066530	31.26795516257606	122.52439224219407	10.795	180.37	184.0
413352060	1441066531	31.267905254920816	122.5243914998148	10.790000000000001	180.34	184.0
413352060	1441066532	31.267855283255678	122.52439077393686	10.785	180.31	184.0
413352060	1441066533	31.267805253802052	122.52439006563483	10.780000000000001	180.28	184.0
413352060	1441066534	31.2677551727814	122.5243893759833	10.775	180.25	184.0
413352060	1441066535	31.267705046415138	122.52438870605691	10.77	180.22	184.0
413352060	1441066536	31.2676548809247	122.52438805693026	10.765	180.19000000000003	184.0
413352060	1441066537	31.267604682531505	122.52438742967793	10.76	180.16000000000003	184.0
413352060	1441066538	31.267554457456992	122.52438682537455	10.755	180.13000000000002	184.0
413352060	1441066539	31.267504211922613	122.52438624509469	10.75	180.1	184.0
413352060	1441066540	31.267453952149776	122.52438568991295	10.745	180.07	184.0
413352060	1441066541	31.267403684359905	122.52438516090393	10.74	180.04	184.0
413352060	1441066542	31.267353414774444	122.52438465914221	10.735	180.01	184.0
413352060	1441066543	31.26730314961483	122.5243841857024	10.73	179.98	184.0
413352060	1441066544	31.267252895102498	122.52438374165908	10.725	179.95	184.0
413352060	1441066545	31.267202657458856	122.52438332808683	10.719999999999999	179.92000000000002	184.0
413352060	1441066546	31.267152442905363	122.5243829460602	10.715	179.89000000000001	184.0
413352060	1441066547	31.267102257663424	122.5243825966538	10.709999999999999	179.86	184.0
413352060	1441066548	31.267052107954502	122.52438228094222	10.705	179.83	184.0
413352060	1441066549	31.267002000000012	122.52438200000002	10.7	179.8	184.0
413352060	1441066550	31.266951938257574	122.52438175376595	10.7	180.0	184.0
413352060	1441066551	31.266901920129627	122.52438153763563	10.7	180.20000000000002	184.0
413352060	1441066552	31.266851941254757	122.52438134586882	10.7	180.4	184.0
413352060	1441066553	31.266801997271582	122.52438117272534	10.7	180.60000000000002	184.0
413352060	1441066554	31.266752083818712	122.52438101246501	10.7	180.8	184.0
413352060	1441066555	31.266702196534762	122.52438085934763	10.7	181.0	184.0
413352060	1441066556	31.266652331058335	122.52438070763307	10.7	181.2	184.0
413352060	1441066557	31.266602483028024	122.52438055158113	10.7	181.4	184.0
413352060	1441066558	31.26655264808246	122.52438038545175	10.7	181.6	184.0
413352060	1441066559	31.266502821860247	122.52438020350475	10.7	181.8	184.0
413352060	1441066560	31.266452999999995	122.52438000000001	10.7	182.0	184.0
413352060	1441066561	31.26640317886649	122.52437977017982	10.6994708994709	181.9978835978836	184.005291005291
413352060	1441066562	31.26635335772927	122.52437951321593	10.698941798941798	181.9957671957672	184.01058201058203
413352060	1441066563	31.266303536584054	122.5243792292625	10.698412698412698	181.9936507936508	184.015873015873
413352060	1441066564	31.266253715426565	122.52437891847363	10.697883597883598	181.99153439153437	184.02116402116403
413352060	1441066565	31.26620389425254	122.52437858100345	10.697354497354496	181.98941798941797	184.026455026455
413352060	1441066566	31.266154073057656	122.52437821700612	10.696825396825396	181.9873015873016	184.03174603174605
413352060	1441066567	31.266104251837678	122.52437782663574	10.696296296296296	181.9851851851852	184.03703703703704
413352060	1441066568	31.266054430588316	122.52437741004647	10.695767195767194	181.9830687830688	184.04232804232805
413352060	1441066569	31.266004609305263	122.52437696739239	10.695238095238095	181.9809523809524	184.04761904761907
413352060	1441066570	31.265954787984263	122.52437649882768	10.694708994708995	181.97883597883597	184.05291005291005
413352060	1441066571	31.265904966621036	122.52437600450645	10.694179894179893	181.97671957671957	184.05820105820106
413352060	1441066572	31.265855145211287	122.52437548458283	10.693650793650793	181.97460317460317	184.06349206349205
413352060	1441066573	31.265805323750744	122.52437493921093	10.693121693121693	181.97248677248677	184.0687830687831
413352060	1441066574	31.265755502235166	122.52437436854493	10.692592592592591	181.97037037037038	184.07407407407408
413352060	1441066575	31.265705680660204	122.52437377273888	10.692063492063491	181.96825396825398	184.0793650793651
413352060	1441066576	31.265655859021628	122.52437315194697	10.691534391534391	181.96613756613755	184.0846560846561
413352060	1441066577	31.265606037315134	122.52437250632332	10.69100529100529	181.96402116402115	184.0899470899471
413352060	1441066578	31.265556215536456	122.52437183602203	10.69047619047619	181.96190476190478	184.0952380952381
413352060	1441066579	31.265506393681317	122.52437114119724	10.68994708994709	181.95978835978838	184.1005291005291
413352060	1441066580	31.265456571745393	122.52437042200306	10.689417989417988	181.95767195767198	184.10582010582013
413352060	1441066581	31.26540674972447	122.52436967859367	10.688888888888888	181.95555555555558	184.11111111111111
413352060	1441066582	31.265356927614242	122.52436891112312	10.688359788359788	181.95343915343915	184.1164021164021
413352060	1441066583	31.2653071054104	122.5243681197456	10.687830687830687	181.95132275132275	184.12169312169314
413352060	1441066584	31.265257283108717	122.52436730461521	10.687301587301587	181.94920634920635	184.12698412698413
413352060	1441066585	31.265207460704865	122.52436646588605	10.686772486772487	181.94708994708995	184.13227513227514
413352060	1441066586	31.265157638194587	122.52436560371227	10.686243386243385	181.94497354497355	184.13756613756613
413352060	1441066587	31.265107815573607	122.52436471824801	10.685714285714285	181.94285714285715	184.14285714285717
413352060	1441066588	31.265057992837615	122.52436380964738	10.685185185185185	181.94074074074072	184.14814814814815
413352060	1441066589	31.265008169982373	122.52436287806447	10.684656084656083	181.93862433862432	184.15343915343914
413352060	1441066590	31.264958347003585	122.52436192365344	10.684126984126983	181.93650793650795	184.15873015873018
413352060	1441066591	31.26490852389696	122.52436094656842	10.683597883597884	181.93439153439155	184.16402116402116
413352060	1441066592	31.264858700658227	122.52435994696349	10.683068783068782	181.93227513227515	184.16931216931218
413352060	1441066593	31.26480887728311	122.5243589249928	10.682539682539682	181.93015873015872	184.17460317460316
413352060	1441066594	31.26475905376731	122.52435788081048	10.682010582010582	181.92804232804232	184.17989417989418
413352060	1441066595	31.264709230106575	122.52435681457065	10.68148148148148	181.92592592592592	184.1851851851852
413352060	1441066596	31.2646594062966	122.5243557264274	10.68095238095238	181.92380952380952	184.19047619047618
413352060	1441066597	31.264609582333122	122.52435461653488	10.68042328042328	181.92169312169312	184.19576719576722
413352060	1441066598	31.264559758211846	122.52435348504719	10.679894179894179	181.91957671957672	184.2010582010582
413352060	1441066599	31.26450993392851	122.52435233211848	10.679365079365079	181.91746031746032	184.20634920634922
413352060	1441066600	31.264460109478826	122.52435115790283	10.678835978835979	181.9153439153439	184.2116402116402
413352060	1441066601	31.264410284858503	122.5243499625544	10.678306878306877	181.9132275132275	184.21693121693121
413352060	1441066602	31.264360460063262	122.52434874622729	10.677777777777777	181.91111111111113	184.22222222222223
413352060	1441066603	31.264310635088837	122.52434750907561	10.677248677248677	181.90899470899473	184.2275132275132
413352060	1441066604	31.264260809930942	122.52434625125349	10.676719576719575	181.90687830687833	184.23280423280426
413352060	1441066605	31.2642109845853	122.52434497291505	10.676190476190476	181.9047619047619	184.23809523809524
413352060	1441066606	31.264161159047624	122.52434367421439	10.675661375661376	181.9026455026455	184.24338624338625
413352060	1441066607	31.264111333313636	122.52434235530565	10.675132275132274	181.9005291005291	184.24867724867724
413352060	1441066608	31.26406150737905	122.52434101634294	10.674603174603174	181.8984126984127	184.25396825396825
413352060	1441066609	31.2640116812396	122.52433965748037	10.674074074074074	181.8962962962963	184.25925925925927
413352060	1441066610	31.263961854891004	122.52433827887204	10.673544973544972	181.8941798941799	184.26455026455025
413352060	1441066611	31.26391202832897	122.52433688067211	10.673015873015872	181.8920634920635	184.2698412698413
413352060	1441066612	31.26386220154922	122.52433546303467	10.672486772486772	181.88994708994707	184.27513227513228
413352060	1441066613	31.26381237454748	122.52433402611383	10.67195767195767	181.88783068783067	184.2804232804233
413352060	1441066614	31.263762547319466	122.5243325700637	10.67142857142857	181.8857142857143	184.28571428571428
413352060	1441066615	31.263712719860898	122.52433109503845	10.67089947089947	181.8835978835979	184.2910052910053
413352060	1441066616	31.263662892167506	122.52432960119212	10.67037037037037	181.8814814814815	184.2962962962963
413352060	1441066617	31.263613064234992	122.52432808867886	10.66984126984127	181.87936507936507	184.3015873015873
413352060	1441066618	31.263563236059078	122.52432655765278	10.66931216931217	181.87724867724867	184.30687830687833
413352060	1441066619	31.263513407635518	122.52432500826801	10.668783068783068	181.87513227513227	184.31216931216932
413352060	1441066620	31.263463578959975	122.52432344067863	10.668253968253968	181.87301587301587	184.3174603174603
413352060	1441066621	31.263413750028207	122.52432185503876	10.667724867724868	181.87089947089947	184.32275132275132
413352060	1441066622	31.263363920835925	122.52432025150253	10.667195767195766	181.86878306878307	184.32804232804233
413352060	1441066623	31.263314091378852	122.52431863022404	10.666666666666666	181.86666666666667	184.33333333333334
413352060	1441066624	31.263264261652697	122.52431699135742	10.666137566137566	181.86455026455025	184.33862433862433
413352060	1441066625	31.26321443165319	122.52431533505678	10.665608465608464	181.86243386243387	184.34391534391537
413352060	1441066626	31.26316460137604	122.52431366147621	10.665079365079364	181.86031746031748	184.34920634920636
413352060	1441066627	31.263114770816994	122.5243119707698	10.664550264550265	181.85820105820108	184.35449735449734
413352060	1441066628	31.26306493997172	122.52431026309172	10.664021164021163	181.85608465608468	184.35978835978835
413352060	1441066629	31.26301510883599	122.52430853859605	10.663492063492063	181.85396825396825	184.36507936507937
413352060	1441066630	31.262965277405506	122.5243067974369	10.662962962962963	181.85185185185185	184.37037037037038
413352060	1441066631	31.262915445675976	122.52430503976836	10.662433862433861	181.84973544973545	184.37566137566137
413352060	1441066632	31.26286561364313	122.52430326574458	10.661904761904761	181.84761904761905	184.38095238095238
413352060	1441066633	31.262815781302685	122.52430147551964	10.661375661375661	181.84550264550265	184.3862433862434
413352060	1441066634	31.26276594865037	122.52429966924767	10.66084656084656	181.84338624338625	184.39153439153438
413352060	1441066635	31.26271611568189	122.52429784708276	10.66031746031746	181.84126984126982	184.3968253968254
413352060	1441066636	31.26266628239298	122.52429600917903	10.65978835978836	181.83915343915342	184.4021164021164
413352060	1441066637	31.262616448779333	122.52429415569057	10.659259259259258	181.83703703703705	184.40740740740742
413352060	1441066638	31.262566614836704	122.5242922867715	10.658730158730158	181.83492063492065	184.4126984126984
413352060	1441066639	31.262516780560798	122.52429040257591	10.658201058201058	181.83280423280425	184.41798941798942
413352060	1441066640	31.262466945947324	122.52428850325794	10.657671957671957	181.83068783068785	184.42328042328043
413352060	1441066641	31.26241711099201	122.52428658897169	10.657142857142857	181.82857142857142	184.42857142857142
413352060	1441066642	31.262367275690572	122.52428465987124	10.656613756613757	181.82645502645502	184.43386243386243
413352060	1441066643	31.26231744003874	122.52428271611072	10.656084656084655	181.82433862433862	184.43915343915344
413352060	1441066644	31.26226760403223	122.52428075784421	10.655555555555555	181.82222222222222	184.44444444444446
413352060	1441066645	31.26221776766675	122.52427878522586	10.655026455026455	181.82010582010582	184.44973544973544
413352060	1441066646	31.262167930938027	122.52427679840973	10.654497354497353	181.81798941798942	184.45502645502646
413352060	1441066647	31.26211809384179	122.52427479754994	10.653968253968253	181.815873015873	184.46031746031747
413352060	1441066648	31.262068256373755	122.5242727828006	10.653439153439153	181.8137566137566	184.46560846560845
413352060	1441066649	31.262018418529635	122.5242707543158	10.652910052910052	181.81164021164022	184.47089947089947
413352060	1441066650	31.26196858030515	122.52426871224964	10.652380952380952	181.80952380952382	184.47619047619048
413352060	1441066651	31.261918741696018	122.52426665675625	10.651851851851852	181.80740740740742	184.48148148148147
413352060	1441066652	31.261868902697966	122.52426458798973	10.65132275132275	181.80529100529102	184.48677248677248
413352060	1441066653	31.261819063306707	122.52426250610415	10.65079365079365	181.8031746031746	184.4920634920635
413352060	1441066654	31.261769223517977	122.52426041125365	10.65026455026455	181.8010582010582	184.4973544973545
413352060	1441066655	31.261719383327485	122.52425830359232	10.649735449735449	181.7989417989418	184.5026455026455
413352060	1441066656	31.26166954273093	122.52425618327422	10.649206349206349	181.7968253968254	184.5079365079365
413352060	1441066657	31.261619701724054	122.52425405045351	10.648677248677249	181.794708994709	184.51322751322752
413352060	1441066658	31.26156986030259	122.52425190528429	10.648148148148147	181.7925925925926	184.5185185185185
413352060	1441066659	31.261520018462235	122.5242497479206	10.647619047619047	181.79047619047617	184.52380952380952
413352060	1441066660	31.26147017619871	122.5242475785166	10.647089947089947	181.78835978835977	184.52910052910053
413352060	1441066661	31.26142033350774	122.52424539722638	10.646560846560845	181.7862433862434	184.53439153439155
413352060	1441066662	31.261370490385058	122.524243204204	10.646031746031746	181.784126984127	184.53968253968253
413352060	1441066663	31.261320646826338	122.52424099960362	10.645502645502646	181.7820105820106	184.54497354497354
413352060	1441066664	31.26127080282736	122.52423878357926	10.644973544973544	181.7798941798942	184.55026455026456
413352060	1441066665	31.261220958383813	122.52423655628512	10.644444444444444	181.77777777777777	184.55555555555554
413352060	1441066666	31.26117111349141	122.52423431787521	10.643915343915344	181.77566137566137	184.56084656084656
413352060	1441066667	31.2611212681459	122.52423206850365	10.643386243386242	181.77354497354497	184.56613756613757
413352060	1441066668	31.26107142234296	122.52422980832458	10.642857142857142	181.77142857142857	184.57142857142858
413352060	1441066669	31.261021576078335	122.52422753749207	10.642328042328042	181.76931216931217	184.57671957671957
413352060	1441066670	31.260971729347762	122.5242252561602	10.64179894179894	181.76719576719577	184.58201058201058
413352060	1441066671	31.260921882146928	122.52422296448307	10.64126984126984	181.76507936507934	184.5873015873016
413352060	1441066672	31.260872034471554	122.52422066261481	10.64074074074074	181.76296296296294	184.59259259259258
413352060	1441066673	31.26082218631739	122.52421835070949	10.64021164021164	181.76084656084657	184.5978835978836
413352060	1441066674	31.260772337680134	122.52421602892119	10.63968253968254	181.75873015873017	184.6031746031746
413352060	1441066675	31.260722488555515	122.52421369740402	10.63915343915344	181.75661375661377	184.60846560846562
413352060	1441066676	31.260672638939237	122.5242113563121	10.638624338624338	181.75449735449737	184.6137566137566
413352060	1441066677	31.26062278882705	122.52420900579949	10.638095238095238	181.75238095238095	184.6190476190476
413352060	1441066678	31.260572938214636	122.5242066460203	10.637566137566138	181.75026455026455	184.62433862433863
413352060	1441066679	31.260523087097745	122.52420427712865	10.637037037037036	181.74814814814815	184.62962962962962
413352060	1441066680	31.260473235472077	122.52420189927857	10.636507936507936	181.74603174603175	184.63492063492063
413352060	1441066681	31.260423383333354	122.5241995126242	10.635978835978836	181.74391534391535	184.64021164021165
413352060	1441066682	31.260373530677306	122.52419711731963	10.635449735449734	181.74179894179895	184.64550264550266
413352060	1441066683	31.26032367749966	122.52419471351895	10.634920634920634	181.73968253968252	184.65079365079364
413352060	1441066684	31.260273823796116	122.52419230137623	10.634391534391535	181.73756613756612	184.65608465608463
413352060	1441066685	31.260223969562393	122.52418988104559	10.633862433862433	181.73544973544975	184.66137566137567
413352060	1441066686	31.260174114794236	122.52418745268112	10.633333333333333	181.73333333333335	184.66666666666666
413352060	1441066687	31.260124259487352	122.5241850164369	10.632804232804233	181.73121693121695	184.67195767195767
413352060	1441066688	31.260074403637436	122.524182572467	10.632275132275131	181.72910052910055	184.67724867724868
413352060	1441066689	31.260024547240253	122.52418012092555	10.631746031746031	181.72698412698412	184.68253968253967
413352060	1441066690	31.259974690291482	122.52417766196665	10.631216931216931	181.72486772486772	184.68783068783068
413352060	1441066691	31.25992483278688	122.52417519574435	10.63068783068783	181.72275132275132	184.69312169312167
413352060	1441066692	31.25987497472213	122.52417272241274	10.63015873015873	181.72063492063492	184.6984126984127
413352060	1441066693	31.259825116092983	122.52417024212595	10.62962962962963	181.71851851851852	184.7037037037037
413352060	1441066694	31.259775256895143	122.52416775503804	10.629100529100528	181.71640211640212	184.7089947089947
413352060	1441066695	31.25972539712432	122.5241652613031	10.628571428571428	181.7142857142857	184.71428571428572
413352060	1441066696	31.259675536776275	122.52416276107522	10.628042328042328	181.71216931216932	184.7195767195767
413352060	1441066697	31.25962567584667	122.52416025450849	10.627513227513226	181.71005291005292	184.72486772486772
413352060	1441066698	31.25957581433127	122.52415774175702	10.626984126984127	181.70793650793652	184.7301587301587
413352060	1441066699	31.259525952225765	122.52415522297485	10.626455026455027	181.70582010582012	184.73544973544975
413352060	1441066700	31.2594760895259	122.52415269831609	10.625925925925925	181.7037037037037	184.74074074074073
413352060	1441066701	31.259426226227394	122.52415016793485	10.625396825396825	181.7015873015873	184.74603174603175
413352060	1441066702	31.259376362325956	122.5241476319852	10.624867724867725	181.6994708994709	184.75132275132276
413352060	1441066703	31.259326497817284	122.52414509062122	10.624338624338623	181.6973544973545	184.75661375661375
413352060	1441066704	31.25927663269714	122.52414254399699	10.623809523809523	181.6952380952381	184.76190476190476
413352060	1441066705	31.259226766961223	122.5241399922666	10.623280423280423	181.6931216931217	184.76719576719574
413352060	1441066706	31.25917690060526	122.52413743558415	10.622751322751322	181.6910052910053	184.7724867724868
413352060	1441066707	31.259127033624964	122.52413487410372	10.622222222222222	181.68888888888887	184.77777777777777
413352060	1441066708	31.259077166016066	122.52413230797939	10.621693121693122	181.6867724867725	184.78306878306879
413352060	1441066709	31.25902729777425	122.52412973736524	10.62116402116402	181.6846560846561	184.7883597883598
413352060	1441066710	31.258977428895296	122.52412716241538	10.62063492063492	181.6825396825397	184.79365079365078
413352060	1441066711	31.258927559374886	122.52412458328384	10.62010582010582	181.6804232804233	184.7989417989418
413352060	1441066712	31.258877689208727	122.52412200012475	10.619576719576719	181.67830687830687	184.80423280423278
413352060	1441066713	31.25882781839257	122.52411941309218	10.619047619047619	181.67619047619047	184.80952380952382
413352060	1441066714	31.258777946922127	122.5241168223402	10.618518518518519	181.67407407407407	184.8148148148148
413352060	1441066715	31.258728074793108	122.52411422802294	10.617989417989417	181.67195767195767	184.8201058201058
413352060	1441066716	31.25867820200125	122.52411163029443	10.617460317460317	181.66984126984127	184.82539682539684
413352060	1441066717	31.25862832854226	122.52410902930876	10.616931216931217	181.66772486772487	184.83068783068782
413352060	1441066718	31.258578454411847	122.52410642522003	10.616402116402115	181.66560846560847	184.83597883597884
413352060	1441066719	31.258528579605752	122.52410381818227	10.615873015873015	181.66349206349204	184.84126984126982
413352060	1441066720	31.258478704119696	122.52410120834966	10.615343915343916	181.66137566137567	184.84656084656086
413352060	1441066721	31.25842882794938	122.52409859587618	10.614814814814814	181.65925925925927	184.85185185185185
413352060	1441066722	31.258378951090553	122.52409598091599	10.614285714285714	181.65714285714287	184.85714285714283
413352060	1441066723	31.258329073538906	122.52409336362311	10.613756613756614	181.65502645502647	184.86243386243387
413352060	1441066724	31.25827919529017	122.52409074415164	10.613227513227512	181.65291005291004	184.86772486772486
413352060	1441066725	31.258229316340064	122.52408812265567	10.612698412698412	181.65079365079364	184.87301587301587
413352060	1441066726	31.258179436684323	122.52408549928926	10.612169312169312	181.64867724867725	184.87830687830686
413352060	1441066727	31.25812955631864	122.52408287420651	10.61164021164021	181.64656084656085	184.88359788359787
413352060	1441066728	31.258079675238758	122.52408024756149	10.61111111111111	181.64444444444445	184.88888888888889
413352060	1441066729	31.25802979344039	122.52407761950826	10.61058201058201	181.64232804232805	184.89417989417987
413352060	1441066730	31.257979910919257	122.52407499020093	10.610052910052909	181.64021164021162	184.8994708994709
413352060	1441066731	31.257930027671076	122.52407235979354	10.60952380952381	181.63809523809522	184.9047619047619
413352060	1441066732	31.257880143691562	122.5240697284402	10.60899470899471	181.63597883597885	184.9100529100529
413352060	1441066733	31.257830258976444	122.52406709629497	10.608465608465607	181.63386243386245	184.9153439153439
413352060	1441066734	31.257780373521438	122.52406446351193	10.607936507936508	181.63174603174605	184.9206349206349
413352060	1441066735	31.257730487322288	122.52406183024516	10.607407407407408	181.62962962962965	184.92592592592592
413352060	1441066736	31.25768060037467	122.52405919664874	10.606878306878306	181.62751322751322	184.9312169312169
413352060	1441066737	31.25763071267433	122.52405656287672	10.606349206349206	181.62539682539682	184.93650793650795
413352060	1441066738	31.257580824217	122.52405392908318	10.605820105820106	181.62328042328042	184.94179894179894
413352060	1441066739	31.25753093499838	122.52405129542224	10.605291005291004	181.62116402116402	184.94708994708995
413352060	1441066740	31.257481045014192	122.52404866204792	10.604761904761904	181.61904761904762	184.95238095238093
413352060	1441066741	31.257431154260157	122.52404602911432	10.604232804232804	181.61693121693122	184.95767195767195
413352060	1441066742	31.25738126273201	122.52404339677548	10.603703703703703	181.6148148148148	184.96296296296296
413352060	1441066743	31.257331370425447	122.52404076518553	10.603174603174603	181.6126984126984	184.96825396825395
413352060	1441066744	31.25728147733621	122.52403813449854	10.602645502645503	181.61058201058202	184.973544973545
413352060	1441066745	31.25723158346001	122.52403550486852	10.602116402116401	181.60846560846562	184.97883597883597
413352060	1441066746	31.257181688792574	122.52403287644958	10.601587301587301	181.60634920634922	184.984126984127
413352060	1441066747	31.257131793329616	122.5240302493958	10.601058201058201	181.60423280423282	184.98941798941797
413352060	1441066748	31.25708189706684	122.52402762386126	10.6005291005291	181.6021164021164	184.994708994709
413352060	1441066749	31.257031999999995	122.524025	10.6	181.6	185.0
413352060	1441066750	31.25698210259672	122.52402237792602	10.592682926829267	181.6219512195122	184.97560975609755
413352060	1441066751	31.25693220721228	122.52401975759285	10.585365853658537	181.6439024390244	184.9512195121951
413352060	1441066752	31.256882316673906	122.52401713891398	10.578048780487805	181.66585365853658	184.92682926829266
413352060	1441066753	31.25683243380881	122.5240145218029	10.570731707317073	181.68780487804878	184.90243902439025
413352060	1441066754	31.256782561444197	122.52401190617303	10.56341463414634	181.70975609756096	184.8780487804878
413352060	1441066755	31.256732702407277	122.52400929193789	10.55609756097561	181.73170731707316	184.85365853658536
413352060	1441066756	31.25668285952526	122.5240066790109	10.548780487804878	181.7536585365854	184.8292682926829
413352060	1441066757	31.256633035625363	122.52400406730551	10.541463414634146	181.77560975609757	184.80487804878047
413352060	1441066758	31.256583233534812	122.52400145673526	10.534146341463414	181.79756097560977	184.78048780487805
413352060	1441066759	31.256533456080774	122.52399884721356	10.526829268292683	181.81951219512194	184.7560975609756
413352060	1441066760	31.2564837060905	122.5239962386539	10.519512195121951	181.84146341463415	184.7317073170732
413352060	1441066761	31.256433986391205	122.52399363096974	10.512195121951219	181.86341463414635	184.70731707317074
413352060	1441066762	31.256384299810062	122.52399102407453	10.504878048780487	181.88536585365853	184.6829268292683
413352060	1441066763	31.256334649174324	122.52398841788177	10.497560975609757	181.90731707317073	184.65853658536585
413352060	1441066764	31.256285037311184	122.5239858123049	10.490243902439024	181.92926829268293	184.6341463414634
413352060	1441066765	31.25623546704786	122.5239832072574	10.482926829268292	181.9512195121951	184.60975609756096
413352060	1441066766	31.256185941211548	122.5239806026527	10.475609756097562	181.9731707317073	184.58536585365852
413352060	1441066767	31.256136462629474	122.52397799840432	10.46829268292683	181.99512195121952	184.5609756097561
413352060	1441066768	31.25608703412884	122.5239753944257	10.460975609756098	182.0170731707317	184.53658536585365
413352060	1441066769	31.256037658536886	122.5239727906303	10.453658536585365	182.0390243902439	184.5121951219512
413352060	1441066770	31.2559883386808	122.52397018693159	10.446341463414635	182.0609756097561	184.4878048780488
413352060	1441066771	31.255939077387787	122.52396758324305	10.439024390243903	182.0829268292683	184.46341463414635
413352060	1441066772	31.25588987748509	122.52396497947814	10.43170731707317	182.1048780487805	184.4390243902439
413352060	1441066773	31.255840741799886	122.52396237555031	10.424390243902439	182.12682926829268	184.41463414634148
413352060	1441066774	31.25579167315942	122.52395977137303	10.417073170731708	182.14878048780488	184.39024390243904
413352060	1441066775	31.25574267439087	122.52395716685977	10.409756097560976	182.17073170731706	184.3658536585366
413352060	1441066776	31.255693748321484	122.52395456192401	10.402439024390244	182.19268292682926	184.34146341463415
413352060	1441066777	31.255644897778463	122.5239519564792	10.395121951219512	182.21463414634147	184.3170731707317
413352060	1441066778	31.255596125589005	122.52394935043881	10.387804878048781	182.23658536585364	184.29268292682926
413352060	1441066779	31.255547434580347	122.5239467437163	10.38048780487805	182.25853658536585	184.2682926829268
413352060	1441066780	31.255498827579686	122.52394413622513	10.373170731707317	182.28048780487805	184.2439024390244
413352060	1441066781	31.25545030741422	122.52394152787878	10.365853658536587	182.30243902439022	184.21951219512195
413352060	1441066782	31.255401876911193	122.52393891859072	10.358536585365854	182.32439024390243	184.1951219512195
413352060	1441066783	31.255353538897808	122.52393630827437	10.351219512195122	182.34634146341463	184.1707317073171
413352060	1441066784	31.25530529620128	122.52393369684326	10.34390243902439	182.36829268292684	184.14634146341464
413352060	1441066785	31.255257151648824	122.52393108421082	10.33658536585366	182.39024390243904	184.1219512195122
413352060	1441066786	31.255209108067636	122.52392847029053	10.329268292682928	182.4121951219512	184.09756097560975
413352060	1441066787	31.25516116828495	122.52392585499582	10.321951219512195	182.43414634146342	184.07317073170734
413352060	1441066788	31.255113335127977	122.52392323824019	10.314634146341463	182.45609756097562	184.0487804878049
413352060	1441066789	31.255065611423916	122.5239206199371	10.307317073170733	182.4780487804878	184.02439024390245
413352060	1441066790	31.25501799999999	122.52391800000001	10.3	182.5	184.0
413352060	1441066791	31.25497050238548	122.52391537840693	10.2925	182.46249999999998	184.025
413352060	1441066792	31.25492311491777	122.52391275539401	10.285	182.425	184.05
413352060	1441066793	31.254875832636376	122.52391013126203	10.2775	182.3875	184.075
413352060	1441066794	31.25482865058079	122.5239075063117	10.270000000000001	182.35	184.1
413352060	1441066795	31.254781563790466	122.52390488084376	10.262500000000001	182.3125	184.125
413352060	1441066796	31.25473456730489	122.5239022551589	10.255	182.275	184.15
413352060	1441066797	31.254687656163544	122.52389962955786	10.2475	182.2375	184.17499999999998
413352060	1441066798	31.254640825405907	122.52389700434138	10.24	182.2	184.2
413352060	1441066799	31.25459407007147	122.5238943798102	10.2325	182.1625	184.225
413352060	1441066800	31.25454738519968	122.52389175626502	10.225000000000001	182.125	184.25
413352060	1441066801	31.25450076583006	122.52388913400657	10.217500000000001	182.0875	184.275
413352060	1441066802	31.254454207002045	122.52388651333558	10.21	182.05	184.3
413352060	1441066803	31.254407703755145	122.52388389455275	10.2025	182.01250000000002	184.32500000000002
413352060	1441066804	31.254361251128838	122.52388127795889	10.195	181.975	184.35000000000002
413352060	1441066805	31.25431484416259	122.52387866385463	10.1875	181.9375	184.375
413352060	1441066806	31.254268477895874	122.52387605254074	10.18	181.9	184.4
413352060	1441066807	31.254222147368196	122.52387344431796	10.172500000000001	181.8625	184.425
413352060	1441066808	31.25417584761901	122.52387083948697	10.165000000000001	181.82500000000002	184.45
413352060	1441066809	31.2541295736878	122.52386823834851	10.1575	181.7875	184.475
413352060	1441066810	31.254083320614047	122.52386564120334	10.15	181.75	184.5
413352060	1441066811	31.25403708343722	122.52386304835215	10.1425	181.7125	184.525
413352060	1441066812	31.253990857196822	122.52386046009569	10.135	181.67499999999998	184.54999999999998
413352060	1441066813	31.253944636932303	122.52385787673465	10.1275	181.63750000000002	184.575
413352060	1441066814	31.253898417683146	122.52385529856977	10.120000000000001	181.6	184.6
413352060	1441066815	31.253852194488836	122.52385272590179	10.1125	181.56250000000003	184.625
413352060	1441066816	31.253805962388853	122.52385015903141	10.105	181.525	184.64999999999998
413352060	1441066817	31.25375971642267	122.52384759825937	10.0975	181.48749999999998	184.67499999999998
413352060	1441066818	31.253713451629768	122.52384504388638	10.09	181.45000000000002	184.7
413352060	1441066819	31.25366716304961	122.52384249621316	10.0825	181.4125	184.725
413352060	1441066820	31.253620845721688	122.52383995554045	10.075	181.37500000000003	184.75
413352060	1441066821	31.253574494685466	122.52383742216898	10.0675	181.3375	184.775
413352060	1441066822	31.253528104980436	122.52383489639945	10.06	181.3	184.8
413352060	1441066823	31.25348167164607	122.52383237853259	10.0525	181.26250000000002	184.82500000000002
413352060	1441066824	31.253435189721845	122.52382986886913	10.045	181.225	184.85
413352060	1441066825	31.253388654247217	122.52382736770979	10.0375	181.18750000000003	184.875
413352060	1441066826	31.253342060261687	122.52382487535526	10.03	181.15	184.9
413352060	1441066827	31.253295402804724	122.52382239210633	10.0225	181.1125	184.925
413352060	1441066828	31.253248676915806	122.52381991826364	10.015	181.07500000000002	184.95
413352060	1441066829	31.25320187763441	122.52381745412796	10.0075	181.03750000000002	184.975
413352060	1441066830	31.253155000000003	122.52381500000001	10.0	181.0	185.0
413352060	1441066831	31.253108042132816	122.52381255474522	9.995	181.24000000000004	185.0
413352060	1441066832	31.2530610144761	122.52381011148789	9.99	181.48000000000002	185.0
413352060	1441066833	31.25301393055384	122.52380766191708	9.985	181.72000000000003	185.0
413352060	1441066834	31.252966803890043	122.5238051977218	9.98	181.96	185.0
413352060	1441066835	31.252919648008696	122.52380271059114	9.975	182.20000000000002	185.0
413352060	1441066836	31.252872476433808	122.5238001922142	9.97	182.44000000000003	185.0
413352060	1441066837	31.252825302689367	122.52379763428007	9.965	182.68	185.0
413352060	1441066838	31.252778140299352	122.52379502847788	9.96	182.92000000000002	185.0
413352060	1441066839	31.252731002787787	122.5237923664967	9.955	183.16	185.0
413352060	1441066840	31.25268390367867	122.52378964002577	9.95	183.4	185.0
413352060	1441066841	31.252636856495965	122.52378684075418	9.945	183.64000000000001	185.0
413352060	1441066842	31.25258987476369	122.52378396037115	9.94	183.88000000000002	185.0
413352060	1441066843	31.252542972005845	122.52378099056581	9.935	184.12000000000003	185.0
413352060	1441066844	31.252496161746382	122.52377792302741	9.93	184.36	185.0
413352060	1441066845	31.25244945750936	122.5237747494452	9.925	184.60000000000002	185.0
413352060	1441066846	31.252402872818717	122.52377146150835	9.92	184.84000000000003	185.0
413352060	1441066847	31.252356421198463	122.52376805090613	9.915000000000001	185.08	185.0
413352060	1441066848	31.252310116172612	122.52376450932783	9.91	185.32000000000002	185.0
413352060	1441066849	31.25226397126512	122.52376082846268	9.905000000000001	185.56	185.0
413352060	1441066850	31.252218	122.523757	9.9	185.8	185.0
413352060	1441066851	31.252172211450887	122.52375301954189	9.894736842105264	185.8	185.0
413352060	1441066852	31.252126596890054	122.52374889834141	9.889473684210527	185.8	185.0
413352060	1441066853	31.252081143139367	122.52374465156453	9.88421052631579	185.8	185.0
413352060	1441066854	31.25203583702081	122.52374029437706	9.878947368421054	185.8	185.0
413352060	1441066855	31.251990665356253	122.52373584194488	9.873684210526315	185.8	185.0
413352060	1441066856	31.251945614967628	122.52373130943378	9.868421052631579	185.8	185.0
413352060	1441066857	31.251900672676847	122.52372671200952	9.863157894736842	185.8	185.0
413352060	1441066858	31.25185582530584	122.52372206483787	9.857894736842105	185.8	185.0
413352060	1441066859	31.251811059676506	122.52371738308453	9.852631578947369	185.8	185.0
413352060	1441066860	31.251766362610798	122.52371268191523	9.847368421052632	185.8	185.0
413352060	1441066861	31.251721720930632	122.52370797649564	9.842105263157896	185.8	185.0
413352060	1441066862	31.251677121457927	122.52370328199139	9.836842105263159	185.8	185.0
413352060	1441066863	31.2516325510146	122.52369861356811	9.831578947368422	185.8	185.0
413352060	1441066864	31.25158799642261	122.52369398639136	9.826315789473686	185.8	185.0
413352060	1441066865	31.25154344450385	122.52368941562676	9.821052631578947	185.8	185.0
413352060	1441066866	31.251498882080273	122.52368491643983	9.81578947368421	185.8	185.0
413352060	1441066867	31.25145429597382	122.52368050399608	9.810526315789474	185.8	185.0
413352060	1441066868	31.251409673006414	122.52367619346097	9.805263157894737	185.8	185.0
413352060	1441066869	31.251365	122.523672	9.8	185.8	185.0
413352060	1441066870	31.251320266465193	122.52366793561518	9.795121951219512	185.7268292682927	185.0
413352060	1441066871	31.251275472667416	122.52366399965481	9.790243902439025	185.6536585365854	185.0
413352060	1441066872	31.251230621560737	122.52366018830381	9.785365853658536	185.58048780487806	185.0
413352060	1441066873	31.25118571609924	122.52365649774708	9.78048780487805	185.50731707317075	185.0
413352060	1441066874	31.25114075923706	122.52365292416953	9.77560975609756	185.43414634146345	185.0
413352060	1441066875	31.251095753928254	122.52364946375606	9.770731707317074	185.3609756097561	185.0
413352060	1441066876	31.251050703126918	122.52364611269164	9.765853658536585	185.2878048780488	185.0
413352060	1441066877	31.25100560978713	122.52364286716117	9.760975609756098	185.21463414634147	185.0
413352060	1441066878	31.250960476862982	122.5236397233496	9.75609756097561	185.1414634146342	185.0
413352060	1441066879	31.250915307308585	122.5236366774419	9.751219512195123	185.06829268292685	185.0
413352060	1441066880	31.250870104077997	122.52363372562297	9.746341463414634	184.99512195121952	185.0
413352060	1441066881	31.25082487012534	122.52363086407782	9.741463414634147	184.9219512195122	185.0
413352060	1441066882	31.250779608404653	122.52362808899139	9.736585365853658	184.8487804878049	185.0
413352060	1441066883	31.25073432187006	122.52362539654865	9.731707317073171	184.77560975609757	185.0
413352060	1441066884	31.25068901347564	122.52362278293461	9.726829268292683	184.70243902439026	185.0
413352060	1441066885	31.25064368617545	122.52362024433423	9.721951219512196	184.62926829268292	185.0
413352060	1441066886	31.25059834292362	122.5236177769325	9.717073170731707	184.55609756097564	185.0
413352060	1441066887	31.250552986674215	122.52361537691446	9.71219512195122	184.4829268292683	185.0
413352060	1441066888	31.250507620381324	122.52361304046508	9.707317073170731	184.40975609756097	185.0
413352060	1441066889	31.250462246999	122.52361076376938	9.702439024390245	184.33658536585367	185.0
413352060	1441066890	31.25041686948137	122.52360854301241	9.697560975609756	184.26341463414636	185.0
413352060	1441066891	31.2503714907825	122.52360637437917	9.692682926829269	184.19024390243905	185.0
413352060	1441066892	31.250326113856477	122.5236042540547	9.68780487804878	184.11707317073171	185.0
413352060	1441066893	31.250280741657384	122.52360217822407	9.682926829268293	184.04390243902438	185.0
413352060	1441066894	31.250235377139326	122.52360014307231	9.678048780487805	183.9707317073171	185.0
413352060	1441066895	31.25019002325634	122.52359814478446	9.673170731707318	183.89756097560976	185.0
413352060	1441066896	31.250144682962535	122.52359617954562	9.668292682926829	183.82439024390246	185.0
413352060	1441066897	31.25009935921201	122.52359424354084	9.663414634146342	183.75121951219512	185.0
413352060	1441066898	31.25005405495882	122.52359233295523	9.658536585365853	183.6780487804878	185.0
413352060	1441066899	31.250008773157063	122.52359044397384	9.653658536585366	183.6048780487805	185.0
413352060	1441066900	31.24996351676083	122.52358857278176	9.648780487804878	183.53170731707317	185.0
413352060	1441066901	31.249918288724192	122.52358671556414	9.64390243902439	183.45853658536583	185.0
413352060	1441066902	31.24987309200123	122.52358486850606	9.639024390243902	183.38536585365856	185.0
413352060	1441066903	31.249827929546015	122.52358302779261	9.634146341463415	183.31219512195122	185.0
413352060	1441066904	31.249782804312673	122.52358118960895	9.629268292682926	183.2390243902439	185.0
413352060	1441066905	31.249737719255254	122.52357935014018	9.62439024390244	183.16585365853658	185.0
413352060	1441066906	31.249692677327847	122.52357750557147	9.61951219512195	183.09268292682927	185.0
413352060	1441066907	31.249647681484525	122.52357565208793	9.614634146341464	183.01951219512196	185.0
413352060	1441066908	31.2496027346794	122.52357378587475	9.609756097560975	182.94634146341463	185.0
413352060	1441066909	31.24955783986652	122.52357190311703	9.604878048780488	182.87317073170732	185.0
413352060	1441066910	31.249512999999993	122.52357	9.6	182.8	185.0
413352060	1441066911	31.249468216195996	122.52356807308578	9.593103448275862	182.85172413793103	185.0
413352060	1441066912	31.24942348221921	122.52356612044447	9.586206896551724	182.90344827586208	185.0
413352060	1441066913	31.24937878999643	122.52356414052315	9.579310344827586	182.9551724137931	185.0
413352060	1441066914	31.249334131454432	122.52356213176888	9.572413793103449	183.00689655172414	185.0
413352060	1441066915	31.249289498520003	122.52356009262878	9.56551724137931	183.05862068965516	185.0
413352060	1441066916	31.24924488311993	122.52355802154992	9.558620689655172	183.1103448275862	185.0
413352060	1441066917	31.24920027718099	122.5235559169794	9.551724137931034	183.16206896551722	185.0
413352060	1441066918	31.24915567262997	122.52355377736433	9.544827586206896	183.2137931034483	185.0
413352060	1441066919	31.24911106139366	122.5235516011518	9.537931034482758	183.2655172413793	185.0
413352060	1441066920	31.249066435398827	122.52354938678891	9.53103448275862	183.31724137931036	185.0
413352060	1441066921	31.24902178657228	122.52354713272273	9.524137931034483	183.36896551724138	185.0
413352060	1441066922	31.248977106840783	122.52354483740046	9.517241379310345	183.42068965517242	185.0
413352060	1441066923	31.248932388131127	122.52354249926914	9.510344827586207	183.47241379310347	185.0
413352060	1441066924	31.24888762237009	122.52354011677592	9.50344827586207	183.5241379310345	185.0
413352060	1441066925	31.248842801484454	122.52353768836788	9.49655172413793	183.57586206896553	185.0
413352060	1441066926	31.24879791740101	122.52353521249222	9.489655172413793	183.62758620689655	185.0
413352060	1441066927	31.248752962046538	122.52353268759599	9.482758620689655	183.6793103448276	185.0
413352060	1441066928	31.2487079273478	122.52353011212638	9.475862068965517	183.73103448275862	185.0
413352060	1441066929	31.248662805231593	122.5235274845305	9.46896551724138	183.78275862068966	185.0
413352060	1441066930	31.2486175876247	122.52352480325547	9.462068965517242	183.83448275862068	185.0
413352060	1441066931	31.248572266453873	122.52352206674848	9.455172413793104	183.88620689655173	185.0
413352060	1441066932	31.24852683364594	122.52351927345667	9.448275862068966	183.93793103448277	185.0
413352060	1441066933	31.248481281127646	122.52351642182717	9.441379310344828	183.98965517241382	185.0
413352060	1441066934	31.248435600825772	122.52351351030715	9.43448275862069	184.04137931034484	185.0
413352060	1441066935	31.248389784667093	122.52351053734377	9.427586206896551	184.09310344827588	185.0
413352060	1441066936	31.248343824578416	122.5235075013842	9.420689655172414	184.1448275862069	185.0
413352060	1441066937	31.24829771248648	122.52350440087558	9.413793103448276	184.19655172413795	185.0
413352060	1441066938	31.248251440318086	122.52350123426514	9.406896551724138	184.24827586206897	185.0
413352060	1441066939	31.24820499999999	122.523498	9.4	184.3	185.0
413352060	1441066940	31.248158393277816	122.52349469781292	9.395	184.29500000000002	185.0
413352060	1441066941	31.248111661172416	122.52349133257867	9.39	184.29000000000002	185.0
413352060	1441066942	31.248064854523474	122.52348791045766	9.385	184.28500000000003	185.0
413352060	1441066943	31.248018024170705	122.52348443761015	9.38	184.28	185.0
413352060	1441066944	31.247971220953765	122.52348092019646	9.375	184.275	185.0
413352060	1441066945	31.247924495712393	122.52347736437692	9.370000000000001	184.27	185.0
413352060	1441066946	31.247877899286276	122.52347377631172	9.365	184.26500000000001	185.0
413352060	1441066947	31.247831482515082	122.52347016216116	9.360000000000001	184.26000000000002	185.0
413352060	1441066948	31.24778529623854	122.52346652808544	9.355	184.25500000000002	185.0
413352060	1441066949	31.247739391296367	122.52346288024481	9.350000000000001	184.25	185.0
413352060	1441066950	31.24769381852823	122.52345922479941	9.345	184.24499999999998	185.0
413352060	1441066951	31.247648628773884	122.52345556790945	9.34	184.23999999999998	185.0
413352060	1441066952	31.247603872872983	122.52345191573507	9.335	184.23499999999999	185.0
413352060	1441066953	31.24755960166528	122.5234482744364	9.33	184.23	185.0
413352060	1441066954	31.247515865990472	122.52344465017362	9.325000000000001	184.225	185.0
413352060	1441066955	31.247472716688293	122.52344104910672	9.32	184.22	185.0
413352060	1441066956	31.24743020459843	122.52343747739586	9.315000000000001	184.215	185.0
413352060	1441066957	31.24738838056061	122.52343394120109	9.31	184.20999999999998	185.0
413352060	1441066958	31.247347295414553	122.52343044668245	9.305000000000001	184.20499999999998	185.0
413352060	1441066959	31.247307000000003	122.523427	9.3	184.2	185.0
413352060	1441066960	31.247267509534648	122.523423605807	9.3	184.37272727272727	184.9090909090909
413352060	1441066961	31.24722869674825	122.52342026272987	9.3	184.54545454545453	184.8181818181818
413352060	1441066962	31.247190398748558	122.52341696788821	9.3	184.71818181818182	184.72727272727272
413352060	1441066963	31.247152452643306	122.52341371840173	9.3	184.89090909090908	184.63636363636363
413352060	1441066964	31.247114695540233	122.52341051139015	9.3	185.06363636363636	184.54545454545456
413352060	1441066965	31.247076964547052	122.52340734397319	9.3	185.23636363636362	184.45454545454544
413352060	1441066966	31.2470390967715	122.52340421327061	9.3	185.4090909090909	184.36363636363637
413352060	1441066967	31.247000929321302	122.5234011164022	9.3	185.5818181818182	184.27272727272728
413352060	1441066968	31.246962299304176	122.52339805048773	9.3	185.75454545454548	184.1818181818182
413352060	1441066969	31.24692304382783	122.52339501264706	9.3	185.9272727272727	184.0909090909091
413352060	1441066970	31.246883	122.52339200000002	9.3	186.1	184.0
413352060	1441066971	31.246842044185712	122.52338901072845	9.294736842105264	185.93157894736842	184.0
413352060	1441066972	31.24680020977953	122.52338604726212	9.289473684210527	185.76315789473685	184.0
413352060	1441066973	31.246757569433303	122.52338311309282	9.28421052631579	185.59473684210528	184.0
413352060	1441066974	31.24671419579896	122.52338021171232	9.278947368421052	185.4263157894737	184.0
413352060	1441066975	31.246670161528385	122.5233773466123	9.273684210526316	185.2578947368421	184.0
413352060	1441066976	31.246625539273477	122.52337452128451	9.26842105263158	185.08947368421053	184.0
413352060	1441066977	31.246580401686096	122.52337173922064	9.263157894736842	184.92105263157893	184.0
413352060	1441066978	31.24653482141818	122.52336900391236	9.257894736842106	184.75263157894736	184.0
413352060	1441066979	31.246488871121617	122.52336631885139	9.25263157894737	184.5842105263158	184.0
413352060	1441066980	31.246442623448306	122.52336368752934	9.24736842105263	184.4157894736842	184.0
413352060	1441066981	31.246396151050167	122.52336111343786	9.242105263157894	184.24736842105264	184.0
413352060	1441066982	31.246349526579078	122.52335860006859	9.236842105263158	184.07894736842107	184.0
413352060	1441066983	31.246302822686985	122.52335615091317	9.23157894736842	183.91052631578947	184.0
413352060	1441066984	31.24625611202576	122.52335376946318	9.226315789473684	183.7421052631579	184.0
413352060	1441066985	31.246209467247343	122.52335145921022	9.221052631578948	183.5736842105263	184.0
413352060	1441066986	31.246162961003634	122.52334922364584	9.21578947368421	183.40526315789472	184.0
413352060	1441066987	31.24611666594657	122.52334706626165	9.210526315789473	183.23684210526315	184.0
413352060	1441066988	31.246070654728054	122.52334499054918	9.205263157894736	183.06842105263158	184.0
413352060	1441066989	31.246025000000003	122.523343	9.2	182.9	184.0
413352060	1441066990	31.245979759211387	122.52334109634052	9.196774193548386	182.8	184.03225806451613
413352060	1441066991	31.245934928999297	122.52333927423675	9.193548387096774	182.70000000000002	184.06451612903228
413352060	1441066992	31.245890490797848	122.5233375265896	9.19032258064516	182.6	184.09677419354838
413352060	1441066993	31.245846426041172	122.52333584630003	9.187096774193547	182.5	184.1290322580645
413352060	1441066994	31.2458027161634	122.5233342262689	9.183870967741935	182.4	184.16129032258064
413352060	1441066995	31.245759342598614	122.52333265939721	9.180645161290322	182.3	184.1935483870968
413352060	1441066996	31.245716286780983	122.52333113858596	9.177419354838708	182.2	184.2258064516129
413352060	1441066997	31.245673530144597	122.52332965673607	9.174193548387096	182.1	184.25806451612902
413352060	1441066998	31.245631054123606	122.52332820674859	9.170967741935483	182.0	184.29032258064515
413352060	1441066999	31.245588840152095	122.5233267815245	9.167741935483871	181.9	184.3225806451613
413352060	1441067000	31.245546869664185	122.52332537396487	9.164516129032258	181.8	184.35483870967744
413352060	1441067001	31.245505124094013	122.5233239769707	9.161290322580644	181.7	184.38709677419354
413352060	1441067002	31.245463584875683	122.52332258344308	9.158064516129032	181.6	184.41935483870967
413352060	1441067003	31.245422233443325	122.52332118628301	9.154838709677419	181.5	184.45161290322582
413352060	1441067004	31.24538105123103	122.52331977839165	9.151612903225805	181.4	184.48387096774195
413352060	1441067005	31.245340019672938	122.52331835267003	9.148387096774194	181.29999999999998	184.51612903225805
413352060	1441067006	31.24529912020314	122.5233169020193	9.14516129032258	181.2	184.54838709677418
413352060	1441067007	31.245258334255762	122.52331541934055	9.141935483870967	181.1	184.58064516129033
413352060	1441067008	31.245217643264915	122.52331389753493	9.138709677419355	181.0	184.61290322580646
413352060	1441067009	31.245177028664713	122.52331232950358	9.135483870967741	180.9	184.64516129032256
413352060	1441067010	31.245136471889253	122.52331070814765	9.132258064516128	180.8	184.6774193548387
413352060	1441067011	31.245095954372673	122.5233090263683	9.129032258064516	180.70000000000002	184.70967741935485
413352060	1441067012	31.245055457549054	122.5233072770667	9.125806451612902	180.60000000000002	184.74193548387098
413352060	1441067013	31.245014962852512	122.52330545314409	9.12258064516129	180.50000000000003	184.77419354838707
413352060	1441067014	31.244974451717166	122.52330354750164	9.119354838709677	180.4	184.8064516129032
413352060	1441067015	31.24493390557712	122.52330155304061	9.116129032258064	180.3	184.83870967741936
413352060	1441067016	31.244893305866476	122.5232994626622	9.112903225806452	180.20000000000002	184.8709677419355
413352060	1441067017	31.244852634019338	122.52329726926764	9.109677419354838	180.10000000000002	184.90322580645162
413352060	1441067018	31.24481187146982	122.52329496575827	9.106451612903225	180.0	184.93548387096772
413352060	1441067019	31.244770999652005	122.52329254503528	9.103225806451613	179.9	184.96774193548387
413352060	1441067020	31.244730000000004	122.52328999999999	9.1	179.8	185.0
413352060	1441067021	31.244688858559762	122.52328732582656	9.096666666666666	180.05333333333334	185.0
413352060	1441067022	31.24464757982447	122.52328452678036	9.093333333333334	180.30666666666667	185.0
413352060	1441067023	31.244606172899232	122.5232816093996	9.09	180.56	185.0
413352060	1441067024	31.244564646889064	122.52327858022255	9.086666666666666	180.81333333333336	185.0
413352060	1441067025	31.24452301089904	122.52327544578736	9.083333333333332	181.0666666666667	185.0
413352060	1441067026	31.244481274034225	122.52327221263226	9.08	181.32000000000002	185.0
413352060	1441067027	31.244439445399653	122.52326888729537	9.076666666666666	181.57333333333335	185.0
413352060	1441067028	31.2443975341004	122.5232654763149	9.073333333333332	181.82666666666665	185.0
413352060	1441067029	31.244355549241536	122.523261986229	9.07	182.07999999999998	185.0
413352060	1441067030	31.244313499928097	122.52325842357578	9.066666666666666	182.33333333333334	185.0
413352060	1441067031	31.24427139526515	122.52325479489339	9.063333333333333	182.58666666666667	185.0
413352060	1441067032	31.244229244357754	122.52325110671991	9.06	182.84	185.0
413352060	1441067033	31.244187056311002	122.52324736559352	9.056666666666667	183.09333333333333	185.0
413352060	1441067034	31.244144840229925	122.52324357805222	9.053333333333333	183.34666666666666	185.0
413352060	1441067035	31.244102605219577	122.52323975063413	9.05	183.6	185.0
413352060	1441067036	31.244060360385053	122.5232358898773	9.046666666666667	183.85333333333335	185.0
413352060	1441067037	31.244018114831402	122.52323200231982	9.043333333333333	184.10666666666668	185.0
413352060	1441067038	31.243975877663697	122.52322809449967	9.04	184.36	185.0
413352060	1441067039	31.243933657986997	122.52322417295491	9.036666666666667	184.61333333333334	185.0
413352060	1441067040	31.24389146490638	122.52322024422354	9.033333333333333	184.86666666666667	185.0
413352060	1441067041	31.243849307526883	122.52321631484357	9.03	185.12	185.0
413352060	1441067042	31.243807194953632	122.523212391353	9.026666666666667	185.37333333333333	185.0
413352060	1441067043	31.243765136291664	122.52320848028974	9.023333333333333	185.62666666666667	185.0
413352060	1441067044	31.243723140646047	122.52320458819182	9.02	185.88	185.0
413352060	1441067045	31.24368121712186	122.52320072159714	9.016666666666666	186.13333333333333	185.0
413352060	1441067046	31.243639374824188	122.52319688704368	9.013333333333334	186.38666666666666	185.0
413352060	1441067047	31.243597622858083	122.52319309106932	9.01	186.64	185.0
413352060	1441067048	31.24355597032863	122.523189340212	9.006666666666666	186.89333333333332	185.0
413352060	1441067049	31.243514426340905	122.52318564100959	9.003333333333334	187.14666666666668	185.0
413352060	1441067050	31.243472999999994	122.523182	9.0	187.4	185.0
413352060	1441067051	31.24343169684046	122.52317842185792	8.994444444444444	187.25555555555556	184.94444444444443
413352060	1441067052	31.243390508114764	122.52317490380537	8.988888888888889	187.11111111111111	184.88888888888889
413352060	1441067053	31.24334942150493	122.52317144120121	8.983333333333334	186.96666666666667	184.83333333333334
413352060	1441067054	31.243308424692902	122.52316802940432	8.977777777777778	186.82222222222222	184.77777777777777
413352060	1441067055	31.243267505360656	122.52316466377354	8.972222222222221	186.67777777777778	184.72222222222223
413352060	1441067056	31.24322665119019	122.52316133966784	8.966666666666667	186.53333333333333	184.66666666666666
413352060	1441067057	31.243185849863444	122.52315805244604	8.961111111111112	186.38888888888889	184.61111111111111
413352060	1441067058	31.243145089062423	122.52315479746709	8.955555555555556	186.24444444444444	184.55555555555554
413352060	1441067059	31.243104356469086	122.52315157008988	8.95	186.1	184.5
413352060	1441067060	31.243063639765403	122.52314836567335	8.944444444444445	185.95555555555558	184.44444444444446
413352060	1441067061	31.243022926633355	122.52314517957643	8.93888888888889	185.8111111111111	184.38888888888889
413352060	1441067062	31.242982204754906	122.5231420071581	8.933333333333334	185.66666666666669	184.33333333333334
413352060	1441067063	31.24294146181201	122.52313884377726	8.927777777777777	185.5222222222222	184.27777777777777
413352060	1441067064	31.242900685486664	122.52313568479293	8.922222222222222	185.3777777777778	184.22222222222223
413352060	1441067065	31.242859863460826	122.52313252556405	8.916666666666668	185.23333333333332	184.16666666666666
413352060	1441067066	31.24281898341646	122.5231293614496	8.911111111111111	185.0888888888889	184.11111111111111
413352060	1441067067	31.24277803303552	122.52312618780859	8.905555555555555	184.94444444444443	184.05555555555557
413352060	1441067068	31.242737000000005	122.523123	8.9	184.8	184.0
413352060	1441067069	31.242695875426307	122.52311979452013	8.9	184.74545454545455	184.0
413352060	1441067070	31.24265466416871	122.5231165724143	8.9	184.6909090909091	184.0
413352060	1441067071	31.242613374515866	122.52311333586508	8.9	184.63636363636363	184.0
413352060	1441067072	31.24257201475653	122.52311008705509	8.9	184.5818181818182	184.0
413352060	1441067073	31.24253059317937	122.52310682816687	8.9	184.52727272727273	184.0
413352060	1441067074	31.242489118073117	122.52310356138305	8.9	184.47272727272727	184.0
413352060	1441067075	31.24244759772646	122.52310028888617	8.9	184.41818181818184	184.0
413352060	1441067076	31.242406040428115	122.5230970128588	8.9	184.36363636363637	184.0
413352060	1441067077	31.24236445446678	122.5230937354835	8.9	184.3090909090909	184.0
413352060	1441067078	31.24232284813117	122.52309045894283	8.9	184.25454545454545	184.0
413352060	1441067079	31.242281229709977	122.52308718541931	8.9	184.2	184.0
413352060	1441067080	31.24223960749194	122.52308391709555	8.9	184.14545454545456	184.0
413352060	1441067081	31.24219798976573	122.52308065615405	8.9	184.0909090909091	184.0
413352060	1441067082	31.242156384820092	122.52307740477738	8.9	184.03636363636366	184.0
413352060	1441067083	31.242114800943714	122.52307416514805	8.9	183.98181818181817	184.0
413352060	1441067084	31.242073246425292	122.52307093944857	8.9	183.92727272727274	184.0
413352060	1441067085	31.24203172955357	122.52306772986148	8.9	183.87272727272727	184.0
413352060	1441067086	31.241990258617232	122.52306453856932	8.9	183.8181818181818	184.0
413352060	1441067087	31.24194884190499	122.5230613677546	8.9	183.76363636363638	184.0
413352060	1441067088	31.24190748770556	122.52305821959979	8.9	183.70909090909092	184.0
413352060	1441067089	31.241866204307673	122.52305509628744	8.9	183.65454545454546	184.0
413352060	1441067090	31.241825	122.52305200000002	8.9	183.6	184.0
413352060	1441067091	31.241783879660357	122.52304893265624	8.895	183.625	184.0
413352060	1441067092	31.241742834522814	122.52304589511948	8.89	183.65	184.0
413352060	1441067093	31.24170185241052	122.52304288798935	8.885	183.675	184.0
413352060	1441067094	31.24166092114664	122.52303991186545	8.88	183.7	184.0
413352060	1441067095	31.24162002855433	122.52303696734737	8.875	183.725	184.0
413352060	1441067096	31.241579162456716	122.52303405503469	8.870000000000001	183.75	184.0
413352060	1441067097	31.241538310676965	122.52303117552704	8.865	183.775	184.0
413352060	1441067098	31.241497461038247	122.523028329424	8.860000000000001	183.79999999999998	184.0
413352060	1441067099	31.24145660136368	122.52302551732517	8.855	183.825	184.0
413352060	1441067100	31.241415719476457	122.52302273983013	8.850000000000001	183.85000000000002	184.0
413352060	1441067101	31.2413748031997	122.52301999753847	8.845	183.875	184.0
413352060	1441067102	31.241333840356553	122.52301729104984	8.84	183.9	184.0
413352060	1441067103	31.2412928187702	122.52301462096378	8.835	183.925	184.0
413352060	1441067104	31.241251726263766	122.52301198787991	8.83	183.95000000000002	184.0
413352060	1441067105	31.241210550660416	122.52300939239782	8.825000000000001	183.975	184.0
413352060	1441067106	31.241169279783282	122.52300683511712	8.82	184.0	184.0
413352060	1441067107	31.24112790145551	122.52300431663738	8.815000000000001	184.025	184.0
413352060	1441067108	31.241086403500297	122.52300183755823	8.81	184.05	184.0
413352060	1441067109	31.24104477374073	122.52299939847924	8.805000000000001	184.075	184.0
413352060	1441067110	31.241002999999992	122.522997	8.8	184.1	184.0
413352060	1441067111	31.240961076208233	122.52299464225429	8.8	183.84444444444446	184.0
413352060	1441067112	31.240919020723556	122.52299232351234	8.8	183.58888888888887	184.0
413352060	1441067113	31.240876858011106	122.52299004157868	8.8	183.33333333333334	184.0
413352060	1441067114	31.240834612536002	122.52298779425774	8.8	183.07777777777778	184.0
413352060	1441067115	31.24079230876336	122.522985579354	8.8	182.82222222222222	184.0
413352060	1441067116	31.24074997115831	122.52298339467188	8.8	182.56666666666666	184.0
413352060	1441067117	31.240707624185994	122.52298123801586	8.8	182.31111111111113	184.0
413352060	1441067118	31.240665292311498	122.52297910719042	8.8	182.05555555555554	184.0
413352060	1441067119	31.240623	122.522977	8.8	181.8	184.0
413352060	1441067120	31.24058076795561	122.52297491426853	8.8	181.8	184.0
413352060	1441067121	31.2405386018386	122.52297284789753	8.8	181.8	184.0
413352060	1441067122	31.24049650354819	122.52297079880809	8.8	181.8	184.0
413352060	1441067123	31.240454474983647	122.52296876492116	8.8	181.8	184.0
413352060	1441067124	31.240412518044234	122.52296674415774	8.8	181.8	184.0
413352060	1441067125	31.2403706346292	122.52296473443893	8.8	181.8	184.0
413352060	1441067126	31.240328826637803	122.52296273368566	8.8	181.8	184.0
413352060	1441067127	31.2402870959693	122.52296073981904	8.8	181.8	184.0
413352060	1441067128	31.240245444522948	122.52295875076001	8.8	181.8	184.0
413352060	1441067129	31.240203874198002	122.52295676442968	8.8	181.8	184.0
413352060	1441067130	31.240162386893715	122.52295477874902	8.8	181.8	184.0
413352060	1441067131	31.240120984509343	122.52295279163916	8.8	181.8	184.0
413352060	1441067132	31.24007966894415	122.52295080102104	8.8	181.8	184.0
413352060	1441067133	31.240038442097376	122.52294880481577	8.8	181.8	184.0
413352060	1441067134	31.239997305868286	122.52294680094435	8.8	181.8	184.0
413352060	1441067135	31.239956262156134	122.52294478732792	8.8	181.8	184.0
413352060	1441067136	31.239915312860177	122.52294276188746	8.8	181.8	184.0
413352060	1441067137	31.239874459879665	122.52294072254405	8.8	181.8	184.0
413352060	1441067138	31.23983370511387	122.52293866721875	8.8	181.8	184.0
413352060	1441067139	31.23979305046202	122.52293659383263	8.8	181.8	184.0
413352060	1441067140	31.2397524978234	122.52293450030679	8.8	181.8	184.0
413352060	1441067141	31.239712049097232	122.52293238456227	8.8	181.8	184.0
413352060	1441067142	31.2396717061828	122.52293024452013	8.8	181.8	184.0
413352060	1441067143	31.23963147097935	122.52292807810151	8.8	181.8	184.0
413352060	1441067144	31.239591345386124	122.52292588322742	8.8	181.8	184.0
413352060	1441067145	31.239551331302405	122.522923657819	8.8	181.8	184.0
413352060	1441067146	31.239511430627413	122.52292139979734	8.8	181.8	184.0
413352060	1441067147	31.239471645260423	122.5229191070835	8.8	181.8	184.0
413352060	1441067148	31.239431977100697	122.52291677759861	8.8	181.8	184.0
413352060	1441067149	31.23939242804745	122.52291440926373	8.8	181.8	184.0
413352060	1441067150	31.239352999999994	122.522912	8.8	181.8	184.0
413352060	1441067151	31.239313686755764	122.52290955440643	8.8	181.93333333333337	184.0
413352060	1441067152	31.239274449705	122.5229071037937	8.8	182.06666666666666	184.0
413352060	1441067153	31.239235242136232	122.5229046861504	8.8	182.20000000000002	184.0
413352060	1441067154	31.239196017337903	122.52290233946499	8.8	182.33333333333334	184.0
413352060	1441067155	31.239156728598527	122.52290010172595	8.8	182.46666666666667	184.0
413352060	1441067156	31.239117329206547	122.52289801092164	8.8	182.6	184.0
413352060	1441067157	31.239077772450493	122.52289610504037	8.8	182.73333333333332	184.0
413352060	1441067158	31.2390380116188	122.52289442207042	8.8	182.86666666666665	184.0
413352060	1441067159	31.23899799999999	122.522893	8.8	183.0	184.0
413352060	1441067160	31.238957702181732	122.52289186521598	8.790909090909091	183.08181818181816	184.0909090909091
413352060	1441067161	31.238917127948582	122.52289099770043	8.781818181818183	183.16363636363636	184.1818181818182
413352060	1441067162	31.238876298384284	122.52289036583419	8.772727272727273	183.24545454545452	184.27272727272728
413352060	1441067163	31.238835234572626	122.52288993799819	8.763636363636364	183.32727272727274	184.36363636363637
413352060	1441067164	31.23879395759734	122.52288968257335	8.754545454545454	183.4090909090909	184.45454545454544
413352060	1441067165	31.238752488542186	122.52288956794072	8.745454545454546	183.4909090909091	184.54545454545456
413352060	1441067166	31.23871084849093	122.52288956248138	8.736363636363636	183.57272727272726	184.63636363636363
413352060	1441067167	31.23866905852732	122.52288963457642	8.727272727272727	183.65454545454546	184.72727272727272
413352060	1441067168	31.23862713973512	122.52288975260706	8.718181818181817	183.73636363636365	184.8181818181818
413352060	1441067169	31.238585113198084	122.5228898849545	8.709090909090909	183.81818181818184	184.9090909090909
413352060	1441067170	31.238543	122.52289000000002	8.7	183.9	185.0
413352060	1441067171	31.238500823199516	122.52289006332694	8.7	183.83333333333334	185.11111111111111
413352060	1441067172	31.23845861375495	122.5228900293265	8.7	183.76666666666668	185.2222222222222
413352060	1441067173	31.238416404599537	122.52288984959192	8.7	183.70000000000002	185.33333333333331
413352060	1441067174	31.238374228666505	122.52288947571651	8.7	183.63333333333335	185.44444444444443
413352060	1441067175	31.23833211888907	122.52288885929372	8.7	183.5666666666667	185.55555555555557
413352060	1441067176	31.238290108200488	122.52288795191704	8.7	183.5	185.66666666666669
413352060	1441067177	31.238248229533962	122.52288670518007	8.7	183.43333333333337	185.7777777777778
413352060	1441067178	31.23820651582273	122.52288507067648	8.7	183.3666666666667	185.88888888888889
413352060	1441067179	31.238165	122.522883	8.7	183.3	186.0
413352060	1441067180	31.238123707184798	122.52288046017779	8.7	183.42222222222225	186.0
413352060	1441067181	31.238082631239262	122.52287747997039	8.7	183.54444444444448	186.0
413352060	1441067182	31.23804175821139	122.52287410357155	8.7	183.66666666666669	186.0
413352060	1441067183	31.23800107414908	122.52287037517502	8.7	183.7888888888889	186.0
413352060	1441067184	31.23796056510033	122.52286633897432	8.7	183.91111111111113	186.0
413352060	1441067185	31.237920217113096	122.52286203916304	8.7	184.03333333333336	186.0
413352060	1441067186	31.237880016235323	122.52285751993465	8.7	184.15555555555557	186.0
413352060	1441067187	31.237839948514956	122.52285282548253	8.7	184.27777777777777	186.0
413352060	1441067188	31.2378	122.522848	8.7	184.4	186.0
413352060	1441067189	31.237760157180194	122.52284308199377	8.695238095238095	184.64285714285714	186.0
413352060	1441067190	31.23772040831247	122.52283808722441	8.69047619047619	184.8857142857143	186.0
413352060	1441067191	31.237680742095506	122.52283302576599	8.685714285714285	185.12857142857143	186.0
413352060	1441067192	31.237641147228025	122.52282790769252	8.68095238095238	185.37142857142857	186.0
413352060	1441067193	31.23760161240873	122.52282274307798	8.676190476190476	185.61428571428573	186.0
413352060	1441067194	31.237562126336314	122.52281754199642	8.67142857142857	185.85714285714286	186.0
413352060	1441067195	31.237522677709496	122.5228123145218	8.666666666666666	186.1	186.0
413352060	1441067196	31.23748325522698	122.52280707072808	8.661904761904761	186.34285714285716	186.0
413352060	1441067197	31.23744384758746	122.52280182068921	8.657142857142857	186.5857142857143	186.0
413352060	1441067198	31.23740444348968	122.52279657447914	8.652380952380952	186.82857142857142	186.0
413352060	1441067199	31.23736503163232	122.52279134217176	8.647619047619047	187.07142857142858	186.0
413352060	1441067200	31.237325600714122	122.52278613384104	8.642857142857142	187.31428571428572	186.0
413352060	1441067201	31.23728613943377	122.52278095956082	8.638095238095238	187.55714285714285	186.0
413352060	1441067202	31.23724663649	122.52277582940499	8.633333333333333	187.8	186.0
413352060	1441067203	31.23720708058152	122.52277075344742	8.628571428571428	188.04285714285714	186.0
413352060	1441067204	31.237167460407044	122.52276574176197	8.623809523809523	188.28571428571428	186.0
413352060	1441067205	31.237127764665292	122.52276080442243	8.619047619047619	188.5285714285714	186.0
413352060	1441067206	31.237087982055	122.52275595150269	8.614285714285714	188.77142857142857	186.0
413352060	1441067207	31.23704810127487	122.52275119307652	8.60952380952381	189.0142857142857	186.0
413352060	1441067208	31.237008111023613	122.52274653921768	8.604761904761904	189.25714285714284	186.0
413352060	1441067209	31.236967999999994	122.522742	8.6	189.5	186.0
413352060	1441067210	31.236927761464244	122.52273758193392	8.595238095238095	189.37142857142857	185.95238095238096
413352060	1441067211	31.236887406922836	122.522733277277	8.59047619047619	189.24285714285713	185.90476190476193
413352060	1441067212	31.236846952443766	122.52272907472349	8.585714285714285	189.1142857142857	185.85714285714286
413352060	1441067213	31.236806414095053	122.52272496296763	8.58095238095238	188.9857142857143	185.80952380952382
413352060	1441067214	31.236765807944675	122.52272093070374	8.576190476190476	188.85714285714286	185.76190476190476
413352060	1441067215	31.236725150060654	122.52271696662615	8.571428571428571	188.72857142857143	185.71428571428572
413352060	1441067216	31.236684456510982	122.52271305942918	8.566666666666666	188.6	185.66666666666669
413352060	1441067217	31.236643743363647	122.52270919780713	8.561904761904762	188.47142857142856	185.61904761904762
413352060	1441067218	31.236603026686673	122.52270537045442	8.557142857142857	188.34285714285716	185.57142857142856
413352060	1441067219	31.236562322548025	122.52270156606541	8.552380952380952	188.2142857142857	185.52380952380952
413352060	1441067220	31.23652164701572	122.52269777333449	8.547619047619047	188.0857142857143	185.47619047619048
413352060	1441067221	31.236481016157754	122.52269398095609	8.542857142857143	187.95714285714286	185.42857142857144
413352060	1441067222	31.236440446042106	122.5226901776246	8.538095238095238	187.82857142857145	185.38095238095238
413352060	1441067223	31.236399952736797	122.52268635203453	8.533333333333333	187.70000000000002	185.33333333333331
413352060	1441067224	31.236359552309803	122.5226824928803	8.528571428571428	187.57142857142856	185.28571428571428
413352060	1441067225	31.236319260829113	122.52267858885641	8.523809523809524	187.44285714285715	185.23809523809524
413352060	1441067226	31.236279094362718	122.52267462865734	8.519047619047619	187.31428571428572	185.19047619047618
413352060	1441067227	31.236239068978627	122.52267060097765	8.514285714285714	187.1857142857143	185.14285714285714
413352060	1441067228	31.23619920074481	122.52266649451182	8.50952380952381	187.05714285714285	185.09523809523807
413352060	1441067229	31.236159505729276	122.52266229795441	8.504761904761905	186.92857142857144	185.04761904761907
413352060	1441067230	31.236119999999993	122.522658	8.5	186.8	185.0
413352060	1441067231	31.236080693695197	122.5226535932167	8.494444444444444	186.78333333333333	185.0
413352060	1441067232	31.23604157323411	122.52264908566656	8.488888888888889	186.76666666666668	185.0
413352060	1441067233	31.236002619106166	122.5226444892853	8.483333333333334	186.75	185.0
413352060	1441067234	31.235963811800847	122.52263981600844	8.477777777777778	186.73333333333335	185.0
413352060	1441067235	31.235925131807598	122.52263507777164	8.472222222222221	186.71666666666667	185.0
413352060	1441067236	31.235886559615896	122.52263028651042	8.466666666666667	186.70000000000002	185.0
413352060	1441067237	31.23584807571519	122.52262545416038	8.461111111111112	186.68333333333334	185.0
413352060	1441067238	31.23580966059493	122.52262059265702	8.455555555555556	186.66666666666666	185.0
413352060	1441067239	31.2357712947446	122.52261571393592	8.45	186.65	185.0
413352060	1441067240	31.23573295865365	122.52261082993255	8.444444444444445	186.63333333333335	185.0
413352060	1441067241	31.235694632811537	122.5226059525824	8.43888888888889	186.61666666666667	185.0
413352060	1441067242	31.235656297707763	122.52260109382097	8.433333333333334	186.6	185.0
413352060	1441067243	31.235617933831765	122.52259626558369	8.427777777777777	186.58333333333334	185.0
413352060	1441067244	31.235579521673017	122.52259147980604	8.422222222222222	186.56666666666666	185.0
413352060	1441067245	31.235541041721003	122.52258674842345	8.416666666666668	186.55	185.0
413352060	1441067246	31.23550247446517	122.52258208337132	8.411111111111111	186.53333333333333	185.0
413352060	1441067247	31.23546380039501	122.52257749658504	8.405555555555555	186.51666666666668	185.0
413352060	1441067248	31.235425	122.52257300000001	8.4	186.5	185.0
413352060	1441067249	31.235386058152383	122.52256860302707	8.401960784313726	186.44705882352943	184.98039215686273
413352060	1441067250	31.23534697725555	122.52256430497899	8.403921568627451	186.3941176470588	184.96078431372547
413352060	1441067251	31.235307764095676	122.52256010264401	8.405882352941177	186.34117647058824	184.94117647058823
413352060	1441067252	31.235268425458926	122.52255599281041	8.407843137254902	186.28823529411764	184.92156862745097
413352060	1441067253	31.23522896813149	122.52255197226646	8.409803921568628	186.23529411764707	184.90196078431373
413352060	1441067254	31.23518939889954	122.52254803780036	8.411764705882353	186.18235294117648	184.88235294117646
413352060	1441067255	31.235149724549217	122.52254418620045	8.413725490196079	186.12941176470588	184.86274509803923
413352060	1441067256	31.23510995186671	122.52254041425499	8.415686274509804	186.0764705882353	184.84313725490196
413352060	1441067257	31.2350700876382	122.52253671875222	8.41764705882353	186.0235294117647	184.8235294117647
413352060	1441067258	31.235030138649844	122.52253309648044	8.419607843137255	185.97058823529412	184.80392156862743
413352060	1441067259	31.234990111687814	122.52252954422795	8.42156862745098	185.91764705882355	184.7843137254902
413352060	1441067260	31.234950013538263	122.52252605878304	8.423529411764706	185.86470588235292	184.76470588235293
413352060	1441067261	31.234909850987385	122.52252263693397	8.425490196078432	185.81176470588235	184.7450980392157
413352060	1441067262	31.234869630821358	122.52251927546907	8.427450980392157	185.75882352941179	184.72549019607843
413352060	1441067263	31.234829359826325	122.5225159711766	8.429411764705883	185.7058823529412	184.7058823529412
413352060	1441067264	31.234789044788446	122.5225127208449	8.431372549019608	185.6529411764706	184.68627450980392
413352060	1441067265	31.23474869249392	122.52250952126226	8.433333333333334	185.6	184.66666666666666
413352060	1441067266	31.234708309728884	122.52250636921703	8.435294117647059	185.54705882352943	184.64705882352942
413352060	1441067267	31.23466790327953	122.5225032614975	8.437254901960785	185.49411764705883	184.62745098039215
413352060	1441067268	31.234627479932037	122.522500194892	8.43921568627451	185.44117647058823	184.6078431372549
413352060	1441067269	31.234587046472534	122.52249716618888	8.441176470588236	185.38823529411766	184.58823529411762
413352060	1441067270	31.23454660968722	122.52249417217642	8.443137254901961	185.33529411764707	184.56862745098042
413352060	1441067271	31.23450617636225	122.52249120964302	8.445098039215686	185.28235294117647	184.54901960784315
413352060	1441067272	31.234465753283786	122.52248827537699	8.447058823529412	185.2294117647059	184.52941176470588
413352060	1441067273	31.234425347237995	122.52248536616666	8.449019607843137	185.1764705882353	184.50980392156862
413352060	1441067274	31.234384965011056	122.52248247880046	8.450980392156863	185.1235294117647	184.49019607843138
413352060	1441067275	31.23434461338913	122.52247961006664	8.452941176470588	185.07058823529414	184.47058823529412
413352060	1441067276	31.23430429915838	122.52247675675366	8.454901960784314	185.01764705882354	184.45098039215685
413352060	1441067277	31.234264029105002	122.52247391564981	8.45686274509804	184.96470588235294	184.43137254901958
413352060	1441067278	31.234223810015102	122.52247108354351	8.458823529411765	184.91176470588235	184.41176470588238
413352060	1441067279	31.234183648674907	122.52246825722314	8.46078431372549	184.85882352941178	184.3921568627451
413352060	1441067280	31.23414355187055	122.52246543347705	8.462745098039216	184.8058823529412	184.37254901960785
413352060	1441067281	31.234103526388218	122.52246260909365	8.464705882352941	184.75294117647059	184.35294117647058
413352060	1441067282	31.23406357901406	122.52245978086133	8.466666666666667	184.70000000000002	184.33333333333334
413352060	1441067283	31.234023716534246	122.52245694556848	8.468627450980392	184.64705882352942	184.31372549019608
413352060	1441067284	31.23398394573495	122.5224541000035	8.470588235294118	184.59411764705882	184.2941176470588
413352060	1441067285	31.233944273402333	122.52245124095478	8.472549019607843	184.54117647058825	184.27450980392157
413352060	1441067286	31.233904706322562	122.52244836521078	8.474509803921569	184.48823529411766	184.2549019607843
413352060	1441067287	31.233865251281795	122.52244546955988	8.476470588235294	184.4352941176471	184.23529411764707
413352060	1441067288	31.233825915066213	122.5224425507905	8.47843137254902	184.3823529411765	184.2156862745098
413352060	1441067289	31.23378670446199	122.52243960569103	8.480392156862745	184.3294117647059	184.19607843137257
413352060	1441067290	31.233747626255266	122.52243663104998	8.48235294117647	184.27647058823533	184.1764705882353
413352060	1441067291	31.233708687232212	122.52243362365571	8.484313725490196	184.2235294117647	184.15686274509804
413352060	1441067292	31.233669894178995	122.52243058029671	8.486274509803922	184.17058823529413	184.13725490196077
413352060	1441067293	31.233631253881804	122.52242749776138	8.488235294117647	184.11764705882356	184.11764705882354
413352060	1441067294	31.23359277312678	122.52242437283816	8.490196078431373	184.06470588235294	184.09803921568627
413352060	1441067295	31.23355445870009	122.52242120231556	8.492156862745098	184.01176470588237	184.07843137254903
413352060	1441067296	31.233516317387895	122.52241798298195	8.494117647058824	183.95882352941177	184.05882352941177
413352060	1441067297	31.233478355976374	122.52241471162587	8.496078431372549	183.9058823529412	184.03921568627453
413352060	1441067298	31.233440581251685	122.52241138503571	8.498039215686275	183.8529411764706	184.01960784313727
413352060	1441067299	31.233403	122.522408	8.5	183.8	184.0
413352060	1441067300	31.233365609961186	122.52240455416486	8.5	183.77777777777777	184.0
413352060	1441067301	31.23332837269004	122.52240104860739	8.5	183.7555555555556	184.0
413352060	1441067302	31.233291240695035	122.52239748526232	8.5	183.73333333333335	184.0
413352060	1441067303	31.23325416648469	122.52239386606443	8.5	183.7111111111111	184.0
413352060	1441067304	31.23321710256749	122.52239019294852	8.5	183.6888888888889	184.0
413352060	1441067305	31.23318000145193	122.52238646784932	8.5	183.66666666666669	184.0
413352060	1441067306	31.233142815646495	122.52238269270164	8.5	183.64444444444445	184.0
413352060	1441067307	31.23310549765969	122.52237886944027	8.5	183.62222222222223	184.0
413352060	1441067308	31.233067999999985	122.52237499999998	8.5	183.6	184.0
413352060	1441067309	31.23303028459333	122.52237108882196	8.5	183.8	184.0
413352060	1441067310	31.232992351035318	122.52236715037272	8.5	184.0	184.0
413352060	1441067311	31.23295420833897	122.5223632016253	8.5	184.2	184.0
413352060	1441067312	31.232915865517363	122.52235925955257	8.5	184.4	184.0
413352060	1441067313	31.232877331583516	122.52235534112742	8.5	184.60000000000002	184.0
413352060	1441067314	31.23283861555048	122.52235146332275	8.5	184.8	184.0
413352060	1441067315	31.232799726431296	122.52234764311132	8.5	185.0	184.0
413352060	1441067316	31.23276067323901	122.52234389746593	8.5	185.20000000000002	184.0
413352060	1441067317	31.232721464986692	122.52234024335941	8.5	185.4	184.0
413352060	1441067318	31.232682110687378	122.52233669776443	8.5	185.6	184.0
413352060	1441067319	31.23264261935413	122.52233327765373	8.5	185.79999999999998	184.0
413352060	1441067320	31.232603000000005	122.52232999999998	8.5	186.0	184.0
413352060	1441067321	31.23256326091233	122.52232687677221	8.5	185.9466666666667	184.0
413352060	1441067322	31.232523407475572	122.52232389992496	8.5	185.89333333333335	184.0
413352060	1441067323	31.23248344434849	122.5223210564091	8.5	185.84000000000003	184.0
413352060	1441067324	31.2324433761898	122.52231833317562	8.5	185.78666666666666	184.0
413352060	1441067325	31.232403207658272	122.52231571717542	8.5	185.73333333333335	184.0
413352060	1441067326	31.232362943412635	122.52231319535954	8.5	185.68	184.0
413352060	1441067327	31.23232258811164	122.52231075467897	8.5	185.6266666666667	184.0
413352060	1441067328	31.23228214641401	122.52230838208472	8.5	185.57333333333332	184.0
413352060	1441067329	31.23224162297849	122.52230606452783	8.5	185.52	184.0
413352060	1441067330	31.232201022463816	122.52230378895938	8.5	185.46666666666667	184.0
413352060	1441067331	31.23216034952873	122.52230154233045	8.5	185.41333333333336	184.0
413352060	1441067332	31.232119608831972	122.52229931159216	8.5	185.35999999999999	184.0
413352060	1441067333	31.23207880503227	122.52229708369565	8.5	185.30666666666667	184.0
413352060	1441067334	31.232037942788377	122.52229484559204	8.5	185.25333333333333	184.0
413352060	1441067335	31.23199702675901	122.52229258423255	8.5	185.20000000000002	184.0
413352060	1441067336	31.231956061602915	122.52229028656832	8.5	185.14666666666668	184.0
413352060	1441067337	31.231915051978813	122.52228793955064	8.5	185.09333333333333	184.0
413352060	1441067338	31.23187400254544	122.5222855301307	8.5	185.04000000000002	184.0
413352060	1441067339	31.231832917961544	122.52228304525981	8.5	184.98666666666668	184.0
413352060	1441067340	31.23179180288584	122.5222804718892	8.5	184.93333333333334	184.0
413352060	1441067341	31.231750661977074	122.52227779697024	8.5	184.88	184.0
413352060	1441067342	31.231709499893963	122.52227500745423	8.5	184.82666666666668	184.0
413352060	1441067343	31.231668321295228	122.52227209029255	8.5	184.77333333333334	184.0
413352060	1441067344	31.231627130839623	122.52226903243654	8.5	184.72	184.0
413352060	1441067345	31.231585933185862	122.52226582083765	8.5	184.66666666666666	184.0
413352060	1441067346	31.23154473299267	122.52226244244724	8.5	184.61333333333334	184.0
413352060	1441067347	31.231503534918765	122.52225888421681	8.5	184.56	184.0
413352060	1441067348	31.231462343622873	122.52225513309779	8.5	184.50666666666666	184.0
413352060	1441067349	31.231421163763706	122.52225117604168	8.5	184.45333333333332	184.0
413352060	1441067350	31.23138	122.522247	8.5	184.4	184.0
413352060	1441067351	31.231338859707716	122.52224260508167	8.488888888888889	184.4	184.0
413352060	1441067352	31.23129776113193	122.52223804402527	8.477777777777778	184.4	184.0
413352060	1441067353	31.23125672523496	122.52223338272658	8.466666666666667	184.4	184.0
413352060	1441067354	31.231215772979148	122.52222868708142	8.455555555555556	184.4	184.0
413352060	1441067355	31.231174925326854	122.52222402298534	8.444444444444445	184.4	184.0
413352060	1441067356	31.23113420324043	122.52221945633383	8.433333333333334	184.4	184.0
413352060	1441067357	31.231093627682224	122.52221505302228	8.422222222222222	184.4	184.0
413352060	1441067358	31.23105321961462	122.52221087894596	8.411111111111111	184.4	184.0
413352060	1441067359	31.231013	122.52220699999998	8.4	184.4	184.0
413352060	1441067360	31.230972989852003	122.52220345979815	8.411111111111111	184.31111111111113	184.0
413352060	1441067361	31.230933210389217	122.52220021282906	8.422222222222222	184.22222222222223	184.0
413352060	1441067362	31.230893682881455	122.52219719130014	8.433333333333334	184.13333333333335	184.0
413352060	1441067363	31.230854428598537	122.5221943274189	8.444444444444445	184.04444444444445	184.0
413352060	1441067364	31.230815468810288	122.52219155339303	8.455555555555556	183.95555555555558	184.0
413352060	1441067365	31.230776824786503	122.52218880143027	8.466666666666667	183.86666666666667	184.0
413352060	1441067366	31.23073851779699	122.52218600373851	8.477777777777778	183.77777777777777	184.0
413352060	1441067367	31.230700569111566	122.52218309252574	8.488888888888889	183.68888888888887	184.0
413352060	1441067368	31.230663	122.52218	8.5	183.6	184.0
413352060	1441067369	31.230625817542492	122.52217667626823	8.491666666666667	183.5	184.0
413352060	1441067370	31.230588972060843	122.52217314303216	8.483333333333334	183.39999999999998	184.0
413352060	1441067371	31.230552399687234	122.52216943989222	8.475	183.3	184.0
413352060	1441067372	31.23051603655387	122.52216560644878	8.466666666666667	183.20000000000002	184.0
413352060	1441067373	31.230479818792954	122.52216168230208	8.458333333333334	183.10000000000002	184.0
413352060	1441067374	31.230443682536666	122.52215770705246	8.45	183.00000000000003	184.0
413352060	1441067375	31.23040756391723	122.52215372030004	8.441666666666666	182.9	184.0
413352060	1441067376	31.230371399066836	122.52214976164503	8.433333333333334	182.8	184.0
413352060	1441067377	31.230335124117712	122.5221458706875	8.425	182.70000000000002	184.0
413352060	1441067378	31.230298675202057	122.52214208702749	8.416666666666668	182.6	184.0
413352060	1441067379	31.230261988452078	122.52213845026502	8.408333333333333	182.5	184.0
413352060	1441067380	31.230225000000004	122.522135	8.4	182.4	184.0
413352060	1441067381	31.230187661001835	122.52213176627595	8.4	182.43684210526317	184.0526315789474
413352060	1441067382	31.23014998270871	122.52212874091063	8.4	182.47368421052633	184.10526315789474
413352060	1441067383	31.230111991395564	122.52212590616547	8.4	182.5105263157895	184.1578947368421
413352060	1441067384	31.230073713337315	122.52212324430192	8.4	182.54736842105262	184.21052631578948
413352060	1441067385	31.230035174808904	122.52212073758149	8.4	182.5842105263158	184.26315789473685
413352060	1441067386	31.22999640208526	122.52211836826561	8.4	182.62105263157895	184.31578947368422
413352060	1441067387	31.229957421441288	122.5221161186158	8.4	182.6578947368421	184.3684210526316
413352060	1441067388	31.229918259151905	122.52211397089363	8.4	182.69473684210527	184.42105263157893
413352060	1441067389	31.229878941492053	122.52211190736064	8.4	182.73157894736843	184.47368421052633
413352060	1441067390	31.22983949473665	122.52210991027842	8.4	182.7684210526316	184.52631578947367
413352060	1441067391	31.229799945160618	122.52210796190862	8.4	182.80526315789476	184.57894736842107
413352060	1441067392	31.22976031903885	122.52210604451285	8.4	182.8421052631579	184.6315789473684
413352060	1441067393	31.229720642646306	122.5221041403528	8.4	182.87894736842105	184.68421052631578
413352060	1441067394	31.229680942257904	122.52210223169018	8.4	182.9157894736842	184.73684210526315
413352060	1441067395	31.229641244148528	122.52210030078673	8.4	182.95263157894738	184.78947368421052
413352060	1441067396	31.22960157459314	122.52209832990417	8.4	182.98947368421054	184.8421052631579
413352060	1441067397	31.22956195986665	122.52209630130433	8.4	183.0263157894737	184.89473684210526
413352060	1441067398	31.229522426243953	122.52209419724899	8.4	183.06315789473686	184.9473684210526
413352060	1441067399	31.229483000000016	122.52209200000001	8.4	183.10000000000002	185.0
413352060	1441067400	31.22944370071328	122.52208969436896	8.4	183.27272727272728	185.0
413352060	1441067401	31.22940452117657	122.52208727536603	8.4	183.44545454545454	185.0
413352060	1441067402	31.229365447486284	122.52208474055125	8.4	183.61818181818182	185.0
413352060	1441067403	31.229326465738787	122.52208208748453	8.4	183.7909090909091	185.0
413352060	1441067404	31.22928756203045	122.52207931372583	8.4	183.96363636363637	185.0
413352060	1441067405	31.229248722457662	122.5220764168351	8.4	184.13636363636365	185.0
413352060	1441067406	31.229209933116792	122.52207339437231	8.4	184.30909090909088	185.0
413352060	1441067407	31.229171180104217	122.5220702438974	8.4	184.48181818181817	185.0
413352060	1441067408	31.22913244951631	122.52206696297043	8.4	184.65454545454546	185.0
413352060	1441067409	31.229093727449456	122.52206354915128	8.4	184.8272727272727	185.0
413352060	1441067410	31.229055000000002	122.52206	8.4	185.0	185.0
413352060	1441067411	31.229016250635215	122.52205631504485	8.38888888888889	184.94444444444443	184.88888888888889
413352060	1441067412	31.228977452305752	122.52205250168755	8.377777777777778	184.88888888888889	184.77777777777777
413352060	1441067413	31.22893857533321	122.52204856929798	8.366666666666667	184.83333333333334	184.66666666666666
413352060	1441067414	31.228899590039116	122.52204452724615	8.355555555555556	184.77777777777777	184.55555555555554
413352060	1441067415	31.22886046674504	122.52204038490196	8.344444444444445	184.72222222222223	184.44444444444446
413352060	1441067416	31.228821175772527	122.52203615163533	8.333333333333334	184.66666666666666	184.33333333333334
413352060	1441067417	31.228781687443128	122.52203183681618	8.322222222222223	184.61111111111111	184.22222222222223
413352060	1441067418	31.22874197207845	122.52202744981443	8.311111111111112	184.55555555555554	184.11111111111111
413352060	1441067419	31.22870199999999	122.52202299999999	8.3	184.5	184.0
413352060	1441067420	31.228661751544724	122.52201849679402	8.30344827586207	184.49310344827586	184.0344827586207
413352060	1441067421	31.22862124711115	122.52201394982289	8.306896551724138	184.48620689655175	184.06896551724137
413352060	1441067422	31.228580517113155	122.52200936876429	8.310344827586208	184.47931034482758	184.10344827586206
413352060	1441067423	31.22853959196463	122.5220047632958	8.313793103448276	184.47241379310344	184.13793103448276
413352060	1441067424	31.228498502079468	122.52200014309504	8.317241379310346	184.4655172413793	184.17241379310343
413352060	1441067425	31.228457277871573	122.5219955178396	8.320689655172414	184.4586206896552	184.20689655172413
413352060	1441067426	31.228415949754826	122.52199089720706	8.324137931034484	184.45172413793105	184.24137931034483
413352060	1441067427	31.22837454814314	122.52198629087496	8.327586206896552	184.44482758620688	184.27586206896552
413352060	1441067428	31.228333103450414	122.5219817085208	8.331034482758621	184.43793103448274	184.3103448275862
413352060	1441067429	31.22829164609054	122.52197715982207	8.334482758620691	184.43103448275863	184.3448275862069
413352060	1441067430	31.22825020647743	122.52197265445629	8.337931034482759	184.4241379310345	184.3793103448276
413352060	1441067431	31.228208815024992	122.52196820210088	8.341379310344829	184.41724137931035	184.41379310344826
413352060	1441067432	31.228167502147144	122.52196381243327	8.344827586206897	184.41034482758621	184.44827586206895
413352060	1441067433	31.22812629825778	122.52195949513089	8.348275862068967	184.40344827586208	184.48275862068965
413352060	1441067434	31.228085233770816	122.52195525987112	8.351724137931035	184.39655172413794	184.51724137931035
413352060	1441067435	31.22804433910018	122.5219511163313	8.355172413793104	184.3896551724138	184.55172413793105
413352060	1441067436	31.22800364465976	122.52194707418883	8.358620689655172	184.38275862068966	184.58620689655172
413352060	1441067437	31.227963180863497	122.521943143121	8.362068965517242	184.37586206896552	184.6206896551724
413352060	1441067438	31.227922978125314	122.52193933280515	8.36551724137931	184.36896551724138	184.6551724137931
413352060	1441067439	31.2278830668591	122.52193565291854	8.36896551724138	184.36206896551727	184.6896551724138
413352060	1441067440	31.22784347747881	122.52193211313846	8.37241379310345	184.35517241379313	184.72413793103448
413352060	1441067441	31.227804240398335	122.52192872314217	8.375862068965517	184.34827586206896	184.75862068965517
413352060	1441067442	31.227765386031628	122.52192549260687	8.379310344827587	184.34137931034482	184.79310344827587
413352060	1441067443	31.227726944792593	122.52192243120982	8.382758620689655	184.3344827586207	184.82758620689657
413352060	1441067444	31.227688947095164	122.52191954862822	8.386206896551725	184.32758620689657	184.86206896551724
413352060	1441067445	31.227651423353255	122.52191685453927	8.389655172413793	184.32068965517243	184.89655172413794
413352060	1441067446	31.22761440398081	122.52191435862014	8.393103448275863	184.31379310344826	184.93103448275863
413352060	1441067447	31.22757791939174	122.521912070548	8.39655172413793	184.30689655172415	184.9655172413793
413352060	1441067448	31.227541999999993	122.52191	8.4	184.3	185.0
413352060	1441067449	31.227506637986487	122.52190814812721	8.39090909090909	184.25454545454545	185.0
413352060	1441067450	31.227471672600288	122.52190648197613	8.381818181818183	184.20909090909092	185.0
413352060	1441067451	31.22743690485743	122.52190496006729	8.372727272727273	184.16363636363639	185.0
413352060	1441067452	31.22740213577398	122.52190354092124	8.363636363636363	184.11818181818182	185.0
413352060	1441067453	31.227367166365966	122.52190218305863	8.354545454545455	184.0727272727273	185.0
413352060	1441067454	31.227331797649438	122.52190084500019	8.345454545454546	184.02727272727273	185.0
413352060	1441067455	31.227295830640436	122.52189948526669	8.336363636363638	183.9818181818182	185.0
413352060	1441067456	31.22725906635497	122.52189806237894	8.327272727272728	183.93636363636367	185.0
413352060	1441067457	31.227221305809056	122.5218965348579	8.318181818181818	183.8909090909091	185.0
413352060	1441067458	31.22718235001874	122.52189486122457	8.30909090909091	183.84545454545457	185.0
413352060	1441067459	31.227141999999994	122.52189300000002	8.3	183.8	185.0
413352060	1441067460	31.227100146728077	122.52189091776053	8.31	183.98000000000002	185.0
413352060	1441067461	31.22705704101512	122.52188861330286	8.32	184.16000000000003	185.0
413352060	1441067462	31.227013023632477	122.52188609347888	8.33	184.34	185.0
413352060	1441067463	31.22696843535152	122.52188336514033	8.34	184.52	185.0
413352060	1441067464	31.226923616943665	122.52188043513902	8.350000000000001	184.70000000000002	185.0
413352060	1441067465	31.22687890918033	122.5218773103267	8.360000000000001	184.88	185.0
413352060	1441067466	31.226834652832846	122.52187399755503	8.370000000000001	185.06	185.0
413352060	1441067467	31.2267911886727	122.52187050367567	8.38	185.24	185.0
413352060	1441067468	31.226748857471264	122.52186683554015	8.39	185.42000000000002	185.0
413352060	1441067469	31.226708000000002	122.521863	8.4	185.6	185.0
413352060	1441067470	31.226668859580172	122.52185900496198	8.4	185.51000000000002	185.0
413352060	1441067471	31.22663128973239	122.5218548625542	8.4	185.42	185.0
413352060	1441067472	31.22659504652717	122.52185058596018	8.4	185.33	185.0
413352060	1441067473	31.226559886034938	122.52184618836334	8.4	185.24	185.0
413352060	1441067474	31.226525564326177	122.52184168294718	8.4	185.14999999999998	185.0
413352060	1441067475	31.226491837471308	122.52183708289523	8.4	185.06	185.0
413352060	1441067476	31.226458461540805	122.52183240139097	8.4	184.97	185.0
413352060	1441067477	31.22642519260513	122.52182765161795	8.4	184.88	185.0
413352060	1441067478	31.226391786734712	122.52182284675978	8.4	184.79	185.0
413352060	1441067479	31.226357999999998	122.521818	8.4	184.7	185.0
413352060	1441067480	31.22632363592853	122.52181312323872	8.395238095238096	184.66190476190476	184.95238095238093
413352060	1441067481	31.22628868787633	122.52180822324182	8.39047619047619	184.6238095238095	184.9047619047619
413352060	1441067482	31.226253196656497	122.52180330549173	8.385714285714286	184.5857142857143	184.85714285714283
413352060	1441067483	31.226217203082157	122.5217983754708	8.380952380952381	184.54761904761904	184.80952380952382
413352060	1441067484	31.226180747966453	122.52179343866132	8.376190476190477	184.5095238095238	184.76190476190476
413352060	1441067485	31.22614387212247	122.52178850054568	8.371428571428572	184.47142857142856	184.71428571428572
413352060	1441067486	31.226106616363356	122.52178356660613	8.366666666666667	184.43333333333334	184.66666666666666
413352060	1441067487	31.226069021502244	122.52177864232502	8.361904761904762	184.3952380952381	184.6190476190476
413352060	1441067488	31.226031128352243	122.52177373318462	8.357142857142858	184.35714285714286	184.57142857142858
413352060	1441067489	31.22599297772649	122.52176884466714	8.352380952380953	184.31904761904764	184.52380952380952
413352060	1441067490	31.22595461043811	122.52176398225488	8.347619047619048	184.28095238095239	184.47619047619048
413352060	1441067491	31.22591606730024	122.52175915143005	8.342857142857143	184.24285714285713	184.42857142857142
413352060	1441067492	31.225877389126037	122.52175435767485	8.338095238095239	184.2047619047619	184.38095238095238
413352060	1441067493	31.22583861672858	122.52174960647149	8.333333333333334	184.16666666666666	184.33333333333334
413352060	1441067494	31.22579979092105	122.52174490330209	8.32857142857143	184.12857142857143	184.28571428571428
413352060	1441067495	31.225760952516588	122.5217402536489	8.323809523809524	184.09047619047618	184.23809523809524
413352060	1441067496	31.225722142328316	122.52173566299403	8.31904761904762	184.05238095238096	184.19047619047618
413352060	1441067497	31.22568340116937	122.52173113681958	8.314285714285715	184.0142857142857	184.14285714285717
413352060	1441067498	31.22564476985291	122.52172668060773	8.30952380952381	183.97619047619048	184.0952380952381
413352060	1441067499	31.225606289192058	122.52172229984049	8.304761904761905	183.93809523809523	184.04761904761907
413352060	1441067500	31.225567999999992	122.521718	8.3	183.9	184.0
413352060	1441067501	31.22552992834049	122.52171378569791	8.305263157894737	183.97894736842107	184.0
413352060	1441067502	31.225492041279836	122.5217096580641	8.310526315789474	184.05789473684212	184.0
413352060	1441067503	31.225454291135016	122.52170561735804	8.31578947368421	184.13684210526318	184.0
413352060	1441067504	31.225416630222963	122.52170166383924	8.321052631578947	184.21578947368423	184.0
413352060	1441067505	31.22537901086066	122.52169779776722	8.326315789473686	184.29473684210527	184.0
413352060	1441067506	31.225341385365017	122.52169401940142	8.331578947368422	184.37368421052633	184.0
413352060	1441067507	31.225303706053012	122.52169032900142	8.336842105263159	184.45263157894738	184.0
413352060	1441067508	31.225265925241583	122.5216867268267	8.342105263157896	184.53157894736844	184.0
413352060	1441067509	31.2252279952477	122.52168321313681	8.347368421052632	184.61052631578949	184.0
413352060	1441067510	31.22518986838827	122.52167978819125	8.352631578947369	184.68947368421053	184.0
413352060	1441067511	31.225151496980253	122.52167645224955	8.357894736842105	184.7684210526316	184.0
413352060	1441067512	31.225112833340596	122.52167320557125	8.363157894736842	184.84736842105264	184.0
413352060	1441067513	31.225073829786247	122.5216700484159	8.368421052631579	184.9263157894737	184.0
413352060	1441067514	31.22503443863413	122.52166698104304	8.373684210526315	185.00526315789475	184.0
413352060	1441067515	31.224994612201193	122.52166400371219	8.378947368421054	185.08421052631581	184.0
413352060	1441067516	31.224954302804385	122.5216611166829	8.38421052631579	185.16315789473686	184.0
413352060	1441067517	31.22491346276062	122.52165832021477	8.389473684210527	185.2421052631579	184.0
413352060	1441067518	31.224872044386835	122.52165561456728	8.394736842105264	185.32105263157897	184.0
413352060	1441067519	31.224829999999994	122.52165300000001	8.4	185.4	184.0
413352060	1441067520	31.224787310281865	122.52165047285166	8.39	185.33	184.0
413352060	1441067521	31.224744069373696	122.52164801377752	8.38	185.26	184.0
413352060	1441067522	31.22470039978157	122.52164559951207	8.370000000000001	185.19	184.0
413352060	1441067523	31.224656424011645	122.52164320678979	8.360000000000001	185.12	184.0
413352060	1441067524	31.22461226457	122.52164081234528	8.350000000000001	185.04999999999998	184.0
413352060	1441067525	31.224568043962748	122.52163839291306	8.34	184.98	184.0
413352060	1441067526	31.224523884696012	122.52163592522777	8.33	184.91	184.0
413352060	1441067527	31.224479909275896	122.52163338602405	8.32	184.84	184.0
413352060	1441067528	31.224436240208522	122.52163075203656	8.31	184.76999999999998	184.0
413352060	1441067529	31.22439300000001	122.521628	8.3	184.7	184.0
413352060	1441067530	31.224350287469438	122.52162511177825	8.3	184.64516129032256	184.0
413352060	1441067531	31.22430810668765	122.52162208975153	8.3	184.59032258064514	184.0
413352060	1441067532	31.224266438038498	122.52161894142922	8.3	184.5354838709677	184.0
413352060	1441067533	31.224225261905776	122.52161567432066	8.3	184.4806451612903	184.0
413352060	1441067534	31.224184558673294	122.5216122959352	8.3	184.42580645161289	184.0
413352060	1441067535	31.224144308724895	122.52160881378212	8.3	184.37096774193546	184.0
413352060	1441067536	31.22410449244435	122.52160523537074	8.3	184.31612903225806	184.0
413352060	1441067537	31.22406509021552	122.52160156821034	8.3	184.26129032258063	184.0
413352060	1441067538	31.224026082422217	122.52159781981022	8.3	184.2064516129032	184.0
413352060	1441067539	31.22398744944822	122.52159399767964	8.3	184.15161290322578	184.0
413352060	1441067540	31.223949171677383	122.52159010932785	8.3	184.09677419354838	184.0
413352060	1441067541	31.2239112294935	122.52158616226406	8.3	184.04193548387096	184.0
413352060	1441067542	31.223873603280392	122.52158216399752	8.3	183.98709677419353	184.0
413352060	1441067543	31.223836273421888	122.5215781220375	8.3	183.9322580645161	184.0
413352060	1441067544	31.223799220301782	122.52157404389314	8.3	183.8774193548387	184.0
413352060	1441067545	31.22376242430391	122.52156993707368	8.3	183.82258064516128	184.0
413352060	1441067546	31.223725865812085	122.52156580908832	8.3	183.76774193548388	184.0
413352060	1441067547	31.223689525210112	122.52156166744622	8.3	183.71290322580643	184.0
413352060	1441067548	31.223653382881828	122.52155751965657	8.3	183.65806451612903	184.0
413352060	1441067549	31.223617419211045	122.52155337322851	8.3	183.6032258064516	184.0
413352060	1441067550	31.22358161458158	122.52154923567127	8.3	183.5483870967742	184.0
413352060	1441067551	31.223545949377247	122.5215451144939	8.3	183.49354838709675	184.0
413352060	1441067552	31.223510403981884	122.52154101720564	8.3	183.43870967741935	184.0
413352060	1441067553	31.223474958779292	122.52153695131554	8.3	183.38387096774193	184.0
413352060	1441067554	31.223439594153323	122.52153292433279	8.3	183.32903225806453	184.0
413352060	1441067555	31.223404290487736	122.52152894376644	8.3	183.27419354838707	184.0
413352060	1441067556	31.223369028166413	122.5215250171257	8.3	183.21935483870968	184.0
413352060	1441067557	31.22333378757315	122.52152115191957	8.3	183.16451612903225	184.0
413352060	1441067558	31.223298549091787	122.52151735565718	8.3	183.10967741935485	184.0
413352060	1441067559	31.223263293106122	122.52151363584765	8.3	183.0548387096774	184.0
413352060	1441067560	31.223227999999995	122.52151	8.3	183.0	184.0
413352060	1441067561	31.223192647345055	122.52150645214486	8.3	182.9894736842105	184.0
413352060	1441067562	31.22315720146438	122.52150298239894	8.3	182.97894736842105	184.0
413352060	1441067563	31.22312162586885	122.5214995774005	8.3	182.96842105263158	184.0
413352060	1441067564	31.22308588406935	122.52149622378782	8.3	182.9578947368421	184.0
413352060	1441067565	31.22304993957676	122.5214929081992	8.3	182.94736842105263	184.0
413352060	1441067566	31.223013755901984	122.52148961727302	8.3	182.93684210526317	184.0
413352060	1441067567	31.222977296555907	122.52148633764757	8.3	182.92631578947368	184.0
413352060	1441067568	31.222940525049392	122.5214830559613	8.3	182.9157894736842	184.0
413352060	1441067569	31.22290340489334	122.52147975885256	8.3	182.90526315789475	184.0
413352060	1441067570	31.22286589959863	122.52147643295984	8.3	182.89473684210526	184.0
413352060	1441067571	31.222827972676114	122.52147306492157	8.3	182.88421052631577	184.0
413352060	1441067572	31.222789587636676	122.52146964137623	8.3	182.8736842105263	184.0
413352060	1441067573	31.222750707991207	122.52146614896236	8.3	182.86315789473684	184.0
413352060	1441067574	31.22271129725057	122.52146257431845	8.3	182.85263157894735	184.0
413352060	1441067575	31.22267131892561	122.52145890408313	8.3	182.8421052631579	184.0
413352060	1441067576	31.222630736527222	122.52145512489498	8.3	182.83157894736843	184.0
413352060	1441067577	31.22258951356626	122.52145122339262	8.3	182.82105263157894	184.0
413352060	1441067578	31.22254761355356	122.52144718621474	8.3	182.81052631578947	184.0
413352060	1441067579	31.222505000000012	122.52144300000002	8.3	182.8	184.0
413352060	1441067580	31.22246167982434	122.5214386633859	8.3	182.95	184.0
413352060	1441067581	31.22241783357687	122.5214342230046	8.3	183.10000000000002	184.0
413352060	1441067582	31.22237368521578	122.52142973748691	8.3	183.25	184.0
413352060	1441067583	31.22232945869934	122.52142526546345	8.3	183.4	184.0
413352060	1441067584	31.222285377985756	122.52142086556475	8.3	183.55	184.0
413352060	1441067585	31.222241667033312	122.52141659642113	8.3	183.7	184.0
413352060	1441067586	31.222198549800204	122.52141251666283	8.3	183.85000000000002	184.0
413352060	1441067587	31.222156250244787	122.52140868491993	8.3	184.0	184.0
413352060	1441067588	31.22211499232528	122.52140515982238	8.3	184.15000000000003	184.0
413352060	1441067589	31.222075000000004	122.52140200000001	8.3	184.3	184.0
413352060	1441067590	31.222036425272012	122.52139924269207	8.3	184.09	184.0
413352060	1441067591	31.221999132323315	122.52139683957581	8.3	183.88000000000002	184.0
413352060	1441067592	31.221962913380697	122.52139472093812	8.3	183.67	184.0
413352060	1441067593	31.22192756067095	122.52139281706602	8.3	183.46	184.0
413352060	1441067594	31.221892866420788	122.52139105824668	8.3	183.25	184.0
413352060	1441067595	31.22185862285699	122.52138937476738	8.3	183.04	184.0
413352060	1441067596	31.221824622206285	122.52138769691548	8.3	182.83	184.0
413352060	1441067597	31.2217906566954	122.52138595497853	8.3	182.61999999999998	184.0
413352060	1441067598	31.22175651855106	122.52138407924414	8.3	182.41	184.0
413352060	1441067599	31.221721999999993	122.521382	8.3	182.2	184.0
413352060	1441067600	31.221686933300234	122.52137966212585	8.3	182.23333333333332	184.0
413352060	1441067601	31.221651310835057	122.52137706886887	8.3	182.26666666666665	184.0
413352060	1441067602	31.221615165019077	122.52137423806808	8.3	182.29999999999998	184.0
413352060	1441067603	31.221578528266868	122.5213711875625	8.3	182.33333333333334	184.0
413352060	1441067604	31.221541432993085	122.52136793519111	8.3	182.36666666666665	184.0
413352060	1441067605	31.2215039116123	122.52136449879289	8.3	182.4	184.0
413352060	1441067606	31.221465996539123	122.52136089620674	8.3	182.43333333333334	184.0
413352060	1441067607	31.221427720188178	122.52135714527161	8.3	182.46666666666664	184.0
413352060	1441067608	31.22138911497407	122.52135326382634	8.3	182.5	184.0
413352060	1441067609	31.2213502133114	122.52134926970982	8.3	182.53333333333333	184.0
413352060	1441067610	31.221311047614815	122.52134518076078	8.3	182.56666666666666	184.0
413352060	1441067611	31.221271650298906	122.5213410148181	8.3	182.6	184.0
413352060	1441067612	31.221232053778305	122.52133678972046	8.3	182.63333333333333	184.0
413352060	1441067613	31.221192290467627	122.5213325233066	8.3	182.66666666666666	184.0
413352060	1441067614	31.221152392781512	122.5213282334152	8.3	182.7	184.0
413352060	1441067615	31.22111239313458	122.52132393788489	8.3	182.73333333333332	184.0
413352060	1441067616	31.221072323941485	122.5213196545543	8.3	182.76666666666665	184.0
413352060	1441067617	31.221032217616827	122.521315401262	8.3	182.8	184.0
413352060	1441067618	31.22099210657527	122.52131119584651	8.3	182.83333333333331	184.0
413352060	1441067619	31.220952023231447	122.52130705614634	8.3	182.86666666666667	184.0
413352060	1441067620	31.220912	122.521303	8.3	182.9	184.0
413352060	1441067621	31.22087206374206	122.52129904152325	8.3	182.99473684210525	184.0
413352060	1441067622	31.220832219104842	122.5212951799413	8.3	183.08947368421053	184.0
413352060	1441067623	31.22079246518196	122.52129141075676	8.3	183.18421052631578	184.0
413352060	1441067624	31.22075280106711	122.52128772947223	8.3	183.27894736842103	184.0
413352060	1441067625	31.220713225853956	122.52128413159033	8.3	183.3736842105263	184.0
413352060	1441067626	31.220673738636155	122.5212806126137	8.3	183.46842105263156	184.0
413352060	1441067627	31.220634338507388	122.5212771680449	8.3	183.56315789473683	184.0
413352060	1441067628	31.220595024561316	122.52127379338663	8.3	183.6578947368421	184.0
413352060	1441067629	31.220555795891595	122.52127048414151	8.3	183.75263157894736	184.0
413352060	1441067630	31.2205166515919	122.52126723581216	8.3	183.84736842105264	184.0
413352060	1441067631	31.220477590755884	122.5212640439013	8.3	183.94210526315788	184.0
413352060	1441067632	31.22043861247723	122.52126090391151	8.3	184.03684210526313	184.0
413352060	1441067633	31.22039971584957	122.52125781134555	8.3	184.1315789473684	184.0
413352060	1441067634	31.220360899966614	122.52125476170603	8.3	184.22631578947366	184.0
413352060	1441067635	31.22032216392197	122.52125175049572	8.3	184.32105263157894	184.0
413352060	1441067636	31.22028350680933	122.52124877321722	8.3	184.4157894736842	184.0
413352060	1441067637	31.22024492772234	122.5212458253733	8.3	184.51052631578946	184.0
413352060	1441067638	31.220206425754686	122.52124290246665	8.3	184.60526315789474	184.0
413352060	1441067639	31.220167999999994	122.52124	8.3	184.7	184.0
413352060	1441067640	31.220129648665228	122.52123711318639	8.3	184.585	184.05
413352060	1441067641	31.220091366410365	122.52123423608025	8.3	184.46999999999997	184.1
413352060	1441067642	31.220053147008652	122.52123136244629	8.3	184.355	184.15
413352060	1441067643	31.220014984233362	122.52122848604927	8.3	184.23999999999998	184.2
413352060	1441067644	31.219976871857778	122.52122560065395	8.3	184.125	184.25
413352060	1441067645	31.219938803655104	122.52122270002513	8.3	184.01	184.3
413352060	1441067646	31.219900773398635	122.52121977792757	8.3	183.89499999999998	184.35000000000002
413352060	1441067647	31.219862774861635	122.52121682812604	8.3	183.78	184.4
413352060	1441067648	31.219824801817335	122.52121384438539	8.3	183.665	184.45
413352060	1441067649	31.21978684803902	122.52121082047043	8.3	183.54999999999998	184.5
413352060	1441067650	31.219748907299913	122.52120775014596	8.3	183.435	184.54999999999998
413352060	1441067651	31.219710973373292	122.52120462717683	8.3	183.32	184.6
413352060	1441067652	31.21967304003241	122.52120144532789	8.3	183.205	184.64999999999998
413352060	1441067653	31.219635101050528	122.52119819836399	8.3	183.09	184.7
413352060	1441067654	31.21959715020087	122.52119488005002	8.3	182.975	184.75
413352060	1441067655	31.21955918125671	122.52119148415082	8.3	182.86	184.8
413352060	1441067656	31.219521187991276	122.52118800443132	8.3	182.745	184.85
413352060	1441067657	31.21948316417787	122.52118443465639	8.3	182.63	184.9
413352060	1441067658	31.219445103589678	122.52118076859098	8.3	182.515	184.95
413352060	1441067659	31.219406999999993	122.52117699999998	8.3	182.4	185.0
413352060	1441067660	31.219368849032417	122.52117312500945	8.3	182.52380952380955	185.0
413352060	1441067661	31.21933065371207	122.52116914918984	8.3	182.64761904761906	185.0
413352060	1441067662	31.21929241891443	122.52116508047276	8.3	182.77142857142857	185.0
413352060	1441067663	31.219254149514995	122.5211609267897	8.3	182.89523809523808	185.0
413352060	1441067664	31.219215850389237	122.52115669607225	8.3	183.01904761904763	185.0
413352060	1441067665	31.21917752641265	122.52115239625194	8.3	183.14285714285714	185.0
413352060	1441067666	31.219139182460736	122.52114803526027	8.3	183.26666666666668	185.0
413352060	1441067667	31.21910082340897	122.52114362102873	8.3	183.3904761904762	185.0
413352060	1441067668	31.219062454132853	122.52113916148883	8.3	183.51428571428573	185.0
413352060	1441067669	31.21902407950786	122.52113466457203	8.3	183.63809523809522	185.0
413352060	1441067670	31.21898570440952	122.52113013820978	8.3	183.76190476190476	185.0
413352060	1441067671	31.21894733371328	122.52112559033358	8.3	183.88571428571427	185.0
413352060	1441067672	31.218908972294674	122.5211210288748	8.3	184.0095238095238	185.0
413352060	1441067673	31.218870625029187	122.52111646176489	8.3	184.13333333333333	185.0
413352060	1441067674	31.218832296792314	122.52111189693522	8.3	184.25714285714287	185.0
413352060	1441067675	31.21879399245955	122.52110734231724	8.3	184.38095238095238	185.0
413352060	1441067676	31.218755716906408	122.5211028058423	8.3	184.5047619047619	185.0
413352060	1441067677	31.21871747500837	122.52109829544175	8.3	184.6285714285714	185.0
413352060	1441067678	31.218679271640962	122.52109381904695	8.3	184.75238095238095	185.0
413352060	1441067679	31.218641111679673	122.52108938458927	8.3	184.87619047619046	185.0
413352060	1441067680	31.218603	122.521085	8.3	185.0	185.0
413352060	1441067681	31.2185649393582	122.5210806703359	8.3	185.04736842105262	184.9473684210526
413352060	1441067682	31.21852692403347	122.52107638915557	8.3	185.09473684210525	184.89473684210526
413352060	1441067683	31.218488946185744	122.52107214714302	8.3	185.14210526315787	184.8421052631579
413352060	1441067684	31.218450997974973	122.52106793498233	8.3	185.18947368421053	184.78947368421052
413352060	1441067685	31.21841307156107	122.52106374335753	8.3	185.23684210526318	184.73684210526315
413352060	1441067686	31.21837515910399	122.52105956295276	8.3	185.28421052631577	184.68421052631578
413352060	1441067687	31.218337252763654	122.52105538445208	8.3	185.33157894736843	184.6315789473684
413352060	1441067688	31.2182993447	122.52105119853964	8.3	185.37894736842105	184.57894736842107
413352060	1441067689	31.218261427072953	122.52104699589955	8.3	185.4263157894737	184.52631578947367
413352060	1441067690	31.218223492042465	122.52104276721597	8.3	185.4736842105263	184.47368421052633
413352060	1441067691	31.218185531768434	122.5210385031731	8.3	185.52105263157895	184.42105263157893
413352060	1441067692	31.218147538410783	122.52103419445507	8.3	185.56842105263158	184.3684210526316
413352060	1441067693	31.21810950412947	122.52102983174613	8.3	185.61578947368423	184.31578947368422
413352060	1441067694	31.218071421084407	122.52102540573046	8.3	185.66315789473686	184.26315789473685
413352060	1441067695	31.218033281435495	122.52102090709229	8.3	185.71052631578948	184.21052631578948
413352060	1441067696	31.21799507734269	122.52101632651588	8.3	185.75789473684213	184.1578947368421
413352060	1441067697	31.217956800965894	122.52101165468552	8.3	185.80526315789476	184.10526315789474
413352060	1441067698	31.21791844446502	122.52100688228546	8.3	185.85263157894738	184.0526315789474
413352060	1441067699	31.21788	122.52100200000001	8.3	185.9	184.0
413352060	1441067700	31.217841465738232	122.52099700542949	8.290000000000001	185.71	184.0
413352060	1441067701	31.217802863877107	122.52099192383838	8.280000000000001	185.52	184.0
413352060	1441067702	31.217764222621536	122.52098678740697	8.27	185.33	184.0
413352060	1441067703	31.217725570176412	122.52098162831565	8.26	185.14000000000001	184.0
413352060	1441067704	31.217686934746627	122.52097647874466	8.25	184.95	184.0
413352060	1441067705	31.217648344537107	122.52097137087421	8.24	184.76000000000002	184.0
413352060	1441067706	31.217609827752764	122.52096633688444	8.23	184.57000000000002	184.0
413352060	1441067707	31.21757141259851	122.52096140895549	8.219999999999999	184.38	184.0
413352060	1441067708	31.217533127279278	122.52095661926732	8.209999999999999	184.19	184.0
413352060	1441067709	31.217494999999996	122.52095199999998	8.2	184.0	184.0
413352060	1441067710	31.217457047341114	122.52094757407329	8.2	184.22	184.0
413352060	1441067711	31.217419239385098	122.52094332736687	8.2	184.44	184.0
413352060	1441067712	31.217381534589975	122.52093923650023	8.2	184.66000000000003	184.0
413352060	1441067713	31.217343891413737	122.52093527809302	8.2	184.88	184.0
413352060	1441067714	31.21730626831436	122.52093142876481	8.2	185.1	184.0
413352060	1441067715	31.21726862374985	122.52092766513535	8.2	185.32	184.0
413352060	1441067716	31.217230916178178	122.52092396382434	8.2	185.54000000000002	184.0
413352060	1441067717	31.217193104057323	122.52092030145155	8.2	185.76	184.0
413352060	1441067718	31.217155145845272	122.52091665463682	8.2	185.98	184.0
413352060	1441067719	31.21711699999999	122.52091299999998	8.2	186.2	184.0
413352060	1441067720	31.217078641410055	122.52090931897236	8.2	185.74545454545452	184.0
413352060	1441067721	31.217040110686323	122.52090561223082	8.2	185.29090909090908	184.0
413352060	1441067722	31.217001464870346	122.52090188526377	8.2	184.83636363636361	184.0
413352060	1441067723	31.21696276100358	122.52089814355945	8.2	184.38181818181818	184.0
413352060	1441067724	31.21692405612752	122.52089439260615	8.2	183.9272727272727	184.0
413352060	1441067725	31.216885407283673	122.52089063789217	8.2	183.47272727272727	184.0
413352060	1441067726	31.21684687151352	122.52088688490574	8.2	183.0181818181818	184.0
413352060	1441067727	31.21680850585858	122.5208831391351	8.2	182.56363636363636	184.0
413352060	1441067728	31.216770367360343	122.52087940606846	8.2	182.1090909090909	184.0
413352060	1441067729	31.216732513060315	122.52087569119404	8.2	181.65454545454546	184.0
413352060	1441067730	31.216694999999994	122.520872	8.2	181.2	184.0
413352060	1441067731	31.21665784603419	122.52086833737665	8.209999999999999	181.76999999999998	184.0
413352060	1441067732	31.21662091227085	122.52086470582273	8.219999999999999	182.34	184.0
413352060	1441067733	31.216584020631192	122.5208611072391	8.23	182.91	184.0
413352060	1441067734	31.21654699303646	122.52085754352669	8.24	183.48000000000002	184.0
413352060	1441067735	31.21650965140789	122.52085401658637	8.25	184.05	184.0
413352060	1441067736	31.216471817666687	122.52085052831913	8.26	184.62	184.0
413352060	1441067737	31.216433313734083	122.5208470806259	8.27	185.19	184.0
413352060	1441067738	31.216393961531303	122.52084367540762	8.280000000000001	185.76	184.0
413352060	1441067739	31.216353582979526	122.52084031456533	8.290000000000001	186.33	184.0
413352060	1441067740	31.216312000000002	122.52083700000001	8.3	186.9	184.0
413352060	1441067741	31.216269132937125	122.52083373482839	8.287500000000001	186.6	184.0
413352060	1441067742	31.216225295828234	122.52083052702993	8.275	186.3	184.0
413352060	1441067743	31.216180901133864	122.5208273857998	8.2625	186.0	184.0
413352060	1441067744	31.216136361314586	122.52082432033312	8.25	185.7	184.0
413352060	1441067745	31.216092088830976	122.52082133982483	8.2375	185.4	184.0
413352060	1441067746	31.216048496143593	122.52081845346997	8.225	185.1	184.0
413352060	1441067747	31.216005995713072	122.52081567046339	8.212499999999999	184.8	184.0
413352060	1441067748	31.215965000000004	122.52081299999999	8.2	184.5	184.0
413352060	1441067749	31.21592581002828	122.52081044475128	8.2	184.48181818181817	184.0
413352060	1441067750	31.2158882810751	122.52080798129559	8.2	184.46363636363637	184.0
413352060	1441067751	31.21585215698085	122.52080557968806	8.2	184.44545454545457	184.0
413352060	1441067752	31.215817181586	122.52080320998394	8.2	184.42727272727274	184.0
413352060	1441067753	31.215783098730977	122.52080084223843	8.2	184.4090909090909	184.0
413352060	1441067754	31.21574965225618	122.52079844650692	8.2	184.3909090909091	184.0
413352060	1441067755	31.215716586002042	122.52079599284477	8.2	184.37272727272727	184.0
413352060	1441067756	31.215683643808955	122.52079345130744	8.2	184.35454545454544	184.0
413352060	1441067757	31.215650569517333	122.52079079195049	8.2	184.33636363636364	184.0
413352060	1441067758	31.215617106967546	122.52078798482944	8.2	184.31818181818184	184.0
413352060	1441067759	31.215583000000002	122.52078500000002	8.2	184.3	184.0
413352060	1441067760	31.215548052322816	122.52078181672792	8.2	184.52	184.1
413352060	1441067761	31.215512307115226	122.52077845111891	8.2	184.74	184.2
413352060	1441067762	31.21547586742423	122.52077492848879	8.2	184.96	184.3
413352060	1441067763	31.215438836296823	122.52077127415326	8.2	185.18	184.4
413352060	1441067764	31.215401316780003	122.52076751342798	8.2	185.4	184.5
413352060	1441067765	31.21536341192077	122.52076367162857	8.2	185.62	184.6
413352060	1441067766	31.21532522476613	122.52075977407058	8.2	185.84	184.7
413352060	1441067767	31.215286858363108	122.52075584606952	8.2	186.06	184.8
413352060	1441067768	31.215248415758722	122.52075191294087	8.2	186.28000000000003	184.9
413352060	1441067769	31.21521000000001	122.520748	8.2	186.5	185.0
413352060	1441067770	31.21517169428624	122.52074412451147	8.21111111111111	186.82222222222222	185.0
413352060	1441067771	31.215133502425914	122.52074027153668	8.222222222222221	187.14444444444445	185.0
413352060	1441067772	31.21509540837972	122.52073641808637	8.233333333333333	187.46666666666667	185.0
413352060	1441067773	31.2150573961084	122.52073254117118	8.244444444444444	187.7888888888889	185.0
413352060	1441067774	31.21501944957267	122.5207286178019	8.255555555555556	188.11111111111111	185.0
413352060	1441067775	31.21498155273325	122.5207246249893	8.266666666666667	188.43333333333334	185.0
413352060	1441067776	31.214943689550868	122.52072053974419	8.277777777777779	188.75555555555556	185.0
413352060	1441067777	31.214905843986212	122.52071633907745	8.28888888888889	189.07777777777778	185.0
413352060	1441067778	31.214868	122.520712	8.3	189.4	185.0
413352060	1441067779	31.214830146670426	122.52070750486594	8.291666666666668	189.18333333333334	185.0
413352060	1441067780	31.21479229354566	122.52070285740201	8.283333333333333	188.96666666666667	185.0
413352060	1441067781	31.21475445529129	122.52069806667822	8.275	188.75000000000003	185.0
413352060	1441067782	31.21471664657296	122.52069314176445	8.266666666666667	188.53333333333333	185.0
413352060	1441067783	31.21467888205632	122.52068809173062	8.258333333333333	188.31666666666666	185.0
413352060	1441067784	31.214641176406975	122.52068292564658	8.25	188.1	185.0
413352060	1441067785	31.214603544290576	122.52067765258226	8.241666666666667	187.88333333333335	185.0
413352060	1441067786	31.21456600037275	122.52067228160746	8.233333333333333	187.66666666666669	185.0
413352060	1441067787	31.21452855931915	122.52066682179202	8.225	187.45	185.0
413352060	1441067788	31.214491235795393	122.5206612822058	8.216666666666667	187.23333333333332	185.0
413352060	1441067789	31.21445404446713	122.52065567191852	8.208333333333332	187.01666666666668	185.0
413352060	1441067790	31.214417	122.52065000000002	8.2	186.8	185.0
413352060	1441067791	31.214380094200507	122.52064427663359	8.2	186.66000000000003	184.9
413352060	1441067792	31.214343227438643	122.52063851645678	8.2	186.52	184.8
413352060	1441067793	31.214306277225248	122.52063273522064	8.2	186.38	184.7
413352060	1441067794	31.214269121071183	122.52062694867635	8.2	186.24	184.6
413352060	1441067795	31.214231636487277	122.52062117257496	8.2	186.10000000000002	184.5
413352060	1441067796	31.214193700984385	122.52061542266755	8.2	185.96	184.4
413352060	1441067797	31.214155192073378	122.52060971470527	8.2	185.82000000000002	184.3
413352060	1441067798	31.214115987265068	122.52060406443917	8.2	185.68000000000004	184.2
413352060	1441067799	31.214075964070325	122.52059848762039	8.2	185.54000000000002	184.1
413352060	1441067800	31.214035000000006	122.52059300000002	8.2	185.4	184.0
413352060	1441067801	31.213993033664103	122.52058761498479	8.2	185.51250000000002	184.0
413352060	1441067802	31.213950248069406	122.52058233660408	8.2	185.62500000000003	184.0
413352060	1441067803	31.21390688732187	122.52057716654288	8.2	185.7375	184.0
413352060	1441067804	31.21386319552741	122.5205721064861	8.2	185.85000000000002	184.0
413352060	1441067805	31.213819416792035	122.52056715811862	8.2	185.96250000000003	184.0
413352060	1441067806	31.213775795221697	122.52056232312526	8.2	186.07500000000002	184.0
413352060	1441067807	31.213732574922354	122.52055760319082	8.2	186.1875	184.0
413352060	1441067808	31.213690000000003	122.520553	8.2	186.3	184.0
413352060	1441067809	31.21364826388353	122.52054851272327	8.2	186.3571428571429	184.0
413352060	1441067810	31.213607357293593	122.52054413047397	8.2	186.4142857142857	184.0
413352060	1441067811	31.21356722027367	122.52053983985122	8.2	186.4714285714286	184.0
413352060	1441067812	31.213527792867318	122.52053562745422	8.2	186.52857142857144	184.0
413352060	1441067813	31.21348901511807	122.5205314798822	8.2	186.5857142857143	184.0
413352060	1441067814	31.213450827069426	122.52052738373436	8.2	186.64285714285714	184.0
413352060	1441067815	31.213413168764923	122.52052332561001	8.2	186.70000000000002	184.0
413352060	1441067816	31.213375980248063	122.52051929210843	8.2	186.75714285714287	184.0
413352060	1441067817	31.213339201562373	122.52051526982899	8.2	186.81428571428572	184.0
413352060	1441067818	31.21330277275135	122.52051124537101	8.2	186.8714285714286	184.0
413352060	1441067819	31.213266633858517	122.52050720533394	8.2	186.92857142857142	184.0
413352060	1441067820	31.21323072492737	122.52050313631716	8.2	186.9857142857143	184.0
413352060	1441067821	31.21319498600143	122.52049902492016	8.2	187.04285714285714	184.0
413352060	1441067822	31.21315935712415	122.52049485774242	8.2	187.1	184.0
413352060	1441067823	31.213123778339074	122.52049062138343	8.2	187.15714285714284	184.0
413352060	1441067824	31.21308818968968	122.52048630244273	8.2	187.21428571428572	184.0
413352060	1441067825	31.21305253121946	122.52048188751995	8.2	187.27142857142857	184.0
413352060	1441067826	31.21301674297189	122.5204773632146	8.2	187.32857142857142	184.0
413352060	1441067827	31.212980764990473	122.5204727161264	8.2	187.3857142857143	184.0
413352060	1441067828	31.212944537318684	122.52046793285496	8.2	187.44285714285712	184.0
413352060	1441067829	31.212907999999995	122.520463	8.2	187.5	184.0
413352060	1441067830	31.212871115934956	122.52045791148363	8.2	187.46666666666667	184.0
413352060	1441067831	31.212833939452395	122.52045269051744	8.2	187.4333333333333	184.0
413352060	1441067832	31.212796547738186	122.52044736763536	8.2	187.4	184.0
413352060	1441067833	31.212759017978282	122.52044197337118	8.2	187.36666666666665	184.0
413352060	1441067834	31.212721427358563	122.52043653825876	8.2	187.33333333333331	184.0
413352060	1441067835	31.212683853064938	122.5204310928318	8.2	187.29999999999998	184.0
413352060	1441067836	31.212646372283356	122.52042566762398	8.2	187.26666666666665	184.0
413352060	1441067837	31.212609062199718	122.52042029316887	8.2	187.23333333333332	184.0
413352060	1441067838	31.212572000000005	122.520415	8.2	187.2	184.0
413352060	1441067839	31.212535232381544	122.52040981058576	8.208333333333332	187.21666666666667	184.08333333333334
413352060	1441067840	31.21249868408754	122.520404715134	8.216666666666667	187.23333333333332	184.16666666666666
413352060	1441067841	31.21246224937255	122.52039969578762	8.225	187.24999999999997	184.25
413352060	1441067842	31.2124258224912	122.52039473468942	8.233333333333333	187.26666666666665	184.33333333333334
413352060	1441067843	31.212389297698046	122.52038981398236	8.241666666666667	187.28333333333333	184.41666666666669
413352060	1441067844	31.21235256924769	122.5203849158094	8.25	187.3	184.5
413352060	1441067845	31.212315531394697	122.52038002231356	8.258333333333333	187.31666666666666	184.58333333333331
413352060	1441067846	31.212278078393638	122.52037511563789	8.266666666666667	187.33333333333331	184.66666666666666
413352060	1441067847	31.212240104499077	122.52037017792551	8.275	187.35	184.75
413352060	1441067848	31.21220150396558	122.52036519131961	8.283333333333333	187.36666666666665	184.83333333333334
413352060	1441067849	31.212162171047716	122.52036013796334	8.291666666666668	187.38333333333333	184.91666666666666
413352060	1441067850	31.212121999999997	122.520355	8.3	187.4	185.0
413352060	1441067851	31.212080949141857	122.52034976642523	8.28888888888889	187.14444444444442	185.0
413352060	1441067852	31.212039233052042	122.52034445364411	8.277777777777779	186.88888888888889	185.0
413352060	1441067853	31.21199713037413	122.52033908491391	8.266666666666667	186.63333333333333	185.0
413352060	1441067854	31.211954919751754	122.5203336834919	8.255555555555556	186.37777777777777	185.0
413352060	1441067855	31.211912879828528	122.52032827263515	8.244444444444444	186.1222222222222	185.0
413352060	1441067856	31.211871289248084	122.52032287560071	8.233333333333333	185.86666666666667	185.0
413352060	1441067857	31.211830426654096	122.52031751564552	8.222222222222221	185.6111111111111	185.0
413352060	1441067858	31.211790570690166	122.52031221602635	8.21111111111111	185.35555555555555	185.0
413352060	1441067859	31.211752	122.520307	8.2	185.1	185.0
413352060	1441067860	31.211714903134915	122.52030188443791	8.2	185.4111111111111	184.88888888888889
413352060	1441067861	31.21167910827692	122.52029686067081	8.2	185.7222222222222	184.77777777777777
413352060	1441067862	31.211644353515663	122.52029191364424	8.2	186.03333333333333	184.66666666666666
413352060	1441067863	31.211610376940815	122.52028702830397	8.2	186.34444444444446	184.55555555555554
413352060	1441067864	31.21157691664202	122.52028218959568	8.2	186.65555555555554	184.44444444444446
413352060	1441067865	31.2115437107089	122.52027738246522	8.2	186.96666666666667	184.33333333333334
413352060	1441067866	31.21151049723111	122.52027259185847	8.2	187.2777777777778	184.22222222222223
413352060	1441067867	31.211477014298286	122.52026780272139	8.2	187.5888888888889	184.11111111111111
413352060	1441067868	31.211443	122.52026300000001	8.2	187.9	184.0
413352060	1441067869	31.21140824532397	122.52025817216656	8.195238095238095	187.65238095238098	184.0
413352060	1441067870	31.211372752850096	122.52025332179795	8.19047619047619	187.40476190476193	184.0
413352060	1441067871	31.211336578056393	122.5202484549972	8.185714285714285	187.15714285714287	184.0
413352060	1441067872	31.21129977642084	122.52024357786725	8.18095238095238	186.90952380952382	184.0
413352060	1441067873	31.211262403421443	122.5202386965111	8.176190476190476	186.66190476190476	184.0
413352060	1441067874	31.211224514536184	122.52023381703174	8.17142857142857	186.4142857142857	184.0
413352060	1441067875	31.2111861652431	122.52022894553207	8.166666666666666	186.16666666666669	184.0
413352060	1441067876	31.211147411020143	122.52022408811499	8.161904761904761	185.91904761904763	184.0
413352060	1441067877	31.21110830734535	122.52021925088341	8.157142857142857	185.67142857142858	184.0
413352060	1441067878	31.211068909696714	122.52021443994025	8.152380952380952	185.42380952380952	184.0
413352060	1441067879	31.211029273552253	122.52020966138831	8.147619047619047	185.17619047619047	184.0
413352060	1441067880	31.210989454389974	122.52020492133042	8.142857142857142	184.92857142857142	184.0
413352060	1441067881	31.21094950768787	122.52020022586942	8.138095238095238	184.68095238095236	184.0
413352060	1441067882	31.210909488923974	122.5201955811081	8.133333333333333	184.43333333333334	184.0
413352060	1441067883	31.210869453576308	122.52019099314921	8.128571428571428	184.18571428571428	184.0
413352060	1441067884	31.21082945712287	122.52018646809553	8.123809523809523	183.93809523809523	184.0
413352060	1441067885	31.21078955504169	122.52018201204977	8.119047619047619	183.6904761904762	184.0
413352060	1441067886	31.21074980281079	122.52017763111463	8.114285714285714	183.44285714285712	184.0
413352060	1441067887	31.210710255908186	122.52017333139287	8.10952380952381	183.19523809523807	184.0
413352060	1441067888	31.21067096981192	122.52016911898708	8.104761904761904	182.94761904761904	184.0
413352060	1441067889	31.21063200000001	122.520165	8.1	182.7	184.0
413352060	1441067890	31.210593384586446	122.5201609762271	8.11111111111111	183.0	184.0
413352060	1441067891	31.21055509222926	122.52015703223535	8.122222222222222	183.3	184.0
413352060	1441067892	31.2105170742224	122.52015314828462	8.133333333333333	183.6	184.0
413352060	1441067893	31.21047928185983	122.52014930463484	8.144444444444444	183.9	184.0
413352060	1441067894	31.21044166643552	122.52014548154598	8.155555555555555	184.2	184.0
413352060	1441067895	31.21040417924343	122.52014165927801	8.166666666666666	184.5	184.0
413352060	1441067896	31.210366771577505	122.52013781809097	8.177777777777777	184.8	184.0
413352060	1441067897	31.21032939473171	122.52013393824494	8.188888888888888	185.10000000000002	184.0
413352060	1441067898	31.210291999999995	122.52013	8.2	185.4	184.0
[truncated: 6,952 more rows]
