# Supplementary material for: Maritime traffic congestion identification and ship trajectory prediction using temporal graph convolutional networks
Source: PLoS One. 2026 Mar 9;21(3):e0342781. doi: 10.1371/journal.pone.0342781 (PMC12970927; doi:10.1371/journal.pone.0342781)
Supplement: S1 File — (ZIP) [file pone.0342781.s001.zip › data/interpolation/shipid_413352720_processed.csv]

shipid	lasttime	lat	lon	sog	cog	hdg
413352720	1441065609	31.030556999999998	122.54236199999998	8.0	357.9	341.0
413352720	1441065610	31.030569079071313	122.5423613351761	8.01	358.28000000000003	341.1
413352720	1441065611	31.030586173172768	122.54236097503349	8.02	358.65999999999997	341.2
413352720	1441065612	31.030607895078802	122.5423609023853	8.03	359.03999999999996	341.3
413352720	1441065613	31.03063385756383	122.54236110004463	8.04	359.41999999999996	341.4
413352720	1441065614	31.030663673402263	122.54236155082471	8.05	359.8	341.50000000000006
413352720	1441065615	31.030696955368516	122.54236223753874	8.06	0.18000000000000682	341.6
413352720	1441065616	31.030733316236986	122.54236314300005	8.07	0.5599999999999454	341.70000000000005
413352720	1441065617	31.03077236878212	122.54236425002185	8.08	0.9399999999999977	341.8
413352720	1441065618	31.030813725778323	122.54236554141742	8.09	1.3199999999999932	341.9
413352720	1441065619	31.030857	122.54236700000001	8.1	1.6999999999999886	342.0
413352720	1441065620	31.03090180422162	122.54236860858283	8.1	1.6000000000000227	342.09999999999997
413352720	1441065621	31.03094775121761	122.54237034997912	8.1	1.5	342.2
413352720	1441065622	31.030994453762418	122.54237220700197	8.1	1.400000000000034	342.29999999999995
413352720	1441065623	31.031041524630538	122.54237416246453	8.1	1.3000000000000114	342.4
413352720	1441065624	31.031088576596442	122.54237619917981	8.1	1.2000000000000455	342.49999999999994
413352720	1441065625	31.031135222434585	122.5423782999608	8.1	1.099999999999966	342.6
413352720	1441065626	31.03118107491951	122.54238044762049	8.1	1.0	342.7
413352720	1441065627	31.031225746825694	122.54238262497174	8.1	0.8999999999999773	342.8
413352720	1441065628	31.03126885092769	122.54238481482732	8.1	0.8000000000000114	342.9
413352720	1441065629	31.031309999999994	122.542387	8.1	0.6999999999999886	343.0
413352720	1441065630	31.031348926380407	122.54238916644883	8.10909090909091	0.9090909090909349	343.0
413352720	1441065631	31.031385840659535	122.54239131271797	8.118181818181817	1.1181818181818244	343.0
413352720	1441065632	31.0314210729913	122.54239344049795	8.127272727272727	1.3272727272727138	343.0
413352720	1441065633	31.031454953529508	122.54239555147934	8.136363636363637	1.5363636363636601	343.0
413352720	1441065634	31.03148781242802	122.5423976473527	8.145454545454545	1.7454545454545496	343.0
413352720	1441065635	31.031519979840667	122.54239972980864	8.154545454545454	1.954545454545439	343.0
413352720	1441065636	31.031551785921298	122.54240180053779	8.163636363636362	2.1636363636363853	343.0
413352720	1441065637	31.031583560823723	122.54240386123082	8.172727272727272	2.372727272727275	343.0
413352720	1441065638	31.031615634701783	122.54240591357838	8.181818181818182	2.581818181818221	343.0
413352720	1441065639	31.031648337709278	122.5424079592712	8.19090909090909	2.7909090909091105	343.0
413352720	1441065640	31.031682	122.54241	8.2	3.0	343.0
413352720	1441065641	31.031716867710458	122.54241203394932	8.19	2.840000000000032	343.09999999999997
413352720	1441065642	31.031752850907818	122.5424140452788	8.18	2.6800000000000637	343.2
413352720	1441065643	31.03178977564195	122.54241601464184	8.17	2.519999999999982	343.3
413352720	1441065644	31.031827467962714	122.54241792269184	8.16	2.3600000000000136	343.40000000000003
413352720	1441065645	31.03186575391999	122.54241975008208	8.149999999999999	2.1999999999999886	343.5
413352720	1441065646	31.031904459563677	122.54242147746585	8.139999999999999	2.0400000000000205	343.6
413352720	1441065647	31.031943410943615	122.54242308549637	8.129999999999999	1.8800000000000523	343.7
413352720	1441065648	31.031982434109725	122.5424245548268	8.12	1.7199999999999704	343.8
413352720	1441065649	31.032021355111887	122.5424258661103	8.11	1.5600000000000023	343.90000000000003
413352720	1441065650	31.032059999999994	122.54242700000002	8.1	1.400000000000034	344.0
413352720	1441065651	31.032098242978268	122.54242794229877	8.1	1.3374999999999773	344.12500000000006
413352720	1441065652	31.032136150868226	122.54242869940857	8.1	1.2749999999999773	344.25
413352720	1441065653	31.032173838645715	122.54242928288114	8.1	1.2124999999999773	344.37500000000006
413352720	1441065654	31.032211421286558	122.54242970426836	8.1	1.1499999999999773	344.50000000000006
413352720	1441065655	31.03224901376657	122.542429975122	8.1	1.087500000000034	344.625
413352720	1441065656	31.03228673106161	122.54243010699393	8.1	1.025000000000034	344.75000000000006
413352720	1441065657	31.032324688147476	122.54243011143598	8.1	0.9624999999999773	344.875
413352720	1441065658	31.032363000000004	122.54243	8.1	0.8999999999999773	345.0
413352720	1441065659	31.03240174093224	122.54242978317934	8.1	0.7833333333333599	345.0
413352720	1441065660	31.032440822606294	122.54242946723318	8.1	0.6666666666666856	345.0
413352720	1441065661	31.032480116021457	122.54242905736199	8.1	0.5500000000000114	345.0
413352720	1441065662	31.032519492177105	122.54242855876643	8.1	0.43333333333339397	345.0
413352720	1441065663	31.032558822072552	122.54242797664712	8.1	0.3166666666666629	345.0
413352720	1441065664	31.032597976707134	122.54242731620461	8.1	0.20000000000004547	345.0
413352720	1441065665	31.032636827080193	122.54242658263959	8.1	0.08333333333337123	345.0
413352720	1441065666	31.032675244191097	122.54242578115269	8.1	359.9666666666667	345.0
413352720	1441065667	31.03271309903917	122.54242491694461	8.1	359.8500000000001	345.0
413352720	1441065668	31.03275026262376	122.54242399521597	8.1	359.7333333333334	345.0
413352720	1441065669	31.032786605944256	122.54242302116754	8.1	359.61666666666673	345.0
413352720	1441065670	31.032822	122.542422	8.1	359.50000000000006	345.0
413352720	1441065671	31.032856375400105	122.54242093753514	8.1	359.70000000000005	345.0
413352720	1441065672	31.032889901192767	122.54241984207898	8.1	359.90000000000003	345.0
413352720	1441065673	31.032922806035938	122.54241872255855	8.1	0.10000000000007958	345.0
413352720	1441065674	31.032955318587558	122.54241758790087	8.1	0.3000000000000682	345.0
413352720	1441065675	31.03298766750555	122.54241644703299	8.1	0.5000000000000568	345.0
413352720	1441065676	31.033020081447866	122.54241530888193	8.1	0.7000000000000455	345.0
413352720	1441065677	31.033052789072435	122.54241418237473	8.1	0.900000000000091	345.0
413352720	1441065678	31.03308601903717	122.54241307643841	8.1	1.1000000000000796	345.0
413352720	1441065679	31.033120000000007	122.54241200000001	8.1	1.3000000000000682	345.0
413352720	1441065680	31.033154910512586	122.54241096047281	8.09047619047619	1.2571428571429237	345.04761904761904
413352720	1441065681	31.033190728701626	122.5424099592152	8.08095238095238	1.2142857142857792	345.09523809523813
413352720	1441065682	31.033227382587526	122.54240899607191	8.071428571428571	1.1714285714286348	345.14285714285717
413352720	1441065683	31.033264800190725	122.54240807088759	8.061904761904762	1.1285714285714903	345.1904761904762
413352720	1441065684	31.033302909531677	122.5424071835069	8.052380952380952	1.0857142857143458	345.23809523809524
413352720	1441065685	31.033341638630795	122.5424063337746	8.042857142857143	1.0428571428572013	345.28571428571433
413352720	1441065686	31.033380915508516	122.54240552153533	8.033333333333333	1.0000000000000568	345.33333333333337
413352720	1441065687	31.033420668185293	122.54240474663384	8.023809523809524	0.9571428571429124	345.38095238095235
413352720	1441065688	31.033460824681573	122.54240400891484	8.014285714285714	0.9142857142857679	345.42857142857144
413352720	1441065689	31.033501313017798	122.54240330822302	8.004761904761905	0.8714285714286234	345.4761904761905
413352720	1441065690	31.033542061214362	122.5424026444031	7.995238095238095	0.8285714285714789	345.5238095238095
413352720	1441065691	31.033582997291774	122.54240201729985	7.985714285714286	0.7857142857143344	345.57142857142856
413352720	1441065692	31.033624049270458	122.5424014267579	7.976190476190476	0.7428571428571331	345.61904761904765
413352720	1441065693	31.033665145170865	122.54240087262211	7.966666666666667	0.7000000000000455	345.6666666666667
413352720	1441065694	31.03370621301344	122.54240035473713	7.957142857142857	0.657142857142901	345.7142857142857
413352720	1441065695	31.03374718081863	122.54239987294768	7.947619047619048	0.6142857142857565	345.7619047619048
413352720	1441065696	31.033787976606913	122.54239942709857	7.938095238095238	0.571428571428612	345.8095238095238
413352720	1441065697	31.03382852839873	122.5423990170345	7.928571428571429	0.5285714285714107	345.85714285714283
413352720	1441065698	31.033868764214542	122.5423986426002	7.919047619047619	0.48571428571432307	345.90476190476187
413352720	1441065699	31.033908612074804	122.54239830364045	7.90952380952381	0.4428571428571786	345.95238095238096
413352720	1441065700	31.03394799999999	122.542398	7.9	0.4000000000000341	346.0
413352720	1441065701	31.03398687826324	122.54239773165156	7.91	0.22000000000002728	346.1
413352720	1441065702	31.03402528614837	122.54239749907991	7.92	0.040000000000020464	346.2
413352720	1441065703	31.034063285191937	122.54239730289781	7.930000000000001	359.86000000000007	346.3
413352720	1441065704	31.03410093693044	122.54239714371793	7.94	359.68000000000006	346.4
413352720	1441065705	31.03413830290039	122.5423970221531	7.95	359.50000000000006	346.5
413352720	1441065706	31.03417544463831	122.54239693881603	7.96	359.3200000000001	346.6
413352720	1441065707	31.03421242368074	122.54239689431942	7.97	359.1400000000001	346.7
413352720	1441065708	31.034249301564145	122.54239688927606	7.98	358.9600000000001	346.8
413352720	1441065709	31.034286139825056	122.54239692429867	7.99	358.78000000000014	346.9
413352720	1441065710	31.034322999999997	122.542397	8.0	358.60000000000014	347.0
413352720	1441065711	31.03435993228041	122.54239711686363	8.0	358.59000000000015	347.0
413352720	1441065712	31.03439694147754	122.54239727485657	8.0	358.58000000000015	347.0
413352720	1441065713	31.034434021057578	122.54239747381669	8.0	358.57000000000016	347.0
413352720	1441065714	31.034471164486742	122.54239771358189	8.0	358.5600000000001	347.0
413352720	1441065715	31.034508365231208	122.54239799399	8.0	358.5500000000001	347.0
413352720	1441065716	31.034545616757175	122.54239831487894	8.0	358.5400000000001	347.0
413352720	1441065717	31.034582912530848	122.54239867608652	8.0	358.5300000000001	347.0
413352720	1441065718	31.034620246018406	122.54239907745065	8.0	358.5200000000001	347.0
413352720	1441065719	31.03465761068606	122.54239951880919	8.0	358.5100000000001	347.0
413352720	1441065720	31.034695	122.54240000000001	8.0	358.5000000000001	347.0
413352720	1441065721	31.034732408615174	122.54240052089395	8.0	358.9500000000001	347.0
413352720	1441065722	31.034769835941542	122.54240108149384	8.0	359.4000000000001	347.0
413352720	1441065723	31.034807282577784	122.54240168183544	8.0	359.85000000000014	347.0
413352720	1441065724	31.034844749122644	122.54240232195451	8.0	0.3000000000000682	347.0
413352720	1441065725	31.034882236174813	122.54240300188688	8.0	0.7500000000001137	347.0
413352720	1441065726	31.034919744333006	122.54240372166826	8.0	1.2000000000001023	347.0
413352720	1441065727	31.03495727419591	122.54240448133451	8.0	1.650000000000091	347.0
413352720	1441065728	31.034994826362237	122.54240528092136	8.0	2.1000000000001364	347.0
413352720	1441065729	31.035032401430698	122.54240612046459	8.0	2.550000000000068	347.0
413352720	1441065730	31.03507	122.54240699999998	8.0	3.0000000000001137	347.0
413352720	1441065731	31.035107622155717	122.54240791892781	8.0	2.946666666666772	347.09999999999997
413352720	1441065732	31.035145265930876	122.54240887410609	8.0	2.893333333333487	347.2
413352720	1441065733	31.035182928845433	122.54240986175733	8.0	2.8400000000001455	347.29999999999995
413352720	1441065734	31.035220608419287	122.54241087810408	8.0	2.786666666666804	347.40000000000003
413352720	1441065735	31.035258302172338	122.54241191936877	8.0	2.7333333333334053	347.5
413352720	1441065736	31.035296007624517	122.54241298177391	8.0	2.6800000000001205	347.6
413352720	1441065737	31.035333722295732	122.54241406154202	8.0	2.626666666666779	347.7
413352720	1441065738	31.035371443705927	122.54241515489552	8.0	2.573333333333437	347.8
413352720	1441065739	31.03540916937498	122.5424162580569	8.0	2.5200000000000955	347.9
413352720	1441065740	31.035446896822855	122.54241736724865	8.0	2.4666666666668107	348.0
413352720	1441065741	31.03548462356942	122.54241847869321	8.0	2.413333333333469	348.09999999999997
413352720	1441065742	31.035522347134606	122.54241958861303	8.0	2.3600000000001273	348.20000000000005
413352720	1441065743	31.035560065038347	122.54242069323055	8.0	2.3066666666667857	348.3
413352720	1441065744	31.035597774800546	122.54242178876824	8.0	2.253333333333444	348.40000000000003
413352720	1441065745	31.035635473941134	122.54242287144852	8.0	2.2000000000001023	348.5
413352720	1441065746	31.035673159980018	122.54242393749378	8.0	2.1466666666667606	348.6
413352720	1441065747	31.035710830437125	122.54242498312651	8.0	2.093333333333476	348.7
413352720	1441065748	31.035748482832357	122.54242600456907	8.0	2.040000000000134	348.79999999999995
413352720	1441065749	31.035786114685642	122.5424269980439	8.0	1.9866666666667925	348.90000000000003
413352720	1441065750	31.035823723516913	122.5424279597734	8.0	1.9333333333334508	349.0
413352720	1441065751	31.035861306846066	122.54242888597996	8.0	1.8800000000001091	349.1
413352720	1441065752	31.035898862193026	122.54242977288601	8.0	1.8266666666667675	349.2
413352720	1441065753	31.035936387077705	122.54243061671389	8.0	1.7733333333334258	349.3
413352720	1441065754	31.035973879020034	122.54243141368597	8.0	1.7200000000000841	349.4
413352720	1441065755	31.036011335539925	122.54243216002469	8.0	1.6666666666667993	349.5
413352720	1441065756	31.036048754157314	122.54243285195237	8.0	1.6133333333334576	349.59999999999997
413352720	1441065757	31.036086132392075	122.54243348569138	8.0	1.560000000000116	349.70000000000005
413352720	1441065758	31.03612346776418	122.54243405746409	8.0	1.5066666666667743	349.8
413352720	1441065759	31.036160757793517	122.54243456349286	8.0	1.4533333333334895	349.90000000000003
413352720	1441065760	31.036198000000002	122.542435	8.0	1.400000000000091	350.0
413352720	1441065761	31.036235194280806	122.54243536316876	8.0	1.275000000000091	350.05
413352720	1441065762	31.036272350042122	122.54243564902586	8.0	1.1500000000001478	350.1
413352720	1441065763	31.03630947906734	122.54243585355891	8.0	1.025000000000091	350.15
413352720	1441065764	31.036346593139875	122.54243597275553	8.0	0.900000000000091	350.2
413352720	1441065765	31.03638370404314	122.54243600260327	8.0	0.7750000000001478	350.25
413352720	1441065766	31.036420823560547	122.54243593908976	8.0	0.650000000000091	350.3
413352720	1441065767	31.036457963475534	122.54243577820257	8.0	0.525000000000091	350.34999999999997
413352720	1441065768	31.036495135571485	122.54243551592924	8.0	0.40000000000009095	350.4
413352720	1441065769	31.036532351631827	122.54243514825741	8.0	0.27500000000009095	350.45
413352720	1441065770	31.03656962343995	122.54243467117456	8.0	0.15000000000009095	350.5
413352720	1441065771	31.036606962779274	122.54243408066827	8.0	0.02500000000009095	350.55
413352720	1441065772	31.036644381433234	122.54243337272614	8.0	359.9000000000001	350.6
413352720	1441065773	31.036681891185214	122.54243254333562	8.0	359.7750000000001	350.65000000000003
413352720	1441065774	31.036719503818638	122.54243158848429	8.0	359.6500000000001	350.70000000000005
413352720	1441065775	31.036757231116894	122.5424305041597	8.0	359.52500000000003	350.75
413352720	1441065776	31.036795084863396	122.5424292863493	8.0	359.4000000000001	350.8
413352720	1441065777	31.036833076841564	122.54242793104066	8.0	359.2750000000001	350.85
413352720	1441065778	31.036871218834772	122.54242643422121	8.0	359.15000000000003	350.9
413352720	1441065779	31.036909522626456	122.5424247918785	8.0	359.0250000000001	350.95
413352720	1441065780	31.036948000000002	122.542423	8.0	358.9000000000001	351.0
413352720	1441065781	31.036986642825735	122.54242106159914	8.0	358.89000000000004	351.0
413352720	1441065782	31.037025363321593	122.54241900779336	8.0	358.88000000000005	351.0
413352720	1441065783	31.03706405379247	122.54241687672611	8.0	358.87000000000006	351.0
413352720	1441065784	31.037102606543247	122.5424147065409	8.0	358.86000000000007	351.0
413352720	1441065785	31.037140913878826	122.54241253538137	8.0	358.85000000000014	351.0
413352720	1441065786	31.037178868104082	122.5424104013912	8.0	358.84000000000015	351.0
413352720	1441065787	31.03721636152391	122.5424083427141	8.0	358.8300000000001	351.0
413352720	1441065788	31.037253286443235	122.54240639749395	8.0	358.8200000000001	351.0
413352720	1441065789	31.037289535166966	122.54240460387459	8.0	358.8100000000001	351.0
413352720	1441065790	31.037325000000006	122.542403	8.0	358.8000000000001	351.0
413352720	1441065791	31.037359619696208	122.5424016124951	8.011111111111111	358.7111111111112	351.1111111111111
413352720	1441065792	31.037393518805178	122.54240042190868	8.022222222222222	358.6222222222224	351.22222222222223
413352720	1441065793	31.037426868325404	122.54239939727027	8.033333333333333	358.5333333333334	351.3333333333333
413352720	1441065794	31.037459839255437	122.54239850760948	8.044444444444444	358.44444444444457	351.44444444444446
413352720	1441065795	31.037492602593765	122.54239772195577	8.055555555555555	358.35555555555567	351.55555555555554
413352720	1441065796	31.037525329338894	122.54239700933861	8.066666666666666	358.2666666666668	351.6666666666667
413352720	1441065797	31.03755819048932	122.54239633878736	8.077777777777778	358.17777777777786	351.77777777777777
413352720	1441065798	31.03759135704352	122.5423956793314	8.088888888888889	358.088888888889	351.88888888888886
413352720	1441065799	31.037625000000002	122.54239499999998	8.1	358.0000000000001	352.0
413352720	1441065800	31.03765925634523	122.54239427566765	8.1	358.0689655172415	352.03448275862064
413352720	1441065801	31.037694127017627	122.54239350458981	8.1	358.13793103448285	352.0689655172414
413352720	1441065802	31.037729578943633	122.54239269086729	8.1	358.20689655172424	352.10344827586204
413352720	1441065803	31.03776557904965	122.54239183860079	8.1	358.27586206896564	352.1379310344828
413352720	1441065804	31.0378020942621	122.54239095189108	8.1	358.344827586207	352.17241379310343
413352720	1441065805	31.037839091507415	122.54239003483893	8.1	358.41379310344837	352.2068965517241
413352720	1441065806	31.037876537712	122.5423890915451	8.1	358.48275862068976	352.2413793103448
413352720	1441065807	31.037914399802286	122.54238812611038	8.1	358.55172413793116	352.2758620689655
413352720	1441065808	31.037952644704703	122.54238714263552	8.1	358.6206896551725	352.31034482758616
413352720	1441065809	31.03799123934566	122.54238614522136	8.1	358.6896551724139	352.3448275862069
413352720	1441065810	31.038030150651604	122.54238513796868	8.1	358.7586206896553	352.37931034482756
413352720	1441065811	31.038069345548934	122.54238412497827	8.1	358.8275862068966	352.4137931034483
413352720	1441065812	31.038108790964113	122.54238311035097	8.1	358.896551724138	352.44827586206895
413352720	1441065813	31.038148453823535	122.54238209818763	8.1	358.9655172413794	352.48275862068965
413352720	1441065814	31.03818830105364	122.54238109258904	8.1	359.0344827586208	352.51724137931035
413352720	1441065815	31.03822829958088	122.54238009765609	8.1	359.10344827586215	352.55172413793105
413352720	1441065816	31.03826841633163	122.54237911748959	8.1	359.17241379310354	352.5862068965517
413352720	1441065817	31.038308618232396	122.54237815619045	8.1	359.24137931034494	352.62068965517244
413352720	1441065818	31.038348872209564	122.54237721785952	8.1	359.31034482758633	352.6551724137931
413352720	1441065819	31.03838914518958	122.54237630659767	8.1	359.37931034482773	352.68965517241384
413352720	1441065820	31.03842940409888	122.5423754265058	8.1	359.44827586206907	352.7241379310345
413352720	1441065821	31.038469615863892	122.54237458168484	8.1	359.51724137931046	352.7586206896552
413352720	1441065822	31.038509747411062	122.54237377623565	8.1	359.58620689655186	352.7931034482759
413352720	1441065823	31.038549765666826	122.54237301425914	8.1	359.65517241379325	352.82758620689657
413352720	1441065824	31.03858963755763	122.54237229985631	8.1	359.7241379310346	352.8620689655172
413352720	1441065825	31.038629330009915	122.54237163712803	8.1	359.793103448276	352.89655172413796
413352720	1441065826	31.038668809950103	122.54237103017525	8.1	359.8620689655174	352.9310344827586
413352720	1441065827	31.038708044304652	122.54237048309892	8.1	359.9310344827587	352.96551724137936
413352720	1441065828	31.038747000000004	122.54237000000002	8.1	1.1368683772161603e-13	353.0
413352720	1441065829	31.03878565108404	122.54236958342521	8.1	359.6916666666667	353.08333333333337
413352720	1441065830	31.038824000090393	122.54236922970405	8.1	359.38333333333344	353.16666666666674
413352720	1441065831	31.038862056674176	122.54236893361184	8.1	359.07500000000016	353.25
413352720	1441065832	31.03889983049043	122.54236868992385	8.1	358.76666666666677	353.33333333333337
413352720	1441065833	31.03893733119427	122.54236849341528	8.1	358.4583333333334	353.4166666666667
413352720	1441065834	31.038974568440754	122.54236833886145	8.1	358.1500000000001	353.5
413352720	1441065835	31.039011551884993	122.54236822103755	8.1	357.8416666666668	353.5833333333333
413352720	1441065836	31.03904829118203	122.54236813471884	8.1	357.5333333333335	353.6666666666667
413352720	1441065837	31.039084795986984	122.5423680746805	8.1	357.2250000000001	353.75000000000006
413352720	1441065838	31.03912107595491	122.54236803569779	8.1	356.9166666666668	353.83333333333337
413352720	1441065839	31.039157140740876	122.5423680125459	8.1	356.60833333333346	353.9166666666667
413352720	1441065840	31.039192999999997	122.54236800000001	8.1	356.3000000000001	354.0
413352720	1441065841	31.039228683974585	122.5423679925269	8.09	356.95000000000016	354.1
413352720	1441065842	31.039264305256108	122.54236798335972	8.08	357.6000000000001	354.2
413352720	1441065843	31.039299997023225	122.54236796542324	8.07	358.2500000000001	354.3
413352720	1441065844	31.039335892454655	122.54236793164208	8.06	358.9000000000001	354.4
413352720	1441065845	31.039372124729077	122.54236787494101	8.05	359.55000000000007	354.50000000000006
413352720	1441065846	31.039408827025177	122.54236778824469	8.04	0.20000000000010232	354.6
413352720	1441065847	31.039446132521647	122.54236766447778	8.03	0.8500000000000796	354.70000000000005
413352720	1441065848	31.03948417439716	122.54236749656492	8.02	1.5000000000001137	354.8
413352720	1441065849	31.039523085830385	122.54236727743081	8.01	2.150000000000091	354.90000000000003
413352720	1441065850	31.039562999999994	122.54236700000001	8.0	2.800000000000068	355.0
413352720	1441065851	31.03960397144936	122.54236666033522	8.0	2.1777777777778624	355.0
413352720	1441065852	31.039645740180553	122.54236626705143	8.0	1.5555555555556566	355.0
413352720	1441065853	31.039687967560337	122.5423658319018	8.0	0.9333333333334508	355.0
413352720	1441065854	31.039730314955506	122.54236536663946	8.0	0.31111111111118817	355.0
413352720	1441065855	31.03977244373284	122.5423648830176	8.0	359.688888888889	355.0
413352720	1441065856	31.03981401525915	122.54236439278947	8.0	359.0666666666668	355.0
413352720	1441065857	31.039854690901223	122.54236390770826	8.0	358.44444444444457	355.0
413352720	1441065858	31.039894132025903	122.54236343952734	8.0	357.8222222222223	355.0
413352720	1441065859	31.039932000000007	122.542363	8.0	357.2000000000001	355.0
413352720	1441065860	31.039968068473588	122.54236259776165	8.011111111111111	357.2444444444446	355.0
413352720	1441065861	31.040002560229706	122.5423622289761	8.022222222222222	357.288888888889	355.0
413352720	1441065862	31.040035810334643	122.54236188668914	8.033333333333333	357.3333333333335	355.0
413352720	1441065863	31.04006815385467	122.54236156394653	8.044444444444444	357.3777777777779	355.0
413352720	1441065864	31.040099925856033	122.54236125379403	8.055555555555555	357.42222222222233	355.0
413352720	1441065865	31.040131461405014	122.54236094927744	8.066666666666666	357.4666666666668	355.0
413352720	1441065866	31.040163095567838	122.54236064344242	8.077777777777778	357.5111111111113	355.0
413352720	1441065867	31.040195163410754	122.54236032933471	8.088888888888889	357.55555555555566	355.0
413352720	1441065868	31.040227999999995	122.54236	8.1	357.60000000000014	355.0
413352720	1441065869	31.040261864032942	122.54235965002974	8.091666666666667	357.85000000000014	355.0
413352720	1441065870	31.040296708731507	122.5423592801984	8.083333333333332	358.10000000000014	355.0
413352720	1441065871	31.040332410948725	122.54235889282636	8.075	358.35000000000014	355.0
413352720	1441065872	31.040368847537685	122.54235849023388	8.066666666666666	358.60000000000014	355.0
413352720	1441065873	31.04040589535144	122.54235807474133	8.058333333333334	358.85000000000014	355.0
413352720	1441065874	31.04044343124307	122.54235764866903	8.05	359.10000000000014	355.0
413352720	1441065875	31.04048133206561	122.54235721433731	8.041666666666666	359.35000000000014	355.0
413352720	1441065876	31.04051947467217	122.54235677406652	8.033333333333333	359.60000000000014	355.0
413352720	1441065877	31.040557735915804	122.54235633017703	8.025	359.85000000000014	355.0
413352720	1441065878	31.0405959926496	122.54235588498919	8.016666666666666	0.10000000000007958	355.0
413352720	1441065879	31.040634121726637	122.54235544082339	8.008333333333333	0.3500000000001364	355.0
413352720	1441065880	31.040671999999994	122.54235500000001	8.0	0.6000000000001364	355.0
413352720	1441065881	31.040709535143804	122.54235456118282	8.0125	0.4500000000001023	355.125
413352720	1441065882	31.040746758116377	122.54235410840919	8.025	0.3000000000000682	355.25
413352720	1441065883	31.04078373069709	122.5423536220598	8.0375	0.15000000000009095	355.375
413352720	1441065884	31.04082051466528	122.54235308251542	8.05	1.1368683772161603e-13	355.5
413352720	1441065885	31.040857171800322	122.54235247015662	8.0625	359.85000000000014	355.625
413352720	1441065886	31.040893763881538	122.54235176536407	8.075	359.7000000000001	355.75
413352720	1441065887	31.04093035268832	122.54235094851835	8.0875	359.55000000000007	355.875
413352720	1441065888	31.040967	122.54234999999998	8.1	359.4000000000001	356.0
413352720	1441065889	31.041003752075746	122.54234890527877	8.083333333333332	359.1083333333334	356.0833333333333
413352720	1441065890	31.041040593094245	122.54234767018124	8.066666666666666	358.8166666666668	356.16666666666663
413352720	1441065891	31.04107749171398	122.54234630562327	8.05	358.5250000000001	356.25
413352720	1441065892	31.041114416593448	122.54234482252065	8.033333333333333	358.2333333333334	356.3333333333333
413352720	1441065893	31.041151336391163	122.54234323178925	8.016666666666666	357.9416666666668	356.4166666666667
413352720	1441065894	31.041188219765605	122.54234154434496	8.0	357.6500000000001	356.5
413352720	1441065895	31.041225035375287	122.54233977110367	7.983333333333333	357.35833333333346	356.5833333333333
413352720	1441065896	31.041261751878707	122.54233792298129	7.966666666666667	357.0666666666668	356.66666666666663
413352720	1441065897	31.041298337934382	122.54233601089376	7.95	356.7750000000001	356.75
413352720	1441065898	31.041334762200812	122.54233404575707	7.933333333333334	356.4833333333334	356.8333333333333
413352720	1441065899	31.04137099333652	122.54233203848715	7.916666666666667	356.1916666666668	356.91666666666663
413352720	1441065900	31.041407	122.54233	7.9	355.9000000000001	357.0
413352720	1441065901	31.041442778024226	122.54232794091196	7.91	356.3300000000001	357.0
413352720	1441065902	31.041478431940053	122.54232587064052	7.92	356.7600000000001	357.0
413352720	1441065903	31.041514093452786	122.54232379830343	7.930000000000001	357.1900000000001	357.0
413352720	1441065904	31.0415498942677	122.54232173301853	7.94	357.6200000000001	357.0
413352720	1441065905	31.041585966090118	122.54231968390353	7.95	358.05000000000007	357.0
413352720	1441065906	31.041622440625336	122.54231766007625	7.96	358.4800000000001	357.0
413352720	1441065907	31.041659449578635	122.54231567065449	7.97	358.91000000000014	357.0
413352720	1441065908	31.041697124655336	122.542313724756	7.98	359.3400000000001	357.0
413352720	1441065909	31.041735597560685	122.54231183149855	7.99	359.77000000000004	357.0
413352720	1441065910	31.041774999999998	122.54231000000001	8.0	0.20000000000010232	357.0
413352720	1441065911	31.041815404443497	122.5423082396523	7.988888888888889	0.2444444444445253	357.0
413352720	1441065912	31.041856646421195	122.54230656094427	7.977777777777778	0.28888888888894826	357.0
413352720	1441065913	31.041898502228033	122.54230497463897	7.966666666666667	0.3333333333334281	357.0
413352720	1441065914	31.041940748159004	122.54230349149944	7.955555555555556	0.3777777777779079	357.0
413352720	1441065915	31.041983160509076	122.54230212228887	7.944444444444445	0.42222222222233086	357.0
413352720	1441065916	31.04202551557322	122.54230087777042	7.933333333333334	0.4666666666667538	357.0
413352720	1441065917	31.042067589646432	122.54229976870728	7.9222222222222225	0.5111111111112336	357.0
413352720	1441065918	31.042109159023678	122.54229880586273	7.911111111111111	0.5555555555556566	357.0
413352720	1441065919	31.042150000000007	122.54229800000002	7.9	0.6000000000001364	357.0
413352720	1441065920	31.042189937113715	122.54229735881566	7.904761904761905	0.6238095238096548	357.0952380952381
413352720	1441065921	31.042228987876605	122.5422968777391	7.90952380952381	0.6476190476191732	357.19047619047615
413352720	1441065922	31.042267218043783	122.54229654913303	7.914285714285715	0.6714285714286916	357.2857142857143
413352720	1441065923	31.042304693370344	122.54229636536007	7.919047619047619	0.6952380952381532	357.38095238095235
413352720	1441065924	31.04234147961141	122.54229631878286	7.923809523809524	0.7190476190477284	357.4761904761905
413352720	1441065925	31.04237764252207	122.54229640176393	7.928571428571429	0.7428571428572468	357.57142857142856
413352720	1441065926	31.042413247857446	122.54229660666596	7.933333333333334	0.7666666666667652	357.66666666666663
413352720	1441065927	31.04244836137263	122.5422969258514	7.938095238095238	0.7904761904762836	357.76190476190476
413352720	1441065928	31.042483048822717	122.54229735168289	7.942857142857143	0.8142857142858588	357.8571428571429
413352720	1441065929	31.042517375962795	122.54229787652294	7.947619047619048	0.8380952380953204	357.95238095238096
413352720	1441065930	31.042551408547986	122.54229849273403	7.9523809523809526	0.8619047619048956	358.04761904761904
413352720	1441065931	31.042585212333368	122.54229919267871	7.957142857142857	0.8857142857143572	358.1428571428571
413352720	1441065932	31.042618853074018	122.54229996871948	7.961904761904762	0.9095238095238756	358.23809523809524
413352720	1441065933	31.04265239652505	122.54230081321874	7.966666666666667	0.9333333333334508	358.33333333333337
413352720	1441065934	31.04268590844153	122.54230171853908	7.9714285714285715	0.9571428571429124	358.4285714285714
413352720	1441065935	31.042719454578574	122.5423026770429	7.976190476190476	0.9809523809524876	358.5238095238095
413352720	1441065936	31.042753100691247	122.54230368109266	7.980952380952381	1.004761904762006	358.61904761904765
413352720	1441065937	31.042786912534638	122.54230472305082	7.985714285714286	1.0285714285715244	358.7142857142857
413352720	1441065938	31.04282095586385	122.54230579527983	7.9904761904761905	1.0523809523810428	358.80952380952385
413352720	1441065939	31.04285529643393	122.54230689014206	7.995238095238095	1.0761904761905612	358.90476190476187
413352720	1441065940	31.042889999999993	122.542308	8.0	1.1000000000000796	359.0
413352720	1441065941	31.0429251292175	122.54230912014141	8.0	1.2625000000001023	359.0
413352720	1441065942	31.042960734343566	122.5423102575557	8.0	1.4250000000000682	359.0
413352720	1441065943	31.04299686253571	122.54231142215761	8.0	1.587500000000091	359.0
413352720	1441065944	31.043033560951407	122.54231262386193	8.0	1.7500000000001137	359.0
413352720	1441065945	31.04307087674819	122.54231387258349	8.0	1.9125000000000796	359.0
413352720	1441065946	31.04310885708355	122.54231517823712	8.0	2.0750000000001023	359.0
413352720	1441065947	31.043147549114977	122.54231655073765	8.0	2.237500000000125	359.0
413352720	1441065948	31.043186999999996	122.542318	8.0	2.400000000000091	359.0
413352720	1441065949	31.043227217428687	122.54231953079714	8.0	2.2000000000001023	359.0909090909091
413352720	1441065950	31.04326805122151	122.54232112733476	8.0	2.000000000000057	359.1818181818182
413352720	1441065951	31.043309311731534	122.54232276867661	8.0	1.8000000000000682	359.2727272727273
413352720	1441065952	31.04335080931181	122.54232443388639	8.0	1.6000000000000796	359.3636363636364
413352720	1441065953	31.04339235431544	122.54232610202779	8.0	1.400000000000091	359.45454545454544
413352720	1441065954	31.043433757095475	122.54232775216444	8.0	1.2000000000001023	359.54545454545456
413352720	1441065955	31.043474828005007	122.54232936335988	8.0	1.0000000000001137	359.6363636363636
413352720	1441065956	31.043515377397135	122.54233091467769	8.0	0.8000000000001251	359.72727272727275
413352720	1441065957	31.04355521562494	122.54233238518135	8.0	0.6000000000001364	359.8181818181818
413352720	1441065958	31.043594153041525	122.54233375393433	8.0	0.40000000000009095	359.9090909090909
413352720	1441065959	31.043632000000002	122.54233500000001	8.0	0.20000000000010232	0.0
413352720	1441065960	31.04366862687805	122.54233610648274	8.0	0.4454545454546519	0.0
413352720	1441065961	31.04370414415162	122.54233707265068	8.0	0.6909090909091447	0.0
413352720	1441065962	31.043738722321244	122.54233790181289	8.0	0.9363636363637511	0.0
413352720	1441065963	31.043772531887498	122.5423385972785	8.0	1.1818181818183007	0.0
413352720	1441065964	31.04380574335088	122.54233916235663	8.0	1.4272727272728503	0.0
413352720	1441065965	31.043838527211907	122.54233960035639	8.0	1.6727272727273998	0.0
413352720	1441065966	31.043871053971124	122.54233991458695	8.0	1.9181818181818926	0.0
413352720	1441065967	31.04390349412902	122.54234010835742	8.0	2.163636363636499	0.0
413352720	1441065968	31.043936018186127	122.542340184977	8.0	2.4090909090910486	0.0
413352720	1441065969	31.043968796642957	122.5423401477548	8.0	2.6545454545455414	0.0
413352720	1441065970	31.044002	122.54234	8.0	2.900000000000148	0.0
413352720	1441065971	31.044035763660215	122.54233974584277	8.0	2.605555555555668	359.94444444444446
413352720	1441065972	31.04407008263632	122.54233939269733	8.0	2.311111111111245	359.8888888888889
413352720	1441065973	31.044104916843494	122.542338948799	8.0	2.016666666666765	359.83333333333337
413352720	1441065974	31.044140226196927	122.54233842238305	8.0	1.7222222222223422	359.77777777777777
413352720	1441065975	31.044175970611747	122.54233782168477	8.0	1.4277777777779193	359.72222222222223
413352720	1441065976	31.044212110003198	122.54233715493946	8.0	1.1333333333334963	359.6666666666667
413352720	1441065977	31.044248604286388	122.54233643038245	8.0	0.8388888888890165	359.61111111111114
413352720	1441065978	31.044285413376528	122.5423356562491	8.0	0.5444444444445935	359.55555555555554
413352720	1441065979	31.044322497188812	122.54233484077473	8.0	0.2500000000001137	359.50000000000006
413352720	1441065980	31.044359815638384	122.54233399219471	8.0	359.9555555555557	359.4444444444445
413352720	1441065981	31.044397328640446	122.54233311874445	8.0	359.6611111111112	359.3888888888889
413352720	1441065982	31.044434996110176	122.5423322286593	8.0	359.3666666666668	359.33333333333337
413352720	1441065983	31.044472777962767	122.54233133017469	8.0	359.07222222222236	359.2777777777778
413352720	1441065984	31.044510634113394	122.54233043152604	8.0	358.77777777777794	359.2222222222223
413352720	1441065985	31.044548524477236	122.54232954094877	8.0	358.4833333333335	359.1666666666667
413352720	1441065986	31.044586408969494	122.54232866667836	8.0	358.18888888888904	359.11111111111114
413352720	1441065987	31.044624247505343	122.54232781695028	8.0	357.8944444444446	359.0555555555556
413352720	1441065988	31.044661999999995	122.542327	8.0	357.60000000000014	359.00000000000006
413352720	1441065989	31.04469963404927	122.54232622073492	8.0	357.4083333333335	359.0833333333334
413352720	1441065990	31.044737147971567	122.54232547074997	8.0	357.2166666666668	359.16666666666674
413352720	1441065991	31.044774547765936	122.54232473831199	8.0	357.02500000000015	359.25000000000006
413352720	1441065992	31.04481183943141	122.54232401168777	8.0	356.8333333333335	359.33333333333337
413352720	1441065993	31.044849028967025	122.54232327914411	8.0	356.6416666666668	359.41666666666674
413352720	1441065994	31.04488612237184	122.54232252894778	8.0	356.45000000000016	359.50000000000006
413352720	1441065995	31.044923125644896	122.5423217493655	8.0	356.25833333333344	359.58333333333337
413352720	1441065996	31.044960044785217	122.542320928664	8.0	356.0666666666668	359.66666666666674
413352720	1441065997	31.044996885791857	122.54232005511003	8.0	355.8750000000001	359.75000000000006
413352720	1441065998	31.045033654663836	122.54231911697026	8.0	355.68333333333345	359.8333333333334
413352720	1441065999	31.045070357400196	122.54231810251136	8.0	355.4916666666668	359.9166666666667
413352720	1441066000	31.045106999999998	122.54231699999998	8.0	355.3000000000001	5.684341886080802e-14
413352720	1441066001	31.045143600775198	122.54231581019883	8.0	355.7000000000001	5.684341886080802e-14
413352720	1441066002	31.04518022728966	122.5423145838547	8.0	356.10000000000014	5.684341886080802e-14
413352720	1441066003	31.045216959420113	122.54231338421057	8.0	356.5000000000001	5.684341886080802e-14
413352720	1441066004	31.04525387704338	122.54231227450951	8.0	356.9000000000001	5.684341886080802e-14
413352720	1441066005	31.045291060036202	122.54231131799462	8.0	357.3000000000001	5.684341886080802e-14
413352720	1441066006	31.045328588275403	122.54231057790919	8.0	357.7000000000001	5.684341886080802e-14
413352720	1441066007	31.045366541637744	122.5423101174965	8.0	358.10000000000014	5.684341886080802e-14
413352720	1441066008	31.045404999999995	122.54231000000001	8.0	358.5000000000001	5.684341886080802e-14
413352720	1441066009	31.045444017531405	122.54231027031044	8.00909090909091	358.63636363636374	5.684341886080802e-14
413352720	1441066010	31.045483545571052	122.54231089990712	8.018181818181818	358.77272727272737	5.684341886080802e-14
413352720	1441066011	31.045523509750435	122.54231184191653	8.027272727272727	358.909090909091	5.684341886080802e-14
413352720	1441066012	31.045563835701103	122.54231304946505	8.036363636363637	359.0454545454546	5.684341886080802e-14
413352720	1441066013	31.045604449054576	122.54231447567898	8.045454545454545	359.1818181818183	5.684341886080802e-14
413352720	1441066014	31.045645275442375	122.54231607368457	8.054545454545455	359.3181818181819	5.684341886080802e-14
413352720	1441066015	31.04568624049604	122.542317796608	8.063636363636363	359.45454545454555	5.684341886080802e-14
413352720	1441066016	31.045727269847077	122.5423195975753	8.072727272727272	359.5909090909092	5.684341886080802e-14
413352720	1441066017	31.045768289127068	122.54232142971249	8.081818181818182	359.7272727272728	5.684341886080802e-14
413352720	1441066018	31.04580922396752	122.54232324614546	8.09090909090909	359.8636363636365	5.684341886080802e-14
413352720	1441066019	31.045850000000005	122.54232500000002	8.1	1.1368683772161603e-13	5.684341886080802e-14
413352720	1441066020	31.045890552150595	122.54232665293327	8.1	359.96500000000015	0.05000000000006821
413352720	1441066021	31.04593085252363	122.54232820072764	8.1	359.9300000000001	0.10000000000002274
413352720	1441066022	31.045970882517995	122.54232964769685	8.1	359.8950000000001	0.1500000000000341
413352720	1441066023	31.046010623532563	122.54233099815468	8.1	359.8600000000001	0.20000000000004547
413352720	1441066024	31.04605005696621	122.54233225641494	8.1	359.82500000000016	0.25000000000005684
413352720	1441066025	31.046089164217836	122.54233342679139	8.1	359.79000000000013	0.30000000000001137
413352720	1441066026	31.046127926686292	122.54233451359778	8.1	359.7550000000001	0.35000000000002274
413352720	1441066027	31.046166325770464	122.54233552114799	8.1	359.72000000000014	0.4000000000000341
413352720	1441066028	31.046204342869263	122.54233645375578	8.1	359.6850000000002	0.4500000000000455
413352720	1441066029	31.046241959381547	122.54233731573498	8.1	359.65000000000015	0.5000000000000568
413352720	1441066030	31.04627915670618	122.5423381113994	8.1	359.6150000000001	0.5500000000000682
413352720	1441066031	31.046315916242087	122.54233884506289	8.1	359.58000000000015	0.6000000000000796
413352720	1441066032	31.046352219388123	122.54233952103931	8.1	359.54500000000013	0.6500000000000341
413352720	1441066033	31.04638804754315	122.54234014364248	8.1	359.5100000000001	0.7000000000000455
413352720	1441066034	31.04642338210607	122.54234071718625	8.1	359.4750000000001	0.7500000000000568
413352720	1441066035	31.046458204475773	122.54234124598453	8.1	359.4400000000001	0.8000000000000682
413352720	1441066036	31.04649249605114	122.54234173435115	8.1	359.40500000000014	0.8500000000000227
413352720	1441066037	31.04652623823103	122.54234218660002	8.1	359.3700000000001	0.9000000000000341
413352720	1441066038	31.046559412414368	122.542342607045	8.1	359.3350000000001	0.9500000000000455
413352720	1441066039	31.046592	122.54234300000002	8.1	359.3000000000001	1.0000000000000568
413352720	1441066040	31.046624029269957	122.54234337113512	8.1	359.31111111111125	1.1111111111111427
413352720	1441066041	31.04665571603885	122.54234373154515	8.1	359.32222222222236	1.2222222222222854
413352720	1441066042	31.046687323004413	122.54234409368112	8.1	359.3333333333334	1.3333333333333712
413352720	1441066043	31.04671911286434	122.54234446999402	8.1	359.34444444444455	1.444444444444457
413352720	1441066044	31.046751348316395	122.54234487293493	8.1	359.35555555555567	1.5555555555555998
413352720	1441066045	31.046784292058284	122.54234531495489	8.1	359.3666666666668	1.6666666666666856
413352720	1441066046	31.046818206787716	122.54234580850499	8.1	359.37777777777785	1.7777777777778283
413352720	1441066047	31.046853355202384	122.54234636603633	8.1	359.38888888888897	1.8888888888889142
413352720	1441066048	31.04689	122.542347	8.1	359.4000000000001	2.0
413352720	1441066049	31.0469283084721	122.54234771865549	8.1	359.46363636363645	2.0
413352720	1441066050	31.046968066285615	122.54234851349543	8.1	359.5272727272728	2.0
413352720	1441066051	31.047008963701316	122.54234937182072	8.1	359.5909090909092	2.0
413352720	1441066052	31.047050690979955	122.54235028093231	8.1	359.65454545454554	2.0
413352720	1441066053	31.047092938382328	122.54235122813105	8.1	359.7181818181819	2.0
413352720	1441066054	31.04713539616923	122.54235220071783	8.1	359.78181818181827	2.0
413352720	1441066055	31.047177754601467	122.54235318599345	8.1	359.84545454545463	2.0
413352720	1441066056	31.047219703939838	122.54235417125871	8.1	359.909090909091	2.0
413352720	1441066057	31.047260934445173	122.54235514381439	8.1	359.97272727272735	2.0
413352720	1441066058	31.047301136378284	122.54235609096126	8.1	0.03636363636371698	2.0
413352720	1441066059	31.047339999999988	122.542357	8.1	0.10000000000007958	2.0
413352720	1441066060	31.047377306872082	122.54235786320922	8.1	0.2444444444445253	2.1111111111111427
413352720	1441066061	31.047413203760062	122.5423586927792	8.1	0.38888888888902784	2.2222222222222285
413352720	1441066062	31.047447928730367	122.54235950587811	8.1	0.5333333333334167	2.3333333333333712
413352720	1441066063	31.047481719849387	122.54236031967412	8.1	0.6777777777778624	2.444444444444457
413352720	1441066064	31.047514815183575	122.54236115133548	8.1	0.8222222222223081	2.5555555555555998
413352720	1441066065	31.04754745279933	122.54236201803043	8.1	0.9666666666668107	2.6666666666667425
413352720	1441066066	31.04757987076304	122.5423629369273	8.1	1.1111111111111995	2.7777777777778283
413352720	1441066067	31.04761230714113	122.54236392519437	8.1	1.2555555555556452	2.888888888888971
413352720	1441066068	31.047644999999996	122.542365	8.1	1.400000000000091	3.000000000000057
413352720	1441066069	31.047678146613475	122.54236617424898	8.1	1.3350000000000932	3.000000000000057
413352720	1441066070	31.047711781085233	122.54236744379196	8.1	1.2700000000000955	3.000000000000057
413352720	1441066071	31.04774589672636	122.54236880021591	8.1	1.2050000000000978	3.000000000000057
413352720	1441066072	31.04778048684795	122.54237023510792	8.1	1.1400000000001569	3.000000000000057
413352720	1441066073	31.04781554476114	122.54237174005495	8.1	1.0750000000001023	3.000000000000057
413352720	1441066074	31.047851063777003	122.54237330664402	8.1	1.0100000000001046	3.000000000000057
413352720	1441066075	31.04788703720665	122.54237492646216	8.1	0.9450000000001069	3.000000000000057
413352720	1441066076	31.047923458361193	122.54237659109631	8.1	0.8800000000001091	3.000000000000057
413352720	1441066077	31.04796032055174	122.54237829213344	8.1	0.8150000000001114	3.000000000000057
413352720	1441066078	31.04799761708939	122.54238002116054	8.1	0.7500000000001137	3.000000000000057
413352720	1441066079	31.04803534128524	122.54238176976452	8.1	0.6850000000000591	3.000000000000057
413352720	1441066080	31.048073486450416	122.54238352953234	8.1	0.6200000000001182	3.000000000000057
413352720	1441066081	31.048112045896012	122.5423852920509	8.1	0.5550000000000637	3.000000000000057
413352720	1441066082	31.04815101293314	122.54238704890712	8.1	0.4900000000001228	3.000000000000057
413352720	1441066083	31.04819038087289	122.54238879168788	8.1	0.42500000000012506	3.000000000000057
413352720	1441066084	31.04823014302639	122.54239051198006	8.1	0.3600000000000705	3.000000000000057
413352720	1441066085	31.04827029270475	122.54239220137053	8.1	0.2950000000001296	3.000000000000057
413352720	1441066086	31.04831082321906	122.54239385144612	8.1	0.23000000000007503	3.000000000000057
413352720	1441066087	31.048351727880444	122.54239545379367	8.1	0.16500000000013415	3.000000000000057
413352720	1441066088	31.048393000000004	122.542397	8.1	0.10000000000007958	3.000000000000057
413352720	1441066089	31.048434607094315	122.54239848172946	8.1	0.10000000000007958	3.000000000000057
413352720	1441066090	31.04847641350177	122.54239989095664	8.1	0.10000000000007958	3.000000000000057
413352720	1441066091	31.048518257766254	122.54240121973378	8.1	0.10000000000007958	3.000000000000057
413352720	1441066092	31.04855997843163	122.5424024601129	8.1	0.10000000000007958	3.000000000000057
413352720	1441066093	31.048601414041737	122.5424036041462	8.1	0.10000000000007958	3.000000000000057
413352720	1441066094	31.048642403140505	122.54240464388575	8.1	0.10000000000007958	3.000000000000057
413352720	1441066095	31.048682784271804	122.54240557138365	8.1	0.10000000000007958	3.000000000000057
413352720	1441066096	31.04872239597951	122.54240637869196	8.1	0.10000000000007958	3.000000000000057
413352720	1441066097	31.04876107680751	122.54240705786275	8.1	0.10000000000007958	3.000000000000057
413352720	1441066098	31.048798665299714	122.54240760094808	8.1	0.10000000000007958	3.000000000000057
413352720	1441066099	31.048835	122.542408	8.1	0.10000000000007958	3.000000000000057
413352720	1441066100	31.048869992221274	122.54240824871863	8.1	0.022222222222353594	3.000000000000057
413352720	1441066101	31.04890384435234	122.5424083473964	8.1	359.9444444444445	3.000000000000057
413352720	1441066102	31.04893683155103	122.54240829797385	8.1	359.86666666666673	3.000000000000057
413352720	1441066103	31.048969228975157	122.54240810239143	8.1	359.78888888888895	3.000000000000057
413352720	1441066104	31.0490013117825	122.54240776258973	8.1	359.71111111111117	3.000000000000057
413352720	1441066105	31.049033355130884	122.54240728050924	8.1	359.6333333333334	3.000000000000057
413352720	1441066106	31.049065634178064	122.54240665809043	8.1	359.5555555555556	3.000000000000057
413352720	1441066107	31.049098424081844	122.54240589727387	8.1	359.4777777777778	3.000000000000057
413352720	1441066108	31.049131999999993	122.542405	8.1	359.40000000000003	3.000000000000057
413352720	1441066109	31.04916656856561	122.54240397126028	8.09	359.12000000000006	3.000000000000057
413352720	1441066110	31.04920206231303	122.54240282825005	8.08	358.84000000000003	3.000000000000057
413352720	1441066111	31.04923834525197	122.54240159121564	8.07	358.56000000000006	3.000000000000057
413352720	1441066112	31.049275281392067	122.54240028040346	8.06	358.28000000000003	3.000000000000057
413352720	1441066113	31.04931273474304	122.54239891605995	8.05	358.0	3.000000000000057
413352720	1441066114	31.049350569314537	122.54239751843156	8.04	357.72	3.000000000000057
413352720	1441066115	31.04938864911628	122.5423961077648	8.03	357.44000000000005	3.000000000000057
413352720	1441066116	31.049426838157977	122.54239470430622	8.02	357.1600000000001	3.000000000000057
413352720	1441066117	31.049465000449324	122.54239332830241	8.01	356.88000000000005	3.000000000000057
413352720	1441066118	31.049502999999998	122.542392	8.0	356.6000000000001	3.000000000000057
413352720	1441066119	31.049540728049358	122.54239073502511	8.0	356.6466666666667	3.0333333333334167
413352720	1441066120	31.0495781847552	122.54238953052163	8.0	356.6933333333334	3.0666666666667197
413352720	1441066121	31.049615397504986	122.54238837901282	8.0	356.74000000000007	3.1000000000000796
413352720	1441066122	31.049652393686113	122.54238727302197	8.0	356.78666666666675	3.1333333333333826
413352720	1441066123	31.049689200686036	122.54238620507235	8.0	356.83333333333337	3.1666666666666856
413352720	1441066124	31.04972584589217	122.54238516768719	8.0	356.88000000000005	3.2000000000000455
413352720	1441066125	31.049762356691947	122.54238415338975	8.0	356.92666666666673	3.2333333333334053
413352720	1441066126	31.04979876047278	122.54238315470322	8.0	356.97333333333336	3.266666666666765
413352720	1441066127	31.049835084622117	122.54238216415087	8.0	357.0200000000001	3.300000000000068
413352720	1441066128	31.04987135652737	122.54238117425584	8.0	357.0666666666667	3.3333333333333712
413352720	1441066129	31.049907603575953	122.54238017754132	8.0	357.1133333333334	3.366666666666731
413352720	1441066130	31.04994385315532	122.54237916653051	8.0	357.1600000000001	3.400000000000034
413352720	1441066131	31.049980132652852	122.54237813374652	8.0	357.2066666666667	3.433333333333394
413352720	1441066132	31.05001646945601	122.54237707171258	8.0	357.25333333333344	3.466666666666754
413352720	1441066133	31.05005289095219	122.54237597295172	8.0	357.30000000000007	3.5000000000001137
413352720	1441066134	31.050089424528814	122.54237482998712	8.0	357.3466666666667	3.53333333333336
413352720	1441066135	31.05012609757329	122.54237363534186	8.0	357.39333333333343	3.5666666666667197
413352720	1441066136	31.050162937473072	122.54237238153904	8.0	357.44000000000005	3.6000000000000796
413352720	1441066137	31.05019997161552	122.54237106110176	8.0	357.48666666666674	3.6333333333333826
413352720	1441066138	31.0502372273881	122.54236966655303	8.0	357.5333333333334	3.6666666666667425
413352720	1441066139	31.05027473217818	122.54236819041593	8.0	357.58000000000004	3.7000000000000455
413352720	1441066140	31.05031251337321	122.54236662521349	8.0	357.6266666666667	3.7333333333333485
413352720	1441066141	31.050350598360588	122.54236496346871	8.0	357.6733333333334	3.7666666666667084
413352720	1441066142	31.050389014527713	122.54236319770462	8.0	357.7200000000001	3.800000000000068
413352720	1441066143	31.050427789261995	122.54236132044417	8.0	357.7666666666667	3.8333333333333712
413352720	1441066144	31.050466949950852	122.54235932421035	8.0	357.8133333333334	3.866666666666731
413352720	1441066145	31.050506523981678	122.54235720152612	8.0	357.86000000000007	3.900000000000034
413352720	1441066146	31.05054653874188	122.54235494491435	8.0	357.90666666666675	3.933333333333394
413352720	1441066147	31.050587021618842	122.54235254689803	8.0	357.95333333333343	3.966666666666697
413352720	1441066148	31.050628	122.54234999999998	8.0	358.00000000000006	4.000000000000057
413352720	1441066149	31.050669466488127	122.54234730424162	8.00909090909091	357.86363636363643	4.000000000000057
413352720	1441066150	31.05071127454779	122.5423444896382	8.018181818181818	357.7272727272728	4.000000000000057
413352720	1441066151	31.050753242858946	122.54234159370361	8.027272727272727	357.5909090909092	4.000000000000057
413352720	1441066152	31.05079519010156	122.54233865395183	8.036363636363637	357.4545454545455	4.000000000000057
413352720	1441066153	31.0508369349556	122.54233570789692	8.045454545454545	357.31818181818187	4.000000000000057
413352720	1441066154	31.05087829610107	122.54233279305303	8.054545454545455	357.18181818181824	4.000000000000057
413352720	1441066155	31.050919092217967	122.54232994693437	8.063636363636363	357.0454545454546	4.000000000000057
413352720	1441066156	31.050959141986276	122.54232720705531	8.072727272727272	356.909090909091	4.000000000000057
413352720	1441066157	31.05099826408604	122.5423246109302	8.081818181818182	356.77272727272737	4.000000000000057
413352720	1441066158	31.051036277197284	122.5423221960736	8.09090909090909	356.6363636363637	4.000000000000057
413352720	1441066159	31.051073000000002	122.54232	8.1	356.50000000000006	4.000000000000057
413352720	1441066160	31.05110832864538	122.5423180447639	8.088888888888889	356.57777777777784	4.000000000000057
413352720	1441066161	31.05114246916911	122.54231629057905	8.077777777777778	356.6555555555556	4.000000000000057
413352720	1441066162	31.051175705078	122.54231468219893	8.066666666666666	356.7333333333334	4.000000000000057
413352720	1441066163	31.051208319878857	122.54231316437694	8.055555555555555	356.8111111111112	4.000000000000057
413352720	1441066164	31.051240597078472	122.54231168186634	8.044444444444444	356.88888888888897	4.000000000000057
413352720	1441066165	31.051272820183616	122.54231017942031	8.033333333333333	356.96666666666675	4.000000000000057
413352720	1441066166	31.051305272701086	122.54230860179196	8.022222222222222	357.0444444444445	4.000000000000057
413352720	1441066167	31.05133823813762	122.54230689373424	8.011111111111111	357.1222222222223	4.000000000000057
413352720	1441066168	31.051371999999994	122.54230499999998	8.0	357.20000000000005	4.000000000000057
413352720	1441066169	31.051406771001425	122.54230288164595	8.0	357.2800000000001	4.000000000000057
413352720	1441066170	31.05144248068097	122.54230056494447	8.0	357.36000000000007	4.000000000000057
413352720	1441066171	31.051478987784233	122.54229809247187	8.0	357.44000000000005	4.000000000000057
413352720	1441066172	31.051516151056777	122.54229550680452	8.0	357.52000000000004	4.000000000000057
413352720	1441066173	31.05155382924418	122.54229285051893	8.0	357.6	4.000000000000057
413352720	1441066174	31.051591881092037	122.54229016619168	8.0	357.68000000000006	4.000000000000057
413352720	1441066175	31.051630165345948	122.54228749639937	8.0	357.7600000000001	4.000000000000057
413352720	1441066176	31.05166854075149	122.54228488371875	8.0	357.8400000000001	4.000000000000057
413352720	1441066177	31.051706866054296	122.54228237072668	8.0	357.9200000000001	4.000000000000057
413352720	1441066178	31.051744999999993	122.54228000000002	8.0	358.00000000000006	4.000000000000057
413352720	1441066179	31.051782833595343	122.54227780263153	8.01	357.6900000000001	4.000000000000057
413352720	1441066180	31.05182038689171	122.5422757637769	8.02	357.38000000000005	4.000000000000057
413352720	1441066181	31.05185771220159	122.54227385710757	8.03	357.07000000000005	4.000000000000057
413352720	1441066182	31.05189486183753	122.54227205629492	8.04	356.76000000000005	4.000000000000057
413352720	1441066183	31.051931888112012	122.54227033501027	8.05	356.45000000000005	4.000000000000057
413352720	1441066184	31.051968843337537	122.54226866692488	8.06	356.14000000000004	4.000000000000057
413352720	1441066185	31.0520057798266	122.54226702570999	8.07	355.83	4.000000000000057
413352720	1441066186	31.052042749891708	122.54226538503679	8.08	355.52000000000004	4.000000000000057
413352720	1441066187	31.05207980584535	122.54226371857644	8.09	355.21000000000004	4.000000000000057
413352720	1441066188	31.05211700000001	122.542262	8.1	354.90000000000003	4.000000000000057
413352720	1441066189	31.052154373860102	122.54226020797255	8.093548387096774	354.97419354838706	4.0322580645161565
413352720	1441066190	31.052191925697713	122.54225834113502	8.087096774193547	355.0483870967742	4.064516129032313
413352720	1441066191	31.052229642976883	122.54225640312251	8.080645161290322	355.1225806451613	4.096774193548413
413352720	1441066192	31.05226751316161	122.54225439756993	8.074193548387097	355.19677419354844	4.129032258064569
413352720	1441066193	31.052305523715937	122.54225232811231	8.067741935483872	355.27096774193546	4.161290322580726
413352720	1441066194	31.05234366210386	122.5422501983847	8.061290322580644	355.3451612903226	4.1935483870968255
413352720	1441066195	31.05238191578943	122.54224801202211	8.05483870967742	355.4193548387097	4.225806451612982
413352720	1441066196	31.052420272236642	122.54224577265954	8.048387096774194	355.49354838709684	4.258064516129082
413352720	1441066197	31.05245871890954	122.54224348393203	8.041935483870967	355.5677419354839	4.2903225806451815
413352720	1441066198	31.05249724327214	122.5422411494746	8.035483870967742	355.641935483871	4.322580645161338
413352720	1441066199	31.052535832788454	122.54223877292237	8.029032258064516	355.7161290322581	4.354838709677438
413352720	1441066200	31.052574474922533	122.54223635791034	8.022580645161291	355.7903225806452	4.387096774193594
413352720	1441066201	31.05261315713838	122.54223390807358	8.016129032258064	355.8645161290323	4.419354838709751
413352720	1441066202	31.05265186690004	122.54223142704717	8.009677419354839	355.93870967741935	4.4516129032258505
413352720	1441066203	31.05269059167151	122.5422289184662	8.003225806451614	356.0129032258065	4.483870967742007
413352720	1441066204	31.052729318916843	122.54222638596572	7.996774193548387	356.0870967741936	4.516129032258107
413352720	1441066205	31.052768036100066	122.54222383318083	7.990322580645161	356.1612903225807	4.548387096774206
413352720	1441066206	31.05280673068519	122.54222126374664	7.983870967741936	356.23548387096776	4.580645161290363
413352720	1441066207	31.052845390136255	122.54221868129825	7.97741935483871	356.3096774193549	4.612903225806463
413352720	1441066208	31.05288400191731	122.5422160894708	7.970967741935484	356.383870967742	4.645161290322676
413352720	1441066209	31.052922553492337	122.5422134918994	7.964516129032258	356.45806451612907	4.677419354838776
413352720	1441066210	31.052961032325406	122.54221089221917	7.958064516129032	356.5322580645162	4.709677419354875
413352720	1441066211	31.05299942588056	122.54220829406525	7.951612903225807	356.60645161290324	4.741935483871032
413352720	1441066212	31.0530377216218	122.54220570107277	7.945161290322581	356.6806451612904	4.774193548387132
413352720	1441066213	31.05307590701316	122.5422031168769	7.938709677419355	356.7548387096775	4.806451612903288
413352720	1441066214	31.053113969518684	122.54220054511283	7.932258064516129	356.8290322580646	4.838709677419388
413352720	1441066215	31.053151896602404	122.54219798941567	7.925806451612903	356.90322580645164	4.8709677419354875
413352720	1441066216	31.053189675728355	122.54219545342063	7.919354838709678	356.9774193548388	4.903225806451701
413352720	1441066217	31.053227294360585	122.54219294076286	7.912903225806452	357.0516129032259	4.935483870967801
413352720	1441066218	31.053264739963122	122.54219045507757	7.9064516129032265	357.125806451613	4.9677419354839
413352720	1441066219	31.05330199999999	122.54218799999998	7.9	357.20000000000005	5.000000000000057
413352720	1441066220	31.05333906593414	122.54218557849047	7.9	357.144827586207	5.0344827586206975
413352720	1441066221	31.053375945224097	122.54218319081035	7.9	357.08965517241387	5.068965517241452
413352720	1441066222	31.053412649327313	122.54218083654614	7.9	357.03448275862075	5.1034482758620925
413352720	1441066223	31.053449189701197	122.5421785152843	7.9	356.97931034482764	5.13793103448279
413352720	1441066224	31.053485577803187	122.54217622661136	7.9	356.9241379310345	5.1724137931034875
413352720	1441066225	31.053521825090716	122.54217397011384	7.9	356.86896551724146	5.206896551724185
413352720	1441066226	31.05355794302122	122.5421717453782	7.9	356.81379310344835	5.241379310344826
413352720	1441066227	31.053593943052125	122.54216955199095	7.9	356.75862068965523	5.27586206896558
413352720	1441066228	31.05362983664086	122.54216738953859	7.9	356.7034482758621	5.310344827586221
413352720	1441066229	31.053665635244847	122.54216525760762	7.9	356.648275862069	5.344827586206918
413352720	1441066230	31.05370135032154	122.5421631557845	7.9	356.59310344827594	5.379310344827616
413352720	1441066231	31.053736993328336	122.54216108365574	7.9	356.5379310344828	5.413793103448313
413352720	1441066232	31.0537725757227	122.54215904080783	7.9	356.4827586206897	5.448275862068954
413352720	1441066233	31.053808108962034	122.54215702682723	7.9	356.4275862068966	5.482758620689708
413352720	1441066234	31.053843604503776	122.54215504130043	7.9	356.37241379310353	5.517241379310349
413352720	1441066235	31.053879073805355	122.54215308381393	7.9	356.3172413793104	5.551724137931103
413352720	1441066236	31.053914528324185	122.54215115395418	7.9	356.26206896551736	5.586206896551744
413352720	1441066237	31.053949979517714	122.54214925130768	7.9	356.20689655172424	5.620689655172441
413352720	1441066238	31.053985438843362	122.54214737546087	7.9	356.1517241379311	5.655172413793139
413352720	1441066239	31.054020917758546	122.54214552600023	7.9	356.096551724138	5.689655172413836
413352720	1441066240	31.054056427720706	122.54214370251228	7.9	356.0413793103449	5.724137931034534
413352720	1441066241	31.054091980187263	122.54214190458342	7.9	355.9862068965518	5.758620689655231
413352720	1441066242	31.054127586615632	122.54214013180018	7.9	355.9310344827587	5.793103448275872
413352720	1441066243	31.054163258463266	122.54213838374898	7.9	355.8758620689656	5.827586206896569
413352720	1441066244	31.05419900718756	122.5421366600163	7.9	355.8206896551725	5.862068965517267
413352720	1441066245	31.054234844245965	122.54213496018859	7.9	355.76551724137937	5.896551724137964
413352720	1441066246	31.054270781095887	122.54213328385234	7.9	355.71034482758625	5.931034482758662
413352720	1441066247	31.05430682919475	122.54213163059399	7.9	355.6551724137932	5.965517241379359
413352720	1441066248	31.054342999999992	122.54213000000001	7.9	355.6000000000001	6.000000000000057
413352720	1441066249	31.054379301490417	122.542128391468	7.905	355.49500000000006	5.9500000000000455
413352720	1441066250	31.05441572773042	122.54212680364019	7.91	355.3900000000001	5.900000000000034
413352720	1441066251	31.05445226930573	122.54212523496993	7.915	355.2850000000001	5.850000000000023
413352720	1441066252	31.05448891680214	122.54212368391063	7.92	355.18000000000006	5.800000000000068
413352720	1441066253	31.054525660805425	122.54212214891567	7.925000000000001	355.0750000000001	5.750000000000057
413352720	1441066254	31.054562491901336	122.5421206284384	7.930000000000001	354.9700000000001	5.7000000000000455
413352720	1441066255	31.05459940067563	122.54211912093218	7.9350000000000005	354.86500000000007	5.650000000000034
413352720	1441066256	31.0546363777141	122.5421176248504	7.94	354.76000000000005	5.60000000000008
413352720	1441066257	31.054673413602504	122.54211613864646	7.945	354.65500000000003	5.550000000000068
413352720	1441066258	31.054710498926603	122.54211466077366	7.95	354.55000000000007	5.500000000000057
413352720	1441066259	31.054747624272157	122.54211318968542	7.955	354.44500000000005	5.449999999999989
413352720	1441066260	31.054784780224967	122.5421117238351	7.96	354.34000000000003	5.400000000000034
413352720	1441066261	31.054821957370777	122.54211026167603	7.965	354.23500000000007	5.350000000000023
413352720	1441066262	31.05485914629535	122.54210880166158	7.97	354.13000000000005	5.300000000000011
413352720	1441066263	31.05489633758446	122.5421073422451	7.975	354.02500000000003	5.25
413352720	1441066264	31.054933521823877	122.54210588187999	7.98	353.9200000000001	5.2000000000000455
413352720	1441066265	31.054970689599365	122.54210441901957	7.985	353.81500000000005	5.150000000000034
413352720	1441066266	31.055007831496702	122.54210295211722	7.99	353.71000000000004	5.100000000000023
413352720	1441066267	31.055044938101663	122.54210147962624	7.995	353.6050000000001	5.050000000000068
413352720	1441066268	31.055081999999988	122.54210000000002	8.0	353.50000000000006	5.000000000000057
413352720	1441066269	31.055119009812778	122.54209851186052	7.9975	353.57250000000005	4.975000000000023
413352720	1441066270	31.055155968302223	122.54209701450421	7.995	353.64500000000004	4.9500000000000455
413352720	1441066271	31.055192878265924	122.5420955073961	7.9925	353.71750000000003	4.925000000000011
413352720	1441066272	31.055229742501393	122.5420939900013	7.99	353.79	4.900000000000034
413352720	1441066273	31.055266563806143	122.54209246178482	7.9875	353.8625	4.875
413352720	1441066274	31.055303344977748	122.54209092221178	7.985	353.93500000000006	4.85000000000008
413352720	1441066275	31.055340088813743	122.54208937074719	7.9825	354.00750000000005	4.8250000000000455
413352720	1441066276	31.05537679811165	122.5420878068561	7.98	354.08000000000004	4.800000000000068
413352720	1441066277	31.055413475669013	122.5420862300036	7.9775	354.15250000000003	4.775000000000034
413352720	1441066278	31.05545012428336	122.54208463965472	7.975	354.225	4.750000000000057
413352720	1441066279	31.05548674675225	122.54208303527452	7.9725	354.2975	4.725000000000023
413352720	1441066280	31.055523345873233	122.54208141632806	7.97	354.37000000000006	4.7000000000000455
413352720	1441066281	31.055559924443777	122.54207978228038	7.9675	354.44250000000005	4.675000000000011
413352720	1441066282	31.05559648526149	122.54207813259652	7.965	354.51500000000004	4.650000000000091
413352720	1441066283	31.05563303112389	122.54207646674156	7.9625	354.58750000000003	4.625000000000057
413352720	1441066284	31.055669564828513	122.54207478418053	7.96	354.66	4.60000000000008
413352720	1441066285	31.055706089172876	122.54207308437847	7.9575000000000005	354.7325	4.5750000000000455
413352720	1441066286	31.055742606954542	122.54207136680043	7.955	354.80500000000006	4.550000000000068
413352720	1441066287	31.05577912097103	122.54206963091147	7.952500000000001	354.87750000000005	4.525000000000034
413352720	1441066288	31.05581563401991	122.5420678761766	7.95	354.95000000000005	4.5
413352720	1441066289	31.05585214889866	122.54206610206091	7.9475	355.02250000000004	4.475000000000023
413352720	1441066290	31.055888668404872	122.5420643080294	7.945	355.095	4.4500000000000455
413352720	1441066291	31.05592519533607	122.54206249354712	7.9425	355.1675	4.425000000000068
413352720	1441066292	31.05596173248977	122.54206065807912	7.94	355.24000000000007	4.400000000000034
413352720	1441066293	31.055998282663513	122.54205880109043	7.9375	355.31250000000006	4.375000000000057
413352720	1441066294	31.056034848654836	122.54205692204609	7.9350000000000005	355.385	4.350000000000023
413352720	1441066295	31.056071433261298	122.54205502041114	7.9325	355.45750000000004	4.3250000000000455
413352720	1441066296	31.05610803928041	122.54205309565062	7.930000000000001	355.53000000000003	4.300000000000011
413352720	1441066297	31.05614466950972	122.54205114722951	7.9275	355.6025	4.275000000000091
413352720	1441066298	31.056181326746763	122.54204917461293	7.925000000000001	355.675	4.250000000000057
413352720	1441066299	31.056218013789067	122.54204717726584	7.9225	355.74750000000006	4.22500000000008
413352720	1441066300	31.05625473343416	122.54204515465331	7.92	355.82	4.2000000000000455
413352720	1441066301	31.056291488479598	122.54204310624037	7.9175	355.8925	4.175000000000068
413352720	1441066302	31.05632828172291	122.542041031492	7.915	355.96500000000003	4.150000000000034
413352720	1441066303	31.05636511596163	122.5420389298733	7.9125000000000005	356.0375	4.125000000000057
413352720	1441066304	31.056401993993287	122.54203680084923	7.91	356.11	4.100000000000023
413352720	1441066305	31.05643891861542	122.54203464388486	7.907500000000001	356.18250000000006	4.075000000000102
413352720	1441066306	31.05647589262555	122.54203245844518	7.905	356.255	4.050000000000068
413352720	1441066307	31.056512918821237	122.54203024399523	7.902500000000001	356.3275	4.025000000000091
413352720	1441066308	31.056550000000005	122.54202800000002	7.9	356.40000000000003	4.000000000000057
413352720	1441066309	31.056587136508075	122.54202572710722	7.91	356.19000000000005	4.100000000000023
413352720	1441066310	31.056624318886385	122.54202343069498	7.92	355.98	4.2000000000000455
413352720	1441066311	31.056661535224613	122.54202111732415	7.930000000000001	355.77	4.300000000000011
413352720	1441066312	31.056698773612382	122.54201879355563	7.94	355.56	4.400000000000034
413352720	1441066313	31.05673602213936	122.54201646595016	7.95	355.35	4.5
413352720	1441066314	31.056773268895196	122.54201414106865	7.96	355.14000000000004	4.60000000000008
413352720	1441066315	31.05681050196951	122.542011825472	7.97	354.93000000000006	4.7000000000000455
413352720	1441066316	31.056847709451997	122.54200952572107	7.98	354.72	4.800000000000068
413352720	1441066317	31.056884879432264	122.54200724837678	7.99	354.51000000000005	4.900000000000034
413352720	1441066318	31.056922	122.542005	8.0	354.30000000000007	5.000000000000057
413352720	1441066319	31.056959061908238	122.54200278537425	7.995	354.34000000000003	4.9500000000000455
413352720	1441066320	31.05699606656364	122.5420006021733	7.99	354.38000000000005	4.900000000000034
413352720	1441066321	31.05703301803629	122.54199844629352	7.985	354.42	4.85000000000008
413352720	1441066322	31.057069920396238	122.54199631363123	7.98	354.46000000000004	4.800000000000068
413352720	1441066323	31.05710677771356	122.54199420008275	7.975	354.50000000000006	4.750000000000057
413352720	1441066324	31.057143594058306	122.54199210154442	7.97	354.5400000000001	4.7000000000000455
413352720	1441066325	31.057180373500554	122.54199001391258	7.965	354.5800000000001	4.650000000000091
413352720	1441066326	31.057217120110348	122.5419879330835	7.96	354.62000000000006	4.60000000000008
413352720	1441066327	31.057253837957777	122.54198585495352	7.955	354.6600000000001	4.550000000000068
413352720	1441066328	31.057290531112898	122.54198377541891	7.95	354.70000000000005	4.5
413352720	1441066329	31.057327203645738	122.54198169037599	7.945	354.74000000000007	4.4500000000000455
413352720	1441066330	31.05736385962639	122.54197959572105	7.94	354.7800000000001	4.400000000000034
413352720	1441066331	31.057400503124924	122.54197748735032	7.9350000000000005	354.82000000000005	4.350000000000023
413352720	1441066332	31.057437138211387	122.54197536116011	7.930000000000001	354.86000000000007	4.300000000000011
413352720	1441066333	31.057473768955838	122.54197321304669	7.925000000000001	354.9000000000001	4.250000000000057
413352720	1441066334	31.057510399428327	122.5419710389063	7.92	354.9400000000001	4.2000000000000455
413352720	1441066335	31.057547033698935	122.54196883463518	7.915	354.98000000000013	4.150000000000034
413352720	1441066336	31.057583675837712	122.54196659612961	7.91	355.0200000000001	4.100000000000023
413352720	1441066337	31.057620329914712	122.5419643192858	7.905	355.0600000000001	4.050000000000068
413352720	1441066338	31.057656999999992	122.54196200000001	7.9	355.1000000000001	4.000000000000057
413352720	1441066339	31.057693689173487	122.5419596350821	7.9	355.1600000000001	4.000000000000057
413352720	1441066340	31.057730396554494	122.54195722499658	7.9	355.2200000000001	4.000000000000057
413352720	1441066341	31.05776712027224	122.54195477112162	7.9	355.2800000000001	4.000000000000057
413352720	1441066342	31.05780385845589	122.54195227483541	7.9	355.3400000000001	4.000000000000057
413352720	1441066343	31.057840609234656	122.54194973751613	7.9	355.4000000000001	4.000000000000057
413352720	1441066344	31.05787737073771	122.54194716054195	7.9	355.4600000000001	4.000000000000057
413352720	1441066345	31.05791414109426	122.54194454529107	7.9	355.5200000000001	4.000000000000057
413352720	1441066346	31.057950918433477	122.54194189314164	7.9	355.5800000000001	4.000000000000057
413352720	1441066347	31.057987700884567	122.54193920547186	7.9	355.64000000000004	4.000000000000057
413352720	1441066348	31.058024486576727	122.54193648365994	7.9	355.70000000000005	4.000000000000057
413352720	1441066349	31.058061273639137	122.54193372908404	7.9	355.76000000000005	4.000000000000057
413352720	1441066350	31.058098060200997	122.54193094312235	7.9	355.82000000000005	4.000000000000057
413352720	1441066351	31.058134844391507	122.54192812715311	7.9	355.88000000000005	4.000000000000057
413352720	1441066352	31.05817162433984	122.54192528255449	7.9	355.94000000000005	4.000000000000057
413352720	1441066353	31.058208398175196	122.54192241070467	7.9	356.00000000000006	4.000000000000057
413352720	1441066354	31.05824516402677	122.54191951298189	7.9	356.0600000000001	4.000000000000057
413352720	1441066355	31.058281920023752	122.54191659076434	7.9	356.12000000000006	4.000000000000057
413352720	1441066356	31.058318664295342	122.54191364543023	7.9	356.18000000000006	4.000000000000057
413352720	1441066357	31.058355394970725	122.54191067835777	7.9	356.24000000000007	4.000000000000057
413352720	1441066358	31.058392110179106	122.54190769092517	7.9	356.30000000000007	4.000000000000057
413352720	1441066359	31.058428808049648	122.54190468451064	7.9	356.36000000000007	4.000000000000057
413352720	1441066360	31.058465486711583	122.5419016604924	7.9	356.4200000000001	4.000000000000057
413352720	1441066361	31.058502144294103	122.54189862024867	7.9	356.4800000000001	4.000000000000057
413352720	1441066362	31.05853877892637	122.5418955651577	7.9	356.5400000000001	4.000000000000057
413352720	1441066363	31.058575388737605	122.54189249659767	7.9	356.6000000000001	4.000000000000057
413352720	1441066364	31.058611971856994	122.54188941594684	7.9	356.6600000000001	4.000000000000057
413352720	1441066365	31.058648526413737	122.54188632458343	7.9	356.72	4.000000000000057
413352720	1441066366	31.058685050537015	122.54188322388566	7.9	356.78000000000003	4.000000000000057
413352720	1441066367	31.058721542356043	122.54188011523176	7.9	356.84000000000003	4.000000000000057
413352720	1441066368	31.058758	122.541877	7.9	356.90000000000003	4.000000000000057
413352720	1441066369	31.05879442331285	122.54187388177948	7.890000000000001	356.89000000000004	4.000000000000057
413352720	1441066370	31.058830818997627	122.54187077300286	7.88	356.88000000000005	4.000000000000057
413352720	1441066371	31.058867195472114	122.54186768831364	7.87	356.87000000000006	4.000000000000057
413352720	1441066372	31.058903561154093	122.54186464235543	7.86	356.86	4.000000000000057
413352720	1441066373	31.058939924461377	122.54186164977186	7.85	356.85	4.000000000000057
413352720	1441066374	31.058976293811728	122.54185872520647	7.84	356.84000000000003	4.000000000000057
413352720	1441066375	31.059012677622984	122.54185588330293	7.83	356.83000000000004	4.000000000000057
413352720	1441066376	31.059049084312907	122.5418531387049	7.82	356.82000000000005	4.000000000000057
413352720	1441066377	31.059085522299306	122.54185050605602	7.81	356.81000000000006	4.000000000000057
413352720	1441066378	31.059122	122.54184800000002	7.8	356.80000000000007	4.000000000000057
413352720	1441066379	31.059158522350568	122.54184563155377	7.8	356.9150000000001	4.000000000000057
413352720	1441066380	31.059195080357966	122.54184339722686	7.8	357.03000000000003	4.000000000000057
413352720	1441066381	31.05923166154689	122.54184128990195	7.8	357.14500000000004	4.000000000000057
413352720	1441066382	31.059268253442095	122.5418393024618	7.8	357.26000000000005	4.000000000000057
413352720	1441066383	31.05930484356832	122.5418374277891	7.8	357.37500000000006	4.000000000000057
413352720	1441066384	31.05934141945027	122.54183565876654	7.8	357.49000000000007	4.000000000000057
413352720	1441066385	31.05937796861271	122.54183398827682	7.8	357.6050000000001	4.000000000000057
413352720	1441066386	31.059414478580358	122.54183240920258	7.8	357.7200000000001	4.000000000000057
413352720	1441066387	31.059450936877937	122.54183091442651	7.8	357.83500000000004	4.000000000000057
413352720	1441066388	31.059487331030173	122.54182949683128	7.8	357.9500000000001	4.000000000000057
413352720	1441066389	31.059523648561825	122.54182814929948	7.8	358.0650000000001	4.000000000000057
413352720	1441066390	31.0595598769976	122.5418268647138	7.8	358.18000000000006	4.000000000000057
413352720	1441066391	31.059596003862225	122.5418256359568	7.8	358.2950000000001	4.000000000000057
413352720	1441066392	31.059632016680453	122.54182445591114	7.8	358.4100000000001	4.000000000000057
413352720	1441066393	31.059667902976987	122.5418233174594	7.8	358.5250000000001	4.000000000000057
413352720	1441066394	31.059703650276585	122.54182221348418	7.8	358.6400000000001	4.000000000000057
413352720	1441066395	31.05973924610395	122.54182113686808	7.8	358.7550000000001	4.000000000000057
413352720	1441066396	31.059774677983814	122.54182008049364	7.8	358.8700000000001	4.000000000000057
413352720	1441066397	31.059809933440913	122.54181903724343	7.8	358.98500000000007	4.000000000000057
413352720	1441066398	31.059844999999992	122.54181799999999	7.8	359.1000000000001	4.000000000000057
413352720	1441066399	31.059879883401234	122.54181696139659	7.791666666666666	359.2083333333334	4.000000000000057
413352720	1441066400	31.059914662246747	122.54181591306904	7.783333333333333	359.3166666666667	4.000000000000057
413352720	1441066401	31.059949433354078	122.54181484640398	7.775	359.42500000000007	4.000000000000057
413352720	1441066402	31.059984293540804	122.54181375278789	7.766666666666667	359.5333333333334	4.000000000000057
413352720	1441066403	31.060019339624514	122.54181262360731	7.758333333333333	359.64166666666677	4.000000000000057
413352720	1441066404	31.060054668422744	122.5418114502487	7.75	359.75000000000006	4.000000000000057
413352720	1441066405	31.06009037675303	122.54181022409857	7.741666666666667	359.8583333333334	4.000000000000057
413352720	1441066406	31.06012656143296	122.54180893654336	7.733333333333333	359.9666666666667	4.000000000000057
413352720	1441066407	31.060163319280075	122.54180757896951	7.725	0.07500000000004547	4.000000000000057
413352720	1441066408	31.060200747111928	122.54180614276339	7.716666666666667	0.18333333333339397	4.000000000000057
413352720	1441066409	31.06023894174606	122.54180461931146	7.708333333333334	0.2916666666666856	4.000000000000057
413352720	1441066410	31.060278	122.54180300000002	7.7	0.4000000000000341	4.000000000000057
413352720	1441066411	31.060317964696708	122.5418012834976	7.733333333333333	359.8888888888889	4.000000000000057
413352720	1441066412	31.060358662680628	122.54179949760152	7.766666666666667	359.3777777777778	4.000000000000057
413352720	1441066413	31.06039986680162	122.54179767739132	7.8	358.86666666666673	4.000000000000057
413352720	1441066414	31.060441349909592	122.5417958579467	7.833333333333333	358.3555555555556	4.000000000000057
413352720	1441066415	31.0604828848544	122.54179407434732	7.866666666666667	357.8444444444445	4.000000000000057
413352720	1441066416	31.060524244485944	122.54179236167303	7.9	357.3333333333334	4.000000000000057
413352720	1441066417	31.060565201654104	122.54179075500372	7.933333333333334	356.8222222222223	4.000000000000057
413352720	1441066418	31.060605529208832	122.54178928941937	7.966666666666667	356.3111111111112	4.000000000000057
413352720	1441066419	31.060645	122.54178800000001	8.0	355.8000000000001	4.000000000000057
413352720	1441066420	31.060683440084947	122.54178691284066	7.989473684210527	356.03157894736853	4.052631578947398
413352720	1441066421	31.06072088835071	122.54178601809598	7.978947368421053	356.263157894737	4.105263157894797
413352720	1441066422	31.060757436891652	122.54178529693549	7.968421052631579	356.49473684210534	4.157894736842195
413352720	1441066423	31.060793177802207	122.54178473052862	7.957894736842105	356.7263157894738	4.2105263157895365
413352720	1441066424	31.060828203176772	122.54178430004487	7.947368421052632	356.9578947368422	4.263157894736878
413352720	1441066425	31.060862605109747	122.5417839866536	7.936842105263158	357.18947368421067	4.315789473684276
413352720	1441066426	31.060896475695515	122.54178377152418	7.926315789473684	357.4210526315791	4.368421052631618
413352720	1441066427	31.06092990702849	122.54178363582592	7.91578947368421	357.6526315789475	4.421052631579016
413352720	1441066428	31.06096299120304	122.54178356072812	7.905263157894737	357.8842105263159	4.473684210526358
413352720	1441066429	31.060995820313554	122.54178352740004	7.894736842105263	358.1157894736843	4.526315789473756
413352720	1441066430	31.061028486454447	122.54178351701093	7.88421052631579	358.34736842105275	4.5789473684210975
413352720	1441066431	31.061061081720077	122.54178351073	7.873684210526315	358.5789473684211	4.631578947368439
413352720	1441066432	31.061093698204814	122.54178348972643	7.863157894736842	358.81052631578956	4.684210526315837
413352720	1441066433	31.061126428003078	122.54178343516935	7.852631578947368	359.04210526315796	4.736842105263236
413352720	1441066434	31.061159363209217	122.54178332822791	7.842105263157895	359.2736842105264	4.789473684210577
413352720	1441066435	31.061192595917593	122.54178315007123	7.8315789473684205	359.50526315789483	4.842105263157919
413352720	1441066436	31.06122621822261	122.54178288186831	7.821052631578947	359.73684210526324	4.89473684210526
413352720	1441066437	31.06126032221862	122.54178250478823	7.810526315789473	359.96842105263164	4.947368421052715
413352720	1441066438	31.06129500000001	122.54178200000001	7.8	0.20000000000010232	5.000000000000057
413352720	1441066439	31.06133031506679	122.54178135670105	7.8	359.9000000000001	5.000000000000057
413352720	1441066440	31.06136621654174	122.54178059620253	7.8	359.6000000000001	5.000000000000057
413352720	1441066441	31.06140262495332	122.54177974784417	7.8	359.30000000000007	5.000000000000057
413352720	1441066442	31.06143946082995	122.54177884096572	7.8	359.0000000000001	5.000000000000057
413352720	1441066443	31.061476644700104	122.54177790490698	7.8	358.7000000000001	5.000000000000057
413352720	1441066444	31.06151409709222	122.54177696900774	7.8	358.4000000000001	5.000000000000057
413352720	1441066445	31.06155173853476	122.54177606260795	7.8	358.10000000000014	5.000000000000057
413352720	1441066446	31.061589489556187	122.54177521504751	7.8	357.80000000000007	5.000000000000057
413352720	1441066447	31.06162727068496	122.54177445566644	7.8	357.5000000000001	5.000000000000057
413352720	1441066448	31.06166500244952	122.54177381380475	7.8	357.2000000000001	5.000000000000057
413352720	1441066449	31.061702605378382	122.54177331880257	7.8	356.9000000000001	5.000000000000057
413352720	1441066450	31.061739999999986	122.54177299999999	7.8	356.60000000000014	5.000000000000057
413352720	1441066451	31.06177712809023	122.54177287635916	7.8	357.0125000000001	5.000000000000057
413352720	1441066452	31.061814016414594	122.54177292532978	7.8	357.42500000000007	5.000000000000057
413352720	1441066453	31.061850712985983	122.54177311398347	7.8	357.83750000000015	5.000000000000057
413352720	1441066454	31.061887265817315	122.54177340939177	7.8	358.2500000000001	5.000000000000057
413352720	1441066455	31.061923722921478	122.54177377862615	7.8	358.6625000000001	5.000000000000057
413352720	1441066456	31.06196013231139	122.54177418875805	7.8	359.07500000000016	5.000000000000057
413352720	1441066457	31.061996541999925	122.5417746068589	7.8	359.4875000000001	5.000000000000057
413352720	1441066458	31.062033000000007	122.541775	7.8	359.9000000000001	5.000000000000057
413352720	1441066459	31.06206954463642	122.54177534232166	7.808333333333334	359.75833333333344	5.000000000000057
413352720	1441066460	31.062106175481727	122.54177563624008	7.816666666666666	359.6166666666668	5.000000000000057
413352720	1441066461	31.06214288242033	122.54177589124049	7.825	359.4750000000001	5.000000000000057
413352720	1441066462	31.06217965533669	122.54177611680807	7.833333333333333	359.3333333333334	5.000000000000057
413352720	1441066463	31.06221648411526	122.5417763224281	7.841666666666667	359.1916666666668	5.000000000000057
413352720	1441066464	31.062253358640465	122.54177651758582	7.85	359.0500000000001	5.000000000000057
413352720	1441066465	31.062290268796755	122.54177671176652	7.858333333333333	358.9083333333334	5.000000000000057
413352720	1441066466	31.06232720446857	122.54177691445545	7.866666666666667	358.76666666666677	5.000000000000057
413352720	1441066467	31.06236415554035	122.54177713513796	7.875	358.6250000000001	5.000000000000057
413352720	1441066468	31.062401111896563	122.54177738329932	7.883333333333334	358.48333333333346	5.000000000000057
413352720	1441066469	31.062438063421627	122.54177766842487	7.891666666666667	358.34166666666675	5.000000000000057
413352720	1441066470	31.062475	122.541778	7.9	358.2000000000001	5.000000000000057
413352720	1441066471	31.062511913607647	122.54177838547587	7.9	358.1714285714287	5.000000000000057
413352720	1441066472	31.0625488045867	122.54177882416728	7.9	358.1428571428573	5.000000000000057
413352720	1441066473	31.06258567537077	122.54177931335481	7.9	358.1142857142858	5.000000000000057
413352720	1441066474	31.062622528393522	122.5417798503191	7.9	358.0857142857144	5.000000000000057
413352720	1441066475	31.062659366088567	122.54178043234074	7.9	358.05714285714294	5.000000000000057
413352720	1441066476	31.06269619088957	122.54178105670032	7.9	358.0285714285715	5.000000000000057
413352720	1441066477	31.062733005230143	122.54178172067846	7.9	358.0000000000001	5.000000000000057
413352720	1441066478	31.062769811543955	122.54178242155574	7.9	357.9714285714287	5.000000000000057
413352720	1441066479	31.062806612264616	122.54178315661277	7.9	357.94285714285724	5.000000000000057
413352720	1441066480	31.062843409825785	122.54178392313011	7.9	357.9142857142858	5.000000000000057
413352720	1441066481	31.062880206661085	122.54178471838834	7.9	357.8857142857144	5.000000000000057
413352720	1441066482	31.06291700520418	122.54178553966807	7.9	357.85714285714295	5.000000000000057
413352720	1441066483	31.06295380788866	122.54178638424986	7.9	357.82857142857154	5.000000000000057
413352720	1441066484	31.062990617148227	122.54178724941427	7.9	357.8000000000001	5.000000000000057
413352720	1441066485	31.06302743541648	122.54178813244184	7.9	357.77142857142866	5.000000000000057
413352720	1441066486	31.063064265127053	122.54178903061317	7.9	357.74285714285725	5.000000000000057
413352720	1441066487	31.063101108713585	122.54178994120883	7.9	357.71428571428584	5.000000000000057
413352720	1441066488	31.063137968609745	122.54179086150933	7.9	357.6857142857144	5.000000000000057
413352720	1441066489	31.063174847249126	122.54179178879524	7.9	357.657142857143	5.000000000000057
413352720	1441066490	31.063211747065413	122.54179272034709	7.9	357.6285714285715	5.000000000000057
413352720	1441066491	31.06324867049221	122.54179365344542	7.9	357.6000000000001	5.000000000000057
413352720	1441066492	31.063285619963168	122.5417945853708	7.9	357.57142857142867	5.000000000000057
413352720	1441066493	31.063322597911917	122.54179551340373	7.9	357.54285714285726	5.000000000000057
413352720	1441066494	31.06335960677212	122.54179643482473	7.9	357.51428571428585	5.000000000000057
413352720	1441066495	31.063396648977374	122.54179734691434	7.9	357.48571428571444	5.000000000000057
413352720	1441066496	31.063433726961357	122.54179824695309	7.9	357.45714285714297	5.000000000000057
413352720	1441066497	31.06347084315769	122.54179913222146	7.9	357.4285714285715	5.000000000000057
413352720	1441066498	31.063508	122.54180000000001	7.9	357.4000000000001	5.000000000000057
413352720	1441066499	31.0635451964854	122.54180084695622	7.9	357.76666666666677	5.083333333333371
413352720	1441066500	31.06358241786483	122.54180166730569	7.9	358.13333333333344	5.166666666666686
413352720	1441066501	31.063619645952684	122.54180245465109	7.9	358.5000000000001	5.25
413352720	1441066502	31.063656862563388	122.54180320259496	7.9	358.8666666666668	5.333333333333371
413352720	1441066503	31.06369404951134	122.5418039047399	7.9	359.23333333333346	5.4166666666667425
413352720	1441066504	31.063731188610934	122.5418045546885	7.9	359.60000000000014	5.500000000000057
413352720	1441066505	31.06376826167659	122.5418051460433	7.9	359.96666666666675	5.583333333333371
413352720	1441066506	31.063805250522716	122.54180567240691	7.9	0.3333333333334281	5.666666666666686
413352720	1441066507	31.063842136963707	122.54180612738185	7.9	0.7000000000001023	5.750000000000057
413352720	1441066508	31.063878902813983	122.54180650457066	7.9	1.0666666666667197	5.833333333333314
413352720	1441066509	31.06391552988794	122.54180679757587	7.9	1.433333333333394	5.916666666666686
413352720	1441066510	31.063952	122.541807	7.9	1.8000000000000682	6.000000000000057
413352720	1441066511	31.063988312683303	122.54180711015108	7.8875	1.5625000000001137	6.000000000000057
413352720	1441066512	31.064024538346064	122.54180714515917	7.875	1.3250000000001023	6.000000000000057
413352720	1441066513	31.06406076511522	122.54180712685987	7.8625	1.087500000000091	6.000000000000057
413352720	1441066514	31.06409708111773	122.54180707708876	7.85	0.8500000000000796	6.000000000000057
413352720	1441066515	31.064133574480515	122.54180701768152	7.8375	0.6125000000001251	6.000000000000057
413352720	1441066516	31.06417033333053	122.54180697047383	7.825	0.3750000000001137	6.000000000000057
413352720	1441066517	31.0642074457947	122.54180695730142	7.8125	0.13750000000010232	6.000000000000057
413352720	1441066518	31.064244999999982	122.541807	7.8	359.9000000000001	6.000000000000057
413352720	1441066519	31.06428305818483	122.5418071166829	7.804761904761905	0.019047619047739772	6.047619047619037
413352720	1441066520	31.064321579033695	122.54180731057339	7.809523809523809	0.13809523809533175	6.09523809523813
413352720	1441066521	31.064360495342566	122.54180758117228	7.814285714285714	0.2571428571429806	6.142857142857167
413352720	1441066522	31.064399739907458	122.54180792798034	7.819047619047619	0.37619047619057255	6.190476190476204
413352720	1441066523	31.064439245524333	122.54180835049843	7.8238095238095235	0.49523809523816453	6.238095238095298
413352720	1441066524	31.064478944989197	122.5418088482273	7.828571428571428	0.6142857142858134	6.285714285714334
413352720	1441066525	31.064518771098044	122.54180942066779	7.833333333333333	0.7333333333334622	6.333333333333371
413352720	1441066526	31.06455865664687	122.54181006732068	7.838095238095238	0.8523809523810542	6.380952380952465
413352720	1441066527	31.064598534431664	122.5418107876868	7.8428571428571425	0.9714285714286461	6.428571428571502
413352720	1441066528	31.064638337248443	122.54181158126693	7.847619047619047	1.090476190476295	6.4761904761905384
413352720	1441066529	31.06467799789318	122.54181244756188	7.852380952380953	1.2095238095239438	6.523809523809575
413352720	1441066530	31.064717449161897	122.54181338607245	7.857142857142858	1.3285714285715358	6.571428571428612
413352720	1441066531	31.06475662385058	122.54181439629942	7.861904761904762	1.4476190476191277	6.619047619047649
413352720	1441066532	31.064795454755256	122.5418154777436	7.866666666666667	1.5666666666667766	6.6666666666667425
413352720	1441066533	31.06483387467191	122.54181662990574	7.871428571428572	1.6857142857144254	6.714285714285779
413352720	1441066534	31.06487181639655	122.5418178522867	7.876190476190477	1.8047619047620174	6.761904761904816
413352720	1441066535	31.064909212725215	122.54181914438719	7.880952380952381	1.9238095238096093	6.80952380952391
413352720	1441066536	31.064945996453858	122.541820505708	7.885714285714286	2.042857142857258	6.8571428571429465
413352720	1441066537	31.06498210037854	122.54182193574988	7.890476190476191	2.161904761904907	6.904761904761983
413352720	1441066538	31.06501745729525	122.54182343401365	7.895238095238096	2.280952380952499	6.95238095238102
413352720	1441066539	31.06505200000001	122.541825	7.9	2.400000000000091	7.000000000000057
413352720	1441066540	31.06508570497038	122.54182663312875	7.9	2.5777777777778397	7.000000000000057
413352720	1441066541	31.06511872341015	122.54182833249585	7.9	2.7555555555556452	7.000000000000057
413352720	1441066542	31.065151250204664	122.5418300971163	7.9	2.933333333333394	7.000000000000057
413352720	1441066543	31.065183480239273	122.54183192600506	7.9	3.1111111111111995	7.000000000000057
413352720	1441066544	31.065215608399292	122.54183381817721	7.9	3.288888888889005	7.000000000000057
413352720	1441066545	31.065247829570044	122.54183577264773	7.9	3.4666666666668107	7.000000000000057
413352720	1441066546	31.065280338636864	122.54183778843169	7.9	3.6444444444445594	7.000000000000057
413352720	1441066547	31.065313330485075	122.54183986454407	7.9	3.822222222222365	7.000000000000057
413352720	1441066548	31.065347000000006	122.54184200000002	7.9	4.000000000000114	7.000000000000057
413352720	1441066549	31.065381490225356	122.54184419041279	7.9	3.810000000000116	7.000000000000057
413352720	1441066550	31.065416736838518	122.54184641778869	7.9	3.6200000000001182	7.000000000000057
413352720	1441066551	31.065452623675267	122.54184866073221	7.9	3.4300000000000637	7.000000000000057
413352720	1441066552	31.06548903457141	122.54185089784784	7.9	3.240000000000123	7.000000000000057
413352720	1441066553	31.065525853362736	122.54185310773998	7.9	3.050000000000125	7.000000000000057
413352720	1441066554	31.065562963885014	122.54185526901298	7.9	2.8600000000001273	7.000000000000057
413352720	1441066555	31.065600249974082	122.54185736027125	7.9	2.6700000000001296	7.000000000000057
413352720	1441066556	31.065637595465727	122.541859360119	7.9	2.480000000000075	7.000000000000057
413352720	1441066557	31.06567488419576	122.54186124716051	7.9	2.290000000000134	7.000000000000057
413352720	1441066558	31.065711999999998	122.54186299999999	7.9	2.1000000000001364	7.000000000000057
413352720	1441066559	31.065748851819762	122.5418646008422	7.9	1.741666666666788	7.000000000000057
413352720	1441066560	31.065785449018442	122.54186604629407	7.9	1.3833333333334394	7.000000000000057
413352720	1441066561	31.065821826064912	122.54186733656313	7.9	1.025000000000091	7.000000000000057
413352720	1441066562	31.065858017428063	122.54186847185689	7.9	0.6666666666667425	7.000000000000057
413352720	1441066563	31.065894057576774	122.54186945238288	7.9	0.3083333333334508	7.000000000000057
413352720	1441066564	31.06592998097996	122.54187027834864	7.9	359.9500000000001	7.000000000000057
413352720	1441066565	31.065965822106474	122.54187094996169	7.9	359.59166666666675	7.000000000000057
413352720	1441066566	31.066001615425208	122.54187146742956	7.9	359.23333333333346	7.000000000000057
413352720	1441066567	31.066037395405054	122.5418718309598	7.9	358.8750000000001	7.000000000000057
413352720	1441066568	31.066073196514886	122.54187204075994	7.9	358.51666666666677	7.000000000000057
413352720	1441066569	31.066109053223578	122.54187209703748	7.9	358.1583333333334	7.000000000000057
413352720	1441066570	31.066145000000006	122.54187200000001	7.9	357.80000000000007	7.000000000000057
413352720	1441066571	31.066181057733143	122.54187175233693	7.9	358.05000000000007	7.000000000000057
413352720	1441066572	31.066217192992298	122.54187136666526	7.9	358.3000000000001	7.000000000000057
413352720	1441066573	31.06625335876687	122.54187085808404	7.9	358.55000000000007	7.000000000000057
413352720	1441066574	31.06628950804626	122.54187024169224	7.9	358.80000000000007	7.000000000000057
413352720	1441066575	31.066325593819858	122.54186953258886	7.9	359.05000000000007	7.000000000000057
413352720	1441066576	31.066361569077078	122.54186874587296	7.9	359.30000000000007	7.000000000000057
413352720	1441066577	31.06639738680732	122.54186789664365	7.9	359.55000000000007	7.000000000000057
413352720	1441066578	31.066433	122.54186699999998	7.9	359.80000000000007	7.000000000000057
413352720	1441066579	31.066468385202082	122.54186606928297	7.891666666666667	359.8166666666667	7.000000000000057
413352720	1441066580	31.066503613190807	122.54186511080114	7.883333333333334	359.8333333333334	7.000000000000057
413352720	1441066581	31.066538778300988	122.54186412910485	7.875	359.8500000000001	7.000000000000057
413352720	1441066582	31.066573974867428	122.54186312874445	7.866666666666667	359.86666666666673	7.000000000000057
413352720	1441066583	31.066609297224918	122.54186211427036	7.858333333333333	359.8833333333334	7.000000000000057
413352720	1441066584	31.06664483970826	122.54186109023294	7.85	359.90000000000003	7.000000000000057
413352720	1441066585	31.066680696652284	122.54186006118259	7.841666666666667	359.9166666666667	7.000000000000057
413352720	1441066586	31.06671696239175	122.54185903166966	7.833333333333333	359.9333333333334	7.000000000000057
413352720	1441066587	31.06675373126146	122.54185800624455	7.825	359.95000000000005	7.000000000000057
413352720	1441066588	31.06679109759621	122.54185698945766	7.816666666666666	359.9666666666667	7.000000000000057
413352720	1441066589	31.06682915573079	122.54185598585933	7.808333333333334	359.9833333333334	7.000000000000057
413352720	1441066590	31.066868000000003	122.541855	7.8	5.684341886080802e-14	7.000000000000057
413352720	1441066591	31.066907678730768	122.54185403687399	7.8	359.78888888888895	7.000000000000057
413352720	1441066592	31.06694805621863	122.5418531032516	7.8	359.57777777777784	7.000000000000057
413352720	1441066593	31.06698895075129	122.54185220634717	7.8	359.36666666666673	7.000000000000057
413352720	1441066594	31.067030180616456	122.54185135337494	7.8	359.1555555555556	7.000000000000057
413352720	1441066595	31.067071564101866	122.5418505515493	7.8	358.94444444444446	7.000000000000057
413352720	1441066596	31.067112919495177	122.54184980808459	7.8	358.73333333333335	7.000000000000057
413352720	1441066597	31.067154065084168	122.54184913019519	7.8	358.5222222222223	7.000000000000057
413352720	1441066598	31.067194819156533	122.54184852509552	7.8	358.3111111111112	7.000000000000057
413352720	1441066599	31.067235000000004	122.54184800000002	7.8	358.1000000000001	7.000000000000057
413352720	1441066600	31.06727446059818	122.54184756138665	7.81	358.53000000000003	7.000000000000057
413352720	1441066601	31.067313192718057	122.54184721278762	7.82	358.96000000000004	7.000000000000057
413352720	1441066602	31.06735122282247	122.54184695699865	7.83	359.3900000000001	7.000000000000057
413352720	1441066603	31.067388577374274	122.54184679681552	7.84	359.82000000000005	7.000000000000057
413352720	1441066604	31.067425282836357	122.54184673503393	7.85	0.25000000000005684	7.000000000000057
413352720	1441066605	31.067461365671512	122.5418467744496	7.86	0.6800000000000637	7.000000000000057
413352720	1441066606	31.067496852342597	122.54184691785835	7.87	1.1100000000000705	7.000000000000057
413352720	1441066607	31.06753176931249	122.54184716805581	7.88	1.5400000000000773	7.000000000000057
413352720	1441066608	31.06756614304402	122.54184752783779	7.890000000000001	1.9700000000000273	7.000000000000057
413352720	1441066609	31.067600000000002	122.54184800000002	7.9	2.400000000000034	7.000000000000057
413352720	1441066610	31.067633381973803	122.54184858628489	7.888888888888889	2.2777777777778283	7.000000000000057
413352720	1441066611	31.0676663920807	122.54184928422158	7.877777777777778	2.1555555555556225	7.000000000000057
413352720	1441066612	31.067699148766444	122.54185009028598	7.866666666666667	2.03333333333336	7.000000000000057
413352720	1441066613	31.06773177047684	122.54185100095384	7.855555555555556	1.911111111111154	7.000000000000057
413352720	1441066614	31.067764375657624	122.54185201270106	7.844444444444444	1.7888888888889483	7.000000000000057
413352720	1441066615	31.067797082754577	122.54185312200345	7.833333333333333	1.6666666666667425	7.000000000000057
413352720	1441066616	31.067830010213456	122.54185432533684	7.822222222222222	1.5444444444445367	7.000000000000057
413352720	1441066617	31.067863276480008	122.5418556191771	7.811111111111111	1.422222222222274	7.000000000000057
413352720	1441066618	31.067897	122.54185700000001	7.8	1.3000000000000682	7.000000000000057
413352720	1441066619	31.067931268859088	122.5418584630825	7.8	1.466666666666697	7.000000000000057
413352720	1441066620	31.067966049702463	122.5418599989059	7.8	1.6333333333333826	7.000000000000057
413352720	1441066621	31.06800127881527	122.54186159675255	7.8	1.8000000000000682	7.000000000000057
413352720	1441066622	31.068036892482635	122.5418632459048	7.8	1.9666666666667538	7.000000000000057
413352720	1441066623	31.068072826989653	122.541864935645	7.8	2.1333333333333826	7.000000000000057
413352720	1441066624	31.06810901862147	122.54186665525542	7.8	2.300000000000068	7.000000000000057
413352720	1441066625	31.068145403663184	122.54186839401835	7.8	2.466666666666754	7.000000000000057
413352720	1441066626	31.068181918399965	122.54187014121612	7.8	2.6333333333333826	7.000000000000057
413352720	1441066627	31.068218499116885	122.54187188613093	7.8	2.8000000000000114	7.000000000000057
413352720	1441066628	31.06825508209912	122.54187361804507	7.8	2.966666666666697	7.000000000000057
413352720	1441066629	31.068291603631778	122.54187532624069	7.8	3.1333333333333826	7.000000000000057
413352720	1441066630	31.068327999999998	122.541877	7.8	3.300000000000068	7.000000000000057
413352720	1441066631	31.068364228935717	122.54187862691725	7.8	3.000000000000057	7.000000000000057
413352720	1441066632	31.06840033395801	122.54188018783495	7.8	2.7000000000000455	7.000000000000057
413352720	1441066633	31.068436380032786	122.54188166190754	7.8	2.400000000000034	7.000000000000057
413352720	1441066634	31.06847243212593	122.54188302828953	7.8	2.1000000000000796	7.000000000000057
413352720	1441066635	31.068508555203348	122.54188426613536	7.8	1.8000000000000114	7.000000000000057
413352720	1441066636	31.06854481423091	122.54188535459947	7.8	1.5000000000000568	7.000000000000057
413352720	1441066637	31.068581274174488	122.54188627283624	7.8	1.2000000000000455	7.000000000000057
413352720	1441066638	31.068618	122.54188700000002	7.8	0.9000000000000341	7.000000000000057
413352720	1441066639	31.06865504147888	122.54188752083687	7.8	0.7714285714286575	7.000000000000057
413352720	1441066640	31.068692387604855	122.54188784245972	7.8	0.6428571428572241	7.000000000000057
413352720	1441066641	31.06873001217719	122.5418879775733	7.8	0.5142857142857338	7.000000000000057
413352720	1441066642	31.068767888995204	122.5418879388823	7.8	0.3857142857143572	7.000000000000057
413352720	1441066643	31.068805991858156	122.5418877390915	7.8	0.25714285714292373	7.000000000000057
413352720	1441066644	31.068844294565366	122.54188739090559	7.8	0.1285714285714903	7.000000000000057
413352720	1441066645	31.06888277091609	122.54188690702935	7.8	5.684341886080802e-14	7.000000000000057
413352720	1441066646	31.06892139470963	122.5418863001676	7.8	359.8714285714286	7.000000000000057
413352720	1441066647	31.068960139745283	122.54188558302512	7.8	359.74285714285725	7.000000000000057
413352720	1441066648	31.068998979822318	122.54188476830677	7.8	359.6142857142858	7.000000000000057
413352720	1441066649	31.069037888740052	122.54188386871736	7.8	359.4857142857143	7.000000000000057
413352720	1441066650	31.069076840297758	122.54188289696184	7.8	359.35714285714295	7.000000000000057
413352720	1441066651	31.06911580829475	122.54188186574501	7.8	359.2285714285715	7.000000000000057
413352720	1441066652	31.06915476653029	122.54188078777186	7.8	359.1000000000001	7.000000000000057
413352720	1441066653	31.06919368880371	122.5418796757473	7.8	358.97142857142865	7.000000000000057
413352720	1441066654	31.069232548914265	122.54187854237628	7.8	358.8428571428572	7.000000000000057
413352720	1441066655	31.069271320661297	122.54187740036383	7.8	358.71428571428584	7.000000000000057
413352720	1441066656	31.069309977844078	122.54187626241495	7.8	358.5857142857144	7.000000000000057
413352720	1441066657	31.06934849426193	122.54187514123461	7.8	358.4571428571429	7.000000000000057
413352720	1441066658	31.069386843714135	122.54187404952795	7.8	358.32857142857154	7.000000000000057
413352720	1441066659	31.069424999999992	122.54187299999998	7.8	358.2000000000001	7.000000000000057
413352720	1441066660	31.069462934744262	122.54187200073616	7.81	358.0800000000001	7.000000000000057
413352720	1441066661	31.069500610873465	122.54187104134327	7.82	357.96000000000015	7.000000000000057
413352720	1441066662	31.069537989139558	122.54187010680839	7.83	357.8400000000001	7.000000000000057
413352720	1441066663	31.069575030294505	122.5418691821186	7.84	357.7200000000001	7.000000000000057
413352720	1441066664	31.06961169509026	122.54186825226095	7.85	357.6000000000001	7.000000000000057
413352720	1441066665	31.069647944278802	122.54186730222246	7.86	357.48000000000013	7.000000000000057
413352720	1441066666	31.069683738612078	122.54186631699015	7.87	357.3600000000001	7.000000000000057
413352720	1441066667	31.069719038842063	122.54186528155098	7.88	357.24000000000007	7.000000000000057
413352720	1441066668	31.069753805720723	122.54186418089193	7.890000000000001	357.12000000000006	7.000000000000057
413352720	1441066669	31.06978800000001	122.54186299999999	7.9	357.00000000000006	7.000000000000057
413352720	1441066670	31.06982160505793	122.541861728959	7.9	356.86666666666673	7.000000000000057
413352720	1441066671	31.069854694776645	122.54186037824053	7.9	356.7333333333334	7.000000000000057
413352720	1441066672	31.069887365664396	122.54185896341312	7.9	356.60000000000014	7.000000000000057
413352720	1441066673	31.06991971422936	122.54185750004531	7.9	356.46666666666675	7.000000000000057
413352720	1441066674	31.06995183697977	122.54185600370565	7.9	356.3333333333334	7.000000000000057
413352720	1441066675	31.06998383042385	122.54185448996269	7.9	356.2000000000001	7.000000000000057
413352720	1441066676	31.07001579106977	122.54185297438504	7.9	356.0666666666668	7.000000000000057
413352720	1441066677	31.070047815425745	122.54185147254127	7.9	355.93333333333345	7.000000000000057
413352720	1441066678	31.070079999999994	122.54185	7.9	355.8000000000001	7.000000000000057
413352720	1441066679	31.070112425156722	122.54184856914038	7.9	355.8125000000001	7.031250000000057
413352720	1441066680	31.070145106684095	122.5418471795836	7.9	355.8250000000001	7.062500000000057
413352720	1441066681	31.070178044226306	122.54184582776145	7.9	355.8375000000001	7.093750000000057
413352720	1441066682	31.07021123742755	122.54184451010565	7.9	355.8500000000001	7.125000000000114
413352720	1441066683	31.07024468593199	122.54184322304795	7.9	355.8625000000001	7.156250000000114
413352720	1441066684	31.070278389383816	122.54184196302006	7.9	355.8750000000001	7.187500000000057
413352720	1441066685	31.070312347427212	122.54184072645374	7.9	355.8875000000001	7.218750000000057
413352720	1441066686	31.070346559706362	122.54183950978069	7.9	355.9000000000001	7.250000000000057
413352720	1441066687	31.07038102586544	122.54183830943263	7.9	355.91250000000014	7.281250000000057
413352720	1441066688	31.070415745548633	122.54183712184127	7.9	355.92500000000007	7.312500000000057
413352720	1441066689	31.070450718400117	122.54183594343836	7.9	355.9375000000001	7.343750000000057
413352720	1441066690	31.07048594406408	122.54183477065554	7.9	355.9500000000001	7.375000000000057
413352720	1441066691	31.07052142218469	122.54183359992456	7.9	355.9625000000001	7.406250000000057
413352720	1441066692	31.070557152406153	122.54183242767708	7.9	355.97500000000014	7.437500000000057
413352720	1441066693	31.070593134372633	122.54183125034479	7.9	355.98750000000007	7.468750000000114
413352720	1441066694	31.07062936772831	122.54183006435942	7.9	356.0000000000001	7.500000000000057
413352720	1441066695	31.07066585211735	122.54182886615258	7.9	356.0125000000001	7.531250000000057
413352720	1441066696	31.07070258718396	122.54182765215597	7.9	356.0250000000001	7.562500000000057
413352720	1441066697	31.070739572572286	122.54182641880129	7.9	356.0375000000001	7.593750000000057
413352720	1441066698	31.070776807926553	122.54182516252017	7.9	356.05000000000007	7.625000000000057
413352720	1441066699	31.07081429289091	122.54182387974421	7.9	356.0625000000001	7.656250000000057
413352720	1441066700	31.070852027109527	122.54182256690515	7.9	356.0750000000001	7.687500000000057
413352720	1441066701	31.070890010226606	122.54182122043461	7.9	356.0875000000001	7.718750000000057
413352720	1441066702	31.070928241886318	122.54181983676418	7.9	356.1000000000001	7.750000000000057
413352720	1441066703	31.070966721732834	122.54181841232553	7.9	356.1125000000001	7.781250000000057
413352720	1441066704	31.07100544941034	122.54181694355026	7.9	356.12500000000006	7.812500000000057
413352720	1441066705	31.071044424563016	122.54181542687002	7.9	356.13750000000005	7.843750000000057
413352720	1441066706	31.071083646835024	122.54181385871638	7.9	356.1500000000001	7.875000000000057
413352720	1441066707	31.07112311587055	122.54181223552096	7.9	356.1625000000001	7.906250000000057
413352720	1441066708	31.071162831313767	122.54181055371538	7.9	356.1750000000001	7.937500000000057
413352720	1441066709	31.07120279280885	122.5418088097312	7.9	356.18750000000006	7.968750000000057
413352720	1441066710	31.071243000000006	122.541807	7.9	356.2000000000001	8.000000000000057
413352720	1441066711	31.071283433515816	122.54180512209876	7.9	356.1222222222223	8.000000000000057
413352720	1441066712	31.07132399792276	122.54180317818596	7.9	356.04444444444454	8.000000000000057
413352720	1441066713	31.07136457877175	122.54180117156544	7.9	355.96666666666675	8.000000000000057
413352720	1441066714	31.07140506161371	122.54179910554113	7.9	355.88888888888897	8.000000000000057
413352720	1441066715	31.07144533199952	122.54179698341692	7.9	355.81111111111125	8.000000000000057
413352720	1441066716	31.071485275480132	122.54179480849675	7.9	355.73333333333346	8.000000000000057
413352720	1441066717	31.071524777606463	122.54179258408455	7.9	355.6555555555556	8.000000000000057
413352720	1441066718	31.071563723929433	122.54179031348431	7.9	355.5777777777779	8.000000000000057
413352720	1441066719	31.071601999999995	122.54178800000001	7.9	355.5000000000001	8.000000000000057
413352720	1441066720	31.071639530651012	122.54178564670222	7.890000000000001	355.67000000000013	8.000000000000057
413352720	1441066721	31.071676397843333	122.54178325572796	7.88	355.8400000000001	8.000000000000057
413352720	1441066722	31.07171272281969	122.54178082898069	7.87	356.01000000000016	8.000000000000057
413352720	1441066723	31.07174862682287	122.54177836836395	7.86	356.1800000000001	8.000000000000057
413352720	1441066724	31.071784231095645	122.54177587578124	7.85	356.35000000000014	8.000000000000057
413352720	1441066725	31.071819656880766	122.54177335313604	7.84	356.5200000000001	8.000000000000057
413352720	1441066726	31.071855025421016	122.54177080233188	7.83	356.6900000000001	8.000000000000057
413352720	1441066727	31.07189045795913	122.54176822527218	7.82	356.8600000000001	8.000000000000057
413352720	1441066728	31.07192607573787	122.5417656238604	7.81	357.03000000000014	8.000000000000057
413352720	1441066729	31.071962	122.54176300000002	7.8	357.2000000000001	8.000000000000057
413352720	1441066730	31.071998317215645	122.54176035764894	7.8	357.22000000000014	8.000000000000057
413352720	1441066731	31.072034974764474	122.54175770898318	7.8	357.2400000000001	8.000000000000057
413352720	1441066732	31.07207188525361	122.54175506823329	7.8	357.2600000000001	8.000000000000057
413352720	1441066733	31.072108961290073	122.5417524496298	7.8	357.28000000000014	8.000000000000057
413352720	1441066734	31.072146115480972	122.54174986740334	7.8	357.3000000000001	8.000000000000057
413352720	1441066735	31.07218326043341	122.54174733578456	7.8	357.3200000000001	8.000000000000057
413352720	1441066736	31.072220308754428	122.54174486900412	7.8	357.3400000000001	8.000000000000057
413352720	1441066737	31.07225717305113	122.5417424812927	7.8	357.3600000000001	8.000000000000057
413352720	1441066738	31.072293765930628	122.54174018688107	7.8	357.3800000000001	8.000000000000057
413352720	1441066739	31.072330000000004	122.54173799999998	7.8	357.4000000000001	8.000000000000057
413352720	1441066740	31.072365809583683	122.54173593228408	7.8	357.62105263157906	8.000000000000057
413352720	1441066741	31.072401215875438	122.54173398498342	7.8	357.84210526315803	8.000000000000057
413352720	1441066742	31.072436261786326	122.54173215675192	7.8	358.06315789473695	8.000000000000057
413352720	1441066743	31.072470990227423	122.54173044624343	7.8	358.2842105263159	8.000000000000057
413352720	1441066744	31.072505444109826	122.54172885211182	7.8	358.50526315789483	8.000000000000057
413352720	1441066745	31.072539666344618	122.541727373011	7.8	358.7263157894738	8.000000000000057
413352720	1441066746	31.072573699842824	122.5417260075948	7.8	358.9473684210528	8.000000000000057
413352720	1441066747	31.07260758751557	122.54172475451709	7.8	359.1684210526317	8.000000000000057
413352720	1441066748	31.07264137227391	122.54172361243171	7.8	359.38947368421066	8.000000000000057
413352720	1441066749	31.07267509702892	122.54172257999252	7.8	359.61052631578957	8.000000000000057
413352720	1441066750	31.072708804691672	122.54172165585332	7.8	359.8315789473685	8.000000000000057
413352720	1441066751	31.07274253817322	122.54172083866801	7.8	0.05263157894745518	8.000000000000057
413352720	1441066752	31.072776340384628	122.54172012709037	7.8	0.2736842105264259	8.000000000000057
413352720	1441066753	31.072810254236984	122.54171951977425	7.8	0.49473684210533975	8.000000000000057
413352720	1441066754	31.072844322641327	122.54171901537345	7.8	0.7157894736843105	8.000000000000057
413352720	1441066755	31.07287858850875	122.54171861254181	7.8	0.9368421052632812	8.000000000000057
413352720	1441066756	31.072913094750295	122.54171830993316	7.8	1.157894736842195	8.000000000000057
413352720	1441066757	31.072947884277017	122.54171810620127	7.8	1.3789473684211657	8.000000000000057
413352720	1441066758	31.072983000000008	122.54171800000002	7.8	1.6000000000000796	8.000000000000057
413352720	1441066759	31.073018468943943	122.54171798891664	7.791666666666666	1.5083333333334394	8.000000000000057
413352720	1441066760	31.073054254588147	122.54171806627237	7.783333333333333	1.4166666666667425	8.000000000000057
413352720	1441066761	31.073090304525618	122.54171822432184	7.775	1.3250000000001023	8.000000000000057
413352720	1441066762	31.073126566349313	122.5417184553197	7.766666666666667	1.2333333333334053	8.000000000000057
413352720	1441066763	31.073162987652204	122.54171875152063	7.758333333333333	1.1416666666667652	8.000000000000057
413352720	1441066764	31.07319951602726	122.54171910517923	7.75	1.0500000000000682	8.000000000000057
413352720	1441066765	31.073236099067465	122.54171950855012	7.741666666666667	0.9583333333334849	8.000000000000057
413352720	1441066766	31.073272684365797	122.54171995388793	7.733333333333333	0.8666666666667879	8.000000000000057
413352720	1441066767	31.07330921951524	122.54172043344724	7.725	0.7750000000001478	8.000000000000057
413352720	1441066768	31.073345652108774	122.54172093948264	7.716666666666667	0.6833333333334508	8.000000000000057
413352720	1441066769	31.073381929739362	122.54172146424872	7.708333333333334	0.5916666666668107	8.000000000000057
413352720	1441066770	31.073418	122.54172200000001	7.7	0.5000000000001137	8.000000000000057
413352720	1441066771	31.07345383771596	122.54172253973336	7.73	0.3300000000001546	8.000000000000057
413352720	1441066772	31.073489526641637	122.54172307941487	7.76	0.1600000000001387	8.000000000000057
413352720	1441066773	31.07352517776374	122.54172361575284	7.79	359.9900000000001	8.000000000000057
413352720	1441066774	31.07356090206896	122.54172414545563	7.82	359.8200000000001	8.000000000000057
413352720	1441066775	31.073596810543975	122.54172466523157	7.85	359.65000000000015	8.000000000000057
413352720	1441066776	31.073633014175474	122.541725171789	7.88	359.48000000000013	8.000000000000057
413352720	1441066777	31.07366962395015	122.54172566183621	7.91	359.3100000000001	8.000000000000057
413352720	1441066778	31.07370675085467	122.5417261320816	7.94	359.1400000000001	8.000000000000057
413352720	1441066779	31.07374450587573	122.54172657923343	7.97	358.97000000000014	8.000000000000057
413352720	1441066780	31.073783	122.541727	8.0	358.8000000000001	8.000000000000057
413352720	1441066781	31.073822294804568	122.54172739238396	7.966666666666667	359.2111111111112	8.000000000000057
413352720	1441066782	31.073862254228395	122.54172775956526	7.933333333333334	359.6222222222224	8.000000000000057
413352720	1441066783	31.07390269280081	122.54172810601817	7.9	0.03333333333347355	8.000000000000057
413352720	1441066784	31.073943425051166	122.54172843621697	7.866666666666667	0.4444444444445139	8.000000000000057
413352720	1441066785	31.073984265508816	122.54172875463595	7.833333333333333	0.855555555555668	8.000000000000057
413352720	1441066786	31.074025028703158	122.54172906574945	7.8	1.2666666666667652	8.000000000000057
413352720	1441066787	31.07406552916356	122.54172937403173	7.766666666666667	1.6777777777778624	8.000000000000057
413352720	1441066788	31.074105581419378	122.54172968395714	7.733333333333333	2.0888888888890165	8.000000000000057
413352720	1441066789	31.074145000000016	122.54173	7.7	2.5000000000001137	8.000000000000057
413352720	1441066790	31.07418364290471	122.54173032415343	7.7	2.220000000000141	8.000000000000057
413352720	1441066791	31.074221542012182	122.54173064848557	7.7	1.9400000000000546	8.000000000000057
413352720	1441066792	31.07425877267099	122.54173096258327	7.7	1.6600000000000819	8.000000000000057
413352720	1441066793	31.074295410229716	122.54173125603349	7.7	1.3800000000000523	8.000000000000057
413352720	1441066794	31.07433153003694	122.54173151842305	7.7	1.1000000000000796	8.000000000000057
413352720	1441066795	31.074367207441195	122.54173173933877	7.7	0.8200000000001069	8.000000000000057
413352720	1441066796	31.07440251779106	122.54173190836755	7.7	0.5400000000000773	8.000000000000057
413352720	1441066797	31.074437536435113	122.54173201509613	7.7	0.2600000000001046	8.000000000000057
413352720	1441066798	31.07447233872191	122.54173204911135	7.7	359.9800000000001	8.000000000000057
413352720	1441066799	31.074506999999986	122.541732	7.7	359.70000000000005	8.000000000000057
413352720	1441066800	31.07454158471997	122.54173185951619	7.703225806451613	359.6000000000001	8.000000000000057
413352720	1441066801	31.07457611374064	122.54173162808345	7.706451612903226	359.50000000000006	8.000000000000057
413352720	1441066802	31.074610597022783	122.54173130829275	7.709677419354839	359.4000000000001	8.000000000000057
413352720	1441066803	31.074645044527234	122.54173090273495	7.712903225806452	359.30000000000007	8.000000000000057
413352720	1441066804	31.074679466214818	122.54173041400101	7.716129032258064	359.20000000000005	8.000000000000057
413352720	1441066805	31.07471387204633	122.5417298446818	7.719354838709678	359.1000000000001	8.000000000000057
413352720	1441066806	31.07474827198261	122.54172919736826	7.72258064516129	359.00000000000006	8.000000000000057
413352720	1441066807	31.074782675984448	122.54172847465132	7.725806451612903	358.9000000000001	8.000000000000057
413352720	1441066808	31.0748170940127	122.54172767912193	7.7290322580645165	358.80000000000007	8.000000000000057
413352720	1441066809	31.074851536028145	122.541726813371	7.732258064516129	358.7000000000001	8.000000000000057
413352720	1441066810	31.074886011991616	122.54172587998947	7.735483870967742	358.6000000000001	8.000000000000057
413352720	1441066811	31.07492053186392	122.54172488156827	7.7387096774193544	358.50000000000006	8.000000000000057
413352720	1441066812	31.07495510560588	122.54172382069838	7.741935483870968	358.40000000000003	8.000000000000057
413352720	1441066813	31.0749897431783	122.5417226999707	7.745161290322581	358.30000000000007	8.000000000000057
413352720	1441066814	31.075024454542014	122.5417215219762	7.748387096774193	358.20000000000005	8.000000000000057
413352720	1441066815	31.075059249657823	122.54172028930581	7.751612903225807	358.1000000000001	8.000000000000057
413352720	1441066816	31.075094138486527	122.54171900455053	7.754838709677419	358.00000000000006	8.000000000000057
413352720	1441066817	31.07512913098897	122.54171767030124	7.758064516129032	357.9000000000001	8.000000000000057
413352720	1441066818	31.075164237125943	122.541716289149	7.7612903225806456	357.80000000000007	8.000000000000057
413352720	1441066819	31.075199466858276	122.54171486368466	7.764516129032258	357.70000000000005	8.000000000000057
413352720	1441066820	31.07523483014679	122.54171339649929	7.767741935483871	357.6	8.000000000000057
413352720	1441066821	31.075270336952258	122.54171189018378	7.7709677419354835	357.50000000000006	8.000000000000057
413352720	1441066822	31.075305997235546	122.54171034732911	7.774193548387097	357.40000000000003	8.000000000000057
413352720	1441066823	31.075341820957433	122.54170877052631	7.77741935483871	357.30000000000007	8.000000000000057
413352720	1441066824	31.075377818078742	122.5417071623663	7.780645161290322	357.20000000000005	8.000000000000057
413352720	1441066825	31.07541399856028	122.54170552544007	7.783870967741936	357.1000000000001	8.000000000000057
413352720	1441066826	31.07545037236288	122.54170386233858	7.787096774193548	357.00000000000006	8.000000000000057
413352720	1441066827	31.075486949447328	122.54170217565284	7.790322580645161	356.90000000000003	8.000000000000057
413352720	1441066828	31.075523739774464	122.54170046797385	7.793548387096774	356.80000000000007	8.000000000000057
413352720	1441066829	31.075560753305076	122.54169874189257	7.796774193548387	356.70000000000005	8.000000000000057
413352720	1441066830	31.075598	122.541697	7.8	356.6000000000001	8.000000000000057
413352720	1441066831	31.075635483953818	122.5416952449825	7.8052631578947365	356.7526315789474	8.000000000000057
413352720	1441066832	31.075673185796333	122.54169347990783	7.810526315789474	356.9052631578948	8.000000000000057
413352720	1441066833	31.075711080291132	122.54169170793911	7.815789473684211	357.0578947368422	8.000000000000057
413352720	1441066834	31.075749142201765	122.54168993223954	7.821052631578947	357.21052631578954	8.000000000000057
413352720	1441066835	31.075787346291825	122.54168815597221	7.826315789473684	357.3631578947369	8.000000000000057
413352720	1441066836	31.075825667324914	122.5416863823003	7.831578947368421	357.5157894736843	8.000000000000057
413352720	1441066837	31.075864080064587	122.541684614387	7.836842105263158	357.66842105263163	8.000000000000057
413352720	1441066838	31.07590255927444	122.54168285539545	7.842105263157895	357.821052631579	8.000000000000057
413352720	1441066839	31.075941079718046	122.54168110848885	7.847368421052631	357.9736842105264	8.000000000000057
413352720	1441066840	31.07597961615901	122.54167937683037	7.852631578947369	358.1263157894737	8.000000000000057
413352720	1441066841	31.0760181433609	122.54167766358324	7.8578947368421055	358.27894736842114	8.000000000000057
413352720	1441066842	31.0760566360873	122.54167597191064	7.863157894736842	358.4315789473685	8.000000000000057
413352720	1441066843	31.076095069101804	122.5416743049758	7.868421052631579	358.5842105263158	8.000000000000057
413352720	1441066844	31.076133417168005	122.5416726659419	7.873684210526316	358.73684210526324	8.000000000000057
413352720	1441066845	31.076171655049475	122.54167105797218	7.878947368421053	358.8894736842106	8.000000000000057
413352720	1441066846	31.07620975750982	122.5416694842299	7.88421052631579	359.04210526315796	8.000000000000057
413352720	1441066847	31.07624769931264	122.54166794787828	7.889473684210526	359.1947368421053	8.000000000000057
413352720	1441066848	31.076285455221495	122.54166645208056	7.894736842105264	359.34736842105275	8.000000000000057
413352720	1441066849	31.07632299999999	122.54166500000001	7.9	359.50000000000006	8.000000000000057
413352720	1441066850	31.07636031712813	122.54166359422031	7.880000000000001	359.4000000000001	8.000000000000057
413352720	1441066851	31.07639742495144	122.54166223500698	7.86	359.30000000000007	8.000000000000057
413352720	1441066852	31.07643435053193	122.54166092204592	7.84	359.20000000000005	8.000000000000057
413352720	1441066853	31.07647112093152	122.54165965502308	7.82	359.1000000000001	8.000000000000057
413352720	1441066854	31.07650776321219	122.54165843362436	7.800000000000001	359.00000000000006	8.000000000000057
413352720	1441066855	31.076544304435874	122.54165725753572	7.78	358.9000000000001	8.000000000000057
413352720	1441066856	31.076580771664542	122.54165612644304	7.76	358.80000000000007	8.000000000000057
413352720	1441066857	31.076617191960153	122.54165504003225	7.74	358.70000000000005	8.000000000000057
413352720	1441066858	31.07665359238464	122.54165399798927	7.720000000000001	358.6	8.000000000000057
413352720	1441066859	31.076690000000003	122.54165300000001	7.7	358.50000000000006	8.000000000000057
413352720	1441066860	31.07672643694175	122.54165204561677	7.701666666666667	358.4933333333334	7.983333333333405
413352720	1441066861	31.076762905639967	122.54165113385741	7.703333333333333	358.4866666666667	7.966666666666697
413352720	1441066862	31.076799403598244	122.54165026360623	7.705	358.48	7.9500000000000455
413352720	1441066863	31.07683592832025	122.54164943374742	7.706666666666667	358.4733333333334	7.933333333333394
413352720	1441066864	31.076872477309625	122.54164864316532	7.708333333333334	358.4666666666667	7.9166666666667425
413352720	1441066865	31.076909048069993	122.54164789074414	7.71	358.46000000000004	7.900000000000091
413352720	1441066866	31.076945638105023	122.54164717536815	7.711666666666667	358.4533333333334	7.883333333333439
413352720	1441066867	31.076982244918327	122.54164649592164	7.713333333333334	358.4466666666667	7.866666666666731
413352720	1441066868	31.077018866013557	122.54164585128879	7.715	358.44000000000005	7.85000000000008
413352720	1441066869	31.077055498894357	122.54164524035392	7.716666666666667	358.4333333333334	7.833333333333428
413352720	1441066870	31.077092141064373	122.54164466200123	7.718333333333334	358.4266666666667	7.81666666666672
413352720	1441066871	31.07712879002723	122.541644115115	7.72	358.4200000000001	7.800000000000068
413352720	1441066872	31.07716544328658	122.54164359857947	7.721666666666667	358.4133333333334	7.78333333333336
413352720	1441066873	31.077202098346064	122.5416431112789	7.723333333333334	358.4066666666667	7.766666666666708
413352720	1441066874	31.077238752709324	122.54164265209751	7.725	358.40000000000003	7.750000000000057
413352720	1441066875	31.07727540387999	122.54164221991954	7.726666666666667	358.3933333333334	7.7333333333333485
413352720	1441066876	31.07731204936171	122.54164181362925	7.7283333333333335	358.3866666666667	7.716666666666754
413352720	1441066877	31.077348686658127	122.54164143211088	7.73	358.38000000000005	7.700000000000102
413352720	1441066878	31.077385313272877	122.54164107424866	7.7316666666666665	358.3733333333334	7.683333333333394
413352720	1441066879	31.07742192670961	122.54164073892686	7.733333333333333	358.3666666666667	7.6666666666667425
413352720	1441066880	31.077458524471954	122.54164042502964	7.735	358.36000000000007	7.650000000000091
413352720	1441066881	31.077495104063562	122.54164013144127	7.736666666666666	358.3533333333334	7.633333333333383
413352720	1441066882	31.077531662988065	122.54163985704601	7.738333333333333	358.3466666666667	7.616666666666731
413352720	1441066883	31.077568198749105	122.54163960072806	7.74	358.34000000000003	7.60000000000008
413352720	1441066884	31.077604708850334	122.54163936137165	7.741666666666667	358.3333333333334	7.583333333333371
413352720	1441066885	31.07764119079538	122.541639137861	7.743333333333333	358.3266666666667	7.56666666666672
413352720	1441066886	31.07767764208789	122.54163892908035	7.745	358.32000000000005	7.550000000000068
413352720	1441066887	31.0777140602315	122.54163873391393	7.746666666666667	358.3133333333334	7.533333333333417
413352720	1441066888	31.077750442729876	122.54163855124595	7.748333333333333	358.30666666666673	7.516666666666765
413352720	1441066889	31.07778678708662	122.54163837996062	7.75	358.30000000000007	7.500000000000057
413352720	1441066890	31.07782309080539	122.54163821894215	7.751666666666667	358.2933333333334	7.483333333333405
413352720	1441066891	31.077859351389826	122.54163806707481	7.753333333333333	358.2866666666667	7.466666666666754
413352720	1441066892	31.077895566343592	122.54163792324276	7.755	358.28000000000003	7.4500000000000455
413352720	1441066893	31.07793173317029	122.54163778633023	7.756666666666667	358.2733333333334	7.433333333333394
413352720	1441066894	31.0779678493736	122.54163765522144	7.758333333333333	358.2666666666667	7.4166666666667425
413352720	1441066895	31.078003912457117	122.54163752880059	7.76	358.26000000000005	7.400000000000034
413352720	1441066896	31.078039919924535	122.54163740595187	7.761666666666667	358.2533333333334	7.383333333333383
413352720	1441066897	31.078075869279445	122.54163728555953	7.763333333333334	358.2466666666667	7.366666666666731
413352720	1441066898	31.07811175802554	122.54163716650775	7.765	358.24000000000007	7.350000000000023
413352720	1441066899	31.07814758366641	122.54163704768074	7.766666666666667	358.2333333333334	7.333333333333428
413352720	1441066900	31.078183343705742	122.54163692796267	7.7683333333333335	358.2266666666667	7.316666666666777
413352720	1441066901	31.07821903564714	122.5416368062378	7.77	358.2200000000001	7.300000000000068
413352720	1441066902	31.07825465699427	122.54163668139027	7.7716666666666665	358.2133333333334	7.283333333333417
413352720	1441066903	31.078290205250767	122.54163655230431	7.773333333333333	358.2066666666667	7.266666666666765
413352720	1441066904	31.07832567792026	122.54163641786411	7.775	358.20000000000005	7.250000000000057
413352720	1441066905	31.078361072506414	122.54163627695387	7.776666666666666	358.1933333333334	7.233333333333405
413352720	1441066906	31.078396386512857	122.54163612845777	7.778333333333333	358.1866666666667	7.216666666666754
413352720	1441066907	31.07843161744323	122.54163597125999	7.78	358.18000000000006	7.2000000000000455
413352720	1441066908	31.078466762801174	122.54163580424473	7.781666666666666	358.1733333333334	7.183333333333394
413352720	1441066909	31.07850182009034	122.54163562629618	7.783333333333333	358.1666666666667	7.1666666666667425
413352720	1441066910	31.078536786814347	122.54163543629853	7.785	358.1600000000001	7.150000000000091
413352720	1441066911	31.078571660476864	122.54163523313596	7.786666666666666	358.1533333333334	7.133333333333439
413352720	1441066912	31.07860643858153	122.54163501569266	7.788333333333333	358.1466666666667	7.116666666666731
413352720	1441066913	31.078641118631968	122.54163478285281	7.79	358.14000000000004	7.10000000000008
413352720	1441066914	31.07867569813184	122.54163453350058	7.791666666666666	358.13333333333344	7.083333333333428
413352720	1441066915	31.07871017458477	122.54163426652016	7.793333333333333	358.1266666666667	7.06666666666672
413352720	1441066916	31.078744545494423	122.54163398079572	7.795	358.12000000000006	7.050000000000068
413352720	1441066917	31.078778808364405	122.54163367521141	7.796666666666667	358.1133333333334	7.033333333333417
413352720	1441066918	31.078812960698382	122.54163334865147	7.798333333333333	358.10666666666674	7.016666666666708
413352720	1441066919	31.078847000000003	122.541633	7.8	358.1000000000001	7.000000000000057
413352720	1441066920	31.078880927570765	122.54163262804002	7.794736842105263	358.1000000000001	7.000000000000057
413352720	1441066921	31.078914759903657	122.54163223114963	7.7894736842105265	358.1000000000001	7.000000000000057
413352720	1441066922	31.07894851728952	122.54163180760581	7.784210526315789	358.1000000000001	7.000000000000057
413352720	1441066923	31.07898222001921	122.54163135568547	7.778947368421052	358.1000000000001	7.000000000000057
413352720	1441066924	31.079015888383577	122.54163087366551	7.773684210526316	358.1000000000001	7.000000000000057
413352720	1441066925	31.079049542673474	122.54163035982289	7.768421052631579	358.1000000000001	7.000000000000057
413352720	1441066926	31.079083203179742	122.54162981243452	7.7631578947368425	358.1000000000001	7.000000000000057
413352720	1441066927	31.07911689019322	122.54162922977733	7.757894736842105	358.1000000000001	7.000000000000057
413352720	1441066928	31.079150624004775	122.54162861012821	7.752631578947368	358.1000000000001	7.000000000000057
413352720	1441066929	31.079184424905236	122.54162795176406	7.747368421052632	358.1000000000001	7.000000000000057
413352720	1441066930	31.079218313185468	122.54162725296183	7.742105263157895	358.1000000000001	7.000000000000057
413352720	1441066931	31.079252309136304	122.54162651199839	7.7368421052631575	358.1000000000001	7.000000000000057
413352720	1441066932	31.079286433048583	122.54162572715067	7.731578947368421	358.1000000000001	7.000000000000057
413352720	1441066933	31.079320705213163	122.54162489669555	7.726315789473684	358.1000000000001	7.000000000000057
413352720	1441066934	31.079355145920886	122.54162401890991	7.721052631578948	358.1000000000001	7.000000000000057
413352720	1441066935	31.079389775462577	122.54162309207067	7.715789473684211	358.1000000000001	7.000000000000057
413352720	1441066936	31.079424614129106	122.54162211445467	7.7105263157894735	358.1000000000001	7.000000000000057
413352720	1441066937	31.079459682211294	122.54162108433883	7.705263157894737	358.1000000000001	7.000000000000057
413352720	1441066938	31.079495	122.54162000000001	7.7	358.1000000000001	7.000000000000057
413352720	1441066939	31.079530579410317	122.5416188619198	7.71	358.19000000000005	7.000000000000057
413352720	1441066940	31.07956639885444	122.54161767939875	7.72	358.28000000000003	7.000000000000057
413352720	1441066941	31.079602428368844	122.5416164639422	7.73	358.37000000000006	7.000000000000057
413352720	1441066942	31.079638637989977	122.5416152270554	7.74	358.46000000000004	7.000000000000057
413352720	1441066943	31.079674997754292	122.54161398024372	7.75	358.55	7.000000000000057
413352720	1441066944	31.079711477698243	122.54161273501249	7.76	358.6400000000001	7.000000000000057
413352720	1441066945	31.07974804785835	122.54161150286711	7.77	358.7300000000001	7.000000000000057
413352720	1441066946	31.07978467827104	122.54161029531296	7.78	358.82000000000005	7.000000000000057
413352720	1441066947	31.07982133897276	122.54160912385544	7.79	358.9100000000001	7.000000000000057
413352720	1441066948	31.079858000000005	122.54160800000001	7.8	359.00000000000006	7.000000000000057
413352720	1441066949	31.079894636755075	122.54160693295793	7.798	359.02600000000007	7.000000000000057
413352720	1441066950	31.079931246103524	122.54160592276389	7.796	359.0520000000001	7.000000000000057
413352720	1441066951	31.079967830276768	122.54160496715843	7.794	359.07800000000003	7.000000000000057
413352720	1441066952	31.080004391506183	122.54160406388202	7.792	359.10400000000004	7.000000000000057
413352720	1441066953	31.080040932023184	122.54160321067518	7.79	359.13000000000005	7.000000000000057
413352720	1441066954	31.080077454059168	122.54160240527843	7.788	359.15600000000006	7.000000000000057
413352720	1441066955	31.080113959845516	122.54160164543224	7.786	359.1820000000001	7.000000000000057
413352720	1441066956	31.08015045161364	122.5416009288771	7.784	359.2080000000001	7.000000000000057
413352720	1441066957	31.08018693159491	122.54160025335358	7.782	359.23400000000004	7.000000000000057
413352720	1441066958	31.08022340202075	122.54159961660207	7.78	359.26000000000005	7.000000000000057
413352720	1441066959	31.080259865122546	122.54159901636311	7.778	359.28600000000006	7.000000000000057
413352720	1441066960	31.08029632313169	122.54159845037718	7.776	359.31200000000007	7.000000000000057
413352720	1441066961	31.080332778279583	122.54159791638473	7.774	359.3380000000001	7.000000000000057
413352720	1441066962	31.08036923279763	122.54159741212626	7.772	359.36400000000003	7.000000000000057
413352720	1441066963	31.0804056889172	122.54159693534224	7.77	359.39000000000004	7.000000000000057
413352720	1441066964	31.08044214886969	122.54159648377315	7.768	359.41600000000005	7.000000000000057
413352720	1441066965	31.080478614886538	122.5415960551594	7.766	359.44200000000006	7.000000000000057
413352720	1441066966	31.08051508919908	122.54159564724148	7.764	359.4680000000001	7.000000000000057
413352720	1441066967	31.08055157403874	122.5415952577599	7.762	359.4940000000001	7.000000000000057
413352720	1441066968	31.080588071636914	122.54159488445504	7.76	359.52000000000004	7.000000000000057
413352720	1441066969	31.08062458422498	122.54159452506737	7.758	359.54600000000005	7.000000000000057
413352720	1441066970	31.080661114034353	122.54159417733734	7.756	359.57200000000006	7.000000000000057
413352720	1441066971	31.08069766329642	122.54159383900542	7.754	359.59800000000007	7.000000000000057
413352720	1441066972	31.080734234242573	122.541593507812	7.752	359.6240000000001	7.000000000000057
413352720	1441066973	31.0807708291042	122.54159318149753	7.75	359.6500000000001	7.000000000000057
413352720	1441066974	31.0808074501127	122.54159285780248	7.748	359.67600000000004	7.000000000000057
413352720	1441066975	31.08084409949948	122.54159253446726	7.746	359.70200000000006	7.000000000000057
413352720	1441066976	31.080880779495896	122.54159220923228	7.744	359.72800000000007	7.000000000000057
413352720	1441066977	31.080917492333377	122.54159187983795	7.742	359.7540000000001	7.000000000000057
413352720	1441066978	31.080954240243308	122.54159154402471	7.74	359.7800000000001	7.000000000000057
413352720	1441066979	31.080991025457063	122.54159119953297	7.738	359.80600000000004	7.000000000000057
413352720	1441066980	31.081027850206066	122.54159084410314	7.736	359.83200000000005	7.000000000000057
413352720	1441066981	31.08106471672169	122.54159047547566	7.734	359.85800000000006	7.000000000000057
413352720	1441066982	31.081101627235334	122.54159009139089	7.732	359.88400000000007	7.000000000000057
413352720	1441066983	31.08113858397838	122.54158968958923	7.73	359.9100000000001	7.000000000000057
413352720	1441066984	31.08117558918223	122.54158926781109	7.728	359.93600000000004	7.000000000000057
413352720	1441066985	31.08121264507827	122.54158882379684	7.726	359.96200000000005	7.000000000000057
413352720	1441066986	31.08124975389793	122.54158835528695	7.724	359.98800000000006	7.000000000000057
413352720	1441066987	31.08128691787254	122.5415878600217	7.722	0.014000000000010004	7.000000000000057
413352720	1441066988	31.081324139233526	122.54158733574154	7.72	0.040000000000020464	7.000000000000057
413352720	1441066989	31.08136142021228	122.54158678018683	7.718	0.06600000000003092	7.000000000000057
413352720	1441066990	31.081398763040188	122.54158619109792	7.716	0.09200000000004138	7.000000000000057
413352720	1441066991	31.08143616994865	122.54158556621522	7.714	0.117999999999995	7.000000000000057
413352720	1441066992	31.081473643169037	122.54158490327907	7.712	0.14400000000000546	7.000000000000057
413352720	1441066993	31.08151118493276	122.54158420002986	7.71	0.17000000000001592	7.000000000000057
413352720	1441066994	31.081548797471207	122.5415834542079	7.708	0.19600000000002638	7.000000000000057
413352720	1441066995	31.08158648301577	122.54158266355361	7.706	0.22200000000003683	7.000000000000057
413352720	1441066996	31.081624243797826	122.54158182580728	7.704	0.24799999999999045	7.000000000000057
413352720	1441066997	31.08166208204877	122.54158093870932	7.702	0.2740000000000009	7.000000000000057
413352720	1441066998	31.081700000000005	122.54158	7.7	0.30000000000001137	7.000000000000057
413352720	1441066999	31.081737997896994	122.54157900825982	7.706451612903226	0.15483870967744906	7.000000000000057
413352720	1441067000	31.081776068041574	122.54157796542968	7.712903225806452	0.009677419354886752	7.000000000000057
413352720	1441067001	31.08181420074967	122.54157687429054	7.719354838709678	359.8645161290323	7.000000000000057
413352720	1441067002	31.08185238633719	122.54157573762346	7.725806451612903	359.7193548387097	7.000000000000057
413352720	1441067003	31.081890615120052	122.54157455820943	7.732258064516129	359.5741935483871	7.000000000000057
413352720	1441067004	31.081928877414203	122.54157333882948	7.738709677419355	359.4290322580645	7.000000000000057
413352720	1441067005	31.08196716353552	122.54157208226464	7.745161290322581	359.28387096774196	7.000000000000057
413352720	1441067006	31.08200546379995	122.54157079129591	7.751612903225807	359.1387096774194	7.000000000000057
413352720	1441067007	31.082043768523388	122.54156946870438	7.758064516129033	358.9935483870968	7.000000000000057
413352720	1441067008	31.08208206802178	122.54156811727105	7.764516129032258	358.8483870967742	7.000000000000057
413352720	1441067009	31.082120352611042	122.54156673977698	7.770967741935484	358.70322580645166	7.000000000000057
413352720	1441067010	31.082158612607078	122.54156533900326	7.77741935483871	358.55806451612904	7.000000000000057
413352720	1441067011	31.08219683832584	122.54156391773087	7.783870967741936	358.4129032258065	7.000000000000057
413352720	1441067012	31.08223502008324	122.54156247874094	7.790322580645162	358.26774193548385	7.000000000000057
413352720	1441067013	31.08227314819517	122.54156102481448	7.796774193548387	358.1225806451613	7.000000000000057
413352720	1441067014	31.082311212977604	122.54155955873264	7.803225806451613	357.97741935483873	7.000000000000057
413352720	1441067015	31.08234920474643	122.54155808327643	7.809677419354839	357.83225806451617	7.000000000000057
413352720	1441067016	31.08238711381758	122.54155660122697	7.816129032258065	357.6870967741936	7.000000000000057
413352720	1441067017	31.082424930506964	122.54155511536534	7.822580645161291	357.541935483871	7.000000000000057
413352720	1441067018	31.082462645130533	122.54155362847264	7.829032258064516	357.39677419354837	7.000000000000057
413352720	1441067019	31.082500248004198	122.54155214332994	7.835483870967742	357.2516129032258	7.000000000000057
413352720	1441067020	31.08253772944389	122.54155066271836	7.841935483870968	357.10645161290324	7.000000000000057
413352720	1441067021	31.082575079765544	122.54154918941906	7.848387096774194	356.9612903225807	7.000000000000057
413352720	1441067022	31.082612289285045	122.5415477262131	7.85483870967742	356.81612903225806	7.000000000000057
413352720	1441067023	31.082649348318355	122.54154627588161	7.861290322580645	356.6709677419355	7.000000000000057
413352720	1441067024	31.082686247181403	122.54154484120573	7.867741935483871	356.52580645161294	7.000000000000057
413352720	1441067025	31.082722976190098	122.54154342496656	7.8741935483870975	356.3806451612904	7.000000000000057
413352720	1441067026	31.082759525660375	122.54154202994528	7.880645161290323	356.23548387096776	7.000000000000057
413352720	1441067027	31.082795885908173	122.54154065892298	7.887096774193549	356.09032258064514	7.000000000000057
413352720	1441067028	31.082832047249408	122.54153931468083	7.893548387096774	355.9451612903226	7.000000000000057
413352720	1441067029	31.082867999999998	122.54153800000002	7.9	355.8	7.000000000000057
413352720	1441067030	31.082903738602223	122.54153671654495	7.9	355.86551724137934	6.965517241379416
413352720	1441067031	31.08293927400366	122.54153546151348	7.9	355.93103448275866	6.931034482758662
413352720	1441067032	31.082974621278222	122.54153423098666	7.9	355.99655172413793	6.896551724138021
413352720	1441067033	31.083009795499795	122.54153302104565	7.9	356.06206896551726	6.862068965517267
413352720	1441067034	31.083044811742326	122.54153182777155	7.9	356.1275862068966	6.827586206896626
413352720	1441067035	31.083079685079692	122.5415306472454	7.9	356.1931034482759	6.793103448275929
413352720	1441067036	31.083114430585812	122.54152947554834	7.9	356.2586206896552	6.758620689655231
413352720	1441067037	31.08314906333461	122.54152830876143	7.9	356.3241379310345	6.724137931034534
413352720	1441067038	31.08318359839998	122.54152714296575	7.9	356.3896551724138	6.689655172413893
413352720	1441067039	31.083218050855823	122.54152597424236	7.9	356.45517241379315	6.655172413793139
413352720	1441067040	31.08325243577604	122.5415247986723	7.9	356.5206896551724	6.620689655172498
413352720	1441067041	31.083286768234565	122.54152361233662	7.9	356.58620689655174	6.586206896551744
413352720	1441067042	31.08332106330528	122.54152241131641	7.9	356.651724137931	6.551724137931103
413352720	1441067043	31.08335533606209	122.54152119169268	7.9	356.71724137931034	6.517241379310406
413352720	1441067044	31.083389601578933	122.54151994954647	7.9	356.7827586206896	6.482758620689708
413352720	1441067045	31.08342387492964	122.54151868095877	7.9	356.84827586206893	6.448275862069011
413352720	1441067046	31.083458171188187	122.54151738201065	7.9	356.91379310344826	6.41379310344837
413352720	1441067047	31.083492505428442	122.5415160487831	7.9	356.9793103448276	6.379310344827616
413352720	1441067048	31.083526892724322	122.54151467735713	7.9	357.04482758620685	6.344827586206975
413352720	1441067049	31.083561348149715	122.54151326381371	7.9	357.1103448275862	6.310344827586221
413352720	1441067050	31.08359588677853	122.54151180423386	7.9	357.1758620689655	6.27586206896558
413352720	1441067051	31.08363052368466	122.54151029469857	7.9	357.2413793103448	6.2413793103448825
413352720	1441067052	31.08366527394201	122.54150873128883	7.9	357.3068965517241	6.206896551724185
413352720	1441067053	31.08370015262448	122.54150711008555	7.9	357.3724137931034	6.1724137931034875
413352720	1441067054	31.08373517480597	122.54150542716972	7.9	357.43793103448274	6.137931034482847
413352720	1441067055	31.08377035556036	122.54150367862233	7.9	357.50344827586207	6.1034482758620925
413352720	1441067056	31.083805709961567	122.54150186052428	7.9	357.56896551724134	6.068965517241452
413352720	1441067057	31.083841253083477	122.54149996895653	7.9	357.63448275862066	6.0344827586206975
413352720	1441067058	31.083877	122.541498	7.9	357.7	6.000000000000057
413352720	1441067059	31.08391296148853	122.54149595147275	7.902439024390244	357.66829268292685	6.000000000000057
413352720	1441067060	31.083949131140564	122.54149382814118	7.904878048780488	357.63658536585365	6.000000000000057
413352720	1441067061	31.083985498251124	122.5414916365089	7.907317073170732	357.6048780487805	6.000000000000057
413352720	1441067062	31.08402205211522	122.54148938307947	7.909756097560976	357.5731707317073	6.000000000000057
413352720	1441067063	31.084058782027842	122.54148707435647	7.912195121951219	357.5414634146341	6.000000000000057
413352720	1441067064	31.08409567728403	122.54148471684348	7.914634146341464	357.50975609756097	6.000000000000057
413352720	1441067065	31.084132727178776	122.54148231704417	7.917073170731707	357.47804878048777	6.000000000000057
413352720	1441067066	31.08416992100711	122.54147988146211	7.919512195121952	357.4463414634146	6.000000000000057
413352720	1441067067	31.084207248064043	122.54147741660096	7.921951219512195	357.4146341463414	6.000000000000057
413352720	1441067068	31.084244697644582	122.5414749289643	7.924390243902439	357.3829268292683	6.000000000000057
413352720	1441067069	31.084282259043768	122.54147242505587	7.926829268292683	357.35121951219514	6.000000000000057
413352720	1441067070	31.084319921556602	122.54146991137928	7.929268292682927	357.31951219512194	6.000000000000057
413352720	1441067071	31.084357674478092	122.5414673944382	7.931707317073171	357.28780487804875	6.000000000000057
413352720	1441067072	31.08439550710328	122.54146488073636	7.934146341463415	357.2560975609756	6.000000000000057
413352720	1441067073	31.08443340872717	122.54146237677743	7.9365853658536585	357.2243902439024	6.000000000000057
413352720	1441067074	31.08447136864479	122.54145988906511	7.939024390243903	357.19268292682926	6.000000000000057
413352720	1441067075	31.08450937615116	122.54145742410311	7.941463414634146	357.16097560975606	6.000000000000057
413352720	1441067076	31.08454742054131	122.54145498839524	7.943902439024391	357.1292682926829	6.000000000000057
413352720	1441067077	31.084585491110264	122.54145258844518	7.946341463414634	357.0975609756097	6.000000000000057
413352720	1441067078	31.084623577153025	122.5414502307567	7.9487804878048784	357.0658536585366	6.000000000000057
413352720	1441067079	31.084661667964646	122.54144792183358	7.951219512195122	357.0341463414634	6.000000000000057
413352720	1441067080	31.08469975284013	122.54144566817958	7.953658536585366	357.0024390243902	6.000000000000057
413352720	1441067081	31.084737821074512	122.54144347629854	7.95609756097561	356.97073170731704	6.000000000000057
413352720	1441067082	31.08477586196284	122.5414413526942	7.958536585365854	356.9390243902439	6.000000000000057
413352720	1441067083	31.084813864800125	122.54143930387042	7.9609756097560975	356.9073170731707	6.000000000000057
413352720	1441067084	31.08485181888138	122.541437336331	7.963414634146342	356.87560975609756	6.000000000000057
413352720	1441067085	31.084889713501674	122.5414354565798	7.965853658536585	356.84390243902436	6.000000000000057
413352720	1441067086	31.08492753795601	122.54143367112069	7.96829268292683	356.8121951219512	6.000000000000057
413352720	1441067087	31.084965281539414	122.54143198645745	7.970731707317073	356.780487804878	6.000000000000057
413352720	1441067088	31.08500293354692	122.54143040909405	7.9731707317073175	356.7487804878048	6.000000000000057
413352720	1441067089	31.085040483273584	122.54142894553429	7.975609756097561	356.7170731707317	6.000000000000057
413352720	1441067090	31.085077920014417	122.54142760228213	7.978048780487805	356.6853658536585	6.000000000000057
413352720	1441067091	31.085115233064442	122.5414263858414	7.980487804878049	356.65365853658534	6.000000000000057
413352720	1441067092	31.085152411718717	122.54142530271608	7.982926829268293	356.6219512195122	6.000000000000057
413352720	1441067093	31.08518944527226	122.54142435941004	7.985365853658537	356.590243902439	6.000000000000057
413352720	1441067094	31.085226323020102	122.54142356242724	7.987804878048781	356.55853658536586	6.000000000000057
413352720	1441067095	31.085263034257274	122.54142291827162	7.990243902439024	356.5268292682926	6.000000000000057
413352720	1441067096	31.08529956827883	122.54142243344712	7.992682926829269	356.49512195121946	6.000000000000057
413352720	1441067097	31.08533591437978	122.54142211445772	7.995121951219512	356.4634146341463	6.000000000000057
413352720	1441067098	31.085372061855157	122.54142196780735	7.9975609756097565	356.4317073170731	6.000000000000057
413352720	1441067099	31.085407999999997	122.54142200000001	8.0	356.4	6.000000000000057
413352720	1441067100	31.08544372265602	122.54142221356794	7.984210526315789	356.7421052631579	6.052631578947398
413352720	1441067101	31.085479241851633	122.5414225951566	7.968421052631579	357.08421052631576	6.105263157894797
413352720	1441067102	31.085514574161927	122.54142312743957	7.9526315789473685	357.4263157894737	6.157894736842138
413352720	1441067103	31.085549736162015	122.54142379309053	7.936842105263158	357.76842105263154	6.21052631578948
413352720	1441067104	31.085584744426967	122.54142457478304	7.921052631578948	358.11052631578946	6.263157894736878
413352720	1441067105	31.085619615531886	122.54142545519073	7.905263157894737	358.4526315789474	6.315789473684276
413352720	1441067106	31.085654366051873	122.54142641698711	7.889473684210526	358.79473684210524	6.368421052631618
413352720	1441067107	31.085689012562003	122.5414274428457	7.873684210526316	359.13684210526316	6.421052631579016
413352720	1441067108	31.085723571637395	122.54142851544005	7.8578947368421055	359.4789473684211	6.473684210526358
413352720	1441067109	31.085758059853124	122.54142961744354	7.842105263157895	359.82105263157894	6.526315789473756
413352720	1441067110	31.085792493784272	122.5414307315297	7.826315789473684	0.16315789473685527	6.5789473684210975
413352720	1441067111	31.085826890005936	122.54143184037196	7.810526315789474	0.5052631578947171	6.631578947368496
413352720	1441067112	31.085861265093236	122.54143292664364	7.794736842105263	0.8473684210526358	6.684210526315837
413352720	1441067113	31.085895635621217	122.54143397301819	7.778947368421052	1.1894736842105544	6.736842105263179
413352720	1441067114	31.08593001816502	122.54143496216894	7.7631578947368425	1.531578947368473	6.789473684210577
413352720	1441067115	31.085964429299697	122.5414358767692	7.747368421052632	1.873684210526278	6.8421052631579755
413352720	1441067116	31.085998885600365	122.54143669949228	7.731578947368421	2.2157894736841968	6.894736842105317
413352720	1441067117	31.086033403642098	122.54143741301145	7.715789473684211	2.5578947368421154	6.947368421052715
413352720	1441067118	31.086068	122.541438	7.7	2.900000000000034	7.000000000000057
413352720	1441067119	31.08610268834705	122.54143844664162	7.701923076923077	2.7980769230769624	7.000000000000057
413352720	1441067120	31.086137470747836	122.54143875316221	7.703846153846154	2.6961538461538908	7.000000000000057
413352720	1441067121	31.086172346364833	122.54143892329813	7.705769230769231	2.594230769230819	7.000000000000057
413352720	1441067122	31.086207314360504	122.5414389607857	7.707692307692308	2.4923076923076906	7.000000000000057
413352720	1441067123	31.08624237389734	122.54143886936136	7.709615384615384	2.3903846153846757	7.000000000000057
413352720	1441067124	31.08627752413781	122.54143865276147	7.711538461538462	2.288461538461547	7.000000000000057
413352720	1441067125	31.086312764244393	122.54143831472243	7.713461538461539	2.1865384615384755	7.000000000000057
413352720	1441067126	31.08634809337957	122.54143785898059	7.7153846153846155	2.084615384615404	7.000000000000057
413352720	1441067127	31.08638351070579	122.54143728927241	7.717307692307692	1.9826923076923322	7.000000000000057
413352720	1441067128	31.08641901538556	122.5414366093343	7.719230769230769	1.8807692307692605	7.000000000000057
413352720	1441067129	31.08645460658134	122.54143582290259	7.721153846153847	1.7788461538461888	7.000000000000057
413352720	1441067130	31.08649028345559	122.54143493371376	7.723076923076923	1.6769230769230603	7.000000000000057
413352720	1441067131	31.086526045170814	122.54143394550421	7.725	1.5750000000000455	7.000000000000057
413352720	1441067132	31.086561890889442	122.54143286201037	7.726923076923077	1.4730769230769738	7.000000000000057
413352720	1441067133	31.08659781977401	122.54143168696866	7.728846153846154	1.3711538461538453	7.000000000000057
413352720	1441067134	31.08663383098695	122.5414304241155	7.730769230769231	1.2692307692308304	7.000000000000057
413352720	1441067135	31.08666992369074	122.54142907718739	7.732692307692307	1.167307692307702	7.000000000000057
413352720	1441067136	31.086706097047863	122.5414276499207	7.734615384615385	1.065384615384687	7.000000000000057
413352720	1441067137	31.086742350220778	122.54142614605193	7.736538461538462	0.9634615384615586	7.000000000000057
413352720	1441067138	31.086778682371985	122.5414245693175	7.7384615384615385	0.8615384615384869	7.000000000000057
413352720	1441067139	31.086815092663937	122.54142292345391	7.740384615384615	0.7596153846154152	7.000000000000057
413352720	1441067140	31.086851580259115	122.54142121219758	7.742307692307692	0.6576923076923435	7.000000000000057
413352720	1441067141	31.08688814432	122.54141943928504	7.74423076923077	0.5557692307692719	7.000000000000057
413352720	1441067142	31.08692478400907	122.54141760845269	7.746153846153846	0.4538461538462002	7.000000000000057
413352720	1441067143	31.086961498488787	122.5414157234371	7.748076923076923	0.3519230769230717	7.000000000000057
413352720	1441067144	31.086998286921627	122.54141378797472	7.75	0.25000000000005684	7.000000000000057
413352720	1441067145	31.08703514847008	122.541411805802	7.751923076923077	0.14807692307698517	7.000000000000057
413352720	1441067146	31.087072082296604	122.5414097806555	7.753846153846154	0.04615384615385665	7.000000000000057
413352720	1441067147	31.087109087563693	122.5414077162717	7.75576923076923	359.94423076923084	7.000000000000057
413352720	1441067148	31.0871461634338	122.54140561638711	7.757692307692308	359.8423076923077	7.000000000000057
413352720	1441067149	31.08718330906942	122.54140348473827	7.759615384615385	359.74038461538464	7.000000000000057
413352720	1441067150	31.08722052363305	122.54140132506167	7.7615384615384615	359.63846153846157	7.000000000000057
413352720	1441067151	31.087257806287123	122.54139914109388	7.763461538461538	359.5365384615385	7.000000000000057
413352720	1441067152	31.08729515619413	122.54139693657139	7.765384615384615	359.4346153846154	7.000000000000057
413352720	1441067153	31.087332572516576	122.54139471523075	7.767307692307693	359.33269230769235	7.000000000000057
413352720	1441067154	31.08737005441691	122.54139248080851	7.769230769230769	359.2307692307692	7.000000000000057
413352720	1441067155	31.087407601057613	122.54139023704123	7.771153846153846	359.1288461538462	7.000000000000057
413352720	1441067156	31.08744521160118	122.54138798766546	7.773076923076923	359.0269230769231	7.000000000000057
413352720	1441067157	31.087482885210083	122.54138573641777	7.775	358.92500000000007	7.000000000000057
413352720	1441067158	31.087520621046803	122.54138348703474	7.776923076923077	358.823076923077	7.000000000000057
413352720	1441067159	31.08755841827381	122.5413812432529	7.778846153846153	358.72115384615387	7.000000000000057
413352720	1441067160	31.087596276053603	122.54137900880889	7.780769230769231	358.61923076923085	7.000000000000057
413352720	1441067161	31.08763419354864	122.54137678743925	7.782692307692308	358.5173076923077	7.000000000000057
413352720	1441067162	31.08767216992142	122.5413745828806	7.7846153846153845	358.41538461538465	7.000000000000057
413352720	1441067163	31.087710204334414	122.54137239886951	7.786538461538461	358.3134615384616	7.000000000000057
413352720	1441067164	31.087748295950117	122.54137023914264	7.788461538461538	358.2115384615385	7.000000000000057
413352720	1441067165	31.087786443930987	122.54136810743654	7.790384615384616	358.10961538461544	7.000000000000057
413352720	1441067166	31.087824647439533	122.54136600748788	7.792307692307692	358.00769230769237	7.000000000000057
413352720	1441067167	31.087862905638225	122.54136394303328	7.794230769230769	357.90576923076924	7.000000000000057
413352720	1441067168	31.08790121768954	122.54136191780933	7.796153846153846	357.8038461538462	7.000000000000057
413352720	1441067169	31.087939582755972	122.54135993555269	7.798076923076923	357.7019230769231	7.000000000000057
413352720	1441067170	31.087978	122.54135800000002	7.8	357.6	7.000000000000057
413352720	1441067171	31.08801646751671	122.54135611382264	7.803448275862069	357.648275862069	7.000000000000057
413352720	1441067172	31.088054979131623	122.54135427543079	7.8068965517241375	357.696551724138	7.000000000000057
413352720	1441067173	31.088093527602837	122.54135248216939	7.810344827586206	357.74482758620695	7.000000000000057
413352720	1441067174	31.08813210568847	122.54135073138329	7.813793103448276	357.7931034482759	7.000000000000057
413352720	1441067175	31.088170706146645	122.54134902041746	7.817241379310345	357.84137931034485	7.000000000000057
413352720	1441067176	31.08820932173547	122.54134734661676	7.820689655172414	357.8896551724138	7.000000000000057
413352720	1441067177	31.088247945213062	122.54134570732612	7.824137931034483	357.93793103448274	7.000000000000057
413352720	1441067178	31.08828656933753	122.5413440998904	7.827586206896552	357.9862068965518	7.000000000000057
413352720	1441067179	31.08832518686699	122.5413425216545	7.8310344827586205	358.03448275862075	7.000000000000057
413352720	1441067180	31.08836379055955	122.54134096996334	7.834482758620689	358.08275862068973	7.000000000000057
413352720	1441067181	31.088402373173334	122.54133944216177	7.837931034482759	358.13103448275865	7.000000000000057
413352720	1441067182	31.088440927466465	122.54133793559467	7.841379310344828	358.1793103448276	7.000000000000057
413352720	1441067183	31.088479446197017	122.54133644760694	7.844827586206897	358.2275862068966	7.000000000000057
413352720	1441067184	31.08851792212315	122.54133497554344	7.848275862068966	358.2758620689655	7.000000000000057
413352720	1441067185	31.088556348002957	122.541333516749	7.8517241379310345	358.3241379310345	7.000000000000057
413352720	1441067186	31.088594716594553	122.54133206856856	7.855172413793103	358.3724137931035	7.000000000000057
413352720	1441067187	31.08863302065605	122.54133062834696	7.858620689655172	358.42068965517245	7.000000000000057
413352720	1441067188	31.088671252945563	122.541329193429	7.862068965517241	358.4689655172414	7.000000000000057
413352720	1441067189	31.08870940622121	122.54132776115958	7.865517241379311	358.51724137931035	7.000000000000057
413352720	1441067190	31.088747473241106	122.54132632888354	7.86896551724138	358.5655172413793	7.000000000000057
413352720	1441067191	31.088785446763353	122.54132489394574	7.872413793103449	358.61379310344824	7.000000000000057
413352720	1441067192	31.088823319546083	122.541323453691	7.875862068965517	358.6620689655173	7.000000000000057
413352720	1441067193	31.088861084347393	122.5413220054642	7.879310344827586	358.71034482758625	7.000000000000057
413352720	1441067194	31.088898733925408	122.54132054661014	7.882758620689655	358.75862068965523	7.000000000000057
413352720	1441067195	31.088936261038246	122.54131907447363	7.886206896551724	358.80689655172415	7.000000000000057
413352720	1441067196	31.088973658444	122.54131758639956	7.889655172413794	358.8551724137931	7.000000000000057
413352720	1441067197	31.089010918900804	122.54131607973271	7.893103448275863	358.9034482758621	7.000000000000057
413352720	1441067198	31.089048035166766	122.54131455181793	7.8965517241379315	358.951724137931	7.000000000000057
413352720	1441067199	31.089085	122.54131300000002	7.9	359.0	7.000000000000057
413352720	1441067200	31.0891218094907	122.5413114233919	7.8950000000000005	359.105	7.000000000000057
413352720	1441067201	31.089158473057445	122.54130982817901	7.890000000000001	359.21	7.000000000000057
413352720	1441067202	31.08919500345086	122.54130822231484	7.885000000000001	359.315	7.000000000000057
413352720	1441067203	31.089231413421615	122.54130661375292	7.88	359.41999999999996	7.000000000000057
413352720	1441067204	31.08926771572035	122.54130501044686	7.875	359.525	7.000000000000057
413352720	1441067205	31.089303923097695	122.54130342035015	7.87	359.63	7.000000000000057
413352720	1441067206	31.089340048304315	122.54130185141639	7.865	359.735	7.000000000000057
413352720	1441067207	31.089376104090885	122.54130031159916	7.86	359.84000000000003	7.000000000000057
413352720	1441067208	31.08941210320801	122.54129880885203	7.855	359.945	7.000000000000057
413352720	1441067209	31.08944805840635	122.54129735112866	7.85	0.05000000000001137	7.000000000000057
413352720	1441067210	31.08948398243658	122.54129594638262	7.845	0.15500000000002956	7.000000000000057
413352720	1441067211	31.08951988804933	122.54129460256752	7.84	0.2599999999999909	7.000000000000057
413352720	1441067212	31.08955578799523	122.54129332763704	7.835	0.3650000000000091	7.000000000000057
413352720	1441067213	31.089591695024968	122.54129212954479	7.83	0.46999999999997044	7.000000000000057
413352720	1441067214	31.089627621889182	122.54129101624444	7.825	0.5749999999999886	7.000000000000057
413352720	1441067215	31.0896635813385	122.54128999568965	7.82	0.6800000000000068	7.000000000000057
413352720	1441067216	31.0896995861236	122.54128907583414	7.8149999999999995	0.7849999999999682	7.000000000000057
413352720	1441067217	31.089735648995124	122.54128826463155	7.81	0.8899999999999864	7.000000000000057
413352720	1441067218	31.089771782703696	122.54128757003558	7.805	0.9949999999999477	7.000000000000057
413352720	1441067219	31.089808000000005	122.54128700000001	7.8	1.099999999999966	7.000000000000057
413352720	1441067220	31.089844311059252	122.54128655957823	7.8	0.8100000000000023	7.000000000000057
413352720	1441067221	31.089880715754916	122.54128624222258	7.8	0.5200000000000387	7.000000000000057
413352720	1441067222	31.089917211385085	122.5412860384851	7.8	0.22999999999996135	7.000000000000057
413352720	1441067223	31.089953795247826	122.54128593891784	7.8	359.94	7.000000000000057
413352720	1441067224	31.089990464641208	122.54128593407279	7.8	359.65000000000003	7.000000000000057
413352720	1441067225	31.090027216863295	122.5412860145019	7.8	359.36	7.000000000000057
413352720	1441067226	31.090064049212156	122.54128617075725	7.8	359.07000000000005	7.000000000000057
413352720	1441067227	31.09010095898585	122.54128639339075	7.8	358.78000000000003	7.000000000000057
413352720	1441067228	31.090137943482432	122.54128667295436	7.8	358.49000000000007	7.000000000000057
413352720	1441067229	31.09017499999999	122.54128700000001	7.8	358.20000000000005	7.000000000000057
413352720	1441067230	31.090212125301072	122.54128736649494	7.802	358.23400000000004	7.0200000000000955
413352720	1441067231	31.090249314006137	122.54128777006748	7.804	358.26800000000003	7.040000000000077
413352720	1441067232	31.090286560200145	122.54128820976133	7.806	358.3020000000001	7.060000000000059
413352720	1441067233	31.090323857968034	122.54128868462011	7.808	358.33600000000007	7.080000000000041
413352720	1441067234	31.09036120139476	122.54128919368743	7.81	358.37000000000006	7.10000000000008
413352720	1441067235	31.09039858456527	122.54128973600699	7.812	358.40400000000005	7.120000000000061
413352720	1441067236	31.090436001564527	122.54129031062239	7.814	358.4380000000001	7.140000000000043
413352720	1441067237	31.090473446477475	122.54129091657728	7.816	358.47200000000004	7.160000000000082
413352720	1441067238	31.090510913389068	122.54129155291534	7.818	358.50600000000003	7.180000000000064
413352720	1441067239	31.090548396384253	122.54129221868016	7.82	358.54	7.2000000000000455
413352720	1441067240	31.090585889547988	122.54129291291541	7.822	358.57400000000007	7.220000000000084
413352720	1441067241	31.090623386965216	122.54129363466468	7.824	358.60800000000006	7.240000000000066
413352720	1441067242	31.0906608827209	122.54129438297164	7.826	358.64200000000005	7.260000000000048
413352720	1441067243	31.09069837089999	122.54129515687994	7.828	358.67600000000004	7.28000000000003
413352720	1441067244	31.09073584558743	122.54129595543314	7.83	358.7100000000001	7.300000000000068
413352720	1441067245	31.09077330086818	122.54129677767496	7.832	358.7440000000001	7.32000000000005
413352720	1441067246	31.090810730827197	122.54129762264897	7.834	358.7780000000001	7.340000000000032
413352720	1441067247	31.090848129549414	122.5412984893988	7.836	358.81200000000007	7.3600000000000705
413352720	1441067248	31.090885491119792	122.54129937696807	7.838	358.84600000000006	7.380000000000052
413352720	1441067249	31.090922809623287	122.54130028440042	7.84	358.88000000000005	7.400000000000034
413352720	1441067250	31.090960079144857	122.54130121073949	7.842	358.91400000000004	7.420000000000073
413352720	1441067251	31.09099729376945	122.54130215502886	7.844	358.94800000000004	7.440000000000055
413352720	1441067252	31.091034447582047	122.54130311631216	7.846	358.9820000000001	7.460000000000036
413352720	1441067253	31.091071534667545	122.54130409363302	7.848	359.0160000000001	7.480000000000018
413352720	1441067254	31.09110854911094	122.541305086035	7.85	359.05000000000007	7.500000000000057
413352720	1441067255	31.09114548499716	122.54130609256178	7.852	359.08400000000006	7.5200000000000955
413352720	1441067256	31.091182336411173	122.54130711225696	7.854	359.11800000000005	7.540000000000077
413352720	1441067257	31.09121909743794	122.54130814416413	7.856	359.15200000000004	7.560000000000116
413352720	1441067258	31.09125576216241	122.54130918732687	7.8580000000000005	359.18600000000004	7.580000000000098
413352720	1441067259	31.091292324669535	122.54131024078886	7.86	359.22	7.60000000000008
413352720	1441067260	31.091328779044254	122.54131130359364	7.862	359.254	7.620000000000061
413352720	1441067261	31.09136511937153	122.54131237478484	7.864	359.28800000000007	7.6400000000001
413352720	1441067262	31.091401339736354	122.54131345340605	7.8660000000000005	359.32200000000006	7.660000000000082
413352720	1441067263	31.091437434223632	122.54131453850087	7.868	359.35600000000005	7.680000000000064
413352720	1441067264	31.091473396918342	122.5413156291129	7.87	359.39000000000004	7.700000000000102
413352720	1441067265	31.09150922190543	122.54131672428574	7.872	359.4240000000001	7.720000000000084
413352720	1441067266	31.091544903269856	122.54131782306298	7.8740000000000006	359.4580000000001	7.740000000000066
413352720	1441067267	31.091580435096578	122.54131892448822	7.876	359.4920000000001	7.760000000000048
413352720	1441067268	31.091615811470536	122.54132002760504	7.878	359.526	7.780000000000086
413352720	1441067269	31.09165102647672	122.54132113145702	7.88	359.56000000000006	7.800000000000068
413352720	1441067270	31.091686074200044	122.54132223508778	7.882000000000001	359.59400000000005	7.82000000000005
413352720	1441067271	31.091720948725488	122.54132333754087	7.884	359.62800000000004	7.840000000000089
413352720	1441067272	31.091755644138008	122.54132443785991	7.886	359.66200000000003	7.8600000000000705
413352720	1441067273	31.091790154522567	122.54132553508846	7.888	359.6960000000001	7.880000000000052
413352720	1441067274	31.091824473964095	122.5413266282701	7.890000000000001	359.7300000000001	7.900000000000091
413352720	1441067275	31.09185859654757	122.54132771644844	7.892	359.76400000000007	7.920000000000073
413352720	1441067276	31.091892516357934	122.541328798667	7.894	359.79800000000006	7.940000000000055
413352720	1441067277	31.09192622748016	122.5413298739694	7.896	359.8320000000001	7.960000000000036
413352720	1441067278	31.091959723999196	122.54133094139921	7.898000000000001	359.86600000000004	7.980000000000075
413352720	1441067279	31.091993	122.54133200000001	7.9	359.90000000000003	8.000000000000057
413352720	1441067280	31.092026062497577	122.54133304672042	7.9	0.20000000000004547	8.000000000000057
413352720	1441067281	31.092058970227132	122.54133407012942	7.9	0.5000000000000568	8.000000000000057
413352720	1441067282	31.09209179485394	122.54133505670099	7.9	0.8000000000000682	8.000000000000057
413352720	1441067283	31.09212460804326	122.5413359929091	7.9	1.1000000000000227	8.000000000000057
413352720	1441067284	31.09215748146033	122.54133686522772	7.9	1.400000000000091	8.000000000000057
413352720	1441067285	31.092190486770416	122.54133766013082	7.9	1.7000000000000455	8.000000000000057
413352720	1441067286	31.092223695638783	122.5413383640923	7.9	2.000000000000057	8.000000000000057
413352720	1441067287	31.09225717973067	122.54133896358607	7.9	2.300000000000068	8.000000000000057
413352720	1441067288	31.092291010711346	122.54133944508605	7.9	2.6000000000000227	8.000000000000057
413352720	1441067289	31.09232526024603	122.54133979506607	7.9	2.900000000000091	8.000000000000057
413352720	1441067290	31.092359999999992	122.54134000000002	7.9	3.2000000000000455	8.000000000000057
413352720	1441067291	31.09239527983037	122.54134005262209	7.9125000000000005	2.525000000000091	8.000000000000057
413352720	1441067292	31.09243106236182	122.5413399707081	7.925000000000001	1.8500000000000227	8.000000000000057
413352720	1441067293	31.092467288410887	122.54133977829434	7.9375	1.1750000000000682	8.000000000000057
413352720	1441067294	31.092503898794124	122.54133949941708	7.95	0.5000000000000568	8.000000000000057
413352720	1441067295	31.09254083432809	122.5413391581126	7.9625	359.8250000000001	8.000000000000057
413352720	1441067296	31.09257803582936	122.54133877841736	7.975	359.1500000000001	8.000000000000057
413352720	1441067297	31.09261544411447	122.54133838436768	7.9875	358.4750000000001	8.000000000000057
413352720	1441067298	31.092653000000002	122.54133800000001	8.0	357.80000000000007	8.000000000000057
413352720	1441067299	31.092690653044496	122.54133764544476	8.0	357.839024390244	7.97560975609764
413352720	1441067300	31.092728387774542	122.54133732520796	8.0	357.8780487804879	7.951219512195166
413352720	1441067301	31.0927661974587	122.54133703988958	8.0	357.9170731707318	7.9268292682927495
413352720	1441067302	31.092804075365564	122.54133679008957	8.0	357.9560975609757	7.902439024390276
413352720	1441067303	31.09284201476371	122.54133657640789	8.0	357.9951219512196	7.878048780487859
413352720	1441067304	31.092880008921703	122.54133639944446	8.0	358.0341463414635	7.853658536585385
413352720	1441067305	31.092918051108114	122.54133625979928	8.0	358.0731707317074	7.829268292683025
413352720	1441067306	31.092956134591528	122.5413361580723	8.0	358.1121951219513	7.804878048780552
413352720	1441067307	31.092994252640537	122.54133609486351	8.0	358.15121951219515	7.780487804878135
413352720	1441067308	31.09303239852369	122.54133607077281	8.0	358.19024390243914	7.756097560975661
413352720	1441067309	31.093070565509564	122.54133608640022	8.0	358.229268292683	7.731707317073244
413352720	1441067310	31.093108746866754	122.5413361423457	8.0	358.26829268292687	7.707317073170827
413352720	1441067311	31.093146935863835	122.54133623920919	8.0	358.3073170731708	7.682926829268354
413352720	1441067312	31.093185125769367	122.5413363775907	8.0	358.3463414634147	7.658536585365937
413352720	1441067313	31.09322330985193	122.54133655809012	8.0	358.3853658536586	7.634146341463463
413352720	1441067314	31.093261481380118	122.5413367813075	8.0	358.4243902439025	7.609756097561046
413352720	1441067315	31.0932996336225	122.5413370478428	8.0	358.46341463414643	7.585365853658573
413352720	1441067316	31.093337759847664	122.54133735829595	8.0	358.5024390243903	7.560975609756156
413352720	1441067317	31.09337585332415	122.54133771326697	8.0	358.5414634146342	7.536585365853682
413352720	1441067318	31.093413907320564	122.54133811335579	8.0	358.5804878048781	7.512195121951265
413352720	1441067319	31.093451915105504	122.54133855916244	8.0	358.619512195122	7.487804878048848
413352720	1441067320	31.093489869947508	122.54133905128684	8.0	358.65853658536594	7.463414634146432
413352720	1441067321	31.093527765115166	122.54133959032897	8.0	358.6975609756098	7.439024390243958
413352720	1441067322	31.093565593877077	122.54134017688885	8.0	358.73658536585367	7.414634146341541
413352720	1441067323	31.093603349501777	122.54134081156646	8.0	358.77560975609765	7.390243902439124
413352720	1441067324	31.09364102525788	122.5413414949617	8.0	358.8146341463415	7.3658536585366505
413352720	1441067325	31.093678614413964	122.54134222767463	8.0	358.8536585365854	7.341463414634234
413352720	1441067326	31.09371611023859	122.54134301030523	8.0	358.89268292682937	7.31707317073176
413352720	1441067327	31.09375350600034	122.5413438434534	8.0	358.93170731707323	7.292682926829343
413352720	1441067328	31.0937907949678	122.54134472771922	8.0	358.9707317073171	7.2682926829268695
413352720	1441067329	31.093827970409546	122.54134566370261	8.0	359.009756097561	7.243902439024453
413352720	1441067330	31.093865025594148	122.54134665200357	8.0	359.04878048780495	7.219512195121979
413352720	1441067331	31.0939019537902	122.5413476932221	8.0	359.0878048780488	7.195121951219562
413352720	1441067332	31.093938748266275	122.54134878795811	8.0	359.12682926829274	7.170731707317145
413352720	1441067333	31.093975402290937	122.5413499368117	8.0	359.1658536585366	7.146341463414728
413352720	1441067334	31.0940119091328	122.54135114038274	8.0	359.20487804878053	7.121951219512312
413352720	1441067335	31.094048262060397	122.5413523992713	8.0	359.24390243902445	7.097560975609838
413352720	1441067336	31.094084454342354	122.54135371407732	8.0	359.2829268292683	7.073170731707421
413352720	1441067337	31.094120479247213	122.5413550854008	8.0	359.3219512195122	7.048780487804947
413352720	1441067338	31.09415633004356	122.54135651384169	8.0	359.36097560975617	7.0243902439025305
413352720	1441067339	31.094192	122.54135800000002	8.0	359.40000000000003	7.000000000000057
413352720	1441067340	31.094227485610624	122.54135954363376	7.995121951219512	359.4146341463415	7.000000000000057
413352720	1441067341	31.094262796271714	122.54136114113291	7.990243902439024	359.429268292683	7.000000000000057
413352720	1441067342	31.094297944605103	122.54136278804555	7.985365853658537	359.44390243902444	7.000000000000057
413352720	1441067343	31.094332943232605	122.54136447991968	7.980487804878049	359.4585365853659	7.000000000000057
413352720	1441067344	31.094367804776027	122.54136621230329	7.975609756097561	359.47317073170734	7.000000000000057
413352720	1441067345	31.094402541857203	122.54136798074441	7.970731707317073	359.4878048780488	7.000000000000057
413352720	1441067346	31.09443716709794	122.54136978079104	7.965853658536585	359.5024390243903	7.000000000000057
413352720	1441067347	31.09447169312006	122.54137160799115	7.9609756097560975	359.51707317073175	7.000000000000057
413352720	1441067348	31.094506132545387	122.5413734578928	7.95609756097561	359.5317073170732	7.000000000000057
413352720	1441067349	31.094540497995737	122.54137532604388	7.951219512195122	359.5463414634147	7.000000000000057
413352720	1441067350	31.09457480209291	122.54137720799244	7.946341463414634	359.56097560975616	7.000000000000057
413352720	1441067351	31.094609057458737	122.54137909928643	7.941463414634146	359.5756097560976	7.000000000000057
413352720	1441067352	31.094643276715043	122.54138099547379	7.9365853658536585	359.59024390243906	7.000000000000057
413352720	1441067353	31.09467747248363	122.54138289210255	7.931707317073171	359.6048780487805	7.000000000000057
413352720	1441067354	31.094711657386338	122.54138478472059	7.926829268292683	359.61951219512196	7.000000000000057
413352720	1441067355	31.09474584404497	122.54138666887589	7.921951219512195	359.63414634146346	7.000000000000057
413352720	1441067356	31.094780045081322	122.54138854011639	7.917073170731707	359.6487804878049	7.000000000000057
413352720	1441067357	31.094814273117255	122.54139039399003	7.912195121951219	359.6634146341464	7.000000000000057
413352720	1441067358	31.094848540774557	122.54139222604476	7.907317073170732	359.67804878048787	7.000000000000057
413352720	1441067359	31.09488286067506	122.54139403182847	7.902439024390244	359.6926829268293	7.000000000000057
413352720	1441067360	31.094917245440577	122.54139580688914	7.897560975609756	359.70731707317077	7.000000000000057
413352720	1441067361	31.09495170769291	122.54139754677463	7.892682926829268	359.7219512195122	7.000000000000057
413352720	1441067362	31.094986260053894	122.54139924703287	7.88780487804878	359.73658536585367	7.000000000000057
413352720	1441067363	31.09502091514534	122.54140090321178	7.882926829268293	359.7512195121952	7.000000000000057
413352720	1441067364	31.09505568558906	122.54140251085923	7.878048780487805	359.7658536585366	7.000000000000057
413352720	1441067365	31.095090584006886	122.54140406552311	7.873170731707317	359.78048780487813	7.000000000000057
413352720	1441067366	31.09512562302061	122.54140556275134	7.868292682926829	359.7951219512196	7.000000000000057
413352720	1441067367	31.095160815252076	122.54140699809177	7.863414634146341	359.80975609756103	7.000000000000057
413352720	1441067368	31.09519617332307	122.54140836709227	7.8585365853658535	359.8243902439025	7.000000000000057
413352720	1441067369	31.09523170985544	122.5414096653007	7.853658536585366	359.83902439024394	7.000000000000057
413352720	1441067370	31.09526743747097	122.54141088826496	7.848780487804878	359.8536585365854	7.000000000000057
413352720	1441067371	31.095303368791495	122.54141203153289	7.84390243902439	359.8682926829269	7.000000000000057
413352720	1441067372	31.095339516438823	122.54141309065227	7.839024390243902	359.88292682926834	7.000000000000057
413352720	1441067373	31.095375893034763	122.541414061171	7.8341463414634145	359.8975609756098	7.000000000000057
413352720	1441067374	31.09541251120114	122.5414149386369	7.829268292682927	359.9121951219513	7.000000000000057
413352720	1441067375	31.09544938355976	122.54141571859776	7.824390243902439	359.92682926829275	7.000000000000057
413352720	1441067376	31.095486522732458	122.54141639660143	7.819512195121951	359.9414634146342	7.000000000000057
413352720	1441067377	31.095523941341007	122.54141696819572	7.814634146341463	359.95609756097565	7.000000000000057
413352720	1441067378	31.09556165200723	122.54141742892837	7.809756097560975	359.9707317073171	7.000000000000057
413352720	1441067379	31.09559966735296	122.5414177743472	7.804878048780488	359.9853658536586	7.000000000000057
413352720	1441067380	31.095637999999997	122.541418	7.8	5.684341886080802e-14	7.000000000000057
413352720	1441067381	31.09567665070331	122.54141810499033	7.8052631578947365	359.90526315789475	7.052631578947398
413352720	1441067382	31.095715572750613	122.5414181026452	7.810526315789474	359.81052631578956	7.1052631578948535
413352720	1441067383	31.095754707562726	122.54141800984735	7.815789473684211	359.71578947368425	7.157894736842195
413352720	1441067384	31.095793996560527	122.54141784347968	7.821052631578947	359.621052631579	7.2105263157895365
413352720	1441067385	31.095833381164883	122.54141762042502	7.826315789473684	359.52631578947376	7.263157894736878
413352720	1441067386	31.095872802796652	122.54141735756625	7.831578947368421	359.4315789473685	7.315789473684276
413352720	1441067387	31.095912202876704	122.5414170717863	7.836842105263158	359.3368421052632	7.368421052631675
413352720	1441067388	31.09595152282588	122.54141677996817	7.842105263157895	359.24210526315795	7.421052631579016
413352720	1441067389	31.09599070406508	122.54141649899479	7.847368421052631	359.1473684210527	7.473684210526358
413352720	1441067390	31.09602968801516	122.5414162457492	7.852631578947369	359.0526315789474	7.526315789473756
413352720	1441067391	31.096068416097005	122.54141603711444	7.8578947368421055	358.95789473684215	7.5789473684210975
413352720	1441067392	31.09610682973147	122.54141588997358	7.863157894736842	358.8631578947369	7.631578947368496
413352720	1441067393	31.096144870339433	122.54141582120968	7.868421052631579	358.76842105263165	7.684210526315837
413352720	1441067394	31.096182479341774	122.54141584770595	7.873684210526316	358.67368421052635	7.736842105263236
413352720	1441067395	31.096219598159387	122.54141598634546	7.878947368421053	358.5789473684211	7.789473684210577
413352720	1441067396	31.096256168213124	122.5414162540114	7.88421052631579	358.48421052631585	7.842105263157919
413352720	1441067397	31.09629213092388	122.54141666758699	7.889473684210526	358.38947368421054	7.894736842105317
413352720	1441067398	31.096327427712552	122.54141724395545	7.894736842105264	358.29473684210535	7.947368421052715
413352720	1441067399	31.096361999999992	122.541418	7.9	358.20000000000005	8.000000000000057
413352720	1441067400	31.096395815071016	122.54141894887225	7.8950000000000005	358.48	8.000000000000057
413352720	1441067401	31.096428943666105	122.54142008879732	7.890000000000001	358.76000000000005	8.000000000000057
413352720	1441067402	31.09646148238966	122.54142141426865	7.885000000000001	359.0400000000001	8.000000000000057
413352720	1441067403	31.096493527846075	122.54142291977973	7.88	359.32000000000005	8.000000000000057
413352720	1441067404	31.096525176639776	122.54142459982398	7.875	359.6000000000001	8.000000000000057
413352720	1441067405	31.096556525375124	122.54142644889481	7.87	359.88000000000005	8.000000000000057
413352720	1441067406	31.096587670656533	122.54142846148567	7.865	0.160000000000025	8.000000000000057
413352720	1441067407	31.096618709088375	122.54143063208997	7.86	0.44000000000005457	8.000000000000057
413352720	1441067408	31.09664973727503	122.54143295520117	7.855	0.7200000000000273	8.000000000000057
413352720	1441067409	31.09668085182092	122.54143542531266	7.85	1.0000000000000568	8.000000000000057
413352720	1441067410	31.0967121493304	122.54143803691787	7.845	1.2800000000000864	8.000000000000057
413352720	1441067411	31.09674372640785	122.54144078451026	7.84	1.5600000000000591	8.000000000000057
413352720	1441067412	31.096775679657675	122.54144366258319	7.835	1.8400000000000887	8.000000000000057
413352720	1441067413	31.096808105684225	122.54144666563018	7.83	2.1200000000000614	8.000000000000057
413352720	1441067414	31.096841101091904	122.54144978814462	7.825	2.400000000000034	8.000000000000057
413352720	1441067415	31.096874762485065	122.54145302462	7.82	2.6800000000000637	8.000000000000057
413352720	1441067416	31.096909186468082	122.54145636954976	7.8149999999999995	2.9600000000000932	8.000000000000057
413352720	1441067417	31.09694446964533	122.54145981742734	7.81	3.240000000000066	8.000000000000057
413352720	1441067418	31.09698070862119	122.54146336274627	7.805	3.5200000000000955	8.000000000000057
413352720	1441067419	31.097018000000002	122.54146700000001	7.8	3.800000000000068	8.000000000000057
413352720	1441067420	31.09705638288236	122.54147071961656	7.788888888888889	4.044444444444537	8.000000000000057
413352720	1441067421	31.09709566635366	122.5414744957618	7.777777777777778	4.288888888888948	8.000000000000057
413352720	1441067422	31.097135601995518	122.5414782985361	7.766666666666667	4.53333333333336	8.000000000000057
413352720	1441067423	31.09717594138957	122.54148209803968	7.7555555555555555	4.777777777777828	8.000000000000057
413352720	1441067424	31.097216436117424	122.54148586437273	7.7444444444444445	5.022222222222297	8.000000000000057
413352720	1441067425	31.09725683776074	122.54148956763534	7.733333333333333	5.266666666666708	8.000000000000057
413352720	1441067426	31.09729689790117	122.54149317792749	7.722222222222222	5.51111111111112	8.000000000000057
413352720	1441067427	31.097336368120363	122.54149666534911	7.711111111111111	5.755555555555588	8.000000000000057
413352720	1441067428	31.097375000000003	122.54150000000001	7.7	6.000000000000057	8.000000000000057
413352720	1441067429	31.097412615857973	122.54150315937812	7.7	5.583333333333371	8.000000000000057
413352720	1441067430	31.097449320957104	122.54150615057381	7.7	5.166666666666686	8.000000000000057
413352720	1441067431	31.09748529129644	122.54150898807563	7.7	4.750000000000057	8.000000000000057
413352720	1441067432	31.097520702875048	122.54151168637217	7.7	4.333333333333371	8.000000000000057
413352720	1441067433	31.097555731691923	122.54151425995212	7.7	3.9166666666666856	8.000000000000057
413352720	1441067434	31.097590553746116	122.54151672330411	7.7	3.500000000000057	8.000000000000057
413352720	1441067435	31.09762534503665	122.54151909091685	7.7	3.0833333333333712	8.000000000000057
413352720	1441067436	31.097660281562554	122.54152137727917	7.7	2.6666666666666856	8.000000000000057
413352720	1441067437	31.097695539322828	122.54152359687978	7.7	2.25	8.000000000000057
413352720	1441067438	31.097731294316485	122.54152576420756	7.7	1.8333333333333712	8.000000000000057
413352720	1441067439	31.097767722542546	122.54152789375132	7.7	1.4166666666666856	8.000000000000057
413352720	1441067440	31.097805000000005	122.54153000000001	7.7	1.0000000000000568	8.000000000000057
413352720	1441067441	31.097843239927396	122.54153209428937	7.7	1.3555555555556111	8.000000000000057
413352720	1441067442	31.097882304521512	122.54153417534273	7.7	1.7111111111111654	8.000000000000057
413352720	1441067443	31.09792199321867	122.54153623873027	7.7	2.0666666666667197	8.000000000000057
413352720	1441067444	31.09796210545517	122.54153828002212	7.7	2.422222222222274	8.000000000000057
413352720	1441067445	31.09800244066739	122.54154029478843	7.7	2.7777777777777715	8.000000000000057
413352720	1441067446	31.098042798291623	122.5415422785993	7.7	3.1333333333333826	8.000000000000057
413352720	1441067447	31.098082977764243	122.5415442270248	7.7	3.488888888888937	8.000000000000057
413352720	1441067448	31.098122778521592	122.54154613563503	7.7	3.844444444444491	8.000000000000057
413352720	1441067449	31.098161999999995	122.541548	7.7	4.2000000000000455	8.000000000000057
413352720	1441067450	31.0982004804054	122.54154981745421	7.71	3.7600000000000477	8.000000000000057
413352720	1441067451	31.098238213021954	122.5415515923898	7.72	3.32000000000005	8.000000000000057
413352720	1441067452	31.09827522990335	122.5415533309634	7.73	2.8800000000000523	8.000000000000057
413352720	1441067453	31.09831156310331	122.54155503933161	7.74	2.4400000000000546	8.000000000000057
413352720	1441067454	31.098347244675512	122.54155672365108	7.75	2.000000000000057	8.000000000000057
413352720	1441067455	31.09838230667368	122.54155839007844	7.76	1.560000000000116	8.000000000000057
413352720	1441067456	31.098416781151514	122.54156004477032	7.77	1.1200000000000614	8.000000000000057
413352720	1441067457	31.09845070016271	122.54156169388345	7.78	0.6800000000001205	8.000000000000057
413352720	1441067458	31.09848409576097	122.54156334357444	7.79	0.24000000000006594	8.000000000000057
413352720	1441067459	31.098517000000008	122.54156500000002	7.8	359.8000000000001	8.000000000000057
413352720	1441067460	31.0985494556891	122.54156666674288	7.781818181818181	0.20000000000010232	7.909090909090935
413352720	1441067461	31.09858154866007	122.5415683370898	7.763636363636364	0.6000000000001364	7.81818181818187
413352720	1441067462	31.098613375500246	122.54157000175354	7.745454545454545	1.0000000000001137	7.727272727272805
413352720	1441067463	31.098645032797062	122.5415716514469	7.727272727272727	1.400000000000091	7.636363636363683
413352720	1441067464	31.098676617137876	122.5415732768826	7.709090909090909	1.8000000000000682	7.545454545454618
413352720	1441067465	31.098708225110066	122.5415748687734	7.6909090909090905	2.2000000000001023	7.454545454545496
413352720	1441067466	31.098739953301035	122.54157641783208	7.672727272727273	2.6000000000000796	7.363636363636431
413352720	1441067467	31.09877189829812	122.54157791477135	7.654545454545454	3.0000000000001137	7.272727272727366
413352720	1441067468	31.098804156688733	122.54157935030395	7.636363636363636	3.400000000000091	7.181818181818244
413352720	1441067469	31.098836825060236	122.5415807151426	7.618181818181818	3.800000000000125	7.090909090909179
413352720	1441067470	31.09887	122.541582	7.6	4.200000000000102	7.000000000000057
413352720	1441067471	31.098903754215605	122.54158319893837	7.6	4.062500000000114	7.000000000000057
413352720	1441067472	31.098938064895357	122.54158431941782	7.6	3.925000000000068	7.000000000000057
413352720	1441067473	31.09897288534785	122.54158537224806	7.6	3.7875000000000796	7.000000000000057
413352720	1441067474	31.099008168881596	122.54158636823874	7.6	3.650000000000148	7.000000000000057
413352720	1441067475	31.099043868805126	122.54158731819959	7.6	3.5125000000001023	7.000000000000057
413352720	1441067476	31.099079938427025	122.54158823294024	7.6	3.3750000000001137	7.000000000000057
413352720	1441067477	31.099116331055804	122.54158912327047	7.6	3.237500000000068	7.000000000000057
413352720	1441067478	31.099152999999998	122.54159000000001	7.6	3.1000000000001364	7.000000000000057
413352720	1441067479	31.09918990275929	122.54159087270615	7.604761904761904	3.0809523809525103	7.000000000000057
413352720	1441067480	31.09922701359775	122.54159174603639	7.609523809523809	3.0619047619048843	7.000000000000057
413352720	1441067481	31.099264310970614	122.54159262340589	7.614285714285714	3.042857142857258	7.000000000000057
413352720	1441067482	31.099301773333075	122.54159350822968	7.619047619047619	3.023809523809632	7.000000000000057
413352720	1441067483	31.099339379140325	122.54159440392291	7.623809523809523	3.004761904762006	7.000000000000057
413352720	1441067484	31.099377106847584	122.54159531390069	7.628571428571428	2.98571428571438	7.000000000000057
413352720	1441067485	31.099414934910065	122.54159624157808	7.633333333333333	2.966666666666754	7.000000000000057
413352720	1441067486	31.099452841782963	122.54159719037025	7.638095238095238	2.9476190476191277	7.000000000000057
413352720	1441067487	31.09949080592151	122.54159816369233	7.642857142857142	2.9285714285715585	7.000000000000057
413352720	1441067488	31.0995288057809	122.5415991649594	7.647619047619047	2.9095238095239324	7.000000000000057
413352720	1441067489	31.09956681981632	122.54160019758662	7.652380952380953	2.8904761904762495	7.000000000000057
413352720	1441067490	31.099604826483034	122.54160126498914	7.6571428571428575	2.8714285714286802	7.000000000000057
413352720	1441067491	31.099642804236204	122.54160237058208	7.661904761904762	2.852380952381054	7.000000000000057
413352720	1441067492	31.099680731531055	122.5416035177806	7.666666666666667	2.833333333333428	7.000000000000057
413352720	1441067493	31.099718586822814	122.54160470999987	7.671428571428572	2.814285714285802	7.000000000000057
413352720	1441067494	31.09975634856667	122.54160595065501	7.6761904761904765	2.795238095238176	7.000000000000057
413352720	1441067495	31.099793995217844	122.54160724316125	7.680952380952381	2.7761904761906067	7.000000000000057
413352720	1441067496	31.099831505231556	122.54160859093366	7.685714285714286	2.7571428571429237	7.000000000000057
413352720	1441067497	31.09986885706301	122.54160999738748	7.690476190476191	2.7380952380952976	7.000000000000057
413352720	1441067498	31.09990602916742	122.54161146593788	7.695238095238095	2.7190476190476716	7.000000000000057
413352720	1441067499	31.099943000000003	122.541613	7.7	2.7000000000001023	7.000000000000057
413352720	1441067500	31.099979748117438	122.54161460229396	7.68	2.6200000000001182	7.000000000000057
413352720	1441067501	31.10001625248235	122.54161627275937	7.66	2.5400000000000773	7.000000000000057
413352720	1441067502	31.100052492158802	122.5416180106408	7.640000000000001	2.4600000000000932	7.000000000000057
413352720	1441067503	31.10008844621088	122.54161981518281	7.62	2.380000000000109	7.000000000000057
413352720	1441067504	31.100124093702654	122.54162168562986	7.6	2.300000000000068	7.000000000000057
413352720	1441067505	31.10015941369821	122.54162362122656	7.58	2.220000000000084	7.000000000000057
413352720	1441067506	31.100194385261656	122.54162562121739	7.5600000000000005	2.140000000000043	7.000000000000057
413352720	1441067507	31.100228987457044	122.54162768484692	7.54	2.060000000000059	7.000000000000057
413352720	1441067508	31.100263199348454	122.54162981135958	7.52	1.980000000000075	7.000000000000057
413352720	1441067509	31.10029700000001	122.541632	7.5	1.900000000000091	7.000000000000057
413352720	1441067510	31.1003303809215	122.54163425044725	7.504761904761905	1.8809523809524649	7.000000000000057
413352720	1441067511	31.100363383405877	122.54163656411889	7.5095238095238095	1.8619047619048388	7.000000000000057
413352720	1441067512	31.100396061191823	122.54163894286717	7.514285714285714	1.8428571428572695	7.000000000000057
413352720	1441067513	31.100428468018034	122.5416413885443	7.519047619047619	1.8238095238096435	7.000000000000057
413352720	1441067514	31.100460657623163	122.5416439030025	7.523809523809524	1.8047619047620174	7.000000000000057
413352720	1441067515	31.100492683745916	122.54164648809399	7.5285714285714285	1.7857142857143344	7.000000000000057
413352720	1441067516	31.100524600124967	122.541649145671	7.533333333333333	1.7666666666667652	7.000000000000057
413352720	1441067517	31.10055646049898	122.54165187758579	7.538095238095238	1.747619047619139	7.000000000000057
413352720	1441067518	31.100588318606647	122.5416546856906	7.542857142857143	1.728571428571513	7.000000000000057
413352720	1441067519	31.100620228186653	122.54165757183767	7.5476190476190474	1.709523809523887	7.000000000000057
413352720	1441067520	31.10065224297763	122.54166053787931	7.552380952380952	1.6904761904763177	7.000000000000057
413352720	1441067521	31.1006844167183	122.54166358566775	7.557142857142857	1.6714285714286916	7.000000000000057
413352720	1441067522	31.100716803147314	122.54166671705525	7.561904761904762	1.6523809523810655	7.000000000000057
413352720	1441067523	31.100749456003328	122.54166993389416	7.566666666666666	1.6333333333334394	7.000000000000057
413352720	1441067524	31.100782429025045	122.54167323803676	7.571428571428571	1.6142857142858134	7.000000000000057
413352720	1441067525	31.100815775951098	122.54167663133535	7.576190476190476	1.5952380952381873	7.000000000000057
413352720	1441067526	31.10084955052019	122.54168011564227	7.580952380952381	1.5761904761905612	7.000000000000057
413352720	1441067527	31.10088380647096	122.54168369280981	7.585714285714285	1.557142857142935	7.000000000000057
413352720	1441067528	31.100918597542083	122.54168736469038	7.59047619047619	1.538095238095309	7.000000000000057
413352720	1441067529	31.100953977472194	122.54169113313633	7.595238095238095	1.5190476190477398	7.000000000000057
413352720	1441067530	31.100990000000003	122.54169499999999	7.6	1.5000000000001137	7.000000000000057
413352720	1441067531	31.101026692819513	122.54169896365477	7.588888888888889	2.233333333333462	7.000000000000057
413352720	1441067532	31.10106397944631	122.54170300855793	7.5777777777777775	2.966666666666754	7.000000000000057
413352720	1441067533	31.101101757351366	122.54170711568771	7.566666666666666	3.7000000000001023	7.000000000000057
413352720	1441067534	31.101139924005675	122.54171126602226	7.555555555555555	4.433333333333451	7.000000000000057
413352720	1441067535	31.10117837688017	122.54171544053975	7.544444444444444	5.166666666666799	7.000000000000057
413352720	1441067536	31.101217013445872	122.54171962021823	7.533333333333333	5.900000000000091	7.000000000000057
413352720	1441067537	31.101255731173747	122.5417237860358	7.522222222222222	6.633333333333439	7.000000000000057
413352720	1441067538	31.101294427534793	122.54172791897038	7.511111111111111	7.366666666666731	7.000000000000057
413352720	1441067539	31.101333000000004	122.541732	7.5	8.10000000000008	7.000000000000057
413352720	1441067540	31.101371360348317	122.54173601304919	7.505	8.025000000000091	7.000000000000057
413352720	1441067541	31.101409477590384	122.54173995382934	7.51	7.950000000000102	7.000000000000057
413352720	1441067542	31.101447335044835	122.54174382099842	7.515	7.875000000000114	7.000000000000057
413352720	1441067543	31.101484916030284	122.54174761321453	7.52	7.800000000000125	7.000000000000057
413352720	1441067544	31.10152220386533	122.54175132913562	7.525	7.72500000000008	7.000000000000057
413352720	1441067545	31.101559181868588	122.54175496741975	7.53	7.650000000000091	7.000000000000057
413352720	1441067546	31.101595833358687	122.54175852672493	7.535	7.575000000000102	7.000000000000057
413352720	1441067547	31.10163214165421	122.54176200570916	7.54	7.500000000000114	7.000000000000057
413352720	1441067548	31.101668090073797	122.54176540303044	7.545	7.425000000000125	7.000000000000057
413352720	1441067549	31.101703661936032	122.54176871734681	7.55	7.35000000000008	7.000000000000057
413352720	1441067550	31.101738840559555	122.54177194731626	7.555	7.275000000000091	7.000000000000057
413352720	1441067551	31.10177360926297	122.5417750915968	7.56	7.200000000000102	7.000000000000057
413352720	1441067552	31.10180795136489	122.54177814884642	7.5649999999999995	7.125000000000114	7.000000000000057
413352720	1441067553	31.101841850183927	122.54178111772312	7.569999999999999	7.050000000000125	7.000000000000057
413352720	1441067554	31.10187528903869	122.5417839968849	7.574999999999999	6.97500000000008	7.000000000000057
413352720	1441067555	31.101908251247806	122.54178678498977	7.58	6.900000000000091	7.000000000000057
413352720	1441067556	31.101940720129875	122.54178948069571	7.585	6.825000000000102	7.000000000000057
413352720	1441067557	31.101972679003527	122.54179208266073	7.59	6.750000000000114	7.000000000000057
413352720	1441067558	31.102004111187355	122.54179458954283	7.595	6.675000000000125	7.000000000000057
413352720	1441067559	31.102034999999997	122.54179699999999	7.6	6.60000000000008	7.000000000000057
413352720	1441067560	31.102065347762686	122.54179931420353	7.6049999999999995	6.300000000000125	7.000000000000057
413352720	1441067561	31.102095232807194	122.54180153837817	7.609999999999999	6.000000000000057	7.000000000000057
413352720	1441067562	31.102124752467905	122.54180368026188	7.614999999999999	5.700000000000102	7.000000000000057
413352720	1441067563	31.102154004079217	122.5418057475927	7.62	5.400000000000148	7.000000000000057
413352720	1441067564	31.102183084975547	122.54180774810872	7.625	5.10000000000008	7.000000000000057
413352720	1441067565	31.10221209249126	122.54180968954803	7.63	4.800000000000125	7.000000000000057
413352720	1441067566	31.102241123960745	122.54181157964868	7.635	4.500000000000114	7.000000000000057
413352720	1441067567	31.102270276718404	122.54181342614879	7.64	4.200000000000102	7.000000000000057
413352720	1441067568	31.102299648098587	122.54181523678648	7.645	3.900000000000091	7.000000000000057
413352720	1441067569	31.102329335435694	122.54181701929991	7.65	3.6000000000000796	7.000000000000057
413352720	1441067570	31.102359436064116	122.5418187814272	7.655	3.300000000000125	7.000000000000057
413352720	1441067571	31.10239004731822	122.54182053090653	7.66	3.0000000000001137	7.000000000000057
413352720	1441067572	31.10242126653237	122.5418222754761	7.665	2.7000000000001023	7.000000000000057
413352720	1441067573	31.10245319104096	122.54182402287408	7.67	2.400000000000091	7.000000000000057
413352720	1441067574	31.102485918178342	122.54182578083872	7.675	2.1000000000001364	7.000000000000057
413352720	1441067575	31.102519545278884	122.5418275571082	7.68	1.8000000000000682	7.000000000000057
413352720	1441067576	31.102554169676967	122.54182935942082	7.6850000000000005	1.5000000000001137	7.000000000000057
413352720	1441067577	31.102589888706934	122.5418311955148	7.69	1.2000000000001023	7.000000000000057
413352720	1441067578	31.102626799703156	122.54183307312842	7.695	0.900000000000091	7.000000000000057
413352720	1441067579	31.102664999999995	122.54183500000002	7.7	0.6000000000001364	7.000000000000057
413352720	1441067580	31.102704535603714	122.54183698218755	7.71	0.7300000000001319	7.000000000000057
413352720	1441067581	31.102745247208397	122.5418390190277	7.72	0.8600000000000705	7.000000000000057
413352720	1441067582	31.102786924180013	122.54184110817684	7.73	0.9900000000000659	7.000000000000057
413352720	1441067583	31.102829355884563	122.54184324729123	7.74	1.1200000000000614	7.000000000000057
413352720	1441067584	31.102872331688065	122.5418454340272	7.75	1.2500000000000568	7.000000000000057
413352720	1441067585	31.10291564095648	122.54184766604104	7.76	1.3800000000001091	7.000000000000057
413352720	1441067586	31.102959073055874	122.54184994098898	7.77	1.5100000000001046	7.000000000000057
413352720	1441067587	31.103002417352243	122.5418522565273	7.78	1.6400000000001	7.000000000000057
413352720	1441067588	31.10304546321161	122.54185461031226	7.79	1.7700000000000955	7.000000000000057
413352720	1441067589	31.103088000000003	122.54185700000001	7.8	1.900000000000091	7.000000000000057
413352720	1441067590	31.103129855933336	122.54185942348305	7.8	1.9860000000001037	7.000000000000057
413352720	1441067591	31.103171014627147	122.54186187959911	7.8	2.0720000000001164	7.000000000000057
413352720	1441067592	31.10321149854682	122.54186436742216	7.8	2.1580000000000723	7.000000000000057
413352720	1441067593	31.103251330157757	122.54186688602624	7.8	2.244000000000085	7.000000000000057
413352720	1441067594	31.103290531925367	122.54186943448532	7.8	2.3300000000000978	7.000000000000057
413352720	1441067595	31.103329126315057	122.5418720118734	7.8	2.4160000000001105	7.000000000000057
413352720	1441067596	31.103367135792208	122.54187461726448	7.8	2.5020000000000664	7.000000000000057
413352720	1441067597	31.103404582822222	122.54187724973261	7.8	2.588000000000079	7.000000000000057
413352720	1441067598	31.103441489870505	122.54187990835169	7.8	2.674000000000092	7.000000000000057
413352720	1441067599	31.10347787940247	122.54188259219582	7.8	2.7600000000001046	7.000000000000057
413352720	1441067600	31.103513773883478	122.54188530033892	7.8	2.8460000000000605	7.000000000000057
413352720	1441067601	31.103549195778953	122.54188803185504	7.8	2.932000000000073	7.000000000000057
413352720	1441067602	31.103584167554285	122.54189078581813	7.8	3.018000000000086	7.000000000000057
413352720	1441067603	31.103618711674876	122.54189356130219	7.8	3.1040000000000987	7.000000000000057
413352720	1441067604	31.103652850606107	122.54189635738128	7.8	3.1900000000001114	7.000000000000057
413352720	1441067605	31.103686606813383	122.54189917312931	7.8	3.276000000000124	7.000000000000057
413352720	1441067606	31.103720002762092	122.54190200762035	7.8	3.362000000000137	7.000000000000057
413352720	1441067607	31.10375306091764	122.54190485992835	7.8	3.4480000000000928	7.000000000000057
[truncated: 5,262 more rows]
