# Supplementary material for: Maritime traffic congestion identification and ship trajectory prediction using temporal graph convolutional networks
Source: PLoS One. 2026 Mar 9;21(3):e0342781. doi: 10.1371/journal.pone.0342781 (PMC12970927; doi:10.1371/journal.pone.0342781)
Supplement: S1 File — (ZIP) [file pone.0342781.s001.zip › data/interpolation/shipid_413373490_processed.csv]

shipid	lasttime	lat	lon	sog	cog	hdg
413373490	1441065613	31.01502700000001	122.39726	8.6	98.7	93.0
413373490	1441065614	31.01502440105717	122.39728709427686	8.6	98.8	93.09523809523809
413373490	1441065615	31.015021145191245	122.39731707410184	8.6	98.9	93.1904761904762
413373490	1441065616	31.01501726287681	122.39734977936587	8.6	99.0	93.28571428571429
413373490	1441065617	31.01501278458841	122.39738504995991	8.6	99.10000000000001	93.3809523809524
413373490	1441065618	31.015007740800655	122.39742272577494	8.6	99.2	93.47619047619048
413373490	1441065619	31.015002161988132	122.39746264670188	8.6	99.30000000000001	93.57142857142857
413373490	1441065620	31.01499607862558	122.39750465263168	8.6	99.4	93.66666666666667
413373490	1441065621	31.014989521187758	122.39754858345522	8.6	99.5	93.76190476190476
413373490	1441065622	31.01498252014962	122.39759427906357	8.6	99.6	93.85714285714286
413373490	1441065623	31.01497510598625	122.39764157934776	8.6	99.7	93.95238095238096
413373490	1441065624	31.014967309172892	122.39769032419888	8.6	99.8	94.04761904761905
413373490	1441065625	31.014959160184986	122.39774035350811	8.6	99.9	94.14285714285715
413373490	1441065626	31.01495068949818	122.39779150716673	8.6	100.0	94.23809523809524
413373490	1441065627	31.014941927588353	122.3978436250661	8.6	100.10000000000001	94.33333333333333
413373490	1441065628	31.014932904931598	122.39789654709772	8.6	100.2	94.42857142857144
413373490	1441065629	31.01492365200429	122.39795011315307	8.6	100.30000000000001	94.52380952380953
413373490	1441065630	31.01491419928303	122.39800416312393	8.6	100.4	94.61904761904762
413373490	1441065631	31.01490457724469	122.39805853690203	8.6	100.50000000000001	94.71428571428572
413373490	1441065632	31.01489481636642	122.39811307437937	8.6	100.60000000000001	94.80952380952381
413373490	1441065633	31.014884947125633	122.39816761544796	8.6	100.7	94.90476190476191
413373490	1441065634	31.014875	122.39822200000002	8.6	100.8	95.0
413373490	1441065635	31.01486500546749	122.39827606792784	8.61111111111111	100.96666666666667	95.11111111111111
413373490	1441065636	31.01485499400633	122.3983296591239	8.622222222222222	101.13333333333333	95.22222222222223
413373490	1441065637	31.014844996094993	122.39838261348079	8.633333333333333	101.3	95.33333333333334
413373490	1441065638	31.01483504221225	122.3984347708912	8.644444444444444	101.46666666666665	95.44444444444444
413373490	1441065639	31.014825162837084	122.39848597124801	8.655555555555555	101.63333333333334	95.55555555555557
413373490	1441065640	31.01481538844871	122.39853605444414	8.666666666666666	101.8	95.66666666666667
413373490	1441065641	31.014805749526605	122.39858486037271	8.677777777777777	101.96666666666667	95.77777777777779
413373490	1441065642	31.014796276550413	122.39863222892689	8.688888888888888	102.13333333333334	95.8888888888889
413373490	1441065643	31.014787000000002	122.398678	8.7	102.3	96.00000000000001
413373490	1441065644	31.01477793561201	122.39872208885971	8.7	102.48	96.10000000000001
413373490	1441065645	31.01476904014951	122.39876471227063	8.7	102.66	96.2
413373490	1441065646	31.0147602556318	122.39880616237144	8.7	102.84	96.3
413373490	1441065647	31.014751524077766	122.39884673130062	8.7	103.02000000000001	96.4
413373490	1441065648	31.014742787505888	122.3988867111964	8.7	103.19999999999999	96.5
413373490	1441065649	31.01473398793428	122.39892639419688	8.7	103.38	96.6
413373490	1441065650	31.014725067380684	122.3989660724399	8.7	103.56	96.7
413373490	1441065651	31.014715967862493	122.39900603806316	8.7	103.74	96.8
413373490	1441065652	31.014706631396717	122.3990465832041	8.7	103.92	96.9
413373490	1441065653	31.014696999999995	122.399088	8.7	104.1	97.0
413373490	1441065654	31.014687030980156	122.39913050820874	8.7	104.24000000000001	97.0
413373490	1441065655	31.014676742811087	122.39917403807151	8.7	104.38	97.0
413373490	1441065656	31.014666169258465	122.39921844745047	8.7	104.52	97.0
413373490	1441065657	31.014655344088016	122.39926359420787	8.7	104.66000000000001	97.0
413373490	1441065658	31.014644301065754	122.39930933620606	8.7	104.8	97.0
413373490	1441065659	31.014633073957828	122.39935553130752	8.7	104.94	97.0
413373490	1441065660	31.01462169653061	122.39940203737484	8.7	105.08	97.0
413373490	1441065661	31.01461020255069	122.3994487122708	8.7	105.22000000000001	97.0
413373490	1441065662	31.01459862578482	122.39949541385816	8.7	105.36	97.0
413373490	1441065663	31.014587	122.399542	8.7	105.5	97.0
413373490	1441065664	31.014575355488496	122.39958835131755	8.7	105.55	97.0
413373490	1441065665	31.014563708643053	122.39963443946489	8.7	105.6	97.0
413373490	1441065666	31.014552072381512	122.3996802588544	8.7	105.65	97.0
413373490	1441065667	31.01454045962172	122.39972580389838	8.7	105.7	97.0
413373490	1441065668	31.014528883281535	122.39977106900916	8.7	105.75	97.0
413373490	1441065669	31.014517356278798	122.39981604859919	8.7	105.8	97.0
413373490	1441065670	31.014505891531417	122.3998607370808	8.7	105.85	97.0
413373490	1441065671	31.01449450195722	122.39990512886651	8.7	105.9	97.0
413373490	1441065672	31.014483200474128	122.39994921836873	8.7	105.95	97.0
413373490	1441065673	31.014472000000005	122.399993	8.7	106.0	97.0
413373490	1441065674	31.014460908809603	122.40003647989936	8.7	105.98095238095239	96.95238095238095
413373490	1441065675	31.014449916605162	122.40007971111218	8.7	105.96190476190476	96.90476190476191
413373490	1441065676	31.014439008445688	122.40012275841038	8.7	105.94285714285715	96.85714285714286
413373490	1441065677	31.014428169390083	122.40016568656578	8.7	105.92380952380952	96.8095238095238
413373490	1441065678	31.014417384497182	122.40020856035021	8.7	105.90476190476191	96.76190476190476
413373490	1441065679	31.014406638825726	122.40025144453529	8.7	105.88571428571429	96.71428571428571
413373490	1441065680	31.014395917434392	122.40029440389274	8.7	105.86666666666667	96.66666666666667
413373490	1441065681	31.014385205381725	122.40033750319421	8.7	105.84761904761905	96.61904761904762
413373490	1441065682	31.014374487726233	122.40038080721123	8.7	105.82857142857142	96.57142857142858
413373490	1441065683	31.014363749526282	122.40042438071531	8.7	105.8095238095238	96.52380952380953
413373490	1441065684	31.014352975840193	122.4004682884779	8.7	105.79047619047618	96.47619047619047
413373490	1441065685	31.01434215172615	122.40051259527038	8.7	105.77142857142856	96.42857142857143
413373490	1441065686	31.01433126224232	122.40055736586413	8.7	105.75238095238095	96.38095238095238
413373490	1441065687	31.014320292446698	122.4006026650304	8.7	105.73333333333332	96.33333333333334
413373490	1441065688	31.01430922739722	122.40064855754044	8.7	105.71428571428571	96.28571428571429
413373490	1441065689	31.014298052151705	122.40069510816537	8.7	105.69523809523808	96.23809523809524
413373490	1441065690	31.014286751767862	122.40074238167631	8.7	105.67619047619047	96.1904761904762
413373490	1441065691	31.01427531130333	122.40079044284431	8.7	105.65714285714284	96.14285714285714
413373490	1441065692	31.014263715815602	122.40083935644034	8.7	105.63809523809523	96.0952380952381
413373490	1441065693	31.014251950362073	122.40088918723528	8.7	105.6190476190476	96.04761904761905
413373490	1441065694	31.014239999999997	122.40093999999999	8.7	105.6	96.00000000000001
413373490	1441065695	31.014227868084966	122.40099178379769	8.7	105.55555555555556	96.00000000000001
413373490	1441065696	31.014215631166547	122.40104422486164	8.7	105.5111111111111	96.00000000000001
413373490	1441065697	31.01420338409329	122.40109693371781	8.7	105.46666666666667	96.00000000000001
413373490	1441065698	31.014191221714324	122.40114952089267	8.7	105.42222222222223	96.00000000000001
413373490	1441065699	31.01417923887954	122.4012015969131	8.7	105.37777777777778	96.00000000000001
413373490	1441065700	31.014167530439355	122.4012527723063	8.7	105.33333333333334	96.00000000000001
413373490	1441065701	31.014156191244858	122.40130265759981	8.7	105.2888888888889	96.00000000000001
413373490	1441065702	31.014145316147683	122.40135086332164	8.7	105.24444444444445	96.00000000000001
413373490	1441065703	31.01413499999999	122.401397	8.7	105.2	96.00000000000001
413373490	1441065704	31.014125299206324	122.40144082627795	8.69	105.17000000000002	96.00000000000001
413373490	1441065705	31.014116116378773	122.4014826932563	8.68	105.14000000000001	96.00000000000001
413373490	1441065706	31.01410731568068	122.40152310015	8.67	105.11	96.00000000000001
413373490	1441065707	31.014098761274656	122.40156254617354	8.66	105.08	96.00000000000001
413373490	1441065708	31.01409031732271	122.40160153054093	8.649999999999999	105.05000000000001	96.00000000000001
413373490	1441065709	31.014081847986184	122.40164055246585	8.639999999999999	105.02000000000001	96.00000000000001
413373490	1441065710	31.014073217425864	122.40168011116155	8.629999999999999	104.99000000000001	96.00000000000001
413373490	1441065711	31.014064289801844	122.40172070584093	8.62	104.96	96.00000000000001
413373490	1441065712	31.014054929273634	122.40176283571641	8.61	104.92999999999999	96.00000000000001
413373490	1441065713	31.014044999999996	122.40180700000002	8.6	104.9	96.00000000000001
413373490	1441065714	31.014034411597777	122.40185353454129	8.6	104.89	96.00000000000001
413373490	1441065715	31.014023255518673	122.40190212174194	8.6	104.88000000000001	96.00000000000001
413373490	1441065716	31.014011668673817	122.40195228064209	8.6	104.87	96.00000000000001
413373490	1441065717	31.01399978797492	122.40200353028229	8.6	104.86	96.00000000000001
413373490	1441065718	31.013987750334483	122.40205538970358	8.6	104.85	96.00000000000001
413373490	1441065719	31.013975692665745	122.40210737794756	8.6	104.83999999999999	96.00000000000001
413373490	1441065720	31.013963751882752	122.40215901405632	8.6	104.83	96.00000000000001
413373490	1441065721	31.01395206490031	122.40220981707249	8.6	104.82	96.00000000000001
413373490	1441065722	31.013940768633955	122.40225930603917	8.6	104.80999999999999	96.00000000000001
413373490	1441065723	31.01393	122.40230700000001	8.6	104.8	96.00000000000001
413373490	1441065724	31.01391985746029	122.4023525535951	8.6	104.78999999999999	96.00000000000001
413373490	1441065725	31.013910285656724	122.40239616384915	8.6	104.78	96.00000000000001
413373490	1441065726	31.013901190775748	122.40243816338267	8.6	104.77	96.00000000000001
413373490	1441065727	31.013892479003232	122.40247888481584	8.6	104.75999999999999	96.00000000000001
413373490	1441065728	31.013884056524613	122.40251866076851	8.6	104.75	96.00000000000001
413373490	1441065729	31.013875829524864	122.40255782386022	8.6	104.74	96.00000000000001
413373490	1441065730	31.013867704188588	122.40259670671036	8.6	104.73	96.00000000000001
413373490	1441065731	31.013859586699922	122.40263564193788	8.6	104.72	96.00000000000001
413373490	1441065732	31.013851383242613	122.40267496216158	8.6	104.71	96.00000000000001
413373490	1441065733	31.01384300000001	122.40271499999999	8.6	104.7	96.00000000000001
413373490	1441065734	31.013834361872696	122.40275602427903	8.6	104.69090909090909	96.00000000000001
413373490	1441065735	31.013825468631726	122.4027980486551	8.6	104.68181818181817	96.00000000000001
413373490	1441065736	31.013816338765768	122.40284102299236	8.6	104.67272727272727	96.00000000000001
413373490	1441065737	31.013806990763594	122.40288489715493	8.6	104.66363636363636	96.00000000000001
413373490	1441065738	31.013797443113976	122.40292962100702	8.6	104.65454545454544	96.00000000000001
413373490	1441065739	31.013787714305792	122.40297514441288	8.6	104.64545454545456	96.00000000000001
413373490	1441065740	31.013777822827922	122.40302141723677	8.6	104.63636363636364	96.00000000000001
413373490	1441065741	31.013767787169346	122.403068389343	8.6	104.62727272727273	96.00000000000001
413373490	1441065742	31.0137576258191	122.40311601059601	8.6	104.61818181818181	96.00000000000001
413373490	1441065743	31.01374735726626	122.40316423086017	8.6	104.60909090909091	96.00000000000001
413373490	1441065744	31.013737	122.40321300000001	8.6	104.6	96.00000000000001
413373490	1441065745	31.01372657135278	122.40326225917036	8.6	104.57777777777777	96.00000000000001
413373490	1441065746	31.013716084030225	122.40331191468766	8.6	104.55555555555556	96.00000000000001
413373490	1441065747	31.01370554958135	122.40336186415864	8.6	104.53333333333333	96.00000000000001
413373490	1441065748	31.013694979555307	122.40341200519016	8.6	104.51111111111112	96.00000000000001
413373490	1441065749	31.013684385501463	122.4034622353891	8.6	104.48888888888888	96.00000000000001
413373490	1441065750	31.01367377896927	122.40351245236249	8.6	104.46666666666667	96.00000000000001
413373490	1441065751	31.0136631715084	122.40356255371735	8.6	104.44444444444444	96.00000000000001
413373490	1441065752	31.013652574668647	122.40361243706079	8.6	104.42222222222223	96.00000000000001
413373490	1441065753	31.01364200000001	122.403662	8.6	104.4	96.00000000000001
413373490	1441065754	31.01363145780883	122.40371115685606	8.6	104.4	96.00000000000001
413373490	1441065755	31.013620953426678	122.40375988880555	8.6	104.4	96.00000000000001
413373490	1441065756	31.013610490941375	122.4038081937389	8.6	104.4	96.00000000000001
413373490	1441065757	31.013600074440745	122.40385606954655	8.6	104.4	96.00000000000001
413373490	1441065758	31.013589708012574	122.40390351411894	8.6	104.4	96.00000000000001
413373490	1441065759	31.013579395744724	122.4039505253465	8.6	104.4	96.00000000000001
413373490	1441065760	31.01356914172497	122.40399710111976	8.6	104.4	96.00000000000001
413373490	1441065761	31.01355895004115	122.40404323932913	8.6	104.4	96.00000000000001
413373490	1441065762	31.013548824781072	122.4040889378651	8.6	104.4	96.00000000000001
413373490	1441065763	31.013538770032547	122.40413419461817	8.6	104.4	96.00000000000001
413373490	1441065764	31.013528789883367	122.40417900747883	8.6	104.4	96.00000000000001
413373490	1441065765	31.013518888421377	122.40422337433758	8.6	104.4	96.00000000000001
413373490	1441065766	31.01350906973436	122.40426729308489	8.6	104.4	96.00000000000001
413373490	1441065767	31.01349933791013	122.40431076161128	8.6	104.4	96.00000000000001
413373490	1441065768	31.013489697036473	122.40435377780733	8.6	104.4	96.00000000000001
413373490	1441065769	31.013480151201204	122.40439633956348	8.6	104.4	96.00000000000001
413373490	1441065770	31.01347070449213	122.40443844477028	8.6	104.4	96.00000000000001
413373490	1441065771	31.013461360997034	122.40448009131828	8.6	104.4	96.00000000000001
413373490	1441065772	31.013452124803727	122.404521277098	8.6	104.4	96.00000000000001
413373490	1441065773	31.013442999999988	122.404562	8.6	104.4	96.00000000000001
413373490	1441065774	31.013433984895975	122.40460227960818	8.6	104.41000000000001	96.00000000000001
413373490	1441065775	31.013425054691215	122.40464222227992	8.6	104.42	96.00000000000001
413373490	1441065776	31.013416178807415	122.40468195606586	8.6	104.43	96.00000000000001
413373490	1441065777	31.01340732666617	122.40472160901659	8.6	104.44	96.00000000000001
413373490	1441065778	31.013398467688887	122.40476130918252	8.6	104.45	96.00000000000001
413373490	1441065779	31.01338957129682	122.40480118461407	8.6	104.46000000000001	96.00000000000001
413373490	1441065780	31.01338060691104	122.40484136336146	8.6	104.47	96.00000000000001
413373490	1441065781	31.013371543952502	122.40488197347487	8.6	104.48	96.00000000000001
413373490	1441065782	31.013362351841952	122.4049231430044	8.6	104.49	96.00000000000001
413373490	1441065783	31.013353	122.404965	8.6	104.5	96.00000000000001
413373490	1441065784	31.013343466878176	122.40500763595998	8.6	104.5	96.00000000000001
413373490	1441065785	31.013333767052494	122.40505099617623	8.6	104.5	96.00000000000001
413373490	1441065786	31.013323924130162	122.4050949893892	8.6	104.5	96.00000000000001
413373490	1441065787	31.013313961718538	122.4051395243394	8.6	104.5	96.00000000000001
413373490	1441065788	31.013303903425086	122.40518450976741	8.6	104.5	96.00000000000001
413373490	1441065789	31.013293772857363	122.40522985441386	8.6	104.5	96.00000000000001
413373490	1441065790	31.013283593623104	122.40527546701948	8.6	104.5	96.00000000000001
413373490	1441065791	31.013273389330116	122.40532125632512	8.6	104.5	96.00000000000001
413373490	1441065792	31.013263183586385	122.40536713107161	8.6	104.5	96.00000000000001
413373490	1441065793	31.013253000000006	122.405413	8.6	104.5	96.00000000000001
413373490	1441065794	31.013242856773537	122.40545878381661	8.59090909090909	104.55454545454545	96.00000000000001
413373490	1441065795	31.013232750487045	122.40550445108912	8.581818181818182	104.60909090909091	96.00000000000001
413373490	1441065796	31.01322267231499	122.40554998235058	8.572727272727272	104.66363636363637	96.00000000000001
413373490	1441065797	31.013212613431833	122.4055953581339	8.563636363636363	104.71818181818182	96.00000000000001
413373490	1441065798	31.013202565012065	122.40564055897214	8.554545454545455	104.77272727272728	96.00000000000001
413373490	1441065799	31.013192518230234	122.40568556539823	8.545454545454545	104.82727272727273	96.00000000000001
413373490	1441065800	31.01318246426085	122.40573035794515	8.536363636363637	104.88181818181818	96.00000000000001
413373490	1441065801	31.013172394278545	122.40577491714585	8.527272727272727	104.93636363636364	96.00000000000001
413373490	1441065802	31.01316229945785	122.40581922353326	8.518181818181818	104.9909090909091	96.00000000000001
413373490	1441065803	31.013152170973466	122.40586325764032	8.50909090909091	105.04545454545455	96.00000000000001
413373490	1441065804	31.013142000000006	122.405907	8.5	105.10000000000001	96.00000000000001
413373490	1441065805	31.01313177670043	122.40595045905046	8.51	105.13	96.00000000000001
413373490	1441065806	31.01312148719074	122.40599375485115	8.52	105.16	96.00000000000001
413373490	1441065807	31.013111116575068	122.40603703536665	8.53	105.19000000000001	96.00000000000001
413373490	1441065808	31.013100649957295	122.40608044856153	8.54	105.22000000000001	96.00000000000001
413373490	1441065809	31.013090072441162	122.40612414240024	8.55	105.25	96.00000000000001
413373490	1441065810	31.013079369130136	122.40616826484708	8.56	105.28	96.00000000000001
413373490	1441065811	31.013068525127533	122.40621296386638	8.57	105.31	96.00000000000001
413373490	1441065812	31.01305752553644	122.40625838742228	8.58	105.34000000000002	96.00000000000001
413373490	1441065813	31.01304635545972	122.40630468347882	8.59	105.37	96.00000000000001
413373490	1441065814	31.013034999999995	122.406352	8.6	105.4	96.00000000000001
413373490	1441065815	31.013023455232815	122.40640042159757	8.6	105.36666666666667	96.00000000000001
413373490	1441065816	31.013011761126176	122.4064497794749	8.6	105.33333333333334	96.00000000000001
413373490	1441065817	31.012999968621504	122.4064998414835	8.6	105.3	96.00000000000001
413373490	1441065818	31.012988128660588	122.40655037547498	8.6	105.26666666666667	96.00000000000001
413373490	1441065819	31.01297629218556	122.40660114930131	8.6	105.23333333333335	96.00000000000001
413373490	1441065820	31.012964510138932	122.40665193081452	8.6	105.2	96.00000000000001
413373490	1441065821	31.01295283346357	122.406702487867	8.6	105.16666666666667	96.00000000000001
413373490	1441065822	31.012941313102726	122.40675258831122	8.6	105.13333333333334	96.00000000000001
413373490	1441065823	31.012929999999994	122.406802	8.6	105.10000000000001	96.00000000000001
413373490	1441065824	31.012918933623453	122.40685053362324	8.6	105.10000000000001	96.00000000000001
413373490	1441065825	31.01290810753797	122.4068981712191	8.6	105.10000000000001	96.00000000000001
413373490	1441065826	31.012897503832566	122.40694493766269	8.6	105.10000000000001	96.00000000000001
413373490	1441065827	31.012887104596132	122.40699085782899	8.6	105.10000000000001	96.00000000000001
413373490	1441065828	31.01287689191758	122.40703595659303	8.6	105.10000000000001	96.00000000000001
413373490	1441065829	31.012866847885697	122.40708025882972	8.6	105.10000000000001	96.00000000000001
413373490	1441065830	31.012856954589296	122.40712378941397	8.6	105.10000000000001	96.00000000000001
413373490	1441065831	31.01284719411711	122.4071665732206	8.6	105.10000000000001	96.00000000000001
413373490	1441065832	31.012837548557794	122.40720863512435	8.6	105.10000000000001	96.00000000000001
413373490	1441065833	31.012828	122.40725	8.6	105.10000000000001	96.00000000000001
413373490	1441065834	31.01281852962338	122.40729071493764	8.6	105.09	96.00000000000001
413373490	1441065835	31.012809114971887	122.40733091588886	8.6	105.08	96.00000000000001
413373490	1441065836	31.012799732680314	122.40737076102063	8.6	105.07000000000001	96.00000000000001
413373490	1441065837	31.012790359383295	122.40741040849979	8.6	105.06	96.00000000000001
413373490	1441065838	31.012780971715234	122.40745001649304	8.6	105.05000000000001	96.00000000000001
413373490	1441065839	31.012771546310347	122.40748974316705	8.6	105.04	96.00000000000001
413373490	1441065840	31.012762059802657	122.40752974668835	8.6	105.03	96.00000000000001
413373490	1441065841	31.012752488825978	122.40757018522342	8.6	105.02000000000001	96.00000000000001
413373490	1441065842	31.012742810013954	122.40761121693855	8.6	105.01	96.00000000000001
413373490	1441065843	31.012732999999997	122.407653	8.6	105.00000000000001	96.00000000000001
413373490	1441065844	31.01272304161738	122.4076956471659	8.6	105.02727272727275	96.00000000000001
413373490	1441065845	31.012712942499764	122.40773908956221	8.6	105.05454545454546	96.00000000000001
413373490	1441065846	31.01270271648096	122.40778321290708	8.6	105.08181818181819	96.00000000000001
413373490	1441065847	31.012692377394988	122.40782790291851	8.6	105.10909090909091	96.00000000000001
413373490	1441065848	31.012681939075986	122.40787304531474	8.6	105.13636363636364	96.00000000000001
413373490	1441065849	31.01267141535824	122.40791852581404	8.6	105.16363636363637	96.00000000000001
413373490	1441065850	31.012660820076206	122.40796423013467	8.6	105.1909090909091	96.00000000000001
413373490	1441065851	31.012650167064507	122.4080100439951	8.6	105.21818181818182	96.00000000000001
413373490	1441065852	31.01263947015792	122.40805585311374	8.6	105.24545454545455	96.00000000000001
413373490	1441065853	31.01262874319137	122.40810154320917	8.6	105.27272727272727	96.00000000000001
413373490	1441065854	31.012618	122.408147	8.6	105.3	96.00000000000001
413373490	1441065855	31.01260725169959	122.40819213761067	8.6	105.32000000000001	96.00000000000001
413373490	1441065856	31.01259649852812	122.40823698378856	8.6	105.34	96.00000000000001
413373490	1441065857	31.0125857380041	122.4082815946868	8.6	105.36	96.00000000000001
413373490	1441065858	31.012574967645918	122.40832602645847	8.6	105.38	96.00000000000001
413373490	1441065859	31.012564184971904	122.40837033525663	8.6	105.4	96.00000000000001
413373490	1441065860	31.012553387500294	122.40841457723435	8.6	105.42	96.00000000000001
413373490	1441065861	31.012542572749254	122.40845880854457	8.6	105.44000000000001	96.00000000000001
413373490	1441065862	31.012531738236856	122.40850308534029	8.6	105.46000000000001	96.00000000000001
413373490	1441065863	31.012520881481134	122.40854746377447	8.6	105.48	96.00000000000001
413373490	1441065864	31.01251	122.408592	8.6	105.5	96.00000000000001
413373490	1441065865	31.012499095032062	122.40863672877535	8.59	105.5	96.00000000000001
413373490	1441065866	31.012488182698945	122.4086815992812	8.58	105.5	96.00000000000001
413373490	1441065867	31.012477282843047	122.4087265393039	8.57	105.5	96.00000000000001
413373490	1441065868	31.01246641530693	122.40877147662982	8.56	105.5	96.00000000000001
413373490	1441065869	31.012455599933187	122.40881633904547	8.55	105.5	96.00000000000001
413373490	1441065870	31.012444856564613	122.40886105433732	8.54	105.5	96.00000000000001
413373490	1441065871	31.01243420504401	122.40890555029203	8.53	105.5	96.00000000000001
413373490	1441065872	31.012423665214335	122.4089497546962	8.52	105.5	96.00000000000001
413373490	1441065873	31.01241325691862	122.40899359533658	8.51	105.5	96.00000000000001
413373490	1441065874	31.012402999999996	122.409037	8.5	105.5	96.00000000000001
413373490	1441065875	31.012392902400986	122.4090799415343	8.5	105.49090909090908	95.9090909090909
413373490	1441065876	31.012382924461406	122.40912257303148	8.5	105.48181818181818	95.81818181818183
413373490	1441065877	31.012373014620053	122.40916509264441	8.5	105.47272727272728	95.72727272727273
413373490	1441065878	31.012363121315563	122.40920769852575	8.5	105.46363636363637	95.63636363636364
413373490	1441065879	31.01235319298624	122.40925058882803	8.5	105.45454545454547	95.54545454545456
413373490	1441065880	31.01234317807011	122.40929396170358	8.5	105.44545454545455	95.45454545454545
413373490	1441065881	31.012333025005	122.40933801530457	8.5	105.43636363636364	95.36363636363637
413373490	1441065882	31.012322682228376	122.409382947783	8.5	105.42727272727272	95.27272727272728
413373490	1441065883	31.012312098177464	122.4094289572907	8.5	105.41818181818184	95.18181818181819
413373490	1441065884	31.012301221289135	122.4094762419792	8.5	105.40909090909092	95.09090909090911
413373490	1441065885	31.01229	122.409525	8.5	105.4	95.0
413373490	1441065886	31.012278412738997	122.40957530473402	8.5	105.3875	95.0
413373490	1441065887	31.01226655790615	122.40962673048159	8.5	105.37500000000001	95.0
413373490	1441065888	31.012254563895016	122.40967872677328	8.5	105.36250000000001	95.0
413373490	1441065889	31.012242559099978	122.40973074314016	8.5	105.35000000000001	95.0
413373490	1441065890	31.01223067191636	122.40978222911383	8.5	105.3375	95.0
413373490	1441065891	31.012219030740336	122.40983263422652	8.5	105.325	95.0
413373490	1441065892	31.012207763968938	122.40988140801085	8.5	105.3125	95.0
413373490	1441065893	31.012196999999997	122.409928	8.5	105.3	95.0
413373490	1441065894	31.012186826970105	122.4099720389091	8.5	105.27000000000001	95.0
413373490	1441065895	31.012177171968368	122.41001387017972	8.5	105.24000000000001	95.0
413373490	1441065896	31.012167921821238	122.41005401843458	8.5	105.21000000000001	95.0
413373490	1441065897	31.012158963354487	122.41009300829592	8.5	105.18	95.0
413373490	1441065898	31.01215018339317	122.41013136438566	8.5	105.15	95.0
413373490	1441065899	31.012141468761666	122.41016961132529	8.5	105.12	95.0
413373490	1441065900	31.012132706283808	122.41020827373595	8.5	105.09	95.0
413373490	1441065901	31.012123782782695	122.41024787623844	8.5	105.06	95.0
413373490	1441065902	31.012114585080848	122.41028894345311	8.5	105.03	95.0
413373490	1441065903	31.012105000000002	122.41033200000001	8.5	105.00000000000001	95.0
413373490	1441065904	31.01209494941707	122.41037740610354	8.5	104.92000000000002	95.0
413373490	1441065905	31.012084495432134	122.41042486440745	8.5	104.84	95.0
413373490	1441065906	31.012073735201678	122.41047391316066	8.5	104.76	95.0
413373490	1441065907	31.01206276588283	122.4105240906124	8.5	104.68	95.0
413373490	1441065908	31.012051684633356	122.41057493501232	8.5	104.60000000000001	95.0
413373490	1441065909	31.012040588611775	122.41062598461045	8.5	104.52000000000001	95.0
413373490	1441065910	31.012029574977337	122.41067677765724	8.5	104.44	95.0
413373490	1441065911	31.012018740889975	122.41072685240353	8.5	104.36000000000001	95.0
413373490	1441065912	31.012008183510403	122.41077574710057	8.5	104.28	95.0
413373490	1441065913	31.01199799999999	122.410823	8.5	104.2	95.0
413373490	1441065914	31.011988260890433	122.41086827680438	8.5	104.16363636363636	95.0
413373490	1441065915	31.01197893019246	122.4109117530189	8.5	104.12727272727274	95.0
413373490	1441065916	31.011969945286122	122.41095373159915	8.5	104.0909090909091	95.0
413373490	1441065917	31.01196124355101	122.41099451550046	8.5	104.05454545454546	95.0
413373490	1441065918	31.01195276236629	122.41103440767792	8.5	104.01818181818182	95.0
413373490	1441065919	31.01194443911069	122.41107371108639	8.5	103.98181818181818	95.0
413373490	1441065920	31.011936211162613	122.41111272868054	8.5	103.94545454545454	95.0
413373490	1441065921	31.011928015900065	122.41115176341482	8.5	103.9090909090909	95.0
413373490	1441065922	31.011919790700663	122.41119111824348	8.5	103.87272727272726	95.0
413373490	1441065923	31.01191147294169	122.41123109612059	8.5	103.83636363636364	95.0
413373490	1441065924	31.011902999999993	122.41127200000001	8.5	103.8	95.0
413373490	1441065925	31.011894323293678	122.41131405621664	8.5	103.78	95.10000000000001
413373490	1441065926	31.011885450407092	122.41135718463035	8.5	103.75999999999999	95.2
413373490	1441065927	31.011876402966333	122.41140122848239	8.5	103.74	95.3
413373490	1441065928	31.011867202597717	122.41144603101401	8.5	103.72	95.4
413373490	1441065929	31.011857870927738	122.41149143546664	8.5	103.69999999999999	95.50000000000001
413373490	1441065930	31.011848429583097	122.41153728508176	8.5	103.67999999999999	95.60000000000001
413373490	1441065931	31.011838900190753	122.41158342310091	8.5	103.66	95.7
413373490	1441065932	31.011829304377816	122.4116296927658	8.5	103.63999999999999	95.80000000000001
413373490	1441065933	31.0118196637717	122.41167593731822	8.5	103.61999999999999	95.90000000000002
413373490	1441065934	31.01181	122.41172200000001	8.5	103.6	96.00000000000001
413373490	1441065935	31.011800330667146	122.41176775646996	8.5	103.63636363636364	96.00000000000001
413373490	1441065936	31.01179065728407	122.41181321205406	8.5	103.67272727272727	96.00000000000001
413373490	1441065937	31.01178097733833	122.41185840449509	8.5	103.7090909090909	96.00000000000001
413373490	1441065938	31.011771288317362	122.41190337153581	8.5	103.74545454545454	96.00000000000001
413373490	1441065939	31.011761587708577	122.41194815091896	8.5	103.78181818181818	96.00000000000001
413373490	1441065940	31.011751872999337	122.41199278038727	8.5	103.81818181818181	96.00000000000001
413373490	1441065941	31.01174214167694	122.41203729768341	8.5	103.85454545454546	96.00000000000001
413373490	1441065942	31.011732391228634	122.41208174055012	8.5	103.89090909090909	96.00000000000001
413373490	1441065943	31.011722619141622	122.41212614673003	8.5	103.92727272727274	96.00000000000001
413373490	1441065944	31.01171282290305	122.41217055396578	8.5	103.96363636363637	96.00000000000001
413373490	1441065945	31.011703	122.412215	8.5	104.0	96.00000000000001
413373490	1441065946	31.01169314761621	122.41225951379771	8.5	104.0625	96.00000000000001
413373490	1441065947	31.011683261722087	122.4123040892135	8.5	104.12500000000001	96.00000000000001
413373490	1441065948	31.011673337984732	122.41234871132438	8.5	104.18750000000001	96.00000000000001
413373490	1441065949	31.011663372071297	122.41239336520736	8.5	104.25	96.00000000000001
413373490	1441065950	31.011653359648925	122.41243803593942	8.5	104.3125	96.00000000000001
413373490	1441065951	31.011643296384783	122.41248270859755	8.5	104.375	96.00000000000001
413373490	1441065952	31.011633177946067	122.41252736825875	8.5	104.4375	96.00000000000001
413373490	1441065953	31.01162299999999	122.41257200000001	8.5	104.5	96.00000000000001
413373490	1441065954	31.011612759219393	122.41261659339958	8.5	104.56	96.00000000000001
413373490	1441065955	31.01160245629935	122.41266115604064	8.5	104.62	96.00000000000001
413373490	1441065956	31.011592092940592	122.41270570000772	8.5	104.68	96.00000000000001
413373490	1441065957	31.011581670843807	122.41275023738523	8.5	104.74	96.00000000000001
413373490	1441065958	31.011571191709628	122.4127947802577	8.5	104.8	96.00000000000001
413373490	1441065959	31.01156065723873	122.41283934070951	8.5	104.86	96.00000000000001
413373490	1441065960	31.011550069131697	122.41288393082522	8.5	104.92	96.00000000000001
413373490	1441065961	31.011539429089183	122.41292856268923	8.5	104.97999999999999	96.00000000000001
413373490	1441065962	31.011528738811755	122.412973248386	8.5	105.04	96.00000000000001
413373490	1441065963	31.011518000000002	122.413018	8.5	105.10000000000001	96.00000000000001
413373490	1441065964	31.011507214988477	122.41306282505185	8.50909090909091	105.15454545454546	96.00000000000001
413373490	1441065965	31.011496388647586	122.41310771280689	8.518181818181818	105.2090909090909	96.00000000000001
413373490	1441065966	31.01148552648182	122.41315264796661	8.527272727272727	105.26363636363637	96.00000000000001
413373490	1441065967	31.011474633995626	122.41319761523255	8.536363636363637	105.31818181818183	96.00000000000001
413373490	1441065968	31.011463716693484	122.41324259930626	8.545454545454545	105.37272727272727	96.00000000000001
413373490	1441065969	31.011452780079917	122.41328758488926	8.554545454545455	105.42727272727272	96.00000000000001
413373490	1441065970	31.011441829659447	122.41333255668319	8.563636363636363	105.48181818181818	96.00000000000001
413373490	1441065971	31.011430870936636	122.4133774993896	8.572727272727272	105.53636363636363	96.00000000000001
413373490	1441065972	31.01141990941605	122.41342239771011	8.581818181818182	105.5909090909091	96.00000000000001
413373490	1441065973	31.011408950602306	122.41346723634636	8.59090909090909	105.64545454545456	96.00000000000001
413373490	1441065974	31.011397999999993	122.41351199999998	8.6	105.7	96.00000000000001
413373490	1441065975	31.01138706295714	122.41355667822579	8.6	105.7	96.00000000000001
413373490	1441065976	31.01137614419528	122.41360127999116	8.6	105.7	96.00000000000001
413373490	1441065977	31.01136524827934	122.41364581911657	8.6	105.7	96.00000000000001
413373490	1441065978	31.01135437977414	122.41369030942258	8.6	105.7	96.00000000000001
413373490	1441065979	31.011343543244575	122.4137347647297	8.6	105.7	96.00000000000001
413373490	1441065980	31.01133274325549	122.4137791988584	8.6	105.7	96.00000000000001
413373490	1441065981	31.011321984371694	122.41382362562928	8.6	105.7	96.00000000000001
413373490	1441065982	31.011311271157997	122.4138680588628	8.6	105.7	96.00000000000001
413373490	1441065983	31.011300608179177	122.41391251237954	8.6	105.7	96.00000000000001
413373490	1441065984	31.01129	122.413957	8.6	105.7	96.00000000000001
413373490	1441065985	31.011279448248775	122.41400153175229	8.6	105.69	96.00000000000001
413373490	1441065986	31.01126894280805	122.41404610249486	8.6	105.68	96.00000000000001
413373490	1441065987	31.011258470624004	122.4140907032937	8.6	105.67	96.00000000000001
413373490	1441065988	31.01124801864275	122.41413532521477	8.6	105.66000000000001	96.00000000000001
413373490	1441065989	31.011237573810465	122.41417995932402	8.6	105.64999999999999	96.00000000000001
413373490	1441065990	31.011227123073315	122.4142245966874	8.6	105.64	96.00000000000001
413373490	1441065991	31.01121665337751	122.41426922837083	8.6	105.63	96.00000000000001
413373490	1441065992	31.011206151669192	122.41431384544013	8.6	105.61999999999999	96.00000000000001
413373490	1441065993	31.011195604894617	122.41435843896124	8.6	105.61	96.00000000000001
413373490	1441065994	31.011185	122.414403	8.6	105.6	96.00000000000001
413373490	1441065995	31.01117432860712	122.41444752302384	8.59090909090909	105.58181818181818	95.9090909090909
413373490	1441065996	31.0111636010399	122.41449201610676	8.581818181818182	105.56363636363636	95.81818181818183
413373490	1441065997	31.011152832297853	122.41453649072439	8.572727272727272	105.54545454545455	95.72727272727273
413373490	1441065998	31.011142037380434	122.4145809583524	8.563636363636363	105.52727272727272	95.63636363636364
413373490	1441065999	31.01113123128709	122.41462543046651	8.554545454545455	105.50909090909092	95.54545454545456
413373490	1441066000	31.01112042901727	122.41466991854239	8.545454545454545	105.49090909090908	95.45454545454545
413373490	1441066001	31.01110964557038	122.4147144340558	8.536363636363637	105.47272727272728	95.36363636363637
413373490	1441066002	31.011098895945832	122.41475898848246	8.527272727272727	105.45454545454547	95.27272727272728
413373490	1441066003	31.011088195142978	122.41480359329817	8.518181818181818	105.43636363636364	95.18181818181819
413373490	1441066004	31.011077558161272	122.41484825997874	8.50909090909091	105.41818181818184	95.09090909090911
413373490	1441066005	31.011066999999993	122.414893	8.5	105.4	95.0
413373490	1441066006	31.011056531415996	122.4149378191004	8.5125	105.37500000000001	95.0
413373490	1441066007	31.011046146196023	122.41498270006896	8.525	105.35000000000001	95.0
413373490	1441066008	31.011035833884282	122.41502761995723	8.5375	105.32500000000002	95.0
413373490	1441066009	31.01102558402507	122.41507255581683	8.55	105.30000000000001	95.0
413373490	1441066010	31.0110153861627	122.41511748469935	8.5625	105.275	95.0
413373490	1441066011	31.011005229841462	122.41516238365634	8.575	105.25	95.0
413373490	1441066012	31.01099510460577	122.41520722973938	8.5875	105.22500000000001	95.0
413373490	1441066013	31.010984999999994	122.415252	8.6	105.2	95.0
413373490	1441066014	31.010974907780216	122.41529667800603	8.6	105.15	95.0
413373490	1441066015	31.010964828549092	122.41534127339045	8.6	105.10000000000001	95.0
413373490	1441066016	31.01095476512088	122.41538580230254	8.6	105.05000000000001	95.0
413373490	1441066017	31.01094472030985	122.41543028089154	8.6	105.00000000000001	95.0
413373490	1441066018	31.01093469693025	122.41547472530675	8.6	104.95000000000002	95.0
413373490	1441066019	31.010924697796263	122.41551915169742	8.6	104.9	95.0
413373490	1441066020	31.010914725722095	122.41556357621283	8.6	104.85000000000001	95.0
413373490	1441066021	31.01090478352189	122.41560801500222	8.6	104.80000000000001	95.0
413373490	1441066022	31.01089487400982	122.41565248421485	8.6	104.75	95.0
413373490	1441066023	31.01088499999999	122.415697	8.6	104.7	95.0
413373490	1441066024	31.01087516315409	122.41574157522659	8.6	104.66363636363637	95.0
413373490	1441066025	31.010865360524082	122.41578620964232	8.6	104.62727272727273	95.0
413373490	1441066026	31.01085558800956	122.41583089971444	8.6	104.5909090909091	95.0
413373490	1441066027	31.010845841510076	122.41587564191033	8.6	104.55454545454545	95.0
413373490	1441066028	31.010836116925226	122.41592043269726	8.6	104.51818181818182	95.0
413373490	1441066029	31.010826410154568	122.41596526854256	8.6	104.48181818181818	95.0
413373490	1441066030	31.0108167170977	122.41601014591356	8.6	104.44545454545455	95.0
413373490	1441066031	31.01080703365421	122.4160550612775	8.6	104.4090909090909	95.0
413373490	1441066032	31.010797355723696	122.4161000111017	8.6	104.37272727272727	95.0
413373490	1441066033	31.010787679205755	122.41614499185344	8.6	104.33636363636363	95.0
413373490	1441066034	31.010777999999995	122.41618999999999	8.6	104.3	95.0
413373490	1441066035	31.01076831384799	122.41623503119764	8.6	104.3	95.10000000000001
413373490	1441066036	31.010758615859206	122.41628007785877	8.6	104.3	95.2
413373490	1441066037	31.010748900985067	122.4163251315848	8.6	104.3	95.3
413373490	1441066038	31.010739164177046	122.4163701839771	8.6	104.3	95.4
413373490	1441066039	31.010729400386595	122.41641522663706	8.6	104.3	95.50000000000001
413373490	1441066040	31.0107196045652	122.41646025116607	8.6	104.3	95.60000000000001
413373490	1441066041	31.01070977166434	122.41650524916551	8.6	104.3	95.7
413373490	1441066042	31.010699896635515	122.41655021223676	8.6	104.3	95.80000000000001
413373490	1441066043	31.01068997443023	122.41659513198113	8.6	104.3	95.90000000000002
413373490	1441066044	31.010680000000008	122.41664000000002	8.6	104.3	96.00000000000001
413373490	1441066045	31.01066997002373	122.41668481190717	8.6	104.33	96.00000000000001
413373490	1441066046	31.010659888089627	122.41672957936603	8.6	104.36	96.00000000000001
413373490	1441066047	31.0106497595133	122.41677431805245	8.6	104.39	96.00000000000001
413373490	1441066048	31.010639589610292	122.41681904364223	8.6	104.41999999999999	96.00000000000001
413373490	1441066049	31.01062938369613	122.41686377181126	8.6	104.44999999999999	96.00000000000001
413373490	1441066050	31.010619147086306	122.41690851823539	8.6	104.48	96.00000000000001
413373490	1441066051	31.01060888509633	122.41695329859046	8.6	104.51	96.00000000000001
413373490	1441066052	31.010598603041664	122.41699812855235	8.6	104.53999999999999	96.00000000000001
413373490	1441066053	31.010588306237743	122.41704302379692	8.6	104.57	96.00000000000001
413373490	1441066054	31.010578	122.417088	8.6	104.6	96.00000000000001
413373490	1441066055	31.010567686992452	122.4171330686566	8.6	104.65454545454544	96.00000000000001
413373490	1441066056	31.010557359273715	122.41717822453806	8.6	104.70909090909092	96.00000000000001
413373490	1441066057	31.010547006251016	122.41722345823476	8.6	104.76363636363637	96.00000000000001
413373490	1441066058	31.010536617331606	122.41726876033705	8.6	104.81818181818181	96.00000000000001
413373490	1441066059	31.010526181922756	122.41731412143537	8.6	104.87272727272727	96.00000000000001
413373490	1441066060	31.010515689431763	122.41735953212003	8.6	104.92727272727274	96.00000000000001
413373490	1441066061	31.010505129265884	122.4174049829814	8.6	104.98181818181818	96.00000000000001
413373490	1441066062	31.010494490832446	122.41745046460977	8.6	105.03636363636363	96.00000000000001
413373490	1441066063	31.010483763538772	122.41749596759549	8.6	105.0909090909091	96.00000000000001
413373490	1441066064	31.01047293679217	122.41754148252879	8.6	105.14545454545456	96.00000000000001
413373490	1441066065	31.010462	122.417587	8.6	105.2	96.00000000000001
413373490	1441066066	31.010450949849083	122.41763250454079	8.6	105.25	96.00000000000001
413373490	1441066067	31.010439812144103	122.41767795644874	8.6	105.3	96.00000000000001
413373490	1441066068	31.010428619969304	122.41772330996287	8.6	105.35	96.00000000000001
413373490	1441066069	31.01041740640893	122.4177685193224	8.6	105.4	96.00000000000001
413373490	1441066070	31.010406204547387	122.4178135387665	8.6	105.45	96.00000000000001
413373490	1441066071	31.010395047469043	122.4178583225345	8.6	105.5	96.00000000000001
413373490	1441066072	31.010383968258417	122.41790282486586	8.6	105.55	96.00000000000001
413373490	1441066073	31.010373000000005	122.417947	8.6	105.6	96.00000000000001
413373490	1441066074	31.01036216208011	122.41799083648836	8.6	105.63	96.00000000000001
413373490	1441066075	31.010351419091684	122.41803446012973	8.6	105.66	96.00000000000001
413373490	1441066076	31.01034072192913	122.41807803103468	8.6	105.69	96.00000000000001
413373490	1441066077	31.010330021486624	122.41812170931355	8.6	105.72	96.00000000000001
413373490	1441066078	31.010319268658186	122.41816565507659	8.6	105.75	96.00000000000001
413373490	1441066079	31.010308414337533	122.41821002843382	8.6	105.78	96.00000000000001
413373490	1441066080	31.010297409418214	122.41825498949515	8.6	105.81	96.00000000000001
413373490	1441066081	31.01028620479352	122.41830069837029	8.6	105.84	96.00000000000001
413373490	1441066082	31.01027475135651	122.41834731516877	8.6	105.87	96.00000000000001
413373490	1441066083	31.010263000000002	122.418395	8.6	105.9	96.00000000000001
413373490	1441066084	31.01025092331916	122.41844383515895	8.6	105.92	96.00000000000001
413373490	1441066085	31.010238580719687	122.41849359168359	8.6	105.94	96.00000000000001
413373490	1441066086	31.0102260533103	122.41854396279798	8.6	105.96	96.00000000000001
413373490	1441066087	31.010213422200195	122.41859464172653	8.6	105.98	96.00000000000001
413373490	1441066088	31.01020076849905	122.41864532169393	8.6	106.0	96.00000000000001
413373490	1441066089	31.01018817331703	122.41869569592514	8.6	106.02	96.00000000000001
413373490	1441066090	31.010175717764767	122.41874545764556	8.6	106.03999999999999	96.00000000000001
413373490	1441066091	31.0101634829534	122.41879430008082	8.6	106.05999999999999	96.00000000000001
413373490	1441066092	31.010151549994465	122.41884191645687	8.6	106.08	96.00000000000001
413373490	1441066093	31.01014	122.418888	8.6	106.1	96.00000000000001
413373490	1441066094	31.010128890473254	122.41893234084529	8.6	106.09090909090908	95.9090909090909
413373490	1441066095	31.010118184481346	122.41897511676217	8.6	106.08181818181816	95.81818181818183
413373490	1441066096	31.010107821481796	122.4190166024285	8.6	106.07272727272728	95.72727272727273
413373490	1441066097	31.01009774093186	122.41905707252184	8.6	106.06363636363636	95.63636363636364
413373490	1441066098	31.010087882288328	122.4190968017195	8.6	106.05454545454545	95.54545454545456
413373490	1441066099	31.010078185007696	122.41913606469858	8.6	106.04545454545453	95.45454545454545
413373490	1441066100	31.01006858854605	122.41917513613602	8.6	106.03636363636363	95.36363636363637
413373490	1441066101	31.010059032359194	122.41921429070851	8.6	106.02727272727272	95.27272727272728
413373490	1441066102	31.010049455902546	122.41925380309249	8.6	106.01818181818182	95.18181818181819
413373490	1441066103	31.010039798631237	122.41929394796432	8.6	106.0090909090909	95.09090909090911
413373490	1441066104	31.010030000000004	122.419335	8.6	106.0	95.0
413373490	1441066105	31.010020015544352	122.41937716303238	8.6	105.9	95.0
413373490	1441066106	31.01000986512407	122.41942035752176	8.6	105.8	95.0
413373490	1441066107	31.009999584680177	122.41946443308555	8.6	105.7	95.0
413373490	1441066108	31.009989210153897	122.41950923934122	8.6	105.6	95.0
413373490	1441066109	31.009978777486655	122.41955462590639	8.6	105.5	95.0
413373490	1441066110	31.009968322620065	122.41960044239879	8.6	105.4	95.0
413373490	1441066111	31.00995788149594	122.41964653843627	8.6	105.3	95.0
413373490	1441066112	31.00994749005636	122.41969276363687	8.6	105.2	95.0
413373490	1441066113	31.009937184243544	122.4197389676187	8.6	105.10000000000001	95.0
413373490	1441066114	31.00992700000001	122.419785	8.6	105.00000000000001	95.0
413373490	1441066115	31.009916964796197	122.41983074118703	8.6	104.91818181818182	95.0
413373490	1441066116	31.009907072213913	122.41987619473728	8.6	104.83636363636364	95.0
413373490	1441066117	31.009897307362696	122.4199213949961	8.6	104.75454545454546	95.0
413373490	1441066118	31.009887655352035	122.41996637630879	8.6	104.67272727272729	95.0
413373490	1441066119	31.009878101291374	122.42001117302053	8.6	104.5909090909091	95.0
413373490	1441066120	31.009868630290118	122.42005581947659	8.6	104.50909090909092	95.0
413373490	1441066121	31.00985922745758	122.42010035002205	8.6	104.42727272727272	95.0
413373490	1441066122	31.00984987790307	122.42014479900207	8.6	104.34545454545454	95.0
413373490	1441066123	31.009840566735853	122.42018920076173	8.6	104.26363636363637	95.0
413373490	1441066124	31.009831279065118	122.42023358964603	8.6	104.18181818181819	95.0
413373490	1441066125	31.009822	122.420278	8.6	104.1	95.0
413373490	1441066126	31.009812716454704	122.42032246047395	8.6	104.11111111111111	95.05555555555556
413373490	1441066127	31.009803422563746	122.4203669769399	8.6	104.12222222222222	95.11111111111111
413373490	1441066128	31.009794114266697	122.42041154957516	8.6	104.13333333333334	95.16666666666667
413373490	1441066129	31.00978478750314	122.42045617855706	8.6	104.14444444444445	95.22222222222223
413373490	1441066130	31.009775438212696	122.420500864063	8.6	104.15555555555555	95.27777777777779
413373490	1441066131	31.00976606233493	122.42054560627027	8.6	104.16666666666667	95.33333333333334
413373490	1441066132	31.00975665580943	122.42059040535618	8.6	104.17777777777778	95.38888888888889
413373490	1441066133	31.009747214575775	122.42063526149812	8.6	104.1888888888889	95.44444444444444
413373490	1441066134	31.00973773457357	122.4206801748733	8.6	104.2	95.50000000000001
413373490	1441066135	31.009728211742377	122.42072514565909	8.6	104.21111111111111	95.55555555555557
413373490	1441066136	31.00971864202181	122.42077017403277	8.6	104.22222222222223	95.61111111111113
413373490	1441066137	31.009709021351433	122.4208152601716	8.6	104.23333333333333	95.66666666666667
413373490	1441066138	31.009699345670835	122.42086040425286	8.6	104.24444444444444	95.72222222222223
413373490	1441066139	31.009689610919605	122.42090560645386	8.6	104.25555555555556	95.77777777777779
413373490	1441066140	31.009679813037327	122.42095086695181	8.6	104.26666666666667	95.83333333333334
413373490	1441066141	31.00966994796358	122.420996185924	8.6	104.27777777777779	95.8888888888889
413373490	1441066142	31.009660011637937	122.42104156354763	8.6	104.28888888888889	95.94444444444446
413373490	1441066143	31.00965	122.42108699999999	8.6	104.3	96.00000000000001
413373490	1441066144	31.00963991143853	122.42113248964732	8.6	104.37272727272727	96.00000000000001
413373490	1441066145	31.00962975413912	122.42117800361214	8.6	104.44545454545455	96.00000000000001
413373490	1441066146	31.009619538736608	122.42122350720595	8.6	104.51818181818182	96.00000000000001
413373490	1441066147	31.00960927586585	122.42126896574041	8.6	104.5909090909091	96.00000000000001
413373490	1441066148	31.009598976161804	122.42131434452709	8.6	104.66363636363637	96.00000000000001
413373490	1441066149	31.009588650259403	122.42135960887771	8.6	104.73636363636363	96.00000000000001
413373490	1441066150	31.00957830879371	122.42140472410391	8.6	104.80909090909091	96.00000000000001
413373490	1441066151	31.009567962399764	122.42144965551746	8.6	104.88181818181818	96.00000000000001
413373490	1441066152	31.00955762171271	122.42149436843013	8.6	104.95454545454545	96.00000000000001
413373490	1441066153	31.009547297367718	122.42153882815369	8.6	105.02727272727273	96.00000000000001
413373490	1441066154	31.009536999999998	122.421583	8.6	105.10000000000001	96.00000000000001
413373490	1441066155	31.009526734395052	122.42162688302713	8.6	105.11	96.00000000000001
413373490	1441066156	31.009516481939375	122.42167061127799	8.6	105.12	96.00000000000001
413373490	1441066157	31.009506218169445	122.42171435254164	8.6	105.13	96.00000000000001
413373490	1441066158	31.009495918621585	122.421758274607	8.6	105.14	96.00000000000001
413373490	1441066159	31.009485558831845	122.42180254526286	8.6	105.15	96.00000000000001
413373490	1441066160	31.009475114336027	122.42184733229796	8.6	105.16000000000001	96.00000000000001
413373490	1441066161	31.009464560669734	122.4218928035008	8.6	105.17000000000002	96.00000000000001
413373490	1441066162	31.009453873368287	122.4219391266599	8.6	105.18	96.00000000000001
413373490	1441066163	31.00944302796678	122.42198646956356	8.6	105.19000000000001	96.00000000000001
413373490	1441066164	31.009431999999997	122.422035	8.6	105.2	96.00000000000001
413373490	1441066165	31.009420778039285	122.42208479536224	8.6	105.1888888888889	96.00000000000001
413373490	1441066166	31.009409402803133	122.42213557146307	8.6	105.17777777777779	96.00000000000001
413373490	1441066167	31.00939792804736	122.42218695372058	8.6	105.16666666666667	96.00000000000001
413373490	1441066168	31.009386407528332	122.42223856755302	8.6	105.15555555555555	96.00000000000001
413373490	1441066169	31.009374895003077	122.42229003837903	8.6	105.14444444444446	96.00000000000001
413373490	1441066170	31.00936344422914	122.42234099161742	8.6	105.13333333333334	96.00000000000001
413373490	1441066171	31.009352108964734	122.42239105268737	8.6	105.12222222222222	96.00000000000001
413373490	1441066172	31.009340942968578	122.42243984700835	8.6	105.11111111111111	96.00000000000001
413373490	1441066173	31.009329999999988	122.422487	8.6	105.10000000000001	96.00000000000001
413373490	1441066174	31.00931931897567	122.42253224618823	8.6	105.125	96.00000000000001
413373490	1441066175	31.009308879440084	122.42257575652263	8.6	105.15	96.00000000000001
413373490	1441066176	31.0092986460943	122.4226178110586	8.6	105.175	96.00000000000001
413373490	1441066177	31.0092885836389	122.42265868985136	8.6	105.2	96.00000000000001
413373490	1441066178	31.009278656774104	122.42269867295586	8.6	105.22500000000001	96.00000000000001
413373490	1441066179	31.009268830199748	122.42273804042692	8.6	105.25	96.00000000000001
413373490	1441066180	31.009259068615346	122.42277707231924	8.6	105.275	96.00000000000001
413373490	1441066181	31.00924933672	122.42281604868722	8.6	105.3	96.00000000000001
413373490	1441066182	31.009239599212506	122.42285524958524	8.6	105.32500000000002	96.00000000000001
413373490	1441066183	31.009229820791344	122.4228949550674	8.6	105.35000000000001	96.00000000000001
413373490	1441066184	31.009219966154586	122.42293544518773	8.6	105.37500000000001	96.00000000000001
413373490	1441066185	31.00921	122.422977	8.6	105.4	96.00000000000001
413373490	1441066186	31.00919989675182	122.4230198148433	8.6	105.3875	95.875
413373490	1441066187	31.009189669741783	122.4230637461984	8.6	105.37500000000001	95.75000000000001
413373490	1441066188	31.009179342028744	122.42310856583161	8.6	105.36250000000001	95.625
413373490	1441066189	31.009168936671855	122.42315404550938	8.6	105.35000000000001	95.50000000000001
413373490	1441066190	31.0091584767306	122.42319995699835	8.6	105.3375	95.37500000000001
413373490	1441066191	31.009147985264754	122.42324607206517	8.6	105.325	95.25
413373490	1441066192	31.009137485334396	122.42329216247671	8.6	105.3125	95.12500000000001
413373490	1441066193	31.009126999999996	122.42333800000002	8.6	105.3	95.0
413373490	1441066194	31.009116547299534	122.42338340714704	8.6	105.27000000000001	95.0
413373490	1441066195	31.009106125179922	122.42342840940925	8.6	105.24000000000001	95.0
413373490	1441066196	31.00909572656524	122.423473083023	8.6	105.21000000000001	95.0
413373490	1441066197	31.009085344379464	122.42351750422444	8.6	105.18	95.0
413373490	1441066198	31.009074971546426	122.42356174924986	8.6	105.15	95.0
413373490	1441066199	31.009064600989884	122.42360589433537	8.6	105.12	95.0
413373490	1441066200	31.009054225633495	122.42365001571707	8.6	105.09	95.0
413373490	1441066201	31.00904383840078	122.42369418963108	8.6	105.06	95.0
413373490	1441066202	31.009033432215166	122.42373849231339	8.6	105.03	95.0
413373490	1441066203	31.009022999999992	122.42378299999999	8.6	105.00000000000001	95.0
413373490	1441066204	31.009012538807895	122.42382776644872	8.6	104.96363636363637	95.09090909090911
413373490	1441066205	31.009002062209095	122.42387275550507	8.6	104.92727272727274	95.18181818181819
413373490	1441066206	31.008991587903324	122.42391790853647	8.6	104.89090909090909	95.27272727272728
413373490	1441066207	31.008981133590403	122.42396316691038	8.6	104.85454545454546	95.36363636363637
413373490	1441066208	31.0089707169702	122.42400847199438	8.6	104.81818181818181	95.45454545454545
413373490	1441066209	31.00896035574267	122.42405376515607	8.6	104.78181818181818	95.54545454545456
413373490	1441066210	31.008950067607888	122.4240989877631	8.6	104.74545454545455	95.63636363636364
413373490	1441066211	31.00893987026597	122.42414408118321	8.6	104.70909090909092	95.72727272727273
413373490	1441066212	31.008929781417134	122.42418898678417	8.6	104.67272727272727	95.81818181818183
413373490	1441066213	31.008919818761694	122.4242336459338	8.6	104.63636363636364	95.9090909090909
413373490	1441066214	31.008909999999997	122.42427800000002	8.6	104.6	96.00000000000001
413373490	1441066215	31.008900331211965	122.42432202548875	8.6	104.58999999999999	96.00000000000001
413373490	1441066216	31.008890771995166	122.42436583945812	8.6	104.58	96.00000000000001
413373490	1441066217	31.00888127032642	122.42440959410408	8.6	104.57	96.00000000000001
413373490	1441066218	31.008871774182353	122.42445344162245	8.6	104.56	96.00000000000001
413373490	1441066219	31.008862231539357	122.42449753420891	8.6	104.55	96.00000000000001
413373490	1441066220	31.00885259037367	122.42454202405898	8.6	104.53999999999999	96.00000000000001
413373490	1441066221	31.00884279866124	122.42458706336801	8.6	104.53	96.00000000000001
413373490	1441066222	31.008832804377835	122.4246328043312	8.6	104.52	96.00000000000001
413373490	1441066223	31.00882255549899	122.42467939914359	8.6	104.51	96.00000000000001
413373490	1441066224	31.008812000000002	122.424727	8.6	104.5	96.00000000000001
413373490	1441066225	31.008801109698748	122.42477567981962	8.588888888888889	104.52222222222223	96.00000000000001
413373490	1441066226	31.008789951784365	122.42482519441931	8.577777777777778	104.54444444444444	96.00000000000001
413373490	1441066227	31.008778617289234	122.42487522034074	8.566666666666666	104.56666666666668	96.00000000000001
413373490	1441066228	31.00876719724628	122.4249254341259	8.555555555555555	104.58888888888889	96.00000000000001
413373490	1441066229	31.00875578268886	122.4249755123171	8.544444444444444	104.61111111111111	96.00000000000001
413373490	1441066230	31.008744464650892	122.42502513145695	8.533333333333333	104.63333333333333	96.00000000000001
413373490	1441066231	31.008733334166752	122.42507396808848	8.522222222222222	104.65555555555557	96.00000000000001
413373490	1441066232	31.008722482271345	122.42512169875495	8.511111111111111	104.67777777777778	96.00000000000001
413373490	1441066233	31.00871199999999	122.425168	8.5	104.7	96.00000000000001
413373490	1441066234	31.008701951663795	122.42521264247517	8.5	104.71666666666667	96.00000000000001
413373490	1441066235	31.008692294675246	122.42525577326293	8.5	104.73333333333333	96.00000000000001
413373490	1441066236	31.00868295972188	122.42529763355313	8.5	104.75	96.00000000000001
413373490	1441066237	31.008673877490857	122.42533846453549	8.5	104.76666666666667	96.00000000000001
413373490	1441066238	31.008664978668968	122.42537850739937	8.5	104.78333333333333	96.00000000000001
413373490	1441066239	31.008656193942745	122.42541800333407	8.5	104.8	96.00000000000001
413373490	1441066240	31.00864745399837	122.42545719352857	8.5	104.81666666666666	96.00000000000001
413373490	1441066241	31.00863868952174	122.42549631917169	8.5	104.83333333333333	96.00000000000001
413373490	1441066242	31.00862983119843	122.42553562145208	8.5	104.85000000000001	96.00000000000001
413373490	1441066243	31.008620809713754	122.42557534155814	8.5	104.86666666666666	96.00000000000001
413373490	1441066244	31.008611555752722	122.42561572067812	8.5	104.88333333333334	96.00000000000001
413373490	1441066245	31.008602	122.425657	8.5	104.9	96.00000000000001
413373490	1441066246	31.008592095851643	122.42569934925768	8.5	104.9375	96.00000000000001
413373490	1441066247	31.00858188755029	122.4257426523694	8.5	104.97500000000001	96.00000000000001
413373490	1441066248	31.008571442050457	122.42578672179968	8.5	105.0125	96.00000000000001
413373490	1441066249	31.008560826306926	122.42583137001316	8.5	105.05000000000001	96.00000000000001
413373490	1441066250	31.00855010727471	122.42587640947475	8.5	105.0875	96.00000000000001
413373490	1441066251	31.00853935190908	122.42592165264954	8.5	105.125	96.00000000000001
413373490	1441066252	31.00852862716556	122.42596691200278	8.5	105.16250000000001	96.00000000000001
413373490	1441066253	31.008517999999984	122.426012	8.5	105.2	96.00000000000001
413373490	1441066254	31.008507523542942	122.426056768909	8.5	105.2	96.00000000000001
413373490	1441066255	31.008497195623306	122.42610123020643	8.5	105.2	96.00000000000001
413373490	1441066256	31.008487000244408	122.42614543517094	8.5	105.2	96.00000000000001
413373490	1441066257	31.008476921409564	122.42618943508114	8.5	105.2	96.00000000000001
413373490	1441066258	31.008466943121956	122.42623328121567	8.5	105.2	96.00000000000001
413373490	1441066259	31.00845704938473	122.42627702485304	8.5	105.2	96.00000000000001
413373490	1441066260	31.008447224200967	122.42632071727174	8.5	105.2	96.00000000000001
413373490	1441066261	31.008437451573656	122.42636440975022	8.5	105.2	96.00000000000001
413373490	1441066262	31.00842771550571	122.42640815356687	8.5	105.2	96.00000000000001
413373490	1441066263	31.00841800000001	122.42645200000001	8.5	105.2	96.00000000000001
413373490	1441066264	31.0084082921312	122.42649598999807	8.5	105.12727272727274	95.9090909090909
413373490	1441066265	31.008398591261386	122.42654012319008	8.5	105.05454545454546	95.81818181818183
413373490	1441066266	31.008388899824567	122.42658438887507	8.5	104.98181818181818	95.72727272727273
413373490	1441066267	31.008379220254703	122.42662877635219	8.5	104.9090909090909	95.63636363636364
413373490	1441066268	31.00836955498585	122.4266732749206	8.5	104.83636363636364	95.54545454545456
413373490	1441066269	31.008359906452	122.42671787387943	8.5	104.76363636363638	95.45454545454545
413373490	1441066270	31.008350277087228	122.42676256252777	8.5	104.6909090909091	95.36363636363637
413373490	1441066271	31.008340669325552	122.42680733016485	8.5	104.61818181818182	95.27272727272728
413373490	1441066272	31.008331085601068	122.42685216608977	8.5	104.54545454545456	95.18181818181819
413373490	1441066273	31.008321528347846	122.42689705960177	8.5	104.47272727272728	95.09090909090911
413373490	1441066274	31.008312000000004	122.42694199999998	8.5	104.4	95.0
413373490	1441066275	31.008302501149824	122.42698697795508	8.5	104.35000000000001	95.0
413373490	1441066276	31.008293025022294	122.42703198962354	8.5	104.30000000000001	95.0
413373490	1441066277	31.008283563000603	122.42707703253328	8.5	104.25	95.0
413373490	1441066278	31.00827410646794	122.4271221042122	8.5	104.2	95.0
413373490	1441066279	31.00826464680749	122.42716720218823	8.5	104.15	95.0
413373490	1441066280	31.008255175402418	122.42721232398922	8.5	104.10000000000001	95.0
413373490	1441066281	31.00824568363594	122.42725746714306	8.5	104.05000000000001	95.0
413373490	1441066282	31.008236162891244	122.42730262917756	8.5	104.0	95.0
413373490	1441066283	31.008226604551535	122.4273478076206	8.5	103.95	95.0
413373490	1441066284	31.008217	122.427393	8.5	103.90000000000002	95.0
413373490	1441066285	31.008207344102697	122.42743820669709	8.51	103.84000000000002	95.0
413373490	1441066286	31.00819764565722	122.42748343950765	8.52	103.78	95.0
413373490	1441066287	31.008187916943896	122.42752871308099	8.53	103.72000000000001	95.0
413373490	1441066288	31.008178170243124	122.42757404206647	8.54	103.66	95.0
413373490	1441066289	31.008168417835257	122.42761944111346	8.55	103.60000000000001	95.0
413373490	1441066290	31.008158672000594	122.42766492487132	8.56	103.54	95.0
413373490	1441066291	31.00814894501947	122.42771050798949	8.57	103.48	95.0
413373490	1441066292	31.008139249172153	122.42775620511738	8.58	103.42	95.0
413373490	1441066293	31.00812959673891	122.42780203090439	8.59	103.36	95.0
413373490	1441066294	31.00812	122.42784800000001	8.6	103.3	95.0
413373490	1441066295	31.00811046851299	122.42789412156297	8.60909090909091	103.26363636363637	95.09090909090911
413373490	1441066296	31.008101000944798	122.42794038278906	8.618181818181817	103.22727272727272	95.18181818181819
413373490	1441066297	31.008091593239776	122.42798676538335	8.627272727272727	103.19090909090909	95.27272727272728
413373490	1441066298	31.008082241342247	122.42803325105093	8.636363636363637	103.15454545454547	95.36363636363637
413373490	1441066299	31.008072941196605	122.4280798214968	8.645454545454545	103.11818181818182	95.45454545454545
413373490	1441066300	31.008063688747214	122.42812645842605	8.654545454545454	103.08181818181819	95.54545454545456
413373490	1441066301	31.008054479938522	122.42817314354375	8.663636363636362	103.04545454545455	95.63636363636364
413373490	1441066302	31.008045310714955	122.42821985855494	8.672727272727272	103.00909090909092	95.72727272727273
413373490	1441066303	31.00803617702101	122.42826658516466	8.681818181818182	102.97272727272728	95.81818181818183
413373490	1441066304	31.008027074801184	122.428313305078	8.69090909090909	102.93636363636364	95.9090909090909
413373490	1441066305	31.008017999999986	122.42836	8.7	102.9	96.00000000000001
413373490	1441066306	31.00800894680027	122.42840665658827	8.712499999999999	102.91250000000001	96.00000000000001
413373490	1441066307	31.007999902337886	122.42845328131062	8.725	102.92500000000001	96.00000000000001
413373490	1441066308	31.007990851987042	122.4284998855875	8.7375	102.93750000000001	96.00000000000001
413373490	1441066309	31.00798178112187	122.4285464808392	8.75	102.95	96.00000000000001
413373490	1441066310	31.007972675116466	122.42859307848602	8.7625	102.9625	96.00000000000001
413373490	1441066311	31.007963519344965	122.4286396899483	8.775	102.97500000000001	96.00000000000001
413373490	1441066312	31.00795429918146	122.42868632664621	8.787500000000001	102.98750000000001	96.00000000000001
413373490	1441066313	31.00794499999999	122.428733	8.8	103.0	96.00000000000001
413373490	1441066314	31.00793561073017	122.42877971916779	8.81	103.05	96.00000000000001
413373490	1441066315	31.007926134523554	122.4288264842595	8.82	103.1	96.00000000000001
413373490	1441066316	31.007916578087258	122.42887329312296	8.83	103.15	96.00000000000001
413373490	1441066317	31.007906948128397	122.42892014360609	8.84	103.2	96.00000000000001
413373490	1441066318	31.007897251354105	122.42896703355675	8.850000000000001	103.25	96.00000000000001
413373490	1441066319	31.007887494471454	122.42901396082283	8.860000000000001	103.3	96.00000000000001
413373490	1441066320	31.007877684187605	122.42906092325224	8.870000000000001	103.35	96.00000000000001
413373490	1441066321	31.007867827209658	122.42910791869296	8.88	103.4	96.00000000000001
413373490	1441066322	31.007857930244743	122.4291549449929	8.89	103.45	96.00000000000001
413373490	1441066323	31.007848	122.42920200000002	8.9	103.5	96.00000000000001
413373490	1441066324	31.007838042787505	122.42924908091649	8.908333333333333	103.53333333333333	96.00000000000001
413373490	1441066325	31.00782806333918	122.42929618236141	8.916666666666668	103.56666666666668	96.00000000000001
413373490	1441066326	31.00781806599187	122.429343298308	8.925	103.60000000000001	96.00000000000001
413373490	1441066327	31.00780805508247	122.42939042272961	8.933333333333334	103.63333333333334	96.00000000000001
413373490	1441066328	31.00779803494784	122.42943754959947	8.941666666666666	103.66666666666667	96.00000000000001
413373490	1441066329	31.00778800992492	122.42948467289094	8.95	103.70000000000002	96.00000000000001
413373490	1441066330	31.007777984350582	122.42953178657733	8.958333333333334	103.73333333333333	96.00000000000001
413373490	1441066331	31.00776796256175	122.42957888463198	8.966666666666667	103.76666666666667	96.00000000000001
413373490	1441066332	31.007757948895332	122.4296259610282	8.975	103.80000000000001	96.00000000000001
413373490	1441066333	31.007747947688273	122.42967300973936	8.983333333333334	103.83333333333334	96.00000000000001
413373490	1441066334	31.007737963277524	122.42972002473884	8.991666666666667	103.86666666666667	96.00000000000001
413373490	1441066335	31.007727999999997	122.42976700000001	9.0	103.90000000000002	96.00000000000001
413373490	1441066336	31.007718059453193	122.42981393361872	9.0	103.91111111111113	96.00000000000001
413373490	1441066337	31.007708132276573	122.42986084018061	9.0	103.92222222222223	96.00000000000001
413373490	1441066338	31.00769820637013	122.42990773839382	9.0	103.93333333333335	96.00000000000001
413373490	1441066339	31.00768826963381	122.42995464696637	9.0	103.94444444444446	96.00000000000001
413373490	1441066340	31.00767830996751	122.43000158460636	9.0	103.95555555555556	96.00000000000001
413373490	1441066341	31.007668315271136	122.43004857002174	9.0	103.96666666666667	96.00000000000001
413373490	1441066342	31.007658273444545	122.43009562192051	9.0	103.97777777777779	96.00000000000001
413373490	1441066343	31.007648172387558	122.43014275901064	9.0	103.9888888888889	96.00000000000001
413373490	1441066344	31.007638000000004	122.43019000000001	9.0	104.0	96.00000000000001
413373490	1441066345	31.007627749490737	122.4302373583564	9.01	103.98	96.00000000000001
413373490	1441066346	31.00761743530506	122.4302848265872	9.02	103.96000000000001	96.00000000000001
413373490	1441066347	31.007607077197356	122.43033239195974	9.03	103.94	96.00000000000001
413373490	1441066348	31.007596694922043	122.43038004174136	9.04	103.92	96.00000000000001
413373490	1441066349	31.007586308233556	122.43042776319949	9.05	103.9	96.00000000000001
413373490	1441066350	31.007575936886333	122.43047554360159	9.06	103.88	96.00000000000001
413373490	1441066351	31.007565600634877	122.43052337021511	9.07	103.86	96.00000000000001
413373490	1441066352	31.00755531923366	122.43057123030762	9.08	103.83999999999999	96.00000000000001
413373490	1441066353	31.00754511243718	122.43061911114673	9.09	103.82	96.00000000000001
413373490	1441066354	31.007535000000004	122.43066700000001	9.1	103.8	96.00000000000001
413373490	1441066355	31.007524995936087	122.4307148858896	9.1	103.75454545454545	96.00000000000001
413373490	1441066356	31.007515091297083	122.43076276485529	9.1	103.7090909090909	96.00000000000001
413373490	1441066357	31.007505271394134	122.43081063469123	9.1	103.66363636363636	96.00000000000001
413373490	1441066358	31.00749552153829	122.4308584931916	9.1	103.61818181818181	96.00000000000001
413373490	1441066359	31.007485827040686	122.43090633815048	9.1	103.57272727272728	96.00000000000001
413373490	1441066360	31.00747617321241	122.43095416736199	9.1	103.52727272727272	96.00000000000001
413373490	1441066361	31.00746654536459	122.43100197862017	9.1	103.48181818181818	96.00000000000001
413373490	1441066362	31.00745692880832	122.43104976971905	9.1	103.43636363636364	96.00000000000001
413373490	1441066363	31.00744730885472	122.43109753845269	9.1	103.39090909090909	96.00000000000001
413373490	1441066364	31.00743767081491	122.43114528261502	9.1	103.34545454545454	96.00000000000001
413373490	1441066365	31.007428	122.43119300000001	9.1	103.3	96.00000000000001
413373490	1441066366	31.00741828623108	122.431240691311	9.1	103.275	96.00000000000001
413373490	1441066367	31.007408537368946	122.4312883688891	9.1	103.25	96.00000000000001
413373490	1441066368	31.00739876578439	122.43133604798486	9.1	103.22500000000001	96.00000000000001
413373490	1441066369	31.00738898384813	122.43138374384891	9.1	103.19999999999999	96.00000000000001
413373490	1441066370	31.007379203930885	122.43143147173181	9.1	103.175	96.00000000000001
413373490	1441066371	31.00736943840334	122.43147924688421	9.1	103.14999999999999	96.00000000000001
413373490	1441066372	31.007359699636154	122.4315270845567	9.1	103.125	96.00000000000001
413373490	1441066373	31.00735	122.43157499999998	9.1	103.1	96.00000000000001
413373490	1441066374	31.007340348988077	122.43162300367774	9.1	103.06	95.90000000000002
413373490	1441066375	31.00733074458411	122.4316710869058	9.1	103.02000000000001	95.80000000000001
413373490	1441066376	31.007321181894387	122.43171923621297	9.1	102.97999999999999	95.7
413373490	1441066377	31.00731165602525	122.4317674381281	9.1	102.94	95.60000000000001
413373490	1441066378	31.007302162083057	122.43181567918005	9.1	102.9	95.50000000000001
413373490	1441066379	31.007292695174165	122.43186394589758	9.1	102.86	95.4
413373490	1441066380	31.007283250405	122.43191222480951	9.1	102.82000000000001	95.3
413373490	1441066381	31.00727382288195	122.4319605024447	9.1	102.77999999999999	95.2
413373490	1441066382	31.007264407711464	122.43200876533193	9.1	102.74	95.10000000000001
413373490	1441066383	31.007254999999997	122.43205700000001	9.1	102.7	95.0
413373490	1441066384	31.007245596064646	122.43210519661694	9.1	102.675	95.0
413373490	1441066385	31.007236197065094	122.43215335990773	9.1	102.65	95.0
413373490	1441066386	31.007226805371676	122.43220149823654	9.1	102.625	95.0
413373490	1441066387	31.007217423354646	122.43224961996756	9.1	102.60000000000001	95.0
413373490	1441066388	31.007208053384296	122.432297733465	9.1	102.575	95.0
413373490	1441066389	31.007198697830916	122.43234584709309	9.1	102.55000000000001	95.0
413373490	1441066390	31.00718935906472	122.432393969216	9.1	102.52499999999999	95.0
413373490	1441066391	31.007180039455996	122.43244210819792	9.1	102.5	95.0
413373490	1441066392	31.007170741374935	122.43249027240307	9.1	102.475	95.0
413373490	1441066393	31.007161467191793	122.43253847019568	9.1	102.45	95.0
413373490	1441066394	31.007152219276747	122.4325867099399	9.1	102.425	95.0
413373490	1441066395	31.007142999999992	122.432635	9.1	102.4	95.0
413373490	1441066396	31.007133813506332	122.43268334153187	9.11111111111111	102.34444444444445	95.11111111111111
413373490	1441066397	31.00712467103886	122.43273170685815	9.122222222222222	102.28888888888889	95.22222222222223
413373490	1441066398	31.007115585615367	122.43278006109325	9.133333333333333	102.23333333333333	95.33333333333334
413373490	1441066399	31.00710657025369	122.43282836935161	9.144444444444444	102.17777777777779	95.44444444444444
413373490	1441066400	31.007097637971704	122.43287659674769	9.155555555555555	102.12222222222223	95.55555555555557
413373490	1441066401	31.00708880178732	122.43292470839602	9.166666666666666	102.06666666666668	95.66666666666667
413373490	1441066402	31.007080074718544	122.4329726694111	9.177777777777777	102.01111111111112	95.77777777777779
413373490	1441066403	31.007071469783405	122.43302044490757	9.188888888888888	101.95555555555556	95.8888888888889
413373490	1441066404	31.007063000000002	122.433068	9.2	101.9	96.00000000000001
413373490	1441066405	31.007054669013442	122.4331153264131	9.2	101.8909090909091	96.00000000000001
413373490	1441066406	31.007046442976744	122.4331625223115	9.2	101.88181818181819	96.00000000000001
413373490	1441066407	31.007038278669715	122.43320971246983	9.2	101.87272727272727	96.00000000000001
413373490	1441066408	31.00703013287202	122.4332570216625	9.2	101.86363636363636	96.00000000000001
413373490	1441066409	31.007021962363126	122.43330457466385	9.2	101.85454545454546	96.00000000000001
413373490	1441066410	31.00701372392229	122.43335249624805	9.2	101.84545454545456	96.00000000000001
413373490	1441066411	31.007005374328596	122.4334009111892	9.2	101.83636363636364	96.00000000000001
413373490	1441066412	31.00699687036093	122.43344994426123	9.2	101.82727272727274	96.00000000000001
413373490	1441066413	31.006988168797996	122.43349972023796	9.2	101.81818181818183	96.00000000000001
413373490	1441066414	31.006979226418263	122.43355036389305	9.2	101.80909090909091	96.00000000000001
413373490	1441066415	31.006970000000003	122.43360199999998	9.2	101.8	96.00000000000001
413373490	1441066416	31.00696046408675	122.43365468889739	9.2	101.84444444444445	96.00000000000001
413373490	1441066417	31.006950664283952	122.43370823318479	9.2	101.8888888888889	96.00000000000001
413373490	1441066418	31.006940663962872	122.43376237102706	9.2	101.93333333333334	96.00000000000001
413373490	1441066419	31.006930526495246	122.4338168405894	9.2	101.97777777777779	96.00000000000001
413373490	1441066420	31.006920315253236	122.4338713800372	9.2	102.02222222222223	96.00000000000001
413373490	1441066421	31.006910093609438	122.43392572753615	9.2	102.06666666666668	96.00000000000001
413373490	1441066422	31.006899924936917	122.43397962125209	9.2	102.11111111111111	96.00000000000001
413373490	1441066423	31.00688987260914	122.43403279935126	9.2	102.15555555555557	96.00000000000001
413373490	1441066424	31.006880000000002	122.43408499999998	9.2	102.2	96.00000000000001
413373490	1441066425	31.006870356800484	122.43413602174424	9.2	102.21052631578947	96.00000000000001
413373490	1441066426	31.006860937968188	122.43418590464748	9.2	102.22105263157896	96.00000000000001
413373490	1441066427	31.00685172477727	122.4342347491524	9.2	102.23157894736842	96.00000000000001
413373490	1441066428	31.006842698501632	122.43428265570161	9.2	102.2421052631579	96.00000000000001
413373490	1441066429	31.00683384041506	122.43432972473764	9.2	102.25263157894737	96.00000000000001
413373490	1441066430	31.006825131791164	122.43437605670294	9.2	102.26315789473685	96.00000000000001
413373490	1441066431	31.006816553903384	122.43442175203991	9.2	102.27368421052633	96.00000000000001
413373490	1441066432	31.00680808802499	122.43446691119084	9.2	102.28421052631579	96.00000000000001
413373490	1441066433	31.00679971542915	122.43451163459795	9.2	102.29473684210527	96.00000000000001
413373490	1441066434	31.006791417388836	122.4345560227034	9.2	102.30526315789474	96.00000000000001
413373490	1441066435	31.006783175176917	122.43460017594929	9.2	102.31578947368422	96.00000000000001
413373490	1441066436	31.00677497006609	122.43464419477763	9.2	102.32631578947368	96.00000000000001
413373490	1441066437	31.006766783328956	122.43468817963036	9.2	102.33684210526316	96.00000000000001
413373490	1441066438	31.006758596237916	122.43473223094936	9.2	102.34736842105264	96.00000000000001
413373490	1441066439	31.006750390065303	122.43477644917648	9.2	102.35789473684211	96.00000000000001
413373490	1441066440	31.006742146083255	122.43482093475346	9.2	102.36842105263159	96.00000000000001
413373490	1441066441	31.00673384556379	122.43486578812198	9.2	102.37894736842105	96.00000000000001
413373490	1441066442	31.006725469778804	122.43491110972364	9.2	102.38947368421054	96.00000000000001
413373490	1441066443	31.006717000000002	122.434957	9.2	102.4	96.00000000000001
413373490	1441066444	31.006708422583433	122.43500353126716	9.2	102.38333333333334	96.00000000000001
413373490	1441066445	31.00669974422298	122.43505066333965	9.2	102.36666666666667	96.00000000000001
413373490	1441066446	31.006690976697012	122.43509832790663	9.2	102.35000000000001	96.00000000000001
413373490	1441066447	31.006682131784054	122.43514645665736	9.2	102.33333333333333	96.00000000000001
413373490	1441066448	31.00667322126266	122.43519498128109	9.2	102.31666666666668	96.00000000000001
413373490	1441066449	31.00666425691153	122.43524383346714	9.2	102.3	96.00000000000001
413373490	1441066450	31.00665525050947	122.43529294490489	9.2	102.28333333333333	96.00000000000001
413373490	1441066451	31.006646213835364	122.43534224728371	9.2	102.26666666666668	96.00000000000001
413373490	1441066452	31.00663715866822	122.43539167229312	9.2	102.25	96.00000000000001
413373490	1441066453	31.006628096787107	122.4354411516226	9.2	102.23333333333333	96.00000000000001
413373490	1441066454	31.00661903997126	122.43549061696167	9.2	102.21666666666667	96.00000000000001
413373490	1441066455	31.00660999999999	122.43554000000002	9.2	102.2	96.00000000000001
413373490	1441066456	31.006600986812014	122.43558924686809	9.21111111111111	102.17777777777779	96.00000000000001
413373490	1441066457	31.006592002983293	122.43563836145997	9.222222222222221	102.15555555555557	96.00000000000001
413373490	1441066458	31.0065830492491	122.43568736211051	9.233333333333333	102.13333333333334	96.00000000000001
413373490	1441066459	31.006574126344667	122.43573626715464	9.244444444444444	102.11111111111111	96.00000000000001
413373490	1441066460	31.006565235005205	122.43578509492724	9.255555555555556	102.08888888888889	96.00000000000001
413373490	1441066461	31.006556375965857	122.4358338637632	9.266666666666667	102.06666666666668	96.00000000000001
413373490	1441066462	31.006547549961812	122.4358825919974	9.277777777777779	102.04444444444444	96.00000000000001
413373490	1441066463	31.00653875772815	122.4359312979647	9.28888888888889	102.02222222222223	96.00000000000001
413373490	1441066464	31.006529999999998	122.43598	9.3	102.0	96.00000000000001
413373490	1441066465	31.006521276646453	122.4360287144046	9.3	101.9909090909091	96.00000000000001
413373490	1441066466	31.00651258407284	122.43607744934569	9.3	101.98181818181818	96.00000000000001
413373490	1441066467	31.00650391781855	122.43612621095687	9.3	101.97272727272728	96.00000000000001
413373490	1441066468	31.006495273422896	122.43617500537174	9.3	101.96363636363637	96.00000000000001
413373490	1441066469	31.006486646425262	122.43622383872392	9.3	101.95454545454547	96.00000000000001
413373490	1441066470	31.006478032364985	122.43627271714695	9.3	101.94545454545455	96.00000000000001
413373490	1441066471	31.006469426781383	122.43632164677447	9.3	101.93636363636364	96.00000000000001
413373490	1441066472	31.006460825213775	122.43637063373997	9.3	101.92727272727274	96.00000000000001
413373490	1441066473	31.00645222320148	122.43641968417704	9.3	101.91818181818184	96.00000000000001
413373490	1441066474	31.006443616283804	122.43646880421923	9.3	101.90909090909092	96.00000000000001
413373490	1441066475	31.006435	122.43651800000002	9.3	101.9	96.00000000000001
413373490	1441066476	31.00642636811167	122.43656727465942	9.3	101.92222222222223	96.00000000000001
413373490	1441066477	31.00641770726951	122.43661661936325	9.3	101.94444444444444	96.00000000000001
413373490	1441066478	31.006409002346476	122.43666602228377	9.3	101.96666666666667	96.00000000000001
413373490	1441066479	31.006400238215612	122.43671547159319	9.3	101.9888888888889	96.00000000000001
413373490	1441066480	31.00639139974991	122.43676495546373	9.3	102.01111111111112	96.00000000000001
413373490	1441066481	31.006382471822423	122.43681446206755	9.3	102.03333333333335	96.00000000000001
413373490	1441066482	31.00637343930624	122.4368639795768	9.3	102.05555555555556	96.00000000000001
413373490	1441066483	31.0063642870744	122.43691349616358	9.3	102.07777777777778	96.00000000000001
413373490	1441066484	31.006355	122.43696300000002	9.3	102.1	96.00000000000001
413373490	1441066485	31.006345570017245	122.43701248061731	9.3	102.16666666666667	96.00000000000001
413373490	1441066486	31.00633601730458	122.43706193298343	9.3	102.23333333333332	96.00000000000001
413373490	1441066487	31.006326369101533	122.43711135342546	9.3	102.3	96.00000000000001
413373490	1441066488	31.00631665264765	122.43716073827066	9.3	102.36666666666667	96.00000000000001
413373490	1441066489	31.006306895182476	122.43721008384627	9.3	102.43333333333332	96.00000000000001
413373490	1441066490	31.00629712394556	122.4372593864796	9.3	102.5	96.00000000000001
413373490	1441066491	31.006287366176476	122.43730864249804	9.3	102.56666666666666	96.00000000000001
413373490	1441066492	31.006277649114754	122.437357848229	9.3	102.63333333333333	96.00000000000001
413373490	1441066493	31.006268	122.437407	9.3	102.7	96.00000000000001
413373490	1441066494	31.006258439833136	122.43745609639659	9.3	102.67999999999999	95.90000000000002
413373490	1441066495	31.006248964660564	122.43750514503655	9.3	102.66	95.80000000000001
413373490	1441066496	31.006239564290016	122.43755415579557	9.3	102.64	95.7
413373490	1441066497	31.00623022852922	122.43760313854939	9.3	102.62	95.60000000000001
413373490	1441066498	31.006220947185888	122.43765210317368	9.3	102.60000000000001	95.50000000000001
413373490	1441066499	31.006211710067728	122.43770105954414	9.3	102.58	95.4
413373490	1441066500	31.006202506982387	122.4377500175364	9.3	102.55999999999999	95.3
413373490	1441066501	31.006193327737574	122.43779898702607	9.3	102.53999999999999	95.2
413373490	1441066502	31.00618416214089	122.43784797788874	9.3	102.52	95.10000000000001
413373490	1441066503	31.006174999999995	122.43789699999999	9.3	102.5	95.0
413373490	1441066504	31.0061658342395	122.43794606132714	9.3	102.44166666666666	95.0
413373490	1441066505	31.006156670251997	122.43799516220453	9.3	102.38333333333333	95.0
413373490	1441066506	31.00614751654704	122.43804430105827	9.3	102.325	95.0
413373490	1441066507	31.006138381634237	122.43809347631453	9.3	102.26666666666667	95.0
413373490	1441066508	31.006129274023174	122.43814268639953	9.3	102.20833333333333	95.0
413373490	1441066509	31.006120202223414	122.43819192973938	9.3	102.15	95.0
413373490	1441066510	31.006111174744582	122.43824120476036	9.3	102.09166666666667	95.0
413373490	1441066511	31.006102200096265	122.43829050988862	9.3	102.03333333333335	95.0
413373490	1441066512	31.00609328678804	122.43833984355044	9.3	101.97500000000001	95.0
413373490	1441066513	31.00608444332952	122.4383892041721	9.3	101.91666666666667	95.0
413373490	1441066514	31.006075678230303	122.43843859017986	9.3	101.85833333333333	95.0
413373490	1441066515	31.006066999999994	122.43848800000002	9.3	101.8	95.0
413373490	1441066516	31.006058414117874	122.43853743137264	9.3	101.74444444444445	95.0
413373490	1441066517	31.006049913941858	122.43858687929276	9.3	101.6888888888889	95.0
413373490	1441066518	31.006041489799536	122.43863633806922	9.3	101.63333333333334	95.0
413373490	1441066519	31.00603313201854	122.43868580201071	9.3	101.57777777777778	95.0
413373490	1441066520	31.00602483092647	122.43873526542605	9.3	101.52222222222221	95.0
413373490	1441066521	31.006016576850946	122.43878472262395	9.3	101.46666666666665	95.0
413373490	1441066522	31.00600836011958	122.4388341679131	9.3	101.41111111111111	95.0
413373490	1441066523	31.006000171060062	122.43888359560222	9.3	101.35555555555555	95.0
413373490	1441066524	31.005992000000003	122.43893299999999	9.3	101.3	95.0
413373490	1441066525	31.005983838363985	122.43898237670476	9.3	101.26363636363637	95.0
413373490	1441066526	31.005975681964202	122.43903172647366	9.3	101.22727272727272	95.0
413373490	1441066527	31.00596752770978	122.43908105135345	9.3	101.19090909090909	95.0
413373490	1441066528	31.005959372509828	122.43913035339101	9.3	101.15454545454546	95.0
413373490	1441066529	31.00595121327344	122.43917963463308	9.3	101.11818181818182	95.0
413373490	1441066530	31.005943046909746	122.43922889712643	9.3	101.08181818181819	95.0
413373490	1441066531	31.005934870327838	122.4392781429179	9.3	101.04545454545455	95.0
413373490	1441066532	31.005926680436822	122.43932737405423	9.3	101.00909090909092	95.0
413373490	1441066533	31.00591847414578	122.43937659258219	9.3	100.97272727272728	95.0
413373490	1441066534	31.005910248363804	122.43942580054852	9.3	100.93636363636364	95.0
413373490	1441066535	31.005901999999992	122.439475	9.3	100.9	95.0
413373490	1441066536	31.00589372700795	122.43952419332683	9.3	100.92222222222223	95.11111111111111
413373490	1441066537	31.00588543151941	122.43957338429315	9.3	100.94444444444444	95.22222222222223
413373490	1441066538	31.005877116710575	122.43962257700649	9.3	100.96666666666667	95.33333333333334
413373490	1441066539	31.005868785757695	122.43967177557448	9.3	100.98888888888888	95.44444444444444
413373490	1441066540	31.005860441836973	122.43972098410471	9.3	101.01111111111112	95.55555555555557
413373490	1441066541	31.00585208812464	122.43977020670475	9.3	101.03333333333333	95.66666666666667
413373490	1441066542	31.005843727796893	122.43981944748225	9.3	101.05555555555556	95.77777777777779
413373490	1441066543	31.005835364029952	122.4398687105448	9.3	101.07777777777778	95.8888888888889
413373490	1441066544	31.005827	122.43991799999999	9.3	101.1	96.00000000000001
413373490	1441066545	31.0058186399313	122.43996732205355	9.3	101.1	96.00000000000001
413373490	1441066546	31.00581029224034	122.44001669130323	9.3	101.1	96.00000000000001
413373490	1441066547	31.00580196639169	122.44006612444495	9.3	101.1	96.00000000000001
413373490	1441066548	31.005793671849887	122.44011563817465	9.3	101.1	96.00000000000001
413373490	1441066549	31.005785418079412	122.44016524918823	9.3	101.1	96.00000000000001
413373490	1441066550	31.00577721454474	122.44021497418159	9.3	101.1	96.00000000000001
413373490	1441066551	31.00576907071035	122.44026482985068	9.3	101.1	96.00000000000001
413373490	1441066552	31.005760996040635	122.44031483289152	9.3	101.1	96.00000000000001
413373490	1441066553	31.005753000000006	122.44036500000001	9.3	101.1	96.00000000000001
413373490	1441066554	31.005745089606428	122.44041533350426	9.3	100.99000000000001	96.10000000000001
413373490	1441066555	31.005737262092342	122.44046577826062	9.3	100.88	96.2
413373490	1441066556	31.005729512243878	122.44051626475749	9.3	100.77	96.3
413373490	1441066557	31.005721834847286	122.44056672348331	9.3	100.66	96.4
413373490	1441066558	31.005714224688898	122.44061708492654	9.3	100.55000000000001	96.5
413373490	1441066559	31.005706676555185	122.44066727957562	9.3	100.44	96.6
413373490	1441066560	31.005699185232707	122.44071723791906	9.3	100.33	96.7
413373490	1441066561	31.00569174550815	122.44076689044526	9.3	100.22	96.8
413373490	1441066562	31.00568435216829	122.44081616764275	9.3	100.11000000000001	96.9
413373490	1441066563	31.005677	122.440865	9.3	100.0	97.0
413373490	1441066564	31.0056696767951	122.44091335910016	9.308333333333334	100.08333333333333	97.16666666666666
413373490	1441066565	31.00566234236476	122.44096138090494	9.316666666666666	100.16666666666667	97.33333333333333
413373490	1441066566	31.005654949524782	122.44100924247054	9.325000000000001	100.25	97.49999999999999
413373490	1441066567	31.005647451090653	122.44105712085306	9.333333333333334	100.33333333333333	97.66666666666667
413373490	1441066568	31.005639799877606	122.44110519310838	9.341666666666667	100.41666666666666	97.83333333333333
413373490	1441066569	31.005631948700646	122.44115363629233	9.350000000000001	100.50000000000001	98.0
413373490	1441066570	31.005623850374455	122.44120262746047	9.358333333333334	100.58333333333334	98.16666666666666
413373490	1441066571	31.00561545771348	122.44125234366835	9.366666666666667	100.66666666666667	98.33333333333333
413373490	1441066572	31.005606723531855	122.4413029619712	9.375	100.75	98.5
413373490	1441066573	31.005597600643426	122.44135465942418	9.383333333333333	100.83333333333334	98.66666666666667
413373490	1441066574	31.005588041861746	122.4414076130822	9.391666666666667	100.91666666666667	98.83333333333333
413373490	1441066575	31.005578	122.441462	9.4	101.0	99.0
413373490	1441066576	31.00556745401976	122.44151788602255	9.4	101.225	99.0
413373490	1441066577	31.005556487477353	122.44157489215658	9.4	101.45	99.0
413373490	1441066578	31.005545210078523	122.44163252819969	9.4	101.675	99.0
413373490	1441066579	31.005533731529866	122.44169030394993	9.4	101.89999999999999	99.0
413373490	1441066580	31.00552216153889	122.44174772920583	9.4	102.12500000000001	99.0
413373490	1441066581	31.005510609813967	122.4418043137664	9.4	102.35000000000001	99.0
413373490	1441066582	31.00549918606433	122.44185956743112	9.4	102.575	99.0
413373490	1441066583	31.005487999999996	122.441913	9.4	102.80000000000001	99.0
413373490	1441066584	31.00547713283573	122.4419642533842	9.408333333333333	102.93333333333334	99.08333333333333
413373490	1441066585	31.005466551802424	122.44201349793822	9.416666666666668	103.06666666666668	99.16666666666667
413373490	1441066586	31.00545619563445	122.44206103612706	9.425	103.2	99.25
413373490	1441066587	31.0054460030657	122.44210717041553	9.433333333333334	103.33333333333333	99.33333333333333
413373490	1441066588	31.005435912829526	122.44215220326811	9.441666666666666	103.46666666666668	99.41666666666666
413373490	1441066589	31.00542586365886	122.4421964371491	9.45	103.60000000000001	99.5
413373490	1441066590	31.005415794286172	122.44224017452248	9.458333333333334	103.73333333333333	99.58333333333334
413373490	1441066591	31.00540564344353	122.44228371785205	9.466666666666667	103.86666666666667	99.66666666666667
413373490	1441066592	31.00539534986257	122.4423273696014	9.475	104.0	99.75
413373490	1441066593	31.00538485227452	122.44237143223383	9.483333333333334	104.13333333333334	99.83333333333334
413373490	1441066594	31.005374089410203	122.44241620821242	9.491666666666667	104.26666666666668	99.91666666666667
413373490	1441066595	31.005362999999996	122.442462	9.5	104.4	100.0
413373490	1441066596	31.005351542813315	122.44250902810602	9.5	104.4888888888889	99.88888888888889
413373490	1441066597	31.00533975677738	122.44255718522716	9.5	104.57777777777778	99.77777777777779
413373490	1441066598	31.005327700859052	122.44260628210722	9.5	104.66666666666667	99.66666666666667
413373490	1441066599	31.005315434025512	122.44265612949013	9.5	104.75555555555557	99.55555555555556
413373490	1441066600	31.005303015244184	122.44270653812006	9.5	104.84444444444445	99.44444444444444
413373490	1441066601	31.005290503482797	122.4427573187413	9.5	104.93333333333334	99.33333333333333
413373490	1441066602	31.005277957709364	122.44280828209848	9.5	105.02222222222223	99.22222222222221
413373490	1441066603	31.005265436892227	122.44285923893636	9.5	105.11111111111111	99.11111111111111
413373490	1441066604	31.005253	122.44291	9.5	105.2	99.0
413373490	1441066605	31.005240692867908	122.44296041881553	9.511111111111111	105.23333333333335	99.0
413373490	1441066606	31.005228508796566	122.44301052003298	9.522222222222222	105.26666666666668	99.0
413373490	1441066607	31.005216427952824	122.44306037108339	9.533333333333333	105.3	99.0
413373490	1441066608	31.005204430503422	122.44311003939752	9.544444444444444	105.33333333333334	99.0
413373490	1441066609	31.005192496614995	122.44315959240623	9.555555555555555	105.36666666666667	99.0
413373490	1441066610	31.005180606454054	122.44320909754025	9.566666666666666	105.4	99.0
413373490	1441066611	31.005168740187063	122.44325862223016	9.577777777777778	105.43333333333334	99.0
413373490	1441066612	31.0051568779803	122.44330823390658	9.588888888888889	105.46666666666667	99.0
413373490	1441066613	31.005145	122.44335800000002	9.6	105.5	99.0
413373490	1441066614	31.005133090423065	122.44340797195233	9.6	105.49000000000001	99.0
413373490	1441066615	31.00512114946955	122.44345813725104	9.6	105.48	99.0
413373490	1441066616	31.005109181370333	122.44350846739525	9.6	105.47	99.0
413373490	1441066617	31.00509719035637	122.44355893388395	9.6	105.46000000000001	99.0
413373490	1441066618	31.00508518065859	122.44360950821621	9.6	105.45	99.0
413373490	1441066619	31.005073156508036	122.44366016189116	9.6	105.44000000000001	99.0
413373490	1441066620	31.005061122135785	122.44371086640786	9.6	105.43	99.0
413373490	1441066621	31.005049081772913	122.44376159326546	9.6	105.42	99.0
413373490	1441066622	31.00503703965059	122.44381231396311	9.6	105.41000000000001	99.0
413373490	1441066623	31.00502499999999	122.443863	9.6	105.4	99.0
413373490	1441066624	31.005012966903585	122.4439136297303	9.608333333333333	105.39166666666667	98.91666666666667
413373490	1441066625	31.00500094384852	122.44396420892804	9.616666666666667	105.38333333333334	98.83333333333333
413373490	1441066626	31.00498893417316	122.44401475022225	9.625	105.37500000000001	98.75
413373490	1441066627	31.00497694121584	122.44406526624198	9.633333333333333	105.36666666666667	98.66666666666667
413373490	1441066628	31.004964968314855	122.4441157696162	9.641666666666666	105.35833333333333	98.58333333333334
413373490	1441066629	31.004953018808514	122.44416627297396	9.649999999999999	105.35000000000001	98.5
413373490	1441066630	31.0049410960351	122.44421678894427	9.658333333333333	105.34166666666667	98.41666666666666
413373490	1441066631	31.00492920333286	122.44426733015615	9.666666666666666	105.33333333333334	98.33333333333333
413373490	1441066632	31.004917344040024	122.44431790923863	9.674999999999999	105.325	98.25
413373490	1441066633	31.004905521494813	122.44436853882075	9.683333333333334	105.31666666666666	98.16666666666666
413373490	1441066634	31.004893739035406	122.44441923153154	9.691666666666666	105.30833333333334	98.08333333333333
413373490	1441066635	31.00488199999999	122.44447000000001	9.7	105.3	98.0
413373490	1441066636	31.004870306555848	122.44452085355053	9.71111111111111	105.26666666666667	98.0
413373490	1441066637	31.004858656186855	122.4445717882888	9.722222222222221	105.23333333333333	98.0
413373490	1441066638	31.004847045205967	122.44462279701585	9.733333333333333	105.2	98.0
413373490	1441066639	31.0048354699262	122.44467387253273	9.744444444444444	105.16666666666667	98.0
413373490	1441066640	31.00482392666056	122.44472500764043	9.755555555555556	105.13333333333334	98.0
413373490	1441066641	31.004812411722085	122.44477619514001	9.766666666666667	105.10000000000001	98.0
413373490	1441066642	31.004800921423787	122.44482742783246	9.777777777777779	105.06666666666668	98.0
413373490	1441066643	31.004789452078747	122.44487869851878	9.78888888888889	105.03333333333335	98.0
413373490	1441066644	31.00477799999999	122.44493	9.8	105.00000000000001	98.0
413373490	1441066645	31.00476656088288	122.44498132695236	9.8	104.98	98.0
413373490	1441066646	31.004755127951817	122.44503268155314	9.8	104.96000000000001	98.0
413373490	1441066647	31.004743693813463	122.44508406785484	9.8	104.94	98.0
413373490	1441066648	31.004732251074483	122.44513548990996	9.8	104.92	98.0
413373490	1441066649	31.004720792341555	122.445186951771	9.8	104.9	98.0
413373490	1441066650	31.004709310221305	122.44523845749039	9.8	104.88000000000001	98.0
413373490	1441066651	31.004697797320393	122.44529001112056	9.8	104.86	98.0
413373490	1441066652	31.00468624624544	122.44534161671397	9.8	104.83999999999999	98.0
413373490	1441066653	31.004674649603118	122.44539327832298	9.8	104.82	98.0
413373490	1441066654	31.00466299999999	122.44544500000002	9.8	104.8	98.0
413373490	1441066655	31.00465129307814	122.44549678438538	9.81	104.78999999999999	98.10000000000001
413373490	1441066656	31.004639536621223	122.44554862847127	9.82	104.78	98.2
413373490	1441066657	31.004627741448395	122.44560052783781	9.83	104.77	98.3
413373490	1441066658	31.00461591837875	122.44565247806516	9.84	104.75999999999999	98.4
413373490	1441066659	31.004604078231445	122.44570447473356	9.850000000000001	104.75	98.5
413373490	1441066660	31.004592231825608	122.44575651342323	9.860000000000001	104.74	98.6
413373490	1441066661	31.004580389980376	122.4458085897144	9.870000000000001	104.73	98.69999999999999
413373490	1441066662	31.004568563514923	122.4458606991874	9.88	104.72	98.8
413373490	1441066663	31.004556763248424	122.44591283742247	9.89	104.71	98.9
413373490	1441066664	31.004544999999993	122.44596499999999	9.9	104.7	99.0
413373490	1441066665	31.00453328104737	122.44601718273437	9.9	104.67777777777778	99.0
413373490	1441066666	31.004521599502283	122.44606938237632	9.9	104.65555555555557	99.0
413373490	1441066667	31.004509944935002	122.44612159591061	9.9	104.63333333333333	99.0
413373490	1441066668	31.004498306915764	122.446173820322	9.9	104.61111111111111	99.0
413373490	1441066669	31.004486675014846	122.44622605259521	9.9	104.58888888888889	99.0
413373490	1441066670	31.004475038802543	122.44627828971495	9.9	104.56666666666668	99.0
413373490	1441066671	31.004463387849107	122.44633052866588	9.9	104.54444444444444	99.0
413373490	1441066672	31.00445171172483	122.44638276643268	9.9	104.52222222222223	99.0
413373490	1441066673	31.00444	122.446435	9.9	104.5	99.0
413373490	1441066674	31.0044282435079	122.4464872270001	9.90967741935484	104.60967741935484	99.12903225806451
413373490	1441066675	31.004416438133784	122.44653944765592	9.919354838709678	104.71935483870968	99.25806451612902
413373490	1441066676	31.004404581025945	122.44659166283805	9.929032258064517	104.82903225806452	99.38709677419355
413373490	1441066677	31.00439266933261	122.44664387341709	9.938709677419356	104.93870967741935	99.51612903225806
413373490	1441066678	31.004380700202056	122.44669608026359	9.948387096774194	105.04838709677419	99.64516129032258
413373490	1441066679	31.004368670782533	122.44674828424814	9.958064516129033	105.15806451612903	99.77419354838709
413373490	1441066680	31.004356578222307	122.44680048624127	9.967741935483872	105.26774193548387	99.90322580645162
413373490	1441066681	31.00434441966961	122.44685268711356	9.977419354838709	105.37741935483872	100.03225806451614
413373490	1441066682	31.00433219227271	122.44690488773557	9.987096774193548	105.48709677419356	100.16129032258065
413373490	1441066683	31.004319893179865	122.4469570889778	9.996774193548386	105.5967741935484	100.29032258064517
413373490	1441066684	31.0043075195393	122.44700929171083	10.006451612903225	105.70645161290324	100.41935483870968
413373490	1441066685	31.00429506849927	122.44706149680516	10.016129032258064	105.81612903225808	100.54838709677419
413373490	1441066686	31.00428253720804	122.44711370513131	10.025806451612903	105.92580645161291	100.67741935483872
413373490	1441066687	31.00426992281384	122.44716591755983	10.035483870967742	106.03548387096775	100.80645161290323
413373490	1441066688	31.004257222464922	122.44721813496118	10.04516129032258	106.14516129032259	100.93548387096774
413373490	1441066689	31.00424443330951	122.44727035820591	10.05483870967742	106.25483870967743	101.06451612903226
413373490	1441066690	31.004231552495856	122.44732258816447	10.064516129032258	106.36451612903225	101.19354838709677
413373490	1441066691	31.004218577172196	122.44737482570737	10.074193548387097	106.47419354838709	101.32258064516128
413373490	1441066692	31.004205504486777	122.44742707170512	10.083870967741936	106.58387096774193	101.45161290322581
413373490	1441066693	31.004192331587817	122.44747932702815	10.093548387096774	106.69354838709677	101.58064516129033
413373490	1441066694	31.00417905562356	122.44753159254692	10.103225806451613	106.80322580645161	101.70967741935485
413373490	1441066695	31.004165673742232	122.44758386913193	10.112903225806452	106.91290322580645	101.83870967741936
413373490	1441066696	31.00415218309208	122.44763615765363	10.12258064516129	107.02258064516128	101.96774193548387
413373490	1441066697	31.00413858082132	122.44768845898247	10.132258064516128	107.13225806451614	102.0967741935484
413373490	1441066698	31.004124864078175	122.44774077398885	10.141935483870967	107.24193548387098	102.22580645161291
413373490	1441066699	31.00411103001089	122.44779310354326	10.151612903225805	107.35161290322581	102.35483870967742
413373490	1441066700	31.004097075767675	122.44784544851609	10.161290322580644	107.46129032258065	102.48387096774194
413373490	1441066701	31.004082998496767	122.44789780977777	10.170967741935483	107.57096774193549	102.61290322580645
413373490	1441066702	31.004068795346353	122.44795018819872	10.180645161290322	107.68064516129033	102.74193548387098
413373490	1441066703	31.004054463464694	122.44800258464933	10.19032258064516	107.79032258064517	102.87096774193549
413373490	1441066704	31.004039999999993	122.44805500000001	10.2	107.9	103.0
413373490	1441066705	31.00402540159956	122.44810743273666	10.2	108.08000000000001	103.0
413373490	1441066706	31.004010662907124	122.4481598718072	10.2	108.26	103.0
413373490	1441066707	31.003995778065505	122.44821230377502	10.2	108.44000000000001	103.0
413373490	1441066708	31.003980741217575	122.44826471520356	10.2	108.62000000000002	103.0
413373490	1441066709	31.0039655465062	122.44831709265623	10.2	108.8	103.0
413373490	1441066710	31.003950188074285	122.44836942269639	10.2	108.98	103.0
413373490	1441066711	31.003934660064758	122.44842169188745	10.2	109.16000000000001	103.0
413373490	1441066712	31.00391895662055	122.44847388679283	10.2	109.34	103.0
413373490	1441066713	31.003903071884643	122.44852599397586	10.2	109.52000000000001	103.0
413373490	1441066714	31.003887	122.448578	10.2	109.7	103.0
413373490	1441066715	31.003870740410214	122.44862989888813	10.209999999999999	109.78	102.9
413373490	1441066716	31.003854313761206	122.44868171450135	10.219999999999999	109.86000000000001	102.80000000000001
413373490	1441066717	31.003837745999423	122.44873347816034	10.23	109.94000000000001	102.7
413373490	1441066718	31.003821063071257	122.44878522118584	10.24	110.02	102.60000000000001
413373490	1441066719	31.003804290923043	122.4488369748986	10.25	110.1	102.50000000000001
413373490	1441066720	31.00378745550109	122.44888877061942	10.26	110.18	102.4
413373490	1441066721	31.00377058275163	122.44894063966909	10.27	110.26	102.3
413373490	1441066722	31.003753698620883	122.44899261336847	10.280000000000001	110.33999999999999	102.2
413373490	1441066723	31.00373682905497	122.44904472303845	10.290000000000001	110.42	102.10000000000001
413373490	1441066724	31.003719999999994	122.44909700000001	10.3	110.5	102.0
413373490	1441066725	31.003703231033576	122.44914946434122	10.3	110.47777777777777	102.0
413373490	1441066726	31.00368651625941	122.44920209121896	10.3	110.45555555555556	102.0
413373490	1441066727	31.00366984341288	122.44925484455717	10.3	110.43333333333332	102.0
413373490	1441066728	31.003653200229348	122.44930768827987	10.3	110.41111111111111	102.0
413373490	1441066729	31.003636574444307	122.44936058631104	10.3	110.38888888888889	102.0
413373490	1441066730	31.003619953793244	122.44941350257464	10.3	110.36666666666667	102.0
413373490	1441066731	31.003603326011742	122.44946640099471	10.3	110.34444444444443	102.0
413373490	1441066732	31.00358667883543	122.44951924549515	10.3	110.32222222222222	102.0
413373490	1441066733	31.003570000000007	122.449572	10.3	110.3	102.0
413373490	1441066734	31.003553280468946	122.44962463877465	10.31	110.28999999999999	102.0
413373490	1441066735	31.003536524116818	122.44967717745023	10.32	110.28	102.0
413373490	1441066736	31.00351973804582	122.44972964199935	10.33	110.27	102.0
413373490	1441066737	31.00350292935817	122.44978205839462	10.34	110.26	102.0
413373490	1441066738	31.003486105156	122.44983445260863	10.350000000000001	110.25	102.0
413373490	1441066739	31.00346927254145	122.44988685061394	10.360000000000001	110.24	102.0
413373490	1441066740	31.00345243861656	122.44993927838314	10.370000000000001	110.23	102.0
413373490	1441066741	31.003435610483375	122.44999176188882	10.38	110.22	102.0
413373490	1441066742	31.003418795243874	122.4500443271036	10.39	110.21000000000001	102.0
413373490	1441066743	31.003402000000005	122.450097	10.4	110.2	102.0
413373490	1441066744	31.003385229190542	122.45014979964787	10.4	110.19166666666666	101.91666666666667
413373490	1441066745	31.003368476601928	122.45020271750612	10.4	110.18333333333334	101.83333333333334
413373490	1441066746	31.003351733357412	122.45025573813082	10.4	110.175	101.75
413373490	1441066747	31.00333499058035	122.45030884607812	10.4	110.16666666666667	101.66666666666667
413373490	1441066748	31.003318239394094	122.45036202590411	10.4	110.15833333333333	101.58333333333334
413373490	1441066749	31.003301470922032	122.45041526216488	10.4	110.14999999999999	101.5
413373490	1441066750	31.003284676287546	122.45046853941653	10.4	110.14166666666667	101.41666666666667
413373490	1441066751	31.0032678466141	122.45052184221512	10.4	110.13333333333333	101.33333333333333
413373490	1441066752	31.00325097302511	122.4505751551167	10.4	110.125	101.25
413373490	1441066753	31.0032340466441	122.45062846267733	10.4	110.11666666666667	101.16666666666667
413373490	1441066754	31.003217058594547	122.4506817494531	10.4	110.10833333333333	101.08333333333333
413373490	1441066755	31.003199999999993	122.450735	10.4	110.1	101.0
413373490	1441066756	31.003182866327606	122.45078820288454	10.4	110.12222222222222	101.0
413373490	1441066757	31.003165670418994	122.45084136271502	10.4	110.14444444444443	101.0
413373490	1441066758	31.003148429459362	122.45089448811028	10.4	110.16666666666667	101.0
413373490	1441066759	31.003131160633895	122.45094758768917	10.4	110.18888888888888	101.0
413373490	1441066760	31.00311388112779	122.45100067007058	10.4	110.21111111111111	101.0
413373490	1441066761	31.003096608126192	122.4510537438734	10.4	110.23333333333332	101.0
413373490	1441066762	31.003079358814286	122.45110681771658	10.4	110.25555555555556	101.0
413373490	1441066763	31.003062150377172	122.4511599002191	10.4	110.27777777777777	101.0
413373490	1441066764	31.003045000000004	122.45121300000001	10.4	110.3	101.0
413373490	1441066765	31.003027922397614	122.45126612383399	10.41	110.27	101.0
413373490	1441066766	31.003010922403888	122.45131927111854	10.42	110.24	101.0
413373490	1441066767	31.002994002382433	122.45137243940685	10.43	110.21000000000001	101.0
413373490	1441066768	31.00297716469686	122.45142562625213	10.44	110.18	101.0
413373490	1441066769	31.00296041171079	122.45147882920762	10.45	110.14999999999999	101.0
413373490	1441066770	31.00294374578785	122.45153204582644	10.46	110.11999999999999	101.0
413373490	1441066771	31.002927169291667	122.45158527366188	10.47	110.09	101.0
413373490	1441066772	31.002910684585878	122.4516385102671	10.48	110.06	101.0
413373490	1441066773	31.002894294034103	122.4516917531954	10.49	110.03	101.0
413373490	1441066774	31.002878	122.451745	10.5	110.0	101.0
413373490	1441066775	31.00286180095908	122.45179824809118	10.5	109.98	101.0
413373490	1441066776	31.00284567983431	122.45185149430749	10.5	109.96000000000001	101.0
413373490	1441066777	31.00282961566053	122.45190473534448	10.5	109.94000000000001	101.0
413373490	1441066778	31.00281358747262	122.45195796789767	10.5	109.92	101.0
413373490	1441066779	31.002797574305397	122.45201118866252	10.5	109.9	101.0
413373490	1441066780	31.002781555193717	122.45206439433447	10.5	109.88	101.0
413373490	1441066781	31.002765509172484	122.45211758160886	10.5	109.86	101.0
413373490	1441066782	31.002749415276522	122.45217074718107	10.5	109.84	101.0
413373490	1441066783	31.00273325254074	122.45222388774637	10.5	109.82000000000001	101.0
413373490	1441066784	31.002716999999993	122.45227699999998	10.5	109.8	101.0
413373490	1441066785	31.002700643236953	122.45233008311865	10.5	109.78888888888889	101.0
413373490	1441066786	31.002684194025452	122.4523831462052	10.5	109.77777777777779	101.0
413373490	1441066787	31.00266767068709	122.45243620084389	10.5	109.76666666666667	101.0
413373490	1441066788	31.002651091543434	122.45248925861918	10.5	109.75555555555556	101.0
413373490	1441066789	31.002634474916082	122.45254233111548	10.5	109.74444444444445	101.0
413373490	1441066790	31.002617839126533	122.4525954299172	10.5	109.73333333333335	101.0
413373490	1441066791	31.002601202496347	122.45264856660884	10.5	109.72222222222223	101.0
413373490	1441066792	31.002584583347005	122.45270175277494	10.5	109.71111111111112	101.0
413373490	1441066793	31.002568	122.452755	10.5	109.7	101.0
413373490	1441066794	31.002551467163016	122.45280831708138	10.5	109.68095238095238	101.0
413373490	1441066795	31.002534985088502	122.45286170166744	10.5	109.66190476190476	101.0
413373490	1441066796	31.00251855041509	122.4529151486194	10.5	109.64285714285714	101.0
413373490	1441066797	31.00250215978146	122.45296865279833	10.5	109.62380952380953	101.0
413373490	1441066798	31.002485809826265	122.4530222090654	10.5	109.6047619047619	101.0
413373490	1441066799	31.002469497188205	122.45307581228174	10.5	109.58571428571429	101.0
413373490	1441066800	31.002453218505973	122.45312945730852	10.5	109.56666666666666	101.0
413373490	1441066801	31.002436970418238	122.45318313900681	10.5	109.54761904761905	101.0
413373490	1441066802	31.002420749563722	122.45323685223775	10.5	109.52857142857142	101.0
413373490	1441066803	31.002404552581112	122.4532905918625	10.5	109.50952380952381	101.0
413373490	1441066804	31.002388376109174	122.45334435274212	10.5	109.49047619047619	101.0
413373490	1441066805	31.002372216786604	122.45339812973776	10.5	109.47142857142858	101.0
413373490	1441066806	31.002356071252144	122.45345191771051	10.5	109.45238095238095	101.0
413373490	1441066807	31.002339936144555	122.45350571152149	10.5	109.43333333333334	101.0
413373490	1441066808	31.00232380810257	122.45355950603177	10.5	109.41428571428571	101.0
413373490	1441066809	31.002307683764982	122.45361329610245	10.5	109.3952380952381	101.0
413373490	1441066810	31.00229155977053	122.45366707659464	10.5	109.37619047619047	101.0
413373490	1441066811	31.00227543275802	122.45372084236939	10.5	109.35714285714286	101.0
413373490	1441066812	31.00225929936623	122.45377458828784	10.5	109.33809523809524	101.0
413373490	1441066813	31.00224315623395	122.45382830921099	10.5	109.31904761904762	101.0
413373490	1441066814	31.002227	122.453882	10.5	109.3	101.0
413373490	1441066815	31.002210828325595	122.45393565739593	10.5	109.3	101.0
413373490	1441066816	31.002194642961506	122.45398928566013	10.5	109.3	101.0
413373490	1441066817	31.002178446680915	122.45404289093402	10.5	109.3	101.0
413373490	1441066818	31.00216224225702	122.45409647935898	10.5	109.3	101.0
413373490	1441066819	31.002146032462946	122.45415005707645	10.5	109.3	101.0
413373490	1441066820	31.002129820071854	122.45420363022774	10.5	109.3	101.0
413373490	1441066821	31.002113607856906	122.45425720495436	10.5	109.3	101.0
413373490	1441066822	31.002097398591186	122.45431078739767	10.5	109.3	101.0
413373490	1441066823	31.002081195047854	122.45436438369909	10.5	109.3	101.0
413373490	1441066824	31.002065	122.454418	10.5	109.3	101.0
413373490	1441066825	31.002048817093872	122.45447164082776	10.5	109.25999999999999	101.0
413373490	1441066826	31.00203265346828	122.45452530425328	10.5	109.22	101.0
413373490	1441066827	31.002016517135182	122.45457898673335	10.5	109.18	101.0
413373490	1441066828	31.002000416106576	122.45463268472486	10.5	109.14	101.0
413373490	1441066829	31.001984358394406	122.45468639468467	10.5	109.10000000000001	101.0
413373490	1441066830	31.00196835201068	122.45474011306965	10.5	109.06	101.0
413373490	1441066831	31.001952404967366	122.45479383633673	10.5	109.02	101.0
413373490	1441066832	31.001936525276495	122.45484756094285	10.5	108.98	101.0
413373490	1441066833	31.00192072095004	122.45490128334494	10.5	108.94	101.0
413373490	1441066834	31.001905	122.454955	10.5	108.9	101.0
413373490	1441066835	31.00188936629958	122.455008708294	10.5	108.89000000000001	101.0
413373490	1441066836	31.001873807166543	122.45506240932902	10.5	108.88000000000001	101.0
413373490	1441066837	31.00185830577983	122.45511610513606	10.5	108.87	101.0
413373490	1441066838	31.001842845318368	122.45516979774611	10.5	108.86000000000001	101.0
413373490	1441066839	31.001827408961113	122.45522348919013	10.5	108.85	101.0
413373490	1441066840	31.001811979886973	122.455277181499	10.5	108.84	101.0
413373490	1441066841	31.001796541274874	122.45533087670364	10.5	108.83	101.0
413373490	1441066842	31.00178107630374	122.45538457683482	10.5	108.82	101.0
413373490	1441066843	31.001765568152468	122.45543828392336	10.5	108.81	101.0
413373490	1441066844	31.001749999999998	122.455492	10.5	108.8	101.0
413373490	1441066845	31.001734359948276	122.45554572821449	10.5	108.81111111111112	101.0
413373490	1441066846	31.00171865579152	122.45559947619272	10.5	108.82222222222222	101.0
413373490	1441066847	31.001702900246954	122.45565325267955	10.5	108.83333333333334	101.0
413373490	1441066848	31.001687106031845	122.45570706641995	10.5	108.84444444444445	101.0
413373490	1441066849	31.00167128586338	122.45576092615889	10.5	108.85555555555555	101.0
413373490	1441066850	31.001655452458767	122.45581484064134	10.5	108.86666666666667	101.0
413373490	1441066851	31.001639618535233	122.45586881861232	10.5	108.8777777777778	101.0
413373490	1441066852	31.001623796809923	122.45592286881686	10.5	108.88888888888889	101.0
413373490	1441066853	31.001608000000008	122.45597700000002	10.5	108.9	101.0
413373490	1441066854	31.00159223817231	122.45603121659323	10.504761904761905	108.90476190476191	101.04761904761905
413373490	1441066855	31.001576510792315	122.45608550577347	10.50952380952381	108.90952380952382	101.09523809523809
413373490	1441066856	31.001560814675205	122.45613985040409	10.514285714285714	108.91428571428571	101.14285714285715
413373490	1441066857	31.001545146636186	122.45619423334843	10.519047619047619	108.91904761904762	101.19047619047619
413373490	1441066858	31.0015295034905	122.45624863746981	10.523809523809524	108.92380952380952	101.23809523809524
413373490	1441066859	31.00151388205341	122.45630304563163	10.528571428571428	108.92857142857144	101.28571428571429
413373490	1441066860	31.001498279140236	122.45635744069723	10.533333333333333	108.93333333333334	101.33333333333333
413373490	1441066861	31.001482691566274	122.45641180552997	10.538095238095238	108.93809523809524	101.3809523809524
413373490	1441066862	31.00146711614689	122.45646612299318	10.542857142857143	108.94285714285715	101.42857142857143
413373490	1441066863	31.001451549697496	122.45652037595029	10.547619047619047	108.94761904761906	101.47619047619048
413373490	1441066864	31.001435989033457	122.45657454726461	10.552380952380952	108.95238095238095	101.52380952380953
413373490	1441066865	31.001420430970253	122.45662861979957	10.557142857142857	108.95714285714286	101.57142857142857
413373490	1441066866	31.00140487232332	122.45668257641852	10.561904761904762	108.96190476190476	101.61904761904762
413373490	1441066867	31.001389309908188	122.4567363999848	10.566666666666666	108.96666666666667	101.66666666666667
413373490	1441066868	31.001373740540366	122.45679007336189	10.571428571428571	108.97142857142858	101.71428571428572
413373490	1441066869	31.001358161035416	122.45684357941307	10.576190476190476	108.97619047619048	101.76190476190476
413373490	1441066870	31.001342568208912	122.45689690100178	10.58095238095238	108.98095238095239	101.80952380952381
413373490	1441066871	31.00132695887646	122.45695002099144	10.585714285714285	108.9857142857143	101.85714285714286
413373490	1441066872	31.001311329853728	122.45700292224544	10.59047619047619	108.9904761904762	101.90476190476191
413373490	1441066873	31.001295677956335	122.45705558762715	10.595238095238095	108.9952380952381	101.95238095238096
413373490	1441066874	31.001280000000005	122.457108	10.6	109.0	102.0
413373490	1441066875	31.001264286713905	122.4571601747893	10.6	109.03999999999999	102.0
413373490	1441066876	31.00124850448093	122.45721225766776	10.6	109.08	102.0
413373490	1441066877	31.001232613597193	122.45726442686991	10.6	109.12	102.0
413373490	1441066878	31.001216574358512	122.45731686063002	10.6	109.16000000000001	102.0
413373490	1441066879	31.001200347060394	122.45736973718212	10.6	109.2	102.0
413373490	1441066880	31.001183891998057	122.45742323476009	10.6	109.24	102.0
413373490	1441066881	31.00116716946643	122.45747753159755	10.6	109.28	102.0
413373490	1441066882	31.001150139760085	122.45753280592793	10.6	109.32000000000001	102.0
413373490	1441066883	31.001132763173292	122.45758923598443	10.6	109.36	102.0
413373490	1441066884	31.00111499999999	122.457647	10.6	109.4	102.0
413373490	1441066885	31.001096839088422	122.45770617564105	10.6	109.41111111111111	101.8888888888889
413373490	1441066886	31.001078383505526	122.45776643830884	10.6	109.42222222222222	101.77777777777779
413373490	1441066887	31.00105976487355	122.45782736283896	10.6	109.43333333333334	101.66666666666667
413373490	1441066888	31.001041114815592	122.45788852406756	10.6	109.44444444444446	101.55555555555557
413373490	1441066889	31.001022564955523	122.45794949683149	10.6	109.45555555555556	101.44444444444444
413373490	1441066890	31.001004246918068	122.45800985596826	10.6	109.46666666666667	101.33333333333333
413373490	1441066891	31.00098629232869	122.45806917631602	10.6	109.47777777777779	101.22222222222223
413373490	1441066892	31.00096883281367	122.45812703271349	10.6	109.4888888888889	101.11111111111111
413373490	1441066893	31.000952000000005	122.458183	10.6	109.50000000000001	101.0
413373490	1441066894	31.00093588505958	122.45823678046635	10.6	109.46363636363637	101.0
413373490	1441066895	31.00092041734147	122.4582885862071	10.6	109.42727272727274	101.0
413373490	1441066896	31.00090548573841	122.4583387567673	10.6	109.39090909090909	101.0
413373490	1441066897	31.000890979142568	122.45838763169147	10.6	109.35454545454546	101.0
413373490	1441066898	31.0008767864455	122.4584355505237	10.6	109.31818181818181	101.0
413373490	1441066899	31.000862796538257	122.45848285280759	10.6	109.28181818181818	101.0
413373490	1441066900	31.000848898311354	122.45852987808634	10.6	109.24545454545455	101.0
413373490	1441066901	31.000834980654822	122.45857696590281	10.6	109.20909090909092	101.0
413373490	1441066902	31.00082093245816	122.45862445579931	10.6	109.17272727272727	101.0
413373490	1441066903	31.000806642610378	122.45867268731787	10.6	109.13636363636364	101.0
413373490	1441066904	31.000792	122.458722	10.6	109.1	101.0
413373490	1441066905	31.000776923681265	122.4587726462938	10.6	109.05555555555556	101.0
413373490	1441066906	31.000761453373737	122.45882453027512	10.6	109.0111111111111	101.0
413373490	1441066907	31.00074565896347	122.45887746892697	10.6	108.96666666666667	101.0
413373490	1441066908	31.000729610336798	122.45893127923256	10.6	108.92222222222223	101.0
413373490	1441066909	31.000713377380333	122.4589857781755	10.6	108.87777777777778	101.0
413373490	1441066910	31.000697029981033	122.45904078273948	10.6	108.83333333333334	101.0
413373490	1441066911	31.000680638026125	122.45909610990863	10.6	108.78888888888889	101.0
413373490	1441066912	31.000664271403153	122.45915157666725	10.6	108.74444444444444	101.0
413373490	1441066913	31.000648000000005	122.459207	10.6	108.7	101.0
413373490	1441066914	31.00063188080634	122.45926222631017	10.6	108.68	101.1
413373490	1441066915	31.00061591921807	122.45931721967477	10.6	108.66000000000001	101.2
413373490	1441066916	31.000600107732623	122.45937197358926	10.6	108.64000000000001	101.30000000000001
413373490	1441066917	31.000584438847465	122.45942648154902	10.6	108.62000000000002	101.4
413373490	1441066918	31.00056890506002	122.45948073704947	10.6	108.60000000000001	101.5
413373490	1441066919	31.000553498867735	122.45953473358601	10.6	108.58	101.60000000000001
413373490	1441066920	31.00053821276813	122.45958846465396	10.6	108.56	101.7
413373490	1441066921	31.000523039258635	122.45964192374875	10.6	108.54	101.8
413373490	1441066922	31.000507970836754	122.45969510436566	10.6	108.52000000000001	101.89999999999999
413373490	1441066923	31.000493000000002	122.45974800000002	10.6	108.5	102.0
413373490	1441066924	31.000478111270237	122.45980063105722	10.6	108.51818181818183	102.0
413373490	1441066925	31.000463257266766	122.45985312558302	10.6	108.53636363636363	102.0
413373490	1441066926	31.000448382633007	122.45990563853296	10.6	108.55454545454546	102.0
413373490	1441066927	31.00043343201216	122.4599583248624	10.6	108.57272727272728	102.0
413373490	1441066928	31.000418350047152	122.46001133952653	10.6	108.59090909090911	102.0
413373490	1441066929	31.00040308138064	122.46006483748026	10.6	108.60909090909091	102.0
413373490	1441066930	31.000387570655036	122.46011897367835	10.6	108.62727272727274	102.0
413373490	1441066931	31.00037176251247	122.46017390307523	10.6	108.64545454545456	102.0
413373490	1441066932	31.000355601594784	122.46022978062517	10.6	108.66363636363637	102.0
413373490	1441066933	31.00033903254354	122.4602867612822	10.6	108.68181818181819	102.0
413373490	1441066934	31.000321999999993	122.460345	10.6	108.7	102.0
413373490	1441066935	31.000304480544937	122.46040455800281	10.588888888888889	108.73333333333335	102.0
413373490	1441066936	31.00028657851844	122.46046512159766	10.577777777777778	108.76666666666668	102.0
413373490	1441066937	31.00026843020111	122.46052628336292	10.566666666666666	108.8	102.0
413373490	1441066938	31.000250171874313	122.46058763587756	10.555555555555555	108.83333333333334	102.0
413373490	1441066939	31.000231939820186	122.46064877172117	10.544444444444444	108.86666666666667	102.0
413373490	1441066940	31.000213870321648	122.46070928347403	10.533333333333333	108.9	102.0
413373490	1441066941	31.00019609966236	122.460768763717	10.522222222222222	108.93333333333332	102.0
413373490	1441066942	31.000178764126776	122.46082680503162	10.511111111111111	108.96666666666667	102.0
413373490	1441066943	31.000162000000003	122.460883	10.5	109.0	102.0
413373490	1441066944	31.000145902782617	122.46093706309486	10.50909090909091	109.01818181818182	102.0
413373490	1441066945	31.000130404834625	122.46098919634962	10.518181818181818	109.03636363636363	102.0
413373490	1441066946	31.000115397730262	122.46103972368738	10.527272727272727	109.05454545454545	102.0
413373490	1441066947	31.000100773043254	122.46108896903073	10.536363636363637	109.07272727272728	102.0
413373490	1441066948	31.000086422346712	122.46113725630183	10.545454545454545	109.0909090909091	102.0
413373490	1441066949	31.00007223721327	122.46118490942243	10.554545454545455	109.10909090909091	102.0
413373490	1441066950	31.00005810921505	122.46123225231383	10.563636363636363	109.12727272727273	102.0
413373490	1441066951	31.0000439299237	122.461279608897	10.572727272727272	109.14545454545456	102.0
413373490	1441066952	31.000029590910376	122.4613273030924	10.581818181818182	109.16363636363637	102.0
413373490	1441066953	31.00001498374575	122.46137565882016	10.59090909090909	109.18181818181817	102.0
413373490	1441066954	30.999999999999993	122.461425	10.6	109.2	102.0
413373490	1441066955	30.999984560646844	122.46147556967723	10.6	109.22	102.0
413373490	1441066956	30.999968704276	122.46152728740122	10.6	109.24	102.0
413373490	1441066957	30.99995249888142	122.46157999184759	10.6	109.25999999999999	102.0
413373490	1441066958	30.99993601245731	122.46163352169215	10.6	109.28	102.0
413373490	1441066959	30.99991931299809	122.46168771561098	10.6	109.3	102.0
413373490	1441066960	30.999902468498505	122.46174241228043	10.6	109.32000000000001	102.0
413373490	1441066961	30.999885546953504	122.46179745037708	10.6	109.34	102.0
413373490	1441066962	30.99986861635834	122.46185266857775	10.6	109.36	102.0
413373490	1441066963	30.99985174470858	122.46190790555958	10.6	109.38000000000001	102.0
413373490	1441066964	30.999835	122.461963	10.6	109.4	102.0
413373490	1441066965	30.999818434824945	122.46201782649236	10.6	109.37777777777778	101.8888888888889
413373490	1441066966	30.99980204016094	122.46207240329325	10.6	109.35555555555557	101.77777777777779
413373490	1441066967	30.999785791581647	122.46212678457503	10.6	109.33333333333333	101.66666666666667
413373490	1441066968	30.999769664660686	122.46218102450983	10.6	109.31111111111112	101.55555555555557
413373490	1441066969	30.999753634971537	122.46223517726976	10.6	109.28888888888889	101.44444444444444
413373490	1441066970	30.999737678087627	122.4622892970269	10.6	109.26666666666667	101.33333333333333
413373490	1441066971	30.999721769582262	122.46234343795308	10.6	109.24444444444444	101.22222222222223
413373490	1441066972	30.999705885028675	122.4623976542202	10.6	109.22222222222221	101.11111111111111
413373490	1441066973	30.999689999999994	122.46245199999998	10.6	109.2	101.0
413373490	1441066974	30.999674096645336	122.46250650929541	10.6	109.14545454545456	101.0
413373490	1441066975	30.99965818341797	122.46256113543457	10.6	109.0909090909091	101.0
413373490	1441066976	30.99964227534741	122.462615811577	10.6	109.03636363636363	101.0
413373490	1441066977	30.999626387463202	122.46267047088227	10.6	108.98181818181818	101.0
413373490	1441066978	30.99961053479504	122.46272504651007	10.6	108.92727272727272	101.0
413373490	1441066979	30.999594732372728	122.46277947162011	10.6	108.87272727272727	101.0
413373490	1441066980	30.999578995226187	122.4628336793722	10.6	108.81818181818183	101.0
413373490	1441066981	30.999563338385443	122.46288760292623	10.6	108.76363636363637	101.0
413373490	1441066982	30.999547776880654	122.46294117544218	10.6	108.7090909090909	101.0
413373490	1441066983	30.99953232574205	122.46299433008008	10.6	108.65454545454546	101.0
413373490	1441066984	30.999516999999997	122.463047	10.6	108.6	101.0
413373490	1441066985	30.999501802739005	122.4630991690273	10.59	108.58	101.1
413373490	1441066986	30.999486689259687	122.46315102364784	10.58	108.56	101.2
413373490	1441066987	30.99947160291634	122.4632028010123	10.57	108.54	101.30000000000001
413373490	1441066988	30.999456487062883	122.46325473827123	10.56	108.52000000000001	101.4
413373490	1441066989	30.99944128505287	122.46330707257475	10.55	108.5	101.5
413373490	1441066990	30.999425940239433	122.46336004107289	10.54	108.48	101.60000000000001
413373490	1441066991	30.99941039597531	122.46341388091523	10.53	108.46000000000001	101.7
413373490	1441066992	30.999394595612845	122.4634688292512	10.52	108.44000000000001	101.8
413373490	1441066993	30.999378482503925	122.46352512322986	10.51	108.42000000000002	101.89999999999999
413373490	1441066994	30.999361999999994	122.46358300000001	10.5	108.40000000000002	102.0
413373490	1441066995	30.999345119315162	122.46364257703083	10.5	108.41111111111113	102.0
413373490	1441066996	30.99932792311602	122.46370349307463	10.5	108.42222222222223	102.0
413373490	1441066997	30.999310521933115	122.4637652672049	10.5	108.43333333333335	102.0
413373490	1441066998	30.99929302629784	122.4638274184959	10.5	108.44444444444446	102.0
413373490	1441066999	30.999275546742528	122.46388946602235	10.5	108.45555555555556	102.0
413373490	1441067000	30.999258193800458	122.46395092885966	10.5	108.46666666666667	102.0
413373490	1441067001	30.99924107800582	122.46401132608388	10.5	108.47777777777779	102.0
413373490	1441067002	30.999224309893705	122.4640701767716	10.5	108.4888888888889	102.0
413373490	1441067003	30.999207999999996	122.464127	10.5	108.5	102.0
413373490	1441067004	30.99919222621917	122.46418145556864	10.50909090909091	108.51818181818183	102.0
413373490	1441067005	30.99917693587689	122.46423376616451	10.518181818181818	108.53636363636363	102.0
413373490	1441067006	30.999162043656014	122.464284295196	10.527272727272727	108.55454545454546	102.0
413373490	1441067007	30.99914746423874	122.46433340607103	10.536363636363637	108.57272727272728	102.0
413373490	1441067008	30.999133112306627	122.46438146219717	10.545454545454545	108.59090909090911	102.0
413373490	1441067009	30.999118902540683	122.46442882698156	10.554545454545455	108.60909090909091	102.0
413373490	1441067010	30.999104749621353	122.46447586383094	10.563636363636363	108.62727272727274	102.0
413373490	1441067011	30.999090568228517	122.46452293615165	10.572727272727272	108.64545454545456	102.0
413373490	1441067012	30.99907627304156	122.46457040734974	10.581818181818182	108.66363636363637	102.0
413373490	1441067013	30.9990617787393	122.46461864083078	10.59090909090909	108.68181818181819	102.0
413373490	1441067014	30.999046999999997	122.464668	10.6	108.7	102.0
413373490	1441067015	30.999031874703647	122.4647187548086	10.6	108.71000000000001	102.0
413373490	1441067016	30.99901643353912	122.46477080139299	10.6	108.72	102.0
413373490	1441067017	30.999000730397775	122.46482394243611	10.6	108.73	102.0
413373490	1441067018	30.998984819171337	122.46487798062118	10.6	108.74000000000001	102.0
413373490	1441067019	30.998968753751775	122.46493271863154	10.6	108.75	102.0
413373490	1441067020	30.998952588031404	122.4649879591509	10.6	108.76	102.0
413373490	1441067021	30.99893637590289	122.46504350486316	10.6	108.77	102.0
413373490	1441067022	30.998920171259197	122.46509915845246	10.6	108.78	102.0
413373490	1441067023	30.998904027993675	122.46515472260319	10.6	108.79	102.0
413373490	1441067024	30.998888000000004	122.46521000000001	10.6	108.8	102.0
413373490	1441067025	30.998872127690973	122.46526483854645	10.6	108.81111111111112	102.0
413373490	1441067026	30.998856397554768	122.46531926702042	10.6	108.82222222222222	102.0
413373490	1441067027	30.99884078259822	122.46537335941845	10.6	108.83333333333334	102.0
413373490	1441067028	30.99882525582806	122.46542718973689	10.6	108.84444444444445	102.0
413373490	1441067029	30.998809790250913	122.46548083197195	10.6	108.85555555555555	102.0
413373490	1441067030	30.998794358873234	122.46553436011982	10.6	108.86666666666667	102.0
413373490	1441067031	30.99877893470139	122.4655878481765	10.6	108.8777777777778	102.0
413373490	1441067032	30.998763490741606	122.46564137013794	10.6	108.88888888888889	102.0
413373490	1441067033	30.998748	122.465695	10.6	108.9	102.0
413373490	1441067034	30.99873244315046	122.46574879206432	10.6	108.89090909090909	101.9090909090909
413373490	1441067035	30.99871683153863	122.4658027218566	10.6	108.88181818181819	101.81818181818183
413373490	1441067036	30.998701184178106	122.46585674520855	10.6	108.87272727272727	101.72727272727273
413373490	1441067037	30.9986855200826	122.46591081795195	10.6	108.86363636363636	101.63636363636364
413373490	1441067038	30.998669858265863	122.46596489591863	10.6	108.85454545454546	101.54545454545455
413373490	1441067039	30.99865421774175	122.46601893494048	10.6	108.84545454545456	101.45454545454545
413373490	1441067040	30.998638617524158	122.46607289084956	10.6	108.83636363636364	101.36363636363637
413373490	1441067041	30.99862307662708	122.46612671947787	10.6	108.82727272727273	101.27272727272728
413373490	1441067042	30.998607614064603	122.46618037665758	10.6	108.81818181818183	101.18181818181819
413373490	1441067043	30.998592248850827	122.46623381822086	10.6	108.80909090909091	101.0909090909091
413373490	1441067044	30.998576999999997	122.466287	10.6	108.8	101.0
413373490	1441067045	30.998561873431893	122.46633991601463	10.6	108.76	101.0
413373490	1441067046	30.99854682268831	122.46639271303357	10.6	108.72	101.0
413373490	1441067047	30.99853178821627	122.46644557601276	10.6	108.68	101.0
413373490	1441067048	30.9985167104625	122.4664986899079	10.6	108.64000000000001	101.0
413373490	1441067049	30.9985015298734	122.46655223967441	10.6	108.60000000000001	101.0
413373490	1441067050	30.99848618689507	122.46660641026746	10.6	108.56	101.0
413373490	1441067051	30.998470621973308	122.46666138664203	10.6	108.52000000000001	101.0
413373490	1441067052	30.998454775553526	122.46671735375276	10.6	108.48	101.0
413373490	1441067053	30.99843858808085	122.46677449655404	10.6	108.44000000000001	101.0
413373490	1441067054	30.998422	122.46683299999998	10.6	108.40000000000002	101.0
413373490	1441067055	30.99840498213479	122.46689294715485	10.6	108.3888888888889	101.0
413373490	1441067056	30.99838762682683	122.46695401352436	10.6	108.37777777777778	101.0
413373490	1441067057	30.998370056797803	122.46701577272525	10.6	108.36666666666667	101.0
413373490	1441067058	30.99835239477024	122.46707779837476	10.6	108.35555555555555	101.0
413373490	1441067059	30.998334763467486	122.46713966409081	10.6	108.34444444444445	101.0
413373490	1441067060	30.998317285613727	122.46720094349195	10.6	108.33333333333333	101.0
413373490	1441067061	30.99830008393391	122.46726121019728	10.6	108.32222222222222	101.0
413373490	1441067062	30.99828328115383	122.46732003782654	10.6	108.3111111111111	101.0
413373490	1441067063	30.998267	122.467377	10.6	108.3	101.0
413373490	1441067064	30.99825132981537	122.46743179166137	10.6	108.29090909090908	101.0909090909091
413373490	1441067065	30.99823622640621	122.46748459304607	10.6	108.28181818181817	101.18181818181819
413373490	1441067066	30.99822161219403	122.46753570571207	10.6	108.27272727272728	101.27272727272728
413373490	1441067067	30.998207409599797	122.46758543121692	10.6	108.26363636363637	101.36363636363637
413373490	1441067068	30.998193541043946	122.46763407111781	10.6	108.25454545454545	101.45454545454545
413373490	1441067069	30.998179928946445	122.46768192697158	10.6	108.24545454545454	101.54545454545455
413373490	1441067070	30.998166495726746	122.46772930033474	10.6	108.23636363636363	101.63636363636364
413373490	1441067071	30.99815316380391	122.46777649276346	10.6	108.22727272727272	101.72727272727273
413373490	1441067072	30.9981398555965	122.46782380581358	10.6	108.21818181818182	101.81818181818183
413373490	1441067073	30.998126493522623	122.46787154104072	10.6	108.2090909090909	101.9090909090909
413373490	1441067074	30.998113	122.46792	10.6	108.2	102.0
413373490	1441067075	30.99809930567901	122.46796943850954	10.6	108.2	102.0
413373490	1441067076	30.99808537414258	122.46801992943962	10.6	108.2	102.0
413373490	1441067077	30.9980711772067	122.4680714999236	10.6	108.2	102.0
413373490	1441067078	30.9980566866873	122.46812417709468	10.6	108.2	102.0
413373490	1441067079	30.998041874400275	122.46817798808608	10.6	108.2	102.0
413373490	1441067080	30.99802671216137	122.46823296003079	10.6	108.2	102.0
413373490	1441067081	30.998011171786302	122.46828912006175	10.6	108.2	102.0
413373490	1441067082	30.99799522509071	122.46834649531182	10.6	108.2	102.0
413373490	1441067083	30.997978843890124	122.4684051129137	10.6	108.2	102.0
413373490	1441067084	30.997962	122.468465	10.6	108.2	102.0
413373490	1441067085	30.997944696075486	122.46852610351934	10.6	108.2125	102.0
413373490	1441067086	30.99792705813117	122.46858804968518	10.6	108.225	102.0
413373490	1441067087	30.99790924302224	122.4686503845277	10.6	108.2375	102.0
413373490	1441067088	30.997891407604715	122.46871265407793	10.6	108.25	102.0
413373490	1441067089	30.997873708735497	122.46877440436748	10.6	108.2625	102.0
413373490	1441067090	30.997856303272428	122.46883518142883	10.6	108.27499999999999	102.0
413373490	1441067091	30.997839348074095	122.46889453129506	10.6	108.2875	102.0
413373490	1441067092	30.997822999999993	122.46895199999999	10.6	108.3	102.0
413373490	1441067093	30.99780737003321	122.46900725820176	10.6	108.30833333333334	102.0
413373490	1441067094	30.9977923856487	122.4690604750538	10.6	108.31666666666666	102.0
413373490	1441067095	30.997777928443853	122.46911194433282	10.6	108.325	102.0
413373490	1441067096	30.99776388001547	122.46916195981512	10.6	108.33333333333333	102.0
413373490	1441067097	30.997750121959864	122.46921081527651	10.6	108.34166666666667	102.0
413373490	1441067098	30.997736535872864	122.46925880449231	10.6	108.35000000000001	102.0
413373490	1441067099	30.997723003349808	122.46930622123749	10.6	108.35833333333333	102.0
413373490	1441067100	30.997709405985596	122.46935335928666	10.6	108.36666666666667	102.0
413373490	1441067101	30.997695625374707	122.46940051241391	10.6	108.375	102.0
413373490	1441067102	30.997681543111153	122.46944797439305	10.6	108.38333333333334	102.0
413373490	1441067103	30.997667040788556	122.46949603899742	10.6	108.39166666666668	102.0
413373490	1441067104	30.997652000000002	122.469545	10.6	108.40000000000002	102.0
413373490	1441067105	30.9976363334114	122.46959509963138	10.59	108.40000000000002	102.0
413373490	1441067106	30.997620077981	122.46964637395449	10.58	108.40000000000002	102.0
413373490	1441067107	30.997603301740178	122.46969880749039	10.57	108.40000000000002	102.0
413373490	1441067108	30.997586072720352	122.46975238476033	10.56	108.40000000000002	102.0
413373490	1441067109	30.997568458952898	122.46980709028563	10.55	108.40000000000002	102.0
413373490	1441067110	30.997550528469215	122.46986290858779	10.54	108.40000000000002	102.0
413373490	1441067111	30.997532349300688	122.46991982418844	10.53	108.40000000000002	102.0
413373490	1441067112	30.997513989478705	122.46997782160936	10.52	108.40000000000002	102.0
413373490	1441067113	30.997495517034682	122.47003688537251	10.51	108.40000000000002	102.0
413373490	1441067114	30.997476999999993	122.470097	10.5	108.40000000000002	102.0
413373490	1441067115	30.997458507002133	122.47015809134905	10.5	108.34444444444446	102.11111111111111
413373490	1441067116	30.997440109053105	122.4702198506168	10.5	108.2888888888889	102.22222222222223
413373490	1441067117	30.997421877761667	122.47028191033573	10.5	108.23333333333335	102.33333333333333
413373490	1441067118	30.997403884737242	122.47034390303878	10.5	108.17777777777779	102.44444444444444
413373490	1441067119	30.99738620159	122.4704054612594	10.5	108.12222222222222	102.55555555555557
413373490	1441067120	30.997368899930784	122.47046621753134	10.5	108.06666666666668	102.66666666666667
413373490	1441067121	30.997352051371134	122.47052580438896	10.5	108.01111111111112	102.77777777777779
413373490	1441067122	30.997335727523268	122.47058385436681	10.5	107.95555555555556	102.8888888888889
413373490	1441067123	30.997319999999988	122.47064	10.5	107.9	103.0
413373490	1441067124	30.997304911236746	122.4706939904128	10.5	107.94545454545455	103.09090909090911
413373490	1441067125	30.99729038695729	122.4707460410853	10.5	107.9909090909091	103.18181818181819
413373490	1441067126	30.997276323706906	122.47079648408605	10.5	108.03636363636365	103.27272727272728
413373490	1441067127	30.997262618030252	122.47084565148324	10.5	108.08181818181818	103.36363636363637
413373490	1441067128	30.997249166471473	122.47089387534453	10.5	108.12727272727274	103.45454545454545
413373490	1441067129	30.99723586557414	122.47094148773724	10.5	108.17272727272729	103.54545454545455
413373490	1441067130	30.997222611881355	122.47098882072827	10.5	108.21818181818183	103.63636363636364
413373490	1441067131	30.997209301935705	122.47103620638413	10.5	108.26363636363638	103.72727272727273
413373490	1441067132	30.99719583227929	122.47108397677091	10.5	108.30909090909091	103.81818181818183
413373490	1441067133	30.99718209945368	122.47113246395445	10.5	108.35454545454547	103.9090909090909
413373490	1441067134	30.99716799999999	122.47118200000001	10.5	108.40000000000002	104.0
413373490	1441067135	30.99715345337888	122.47123283087039	10.51	108.52000000000002	104.0
413373490	1441067136	30.99713847073122	122.47128485811949	10.52	108.64000000000001	104.0
413373490	1441067137	30.99712308611823	122.47133789719909	10.53	108.76	104.0
413373490	1441067138	30.997107333601374	122.47139176356117	10.54	108.88000000000001	104.0
413373490	1441067139	30.997091247242437	122.47144627265794	10.55	109.00000000000001	104.0
413373490	1441067140	30.997074861103496	122.47150123994167	10.56	109.12	104.0
413373490	1441067141	30.997058209246905	122.47155648086492	10.57	109.24	104.0
413373490	1441067142	30.997041325735406	122.4716118108804	10.58	109.36	104.0
413373490	1441067143	30.997024244631987	122.47166704544107	10.59	109.48	104.0
413373490	1441067144	30.997006999999996	122.471722	10.6	109.60000000000001	104.0
413373490	1441067145	30.99698962582074	122.47177653042102	10.6	109.69999999999999	104.0
413373490	1441067146	30.996972155746292	122.47183065420987	10.6	109.8	104.0
413373490	1441067147	30.99695462334633	122.47188442928278	10.6	109.89999999999999	104.0
413373490	1441067148	30.99693706219043	122.47193791355606	10.6	110.0	104.0
413373490	1441067149	30.996919505848055	122.47199116494598	10.6	110.1	104.0
413373490	1441067150	30.996901987888577	122.47204424136895	10.6	110.2	104.0
413373490	1441067151	30.99688454188131	122.4720972007413	10.6	110.3	104.0
413373490	1441067152	30.99686720139541	122.47215010097952	10.6	110.4	104.0
413373490	1441067153	30.99685	122.472203	10.6	110.5	104.0
413373490	1441067154	30.996832958066957	122.4722559471746	10.6	110.55454545454545	104.0
413373490	1441067155	30.99681604317974	122.47230895769663	10.6	110.6090909090909	104.0
413373490	1441067156	30.996799209724713	122.47236203821456	10.6	110.66363636363637	104.0
413373490	1441067157	30.9967824120882	122.47241519537684	10.6	110.71818181818182	104.0
413373490	1441067158	30.996765604656517	122.47246843583179	10.6	110.77272727272727	104.0
413373490	1441067159	30.99674874181596	122.47252176622762	10.6	110.82727272727273	104.0
413373490	1441067160	30.996731777952835	122.47257519321246	10.6	110.88181818181818	104.0
413373490	1441067161	30.996714667453414	122.47262872343425	10.6	110.93636363636362	104.0
413373490	1441067162	30.99669736470397	122.47268236354094	10.6	110.9909090909091	104.0
413373490	1441067163	30.996679824090755	122.4727361201803	10.6	111.04545454545455	104.0
413373490	1441067164	30.996662	122.47279	10.6	111.1	104.0
413373490	1441067165	30.996643863685126	122.47284400461197	10.6	111.07	104.0
413373490	1441067166	30.996625453868326	122.47289811548566	10.6	111.04	104.0
413373490	1441067167	30.996606826138958	122.47295230905502	10.6	111.01	104.0
413373490	1441067168	30.996588036086486	122.47300656175412	10.6	110.98	104.0
413373490	1441067169	30.99656913930037	122.47306085001716	10.6	110.94999999999999	104.0
413373490	1441067170	30.996550191370154	122.47311515027856	10.6	110.92	104.0
413373490	1441067171	30.99653124788537	122.4731694389728	10.6	110.89	104.0
413373490	1441067172	30.996512364435652	122.47322369253457	10.6	110.86	104.0
413373490	1441067173	30.99649359661063	122.47327788739867	10.6	110.83	104.0
413373490	1441067174	30.996475	122.47333200000001	10.6	110.8	104.0
413373490	1441067175	30.996456618989598	122.47338601143785	10.594999999999999	110.775	104.0
413373490	1441067176	30.99643845314985	122.47343992146811	10.59	110.75	104.0
413373490	1441067177	30.996420490847235	122.4734937345108	10.584999999999999	110.72500000000001	104.0
413373490	1441067178	30.996402720448287	122.4735474549859	10.58	110.7	104.0
413373490	1441067179	30.996385130319485	122.47360108731341	10.575	110.675	104.0
413373490	1441067180	30.996367708827325	122.47365463591325	10.57	110.65	104.0
413373490	1441067181	30.996350444338287	122.47370810520535	10.565	110.625	104.0
413373490	1441067182	30.996333325218856	122.47376149960955	10.56	110.60000000000001	104.0
413373490	1441067183	30.996316339835488	122.47381482354568	10.555	110.575	104.0
413373490	1441067184	30.99629947655463	122.47386808143364	10.55	110.55	104.0
413373490	1441067185	30.996282723742755	122.47392127769317	10.545	110.52499999999999	104.0
413373490	1441067186	30.996266069766293	122.47397441674401	10.54	110.5	104.0
413373490	1441067187	30.996249502991677	122.4740275030059	10.535	110.475	104.0
413373490	1441067188	30.99623301178534	122.47408054089858	10.53	110.45	104.0
413373490	1441067189	30.996216584513693	122.47413353484167	10.525	110.425	104.0
413373490	1441067190	30.996200209543154	122.4741864892548	10.52	110.4	104.0
413373490	1441067191	30.99618387524012	122.47423940855765	10.515	110.37499999999999	104.0
413373490	1441067192	30.996167569970986	122.47429229716977	10.51	110.35	104.0
413373490	1441067193	30.996151282102154	122.47434515951072	10.505	110.32499999999999	104.0
413373490	1441067194	30.996134999999985	122.47439800000001	10.5	110.3	104.0
413373490	1441067195	30.996118712094134	122.47445082488183	10.5	110.28	104.0
413373490	1441067196	30.996102407067273	122.47450364769901	10.5	110.26	104.0
413373490	1441067197	30.996086073665296	122.47455648381901	10.5	110.24	104.0
413373490	1441067198	30.996069700634113	122.47460934860935	10.5	110.22	104.0
413373490	1441067199	30.996053276719575	122.47466225743736	10.5	110.19999999999999	104.0
413373490	1441067200	30.99603679066752	122.47471522567047	10.5	110.17999999999999	104.0
413373490	1441067201	30.996020231223767	122.474768268676	10.5	110.16	104.0
413373490	1441067202	30.99600358713409	122.47482140182127	10.5	110.14	104.0
413373490	1441067203	30.99598684714427	122.47487464047352	10.5	110.11999999999999	104.0
413373490	1441067204	30.99597	122.474928	10.5	110.1	104.0
413373490	1441067205	30.995953038978165	122.4749814913637	10.5	110.08888888888887	104.0
413373490	1441067206	30.995935975480148	122.47503510791073	10.5	110.07777777777778	104.0
413373490	1441067207	30.995918825438572	122.47508883858299	10.5	110.06666666666666	104.0
413373490	1441067208	30.995901604785985	122.47514267232249	10.5	110.05555555555556	104.0
413373490	1441067209	30.995884329455	122.4751965980712	10.5	110.04444444444444	104.0
413373490	1441067210	30.995867015378256	122.47525060477116	10.5	110.03333333333333	104.0
413373490	1441067211	30.995849678488383	122.47530468136452	10.5	110.02222222222223	104.0
413373490	1441067212	30.995832334718077	122.47535881679342	10.5	110.01111111111112	104.0
413373490	1441067213	30.995815000000004	122.47541299999999	10.5	110.0	104.0
413373490	1441067214	30.99579769216591	122.47546721165745	10.49090909090909	110.0	104.0
413373490	1441067215	30.995780436643834	122.47552139936265	10.481818181818182	110.0	104.0
413373490	1441067216	30.99576326076092	122.47557550244355	10.472727272727273	110.0	104.0
413373490	1441067217	30.995746191844407	122.47562946022813	10.463636363636363	110.0	104.0
413373490	1441067218	30.995729257221697	122.4756832120446	10.454545454545455	110.0	104.0
413373490	1441067219	30.995712484220235	122.47573669722112	10.445454545454545	110.0	104.0
413373490	1441067220	30.9956959001676	122.47578985508608	10.436363636363637	110.0	104.0
413373490	1441067221	30.995679532391453	122.47584262496787	10.427272727272728	110.0	104.0
413373490	1441067222	30.99566340821955	122.47589494619503	10.418181818181818	110.0	104.0
413373490	1441067223	30.99564755497974	122.47594675809617	10.40909090909091	110.0	104.0
413373490	1441067224	30.995631999999993	122.47599800000002	10.4	110.0	104.0
413373490	1441067225	30.99561674674181	122.47604866251397	10.4	110.02	104.0
413373490	1441067226	30.995601703200467	122.47609894135984	10.4	110.04	104.0
413373490	1441067227	30.995586753504366	122.4761490835377	10.4	110.06	104.0
413373490	1441067228	30.99557178178149	122.47619933604723	10.4	110.08	104.0
413373490	1441067229	30.995556672159466	122.47624994588769	10.4	110.1	104.0
413373490	1441067230	30.995541308765496	122.47630116005794	10.4	110.12	104.0
413373490	1441067231	30.995525575726383	122.47635322555648	10.4	110.14	104.0
413373490	1441067232	30.995509357168544	122.47640638938137	10.4	110.16000000000001	104.0
413373490	1441067233	30.995492537217924	122.47646089853016	10.4	110.18	104.0
413373490	1441067234	30.995474999999995	122.47651700000002	10.4	110.2	104.0
413373490	1441067235	30.99545667933965	122.4765748210039	10.4	110.22222222222223	104.0
413373490	1441067236	30.99543770786115	122.47663400962023	10.4	110.24444444444444	104.0
413373490	1441067237	30.995418267889328	122.47669409414439	10.4	110.26666666666668	104.0
413373490	1441067238	30.995398541749893	122.47675460287265	10.4	110.28888888888889	104.0
413373490	1441067239	30.99537871176943	122.47681506410196	10.4	110.31111111111112	104.0
413373490	1441067240	30.995358960275407	122.47687500613026	10.4	110.33333333333333	104.0
413373490	1441067241	30.995339469596214	122.47693395725622	10.4	110.35555555555557	104.0
413373490	1441067242	30.995320422061063	122.47699144577936	10.4	110.37777777777778	104.0
413373490	1441067243	30.99530199999999	122.477047	10.4	110.4	104.0
413373490	1441067244	30.995284337069844	122.47710028456291	10.4	110.40909090909092	104.0
413373490	1441067245	30.995267372232025	122.4771515094885	10.4	110.41818181818182	104.0
413373490	1441067246	30.99525099577346	122.47720102114056	10.4	110.42727272727272	104.0
413373490	1441067247	30.995235097980448	122.47724916588228	10.4	110.43636363636364	104.0
413373490	1441067248	30.995219569138715	122.47729629007647	10.4	110.44545454545454	104.0
413373490	1441067249	30.995204299533462	122.47734274008536	10.4	110.45454545454545	104.0
413373490	1441067250	30.995189179449355	122.47738886227081	10.4	110.46363636363637	104.0
413373490	1441067251	30.99517409917054	122.47743500299423	10.4	110.47272727272728	104.0
413373490	1441067252	30.995158948980702	122.4774815086166	10.4	110.48181818181817	104.0
413373490	1441067253	30.995143619162974	122.47752872549847	10.4	110.49090909090908	104.0
413373490	1441067254	30.99512800000001	122.477577	10.4	110.5	104.0
413373490	1441067255	30.995112010017397	122.47762658936759	10.4	110.48	104.0
413373490	1441067256	30.99509568071457	122.47767739439436	10.4	110.46	104.0
413373490	1441067257	30.995079071834635	122.47772922676043	10.4	110.44	104.0
413373490	1441067258	30.99506224312098	122.47778189814609	10.4	110.42	104.0
413373490	1441067259	30.995045254317343	122.47783522023187	10.4	110.4	104.0
413373490	1441067260	30.995028165167696	122.47788900469858	10.4	110.38	104.0
413373490	1441067261	30.995011035416358	122.47794306322729	10.4	110.36	104.0
413373490	1441067262	30.994993924807936	122.47799720749931	10.4	110.33999999999999	104.0
413373490	1441067263	30.9949768930874	122.47805124919627	10.4	110.32	104.0
413373490	1441067264	30.994959999999995	122.478105	10.4	110.3	104.0
413373490	1441067265	30.9949432901216	122.4781583160445	10.4	110.26666666666667	103.8888888888889
413373490	1441067266	30.99492674734938	122.47821123127143	10.4	110.23333333333332	103.77777777777779
413373490	1441067267	30.994910340410716	122.4782638240742	10.4	110.2	103.66666666666667
413373490	1441067268	30.994894038032864	122.47831617284609	10.4	110.16666666666667	103.55555555555557
413373490	1441067269	30.99487780894291	122.47836835598035	10.4	110.13333333333333	103.44444444444444
413373490	1441067270	30.994861621867862	122.47842045186998	10.4	110.1	103.33333333333333
413373490	1441067271	30.994845445534573	122.47847253890792	10.4	110.06666666666668	103.22222222222223
413373490	1441067272	30.994829248669745	122.47852469548704	10.4	110.03333333333333	103.11111111111111
413373490	1441067273	30.994812999999997	122.47857700000002	10.4	110.0	103.0
413373490	1441067274	30.99479667809304	122.4786295086504	10.39090909090909	109.97272727272727	103.09090909090911
413373490	1441067275	30.994780300881484	122.4786821888856	10.381818181818183	109.94545454545455	103.18181818181819
413373490	1441067276	30.994763896139276	122.47873498596411	10.372727272727273	109.91818181818182	103.27272727272728
413373490	1441067277	30.99474749164044	122.4787878451445	10.363636363636363	109.89090909090909	103.36363636363637
413373490	1441067278	30.994731115159066	122.47884071168542	10.354545454545455	109.86363636363636	103.45454545454545
413373490	1441067279	30.9947147944694	122.47889353084565	10.345454545454546	109.83636363636364	103.54545454545455
413373490	1441067280	30.99469855734571	122.47894624788408	10.336363636363638	109.80909090909091	103.63636363636364
413373490	1441067281	30.994682431562406	122.4789988080596	10.327272727272728	109.7818181818182	103.72727272727273
413373490	1441067282	30.994666444893962	122.47905115663133	10.318181818181818	109.75454545454546	103.81818181818183
413373490	1441067283	30.994650625114936	122.47910323885839	10.30909090909091	109.72727272727273	103.9090909090909
413373490	1441067284	30.994634999999995	122.479155	10.3	109.7	104.0
413373490	1441067285	30.994619579758155	122.47920642440685	10.3	109.67000000000002	104.0
413373490	1441067286	30.994604304335528	122.47925765279489	10.3	109.64000000000001	104.0
413373490	1441067287	30.994589096112243	122.47930886497103	10.3	109.61	104.0
413373490	1441067288	30.994573877468145	122.47936024074201	10.3	109.58	104.0
413373490	1441067289	30.994558570782765	122.47941195991427	10.3	109.55000000000001	104.0
413373490	1441067290	30.994543098435376	122.479464202294	10.3	109.52000000000001	104.0
413373490	1441067291	30.9945273828049	122.47951714768698	10.3	109.49000000000001	104.0
413373490	1441067292	30.994511346270034	122.47957097589888	10.3	109.46	104.0
413373490	1441067293	30.99449491120907	122.47962586673489	10.3	109.42999999999999	104.0
413373490	1441067294	30.994477999999997	122.47968200000001	10.3	109.4	104.0
413373490	1441067295	30.994460571282602	122.47973945841159	10.3	109.41111111111111	104.0
413373490	1441067296	30.994442728745152	122.47979793633823	10.3	109.42222222222222	104.0
413373490	1441067297	30.99442461233867	122.47985703106171	10.3	109.43333333333334	104.0
413373490	1441067298	30.994406362014903	122.47991633986454	10.3	109.44444444444446	104.0
413373490	1441067299	30.99438811772636	122.47997546002985	10.3	109.45555555555556	104.0
413373490	1441067300	30.994370019426256	122.48003398884134	10.3	109.46666666666667	104.0
413373490	1441067301	30.994352207068594	122.48009152358344	10.3	109.47777777777779	104.0
413373490	1441067302	30.994334820608064	122.48014766154114	10.3	109.4888888888889	104.0
413373490	1441067303	30.994318	122.480202	10.3	109.50000000000001	104.0
413373490	1441067304	30.994301845120162	122.48025425587066	10.3	109.52727272727275	104.0
413373490	1441067305	30.994286295523597	122.48030462456192	10.3	109.55454545454546	104.0
413373490	1441067306	30.99427125068465	122.48035342110667	10.3	109.58181818181819	104.0
413373490	1441067307	30.994256610077137	122.48040096053738	10.3	109.60909090909091	104.0
413373490	1441067308	30.994242273174297	122.48044755788607	10.3	109.63636363636364	104.0
413373490	1441067309	30.994228139448953	122.48049352818434	10.3	109.66363636363637	104.0
413373490	1441067310	30.99421410837342	122.48053918646343	10.3	109.6909090909091	104.0
413373490	1441067311	30.994200079419556	122.48058484775426	10.3	109.71818181818182	104.0
413373490	1441067312	30.99418595205881	122.48063082708728	10.3	109.74545454545455	104.0
413373490	1441067313	30.994171625762128	122.48067743949261	10.3	109.77272727272727	104.0
413373490	1441067314	30.994156999999998	122.480725	10.3	109.8	104.0
413373490	1441067315	30.99414199908724	122.48077374458164	10.3	109.82000000000001	104.0
413373490	1441067316	30.994126646717557	122.48082359298083	10.3	109.84	104.0
413373490	1441067317	30.994110991429604	122.48087438588384	10.3	109.86	104.0
413373490	1441067318	30.99409508176226	122.48092596397713	10.3	109.88	104.0
413373490	1441067319	30.994078966254662	122.4809781679474	10.3	109.9	104.0
413373490	1441067320	30.99406269344618	122.48103083848143	10.3	109.92	104.0
413373490	1441067321	30.994046311876446	122.48108381626635	10.3	109.94000000000001	104.0
413373490	1441067322	30.994029870085352	122.48113694198939	10.3	109.96000000000001	104.0
413373490	1441067323	30.99401341661308	122.48119005633804	10.3	109.98	104.0
413373490	1441067324	30.99399700000001	122.48124300000002	10.3	110.0	104.0
413373490	1441067325	30.993980659296657	122.48129565135106	10.3	109.97777777777779	104.0
413373490	1441067326	30.993964395592823	122.48134803951837	10.3	109.95555555555556	104.0
413373490	1441067327	30.993948200488052	122.48140023131698	10.3	109.93333333333334	104.0
413373490	1441067328	30.99393206558177	122.4814522935619	10.3	109.91111111111111	104.0
413373490	1441067329	30.993915982473307	122.481504293068	10.3	109.88888888888889	104.0
413373490	1441067330	30.99389994276183	122.48155629665008	10.3	109.86666666666667	104.0
413373490	1441067331	30.993883938046498	122.48160837112302	10.3	109.84444444444443	104.0
413373490	1441067332	30.99386795992626	122.4816605833014	10.3	109.82222222222222	104.0
413373490	1441067333	30.993852	122.481713	10.3	109.8	104.0
413373490	1441067334	30.993836051940953	122.48176566535038	10.3	109.75454545454546	104.0
413373490	1441067335	30.993820117720112	122.4818185327524	10.3	109.7090909090909	104.0
413373490	1441067336	30.99380420138298	122.48187153292294	10.3	109.66363636363637	104.0
413373490	1441067337	30.993788306975183	122.48192459657895	10.3	109.61818181818182	104.0
413373490	1441067338	30.993772438542493	122.48197765443747	10.3	109.57272727272726	104.0
413373490	1441067339	30.993756600130776	122.48203063721553	10.3	109.52727272727273	104.0
413373490	1441067340	30.993740795786	122.48208347563026	10.3	109.48181818181817	104.0
413373490	1441067341	30.993725029554284	122.48213610039883	10.3	109.43636363636364	104.0
413373490	1441067342	30.99370930548181	122.48218844223844	10.3	109.39090909090909	104.0
413373490	1441067343	30.99369362761491	122.48224043186639	10.3	109.34545454545453	104.0
413373490	1441067344	30.993677999999996	122.48229199999999	10.3	109.3	104.0
413373490	1441067345	30.993662419305796	122.48234312309972	10.3	109.28999999999999	104.0
413373490	1441067346	30.99364685268957	122.48239396059846	10.3	109.28	104.0
413373490	1441067347	30.993631259930552	122.482444717672	10.3	109.27	104.0
413373490	1441067348	30.993615600807548	122.48249559949583	10.3	109.25999999999999	104.0
413373490	1441067349	30.993599835099104	122.48254681124538	10.3	109.25	104.0
413373490	1441067350	30.993583922583408	122.48259855809573	10.3	109.24	104.0
413373490	1441067351	30.993567823038333	122.48265104522183	10.3	109.23	104.0
413373490	1441067352	30.993551496241352	122.48270447779831	10.3	109.22	104.0
413373490	1441067353	30.993534901969664	122.48275906099964	10.3	109.21	104.0
413373490	1441067354	30.993517999999998	122.482815	10.3	109.2	104.0
413373490	1441067355	30.99350077425263	122.48287239665954	10.28888888888889	109.17777777777778	104.0
413373490	1441067356	30.993483305223318	122.48293093958316	10.277777777777779	109.15555555555557	104.0
413373490	1441067357	30.993465697552285	122.48299021406233	10.266666666666667	109.13333333333333	104.0
413373490	1441067358	30.993448055880553	122.4830498053892	10.255555555555556	109.11111111111111	104.0
413373490	1441067359	30.993430484849895	122.48310929885639	10.244444444444444	109.08888888888889	104.0
413373490	1441067360	30.993413089102834	122.48316827975705	10.233333333333333	109.06666666666668	104.0
413373490	1441067361	30.993395973282684	122.48322633338498	10.222222222222221	109.04444444444444	104.0
413373490	1441067362	30.9933792420335	122.48328304503436	10.21111111111111	109.02222222222223	104.0
413373490	1441067363	30.99336300000001	122.483338	10.2	109.0	104.0
413373490	1441067364	30.99334732060725	122.48339089931132	10.2	109.04545454545455	104.0
413373490	1441067365	30.99333215239914	122.48344190693464	10.2	109.0909090909091	104.0
413373490	1441067366	30.993317412698833	122.48349130257019	10.2	109.13636363636364	104.0
413373490	1441067367	30.99330301882896	122.48353936591776	10.2	109.18181818181817	104.0
413373490	1441067368	30.993288888111675	122.48358637667683	10.2	109.22727272727273	104.0
413373490	1441067369	30.993274937868726	122.4836326145465	10.2	109.27272727272728	104.0
413373490	1441067370	30.993261085421366	122.48367835922551	10.2	109.31818181818183	104.0
413373490	1441067371	30.993247248090544	122.48372389041239	10.2	109.36363636363637	104.0
413373490	1441067372	30.993233343196714	122.48376948780526	10.2	109.4090909090909	104.0
413373490	1441067373	30.99321928805996	122.48381543110196	10.2	109.45454545454547	104.0
413373490	1441067374	30.993205	122.48386199999999	10.2	109.50000000000001	104.0
413373490	1441067375	30.99319041021728	122.48390943256618	10.2	109.51	104.0
413373490	1441067376	30.993175505436884	122.48395780034554	10.2	109.52000000000001	104.0
413373490	1441067377	30.993160286264917	122.4840071332527	10.2	109.53	104.0
413373490	1441067378	30.99314475330749	122.48405746120224	10.2	109.54	104.0
413373490	1441067379	30.993128907170608	122.48410881410864	10.2	109.55000000000001	104.0
413373490	1441067380	30.99311274846024	122.48416122188644	10.2	109.56	104.0
413373490	1441067381	30.993096277782243	122.48421471445008	10.2	109.57000000000001	104.0
413373490	1441067382	30.993079495742403	122.48426932171397	10.2	109.58	104.0
413373490	1441067383	30.993062402946432	122.4843250735925	10.2	109.59	104.0
413373490	1441067384	30.99304499999999	122.48438199999998	10.2	109.60000000000001	104.0
413373490	1441067385	30.993027304632353	122.48444006346055	10.21111111111111	109.60000000000001	104.0
413373490	1441067386	30.993009403068008	122.48449895693764	10.222222222222221	109.60000000000001	104.0
413373490	1441067387	30.992991398655825	122.484558306005	10.233333333333333	109.60000000000001	104.0
413373490	1441067388	30.99297339474531	122.48461773623691	10.244444444444444	109.60000000000001	104.0
413373490	1441067389	30.992955494686726	122.48467687320814	10.255555555555556	109.60000000000001	104.0
413373490	1441067390	30.99293780183098	122.48473534249396	10.266666666666667	109.60000000000001	104.0
413373490	1441067391	30.99292041952968	122.48479276967029	10.277777777777779	109.60000000000001	104.0
413373490	1441067392	30.992903451135064	122.48484878031337	10.28888888888889	109.60000000000001	104.0
413373490	1441067393	30.992887000000003	122.48490300000002	10.3	109.60000000000001	104.0
413373490	1441067394	30.992871139624057	122.4849551661569	10.3	109.56363636363638	103.9090909090909
413373490	1441067395	30.992855824091357	122.48500546360867	10.3	109.52727272727273	103.81818181818183
413373490	1441067396	30.992840977631705	122.48505418902914	10.3	109.4909090909091	103.72727272727273
413373490	1441067397	30.99282652447438	122.48510163909165	10.3	109.45454545454545	103.63636363636364
413373490	1441067398	30.992812388848144	122.48514811046923	10.3	109.41818181818182	103.54545454545455
413373490	1441067399	30.992798494981344	122.48519389983461	10.3	109.38181818181818	103.45454545454545
413373490	1441067400	30.992784767101867	122.48523930386011	10.3	109.34545454545454	103.36363636363637
413373490	1441067401	30.99277112943716	122.48528461921784	10.3	109.30909090909091	103.27272727272728
413373490	1441067402	30.992757506214275	122.48533014257949	10.3	109.27272727272728	103.18181818181819
413373490	1441067403	30.992743821659833	122.48537617061648	10.3	109.23636363636363	103.09090909090911
413373490	1441067404	30.992729999999998	122.48542300000001	10.3	109.2	103.0
413373490	1441067405	30.992715979888338	122.4854708787654	10.290000000000001	109.10000000000001	103.0
413373490	1441067406	30.992701757689247	122.4855198604061	10.280000000000001	109.0	103.0
413373490	1441067407	30.99268734419489	122.48556994978004	10.27	108.89999999999999	103.0
413373490	1441067408	30.992672750197382	122.48562115174524	10.26	108.8	103.0
413373490	1441067409	30.9926579864888	122.48567347115964	10.25	108.7	103.0
413373490	1441067410	30.99264306386119	122.48572691288126	10.24	108.6	103.0
413373490	1441067411	30.99262799310656	122.48578148176809	10.23	108.5	103.0
413373490	1441067412	30.99261278501687	122.48583718267813	10.219999999999999	108.4	103.0
413373490	1441067413	30.992597450384043	122.48589402046943	10.209999999999999	108.30000000000001	103.0
413373490	1441067414	30.992582000000006	122.48595199999998	10.2	108.2	103.0
413373490	1441067415	30.99256645491917	122.4860110589184	10.21111111111111	108.05555555555556	103.0
413373490	1441067416	30.992550877246593	122.48607086603535	10.222222222222221	107.91111111111111	103.0
413373490	1441067417	30.992535339350578	122.48613102295242	10.233333333333333	107.76666666666667	103.0
413373490	1441067418	30.992519913600166	122.48619113127164	10.244444444444444	107.62222222222222	103.0
413373490	1441067419	30.992504672365133	122.48625079259544	10.255555555555556	107.47777777777779	103.0
413373490	1441067420	30.99248968801601	122.48630960852672	10.266666666666667	107.33333333333334	103.0
413373490	1441067421	30.99247503292407	122.48636718066876	10.277777777777779	107.1888888888889	103.0
413373490	1441067422	30.99246077946119	122.48642311062515	10.28888888888889	107.04444444444445	103.0
413373490	1441067423	30.992447000000006	122.48647700000001	10.3	106.9	103.0
413373490	1441067424	30.99243373730549	122.48652859227337	10.3	106.87272727272727	103.09090909090911
413373490	1441067425	30.992420915710206	122.48657819842842	10.3	106.84545454545456	103.18181818181819
413373490	1441067426	30.99240842993788	122.48662627132366	10.3	106.81818181818181	103.27272727272728
413373490	1441067427	30.9923961747115	122.48667326381705	10.3	106.79090909090908	103.36363636363637
413373490	1441067428	30.992384044753322	122.48671962876618	10.3	106.76363636363637	103.45454545454545
413373490	1441067429	30.992371934784963	122.48676581902816	10.3	106.73636363636363	103.54545454545455
413373490	1441067430	30.992359739527373	122.48681228745971	10.3	106.70909090909092	103.63636363636364
413373490	1441067431	30.992347353700822	122.48685948691706	10.3	106.68181818181819	103.72727272727273
413373490	1441067432	30.99233467202493	122.48690787025606	10.3	106.65454545454546	103.81818181818183
413373490	1441067433	30.992321589218623	122.48695789033208	10.3	106.62727272727273	103.9090909090909
413373490	1441067434	30.992307999999998	122.48701	10.3	106.6	104.0
413373490	1441067435	30.99229383264344	122.48706450432311	10.3	106.64444444444443	104.0
413373490	1441067436	30.992279149650965	122.48712111720032	10.3	106.68888888888888	104.0
413373490	1441067437	30.99226404708219	122.48717940473976	10.3	106.73333333333332	104.0
413373490	1441067438	30.99224862099745	122.48723893305008	10.3	106.77777777777777	104.0
413373490	1441067439	30.992232967457817	122.48729926824029	10.3	106.82222222222222	104.0
413373490	1441067440	30.992217182525156	122.48735997642007	10.3	106.86666666666667	104.0
413373490	1441067441	30.992201362262165	122.48742062369944	10.3	106.91111111111111	104.0
413373490	1441067442	30.992185602732338	122.48748077618905	10.3	106.95555555555556	104.0
413373490	1441067443	30.992169999999998	122.48754000000001	10.3	107.0	104.0
413373490	1441067444	30.99215463139937	122.48759794553858	10.3	107.08	104.0
413373490	1441067445	30.992139499341555	122.4876546003899	10.3	107.16	104.0
413373490	1441067446	30.992124587506623	122.48771003643358	10.3	107.24	104.0
413373490	1441067447	30.992109879574542	122.48776432554926	10.3	107.32000000000001	104.0
413373490	1441067448	30.992095359225097	122.4878175396164	10.3	107.4	104.0
413373490	1441067449	30.992081010137927	122.48786975051443	10.3	107.47999999999999	104.0
413373490	1441067450	30.99206681599253	122.48792103012259	10.3	107.56	104.0
413373490	1441067451	30.992052760468287	122.48797145032016	10.3	107.64	104.0
413373490	1441067452	30.99203882724441	122.4880210829863	10.3	107.72	104.0
413373490	1441067453	30.992025000000005	122.48807	10.3	107.8	104.0
413373490	1441067454	30.992011259989564	122.48811828495224	10.3	107.84545454545454	104.0
413373490	1441067455	30.99199757876943	122.48816606828164	10.3	107.89090909090909	104.0
413373490	1441067456	30.99198392547121	122.4882134921387	10.3	107.93636363636364	104.0
413373490	1441067457	30.991970269226357	122.48826069867373	10.3	107.98181818181818	104.0
413373490	1441067458	30.99195657916601	122.4883078300369	10.3	108.02727272727272	104.0
413373490	1441067459	30.991942824421198	122.48835502837831	10.3	108.07272727272728	104.0
413373490	1441067460	30.99192897412272	122.48840243584777	10.3	108.11818181818181	104.0
413373490	1441067461	30.991914997401107	122.48845019459516	10.3	108.16363636363636	104.0
413373490	1441067462	30.991900863386732	122.48849844677002	10.3	108.2090909090909	104.0
413373490	1441067463	30.991886541209727	122.48854733452185	10.3	108.25454545454545	104.0
413373490	1441067464	30.991871999999997	122.48859699999998	10.3	108.3	104.0
413373490	1441067465	30.991857219137586	122.48864754265101	10.3	108.33	104.0
413373490	1441067466	30.991842219003676	122.48869889111116	10.3	108.35999999999999	104.0
413373490	1441067467	30.99182703023	122.48875093131417	10.3	108.39	104.0
413373490	1441067468	30.991811683448383	122.488803549194	10.3	108.42	104.0
413373490	1441067469	30.991796209290914	122.48885663068462	10.3	108.45	104.0
413373490	1441067470	30.9917806383898	122.48891006172019	10.3	108.47999999999999	104.0
413373490	1441067471	30.99176500137744	122.488963728235	10.3	108.50999999999999	104.0
413373490	1441067472	30.991749328886453	122.48901751616351	10.3	108.54	104.0
413373490	1441067473	30.991733651549648	122.48907131144027	10.3	108.57000000000001	104.0
413373490	1441067474	30.991718	122.48912500000002	10.3	108.6	104.0
413373490	1441067475	30.991702398228586	122.48917849185575	10.3	108.61	104.0
413373490	1441067476	30.991686843658197	122.48923179333326	10.3	108.62	104.0
413373490	1441067477	30.99167132706949	122.48928493483648	10.3	108.63	104.0
413373490	1441067478	30.991655839243077	122.48933794676927	10.3	108.64	104.0
413373490	1441067479	30.991640370959495	122.48939085953548	10.3	108.65	104.0
413373490	1441067480	30.991624912999253	122.48944370353898	10.3	108.66000000000001	104.0
413373490	1441067481	30.9916094561428	122.48949650918345	10.3	108.67	104.0
413373490	1441067482	30.99159399117055	122.48954930687265	10.3	108.68	104.0
413373490	1441067483	30.991578508862844	122.4896021270103	10.3	108.69000000000001	104.0
413373490	1441067484	30.991562999999992	122.489655	10.3	108.7	104.0
413373490	1441067485	30.991547458939714	122.48970794291981	10.3	108.72	104.0
413373490	1441067486	30.991531894349674	122.48976091954549	10.3	108.74000000000001	104.0
413373490	1441067487	30.99151631847508	122.48981388032722	10.3	108.76	104.0
413373490	1441067488	30.991500743561232	122.4898667757153	10.3	108.78	104.0
413373490	1441067489	30.991485181853474	122.48991955616009	10.3	108.8	104.0
413373490	1441067490	30.99146964559727	122.48997217211193	10.3	108.82000000000001	104.0
413373490	1441067491	30.991454147038173	122.4900245740213	10.3	108.84000000000002	104.0
413373490	1441067492	30.991438698421792	122.49007671233872	10.3	108.86000000000001	104.0
413373490	1441067493	30.9914233119938	122.49012853751475	10.3	108.88000000000001	104.0
413373490	1441067494	30.991407999999982	122.49017999999998	10.3	108.9	104.0
413373490	1441067495	30.991392763018283	122.49023109446922	10.31	108.91000000000001	104.0
413373490	1441067496	30.991377554954962	122.49028199249346	10.32	108.92	104.0
413373490	1441067497	30.991362318048022	122.49033290986765	10.33	108.93	104.0
413373490	1441067498	30.991346994535178	122.49038406238633	10.34	108.94	104.0
413373490	1441067499	30.99133152665377	122.49043566584396	10.350000000000001	108.95	104.0
413373490	1441067500	30.991315856640792	122.4904879360346	10.360000000000001	108.96000000000001	104.0
413373490	1441067501	30.99129992673287	122.4905410887521	10.370000000000001	108.97	104.0
413373490	1441067502	30.991283679166234	122.49059533979003	10.38	108.98	104.0
413373490	1441067503	30.991267056176806	122.49065090494169	10.39	108.99	104.0
413373490	1441067504	30.99125	122.49070799999998	10.4	109.0	104.0
413373490	1441067505	30.99123248651975	122.49076671962283	10.4	109.01111111111112	104.0
413373490	1441067506	30.991214626215637	122.49082667392895	10.4	109.02222222222223	104.0
413373490	1441067507	30.991196563216963	122.49088735190294	10.4	109.03333333333333	104.0
413373490	1441067508	30.991178441653986	122.49094824253007	10.4	109.04444444444444	104.0
413373490	1441067509	30.991160405657894	122.49100883479643	10.4	109.05555555555556	104.0
413373490	1441067510	30.991142599360874	122.49106861768877	10.4	109.06666666666666	104.0
413373490	1441067511	30.991125166896058	122.49112708019457	10.4	109.07777777777777	104.0
413373490	1441067512	30.99110825239748	122.49118371130206	10.4	109.08888888888887	104.0
413373490	1441067513	30.991092	122.491238	10.4	109.1	104.0
413373490	1441067514	30.991076506397693	122.49128961076443	10.39090909090909	109.1	103.9090909090909
413373490	1441067515	30.991061678518573	122.49133891001784	10.381818181818183	109.1	103.81818181818183
413373490	1441067516	30.99104737584825	122.49138643966873	10.372727272727273	109.1	103.72727272727273
413373490	1441067517	30.991033457871456	122.49143274162495	10.363636363636363	109.1	103.63636363636364
413373490	1441067518	30.99101978407208	122.49147835779365	10.354545454545455	109.1	103.54545454545455
413373490	1441067519	30.991006213933225	122.49152383008152	10.345454545454546	109.1	103.45454545454545
413373490	1441067520	30.990992606937212	122.49156970039459	10.336363636363638	109.1	103.36363636363637
413373490	1441067521	30.99097882256558	122.49161651063838	10.327272727272728	109.1	103.27272727272728
413373490	1441067522	30.99096472029907	122.49166480271778	10.318181818181818	109.1	103.18181818181819
413373490	1441067523	30.990950159617565	122.49171511853712	10.30909090909091	109.1	103.09090909090911
413373490	1441067524	30.99093499999999	122.49176800000001	10.3	109.1	103.0
413373490	1441067525	30.990919151095266	122.4918237890077	10.3	108.97777777777777	103.0
413373490	1441067526	30.99090272323587	122.4918820274544	10.3	108.85555555555555	103.0
413373490	1441067527	30.990885876926054	122.49194205723323	10.3	108.73333333333333	103.0
413373490	1441067528	30.99086877267129	122.49200322023812	10.3	108.6111111111111	103.0
413373490	1441067529	30.990851570978247	122.49206485836383	10.3	108.4888888888889	103.0
413373490	1441067530	30.990834432354802	122.49212631350598	10.3	108.36666666666666	103.0
413373490	1441067531	30.990817517310145	122.49218692756102	10.3	108.24444444444444	103.0
413373490	1441067532	30.99080098635469	122.49224604242633	10.3	108.12222222222222	103.0
413373490	1441067533	30.990785	122.492303	10.3	108.0	103.0
413373490	1441067534	30.990769675182417	122.49235731954009	10.30909090909091	108.02727272727273	103.0
413373490	1441067535	30.990754954533184	122.49240922974148	10.318181818181818	108.05454545454545	103.0
413373490	1441067536	30.99074073710663	122.49245913665779	10.327272727272728	108.08181818181818	103.0
413373490	1441067537	30.990726921956274	122.49250744634205	10.336363636363638	108.10909090909091	103.0
413373490	1441067538	30.990713408134997	122.49255456484693	10.345454545454546	108.13636363636364	103.0
413373490	1441067539	30.990700094695004	122.49260089822454	10.354545454545455	108.16363636363636	103.0
413373490	1441067540	30.990686880687896	122.49264685252663	10.363636363636363	108.19090909090909	103.0
413373490	1441067541	30.9906736651647	122.49269283380454	10.372727272727273	108.2181818181818	103.0
413373490	1441067542	30.990660347175858	122.49273924810915	10.381818181818183	108.24545454545454	103.0
413373490	1441067543	30.99064682577121	122.49278650149094	10.39090909090909	108.27272727272727	103.0
413373490	1441067544	30.990632999999995	122.492835	10.4	108.3	103.0
413373490	1441067545	30.990618803117908	122.49288504188785	10.39	108.16999999999999	103.2
413373490	1441067546	30.990604305208862	122.49293649421354	10.38	108.03999999999999	103.4
413373490	1441067547	30.990589610564143	122.49298911623818	10.370000000000001	107.91	103.60000000000001
413373490	1441067548	30.990574823475402	122.49304266722338	10.360000000000001	107.78	103.80000000000001
413373490	1441067549	30.990560048234663	122.49309690643105	10.350000000000001	107.64999999999999	104.0
413373490	1441067550	30.990545389134343	122.49315159312349	10.34	107.52	104.2
413373490	1441067551	30.990530950467257	122.49320648656334	10.33	107.39	104.4
413373490	1441067552	30.990516836526673	122.4932613460137	10.32	107.25999999999999	104.60000000000001
413373490	1441067553	30.990503151606237	122.49331593073799	10.31	107.13000000000001	104.80000000000001
413373490	1441067554	30.990490000000005	122.49337000000001	10.3	107.0	105.00000000000001
413373490	1441067555	30.990477440241524	122.49342338868374	10.3	106.83	105.4
413373490	1441067556	30.99046534782084	122.49347623415255	10.3	106.66	105.80000000000001
413373490	1441067557	30.990453552466793	122.49352874938926	10.3	106.49000000000001	106.2
413373490	1441067558	30.990441883907817	122.49358114737616	10.3	106.32000000000001	106.60000000000001
413373490	1441067559	30.990430171872042	122.49363364109507	10.3	106.15	107.00000000000001
413373490	1441067560	30.990418246087213	122.49368644352734	10.3	105.98	107.4
413373490	1441067561	30.990405936280744	122.49373976765386	10.3	105.81	107.8
413373490	1441067562	30.990393072179682	122.49379382645498	10.3	105.64	108.2
413373490	1441067563	30.99037948351067	122.4938488329106	10.3	105.47	108.6
413373490	1441067564	30.990364999999994	122.49390500000001	10.3	105.3	109.0
413373490	1441067565	30.99034950859517	122.49396244485297	10.3	105.67777777777778	109.33333333333333
413373490	1441067566	30.990333125130253	122.49402090120306	10.3	106.05555555555557	109.66666666666667
413373490	1441067567	30.990316022661435	122.49408000693525	10.3	106.43333333333334	110.0
413373490	1441067568	30.990298374245647	122.4941393999353	10.3	106.81111111111112	110.33333333333333
413373490	1441067569	30.99028035294044	122.49419871808955	10.3	107.1888888888889	110.66666666666667
413373490	1441067570	30.990262131804048	122.49425759928505	10.3	107.56666666666668	111.0
413373490	1441067571	30.99024388389538	122.49431568140957	10.3	107.94444444444444	111.33333333333333
413373490	1441067572	30.99022578227396	122.4943726023515	10.3	108.32222222222222	111.66666666666667
413373490	1441067573	30.99020799999999	122.49442799999998	10.3	108.7	112.0
413373490	1441067574	30.990190665079957	122.49448159393286	10.3	109.02727272727273	112.27272727272728
413373490	1441067575	30.990173725303503	122.49453343048062	10.3	109.35454545454546	112.54545454545455
413373490	1441067576	30.990157083405844	122.49458363766153	10.3	109.68181818181819	112.81818181818181
413373490	1441067577	30.990140642121865	122.4946323434936	10.3	110.00909090909092	113.0909090909091
413373490	1441067578	30.99012430418622	122.4946796759945	10.3	110.33636363636364	113.36363636363636
413373490	1441067579	30.990107972333348	122.49472576318159	10.3	110.66363636363637	113.63636363636364
413373490	1441067580	30.99009154929745	122.49477073307203	10.3	110.9909090909091	113.9090909090909
413373490	1441067581	30.99007493781247	122.4948147136826	10.3	111.31818181818181	114.18181818181819
413373490	1441067582	30.990058040612215	122.49485783302995	10.3	111.64545454545454	114.45454545454545
413373490	1441067583	30.99004076043026	122.49490021913037	10.3	111.97272727272727	114.72727272727272
413373490	1441067584	30.990023	122.494942	10.3	112.3	115.0
413373490	1441067585	30.99000457916036	122.49498351132063	10.283333333333333	113.11666666666666	115.0
413373490	1441067586	30.989984986172217	122.49502591943723	10.266666666666667	113.93333333333334	115.0
413373490	1441067587	30.989963626400467	122.49507059835865	10.25	114.75000000000001	115.0
413373490	1441067588	30.989939905207994	122.49511892209127	10.233333333333333	115.56666666666669	115.0
413373490	1441067589	30.98991322795527	122.49517226463847	10.216666666666667	116.38333333333334	115.0
413373490	1441067590	30.989882999999995	122.49523200000002	10.2	117.20000000000002	115.0
413373490	1441067591	30.98984936501177	122.49529797243207	10.233333333333333	117.76666666666668	115.0
413373490	1441067592	30.989815419924092	122.4953639072378	10.266666666666667	118.33333333333334	115.0
413373490	1441067593	30.989785	122.495422	10.3	118.9	115.0
413373490	1441067594	30.98976087368073	122.49546668284104	10.3	119.25000000000001	115.0
413373490	1441067595	30.989741542068984	122.49550133397344	10.3	119.6	115.0
413373490	1441067596	30.989724439424332	122.4955315681213	10.3	119.94999999999999	115.0
413373490	1441067597	30.989706999999992	122.495563	10.3	120.3	115.0
413373490	1441067598	30.98968716833256	122.49560011255403	10.3	120.3142857142857	115.0
413373490	1441067599	30.98966493011136	122.49564286166891	10.3	120.32857142857144	115.0
413373490	1441067600	30.989640781315032	122.49569007146704	10.3	120.34285714285716	115.0
413373490	1441067601	30.989615217923443	122.49574056607231	10.3	120.35714285714286	115.0
413373490	1441067602	30.989588735917977	122.49579316961051	10.3	120.37142857142857	115.0
413373490	1441067603	30.989561831281783	122.49584670620962	10.3	120.3857142857143	115.0
413373490	1441067604	30.989534999999993	122.4959	10.3	120.40000000000002	115.0
413373490	1441067605	30.98950864522072	122.49595209422161	10.3	120.47000000000001	115.1
413373490	1441067606	30.989482798737406	122.49600290854464	10.3	120.54	115.2
413373490	1441067607	30.98945739950439	122.49605258174645	10.3	120.61	115.3
413373490	1441067608	30.989432386475833	122.49610125260408	10.3	120.67999999999999	115.39999999999999
413373490	1441067609	30.989407698605618	122.49614905989425	10.3	120.75000000000001	115.49999999999999
413373490	1441067610	30.98938327484737	122.49619614239344	10.3	120.82000000000002	115.60000000000001
413373490	1441067611	30.989359054154583	122.4962426388778	10.3	120.89000000000001	115.7
[truncated: 1,812 more rows]
