# Supplementary material for: Maritime traffic congestion identification and ship trajectory prediction using temporal graph convolutional networks
Source: PLoS One. 2026 Mar 9;21(3):e0342781. doi: 10.1371/journal.pone.0342781 (PMC12970927; doi:10.1371/journal.pone.0342781)
Supplement: S1 File — (ZIP) [file pone.0342781.s001.zip › data/interpolation/shipid_413375420_processed.csv]

shipid	lasttime	lat	lon	sog	cog	hdg
413375420	1441070317	31.299554999999994	122.929322	9.1	175.1	174.0
413375420	1441070318	31.29950451217929	122.92932730646511	9.1	175.08181818181816	174.0
413375420	1441070319	31.29945509877765	122.9293324548387	9.1	175.06363636363636	174.0
413375420	1441070320	31.299406706904076	122.92933745314453	9.1	175.04545454545456	174.0
413375420	1441070321	31.299359283667506	122.92934230940642	9.1	175.02727272727273	174.0
413375420	1441070322	31.299312776176894	122.92934703164812	9.1	175.00909090909093	174.0
413375420	1441070323	31.29926713154121	122.92935162789331	9.1	174.9909090909091	174.0
413375420	1441070324	31.29922229686942	122.92935610616573	9.1	174.97272727272727	174.0
413375420	1441070325	31.29917821927045	122.92936047448902	9.1	174.95454545454544	174.0
413375420	1441070326	31.299134845853274	122.92936474088674	9.1	174.93636363636367	174.0
413375420	1441070327	31.299092123726798	122.92936891338256	9.1	174.91818181818184	174.0
413375420	1441070328	31.29905	122.929373	9.1	174.9	174.0
413375420	1441070329	31.299008421781807	122.9293770087626	9.1	174.91578947368424	174.05263157894737
413375420	1441070330	31.298967336181143	122.92938094769387	9.1	174.93157894736842	174.1052631578947
413375420	1441070331	31.29892669030696	122.9293848248173	9.1	174.94736842105266	174.1578947368421
413375420	1441070332	31.29888643126817	122.92938864815636	9.1	174.96315789473684	174.21052631578945
413375420	1441070333	31.298846506173703	122.92939242573449	9.1	174.97894736842107	174.26315789473685
413375420	1441070334	31.298806862132512	122.92939616557508	9.1	174.99473684210525	174.3157894736842
413375420	1441070335	31.29876744625348	122.9293998757015	9.1	175.0105263157895	174.36842105263156
413375420	1441070336	31.298728205645553	122.92940356413719	9.1	175.02631578947367	174.42105263157896
413375420	1441070337	31.298689087417642	122.92940723890544	9.1	175.0421052631579	174.4736842105263
413375420	1441070338	31.29865003867866	122.92941090802958	9.1	175.0578947368421	174.5263157894737
413375420	1441070339	31.298611006537538	122.92941457953293	9.1	175.07368421052632	174.57894736842104
413375420	1441070340	31.298571938103176	122.92941826143874	9.1	175.08947368421053	174.6315789473684
413375420	1441070341	31.29853278048448	122.92942196177032	9.1	175.10526315789474	174.6842105263158
413375420	1441070342	31.298493480790363	122.92942568855085	9.1	175.12105263157895	174.73684210526315
413375420	1441070343	31.298453986129715	122.9294294498036	9.1	175.13684210526316	174.78947368421055
413375420	1441070344	31.298414243611457	122.92943325355172	9.1	175.15263157894736	174.8421052631579
413375420	1441070345	31.298374200344483	122.92943710781842	9.1	175.16842105263157	174.89473684210526
413375420	1441070346	31.298333803437703	122.9294410206268	9.1	175.18421052631578	174.94736842105263
413375420	1441070347	31.298292999999997	122.929445	9.1	175.2	175.0
413375420	1441070348	31.298251749454334	122.92944905166009	9.1	175.2133333333333	175.03333333333333
413375420	1441070349	31.298210060479953	122.92945317212478	9.1	175.22666666666666	175.06666666666666
413375420	1441070350	31.298167954070138	122.9294573556108	9.1	175.23999999999998	175.1
413375420	1441070351	31.298125451218233	122.92946159633486	9.1	175.2533333333333	175.13333333333335
413375420	1441070352	31.29808257291753	122.92946588851369	9.1	175.26666666666665	175.16666666666666
413375420	1441070353	31.298039340161342	122.929470226364	9.1	175.28	175.2
413375420	1441070354	31.297995773942993	122.9294746041026	9.1	175.29333333333335	175.23333333333335
413375420	1441070355	31.297951895255764	122.9294790159462	9.1	175.30666666666667	175.26666666666665
413375420	1441070356	31.297907725093022	122.92948345611163	9.1	175.32	175.3
413375420	1441070357	31.297863284448034	122.92948791881562	9.1	175.33333333333334	175.33333333333334
413375420	1441070358	31.297818594314144	122.92949239827507	9.1	175.34666666666666	175.36666666666665
413375420	1441070359	31.297773675684656	122.92949688870672	9.1	175.35999999999999	175.4
413375420	1441070360	31.29772854955289	122.9295013843275	9.1	175.37333333333333	175.43333333333334
413375420	1441070361	31.297683236912196	122.92950587935415	9.1	175.38666666666666	175.46666666666667
413375420	1441070362	31.29763775875586	122.92951036800365	9.1	175.39999999999998	175.5
413375420	1441070363	31.29759213607724	122.92951484449281	9.1	175.41333333333333	175.53333333333333
413375420	1441070364	31.29754638986963	122.92951930303856	9.1	175.42666666666665	175.56666666666666
413375420	1441070365	31.297500541126375	122.9295237378578	9.1	175.44	175.6
413375420	1441070366	31.29745461084082	122.92952814316749	9.1	175.45333333333332	175.63333333333335
413375420	1441070367	31.297408620006255	122.92953251318455	9.1	175.46666666666664	175.66666666666666
413375420	1441070368	31.297362589616057	122.92953684212596	9.1	175.48	175.7
413375420	1441070369	31.297316540663513	122.92954112420868	9.1	175.4933333333333	175.73333333333335
413375420	1441070370	31.297270494141994	122.92954535364971	9.1	175.50666666666666	175.76666666666665
413375420	1441070371	31.297224471044814	122.92954952466604	9.1	175.52	175.8
413375420	1441070372	31.297178492365326	122.92955363147473	9.1	175.53333333333333	175.83333333333334
413375420	1441070373	31.297132579096854	122.9295576682928	9.1	175.54666666666668	175.86666666666665
413375420	1441070374	31.297086752232744	122.92956162933727	9.1	175.56	175.9
413375420	1441070375	31.297041032766334	122.92956550882523	9.1	175.57333333333332	175.9333333333333
413375420	1441070376	31.296995441690974	122.9295693009738	9.1	175.58666666666667	175.96666666666667
413375420	1441070377	31.29695	122.929573	9.1	175.6	176.0
413375420	1441070378	31.296904724686666	122.92957660132278	9.1010989010989	175.64175824175823	176.010989010989
413375420	1441070379	31.29685961674388	122.92958010516816	9.102197802197802	175.68351648351646	176.02197802197801
413375420	1441070380	31.29681467316445	122.92958351296392	9.103296703296703	175.72527472527472	176.03296703296704
413375420	1441070381	31.296769890941192	122.92958682613794	9.104395604395604	175.76703296703297	176.04395604395603
413375420	1441070382	31.29672526706691	122.92959004611801	9.105494505494505	175.8087912087912	176.05494505494505
413375420	1441070383	31.296680798534442	122.92959317433193	9.106593406593406	175.85054945054944	176.06593406593407
413375420	1441070384	31.29663648233658	122.92959621220749	9.107692307692307	175.8923076923077	176.07692307692307
413375420	1441070385	31.29659231546614	122.92959916117253	9.108791208791208	175.93406593406593	176.0879120879121
413375420	1441070386	31.29654829491593	122.92960202265483	9.10989010989011	175.97582417582416	176.0989010989011
413375420	1441070387	31.29650441767876	122.92960479808215	9.11098901098901	176.0175824175824	176.1098901098901
413375420	1441070388	31.29646068074743	122.92960748888234	9.112087912087912	176.05934065934068	176.12087912087912
413375420	1441070389	31.29641708111478	122.92961009648315	9.113186813186813	176.1010989010989	176.13186813186812
413375420	1441070390	31.296373615773607	122.92961262231232	9.114285714285714	176.14285714285714	176.14285714285714
413375420	1441070391	31.296330281716696	122.92961506779771	9.115384615384615	176.18461538461537	176.15384615384616
413375420	1441070392	31.29628707593689	122.92961743436706	9.116483516483516	176.22637362637363	176.16483516483515
413375420	1441070393	31.29624399542697	122.92961972344811	9.117582417582417	176.26813186813186	176.17582417582418
413375420	1441070394	31.29620103717977	122.92962193646865	9.118681318681318	176.3098901098901	176.1868131868132
413375420	1441070395	31.29615819818807	122.92962407485645	9.11978021978022	176.35164835164835	176.1978021978022
413375420	1441070396	31.2961154754447	122.92962614003928	9.12087912087912	176.3934065934066	176.2087912087912
413375420	1441070397	31.29607286594247	122.92962813344487	9.121978021978022	176.43516483516484	176.21978021978023
413375420	1441070398	31.29603036667416	122.92963005650098	9.123076923076923	176.47692307692307	176.23076923076923
413375420	1441070399	31.295987974632602	122.92963191063538	9.124175824175824	176.5186813186813	176.24175824175825
413375420	1441070400	31.29594568681059	122.92963369727579	9.125274725274725	176.56043956043956	176.25274725274727
413375420	1441070401	31.295903500200925	122.92963541784997	9.126373626373626	176.6021978021978	176.26373626373626
413375420	1441070402	31.295861411796427	122.92963707378564	9.127472527472527	176.64395604395605	176.27472527472528
413375420	1441070403	31.2958194185899	122.92963866651058	9.128571428571428	176.68571428571428	176.28571428571428
413375420	1441070404	31.29577751757413	122.92964019745246	9.12967032967033	176.72747252747254	176.2967032967033
413375420	1441070405	31.295735705741947	122.92964166803907	9.13076923076923	176.76923076923077	176.30769230769232
413375420	1441070406	31.29569398008615	122.92964307969811	9.131868131868131	176.810989010989	176.3186813186813
413375420	1441070407	31.295652337599527	122.9296444338573	9.132967032967032	176.85274725274724	176.32967032967034
413375420	1441070408	31.2956107752749	122.92964573194439	9.134065934065934	176.8945054945055	176.34065934065936
413375420	1441070409	31.295569290105064	122.92964697538707	9.135164835164835	176.93626373626375	176.35164835164835
413375420	1441070410	31.295527879082826	122.92964816561307	9.136263736263736	176.97802197802199	176.36263736263737
413375420	1441070411	31.295486539200986	122.92964930405012	9.137362637362637	177.01978021978022	176.3736263736264
413375420	1441070412	31.295445267452344	122.92965039212585	9.138461538461538	177.06153846153848	176.3846153846154
413375420	1441070413	31.295404060829725	122.92965143126806	9.139560439560439	177.1032967032967	176.3956043956044
413375420	1441070414	31.295362916325914	122.92965242290443	9.14065934065934	177.14505494505494	176.40659340659343
413375420	1441070415	31.295321830933712	122.92965336846264	9.141758241758241	177.18681318681317	176.41758241758242
413375420	1441070416	31.29528080164592	122.92965426937037	9.142857142857142	177.22857142857143	176.42857142857144
413375420	1441070417	31.295239825455365	122.9296551270554	9.143956043956043	177.2703296703297	176.43956043956044
413375420	1441070418	31.295198899354826	122.92965594294533	9.145054945054945	177.31208791208792	176.45054945054946
413375420	1441070419	31.295158020337084	122.92965671846791	9.146153846153846	177.35384615384615	176.46153846153848
413375420	1441070420	31.295117185395	122.92965745505079	9.147252747252747	177.39560439560438	176.47252747252747
413375420	1441070421	31.295076391521327	122.92965815412167	9.148351648351648	177.43736263736264	176.4835164835165
413375420	1441070422	31.295035635708892	122.92965881710825	9.149450549450549	177.47912087912087	176.49450549450552
413375420	1441070423	31.294994914950486	122.92965944543819	9.15054945054945	177.52087912087913	176.50549450549448
413375420	1441070424	31.294954226238914	122.92966004053916	9.151648351648351	177.56263736263736	176.5164835164835
413375420	1441070425	31.29491356656696	122.92966060383885	9.152747252747252	177.60439560439562	176.52747252747253
413375420	1441070426	31.294872932927458	122.92966113676493	9.153846153846153	177.64615384615385	176.53846153846152
413375420	1441070427	31.294832322313184	122.9296616407451	9.154945054945054	177.68791208791208	176.54945054945054
413375420	1441070428	31.294791731716955	122.92966211720695	9.156043956043955	177.7296703296703	176.56043956043956
413375420	1441070429	31.294751158131564	122.9296625675782	9.157142857142857	177.77142857142857	176.57142857142856
413375420	1441070430	31.294710598549813	122.92966299328651	9.158241758241758	177.81318681318683	176.58241758241758
413375420	1441070431	31.294670049964477	122.92966339575952	9.159340659340659	177.85494505494506	176.5934065934066
413375420	1441070432	31.294629509368406	122.9296637764249	9.16043956043956	177.8967032967033	176.6043956043956
413375420	1441070433	31.294588973754372	122.9296641367103	9.161538461538461	177.93846153846155	176.6153846153846
413375420	1441070434	31.29454844011517	122.92966447804335	9.162637362637362	177.98021978021978	176.6263736263736
413375420	1441070435	31.294507905443606	122.92966480185176	9.163736263736263	178.02197802197801	176.63736263736263
413375420	1441070436	31.294467366732487	122.92966510956312	9.164835164835164	178.06373626373625	176.64835164835165
413375420	1441070437	31.29442682097461	122.92966540260508	9.165934065934065	178.10549450549453	176.65934065934064
413375420	1441070438	31.294386265162775	122.9296656824053	9.167032967032966	178.14725274725276	176.67032967032966
413375420	1441070439	31.294345696289778	122.9296659503914	9.168131868131868	178.189010989011	176.6813186813187
413375420	1441070440	31.29430511134842	122.92966620799106	9.169230769230769	178.23076923076923	176.69230769230768
413375420	1441070441	31.294264507331494	122.92966645663186	9.17032967032967	178.27252747252749	176.7032967032967
413375420	1441070442	31.294223881231815	122.92966669774145	9.17142857142857	178.31428571428572	176.71428571428572
413375420	1441070443	31.29418323004218	122.92966693274747	9.172527472527472	178.35604395604395	176.72527472527472
413375420	1441070444	31.294142550755375	122.92966716307757	9.173626373626373	178.3978021978022	176.73626373626374
413375420	1441070445	31.2941018403642	122.9296673901593	9.174725274725274	178.43956043956047	176.74725274725276
413375420	1441070446	31.294061095861476	122.92966761542036	9.175824175824175	178.4813186813187	176.75824175824175
413375420	1441070447	31.294020314239983	122.92966784028832	9.176923076923076	178.52307692307693	176.76923076923077
413375420	1441070448	31.29397949249253	122.9296680661908	9.178021978021977	178.56483516483516	176.78021978021977
413375420	1441070449	31.293938627611894	122.92966829455544	9.179120879120878	178.60659340659342	176.7912087912088
413375420	1441070450	31.293897716590894	122.92966852680985	9.18021978021978	178.64835164835165	176.8021978021978
413375420	1441070451	31.29385675642232	122.9296687643816	9.18131868131868	178.6901098901099	176.8131868131868
413375420	1441070452	31.293815744098996	122.92966900869835	9.182417582417582	178.73186813186814	176.82417582417582
413375420	1441070453	31.293774676613673	122.92966926118768	9.183516483516483	178.7736263736264	176.83516483516485
413375420	1441070454	31.293733550959196	122.9296695232772	9.184615384615384	178.81538461538463	176.84615384615384
413375420	1441070455	31.29369236412834	122.92966979639448	9.185714285714285	178.85714285714286	176.85714285714286
413375420	1441070456	31.29365111311391	122.92967008196712	9.186813186813186	178.8989010989011	176.86813186813188
413375420	1441070457	31.293609794908686	122.92967038142275	9.187912087912087	178.94065934065935	176.87912087912088
413375420	1441070458	31.293568406505496	122.92967069618895	9.189010989010988	178.9824175824176	176.8901098901099
413375420	1441070459	31.293526944897103	122.9296710276933	9.19010989010989	179.02417582417584	176.9010989010989
413375420	1441070460	31.293485407076346	122.92967137736338	9.19120879120879	179.06593406593407	176.9120879120879
413375420	1441070461	31.29344379003598	122.92967174662677	9.192307692307692	179.1076923076923	176.92307692307693
413375420	1441070462	31.293402090768843	122.92967213691108	9.193406593406593	179.14945054945056	176.93406593406593
413375420	1441070463	31.293360306267687	122.92967254964385	9.194505494505494	179.1912087912088	176.94505494505495
413375420	1441070464	31.293318433525364	122.9296729862527	9.195604395604395	179.23296703296703	176.95604395604397
413375420	1441070465	31.293276469534636	122.92967344816516	9.196703296703296	179.27472527472528	176.96703296703296
413375420	1441070466	31.29323441128829	122.92967393680881	9.197802197802197	179.31648351648354	176.97802197802199
413375420	1441070467	31.293192255779157	122.92967445361124	9.198901098901098	179.35824175824177	176.989010989011
413375420	1441070468	31.293150000000008	122.929675	9.2	179.4	177.0
413375420	1441070469	31.293107644882742	122.92967557621608	9.2	179.425	176.87500000000003
413375420	1441070470	31.29306520711566	122.92967617775413	9.2	179.45000000000002	176.75
413375420	1441070471	31.293022707326124	122.92967679892234	9.2	179.475	176.625
413375420	1441070472	31.292980166141504	122.92967743402878	9.2	179.5	176.5
413375420	1441070473	31.292937604189195	122.92967807738161	9.2	179.525	176.375
413375420	1441070474	31.292895042096596	122.92967872328899	9.2	179.55	176.25
413375420	1441070475	31.29285250049106	122.92967936605906	9.2	179.575	176.125
413375420	1441070476	31.29281	122.92968000000002	9.2	179.6	176.0
413375420	1441070477	31.292767557267727	122.92968062047738	9.2	179.59666666666666	175.98333333333332
413375420	1441070478	31.29272517300643	122.92968122708605	9.2	179.59333333333333	175.96666666666667
413375420	1441070479	31.292682843945197	122.92968182047828	9.2	179.59	175.95
413375420	1441070480	31.29264056681317	122.92968240130627	9.2	179.58666666666667	175.9333333333333
413375420	1441070481	31.292598338339435	122.92968297022226	9.2	179.58333333333331	175.91666666666666
413375420	1441070482	31.292556155253166	122.9296835278785	9.2	179.58	175.9
413375420	1441070483	31.292514014283405	122.92968407492721	9.2	179.57666666666668	175.88333333333333
413375420	1441070484	31.29247191215933	122.92968461202064	9.2	179.57333333333332	175.86666666666665
413375420	1441070485	31.292429845610027	122.92968513981101	9.2	179.57	175.85
413375420	1441070486	31.29238781136463	122.92968565895053	9.2	179.56666666666666	175.83333333333334
413375420	1441070487	31.292345806152216	122.92968617009147	9.2	179.56333333333333	175.81666666666666
413375420	1441070488	31.29230382670195	122.92968667388602	9.2	179.56	175.8
413375420	1441070489	31.292261869742926	122.92968717098641	9.2	179.55666666666667	175.78333333333333
413375420	1441070490	31.292219932004258	122.92968766204487	9.2	179.5533333333333	175.76666666666665
413375420	1441070491	31.292178010215064	122.9296881477136	9.2	179.55	175.75
413375420	1441070492	31.292136101104465	122.92968862864488	9.2	179.54666666666668	175.73333333333335
413375420	1441070493	31.292094201401568	122.92968910549087	9.2	179.54333333333332	175.71666666666667
413375420	1441070494	31.292052307835483	122.9296895789038	9.2	179.54	175.7
413375420	1441070495	31.292010417135334	122.92969004953592	9.2	179.5366666666667	175.68333333333334
413375420	1441070496	31.291968526030256	122.92969051803942	9.2	179.53333333333333	175.66666666666666
413375420	1441070497	31.291926631249332	122.9296909850665	9.2	179.53	175.64999999999998
413375420	1441070498	31.291884729521698	122.9296914512694	9.2	179.52666666666667	175.63333333333335
413375420	1441070499	31.29184281757645	122.92969191730033	9.2	179.52333333333334	175.61666666666667
413375420	1441070500	31.291800892142714	122.9296923838115	9.2	179.52	175.6
413375420	1441070501	31.291758949949603	122.92969285145509	9.2	179.51666666666668	175.58333333333334
413375420	1441070502	31.291716987726247	122.92969332088336	9.2	179.51333333333332	175.56666666666666
413375420	1441070503	31.291675002201746	122.92969379274847	9.2	179.51	175.54999999999998
413375420	1441070504	31.2916329901052	122.92969426770266	9.2	179.5066666666667	175.53333333333333
413375420	1441070505	31.291590948165748	122.92969474639811	9.2	179.50333333333333	175.51666666666668
413375420	1441070506	31.29154887311249	122.92969522948705	9.2	179.5	175.5
413375420	1441070507	31.29150676167456	122.92969571762168	9.2	179.49666666666667	175.48333333333332
413375420	1441070508	31.29146461058103	122.92969621145417	9.2	179.49333333333334	175.46666666666667
413375420	1441070509	31.29142241656107	122.92969671163675	9.2	179.49	175.45
413375420	1441070510	31.291380176343747	122.92969721882162	9.2	179.48666666666668	175.43333333333334
413375420	1441070511	31.29133788665819	122.92969773366094	9.2	179.48333333333332	175.41666666666669
413375420	1441070512	31.291295544233527	122.92969825680696	9.2	179.48000000000002	175.4
413375420	1441070513	31.29125314579886	122.92969878891182	9.2	179.4766666666667	175.38333333333333
413375420	1441070514	31.291210688083286	122.92969933062776	9.2	179.47333333333333	175.36666666666665
413375420	1441070515	31.29116816781595	122.92969988260694	9.2	179.47	175.35000000000002
413375420	1441070516	31.291125581725954	122.9297004455016	9.2	179.46666666666667	175.33333333333334
413375420	1441070517	31.2910829265424	122.92970101996386	9.2	179.46333333333334	175.31666666666666
413375420	1441070518	31.291040198994416	122.92970160664595	9.2	179.46	175.3
413375420	1441070519	31.290997395811104	122.92970220620005	9.2	179.45666666666668	175.28333333333333
413375420	1441070520	31.290954513721577	122.92970281927835	9.2	179.45333333333332	175.26666666666665
413375420	1441070521	31.29091154945494	122.92970344653301	9.2	179.45000000000002	175.25000000000003
413375420	1441070522	31.290868499740338	122.92970408861625	9.2	179.4466666666667	175.23333333333335
413375420	1441070523	31.290825361306858	122.92970474618025	9.2	179.44333333333333	175.21666666666667
413375420	1441070524	31.2907821308836	122.92970541987715	9.2	179.44	175.2
413375420	1441070525	31.290738805199712	122.92970611035916	9.2	179.4366666666667	175.18333333333334
413375420	1441070526	31.29069538098427	122.92970681827848	9.2	179.43333333333334	175.16666666666666
413375420	1441070527	31.290651854966416	122.92970754428723	9.2	179.43	175.15
413375420	1441070528	31.290608223875243	122.92970828903762	9.2	179.42666666666668	175.13333333333335
413375420	1441070529	31.290564484439866	122.92970905318181	9.2	179.42333333333335	175.11666666666667
413375420	1441070530	31.290520633389413	122.92970983737199	9.2	179.42000000000002	175.1
413375420	1441070531	31.29047666745298	122.9297106422603	9.2	179.41666666666669	175.08333333333334
413375420	1441070532	31.29043258335966	122.92971146849895	9.2	179.41333333333333	175.06666666666666
413375420	1441070533	31.2903883778386	122.92971231674007	9.2	179.41	175.05
413375420	1441070534	31.290344047618895	122.92971318763585	9.2	179.4066666666667	175.03333333333333
413375420	1441070535	31.290299589429655	122.92971408183844	9.2	179.40333333333334	175.01666666666668
413375420	1441070536	31.290255	122.929715	9.2	179.4	175.0
413375420	1441070537	31.290210279566995	122.92971594245192	9.2	179.3809523809524	175.0
413375420	1441070538	31.290165442399612	122.92971690824233	9.2	179.36190476190478	175.0
413375420	1441070539	31.290120506274757	122.92971789609862	9.2	179.34285714285716	175.0
413375420	1441070540	31.29007548896937	122.92971890474819	9.2	179.32380952380953	175.0
413375420	1441070541	31.290030408260385	122.92971993291836	9.2	179.30476190476193	175.0
413375420	1441070542	31.289985281924707	122.92972097933655	9.2	179.2857142857143	175.0
413375420	1441070543	31.289940127739293	122.92972204273015	9.2	179.26666666666668	175.0
413375420	1441070544	31.28989496348103	122.9297231218265	9.2	179.24761904761905	175.0
413375420	1441070545	31.28984980692688	122.92972421535306	9.2	179.22857142857146	175.0
413375420	1441070546	31.28980467585377	122.92972532203719	9.2	179.20952380952383	175.0
413375420	1441070547	31.289759588038617	122.92972644060626	9.2	179.1904761904762	175.0
413375420	1441070548	31.289714561258364	122.9297275697877	9.2	179.17142857142858	175.0
413375420	1441070549	31.289669613289938	122.92972870830893	9.2	179.15238095238095	175.0
413375420	1441070550	31.289624761910254	122.92972985489733	9.2	179.13333333333335	175.0
413375420	1441070551	31.28958002489625	122.9297310082803	9.2	179.11428571428573	175.0
413375420	1441070552	31.289535420024883	122.92973216718529	9.2	179.0952380952381	175.0
413375420	1441070553	31.289490965073067	122.92973333033969	9.2	179.07619047619048	175.0
413375420	1441070554	31.289446677817732	122.92973449647096	9.2	179.05714285714288	175.0
413375420	1441070555	31.28940257603582	122.92973566430646	9.2	179.03809523809522	175.0
413375420	1441070556	31.289358677504264	122.92973683257365	9.2	179.01904761904763	175.0
413375420	1441070557	31.289315000000002	122.929738	9.2	179.0	175.0
413375420	1441070558	31.28927155661338	122.92973916558714	9.2	178.98387096774195	175.0
413375420	1441070559	31.289228341688442	122.92974032943371	9.2	178.9677419354839	175.0
413375420	1441070560	31.289185344882668	122.92974149191267	9.2	178.95161290322582	175.0
413375420	1441070561	31.28914255585353	122.92974265339689	9.2	178.93548387096774	175.0
413375420	1441070562	31.289099964258458	122.92974381425924	9.2	178.9193548387097	175.0
413375420	1441070563	31.28905755975496	122.92974497487268	9.2	178.90322580645162	175.0
413375420	1441070564	31.289015332000467	122.92974613561005	9.2	178.88709677419357	175.0
413375420	1441070565	31.28897327065246	122.92974729684425	9.2	178.8709677419355	175.0
413375420	1441070566	31.288931365368384	122.92974845894823	9.2	178.85483870967744	175.0
413375420	1441070567	31.28888960580573	122.92974962229479	9.2	178.83870967741936	175.0
413375420	1441070568	31.28884798162194	122.92975078725692	9.2	178.82258064516128	175.0
413375420	1441070569	31.288806482474495	122.92975195420745	9.2	178.80645161290323	175.0
413375420	1441070570	31.28876509802083	122.92975312351923	9.2	178.79032258064515	175.0
413375420	1441070571	31.288723817918434	122.92975429556523	9.2	178.7741935483871	175.0
413375420	1441070572	31.288682631824763	122.92975547071833	9.2	178.75806451612905	175.0
413375420	1441070573	31.28864152939727	122.92975664935138	9.2	178.74193548387095	175.0
413375420	1441070574	31.288600500293427	122.92975783183725	9.2	178.7258064516129	175.0
413375420	1441070575	31.288559534170687	122.92975901854884	9.2	178.70967741935485	175.0
413375420	1441070576	31.288518620686517	122.92976020985905	9.2	178.69354838709677	175.0
413375420	1441070577	31.288477749498362	122.92976140614074	9.2	178.67741935483872	175.0
413375420	1441070578	31.288436910263705	122.92976260776682	9.2	178.66129032258064	175.0
413375420	1441070579	31.288396092639996	122.9297638151101	9.2	178.64516129032256	175.0
413375420	1441070580	31.28835528628468	122.92976502854351	9.2	178.6290322580645	175.0
413375420	1441070581	31.288314480855252	122.92976624843995	9.2	178.61290322580643	175.0
413375420	1441070582	31.288273666009133	122.92976747517223	9.2	178.59677419354838	175.0
413375420	1441070583	31.288232831403807	122.92976870911325	9.2	178.58064516129033	175.0
413375420	1441070584	31.288191966696726	122.9297699506359	9.2	178.56451612903226	175.0
413375420	1441070585	31.288151061545346	122.92977120011302	9.2	178.54838709677418	175.0
413375420	1441070586	31.288110105607128	122.92977245791751	9.2	178.5322580645161	175.0
413375420	1441070587	31.288069088539515	122.92977372442222	9.2	178.51612903225805	175.0
413375420	1441070588	31.28802799999999	122.929775	9.2	178.5	175.0
413375420	1441070589	31.287986831578788	122.92977628492127	9.20125	178.495	175.01250000000002
413375420	1441070590	31.2879455825973	122.92977757904656	9.202499999999999	178.48999999999998	175.025
413375420	1441070591	31.287904254309723	122.92977888213389	9.20375	178.48499999999999	175.03750000000002
413375420	1441070592	31.28786284797025	122.9297801939413	9.205	178.48	175.05
413375420	1441070593	31.28782136483306	122.92978151422685	9.206249999999999	178.475	175.0625
413375420	1441070594	31.28777980615235	122.92978284274857	9.2075	178.47	175.075
413375420	1441070595	31.287738173182298	122.9297841792645	9.20875	178.465	175.0875
413375420	1441070596	31.287696467177096	122.92978552353271	9.209999999999999	178.45999999999998	175.1
413375420	1441070597	31.28765468939093	122.92978687531122	9.21125	178.45499999999998	175.1125
413375420	1441070598	31.287612841078	122.92978823435811	9.212499999999999	178.45	175.125
413375420	1441070599	31.287570923492485	122.92978960043142	9.21375	178.445	175.13750000000002
413375420	1441070600	31.28752893788857	122.92979097328917	9.215	178.44	175.15
413375420	1441070601	31.28748688552047	122.92979235268945	9.216249999999999	178.435	175.1625
413375420	1441070602	31.28744476764233	122.92979373839027	9.2175	178.43	175.17499999999998
413375420	1441070603	31.287402585508374	122.92979513014969	9.21875	178.42499999999998	175.1875
413375420	1441070604	31.287360340372786	122.9297965277258	9.219999999999999	178.42	175.2
413375420	1441070605	31.287318033489733	122.92979793087657	9.22125	178.415	175.2125
413375420	1441070606	31.287275666113423	122.92979933936013	9.2225	178.41	175.225
413375420	1441070607	31.28723323949804	122.9298007529345	9.223749999999999	178.405	175.2375
413375420	1441070608	31.28719075489777	122.92980217135772	9.225	178.4	175.25
413375420	1441070609	31.28714821356682	122.92980359438786	9.22625	178.395	175.2625
413375420	1441070610	31.28710561675936	122.92980502178294	9.2275	178.39	175.275
413375420	1441070611	31.287062965729582	122.92980645330108	9.22875	178.385	175.2875
413375420	1441070612	31.28702026173168	122.92980788870027	9.23	178.38	175.3
413375420	1441070613	31.286977506019838	122.9298093277386	9.23125	178.375	175.3125
413375420	1441070614	31.286934699848242	122.92981077017411	9.2325	178.37	175.32500000000002
413375420	1441070615	31.2868918444711	122.92981221576487	9.23375	178.365	175.3375
413375420	1441070616	31.286848941142573	122.9298136642689	9.235	178.36	175.35000000000002
413375420	1441070617	31.286805991116868	122.92981511544431	9.23625	178.355	175.36249999999998
413375420	1441070618	31.286762995648186	122.92981656904912	9.2375	178.35	175.375
413375420	1441070619	31.28671995599069	122.92981802484138	9.23875	178.345	175.3875
413375420	1441070620	31.28667687339859	122.92981948257919	9.24	178.34	175.4
413375420	1441070621	31.286633749126057	122.92982094202057	9.241249999999999	178.335	175.4125
413375420	1441070622	31.286590584427294	122.92982240292358	9.2425	178.33	175.425
413375420	1441070623	31.28654738055651	122.92982386504632	9.24375	178.325	175.4375
413375420	1441070624	31.286504138767857	122.92982532814679	9.245	178.32	175.45
413375420	1441070625	31.286460860315543	122.92982679198312	9.24625	178.315	175.46249999999998
413375420	1441070626	31.286417546453745	122.92982825631331	9.2475	178.31	175.475
413375420	1441070627	31.286374198436672	122.92982972089544	9.24875	178.305	175.48749999999998
413375420	1441070628	31.286330817518483	122.92983118548759	9.25	178.3	175.5
413375420	1441070629	31.28628740495343	122.92983264984781	9.25125	178.295	175.51250000000002
413375420	1441070630	31.286243961995638	122.92983411373419	9.2525	178.29	175.525
413375420	1441070631	31.28620048989932	122.92983557690472	9.25375	178.28499999999997	175.53750000000002
413375420	1441070632	31.286156989918673	122.92983703911754	9.255	178.27999999999997	175.54999999999998
413375420	1441070633	31.286113463307895	122.92983850013069	9.25625	178.27499999999998	175.5625
413375420	1441070634	31.286069911321142	122.9298399597022	9.2575	178.26999999999998	175.575
413375420	1441070635	31.286026335212632	122.92984141759021	9.258750000000001	178.265	175.5875
413375420	1441070636	31.285982736236562	122.92984287355273	9.26	178.26	175.6
413375420	1441070637	31.285939115647093	122.92984432734784	9.26125	178.25499999999997	175.6125
413375420	1441070638	31.285895474698425	122.92984577873361	9.2625	178.24999999999997	175.625
413375420	1441070639	31.285851814644765	122.92984722746813	9.26375	178.24499999999998	175.63750000000002
413375420	1441070640	31.285808136740304	122.92984867330941	9.265	178.23999999999998	175.64999999999998
413375420	1441070641	31.285764442239202	122.92985011601557	9.26625	178.23499999999999	175.6625
413375420	1441070642	31.28572073239568	122.92985155534465	9.2675	178.23	175.67499999999998
413375420	1441070643	31.285677008463914	122.92985299105477	9.26875	178.225	175.6875
413375420	1441070644	31.28563327169811	122.92985442290394	9.27	178.21999999999997	175.7
413375420	1441070645	31.28558952335244	122.92985585065027	9.27125	178.21499999999997	175.7125
413375420	1441070646	31.2855457646811	122.92985727405181	9.2725	178.20999999999998	175.725
413375420	1441070647	31.285501996938272	122.92985869286662	9.27375	178.20499999999998	175.7375
413375420	1441070648	31.285458221378164	122.92986010685284	9.275	178.2	175.75
413375420	1441070649	31.28541443925496	122.92986151576847	9.276250000000001	178.195	175.7625
413375420	1441070650	31.28537065182286	122.92986291937162	9.2775	178.19	175.775
413375420	1441070651	31.28532686033603	122.92986431742034	9.27875	178.18499999999997	175.7875
413375420	1441070652	31.285283066048702	122.92986570967273	9.280000000000001	178.17999999999998	175.8
413375420	1441070653	31.28523927021502	122.92986709588685	9.28125	178.17499999999998	175.8125
413375420	1441070654	31.285195474089203	122.9298684758208	9.2825	178.17	175.82500000000002
413375420	1441070655	31.28515167892543	122.92986984923263	9.283750000000001	178.165	175.83749999999998
413375420	1441070656	31.285107885977894	122.92987121588041	9.285	178.16	175.85
413375420	1441070657	31.285064096500808	122.92987257552225	9.28625	178.15499999999997	175.86249999999998
413375420	1441070658	31.28502031174833	122.9298739279162	9.287500000000001	178.14999999999998	175.875
413375420	1441070659	31.284976532974678	122.92987527282037	9.28875	178.14499999999998	175.8875
413375420	1441070660	31.284932761434014	122.92987660999282	9.290000000000001	178.14	175.9
413375420	1441070661	31.28488899838056	122.9298779391916	9.29125	178.135	175.9125
413375420	1441070662	31.284845245068492	122.92987926017483	9.2925	178.13	175.925
413375420	1441070663	31.28480150275201	122.9298805727006	9.293750000000001	178.125	175.93749999999997
413375420	1441070664	31.28475777268531	122.92988187652692	9.295	178.11999999999998	175.95
413375420	1441070665	31.28471405612255	122.92988317141199	9.29625	178.11499999999998	175.96249999999998
413375420	1441070666	31.284670354317957	122.92988445711379	9.297500000000001	178.10999999999999	175.975
413375420	1441070667	31.28462666852571	122.92988573339044	9.29875	178.105	175.98749999999998
413375420	1441070668	31.284582999999987	122.929887	9.3	178.1	176.0
413375420	1441070669	31.284539349745124	122.92988825676592	9.3	178.10677966101696	175.9915254237288
413375420	1441070670	31.28449571776587	122.929889503773	9.3	178.1135593220339	175.9830508474576
413375420	1441070671	31.284452103817106	122.9298907411713	9.3	178.12033898305083	175.97457627118644
413375420	1441070672	31.28440850765371	122.92989196911101	9.3	178.1271186440678	175.96610169491524
413375420	1441070673	31.28436492903057	122.92989318774218	9.3	178.13389830508473	175.95762711864407
413375420	1441070674	31.284321367702546	122.929894397215	9.3	178.1406779661017	175.94915254237287
413375420	1441070675	31.284277823424556	122.9298955976795	9.3	178.14745762711863	175.94067796610167
413375420	1441070676	31.28423429595144	122.92989678928588	9.3	178.1542372881356	175.9322033898305
413375420	1441070677	31.284190785038103	122.92989797218421	9.3	178.16101694915253	175.9237288135593
413375420	1441070678	31.284147290439417	122.92989914652463	9.3	178.1677966101695	175.91525423728814
413375420	1441070679	31.284103811910267	122.92990031245726	9.3	178.17457627118642	175.90677966101694
413375420	1441070680	31.284060349205525	122.9299014701322	9.3	178.1813559322034	175.89830508474577
413375420	1441070681	31.284016902080072	122.92990261969953	9.3	178.18813559322032	175.88983050847457
413375420	1441070682	31.28397347028881	122.92990376130946	9.3	178.1949152542373	175.8813559322034
413375420	1441070683	31.28393005358659	122.92990489511205	9.3	178.20169491525425	175.8728813559322
413375420	1441070684	31.283886651728285	122.9299060212574	9.3	178.20847457627116	175.864406779661
413375420	1441070685	31.28384326446883	122.92990713989566	9.3	178.21525423728812	175.85593220338984
413375420	1441070686	31.283799891563042	122.92990825117693	9.3	178.22203389830509	175.84745762711864
413375420	1441070687	31.28375653276584	122.92990935525133	9.3	178.22881355932205	175.83898305084745
413375420	1441070688	31.28371318783209	122.92991045226896	9.3	178.23559322033896	175.83050847457628
413375420	1441070689	31.283669856516674	122.92991154237995	9.3	178.24237288135592	175.82203389830508
413375420	1441070690	31.283626538574463	122.92991262573442	9.3	178.24915254237288	175.81355932203388
413375420	1441070691	31.28358323376035	122.92991370248245	9.3	178.25593220338982	175.8050847457627
413375420	1441070692	31.283539941829222	122.92991477277418	9.3	178.26271186440678	175.79661016949152
413375420	1441070693	31.28349666253594	122.92991583675972	9.3	178.26949152542372	175.78813559322032
413375420	1441070694	31.283453395635394	122.92991689458921	9.3	178.27627118644068	175.77966101694915
413375420	1441070695	31.28341014088246	122.92991794641271	9.3	178.28305084745762	175.77118644067795
413375420	1441070696	31.283366898032035	122.92991899238035	9.3	178.28983050847458	175.76271186440675
413375420	1441070697	31.283323666838953	122.92992003264226	9.3	178.29661016949152	175.75423728813558
413375420	1441070698	31.283280447058143	122.92992106734853	9.3	178.30338983050848	175.74576271186442
413375420	1441070699	31.283237238444475	122.92992209664928	9.3	178.31016949152541	175.73728813559322
413375420	1441070700	31.283194040752814	122.92992312069464	9.3	178.31694915254238	175.72881355932205
413375420	1441070701	31.283150853738043	122.92992413963469	9.3	178.3237288135593	175.72033898305085
413375420	1441070702	31.283107677155055	122.92992515361956	9.3	178.33050847457628	175.71186440677965
413375420	1441070703	31.28306451075871	122.92992616279933	9.3	178.3372881355932	175.70338983050848
413375420	1441070704	31.283021354303898	122.92992716732418	9.3	178.34406779661018	175.6949152542373
413375420	1441070705	31.282978207545508	122.92992816734413	9.3	178.35084745762714	175.6864406779661
413375420	1441070706	31.282935070238405	122.92992916300935	9.3	178.35762711864405	175.67796610169492
413375420	1441070707	31.28289194213748	122.92993015446994	9.3	178.364406779661	175.66949152542372
413375420	1441070708	31.282848822997604	122.92993114187598	9.3	178.37118644067797	175.66101694915253
413375420	1441070709	31.28280571257367	122.92993212537762	9.3	178.37796610169494	175.65254237288136
413375420	1441070710	31.28276261062054	122.92993310512492	9.3	178.38474576271184	175.64406779661016
413375420	1441070711	31.282719516893113	122.92993408126804	9.3	178.3915254237288	175.635593220339
413375420	1441070712	31.28267643114624	122.92993505395705	9.3	178.39830508474577	175.6271186440678
413375420	1441070713	31.282633353134834	122.92993602334205	9.3	178.4050847457627	175.6186440677966
413375420	1441070714	31.282590282613754	122.92993698957319	9.3	178.41186440677964	175.61016949152543
413375420	1441070715	31.28254721933788	122.92993795280057	9.3	178.4186440677966	175.60169491525423
413375420	1441070716	31.282504163062107	122.92993891317424	9.3	178.42542372881357	175.59322033898303
413375420	1441070717	31.28246111354131	122.92993987084436	9.3	178.4322033898305	175.58474576271186
413375420	1441070718	31.282418070530348	122.92994082596103	9.3	178.43898305084747	175.5762711864407
413375420	1441070719	31.282375033784128	122.92994177867435	9.3	178.4457627118644	175.5677966101695
413375420	1441070720	31.28233200305751	122.92994272913441	9.3	178.45254237288137	175.55932203389833
413375420	1441070721	31.282288978105385	122.92994367749134	9.3	178.4593220338983	175.55084745762713
413375420	1441070722	31.282245958682623	122.92994462389521	9.3	178.46610169491527	175.54237288135593
413375420	1441070723	31.282202944544117	122.92994556849617	9.3	178.4728813559322	175.53389830508476
413375420	1441070724	31.28215993544475	122.92994651144429	9.3	178.47966101694914	175.52542372881356
413375420	1441070725	31.282116931139377	122.92994745288966	9.3	178.4864406779661	175.51694915254237
413375420	1441070726	31.282073931382907	122.92994839298245	9.3	178.49322033898306	175.5084745762712
413375420	1441070727	31.28203093593019	122.9299493318727	9.3	178.5	175.5
413375420	1441070728	31.281987944536127	122.92995026971055	9.3	178.50677966101694	175.4915254237288
413375420	1441070729	31.281944956955588	122.92995120664608	9.3	178.5135593220339	175.48305084745763
413375420	1441070730	31.28190197294345	122.92995214282939	9.3	178.52033898305086	175.47457627118644
413375420	1441070731	31.281858992254616	122.9299530784106	9.3	178.5271186440678	175.46610169491524
413375420	1441070732	31.28181601464393	122.92995401353981	9.3	178.53389830508473	175.45762711864407
413375420	1441070733	31.281773039866287	122.9299549483671	9.3	178.5406779661017	175.44915254237287
413375420	1441070734	31.281730067676584	122.9299558830426	9.3	178.54745762711866	175.44067796610167
413375420	1441070735	31.281687097829675	122.92995681771637	9.3	178.5542372881356	175.4322033898305
413375420	1441070736	31.281644130080462	122.92995775253857	9.3	178.56101694915253	175.4237288135593
413375420	1441070737	31.281601164183805	122.92995868765925	9.3	178.5677966101695	175.41525423728814
413375420	1441070738	31.28155819989459	122.92995962322854	9.3	178.57457627118646	175.40677966101697
413375420	1441070739	31.281515236967678	122.92996055939652	9.3	178.5813559322034	175.39830508474577
413375420	1441070740	31.281472275158	122.92996149631333	9.3	178.58813559322036	175.38983050847457
413375420	1441070741	31.281429314220382	122.92996243412901	9.3	178.5949152542373	175.3813559322034
413375420	1441070742	31.28138635390974	122.9299633729937	9.3	178.60169491525426	175.3728813559322
413375420	1441070743	31.281343393980926	122.92996431305747	9.3	178.6084745762712	175.364406779661
413375420	1441070744	31.281300434188843	122.92996525447043	9.3	178.61525423728816	175.35593220338984
413375420	1441070745	31.28125747428834	122.92996619738268	9.3	178.6220338983051	175.34745762711864
413375420	1441070746	31.281214514034332	122.92996714194435	9.3	178.62881355932203	175.33898305084745
413375420	1441070747	31.281171553181668	122.92996808830549	9.3	178.635593220339	175.33050847457628
413375420	1441070748	31.281128591485242	122.92996903661621	9.3	178.64237288135595	175.32203389830508
413375420	1441070749	31.281085628699955	122.92996998702664	9.3	178.6491525423729	175.3135593220339
413375420	1441070750	31.281042664580646	122.92997093968681	9.3	178.65593220338982	175.3050847457627
413375420	1441070751	31.280999698882212	122.92997189474687	9.3	178.6627118644068	175.29661016949152
413375420	1441070752	31.280956731359538	122.92997285235693	9.3	178.66949152542375	175.28813559322035
413375420	1441070753	31.280913761767493	122.92997381266701	9.3	178.6762711864407	175.27966101694915
413375420	1441070754	31.280870789860966	122.92997477582729	9.3	178.68305084745762	175.27118644067795
413375420	1441070755	31.280827815394822	122.92997574198783	9.3	178.68983050847459	175.26271186440678
413375420	1441070756	31.280784838123953	122.9299767112987	9.3	178.69661016949155	175.25423728813558
413375420	1441070757	31.28074185780323	122.92997768391004	9.3	178.70338983050848	175.24576271186442
413375420	1441070758	31.280698874187546	122.92997865997192	9.3	178.71016949152542	175.23728813559325
413375420	1441070759	31.280655887031774	122.92997963963444	9.3	178.71694915254238	175.22881355932205
413375420	1441070760	31.28061289609079	122.92998062304767	9.3	178.72372881355935	175.22033898305085
413375420	1441070761	31.28056990111947	122.92998161036174	9.3	178.73050847457628	175.21186440677968
413375420	1441070762	31.28052690187269	122.92998260172673	9.3	178.73728813559322	175.20338983050848
413375420	1441070763	31.280483898105352	122.92998359729275	9.3	178.74406779661018	175.1949152542373
413375420	1441070764	31.2804408895723	122.92998459720985	9.3	178.75084745762712	175.18644067796612
413375420	1441070765	31.280397876028452	122.92998560162816	9.3	178.75762711864408	175.17796610169492
413375420	1441070766	31.28035485722865	122.92998661069775	9.3	178.76440677966104	175.16949152542372
413375420	1441070767	31.28031183292781	122.92998762456871	9.3	178.77118644067798	175.16101694915255
413375420	1441070768	31.280268802880787	122.92998864339117	9.3	178.77796610169491	175.15254237288136
413375420	1441070769	31.280225766842452	122.92998966731517	9.3	178.78474576271188	175.14406779661016
413375420	1441070770	31.28018272456771	122.92999069649083	9.3	178.79152542372884	175.135593220339
413375420	1441070771	31.28013967581142	122.92999173106826	9.3	178.79830508474578	175.1271186440678
413375420	1441070772	31.280096620328468	122.92999277119752	9.3	178.8050847457627	175.1186440677966
413375420	1441070773	31.280053557873746	122.9299938170287	9.3	178.81186440677968	175.11016949152543
413375420	1441070774	31.280010488202105	122.92999486871192	9.3	178.81864406779664	175.10169491525423
413375420	1441070775	31.27996741106844	122.9299959263972	9.3	178.82542372881358	175.09322033898303
413375420	1441070776	31.279924326227647	122.9299969902347	9.3	178.8322033898305	175.08474576271186
413375420	1441070777	31.27988123343458	122.92999806037449	9.3	178.83898305084747	175.0762711864407
413375420	1441070778	31.279838132444112	122.92999913696666	9.3	178.84576271186444	175.0677966101695
413375420	1441070779	31.279795023011147	122.93000022016129	9.3	178.85254237288137	175.05932203389833
413375420	1441070780	31.279751904890542	122.93000131010845	9.3	178.8593220338983	175.05084745762713
413375420	1441070781	31.279708777837207	122.93000240695828	9.3	178.86610169491527	175.04237288135593
413375420	1441070782	31.279665641605998	122.93000351086081	9.3	178.8728813559322	175.03389830508476
413375420	1441070783	31.27962249595179	122.93000462196618	9.3	178.87966101694917	175.02542372881356
413375420	1441070784	31.27957934062947	122.93000574042443	9.3	178.8864406779661	175.01694915254237
413375420	1441070785	31.2795361753939	122.93000686638568	9.3	178.89322033898307	175.0084745762712
413375420	1441070786	31.279493	122.93000799999999	9.3	178.9	175.0
413375420	1441070787	31.279449814306293	122.93000914134403	9.299166666666668	178.9	175.00833333333333
413375420	1441070788	31.279406618586098	122.93001029020066	9.298333333333334	178.9	175.01666666666668
413375420	1441070789	31.279363413216387	122.93001144627928	9.297500000000001	178.9	175.025
413375420	1441070790	31.279320198574162	122.93001260928932	9.296666666666667	178.9	175.03333333333333
413375420	1441070791	31.279276975036392	122.93001377894025	9.295833333333334	178.9	175.04166666666669
413375420	1441070792	31.279233742980068	122.93001495494143	9.295	178.9	175.05
413375420	1441070793	31.279190502782164	122.93001613700234	9.294166666666667	178.9	175.05833333333334
413375420	1441070794	31.27914725481968	122.93001732483235	9.293333333333335	178.9	175.06666666666666
413375420	1441070795	31.279103999469598	122.93001851814094	9.2925	178.9	175.075
413375420	1441070796	31.27906073710889	122.9300197166375	9.291666666666668	178.9	175.08333333333334
413375420	1441070797	31.279017468114546	122.93002092003147	9.290833333333333	178.9	175.09166666666667
413375420	1441070798	31.27897419286355	122.93002212803229	9.290000000000001	178.9	175.1
413375420	1441070799	31.2789309117329	122.93002334034935	9.289166666666667	178.9	175.10833333333335
413375420	1441070800	31.278887625099564	122.93002455669213	9.288333333333334	178.9	175.11666666666667
413375420	1441070801	31.278844333340537	122.93002577677004	9.287500000000001	178.9	175.125
413375420	1441070802	31.278801036832782	122.9300270002925	9.286666666666667	178.9	175.13333333333335
413375420	1441070803	31.278757735953302	122.93002822696893	9.285833333333334	178.9	175.14166666666668
413375420	1441070804	31.27871443107909	122.9300294565088	9.285	178.9	175.15
413375420	1441070805	31.278671122587102	122.93003068862151	9.284166666666668	178.9	175.15833333333333
413375420	1441070806	31.278627810854356	122.93003192301649	9.283333333333333	178.9	175.16666666666666
413375420	1441070807	31.278584496257817	122.93003315940321	9.2825	178.9	175.17499999999998
413375420	1441070808	31.278541179174464	122.93003439749106	9.281666666666666	178.9	175.18333333333334
413375420	1441070809	31.278497859981293	122.9300356369895	9.280833333333334	178.9	175.19166666666666
413375420	1441070810	31.278454539055286	122.93003687760796	9.280000000000001	178.9	175.2
413375420	1441070811	31.278411216773424	122.93003811905585	9.279166666666667	178.9	175.20833333333334
413375420	1441070812	31.278367893512705	122.93003936104266	9.278333333333334	178.9	175.21666666666667
413375420	1441070813	31.278324569650106	122.93004060327779	9.2775	178.9	175.225
413375420	1441070814	31.278281245562596	122.93004184547067	9.276666666666667	178.9	175.23333333333335
413375420	1441070815	31.278237921627177	122.93004308733073	9.275833333333333	178.9	175.24166666666667
413375420	1441070816	31.278194598220832	122.93004432856743	9.275	178.9	175.25
413375420	1441070817	31.278151275720546	122.93004556889024	9.274166666666668	178.9	175.25833333333333
413375420	1441070818	31.278107954503298	122.93004680800854	9.273333333333333	178.9	175.26666666666665
413375420	1441070819	31.27806463494607	122.93004804563179	9.2725	178.9	175.275
413375420	1441070820	31.278021317425864	122.93004928146945	9.271666666666667	178.9	175.28333333333333
413375420	1441070821	31.277978002319642	122.93005051523093	9.270833333333334	178.9	175.29166666666666
413375420	1441070822	31.277934690004404	122.93005174662568	9.27	178.9	175.3
413375420	1441070823	31.277891380857138	122.93005297536317	9.269166666666667	178.9	175.30833333333334
413375420	1441070824	31.277848075254827	122.93005420115279	9.268333333333334	178.9	175.31666666666666
413375420	1441070825	31.277804773574434	122.93005542370403	9.2675	178.9	175.32500000000002
413375420	1441070826	31.277761476192975	122.93005664272631	9.266666666666667	178.9	175.33333333333334
413375420	1441070827	31.277718183487412	122.93005785792909	9.265833333333333	178.9	175.34166666666667
413375420	1441070828	31.277674895834746	122.9300590690218	9.265	178.9	175.35000000000002
413375420	1441070829	31.277631613611952	122.93006027571386	9.264166666666666	178.9	175.35833333333332
413375420	1441070830	31.277588337196015	122.93006147771479	9.263333333333334	178.9	175.36666666666665
413375420	1441070831	31.277545066963935	122.93006267473395	9.2625	178.9	175.375
413375420	1441070832	31.277501803292683	122.93006386648086	9.261666666666667	178.9	175.38333333333333
413375420	1441070833	31.277458546559238	122.93006505266492	9.260833333333334	178.9	175.39166666666665
413375420	1441070834	31.2774152971406	122.9300662329956	9.26	178.9	175.4
413375420	1441070835	31.27737205541374	122.93006740718232	9.259166666666667	178.9	175.40833333333333
413375420	1441070836	31.27732882175566	122.93006857493457	9.258333333333333	178.9	175.41666666666666
413375420	1441070837	31.27728559654331	122.93006973596175	9.2575	178.9	175.425
413375420	1441070838	31.277242380153748	122.93007088997338	9.256666666666666	178.9	175.43333333333334
413375420	1441070839	31.277199172963883	122.93007203667887	9.255833333333333	178.9	175.4416666666667
413375420	1441070840	31.277155975350734	122.93007317578765	9.255	178.9	175.45
413375420	1441070841	31.27711278769128	122.93007430700919	9.254166666666666	178.9	175.45833333333331
413375420	1441070842	31.277069610362517	122.93007543005295	9.253333333333334	178.9	175.46666666666667
413375420	1441070843	31.27702644374142	122.93007654462836	9.2525	178.9	175.475
413375420	1441070844	31.27698328820497	122.93007765044491	9.251666666666667	178.9	175.48333333333332
413375420	1441070845	31.27694014413015	122.93007874721205	9.250833333333333	178.9	175.49166666666667
413375420	1441070846	31.276897011893965	122.93007983463919	9.25	178.9	175.5
413375420	1441070847	31.27685389187339	122.93008091243584	9.249166666666667	178.9	175.50833333333333
413375420	1441070848	31.276810784445416	122.93008198031143	9.248333333333333	178.9	175.51666666666668
413375420	1441070849	31.276767689987018	122.9300830379754	9.2475	178.9	175.525
413375420	1441070850	31.27672460887517	122.93008408513721	9.246666666666666	178.9	175.53333333333333
413375420	1441070851	31.2766815414869	122.93008512150634	9.245833333333334	178.9	175.54166666666669
413375420	1441070852	31.27663848819914	122.93008614679223	9.245	178.9	175.54999999999998
413375420	1441070853	31.276595449388928	122.93008716070437	9.244166666666667	178.9	175.5583333333333
413375420	1441070854	31.276552425433202	122.93008816295216	9.243333333333334	178.9	175.56666666666666
413375420	1441070855	31.276509416708972	122.9300891532451	9.2425	178.9	175.575
413375420	1441070856	31.276466423593217	122.93009013129267	9.241666666666667	178.9	175.58333333333331
413375420	1441070857	31.27642344646294	122.93009109680429	9.240833333333333	178.9	175.59166666666667
413375420	1441070858	31.276380485695107	122.93009204948943	9.24	178.9	175.6
413375420	1441070859	31.276337541666706	122.93009298905754	9.239166666666666	178.9	175.60833333333335
413375420	1441070860	31.276294614754722	122.9300939152181	9.238333333333333	178.9	175.61666666666667
413375420	1441070861	31.276251705336154	122.93009482768058	9.2375	178.9	175.625
413375420	1441070862	31.276208813787974	122.93009572615443	9.236666666666666	178.9	175.63333333333335
413375420	1441070863	31.27616594048717	122.93009661034911	9.235833333333334	178.9	175.64166666666665
413375420	1441070864	31.276123085810724	122.93009747997408	9.235	178.9	175.64999999999998
413375420	1441070865	31.276080250135642	122.93009833473882	9.234166666666667	178.9	175.65833333333333
413375420	1441070866	31.276037433838884	122.93009917435279	9.233333333333333	178.9	175.66666666666666
413375420	1441070867	31.275994637297455	122.93009999852546	9.2325	178.9	175.67499999999998
413375420	1441070868	31.27595186088832	122.9301008069663	9.231666666666666	178.9	175.68333333333334
413375420	1441070869	31.275909104988482	122.93010159938474	9.230833333333333	178.9	175.69166666666666
413375420	1441070870	31.27586636997492	122.93010237549029	9.23	178.9	175.7
413375420	1441070871	31.275823656224624	122.9301031349924	9.229166666666666	178.9	175.70833333333334
413375420	1441070872	31.27578096411459	122.93010387760052	9.228333333333333	178.9	175.71666666666667
413375420	1441070873	31.275738294021764	122.93010460302415	9.2275	178.9	175.725
413375420	1441070874	31.27569564632317	122.93010531097275	9.226666666666667	178.9	175.73333333333335
413375420	1441070875	31.27565302139579	122.93010600115579	9.225833333333332	178.9	175.74166666666665
413375420	1441070876	31.275610419616594	122.93010667328274	9.225	178.9	175.74999999999997
413375420	1441070877	31.27556784136258	122.93010732706306	9.224166666666667	178.9	175.75833333333333
413375420	1441070878	31.275525287010733	122.93010796220624	9.223333333333333	178.9	175.76666666666665
413375420	1441070879	31.27548275693802	122.93010857842171	9.2225	178.9	175.775
413375420	1441070880	31.27544025152145	122.930109175419	9.221666666666666	178.9	175.78333333333333
413375420	1441070881	31.275397771138014	122.93010975290755	9.220833333333333	178.9	175.79166666666666
413375420	1441070882	31.27535531616467	122.93011031059683	9.219999999999999	178.9	175.8
413375420	1441070883	31.275312886978433	122.93011084819632	9.219166666666666	178.9	175.80833333333334
413375420	1441070884	31.275270483956273	122.9301113654155	9.218333333333334	178.9	175.81666666666666
413375420	1441070885	31.275228107475158	122.93011186196385	9.2175	178.9	175.82500000000002
413375420	1441070886	31.275185757912112	122.93011233755084	9.216666666666667	178.9	175.83333333333334
413375420	1441070887	31.275143435644104	122.93011279188593	9.215833333333332	178.9	175.84166666666664
413375420	1441070888	31.275101141048115	122.9301132246786	9.215	178.9	175.85
413375420	1441070889	31.275058874501127	122.93011363563834	9.214166666666666	178.9	175.85833333333332
413375420	1441070890	31.27501663638014	122.93011402447463	9.213333333333333	178.9	175.86666666666665
413375420	1441070891	31.274974427062123	122.93011439089692	9.212499999999999	178.9	175.875
413375420	1441070892	31.27493224692408	122.93011473461473	9.211666666666666	178.9	175.88333333333333
413375420	1441070893	31.274890096342993	122.93011505533751	9.210833333333333	178.9	175.89166666666665
413375420	1441070894	31.274847975695835	122.93011535277475	9.209999999999999	178.9	175.9
413375420	1441070895	31.27480588535961	122.9301156266359	9.209166666666667	178.9	175.90833333333333
413375420	1441070896	31.274763825711293	122.93011587663047	9.208333333333332	178.9	175.91666666666666
413375420	1441070897	31.274721797127857	122.93011610246795	9.2075	178.9	175.925
413375420	1441070898	31.27467979998631	122.93011630385779	9.206666666666665	178.9	175.9333333333333
413375420	1441070899	31.274637834663643	122.93011648050951	9.205833333333333	178.9	175.94166666666666
413375420	1441070900	31.274595901536816	122.93011663213255	9.205	178.9	175.95
413375420	1441070901	31.274554000982835	122.93011675843643	9.204166666666666	178.9	175.95833333333331
413375420	1441070902	31.27451213337867	122.93011685913058	9.203333333333333	178.9	175.96666666666667
413375420	1441070903	31.274470299101328	122.93011693392455	9.202499999999999	178.9	175.975
413375420	1441070904	31.274428498527783	122.93011698252778	9.201666666666666	178.9	175.98333333333332
413375420	1441070905	31.274386732034998	122.93011700464976	9.200833333333332	178.9	175.99166666666667
413375420	1441070906	31.274345000000007	122.930117	9.2	178.9	176.0
413375420	1441070907	31.27430330234812	122.93011696879172	9.2	178.93548387096777	175.96774193548387
413375420	1441070908	31.274261637198137	122.93011691325337	9.2	178.97096774193548	175.93548387096772
413375420	1441070909	31.27422000221719	122.93011683611705	9.2	179.00645161290325	175.90322580645162
413375420	1441070910	31.274178395072447	122.93011674011498	9.2	179.041935483871	175.8709677419355
413375420	1441070911	31.274136813431053	122.93011662797934	9.2	179.07741935483872	175.83870967741936
413375420	1441070912	31.27409525496015	122.9301165024422	9.2	179.11290322580646	175.8064516129032
413375420	1441070913	31.274053717326876	122.9301163662358	9.2	179.1483870967742	175.77419354838707
413375420	1441070914	31.27401219819839	122.93011622209222	9.2	179.18387096774194	175.74193548387098
413375420	1441070915	31.273970695241825	122.93011607274364	9.2	179.21935483870968	175.70967741935485
413375420	1441070916	31.273929206124336	122.93011592092219	9.2	179.25483870967744	175.6774193548387
413375420	1441070917	31.27388772851309	122.93011576936	9.2	179.29032258064515	175.64516129032256
413375420	1441070918	31.27384626007518	122.93011562078917	9.2	179.32580645161292	175.61290322580646
413375420	1441070919	31.273804798477812	122.93011547794185	9.2	179.36129032258066	175.58064516129033
413375420	1441070920	31.273763341388097	122.93011534355017	9.2	179.3967741935484	175.54838709677418
413375420	1441070921	31.273721886473204	122.93011522034621	9.2	179.43225806451613	175.51612903225805
413375420	1441070922	31.27368043140026	122.93011511106211	9.2	179.46774193548387	175.48387096774195
413375420	1441070923	31.273638973836416	122.93011501842994	9.2	179.50322580645164	175.45161290322582
413375420	1441070924	31.273597511448816	122.9301149451818	9.2	179.53870967741935	175.41935483870967
413375420	1441070925	31.273556041904612	122.93011489404984	9.2	179.57419354838711	175.38709677419354
413375420	1441070926	31.27351456287095	122.93011486776605	9.2	179.60967741935485	175.35483870967744
413375420	1441070927	31.273473072014976	122.9301148690626	9.2	179.6451612903226	175.3225806451613
413375420	1441070928	31.273431567003836	122.93011490067154	9.2	179.68064516129033	175.29032258064515
413375420	1441070929	31.273390045504662	122.93011496532495	9.2	179.71612903225807	175.25806451612902
413375420	1441070930	31.273348505184618	122.93011506575485	9.2	179.7516129032258	175.2258064516129
413375420	1441070931	31.273306943710853	122.93011520469338	9.2	179.78709677419354	175.1935483870968
413375420	1441070932	31.273265358750486	122.93011538487255	9.2	179.8225806451613	175.16129032258064
413375420	1441070933	31.273223747970704	122.93011560902443	9.2	179.85806451612902	175.1290322580645
413375420	1441070934	31.273182109038594	122.93011587988107	9.2	179.89354838709679	175.09677419354838
413375420	1441070935	31.273140439621365	122.93011620017454	9.2	179.92903225806452	175.06451612903228
413375420	1441070936	31.273098737386107	122.93011657263682	9.2	179.96451612903226	175.03225806451613
413375420	1441070937	31.273057	122.930117	9.2	180.0	175.0
413375420	1441070938	31.273015225420124	122.93011748414212	9.2	179.982	175.02
413375420	1441070939	31.272973412763335	122.93011802352537	9.2	179.964	175.04
413375420	1441070940	31.27293156143642	122.93011861575803	9.2	179.946	175.06
413375420	1441070941	31.272889670846176	122.93011925844831	9.2	179.928	175.08
413375420	1441070942	31.272847740399396	122.93011994920448	9.2	179.91	175.1
413375420	1441070943	31.272805769502888	122.93012068563478	9.2	179.892	175.12
413375420	1441070944	31.27276375756345	122.93012146534747	9.2	179.874	175.14
413375420	1441070945	31.27272170398787	122.93012228595083	9.2	179.856	175.16
413375420	1441070946	31.27267960818294	122.93012314505313	9.2	179.838	175.18
413375420	1441070947	31.27263746955548	122.93012404026258	9.2	179.82000000000002	175.2
413375420	1441070948	31.272595287512253	122.93012496918755	9.2	179.802	175.22
413375420	1441070949	31.272553061460098	122.93012592943622	9.2	179.784	175.23999999999998
413375420	1441070950	31.27251079080577	122.93012691861693	9.2	179.766	175.26000000000002
413375420	1441070951	31.272468474956074	122.93012793433796	9.2	179.748	175.28
413375420	1441070952	31.27242611331784	122.93012897420759	9.2	179.73	175.3
413375420	1441070953	31.272383705297827	122.93013003583413	9.2	179.71200000000002	175.32000000000002
413375420	1441070954	31.272341250302844	122.93013111682586	9.2	179.69400000000002	175.34
413375420	1441070955	31.272298747739683	122.9301322147911	9.2	179.67600000000002	175.36
413375420	1441070956	31.27225619701514	122.93013332733817	9.2	179.658	175.38
413375420	1441070957	31.27221359753604	122.93013445207532	9.2	179.64	175.4
413375420	1441070958	31.272170948709146	122.93013558661093	9.2	179.62199999999999	175.42000000000002
413375420	1441070959	31.272128249941268	122.93013672855332	9.2	179.604	175.44
413375420	1441070960	31.27208550063921	122.93013787551075	9.2	179.586	175.46
413375420	1441070961	31.27204270020977	122.93013902509162	9.2	179.568	175.48
413375420	1441070962	31.27199984805972	122.93014017490422	9.2	179.55	175.5
413375420	1441070963	31.27195694359588	122.93014132255693	9.2	179.532	175.52
413375420	1441070964	31.271913986225055	122.93014246565802	9.2	179.51399999999998	175.54
413375420	1441070965	31.271870975354016	122.93014360181593	9.2	179.49599999999998	175.56
413375420	1441070966	31.27182791038958	122.93014472863892	9.2	179.478	175.57999999999998
413375420	1441070967	31.27178479073854	122.9301458437354	9.2	179.46	175.6
413375420	1441070968	31.271741615807695	122.93014694471373	9.2	179.442	175.62
413375420	1441070969	31.271698385003845	122.93014802918223	9.2	179.424	175.64
413375420	1441070970	31.271655097733788	122.9301490947493	9.2	179.406	175.66
413375420	1441070971	31.271611753404315	122.93015013902331	9.2	179.388	175.67999999999998
413375420	1441070972	31.27156835142222	122.93015115961265	9.2	179.37	175.7
413375420	1441070973	31.271524891194318	122.93015215412566	9.2	179.352	175.72
413375420	1441070974	31.271481372127383	122.93015312017077	9.2	179.334	175.73999999999998
413375420	1441070975	31.27143779362825	122.93015405535634	9.2	179.316	175.76000000000002
413375420	1441070976	31.27139415510368	122.93015495729078	9.2	179.298	175.78
413375420	1441070977	31.27135045596049	122.93015582358248	9.2	179.28	175.8
413375420	1441070978	31.27130669560549	122.93015665183984	9.2	179.262	175.82
413375420	1441070979	31.271262873445444	122.93015743967128	9.2	179.244	175.84
413375420	1441070980	31.271218988887174	122.93015818468523	9.2	179.226	175.86
413375420	1441070981	31.271175041337482	122.93015888449004	9.2	179.208	175.88
413375420	1441070982	31.271131030203154	122.9301595366942	9.2	179.19	175.9
413375420	1441070983	31.271086954890993	122.93016013890613	9.2	179.172	175.92
413375420	1441070984	31.2710428148078	122.93016068873422	9.2	179.15400000000002	175.94
413375420	1441070985	31.270998609360376	122.93016118378694	9.2	179.13600000000002	175.96
413375420	1441070986	31.27095433795551	122.93016162167271	9.2	179.118	175.98
413375420	1441070987	31.270909999999986	122.930162	9.2	179.1	176.0
413375420	1441070988	31.2708655963347	122.93016231734602	9.2	179.13225806451612	175.96774193548387
413375420	1441070989	31.270821133536774	122.93016257616323	9.2	179.16451612903228	175.93548387096772
413375420	1441070990	31.270776619617372	122.93016277987284	9.2	179.1967741935484	175.90322580645162
413375420	1441070991	31.270732062587708	122.93016293189602	9.2	179.2290322580645	175.8709677419355
413375420	1441070992	31.270687470458956	122.93016303565406	9.2	179.26129032258063	175.83870967741936
413375420	1441070993	31.2706428512423	122.93016309456809	9.2	179.2935483870968	175.8064516129032
413375420	1441070994	31.270598212948975	122.93016311205933	9.2	179.32580645161292	175.77419354838707
413375420	1441070995	31.27055356359014	122.93016309154895	9.2	179.35806451612902	175.74193548387098
413375420	1441070996	31.27050891117698	122.93016303645815	9.2	179.39032258064515	175.70967741935485
413375420	1441070997	31.270464263720722	122.9301629502081	9.2	179.4225806451613	175.6774193548387
413375420	1441070998	31.270419629232503	122.93016283621998	9.2	179.45483870967743	175.64516129032256
413375420	1441070999	31.270375015723552	122.93016269791491	9.2	179.48709677419353	175.61290322580646
413375420	1441071000	31.270330431205046	122.93016253871407	9.2	179.51935483870966	175.58064516129033
413375420	1441071001	31.270285883688203	122.93016236203864	9.2	179.55161290322582	175.54838709677418
413375420	1441071002	31.270241381184174	122.9301621713097	9.2	179.58387096774194	175.51612903225805
413375420	1441071003	31.270196931704202	122.9301619699484	9.2	179.61612903225807	175.48387096774195
413375420	1441071004	31.270152543259435	122.93016176137593	9.2	179.64838709677417	175.45161290322582
413375420	1441071005	31.27010822386109	122.93016154901335	9.2	179.68064516129033	175.41935483870967
413375420	1441071006	31.27006398152036	122.93016133628177	9.2	179.71290322580646	175.38709677419354
413375420	1441071007	31.270019824248436	122.93016112660233	9.2	179.74516129032259	175.35483870967744
413375420	1441071008	31.269975760056514	122.93016092339613	9.2	179.77741935483868	175.3225806451613
413375420	1441071009	31.26993179695578	122.93016073008425	9.2	179.80967741935484	175.29032258064515
413375420	1441071010	31.26988794295743	122.93016055008778	9.2	179.84193548387097	175.25806451612902
413375420	1441071011	31.269844206072655	122.93016038682782	9.2	179.8741935483871	175.2258064516129
413375420	1441071012	31.269800594312667	122.93016024372545	9.2	179.9064516129032	175.1935483870968
413375420	1441071013	31.269757115688652	122.93016012420173	9.2	179.93870967741935	175.16129032258064
413375420	1441071014	31.26971377821181	122.93016003167774	9.2	179.97096774193548	175.1290322580645
413375420	1441071015	31.269670589893316	122.93015996957452	9.2	180.0032258064516	175.09677419354838
413375420	1441071016	31.269627558744396	122.93015994131312	9.2	180.0354838709677	175.06451612903228
413375420	1441071017	31.269584692776224	122.9301599503146	9.2	180.06774193548387	175.03225806451613
413375420	1441071018	31.269541999999998	122.93016000000001	9.2	180.1	175.0
413375420	1441071019	31.269499485669197	122.93016009278516	9.2	180.07241379310344	175.0
413375420	1441071020	31.269457144006342	122.93016022706504	9.2	180.04482758620688	175.0
413375420	1441071021	31.26941496647626	122.93016040022944	9.2	180.01724137931035	175.0
413375420	1441071022	31.269372944543743	122.93016060966815	9.2	179.9896551724138	175.0
413375420	1441071023	31.269331069673594	122.93016085277091	9.2	179.96206896551723	175.0
413375420	1441071024	31.269289333330644	122.93016112692757	9.2	179.93448275862067	175.0
413375420	1441071025	31.26924772697969	122.93016142952794	9.2	179.90689655172412	175.0
413375420	1441071026	31.26920624208553	122.93016175796178	9.2	179.8793103448276	175.0
413375420	1441071027	31.26916487011298	122.93016210961893	9.2	179.85172413793106	175.0
413375420	1441071028	31.269123602526843	122.93016248188917	9.2	179.8241379310345	175.0
413375420	1441071029	31.269082430791926	122.93016287216236	9.2	179.79655172413794	175.0
413375420	1441071030	31.26904134637303	122.93016327782829	9.2	179.76896551724138	175.0
413375420	1441071031	31.269000340734966	122.9301636962768	9.2	179.74137931034483	175.0
413375420	1441071032	31.26895940534255	122.93016412489773	9.2	179.71379310344827	175.0
413375420	1441071033	31.268918531660553	122.93016456108091	9.2	179.68620689655174	175.0
413375420	1441071034	31.268877711153834	122.93016500221619	9.2	179.65862068965518	175.0
413375420	1441071035	31.268836935287165	122.93016544569338	9.2	179.63103448275862	175.0
413375420	1441071036	31.268796195525322	122.93016588890237	9.2	179.60344827586206	175.0
413375420	1441071037	31.268755483333166	122.93016632923299	9.2	179.5758620689655	175.0
413375420	1441071038	31.268714790175483	122.9301667640751	9.2	179.54827586206898	175.0
413375420	1441071039	31.26867410751706	122.93016719081857	9.2	179.52068965517242	175.0
413375420	1441071040	31.268633426822714	122.93016760685326	9.2	179.4931034482759	175.0
413375420	1441071041	31.268592739557256	122.93016800956903	9.2	179.46551724137933	175.0
413375420	1441071042	31.268552037185483	122.9301683963558	9.2	179.43793103448277	175.0
413375420	1441071043	31.268511311172198	122.93016876460341	9.2	179.41034482758621	175.0
413375420	1441071044	31.268470552982198	122.93016911170173	9.2	179.38275862068969	175.0
413375420	1441071045	31.268429754080298	122.93016943504067	9.2	179.35517241379313	175.0
413375420	1441071046	31.268388905931296	122.93016973201013	9.2	179.32758620689657	175.0
413375420	1441071047	31.26834799999999	122.93017	9.2	179.3	175.0
413375420	1441071048	31.26830702931872	122.93017023698926	9.2	179.32250000000002	175.0
413375420	1441071049	31.268265993189818	122.93017044331316	9.2	179.34500000000003	175.0
413375420	1441071050	31.26822489248317	122.93017061989613	9.2	179.36750000000004	175.0
413375420	1441071051	31.268183728068646	122.93017076766252	9.2	179.39000000000001	175.0
413375420	1441071052	31.268142500816133	122.93017088753663	9.2	179.41250000000002	175.0
413375420	1441071053	31.268101211595496	122.93017098044287	9.2	179.435	175.0
413375420	1441071054	31.26805986127663	122.9301710473056	9.2	179.4575	175.0
413375420	1441071055	31.268018450729382	122.9301710890492	9.2	179.48000000000002	175.0
413375420	1441071056	31.267976980823658	122.93017110659794	9.2	179.50250000000003	175.0
413375420	1441071057	31.267935452429295	122.93017110087625	9.2	179.525	175.0
413375420	1441071058	31.26789386641621	122.93017107280848	9.2	179.5475	175.0
413375420	1441071059	31.267852223654252	122.93017102331893	9.2	179.57000000000002	175.0
413375420	1441071060	31.267810525013303	122.93017095333201	9.2	179.5925	175.0
413375420	1441071061	31.26776877136323	122.930170863772	9.2	179.615	175.0
413375420	1441071062	31.26772696357393	122.93017075556331	9.2	179.63750000000002	175.0
413375420	1441071063	31.26768510251526	122.93017062963025	9.2	179.66000000000003	175.0
413375420	1441071064	31.267643189057093	122.9301704868972	9.2	179.6825	175.0
413375420	1441071065	31.267601224069328	122.93017032828843	9.2	179.705	175.0
413375420	1441071066	31.267559208421805	122.93017015472833	9.2	179.7275	175.0
413375420	1441071067	31.267517142984435	122.93016996714125	9.2	179.75000000000003	175.0
413375420	1441071068	31.267475028627075	122.93016976645151	9.2	179.77250000000004	175.0
413375420	1441071069	31.2674328662196	122.93016955358343	9.2	179.79500000000002	175.0
413375420	1441071070	31.267390656631893	122.93016932946136	9.2	179.81750000000002	175.0
413375420	1441071071	31.267348400733827	122.93016909500963	9.2	179.84	175.0
413375420	1441071072	31.26730609939527	122.93016885115257	9.2	179.8625	175.0
413375420	1441071073	31.26726375348612	122.93016859881452	9.2	179.88500000000002	175.0
413375420	1441071074	31.267221363876217	122.93016833891977	9.2	179.90750000000003	175.0
413375420	1441071075	31.267178931435463	122.93016807239268	9.2	179.93	175.0
413375420	1441071076	31.26713645703373	122.93016780015758	9.2	179.95250000000001	175.0
413375420	1441071077	31.26709394154088	122.93016752313873	9.2	179.97500000000002	175.0
413375420	1441071078	31.267051385826804	122.93016724226055	9.2	179.9975	175.0
413375420	1441071079	31.26700879076139	122.93016695844726	9.2	180.02	175.0
413375420	1441071080	31.26696615721449	122.93016667262326	9.2	180.04250000000002	175.0
413375420	1441071081	31.266923486055976	122.9301663857128	9.2	180.06500000000003	175.0
413375420	1441071082	31.26688077815574	122.93016609864023	9.2	180.0875	175.0
413375420	1441071083	31.266838034383657	122.93016581232985	9.2	180.11	175.0
413375420	1441071084	31.266795255609598	122.93016552770598	9.2	180.1325	175.0
413375420	1441071085	31.26675244270343	122.93016524569292	9.2	180.155	175.0
413375420	1441071086	31.26670959653505	122.93016496721498	9.2	180.1775	175.0
413375420	1441071087	31.266666717974317	122.93016469319647	9.2	180.20000000000002	175.0
413375420	1441071088	31.26662380789112	122.93016442456168	9.2	180.22250000000003	175.0
413375420	1441071089	31.266580867155323	122.93016416223493	9.2	180.245	175.0
413375420	1441071090	31.26653789663681	122.9301639071405	9.2	180.2675	175.0
413375420	1441071091	31.26649489720545	122.9301636602027	9.2	180.29000000000002	175.0
413375420	1441071092	31.266451869731114	122.93016342234583	9.2	180.31250000000003	175.0
413375420	1441071093	31.266408815083704	122.93016319449417	9.2	180.335	175.0
413375420	1441071094	31.26636573413306	122.93016297757205	9.2	180.35750000000002	175.0
413375420	1441071095	31.266322627749105	122.93016277250369	9.2	180.38	175.0
413375420	1441071096	31.266279496801683	122.93016258021346	9.2	180.4025	175.0
413375420	1441071097	31.266236342160653	122.93016240162562	9.2	180.425	175.0
413375420	1441071098	31.266193164695938	122.93016223766445	9.2	180.44750000000002	175.0
413375420	1441071099	31.266149965277396	122.93016208925424	9.2	180.47000000000003	175.0
413375420	1441071100	31.266106744774866	122.93016195731926	9.2	180.4925	175.0
413375420	1441071101	31.26606350405828	122.9301618427838	9.2	180.51500000000001	175.0
413375420	1441071102	31.266020243997474	122.93016174657215	9.2	180.5375	175.0
413375420	1441071103	31.265976965462354	122.93016166960858	9.2	180.56	175.0
413375420	1441071104	31.265933669322774	122.93016161281736	9.2	180.5825	175.0
413375420	1441071105	31.26589035644864	122.93016157712277	9.2	180.60500000000002	175.0
413375420	1441071106	31.265847027709786	122.93016156344909	9.2	180.6275	175.0
413375420	1441071107	31.265803683976117	122.93016157272059	9.2	180.65	175.0
413375420	1441071108	31.265760326117512	122.93016160586153	9.2	180.6725	175.0
413375420	1441071109	31.26571695500382	122.93016166379617	9.2	180.695	175.0
413375420	1441071110	31.265673571504944	122.9301617474488	9.2	180.71750000000003	175.0
413375420	1441071111	31.26563017649076	122.93016185774368	9.2	180.74	175.0
413375420	1441071112	31.265586770831124	122.93016199560505	9.2	180.76250000000002	175.0
413375420	1441071113	31.265543355395934	122.9301621619572	9.2	180.785	175.0
413375420	1441071114	31.265499931055064	122.93016235772438	9.2	180.8075	175.0
413375420	1441071115	31.265456498678372	122.93016258383082	9.2	180.83	175.0
413375420	1441071116	31.26541305913575	122.93016284120083	9.2	180.85250000000002	175.0
413375420	1441071117	31.265369613297075	122.93016313075863	9.2	180.87500000000003	175.0
413375420	1441071118	31.26532616203222	122.93016345342848	9.2	180.8975	175.0
413375420	1441071119	31.265282706211064	122.9301638101346	9.2	180.92000000000002	175.0
413375420	1441071120	31.26523924670347	122.93016420180129	9.2	180.9425	175.0
413375420	1441071121	31.265195784379323	122.93016462935276	9.2	180.965	175.0
413375420	1441071122	31.26515232010851	122.93016509371328	9.2	180.9875	175.0
413375420	1441071123	31.265108854760907	122.9301655958071	9.2	181.01000000000002	175.0
413375420	1441071124	31.265065389206363	122.93016613655843	9.2	181.0325	175.0
413375420	1441071125	31.265021924314784	122.93016671689153	9.2	181.055	175.0
413375420	1441071126	31.264978460956034	122.93016733773065	9.2	181.0775	175.0
413375420	1441071127	31.264934999999994	122.930168	9.2	181.1	175.0
413375420	1441071128	31.26489154218732	122.93016870412717	9.197560975609756	181.05853658536586	175.0
413375420	1441071129	31.264848087741917	122.93016944855303	9.195121951219512	181.01707317073172	175.0
413375420	1441071130	31.264804636758424	122.93017023122182	9.192682926829267	180.97560975609758	175.0
413375420	1441071131	31.26476118933153	122.9301710500778	9.190243902439024	180.93414634146345	175.0
413375420	1441071132	31.264717745555874	122.93017190306517	9.18780487804878	180.89268292682928	175.0
413375420	1441071133	31.26467430552616	122.93017278812817	9.185365853658537	180.85121951219514	175.0
413375420	1441071134	31.264630869337037	122.93017370321105	9.182926829268292	180.80975609756098	175.0
413375420	1441071135	31.26458743708317	122.93017464625807	9.180487804878048	180.76829268292684	175.0
413375420	1441071136	31.264544008859268	122.93017561521346	9.178048780487805	180.7268292682927	175.0
413375420	1441071137	31.264500584759936	122.93017660802147	9.175609756097561	180.68536585365854	175.0
413375420	1441071138	31.264457164879875	122.93017762262637	9.173170731707316	180.6439024390244	175.0
413375420	1441071139	31.264413749313764	122.93017865697246	9.170731707317072	180.60243902439026	175.0
413375420	1441071140	31.264370338156255	122.93017970900391	9.168292682926829	180.5609756097561	175.0
413375420	1441071141	31.264326931502023	122.93018077666508	9.165853658536586	180.51951219512196	175.0
413375420	1441071142	31.26428352944574	122.9301818579002	9.16341463414634	180.47804878048782	175.0
413375420	1441071143	31.26424013208208	122.93018295065355	9.160975609756097	180.43658536585366	175.0
413375420	1441071144	31.264196739505703	122.93018405286942	9.158536585365853	180.39512195121952	175.0
413375420	1441071145	31.264153351811274	122.93018516249208	9.15609756097561	180.35365853658536	175.0
413375420	1441071146	31.264109969093468	122.93018627746585	9.153658536585365	180.31219512195122	175.0
413375420	1441071147	31.264066591446966	122.93018739573499	9.151219512195121	180.27073170731708	175.0
413375420	1441071148	31.264023218966432	122.9301885152438	9.148780487804878	180.22926829268292	175.0
413375420	1441071149	31.263979851746512	122.93018963393658	9.146341463414634	180.18780487804878	175.0
413375420	1441071150	31.263936489881917	122.93019074975763	9.143902439024389	180.14634146341464	175.0
413375420	1441071151	31.263893133467285	122.93019186065126	9.141463414634146	180.10487804878048	175.0
413375420	1441071152	31.263849782597305	122.93019296456181	9.139024390243902	180.06341463414634	175.0
413375420	1441071153	31.26380643736661	122.93019405943355	9.136585365853659	180.0219512195122	175.0
413375420	1441071154	31.263763097869926	122.93019514321082	9.134146341463413	179.98048780487807	175.0
413375420	1441071155	31.2637197642019	122.93019621383795	9.13170731707317	179.93902439024393	175.0
413375420	1441071156	31.263676436457185	122.93019726925925	9.129268292682926	179.89756097560976	175.0
413375420	1441071157	31.263633114730453	122.93019830741903	9.126829268292683	179.85609756097563	175.0
413375420	1441071158	31.263589799116406	122.93019932626167	9.124390243902438	179.8146341463415	175.0
413375420	1441071159	31.26354648970969	122.93020032373147	9.121951219512194	179.77317073170732	175.0
413375420	1441071160	31.263503186604968	122.93020129777281	9.11951219512195	179.7317073170732	175.0
413375420	1441071161	31.26345988989694	122.93020224632998	9.117073170731707	179.69024390243905	175.0
413375420	1441071162	31.263416599680255	122.93020316734737	9.114634146341462	179.64878048780488	175.0
413375420	1441071163	31.26337331604958	122.93020405876933	9.112195121951219	179.60731707317075	175.0
413375420	1441071164	31.263330039099603	122.93020491854017	9.109756097560975	179.56585365853658	175.0
413375420	1441071165	31.26328676892499	122.9302057446043	9.107317073170732	179.52439024390245	175.0
413375420	1441071166	31.263243505620398	122.93020653490608	9.104878048780487	179.4829268292683	175.0
413375420	1441071167	31.263200249280498	122.93020728738985	9.102439024390243	179.44146341463414	175.0
413375420	1441071168	31.263157	122.930208	9.1	179.4	175.0
413375420	1441071169	31.263113758092487	122.93020867120599	9.1	179.414	175.0
413375420	1441071170	31.26307052474751	122.93020930157775	9.1	179.42800000000003	175.0
413375420	1441071171	31.263027301373548	122.93020989221027	9.1	179.442	175.0
413375420	1441071172	31.26298408937907	122.93021044419854	9.1	179.45600000000002	175.0
413375420	1441071173	31.262940890172576	122.93021095863757	9.1	179.47	175.0
413375420	1441071174	31.262897705162533	122.9302114366224	9.1	179.484	175.0
413375420	1441071175	31.262854535757455	122.93021187924799	9.1	179.49800000000002	175.0
413375420	1441071176	31.26281138336579	122.93021228760931	9.1	179.512	175.0
413375420	1441071177	31.262768249396057	122.9302126628014	9.1	179.526	175.0
413375420	1441071178	31.2627251352567	122.93021300591923	9.1	179.54	175.0
413375420	1441071179	31.262682042356218	122.9302133180578	9.1	179.55400000000003	175.0
413375420	1441071180	31.26263897210311	122.93021360031207	9.1	179.568	175.0
413375420	1441071181	31.26259592590585	122.93021385377708	9.1	179.582	175.0
413375420	1441071182	31.262552905172928	122.93021407954778	9.1	179.596	175.0
413375420	1441071183	31.2625099113128	122.93021427871912	9.1	179.60999999999999	175.0
413375420	1441071184	31.262466945733973	122.93021445238614	9.1	179.62400000000002	175.0
413375420	1441071185	31.262424009844924	122.9302146016438	9.1	179.638	175.0
413375420	1441071186	31.26238110505416	122.93021472758704	9.1	179.65200000000002	175.0
413375420	1441071187	31.262338232770126	122.93021483131086	9.1	179.666	175.0
413375420	1441071188	31.26229539440133	122.93021491391025	9.1	179.68	175.0
413375420	1441071189	31.262252591356233	122.93021497648016	9.1	179.69400000000002	175.0
413375420	1441071190	31.26220982504336	122.93021502011553	9.1	179.708	175.0
413375420	1441071191	31.262167096871156	122.93021504591138	9.1	179.722	175.0
413375420	1441071192	31.262124408248116	122.93021505496263	9.1	179.736	175.0
413375420	1441071193	31.26208176058273	122.93021504836427	9.1	179.75000000000003	175.0
413375420	1441071194	31.26203915528348	122.93021502721125	9.1	179.764	175.0
413375420	1441071195	31.26199659375884	122.93021499259852	9.1	179.778	175.0
413375420	1441071196	31.261954077417307	122.93021494562103	9.1	179.792	175.0
413375420	1441071197	31.261911607667372	122.93021488737375	9.1	179.80599999999998	175.0
413375420	1441071198	31.261869185917487	122.93021481895165	9.1	179.82000000000002	175.0
413375420	1441071199	31.261826813576157	122.93021474144963	9.1	179.834	175.0
413375420	1441071200	31.261784492051866	122.93021465596269	9.1	179.84799999999998	175.0
413375420	1441071201	31.2617422227531	122.93021456358571	9.1	179.862	175.0
413375420	1441071202	31.261700007088344	122.93021446541368	9.1	179.876	175.0
413375420	1441071203	31.26165784646607	122.93021436254158	9.1	179.89000000000001	175.0
413375420	1441071204	31.261615742294772	122.93021425606426	9.1	179.904	175.0
413375420	1441071205	31.261573695982925	122.93021414707671	9.1	179.918	175.0
413375420	1441071206	31.261531708939025	122.93021403667385	9.1	179.932	175.0
413375420	1441071207	31.26148978257156	122.93021392595065	9.1	179.946	175.0
413375420	1441071208	31.261447918289	122.93021381600198	9.1	179.96	175.0
413375420	1441071209	31.261406117499824	122.93021370792282	9.1	179.974	175.0
413375420	1441071210	31.26136438161253	122.93021360280808	9.1	179.988	175.0
413375420	1441071211	31.261322712035625	122.93021350175266	9.1	180.00199999999998	175.0
413375420	1441071212	31.261281110177535	122.93021340585155	9.1	180.016	175.0
413375420	1441071213	31.26123957744678	122.93021331619961	9.1	180.03	175.0
413375420	1441071214	31.261198115251858	122.93021323389179	9.1	180.04399999999998	175.0
413375420	1441071215	31.261156725001232	122.930213160023	9.1	180.058	175.0
413375420	1441071216	31.261115408103386	122.93021309568817	9.1	180.072	175.0
413375420	1441071217	31.261074165966825	122.93021304198219	9.1	180.086	175.0
413375420	1441071218	31.261033	122.930213	9.1	180.1	175.0
413375420	1441071219	31.26099189577188	122.93021297237061	9.1	180.07	175.0
413375420	1441071220	31.260950775493292	122.93021296785967	9.1	180.04	175.0
413375420	1441071221	31.260909545535505	122.93021299676691	9.1	180.01	175.0
413375420	1441071222	31.260868112269762	122.93021306939204	9.1	179.98	175.0
413375420	1441071223	31.260826382067386	122.93021319603474	9.1	179.95	175.0
413375420	1441071224	31.26078426129962	122.93021338699472	9.1	179.92000000000002	175.0
413375420	1441071225	31.260741656337743	122.93021365257162	9.1	179.89000000000001	175.0
413375420	1441071226	31.260698473553003	122.93021400306506	9.1	179.86	175.0
413375420	1441071227	31.260654619316664	122.93021444877465	9.1	179.83	175.0
413375420	1441071228	31.260610000000003	122.930215	9.1	179.8	175.0
413375420	1441071229	31.260564558258494	122.93021566236483	9.1	179.77777777777777	175.0
413375420	1441071230	31.260518381884573	122.93021642278963	9.1	179.75555555555556	175.0
413375420	1441071231	31.260471594954897	122.93021726351907	9.1	179.73333333333335	175.0
413375420	1441071232	31.26042432154614	122.93021816679786	9.1	179.7111111111111	175.0
413375420	1441071233	31.260376685735	122.93021911487075	9.1	179.6888888888889	175.0
413375420	1441071234	31.26032881159811	122.93022008998257	9.1	179.66666666666666	175.0
413375420	1441071235	31.260280823212195	122.93022107437811	9.1	179.64444444444445	175.0
413375420	1441071236	31.260232844653924	122.93022205030228	9.1	179.62222222222223	175.0
413375420	1441071237	31.260184999999996	122.930223	9.1	179.6	175.0
413375420	1441071238	31.26013739193102	122.93022390880073	9.1	179.60898876404494	175.0
413375420	1441071239	31.26009003754334	122.93022477437202	9.1	179.6179775280899	175.0
413375420	1441071240	31.260042932537164	122.93022559746593	9.1	179.62696629213482	175.0
413375420	1441071241	31.259996072612783	122.93022637883456	9.1	179.63595505617977	175.0
413375420	1441071242	31.259949453470412	122.93022711922995	9.1	179.6449438202247	175.0
413375420	1441071243	31.259903070810285	122.93022781940414	9.1	179.65393258426968	175.0
413375420	1441071244	31.259856920332666	122.93022848010921	9.1	179.6629213483146	175.0
413375420	1441071245	31.25981099773781	122.93022910209723	9.1	179.67191011235954	175.0
413375420	1441071246	31.25976529872594	122.9302296861202	9.1	179.68089887640448	175.0
413375420	1441071247	31.259719818997294	122.93023023293024	9.1	179.68988764044946	175.0
413375420	1441071248	31.259674554252133	122.93023074327935	9.1	179.69887640449437	175.0
413375420	1441071249	31.259629500190705	122.93023121791958	9.1	179.7078651685393	175.0
413375420	1441071250	31.259584652513247	122.930231657603	9.1	179.71685393258426	175.0
413375420	1441071251	31.25954000692	122.93023206308163	9.1	179.72584269662923	175.0
413375420	1441071252	31.259495559111205	122.93023243510756	9.1	179.73483146067414	175.0
413375420	1441071253	31.259451304787085	122.93023277443274	9.1	179.7438202247191	175.0
413375420	1441071254	31.25940723964791	122.93023308180928	9.1	179.75280898876403	175.0
413375420	1441071255	31.25936335939393	122.93023335798918	9.1	179.761797752809	175.0
413375420	1441071256	31.25931965972536	122.93023360372449	9.1	179.77078651685395	175.0
413375420	1441071257	31.25927613634246	122.93023381976725	9.1	179.77977528089886	175.0
413375420	1441071258	31.259232784945468	122.93023400686945	9.1	179.7887640449438	175.0
413375420	1441071259	31.259189601234617	122.93023416578318	9.1	179.79775280898878	175.0
413375420	1441071260	31.25914658091017	122.93023429726041	9.1	179.80674157303372	175.0
413375420	1441071261	31.259103719672332	122.9302344020532	9.1	179.81573033707863	175.0
413375420	1441071262	31.259061013221384	122.93023448091355	9.1	179.8247191011236	175.0
413375420	1441071263	31.25901845725754	122.93023453459348	9.1	179.83370786516855	175.0
413375420	1441071264	31.258976047481063	122.93023456384505	9.1	179.8426966292135	175.0
413375420	1441071265	31.25893377959216	122.93023456942022	9.1	179.8516853932584	175.0
413375420	1441071266	31.25889164929111	122.93023455207106	9.1	179.86067415730338	175.0
413375420	1441071267	31.258849652278133	122.93023451254953	9.1	179.86966292134832	175.0
413375420	1441071268	31.25880778425347	122.93023445160772	9.1	179.87865168539327	175.0
413375420	1441071269	31.25876604091737	122.93023436999756	9.1	179.88764044943818	175.0
413375420	1441071270	31.258724417970058	122.93023426847112	9.1	179.89662921348315	175.0
413375420	1441071271	31.25868291111179	122.93023414778037	9.1	179.9056179775281	175.0
413375420	1441071272	31.2586415160428	122.93023400867733	9.1	179.91460674157304	175.0
413375420	1441071273	31.258600228463322	122.93023385191402	9.1	179.92359550561798	175.0
413375420	1441071274	31.258559044073607	122.93023367824246	9.1	179.93258426966293	175.0
413375420	1441071275	31.25851795857388	122.9302334884146	9.1	179.94157303370787	175.0
413375420	1441071276	31.258476967664393	122.93023328318249	9.1	179.9505617977528	175.0
413375420	1441071277	31.25843606704538	122.93023306329809	9.1	179.95955056179776	175.0
413375420	1441071278	31.25839525241708	122.93023282951343	9.1	179.9685393258427	175.0
413375420	1441071279	31.258354519479738	122.93023258258049	9.1	179.97752808988764	175.0
413375420	1441071280	31.258313863933576	122.93023232325129	9.1	179.98651685393259	175.0
413375420	1441071281	31.258273281478864	122.9302320522778	9.1	179.99550561797753	175.0
413375420	1441071282	31.25823276781582	122.93023177041204	9.1	180.00449438202247	175.0
413375420	1441071283	31.258192318644674	122.93023147840594	9.1	180.01348314606741	175.0
413375420	1441071284	31.25815192966567	122.93023117701159	9.1	180.02247191011236	175.0
413375420	1441071285	31.258111596579074	122.93023086698089	9.1	180.0314606741573	175.0
413375420	1441071286	31.258071315085072	122.9302305490659	9.1	180.04044943820224	175.0
413375420	1441071287	31.25803108088395	122.93023022401856	9.1	180.0494382022472	175.0
413375420	1441071288	31.257990889675924	122.93022989259087	9.1	180.05842696629213	175.0
413375420	1441071289	31.25795073716123	122.93022955553482	9.1	180.06741573033707	175.0
413375420	1441071290	31.257910619040132	122.93022921360239	9.1	180.07640449438202	175.0
413375420	1441071291	31.25787053101283	122.93022886754558	9.1	180.08539325842696	175.0
413375420	1441071292	31.257830468779567	122.93022851811632	9.1	180.0943820224719	175.0
413375420	1441071293	31.257790428040618	122.93022816606666	9.1	180.10337078651685	175.0
413375420	1441071294	31.257750404496193	122.9302278121485	9.1	180.11235955056182	175.0
413375420	1441071295	31.257710393846526	122.93022745711389	9.1	180.12134831460673	175.0
413375420	1441071296	31.257670391791844	122.93022710171476	9.1	180.13033707865168	175.0
413375420	1441071297	31.257630394032418	122.93022674670311	9.1	180.13932584269662	175.0
413375420	1441071298	31.257590396268473	122.93022639283093	9.1	180.1483146067416	175.0
413375420	1441071299	31.25755039420022	122.93022604085014	9.1	180.1573033707865	175.0
413375420	1441071300	31.257510383527933	122.93022569151275	9.1	180.16629213483145	175.0
413375420	1441071301	31.25747035995183	122.93022534557072	9.1	180.1752808988764	175.0
413375420	1441071302	31.257430319172155	122.93022500377602	9.1	180.18426966292137	175.0
413375420	1441071303	31.25739025688912	122.93022466688062	9.1	180.19325842696628	175.0
413375420	1441071304	31.257350168802986	122.93022433563648	9.1	180.20224719101122	175.0
413375420	1441071305	31.257310050613995	122.93022401079557	9.1	180.21123595505617	175.0
413375420	1441071306	31.25726989802237	122.93022369310987	9.1	180.22022471910114	175.0
413375420	1441071307	31.25722970672833	122.9302233833313	9.1	180.22921348314605	175.0
413375420	1441071308	31.257189472432156	122.93022308221187	9.1	180.238202247191	175.0
413375420	1441071309	31.257149190834046	122.9302227905035	9.1	180.24719101123594	175.0
413375420	1441071310	31.257108857634258	122.93022250895818	9.1	180.2561797752809	175.0
413375420	1441071311	31.257068468533006	122.93022223832787	9.1	180.26516853932586	175.0
413375420	1441071312	31.257028019230543	122.9302219793645	9.1	180.27415730337077	175.0
413375420	1441071313	31.2569875054271	122.93022173282004	9.1	180.28314606741571	175.0
413375420	1441071314	31.256946922822898	122.93022149944645	9.1	180.2921348314607	175.0
413375420	1441071315	31.2569062671182	122.93022127999568	9.1	180.30112359550563	175.0
413375420	1441071316	31.25686553401322	122.93022107521966	9.1	180.31011235955054	175.0
413375420	1441071317	31.256824719208208	122.93022088587037	9.1	180.31910112359552	175.0
413375420	1441071318	31.256783818403395	122.93022071269972	9.1	180.32808988764046	175.0
413375420	1441071319	31.256742827299004	122.93022055645972	9.1	180.3370786516854	175.0
413375420	1441071320	31.256701741595272	122.93022041790226	9.1	180.34606741573032	175.0
413375420	1441071321	31.256660556992447	122.9302202977793	9.1	180.3550561797753	175.0
413375420	1441071322	31.256619269190754	122.9302201968428	9.1	180.36404494382023	175.0
413375420	1441071323	31.256577873890418	122.93022011584465	9.1	180.37303370786518	175.0
413375420	1441071324	31.256536366791693	122.93022005553685	9.1	180.3820224719101	175.0
413375420	1441071325	31.256494743594825	122.93022001667134	9.1	180.39101123595506	175.0
413375420	1441071326	31.256453000000004	122.93022000000002	9.1	180.4	175.0
413375420	1441071327	31.256411135109865	122.9302200063878	9.091666666666667	180.36666666666667	175.0
413375420	1441071328	31.256369161636464	122.93022003715147	9.083333333333332	180.33333333333334	175.0
413375420	1441071329	31.256327095694235	122.9302200937207	9.075	180.3	175.0
413375420	1441071330	31.256284953397635	122.9302201775253	9.066666666666666	180.26666666666665	175.0
413375420	1441071331	31.25624275086109	122.93022028999492	9.058333333333334	180.23333333333335	175.0
413375420	1441071332	31.256200504199054	122.93022043255935	9.05	180.2	175.0
413375420	1441071333	31.25615822952596	122.93022060664823	9.041666666666666	180.16666666666666	175.0
413375420	1441071334	31.25611594295624	122.93022081369132	9.033333333333333	180.13333333333335	175.0
413375420	1441071335	31.256073660604333	122.93022105511835	9.025	180.1	175.0
413375420	1441071336	31.256031398584703	122.93022133235898	9.016666666666666	180.06666666666666	175.0
413375420	1441071337	31.25598917301178	122.93022164684297	9.008333333333333	180.03333333333333	175.0
413375420	1441071338	31.255946999999995	122.930222	9.0	180.0	175.0
413375420	1441071339	31.25590489223958	122.93022239246149	9.0	179.985	175.0
413375420	1441071340	31.255862848723805	122.93022282166574	9.0	179.97	175.0
413375420	1441071341	31.25582086502173	122.93022328425279	9.0	179.955	175.0
413375420	1441071342	31.25577893670243	122.93022377686262	9.0	179.94	175.0
413375420	1441071343	31.255737059334944	122.93022429613526	9.0	179.925	175.0
413375420	1441071344	31.255695228488342	122.93022483871077	9.0	179.91	175.0
413375420	1441071345	31.255653439731653	122.93022540122918	9.0	179.895	175.0
413375420	1441071346	31.25561168863398	122.93022598033052	9.0	179.88	175.0
413375420	1441071347	31.255569970764338	122.93022657265485	9.0	179.865	175.0
413375420	1441071348	31.25552828169182	122.93022717484223	9.0	179.85000000000002	175.0
413375420	1441071349	31.25548661698546	122.93022778353271	9.0	179.83499999999998	175.0
413375420	1441071350	31.255444972214317	122.93022839536638	9.0	179.82	175.0
413375420	1441071351	31.255403342947456	122.93022900698328	9.0	179.80499999999998	175.0
413375420	1441071352	31.25536172475393	122.9302296150235	9.0	179.79	175.0
413375420	1441071353	31.255320113202792	122.93023021612717	9.0	179.77499999999998	175.0
413375420	1441071354	31.25527850386311	122.9302308069343	9.0	179.76	175.0
413375420	1441071355	31.255236892303937	122.93023138408506	9.0	179.74499999999998	175.0
413375420	1441071356	31.25519527409431	122.93023194421953	9.0	179.73	175.0
413375420	1441071357	31.25515364480331	122.93023248397779	9.0	179.715	175.0
413375420	1441071358	31.255111999999993	122.93023299999999	9.0	179.7	175.0
413375420	1441071359	31.255070336071853	122.93023348941678	9.0	179.7225	175.0
413375420	1441071360	31.255028652680046	122.9302339513209	9.0	179.74499999999998	175.0
413375420	1441071361	31.25498695030425	122.93023438529569	9.0	179.7675	175.0
413375420	1441071362	31.25494522942407	122.93023479092446	9.0	179.79	175.0
413375420	1441071363	31.254903490519162	122.93023516779051	9.0	179.8125	175.0
413375420	1441071364	31.254861734069152	122.93023551547721	9.0	179.83499999999998	175.0
413375420	1441071365	31.25481996055365	122.9302358335678	9.0	179.8575	175.0
413375420	1441071366	31.254778170452308	122.93023612164563	9.0	179.88	175.0
413375420	1441071367	31.254736364244764	122.93023637929404	9.0	179.9025	175.0
413375420	1441071368	31.254694542410647	122.9302366060963	9.0	179.92499999999998	175.0
413375420	1441071369	31.254652705429542	122.93023680163576	9.0	179.9475	175.0
413375420	1441071370	31.25461085378116	122.93023696549572	9.0	179.97	175.0
413375420	1441071371	31.254568987945063	122.93023709725954	9.0	179.99249999999998	175.0
413375420	1441071372	31.254527108400932	122.93023719651048	9.0	180.015	175.0
413375420	1441071373	31.254485215628385	122.93023726283188	9.0	180.0375	175.0
413375420	1441071374	31.25444331010703	122.93023729580709	9.0	180.06	175.0
413375420	1441071375	31.254401392316524	122.93023729501941	9.0	180.08249999999998	175.0
413375420	1441071376	31.25435946273649	122.93023726005218	9.0	180.105	175.0
413375420	1441071377	31.254317521846563	122.9302371904887	9.0	180.12749999999997	175.0
413375420	1441071378	31.25427557012637	122.93023708591231	9.0	180.14999999999998	175.0
413375420	1441071379	31.254233608055554	122.93023694590633	9.0	180.1725	175.0
413375420	1441071380	31.25419163611373	122.9302367700541	9.0	180.195	175.0
413375420	1441071381	31.25414965478054	122.93023655793894	9.0	180.2175	175.0
413375420	1441071382	31.254107664535614	122.93023630914415	9.0	180.23999999999998	175.0
413375420	1441071383	31.25406566585859	122.93023602325309	9.0	180.2625	175.0
413375420	1441071384	31.254023659229077	122.9302356998491	9.0	180.28499999999997	175.0
413375420	1441071385	31.253981645126732	122.93023533851549	9.0	180.3075	175.0
413375420	1441071386	31.25393962403119	122.9302349388356	9.0	180.32999999999998	175.0
413375420	1441071387	31.25389759642204	122.93023450039274	9.0	180.3525	175.0
413375420	1441071388	31.253855562778966	122.93023402277025	9.0	180.375	175.0
413375420	1441071389	31.253813523581567	122.9302335055515	9.0	180.39749999999998	175.0
413375420	1441071390	31.253771479309492	122.93023294831977	9.0	180.42	175.0
413375420	1441071391	31.253729430442363	122.93023235065843	9.0	180.4425	175.0
413375420	1441071392	31.253687377459798	122.93023171215081	9.0	180.465	175.0
413375420	1441071393	31.253645320841457	122.93023103238025	9.0	180.48749999999998	175.0
413375420	1441071394	31.253603261066964	122.93023031093007	9.0	180.51	175.0
413375420	1441071395	31.253561198615934	122.93022954738362	9.0	180.53249999999997	175.0
413375420	1441071396	31.253519133967995	122.93022874132421	9.0	180.55499999999998	175.0
413375420	1441071397	31.253477067602816	122.93022789233524	9.0	180.5775	175.0
413375420	1441071398	31.253434999999993	122.93022699999999	9.0	180.6	175.0
413375420	1441071399	31.253392931748333	122.93022606547572	9.0	180.6	175.0
413375420	1441071400	31.253350863873298	122.93022509621528	9.0	180.6	175.0
413375420	1441071401	31.25330879750952	122.93022410124533	9.0	180.6	175.0
413375420	1441071402	31.2532667337916	122.93022308959256	9.0	180.6	175.0
413375420	1441071403	31.2532246738542	122.93022207028366	9.0	180.6	175.0
413375420	1441071404	31.25318261883192	122.93022105234526	9.0	180.6	175.0
413375420	1441071405	31.253140569859394	122.93022004480403	9.0	180.6	175.0
413375420	1441071406	31.25309852807124	122.93021905668658	9.0	180.6	175.0
413375420	1441071407	31.253056494602117	122.93021809701949	9.0	180.6	175.0
413375420	1441071408	31.253014470586614	122.93021717482937	9.0	180.6	175.0
413375420	1441071409	31.25297245715939	122.93021629914283	9.0	180.6	175.0
413375420	1441071410	31.252930455455047	122.93021547898634	9.0	180.6	175.0
413375420	1441071411	31.25288846660824	122.93021472338653	9.0	180.6	175.0
413375420	1441071412	31.25284649175357	122.93021404136988	9.0	180.6	175.0
413375420	1441071413	31.25280453202571	122.93021344196292	9.0	180.6	175.0
413375420	1441071414	31.25276258855923	122.93021293419213	9.0	180.6	175.0
413375420	1441071415	31.25272066248879	122.93021252708398	9.0	180.6	175.0
413375420	1441071416	31.252678754949027	122.93021222966493	9.0	180.6	175.0
413375420	1441071417	31.252636867074553	122.93021205096147	9.0	180.6	175.0
413375420	1441071418	31.252595000000003	122.93021200000001	9.0	180.6	175.0
413375420	1441071419	31.252553154137136	122.93021208230493	9.0	180.54999999999998	175.0
413375420	1441071420	31.25251132700624	122.9302122893926	9.0	180.5	175.0
413375420	1441071421	31.25246951540472	122.93021260927738	9.0	180.45	175.0
413375420	1441071422	31.252427716130015	122.93021302997361	9.0	180.4	175.0
413375420	1441071423	31.252385925979528	122.93021353949575	9.0	180.34999999999997	175.0
413375420	1441071424	31.252344141750672	122.93021412585819	9.0	180.29999999999998	175.0
413375420	1441071425	31.252302360240883	122.93021477707535	9.0	180.24999999999997	175.0
413375420	1441071426	31.252260578247558	122.93021548116171	9.0	180.2	175.0
413375420	1441071427	31.25221879256813	122.93021622613176	9.0	180.14999999999998	175.0
413375420	1441071428	31.252176999999996	122.930217	9.0	180.1	175.0
413375420	1441071429	31.25213519821425	122.93021779246001	8.994444444444444	180.0611111111111	175.0
413375420	1441071430	31.252093388376554	122.93021859992153	8.988888888888889	180.0222222222222	175.0
413375420	1441071431	31.25205157252625	122.9302194204734	8.983333333333334	179.98333333333332	175.0
413375420	1441071432	31.252009752702637	122.93022025220444	8.977777777777778	179.94444444444446	175.0
413375420	1441071433	31.25196793094506	122.93022109320349	8.972222222222221	179.90555555555557	175.0
413375420	1441071434	31.251926109292857	122.93022194155932	8.966666666666667	179.86666666666665	175.0
413375420	1441071435	31.25188428978534	122.93022279536082	8.961111111111112	179.82777777777778	175.0
413375420	1441071436	31.251842474461842	122.93022365269682	8.955555555555556	179.7888888888889	175.0
413375420	1441071437	31.251800665361685	122.93022451165615	8.95	179.75000000000003	175.0
413375420	1441071438	31.25175886452421	122.93022537032765	8.944444444444445	179.7111111111111	175.0
413375420	1441071439	31.251717073988726	122.93022622680016	8.93888888888889	179.67222222222222	175.0
413375420	1441071440	31.251675295794584	122.93022707916255	8.933333333333334	179.63333333333335	175.0
413375420	1441071441	31.25163353198108	122.93022792550364	8.927777777777777	179.59444444444443	175.0
413375420	1441071442	31.25159178458759	122.93022876391231	8.922222222222222	179.55555555555557	175.0
413375420	1441071443	31.251550055653396	122.93022959247742	8.916666666666668	179.51666666666668	175.0
413375420	1441071444	31.251508347217833	122.93023040928783	8.911111111111111	179.4777777777778	175.0
413375420	1441071445	31.251466661320265	122.93023121243242	8.905555555555555	179.4388888888889	175.0
413375420	1441071446	31.251425	122.93023200000002	8.9	179.4	175.0
413375420	1441071447	31.25138336465805	122.93023277021875	8.9	179.40454545454546	175.0
413375420	1441071448	31.251341754142267	122.93023352187373	8.9	179.40909090909093	175.0
413375420	1441071449	31.251300166662176	122.93023425388917	8.9	179.41363636363636	175.0
413375420	1441071450	31.251258600427327	122.93023496518941	8.9	179.41818181818184	175.0
413375420	1441071451	31.251217053647217	122.93023565469873	8.9	179.4227272727273	175.0
413375420	1441071452	31.25117552453141	122.93023632134144	8.9	179.42727272727274	175.0
413375420	1441071453	31.251134011289427	122.93023696404185	8.9	179.4318181818182	175.0
413375420	1441071454	31.251092512130796	122.93023758172423	8.9	179.43636363636367	175.0
413375420	1441071455	31.251051025265046	122.93023817331289	8.9	179.4409090909091	175.0
413375420	1441071456	31.251009548901713	122.93023873773217	8.9	179.44545454545457	175.0
413375420	1441071457	31.25096808125035	122.93023927390635	8.9	179.45000000000002	175.0
413375420	1441071458	31.250926620520442	122.93023978075975	8.9	179.45454545454544	175.0
413375420	1441071459	31.25088516492156	122.93024025721667	8.9	179.45909090909092	175.0
413375420	1441071460	31.250843712663233	122.93024070220143	8.9	179.46363636363637	175.0
413375420	1441071461	31.250802261954966	122.93024111463836	8.9	179.46818181818182	175.0
413375420	1441071462	31.250760811006323	122.93024149345173	8.9	179.47272727272727	175.0
413375420	1441071463	31.25071935802681	122.93024183756592	8.9	179.47727272727275	175.0
413375420	1441071464	31.250677901225977	122.93024214590523	8.9	179.48181818181817	175.0
413375420	1441071465	31.250636438813356	122.93024241739397	8.9	179.48636363636365	175.0
413375420	1441071466	31.250594968998456	122.93024265095644	8.9	179.4909090909091	175.0
413375420	1441071467	31.250553489990835	122.93024284551703	8.9	179.49545454545455	175.0
413375420	1441071468	31.250511999999997	122.930243	8.9	179.5	175.0
413375420	1441071469	31.250470499133392	122.93024311622582	8.9	179.49	175.0
413375420	1441071470	31.250428995089962	122.93024320759929	8.9	179.48000000000002	175.0
413375420	1441071471	31.250387497466562	122.93024329042126	8.9	179.47	175.0
413375420	1441071472	31.250346015860075	122.93024338099256	8.9	179.46	175.0
413375420	1441071473	31.250304559867345	122.93024349561404	8.9	179.45000000000002	175.0
413375420	1441071474	31.250263139085224	122.93024365058643	8.9	179.44	175.0
413375420	1441071475	31.250221763110574	122.93024386221052	8.9	179.43	175.0
413375420	1441071476	31.25018044154023	122.930244146787	8.9	179.42000000000002	175.0
413375420	1441071477	31.2501391839711	122.93024452061664	8.9	179.41	175.0
413375420	1441071478	31.250098	122.93024500000001	8.9	179.4	175.0
413375420	1441071479	31.250056891904286	122.93024559505238	8.9	179.37	175.0
413375420	1441071480	31.250015832683417	122.93024629114716	8.9	179.34	175.0
413375420	1441071481	31.249974788017276	122.93024706747234	8.9	179.31000000000003	175.0
413375420	1441071482	31.249933723585787	122.93024790321597	8.9	179.28000000000003	175.0
413375420	1441071483	31.249892605068872	122.93024877756613	8.9	179.25	175.0
413375420	1441071484	31.249851398146447	122.93024966971093	8.9	179.22	175.0
413375420	1441071485	31.24981006849842	122.93025055883851	8.9	179.19	175.0
413375420	1441071486	31.249768581804734	122.93025142413708	8.9	179.16	175.0
413375420	1441071487	31.249726903745294	122.93025224479481	8.9	179.13	175.0
413375420	1441071488	31.249684999999996	122.930253	8.9	179.1	175.0
413375420	1441071489	31.24964285082091	122.93025367345464	8.9	179.10555555555555	175.05555555555557
413375420	1441071490	31.249600494748503	122.93025426691568	8.9	179.11111111111111	175.11111111111111
413375420	1441071491	31.249557984895418	122.93025478665379	8.9	179.11666666666667	175.16666666666666
413375420	1441071492	31.249515374374244	122.93025523893964	8.9	179.12222222222223	175.22222222222223
413375420	1441071493	31.249472716297646	122.93025563004386	8.9	179.12777777777777	175.27777777777777
413375420	1441071494	31.2494300637782	122.93025596623714	8.9	179.13333333333333	175.33333333333334
413375420	1441071495	31.249387469928553	122.93025625379008	8.9	179.13888888888889	175.38888888888889
413375420	1441071496	31.249344987861324	122.93025649897329	8.9	179.14444444444445	175.44444444444446
413375420	1441071497	31.249302670689122	122.93025670805739	8.9	179.15	175.5
413375420	1441071498	31.249260571524598	122.93025688731298	8.9	179.15555555555557	175.55555555555554
413375420	1441071499	31.249218743480377	122.93025704301068	8.9	179.16111111111113	175.61111111111111
413375420	1441071500	31.24917723966907	122.93025718142101	8.9	179.16666666666669	175.66666666666666
413375420	1441071501	31.249136113203317	122.93025730881459	8.9	179.17222222222225	175.72222222222223
413375420	1441071502	31.249095417195747	122.93025743146195	8.9	179.17777777777778	175.77777777777777
413375420	1441071503	31.24905520475899	122.93025755563363	8.9	179.18333333333334	175.83333333333334
413375420	1441071504	31.2490155290057	122.93025768760019	8.9	179.18888888888887	175.88888888888889
413375420	1441071505	31.248976443048488	122.93025783363214	8.9	179.19444444444443	175.94444444444443
413375420	1441071506	31.248937999999995	122.930258	8.9	179.2	176.0
413375420	1441071507	31.24890021334202	122.93025819074617	8.9	179.26363636363638	176.0
413375420	1441071508	31.24886293803297	122.93025840100074	8.9	179.3272727272727	176.0
413375420	1441071509	31.248825989400412	122.9302586236657	8.9	179.3909090909091	176.0
413375420	1441071510	31.248789182771915	122.93025885164302	8.9	179.45454545454544	176.0
413375420	1441071511	31.24875233347501	122.9302590778347	8.9	179.51818181818183	176.0
413375420	1441071512	31.248715256837276	122.93025929514279	8.9	179.58181818181816	176.0
413375420	1441071513	31.248677768186244	122.93025949646926	8.9	179.64545454545456	176.0
413375420	1441071514	31.248639682849465	122.9302596747162	8.9	179.7090909090909	176.0
413375420	1441071515	31.24860081615447	122.93025982278557	8.9	179.77272727272728	176.0
413375420	1441071516	31.248560983428806	122.9302599335795	8.9	179.83636363636364	176.0
413375420	1441071517	31.24851999999999	122.93026	8.9	179.9	176.0
413375420	1441071518	31.24847774098553	122.93026001662311	8.9	179.94545454545457	176.0
413375420	1441071519	31.248434320662785	122.93025998472066	8.9	179.9909090909091	176.0
413375420	1441071520	31.24838991309912	122.93025990723844	8.9	180.03636363636363	176.0
413375420	1441071521	31.248344692361883	122.9302597871222	8.9	180.0818181818182	176.0
413375420	1441071522	31.248298832518437	122.93025962731768	8.9	180.12727272727273	176.0
413375420	1441071523	31.24825250763613	122.93025943077073	8.9	180.1727272727273	176.0
413375420	1441071524	31.248205891782355	122.93025920042702	8.9	180.21818181818182	176.0
413375420	1441071525	31.248159159024464	122.93025893923236	8.9	180.26363636363635	176.0
413375420	1441071526	31.248112483429853	122.93025865013246	8.9	180.3090909090909	176.0
413375420	1441071527	31.248066039065904	122.9302583360731	8.9	180.35454545454544	176.0
413375420	1441071528	31.248019999999993	122.930258	8.9	180.4	176.0
413375420	1441071529	31.24797450712515	122.93025764445983	8.9	180.4	175.95
413375420	1441071530	31.24792956863684	122.93025727040335	8.9	180.4	175.9
413375420	1441071531	31.247885159556187	122.93025687838217	8.9	180.4	175.85
413375420	1441071532	31.247841254904273	122.93025646894802	8.9	180.4	175.8
413375420	1441071533	31.24779782970221	122.93025604265254	8.9	180.4	175.75
413375420	1441071534	31.247754858971106	122.93025560004745	8.9	180.4	175.7
413375420	1441071535	31.247712317732038	122.93025514168437	8.9	180.4	175.64999999999998
413375420	1441071536	31.247670181006132	122.930254668115	8.9	180.4	175.6
413375420	1441071537	31.247628423814465	122.93025417989102	8.9	180.4	175.54999999999998
413375420	1441071538	31.24758702117816	122.93025367756412	8.9	180.4	175.5
413375420	1441071539	31.247545948118283	122.93025316168591	8.9	180.4	175.45
413375420	1441071540	31.247505179655946	122.9302526328081	8.9	180.4	175.4
413375420	1441071541	31.24746469081224	122.93025209148236	8.9	180.4	175.35000000000002
413375420	1441071542	31.24742445660826	122.93025153826035	8.9	180.4	175.3
413375420	1441071543	31.24738445206512	122.93025097369375	8.9	180.4	175.25
413375420	1441071544	31.24734465220389	122.93025039833421	8.9	180.4	175.2
413375420	1441071545	31.247305032045663	122.93024981273338	8.9	180.4	175.15
413375420	1441071546	31.24726556661155	122.93024921744298	8.9	180.4	175.1
413375420	1441071547	31.247226230922628	122.93024861301461	8.9	180.4	175.05
413375420	1441071548	31.247186999999993	122.930248	8.9	180.4	175.0
413375420	1441071549	31.247147850133704	122.93024737888445	8.9	180.42105263157893	175.0
413375420	1441071550	31.24710876268972	122.93024674988787	8.9	180.44210526315788	175.0
413375420	1441071551	31.24706972030298	122.9302461131639	8.9	180.46315789473684	175.0
413375420	1441071552	31.2470307056084	122.93024546886616	8.9	180.4842105263158	175.0
413375420	1441071553	31.246991701240905	122.93024481714825	8.9	180.50526315789475	175.0
413375420	1441071554	31.246952689835446	122.93024415816376	8.9	180.5263157894737	175.0
413375420	1441071555	31.246913654026923	122.93024349206632	8.9	180.54736842105262	175.0
413375420	1441071556	31.246874576450292	122.93024281900952	8.9	180.5684210526316	175.0
413375420	1441071557	31.24683543974045	122.93024213914698	8.9	180.58947368421053	175.0
413375420	1441071558	31.246796226532354	122.93024145263232	8.9	180.61052631578949	175.0
413375420	1441071559	31.246756919460903	122.93024075961912	8.9	180.63157894736844	175.0
413375420	1441071560	31.246717501161037	122.93024006026103	8.9	180.6526315789474	175.0
413375420	1441071561	31.246677954267685	122.93023935471163	8.9	180.67368421052632	175.0
413375420	1441071562	31.24663826141576	122.93023864312453	8.9	180.6947368421053	175.0
413375420	1441071563	31.246598405240203	122.93023792565334	8.9	180.71578947368423	175.0
413375420	1441071564	31.246558368375926	122.9302372024517	8.9	180.73684210526318	175.0
413375420	1441071565	31.246518133457837	122.93023647367316	8.9	180.75789473684213	175.0
413375420	1441071566	31.2464776831209	122.93023573947141	8.9	180.7789473684211	175.0
413375420	1441071567	31.246436999999997	122.930235	8.9	180.80000000000004	175.0
413375420	1441071568	31.246396073184723	122.93023425606333	8.9	180.79000000000002	175.0
413375420	1441071569	31.2463549175832	122.93023351106872	8.9	180.78000000000003	175.0
413375420	1441071570	31.24631355455821	122.93023276907437	8.9	180.77	175.0
413375420	1441071571	31.246272005472534	122.9302320341383	8.9	180.76	175.0
413375420	1441071572	31.246230291688942	122.93023131031869	8.9	180.75	175.0
413375420	1441071573	31.24618843457026	122.93023060167357	8.9	180.74	175.0
413375420	1441071574	31.246146455479238	122.9302299122611	8.9	180.73000000000002	175.0
413375420	1441071575	31.246104375778653	122.93022924613929	8.9	180.71999999999997	175.0
413375420	1441071576	31.246062216831305	122.93022860736623	8.9	180.70999999999998	175.0
413375420	1441071577	31.246019999999998	122.930228	8.9	180.7	175.0
413375420	1441071578	31.245977743456724	122.93022742718136	8.9	180.69268292682926	175.02439024390245
413375420	1441071579	31.24593545261051	122.93022688838197	8.9	180.6853658536585	175.0487804878049
413375420	1441071580	31.24589312967964	122.93022638215615	8.9	180.67804878048779	175.07317073170734
413375420	1441071581	31.245850776882374	122.93022590705833	8.9	180.67073170731706	175.09756097560975
413375420	1441071582	31.24580839643695	122.93022546164285	8.9	180.6634146341463	175.1219512195122
413375420	1441071583	31.245765990561633	122.93022504446407	8.9	180.65609756097558	175.14634146341464
413375420	1441071584	31.24572356147471	122.9302246540764	8.9	180.64878048780488	175.1707317073171
413375420	1441071585	31.245681111394422	122.93022428903416	8.9	180.64146341463413	175.1951219512195
413375420	1441071586	31.245638642539042	122.9302239478918	8.9	180.6341463414634	175.21951219512195
413375420	1441071587	31.24559615712683	122.93022362920367	8.9	180.62682926829268	175.2439024390244
413375420	1441071588	31.24555365737605	122.93022333152413	8.9	180.61951219512193	175.2682926829268
413375420	1441071589	31.245511145504953	122.9302230534076	8.9	180.6121951219512	175.29268292682926
413375420	1441071590	31.245468623731806	122.93022279340848	8.9	180.60487804878048	175.3170731707317
413375420	1441071591	31.24542609427487	122.93022255008113	8.9	180.59756097560972	175.34146341463415
413375420	1441071592	31.245383559352433	122.93022232197997	8.9	180.59024390243903	175.3658536585366
413375420	1441071593	31.245341021182714	122.93022210765939	8.9	180.5829268292683	175.39024390243904
413375420	1441071594	31.24529848198401	122.93022190567378	8.9	180.57560975609755	175.41463414634148
413375420	1441071595	31.245255943974577	122.93022171457756	8.9	180.56829268292682	175.4390243902439
413375420	1441071596	31.245213409372667	122.93022153292512	8.9	180.5609756097561	175.46341463414635
413375420	1441071597	31.24517088039655	122.93022135927087	8.9	180.55365853658535	175.4878048780488
413375420	1441071598	31.2451283592645	122.93022119216924	8.9	180.54634146341462	175.5121951219512
413375420	1441071599	31.24508584819475	122.93022103017464	8.9	180.5390243902439	175.53658536585365
413375420	1441071600	31.245043349405588	122.93022087184146	8.9	180.53170731707317	175.5609756097561
413375420	1441071601	31.245000865115266	122.93022071572416	8.9	180.52439024390245	175.58536585365852
413375420	1441071602	31.24495839754205	122.93022056037711	8.9	180.5170731707317	175.60975609756096
413375420	1441071603	31.244915948904207	122.93022040435477	8.9	180.50975609756097	175.6341463414634
413375420	1441071604	31.244873521420004	122.93022024621156	8.9	180.50243902439024	175.65853658536585
413375420	1441071605	31.244831117307683	122.93022008450191	8.9	180.4951219512195	175.6829268292683
413375420	1441071606	31.24478873878553	122.93021991778026	8.9	180.48780487804876	175.70731707317074
413375420	1441071607	31.244746388071782	122.93021974460102	8.9	180.48048780487804	175.7317073170732
413375420	1441071608	31.24470406738475	122.93021956351863	8.9	180.4731707317073	175.7560975609756
413375420	1441071609	31.244661778942653	122.93021937308755	8.9	180.4658536585366	175.78048780487805
413375420	1441071610	31.24461952496376	122.9302191718622	8.9	180.45853658536586	175.80487804878047
413375420	1441071611	31.244577307666354	122.93021895839706	8.9	180.4512195121951	175.8292682926829
413375420	1441071612	31.24453512926869	122.93021873124653	8.9	180.44390243902438	175.85365853658536
413375420	1441071613	31.24449299198903	122.9302184889651	8.9	180.43658536585366	175.8780487804878
413375420	1441071614	31.244450898045628	122.93021823010719	8.9	180.4292682926829	175.90243902439025
413375420	1441071615	31.244408849656757	122.93021795322726	8.9	180.42195121951218	175.92682926829266
413375420	1441071616	31.2443668490407	122.93021765687979	8.9	180.41463414634148	175.9512195121951
413375420	1441071617	31.244324898415677	122.9302173396192	8.9	180.40731707317073	175.97560975609755
413375420	1441071618	31.244282999999992	122.930217	8.9	180.4	176.0
413375420	1441071619	31.244241155438527	122.93021663700411	8.896	180.39	175.98
413375420	1441071620	31.244199364082778	122.93021625132339	8.892	180.38	175.96
413375420	1441071621	31.244157624710834	122.9302158440772	8.888	180.37	175.94
413375420	1441071622	31.244115936100844	122.93021541638485	8.884	180.36	175.92
413375420	1441071623	31.244074297030895	122.93021496936574	8.88	180.35	175.9
413375420	1441071624	31.244032706279125	122.93021450413913	8.876	180.34	175.88
413375420	1441071625	31.243991162623626	122.93021402182443	8.872	180.33	175.86
413375420	1441071626	31.24394966484255	122.93021352354094	8.868	180.32	175.84
413375420	1441071627	31.243908211713975	122.93021301040801	8.864	180.31	175.82
413375420	1441071628	31.243866802016065	122.93021248354493	8.86	180.3	175.8
413375420	1441071629	31.24382543452689	122.93021194407108	8.856	180.29000000000002	175.78
413375420	1441071630	31.2437841080246	122.93021139310575	8.852	180.28	175.76000000000002
413375420	1441071631	31.243742821287285	122.93021083176828	8.848	180.27	175.73999999999998
413375420	1441071632	31.24370157309308	122.93021026117799	8.844	180.26000000000002	175.72
413375420	1441071633	31.243660362220087	122.93020968245422	8.84	180.25	175.7
413375420	1441071634	31.24361918744644	122.93020909671624	8.836	180.24	175.67999999999998
413375420	1441071635	31.243578047550244	122.93020850508343	8.832	180.23000000000002	175.66
413375420	1441071636	31.243536941309625	122.93020790867504	8.828	180.22	175.64
413375420	1441071637	31.243495867502695	122.93020730861043	8.824	180.21	175.62
413375420	1441071638	31.24345482490757	122.9302067060089	8.82	180.20000000000002	175.6
413375420	1441071639	31.24341381230236	122.93020610198977	8.816	180.19000000000003	175.57999999999998
413375420	1441071640	31.243372828465187	122.93020549767232	8.812	180.18	175.56
413375420	1441071641	31.243331872174167	122.93020489417586	8.808	180.17000000000002	175.54
413375420	1441071642	31.243290942207413	122.9302042926197	8.804	180.16000000000003	175.52
413375420	1441071643	31.243250037343063	122.93020369412318	8.8	180.14999999999998	175.5
413375420	1441071644	31.243209156359207	122.93020309980555	8.796	180.14	175.48
413375420	1441071645	31.24316829803395	122.93020251078612	8.792	180.13	175.46
413375420	1441071646	31.243127461145445	122.93020192818416	8.788	180.12	175.44
413375420	1441071647	31.243086644471813	122.93020135311905	8.783999999999999	180.10999999999999	175.42000000000002
413375420	1441071648	31.243045846791123	122.93020078670999	8.78	180.1	175.4
413375420	1441071649	31.243005066881526	122.9302002300763	8.776	180.09	175.38
413375420	1441071650	31.24296430352112	122.93019968433727	8.772	180.07999999999998	175.36
413375420	1441071651	31.24292355548805	122.9301991506122	8.767999999999999	180.07	175.34
413375420	1441071652	31.24288282156041	122.93019863002039	8.764	180.06	175.32000000000002
413375420	1441071653	31.242842100516302	122.93019812368107	8.76	180.04999999999998	175.3
413375420	1441071654	31.242801391133888	122.93019763271354	8.756	180.04	175.28
413375420	1441071655	31.24276069219124	122.9301971582371	8.751999999999999	180.03	175.26000000000002
413375420	1441071656	31.242720002466502	122.93019670137103	8.748	180.02	175.23999999999998
413375420	1441071657	31.242679320737768	122.93019626323456	8.744	180.01	175.22
413375420	1441071658	31.242638645783178	122.93019584494702	8.74	180.0	175.2
413375420	1441071659	31.24259797638082	122.93019544762765	8.735999999999999	179.99	175.18
413375420	1441071660	31.242557311308836	122.93019507239573	8.732	179.98	175.16
413375420	1441071661	31.242516649345337	122.93019472037051	8.728	179.97	175.14
413375420	1441071662	31.24247598926844	122.93019439267127	8.724	179.96	175.12
413375420	1441071663	31.24243532985623	122.93019409041726	8.719999999999999	179.95	175.1
413375420	1441071664	31.242394669886867	122.93019381472777	8.716	179.94	175.08
413375420	1441071665	31.242354008138438	122.93019356672204	8.712	179.93	175.06
413375420	1441071666	31.24231334338907	122.93019334751935	8.708	179.92000000000002	175.04
413375420	1441071667	31.242272674416892	122.93019315823892	8.703999999999999	179.91	175.02
413375420	1441071668	31.242231999999994	122.93019300000002	8.7	179.9	175.0
413375420	1441071669	31.242191319146325	122.9301928734606	8.701666666666666	179.91333333333333	175.01666666666668
413375420	1441071670	31.242150631783087	122.93019277743335	8.703333333333333	179.92666666666668	175.03333333333333
413375420	1441071671	31.242109938067273	122.93019271026965	8.705	179.94	175.05
413375420	1441071672	31.242069238155942	122.93019267032089	8.706666666666665	179.95333333333332	175.06666666666666
413375420	1441071673	31.24202853220608	122.93019265593847	8.708333333333332	179.96666666666667	175.08333333333334
413375420	1441071674	31.241987820374735	122.93019266547377	8.709999999999999	179.98	175.1
413375420	1441071675	31.24194710281887	122.93019269727823	8.711666666666666	179.9933333333333	175.11666666666667
413375420	1441071676	31.241906379695585	122.93019274970321	8.713333333333333	180.00666666666666	175.13333333333335
413375420	1441071677	31.241865651161827	122.93019282110012	8.715	180.02	175.15
413375420	1441071678	31.241824917374654	122.93019290982038	8.716666666666667	180.03333333333336	175.16666666666666
413375420	1441071679	31.241784178491052	122.93019301421536	8.718333333333334	180.04666666666668	175.18333333333334
413375420	1441071680	31.24174343466807	122.93019313263652	8.719999999999999	180.06	175.2
413375420	1441071681	31.24170268606272	122.93019326343529	8.721666666666666	180.07333333333335	175.21666666666667
413375420	1441071682	31.241661932832006	122.93019340496299	8.723333333333333	180.08666666666667	175.23333333333335
413375420	1441071683	31.241621175132956	122.93019355557114	8.725	180.1	175.25
413375420	1441071684	31.241580413122595	122.93019371361112	8.726666666666667	180.11333333333334	175.26666666666665
413375420	1441071685	31.241539646957932	122.93019387743436	8.728333333333333	180.12666666666667	175.28333333333333
413375420	1441071686	31.241498876795987	122.93019404539231	8.73	180.14	175.3
413375420	1441071687	31.241458102793782	122.93019421583638	8.731666666666666	180.15333333333334	175.31666666666666
413375420	1441071688	31.241417325108312	122.930194387118	8.733333333333333	180.16666666666666	175.33333333333334
413375420	1441071689	31.24137654389663	122.93019455758864	8.735	180.17999999999998	175.35000000000002
413375420	1441071690	31.24133575931572	122.93019472559968	8.736666666666666	180.19333333333333	175.36666666666665
413375420	1441071691	31.241294971522652	122.93019488950262	8.738333333333333	180.20666666666665	175.38333333333333
413375420	1441071692	31.2412541806744	122.93019504764888	8.74	180.22	175.4
413375420	1441071693	31.241213386927978	122.9301951983899	8.741666666666667	180.23333333333335	175.41666666666666
413375420	1441071694	31.241172590440442	122.93019534007716	8.743333333333334	180.24666666666667	175.43333333333334
413375420	1441071695	31.241131791368783	122.9301954710621	8.745	180.26	175.45
413375420	1441071696	31.24109098987002	122.93019558969618	8.746666666666666	180.27333333333334	175.46666666666667
413375420	1441071697	31.24105018610117	122.93019569433086	8.748333333333333	180.28666666666666	175.48333333333332
413375420	1441071698	31.241009380219282	122.93019578331759	8.75	180.29999999999998	175.5
413375420	1441071699	31.240968572381348	122.93019585500785	8.751666666666667	180.31333333333333	175.51666666666668
413375420	1441071700	31.24092776274437	122.9301959077531	8.753333333333334	180.32666666666665	175.53333333333333
413375420	1441071701	31.240886951465384	122.93019593990482	8.755	180.34	175.54999999999998
413375420	1441071702	31.24084613870142	122.93019594981449	8.756666666666666	180.35333333333332	175.56666666666666
413375420	1441071703	31.24080532460949	122.93019593583355	8.758333333333333	180.36666666666665	175.58333333333331
413375420	1441071704	31.240764509346626	122.93019589631353	8.76	180.38	175.6
413375420	1441071705	31.240723693069803	122.9301958296059	8.761666666666667	180.39333333333332	175.61666666666667
413375420	1441071706	31.240682875936084	122.93019573406211	8.763333333333334	180.40666666666664	175.63333333333335
413375420	1441071707	31.240642058102466	122.93019560803371	8.765	180.42	175.64999999999998
413375420	1441071708	31.24060123972595	122.93019544987213	8.766666666666667	180.4333333333333	175.66666666666666
413375420	1441071709	31.24056042096361	122.93019525792889	8.768333333333334	180.44666666666666	175.68333333333334
413375420	1441071710	31.240519601972423	122.93019503055548	8.77	180.46	175.7
413375420	1441071711	31.240478782909396	122.93019476610343	8.771666666666667	180.47333333333333	175.71666666666667
413375420	1441071712	31.240437963931573	122.9301944629242	8.773333333333333	180.48666666666665	175.73333333333335
413375420	1441071713	31.24039714519598	122.93019411936933	8.775	180.5	175.74999999999997
413375420	1441071714	31.24035632685961	122.93019373379032	8.776666666666667	180.51333333333332	175.76666666666665
413375420	1441071715	31.240315509079494	122.93019330453866	8.778333333333334	180.52666666666664	175.78333333333333
413375420	1441071716	31.240274692012644	122.93019282996588	8.780000000000001	180.54	175.8
413375420	1441071717	31.240233875816077	122.93019230842349	8.781666666666666	180.5533333333333	175.81666666666666
413375420	1441071718	31.24019306064682	122.93019173826303	8.783333333333333	180.56666666666666	175.83333333333334
413375420	1441071719	31.240152246661907	122.93019111783599	8.785	180.57999999999998	175.85
413375420	1441071720	31.240111434018303	122.9301904454939	8.786666666666667	180.5933333333333	175.86666666666665
413375420	1441071721	31.240070622873088	122.93018971958833	8.788333333333334	180.60666666666665	175.88333333333333
413375420	1441071722	31.240029813383227	122.93018893847079	8.790000000000001	180.61999999999998	175.9
413375420	1441071723	31.239989005705766	122.93018810049277	8.791666666666668	180.6333333333333	175.91666666666666
413375420	1441071724	31.239948199997713	122.93018720400588	8.793333333333335	180.64666666666665	175.9333333333333
413375420	1441071725	31.239907396416097	122.93018624736159	8.795	180.66	175.95
413375420	1441071726	31.23986659511793	122.9301852289115	8.796666666666667	180.67333333333332	175.96666666666667
413375420	1441071727	31.239825796260227	122.93018414700713	8.798333333333334	180.68666666666667	175.98333333333332
413375420	1441071728	31.239784999999994	122.930183	8.8	180.7	176.0
413375420	1441071729	31.239744206279468	122.93018178865509	8.8	180.73	175.9
413375420	1441071730	31.239703414181626	122.93018052339087	8.8	180.76	175.8
413375420	1441071731	31.239662622574684	122.9301792170392	8.8	180.79	175.7
413375420	1441071732	31.239621830326843	122.93017788243192	8.8	180.82	175.6
413375420	1441071733	31.239581036306294	122.93017653240081	8.8	180.85	175.5
413375420	1441071734	31.239540239381235	122.93017517977769	8.8	180.88	175.4
413375420	1441071735	31.239499438419866	122.9301738373943	8.8	180.91	175.3
413375420	1441071736	31.239458632290415	122.93017251808241	8.8	180.94000000000003	175.2
413375420	1441071737	31.239417819861046	122.93017123467374	8.8	180.97000000000003	175.1
413375420	1441071738	31.239377	122.93017	8.8	181.0	175.0
413375420	1441071739	31.239336171803288	122.93016882450095	8.8	180.99200000000002	175.02
413375420	1441071740	31.23929533527839	122.93016770904896	8.8	180.984	175.04
413375420	1441071741	31.23925449066059	122.93016665212446	8.8	180.976	175.06
413375420	1441071742	31.239213638185205	122.93016565220788	8.8	180.96800000000002	175.08
413375420	1441071743	31.23917277808754	122.93016470777967	8.8	180.96	175.1
413375420	1441071744	31.239131910602865	122.9301638173203	8.8	180.952	175.12
413375420	1441071745	31.239091035966492	122.93016297931024	8.8	180.94400000000002	175.14
413375420	1441071746	31.239050154413743	122.93016219222991	8.8	180.936	175.16
413375420	1441071747	31.239009266179888	122.9301614545598	8.8	180.928	175.18
413375420	1441071748	31.23896837150024	122.93016076478037	8.8	180.92000000000002	175.2
413375420	1441071749	31.238927470610104	122.93016012137207	8.8	180.912	175.22
413375420	1441071750	31.238886563744767	122.93015952281539	8.8	180.904	175.23999999999998
413375420	1441071751	31.238845651139545	122.93015896759076	8.8	180.89600000000002	175.26000000000002
413375420	1441071752	31.238804733029717	122.93015845417871	8.8	180.888	175.28
413375420	1441071753	31.238763809650596	122.9301579810597	8.8	180.88	175.3
413375420	1441071754	31.238722881237482	122.9301575467142	8.8	180.872	175.32000000000002
413375420	1441071755	31.23868194802568	122.93015714962267	8.8	180.864	175.34
413375420	1441071756	31.238641010250454	122.93015678826563	8.8	180.856	175.36
413375420	1441071757	31.23860006814715	122.93015646112356	8.8	180.848	175.38
413375420	1441071758	31.238559121951045	122.93015616667694	8.8	180.84	175.4
413375420	1441071759	31.238518171897432	122.93015590340627	8.8	180.832	175.42000000000002
413375420	1441071760	31.23847721822163	122.93015566979203	8.8	180.824	175.44
413375420	1441071761	31.23843626115892	122.93015546431471	8.8	180.816	175.46
413375420	1441071762	31.238395300944617	122.93015528545487	8.8	180.808	175.48
413375420	1441071763	31.238354337814	122.93015513169294	8.8	180.8	175.5
413375420	1441071764	31.23831337200238	122.93015500150948	8.8	180.792	175.52
413375420	1441071765	31.23827240374506	122.93015489338495	8.8	180.784	175.54
413375420	1441071766	31.238231433277328	122.9301548057999	8.8	180.77599999999998	175.56
413375420	1441071767	31.23819046083449	122.93015473723483	8.8	180.768	175.57999999999998
413375420	1441071768	31.238149486651842	122.93015468617025	8.8	180.76	175.6
413375420	1441071769	31.2381085109647	122.93015465108668	8.8	180.752	175.62
413375420	1441071770	31.238067534008337	122.93015463046464	8.8	180.744	175.64
413375420	1441071771	31.238026556018067	122.93015462278468	8.8	180.736	175.66
413375420	1441071772	31.237985577229182	122.93015462652727	8.8	180.72799999999998	175.67999999999998
413375420	1441071773	31.237944597876975	122.930154640173	8.8	180.72	175.7
413375420	1441071774	31.237903618196775	122.93015466220236	8.8	180.712	175.72
413375420	1441071775	31.237862638423838	122.93015469109592	8.8	180.704	175.73999999999998
413375420	1441071776	31.237821658793514	122.93015472533416	8.8	180.696	175.76000000000002
413375420	1441071777	31.237780679541057	122.93015476339768	8.8	180.688	175.78
413375420	1441071778	31.237739700901795	122.930154803767	8.8	180.67999999999998	175.8
413375420	1441071779	31.237698723111	122.93015484492263	8.8	180.672	175.82
413375420	1441071780	31.237657746403986	122.93015488534516	8.8	180.664	175.84
413375420	1441071781	31.237616771016075	122.93015492351516	8.8	180.656	175.86
413375420	1441071782	31.23757579718253	122.9301549579131	8.8	180.648	175.88
413375420	1441071783	31.237534825138667	122.9301549870196	8.8	180.64	175.9
413375420	1441071784	31.237493855119773	122.93015500931524	8.8	180.63199999999998	175.92
413375420	1441071785	31.237452887361165	122.93015502328053	8.8	180.624	175.94
413375420	1441071786	31.237411922098133	122.93015502739601	8.8	180.61599999999999	175.96
413375420	1441071787	31.237370959565972	122.93015502014231	8.8	180.608	175.98
413375420	1441071788	31.237330000000007	122.93015499999998	8.8	180.6	176.0
413375420	1441071789	31.23728904359263	122.93015496571738	8.799333333333333	180.59733333333332	175.9933333333333
413375420	1441071790	31.237248090364844	122.9301549171141	8.798666666666668	180.59466666666665	175.98666666666668
413375420	1441071791	31.23720714029473	122.93015485427753	8.798	180.59199999999998	175.98
413375420	1441071792	31.23716619336041	122.93015477729509	8.797333333333334	180.58933333333331	175.97333333333333
413375420	1441071793	31.237125249540007	122.93015468625413	8.796666666666667	180.58666666666667	175.96666666666667
413375420	1441071794	31.237084308811585	122.93015458124205	8.796000000000001	180.58399999999997	175.96
413375420	1441071795	31.237043371153266	122.93015446234628	8.795333333333334	180.5813333333333	175.95333333333332
413375420	1441071796	31.237002436543165	122.93015432965414	8.794666666666668	180.57866666666666	175.94666666666666
413375420	1441071797	31.236961504959382	122.93015418325311	8.794	180.576	175.94
413375420	1441071798	31.23692057638001	122.9301540232305	8.793333333333335	180.57333333333332	175.9333333333333
413375420	1441071799	31.23687965078317	122.93015384967374	8.792666666666667	180.57066666666665	175.92666666666668
413375420	1441071800	31.23683872814696	122.93015366267022	8.792	180.56799999999998	175.92
413375420	1441071801	31.2367978084495	122.93015346230732	8.791333333333334	180.5653333333333	175.91333333333333
413375420	1441071802	31.23675689166887	122.93015324867244	8.790666666666667	180.56266666666664	175.90666666666664
413375420	1441071803	31.236715977783177	122.93015302185293	8.790000000000001	180.56	175.9
413375420	1441071804	31.236675066770548	122.93015278193627	8.789333333333333	180.55733333333333	175.89333333333332
413375420	1441071805	31.23663415860907	122.93015252900976	8.788666666666668	180.55466666666663	175.88666666666666
413375420	1441071806	31.236593253276848	122.9301522631608	8.788	180.552	175.88
413375420	1441071807	31.236552350752003	122.93015198447684	8.787333333333335	180.54933333333332	175.87333333333333
413375420	1441071808	31.236511451012632	122.9301516930452	8.786666666666667	180.54666666666665	175.86666666666665
413375420	1441071809	31.236470554036828	122.93015138895333	8.786000000000001	180.54399999999998	175.86
413375420	1441071810	31.236429659802717	122.93015107228858	8.785333333333334	180.5413333333333	175.85333333333332
413375420	1441071811	31.23638876828838	122.93015074313833	8.784666666666666	180.53866666666667	175.84666666666666
413375420	1441071812	31.23634787947193	122.93015040159001	8.784	180.53599999999997	175.84
413375420	1441071813	31.23630699333149	122.93015004773096	8.783333333333333	180.5333333333333	175.83333333333334
413375420	1441071814	31.236266109845154	122.9301496816486	8.782666666666668	180.53066666666666	175.82666666666665
413375420	1441071815	31.236225228991017	122.9301493034303	8.782	180.528	175.82
413375420	1441071816	31.23618435074719	122.93014891316346	8.781333333333334	180.52533333333332	175.81333333333333
413375420	1441071817	31.236143475091794	122.93014851093548	8.780666666666667	180.52266666666665	175.80666666666664
413375420	1441071818	31.236102602002912	122.93014809683373	8.780000000000001	180.51999999999998	175.8
413375420	1441071819	31.236061731458655	122.9301476709456	8.779333333333334	180.51733333333334	175.79333333333332
413375420	1441071820	31.23602086343713	122.93014723335848	8.778666666666668	180.51466666666664	175.78666666666666
413375420	1441071821	31.23597999791644	122.93014678415976	8.778	180.512	175.78
413375420	1441071822	31.235939134874705	122.93014632343679	8.777333333333333	180.50933333333333	175.77333333333334
413375420	1441071823	31.23589827428999	122.93014585127702	8.776666666666667	180.50666666666663	175.76666666666665
413375420	1441071824	31.235857416140444	122.93014536776779	8.776	180.504	175.76000000000002
413375420	1441071825	31.23581656040416	122.93014487299651	8.775333333333334	180.50133333333332	175.75333333333333
413375420	1441071826	31.23577570705923	122.93014436705053	8.774666666666667	180.49866666666665	175.74666666666667
413375420	1441071827	31.235734856083777	122.9301438500173	8.774000000000001	180.49599999999998	175.73999999999998
413375420	1441071828	31.23569400745588	122.93014332198416	8.773333333333333	180.4933333333333	175.73333333333335
413375420	1441071829	31.235653161153685	122.9301427830385	8.772666666666668	180.49066666666667	175.72666666666666
413375420	1441071830	31.235612317155244	122.9301422332677	8.772	180.488	175.72
413375420	1441071831	31.235571475438707	122.93014167275918	8.771333333333333	180.4853333333333	175.71333333333334
413375420	1441071832	31.235530635982155	122.93014110160028	8.770666666666667	180.48266666666666	175.70666666666665
413375420	1441071833	31.235489798763698	122.93014051987844	8.77	180.48	175.7
413375420	1441071834	31.235448963761456	122.93013992768098	8.769333333333334	180.47733333333332	175.69333333333333
413375420	1441071835	31.235408130953505	122.93013932509534	8.768666666666666	180.47466666666665	175.68666666666667
413375420	1441071836	31.23536730031797	122.93013871220886	8.768	180.47199999999998	175.67999999999998
413375420	1441071837	31.23532647183295	122.93013808910897	8.767333333333333	180.46933333333334	175.67333333333335
413375420	1441071838	31.235285645476562	122.93013745588301	8.766666666666667	180.46666666666664	175.66666666666666
413375420	1441071839	31.2352448212269	122.9301368126184	8.766	180.464	175.66
413375420	1441071840	31.235203999062062	122.93013615940252	8.765333333333334	180.46133333333333	175.65333333333334
413375420	1441071841	31.235163178960168	122.93013549632272	8.764666666666667	180.45866666666666	175.64666666666668
413375420	1441071842	31.235122360899304	122.93013482346643	8.764	180.456	175.64
413375420	1441071843	31.23508154485759	122.930134140921	8.763333333333334	180.45333333333332	175.63333333333335
413375420	1441071844	31.235040730813132	122.93013344877383	8.762666666666666	180.45066666666665	175.62666666666667
413375420	1441071845	31.234999918744034	122.9301327471123	8.762	180.44799999999998	175.62
413375420	1441071846	31.23495910862839	122.93013203602378	8.761333333333333	180.4453333333333	175.61333333333334
413375420	1441071847	31.23491830044431	122.93013131559567	8.760666666666667	180.44266666666667	175.60666666666665
413375420	1441071848	31.23487749416991	122.93013058591536	8.76	180.44	175.6
413375420	1441071849	31.234836689783297	122.93012984707022	8.759333333333334	180.4373333333333	175.59333333333333
413375420	1441071850	31.234795887262546	122.93012909914762	8.758666666666667	180.43466666666666	175.58666666666667
413375420	1441071851	31.234755086585793	122.93012834223497	8.758000000000001	180.432	175.57999999999998
413375420	1441071852	31.234714287731116	122.93012757641964	8.757333333333333	180.42933333333335	175.57333333333332
413375420	1441071853	31.23467349067665	122.93012680178902	8.756666666666666	180.42666666666665	175.56666666666666
413375420	1441071854	31.23463269540048	122.93012601843046	8.756	180.42399999999998	175.56
413375420	1441071855	31.234591901880716	122.93012522643137	8.755333333333333	180.42133333333334	175.5533333333333
413375420	1441071856	31.23455111009547	122.93012442587914	8.754666666666667	180.41866666666664	175.54666666666668
413375420	1441071857	31.234510320022824	122.93012361686114	8.754	180.416	175.54
413375420	1441071858	31.23446953164092	122.93012279946474	8.753333333333334	180.41333333333333	175.53333333333333
413375420	1441071859	31.23442874492782	122.93012197377733	8.752666666666666	180.41066666666666	175.52666666666667
413375420	1441071860	31.234387959861667	122.9301211398863	8.752	180.408	175.52
413375420	1441071861	31.234347176420552	122.93012029787903	8.751333333333333	180.40533333333332	175.51333333333332
413375420	1441071862	31.234306394582568	122.93011944784286	8.750666666666667	180.40266666666665	175.50666666666666
413375420	1441071863	31.234265614325828	122.93011858986523	8.75	180.39999999999998	175.5
413375420	1441071864	31.234224835628442	122.93011772403352	8.749333333333333	180.3973333333333	175.4933333333333
413375420	1441071865	31.234184058468514	122.93011685043504	8.748666666666667	180.39466666666667	175.48666666666668
413375420	1441071866	31.234143282824153	122.93011596915726	8.748	180.392	175.48
413375420	1441071867	31.234102508673452	122.9301150802875	8.747333333333334	180.3893333333333	175.47333333333333
413375420	1441071868	31.23406173599452	122.93011418391313	8.746666666666666	180.38666666666666	175.46666666666667
413375420	1441071869	31.23402096476546	122.9301132801216	8.746	180.384	175.46
413375420	1441071870	31.233980194964385	122.93011236900021	8.745333333333333	180.38133333333334	175.45333333333332
413375420	1441071871	31.233939426569393	122.9301114506364	8.744666666666667	180.37866666666665	175.4466666666667
413375420	1441071872	31.233898659558594	122.93011052511753	8.744	180.37599999999998	175.44
413375420	1441071873	31.23385789391009	122.93010959253097	8.743333333333334	180.37333333333333	175.43333333333334
413375420	1441071874	31.23381712960198	122.9301086529641	8.742666666666667	180.37066666666664	175.42666666666668
413375420	1441071875	31.233776366612386	122.9301077065043	8.741999999999999	180.368	175.42000000000002
413375420	1441071876	31.233735604919396	122.93010675323893	8.741333333333333	180.36533333333333	175.41333333333333
413375420	1441071877	31.233694844501127	122.93010579325542	8.740666666666666	180.36266666666666	175.40666666666667
413375420	1441071878	31.233654085335676	122.93010482664111	8.74	180.35999999999999	175.4
413375420	1441071879	31.233613327401144	122.93010385348339	8.739333333333333	180.35733333333332	175.39333333333332
413375420	1441071880	31.233572570675648	122.93010287386964	8.738666666666667	180.35466666666665	175.38666666666666
413375420	1441071881	31.23353181513729	122.93010188788722	8.738	180.352	175.38
413375420	1441071882	31.233491060764162	122.93010089562354	8.737333333333334	180.3493333333333	175.37333333333333
413375420	1441071883	31.233450307534397	122.93009989716593	8.736666666666666	180.34666666666666	175.36666666666665
413375420	1441071884	31.233409555426064	122.93009889260182	8.736	180.344	175.36
413375420	1441071885	31.233368804417292	122.93009788201856	8.735333333333333	180.3413333333333	175.35333333333332
413375420	1441071886	31.233328054486172	122.93009686550351	8.734666666666666	180.33866666666665	175.34666666666666
413375420	1441071887	31.233287305610826	122.93009584314412	8.734	180.33599999999998	175.34
413375420	1441071888	31.233246557769352	122.93009481502767	8.733333333333333	180.33333333333334	175.33333333333334
413375420	1441071889	31.233205810939857	122.93009378124158	8.732666666666667	180.33066666666664	175.32666666666665
413375420	1441071890	31.233165065100444	122.93009274187325	8.732	180.32799999999997	175.32000000000002
413375420	1441071891	31.233124320229194	122.93009169701003	8.731333333333334	180.32533333333333	175.31333333333333
413375420	1441071892	31.23308357630425	122.93009064673929	8.730666666666666	180.32266666666666	175.30666666666667
413375420	1441071893	31.233042833303703	122.93008959114843	8.73	180.32	175.3
413375420	1441071894	31.23300209120565	122.93008853032482	8.729333333333333	180.31733333333332	175.29333333333335
413375420	1441071895	31.232961349988194	122.93008746435582	8.728666666666667	180.31466666666665	175.28666666666666
413375420	1441071896	31.232920609629456	122.9300863933288	8.728	180.31199999999998	175.28
413375420	1441071897	31.23287987010753	122.93008531733119	8.727333333333332	180.3093333333333	175.27333333333334
413375420	1441071898	31.232839131400535	122.93008423645031	8.726666666666667	180.30666666666664	175.26666666666665
413375420	1441071899	31.23279839348655	122.93008315077354	8.725999999999999	180.304	175.26000000000002
413375420	1441071900	31.232757656343708	122.93008206038829	8.725333333333333	180.3013333333333	175.25333333333333
413375420	1441071901	31.232716919950086	122.9300809653819	8.724666666666666	180.29866666666666	175.24666666666667
413375420	1441071902	31.23267618428381	122.93007986584176	8.724	180.296	175.23999999999998
413375420	1441071903	31.232635449322974	122.93007876185523	8.723333333333333	180.29333333333332	175.23333333333335
413375420	1441071904	31.232594715045696	122.9300776535097	8.722666666666667	180.29066666666665	175.22666666666666
413375420	1441071905	31.232553981430065	122.93007654089257	8.722	180.28799999999998	175.22
413375420	1441071906	31.232513248454193	122.93007542409114	8.721333333333332	180.2853333333333	175.21333333333334
413375420	1441071907	31.2324725160962	122.93007430319287	8.720666666666666	180.28266666666664	175.20666666666668
413375420	1441071908	31.232431784334164	122.93007317828507	8.719999999999999	180.27999999999997	175.2
413375420	1441071909	31.23239105314621	122.93007204945515	8.719333333333333	180.27733333333333	175.19333333333336
413375420	1441071910	31.232350322510428	122.93007091679047	8.718666666666666	180.27466666666666	175.18666666666667
413375420	1441071911	31.232309592404935	122.9300697803784	8.718	180.272	175.18
413375420	1441071912	31.232268862807835	122.93006864030632	8.717333333333332	180.26933333333332	175.17333333333335
413375420	1441071913	31.232228133697234	122.93006749666161	8.716666666666667	180.26666666666665	175.16666666666666
413375420	1441071914	31.232187405051214	122.93006634953163	8.716	180.264	175.16
413375420	1441071915	31.23214667684791	122.93006519900376	8.715333333333334	180.2613333333333	175.15333333333334
413375420	1441071916	31.232105949065417	122.93006404516537	8.714666666666666	180.25866666666664	175.14666666666668
413375420	1441071917	31.232065221681843	122.93006288810382	8.713999999999999	180.256	175.14
413375420	1441071918	31.23202449467528	122.9300617279065	8.713333333333333	180.2533333333333	175.13333333333335
413375420	1441071919	31.231983768023852	122.93006056466079	8.712666666666665	180.25066666666666	175.12666666666667
413375420	1441071920	31.23194304170564	122.93005939845405	8.712	180.248	175.12
413375420	1441071921	31.231902315698765	122.93005822937366	8.711333333333332	180.24533333333332	175.11333333333334
413375420	1441071922	31.231861589981346	122.93005705750696	8.710666666666667	180.24266666666665	175.10666666666668
413375420	1441071923	31.231820864531446	122.93005588294135	8.709999999999999	180.23999999999998	175.1
413375420	1441071924	31.231780139327213	122.93005470576422	8.709333333333333	180.2373333333333	175.09333333333336
413375420	1441071925	31.231739414346734	122.93005352606289	8.708666666666666	180.23466666666667	175.08666666666667
413375420	1441071926	31.231698689568123	122.93005234392477	8.708	180.23199999999997	175.08
413375420	1441071927	31.231657964969454	122.93005115943723	8.707333333333333	180.22933333333333	175.07333333333332
413375420	1441071928	31.23161724052888	122.93004997268764	8.706666666666665	180.22666666666666	175.06666666666666
413375420	1441071929	31.23157651622447	122.93004878376335	8.706	180.22399999999996	175.06
413375420	1441071930	31.23153579203434	122.93004759275175	8.705333333333332	180.22133333333332	175.0533333333333
413375420	1441071931	31.23149506793659	122.93004639974019	8.704666666666666	180.21866666666665	175.04666666666668
413375420	1441071932	31.23145434390934	122.93004520481608	8.703999999999999	180.216	175.04
413375420	1441071933	31.231413619930677	122.93004400806676	8.703333333333333	180.2133333333333	175.03333333333333
413375420	1441071934	31.231372895978726	122.93004280957959	8.702666666666666	180.21066666666664	175.02666666666667
413375420	1441071935	31.231332172031564	122.93004160944196	8.702	180.208	175.02
413375420	1441071936	31.231291448067335	122.93004040774125	8.701333333333332	180.20533333333333	175.01333333333332
413375420	1441071937	31.231250724064104	122.93003920456482	8.700666666666667	180.20266666666666	175.0066666666667
413375420	1441071938	31.231209999999997	122.93003800000001	8.7	180.2	175.0
413375420	1441071939	31.23116927604409	122.93003679454027	8.705	180.26	175.0
413375420	1441071940	31.231128553129352	122.93003559030316	8.709999999999999	180.32	175.0
413375420	1441071941	31.231087832379725	122.93003438981229	8.715	180.38	175.0
413375420	1441071942	31.23104711491915	122.93003319559125	8.719999999999999	180.44	175.0
413375420	1441071943	31.23100640187159	122.93003201016369	8.725	180.5	175.0
413375420	1441071944	31.23096569436096	122.93003083605315	8.73	180.56	175.0
413375420	1441071945	31.23092499351122	122.93002967578326	8.735	180.61999999999998	175.0
413375420	1441071946	31.23088430044631	122.9300285318776	8.74	180.68	175.0
413375420	1441071947	31.2308436162902	122.93002740685975	8.745	180.74	175.0
413375420	1441071948	31.230802942166765	122.93002630325331	8.75	180.8	175.0
413375420	1441071949	31.230762279200025	122.93002522358181	8.755	180.85999999999999	175.0
413375420	1441071950	31.23072162851388	122.93002417036888	8.76	180.92	175.0
413375420	1441071951	31.230680991232298	122.93002314613804	8.765	180.98000000000002	175.0
413375420	1441071952	31.230640368479207	122.93002215341288	8.77	181.04000000000002	175.0
413375420	1441071953	31.230599761378556	122.93002119471696	8.775	181.1	175.0
413375420	1441071954	31.23055917105429	122.9300202725738	8.780000000000001	181.16	175.0
413375420	1441071955	31.23051859863036	122.930019389507	8.785	181.22	175.0
413375420	1441071956	31.230478045230704	122.93001854804007	8.790000000000001	181.28000000000003	175.0
413375420	1441071957	31.230437511979275	122.93001775069655	8.795	181.34000000000003	175.0
413375420	1441071958	31.230396999999996	122.930017	8.8	181.4	175.0
413375420	1441071959	31.23035651004251	122.93001629807814	8.796666666666667	181.35333333333335	174.96666666666667
413375420	1441071960	31.23031604135909	122.9300156454755	8.793333333333335	181.30666666666667	174.93333333333334
413375420	1441071961	31.2302755928277	122.93001504234078	8.790000000000001	181.26000000000002	174.9
413375420	1441071962	31.230235163326284	122.93001448882272	8.786666666666667	181.21333333333334	174.86666666666667
413375420	1441071963	31.23019475173281	122.93001398507	8.783333333333333	181.16666666666669	174.83333333333334
413375420	1441071964	31.230154356925233	122.93001353123142	8.780000000000001	181.12	174.79999999999998
413375420	1441071965	31.230113977781514	122.93001312745562	8.776666666666667	181.07333333333332	174.76666666666668
413375420	1441071966	31.230073613179602	122.93001277389138	8.773333333333333	181.0266666666667	174.73333333333335
413375420	1441071967	31.230033261997463	122.93001247068734	8.77	180.98000000000002	174.7
413375420	1441071968	31.229992923113063	122.93001221799233	8.766666666666667	180.93333333333334	174.66666666666669
413375420	1441071969	31.22995259540432	122.93001201595497	8.763333333333334	180.88666666666666	174.63333333333333
413375420	1441071970	31.22991227774923	122.93001186472402	8.76	180.84	174.6
413375420	1441071971	31.229871969025716	122.93001176444818	8.756666666666666	180.79333333333335	174.56666666666666
413375420	1441071972	31.229831668111792	122.9300117152762	8.753333333333334	180.74666666666667	174.53333333333333
413375420	1441071973	31.22979137388535	122.93001171735679	8.75	180.70000000000002	174.49999999999997
413375420	1441071974	31.22975108522438	122.93001177083863	8.746666666666666	180.65333333333334	174.46666666666667
413375420	1441071975	31.229710801006828	122.93001187587049	8.743333333333334	180.60666666666665	174.43333333333334
413375420	1441071976	31.22967052011066	122.93001203260106	8.74	180.56	174.39999999999998
413375420	1441071977	31.22963024141382	122.93001224117903	8.736666666666666	180.51333333333335	174.36666666666667
413375420	1441071978	31.229589963794275	122.93001250175317	8.733333333333333	180.46666666666667	174.33333333333331
413375420	1441071979	31.22954968612997	122.93001281447218	8.73	180.42	174.3
413375420	1441071980	31.22950940729887	122.93001317948475	8.726666666666667	180.37333333333333	174.26666666666665
413375420	1441071981	31.22946912617893	122.93001359693962	8.723333333333333	180.32666666666668	174.23333333333332
413375420	1441071982	31.2294288416481	122.9300140669855	8.719999999999999	180.28	174.20000000000002
413375420	1441071983	31.229388552584343	122.9300145897711	8.716666666666667	180.23333333333335	174.16666666666666
413375420	1441071984	31.2293482578656	122.93001516544514	8.713333333333333	180.18666666666667	174.13333333333333
413375420	1441071985	31.229307956369833	122.93001579415636	8.709999999999999	180.14	174.1
413375420	1441071986	31.229267646975025	122.93001647605341	8.706666666666665	180.09333333333333	174.06666666666666
413375420	1441071987	31.229227328559084	122.93001721128506	8.703333333333333	180.04666666666668	174.0333333333333
413375420	1441071988	31.22918699999999	122.930018	8.7	180.0	174.0
413375420	1441071989	31.229146660266025	122.9300188404855	8.7	179.96	174.0
413375420	1441071990	31.229106308686674	122.93001972358302	8.7	179.92000000000002	174.0
413375420	1441071991	31.22906594468182	122.93002063827251	8.7	179.88	174.0
413375420	1441071992	31.229025567671286	122.93002157353408	8.7	179.84	174.0
413375420	1441071993	31.228985177074918	122.93002251834768	8.7	179.8	174.0
413375420	1441071994	31.228944772312556	122.93002346169347	8.7	179.76	174.0
413375420	1441071995	31.22890435280404	122.93002439255147	8.7	179.72	174.0
413375420	1441071996	31.22886391796921	122.93002529990181	8.7	179.68	174.0
413375420	1441071997	31.228823467227915	122.93002617272461	8.7	179.64	174.0
413375420	1441071998	31.228783	122.930027	8.7	179.6	174.0
413375420	1441071999	31.228742516411973	122.93002777336484	8.7	179.59	174.0
413375420	1441072000	31.2287020194171	122.93002849508295	8.7	179.58	174.0
413375420	1441072001	31.228661512675245	122.93002917007475	8.7	179.57	174.0
413375420	1441072002	31.22862099984635	122.93002980326074	8.7	179.56	174.0
413375420	1441072003	31.22858048459032	122.93003039956139	8.7	179.55	174.0
413375420	1441072004	31.22853997056706	122.93003096389712	8.7	179.54	174.0
413375420	1441072005	31.2284994614365	122.93003150118842	8.7	179.53	174.0
413375420	1441072006	31.22845896085853	122.93003201635572	8.7	179.52	174.0
413375420	1441072007	31.228418472493047	122.93003251431945	8.7	179.51	174.0
413375420	1441072008	31.228378000000003	122.930033	8.7	179.5	174.0
413375420	1441072009	31.228337546224733	122.93003347736715	8.7	179.52	174.02499999999998
413375420	1441072010	31.22829711075436	122.93003394658807	8.7	179.54	174.04999999999998
413375420	1441072011	31.228256692361523	122.93003440687932	8.7	179.56	174.075
413375420	1441072012	31.228216289818764	122.93003485745739	8.7	179.58	174.1
413375420	1441072013	31.228175901898677	122.93003529753881	8.7	179.6	174.12499999999997
413375420	1441072014	31.228135527373873	122.9300357263401	8.7	179.62	174.14999999999998
413375420	1441072015	31.22809516501695	122.93003614307779	8.7	179.64	174.175
413375420	1441072016	31.22805481360044	122.93003654696841	8.7	179.66	174.20000000000002
413375420	1441072017	31.22801447189699	122.93003693722851	8.7	179.68	174.225
413375420	1441072018	31.22797413867917	122.93003731307459	8.7	179.70000000000002	174.25
413375420	1441072019	31.22793381271956	122.93003767372322	8.7	179.72000000000003	174.275
413375420	1441072020	31.227893492790752	122.93003801839092	8.7	179.74	174.3
413375420	1441072021	31.227853177665352	122.93003834629422	8.7	179.76000000000002	174.325
413375420	1441072022	31.22781286611592	122.93003865664964	8.7	179.78	174.35
413375420	1441072023	31.227772556915067	122.93003894867375	8.7	179.8	174.375
413375420	1441072024	31.22773224883536	122.9300392215831	8.7	179.82000000000002	174.39999999999998
413375420	1441072025	31.22769194064941	122.9300394745942	8.7	179.84	174.42499999999998
413375420	1441072026	31.227651631129792	122.93003970692358	8.7	179.86	174.45
413375420	1441072027	31.22761131904911	122.93003991778782	8.7	179.88	174.475
413375420	1441072028	31.227571003179943	122.93004010640347	8.7	179.9	174.49999999999997
413375420	1441072029	31.22753068229487	122.93004027198704	8.7	179.92000000000002	174.525
413375420	1441072030	31.22749035516648	122.9300404137551	8.7	179.94	174.55
413375420	1441072031	31.22745002056737	122.93004053092419	8.7	179.96	174.57500000000002
413375420	1441072032	31.22740967727013	122.93004062271088	8.7	179.98	174.6
413375420	1441072033	31.22736932404734	122.93004068833169	8.7	180.0	174.625
413375420	1441072034	31.2273289596716	122.93004072700319	8.7	180.02	174.65
413375420	1441072035	31.227288582915484	122.93004073794197	8.7	180.04	174.675
413375420	1441072036	31.227248192551603	122.9300407203645	8.7	180.06	174.7
413375420	1441072037	31.227207787352512	122.93004067348744	8.7	180.07999999999998	174.725
413375420	1441072038	31.227167366090818	122.93004059652728	8.7	180.1	174.75
413375420	1441072039	31.227126927539132	122.93004048870058	8.7	180.12	174.775
413375420	1441072040	31.227086470469985	122.93004034922396	8.7	180.14000000000001	174.79999999999998
413375420	1441072041	31.227045993656017	122.9300401773139	8.7	180.16000000000003	174.825
413375420	1441072042	31.22700549586978	122.930039972187	8.7	180.18	174.85000000000002
413375420	1441072043	31.22696497588389	122.93003973305989	8.7	180.20000000000002	174.875
413375420	1441072044	31.22692443247091	122.93003945914903	8.7	180.22	174.9
413375420	1441072045	31.22688386440346	122.93003914967105	8.7	180.24	174.925
413375420	1441072046	31.226843270454086	122.9300388038425	8.7	180.26000000000002	174.95000000000002
413375420	1441072047	31.226802649395406	122.93003842087997	8.7	180.28	174.975
413375420	1441072048	31.226762	122.93003800000001	8.7	180.3	175.0
413375420	1441072049	31.22672132236296	122.93003754088582	8.7	180.33	175.0
413375420	1441072050	31.22668062186939	122.93003704508703	8.7	180.36	175.0
413375420	1441072051	31.226639905226914	122.93003651461991	8.7	180.39	175.0
413375420	1441072052	31.22659917914315	122.93003595150064	8.7	180.42	175.0
413375420	1441072053	31.226558450325705	122.93003535774554	8.7	180.45	175.0
413375420	1441072054	31.226517725482204	122.93003473537078	8.7	180.48	175.0
413375420	1441072055	31.226477011320274	122.93003408639264	8.7	180.51	175.0
413375420	1441072056	31.22643631454751	122.93003341282731	8.7	180.54	175.0
413375420	1441072057	31.226395641871548	122.93003271669102	8.7	180.57	175.0
413375420	1441072058	31.226354999999998	122.93003200000001	8.7	180.6	175.0
413375420	1441072059	31.226314393889265	122.93003126562434	8.7	180.60999999999999	174.9
413375420	1441072060	31.226273821490977	122.93003051984952	8.7	180.61999999999998	174.79999999999998
413375420	1441072061	31.22623327900551	122.9300297698149	8.7	180.63	174.7
413375420	1441072062	31.22619276263327	122.93002902265975	8.7	180.64	174.6
413375420	1441072063	31.226152268574655	122.93002828552348	8.7	180.64999999999998	174.49999999999997
413375420	1441072064	31.22611179303007	122.93002756554533	8.7	180.66	174.39999999999998
413375420	1441072065	31.226071332199925	122.93002686986465	8.7	180.67	174.3
413375420	1441072066	31.22603088228459	122.93002620562069	8.7	180.67999999999998	174.20000000000002
413375420	1441072067	31.22599043948448	122.93002557995271	8.7	180.68999999999997	174.1
413375420	1441072068	31.225949999999994	122.93002500000001	8.7	180.7	174.0
413375420	1441072069	31.225909560716325	122.93002447133625	8.7	180.67	174.0
413375420	1441072070	31.225869121257666	122.93002399327298	8.7	180.64	174.0
413375420	1441072071	31.22582868193308	122.93002356355612	8.7	180.60999999999999	174.0
413375420	1441072072	31.225788243051575	122.93002317993167	8.7	180.57999999999998	174.0
413375420	1441072073	31.225747804922182	122.93002284014558	8.7	180.54999999999998	174.0
413375420	1441072074	31.225707367853897	122.9300225419438	8.7	180.51999999999998	174.0
413375420	1441072075	31.225666932155754	122.93002228307235	8.7	180.48999999999998	174.0
413375420	1441072076	31.225626498136762	122.9300220612772	8.7	180.46	174.0
413375420	1441072077	31.225586066105958	122.93002187430433	8.7	180.43	174.0
413375420	1441072078	31.225545636372335	122.93002171989971	8.7	180.4	174.0
413375420	1441072079	31.225505209244936	122.93002159580936	8.7	180.37	174.0
413375420	1441072080	31.225464785032777	122.93002149977926	8.7	180.34	174.0
413375420	1441072081	31.22542436404485	122.93002142955542	8.7	180.31	174.0
413375420	1441072082	31.225383946590213	122.93002138288384	8.7	180.28	174.0
413375420	1441072083	31.22534353297785	122.93002135751053	8.7	180.24999999999997	174.0
413375420	1441072084	31.22530312351681	122.9300213511815	8.7	180.22	174.0
413375420	1441072085	31.225262718516085	122.93002136164274	8.7	180.19	174.0
413375420	1441072086	31.225222318284715	122.93002138664033	8.7	180.16	174.0
413375420	1441072087	31.225181923131686	122.93002142392025	8.7	180.13	174.0
413375420	1441072088	31.22514153336606	122.93002147122853	8.7	180.1	174.0
413375420	1441072089	31.225101149296822	122.93002152631118	8.7	180.07	174.0
413375420	1441072090	31.22506077123303	122.9300215869143	8.7	180.04	174.0
413375420	1441072091	31.225020399483668	122.93002165078387	8.7	180.01	174.0
413375420	1441072092	31.224980034357753	122.93002171566594	8.7	179.98	174.0
413375420	1441072093	31.22493967616433	122.93002177930657	8.7	179.95	174.0
413375420	1441072094	31.22489932521239	122.93002183945183	8.7	179.92000000000002	174.0
413375420	1441072095	31.224858981810968	122.93002189384774	8.7	179.89000000000001	174.0
413375420	1441072096	31.224818646269078	122.93002194024035	8.7	179.86	174.0
413375420	1441072097	31.224778318895755	122.93002197637576	8.7	179.83	174.0
413375420	1441072098	31.22473799999999	122.930022	8.7	179.8	174.0
413375420	1441072099	31.224697689656047	122.93002200956239	8.7	179.81	174.0
413375420	1441072100	31.224657386999006	122.93002200632523	8.7	179.82000000000002	174.0
413375420	1441072101	31.224617090929193	122.93002199225403	8.7	179.83	174.0
413375420	1441072102	31.224576800346945	122.93002196931424	8.7	179.84	174.0
413375420	1441072103	31.224536514152568	122.93002193947144	8.7	179.85000000000002	174.0
413375420	1441072104	31.224496231246384	122.93002190469112	8.7	179.86	174.0
413375420	1441072105	31.22445595052873	122.93002186693874	8.7	179.87	174.0
413375420	1441072106	31.224415670899894	122.93002182817985	8.7	179.88	174.0
413375420	1441072107	31.224375391260228	122.93002179037993	8.7	179.89000000000001	174.0
413375420	1441072108	31.224335110510033	122.93002175550443	8.7	179.9	174.0
413375420	1441072109	31.22429482754965	122.9300217255189	8.7	179.91	174.0
413375420	1441072110	31.22425454127937	122.93002170238876	8.7	179.92000000000002	174.0
413375420	1441072111	31.224214250599555	122.93002168807953	8.7	179.93	174.0
413375420	1441072112	31.224173954410478	122.9300216845567	8.7	179.94	174.0
413375420	1441072113	31.224133651612494	122.9300216937857	8.7	179.95	174.0
413375420	1441072114	31.224093341105903	122.93002171773206	8.7	179.96	174.0
413375420	1441072115	31.22405302179105	122.93002175836119	8.7	179.97	174.0
413375420	1441072116	31.224012692568227	122.93002181763859	8.7	179.98	174.0
413375420	1441072117	31.22397235233776	122.9300218975297	8.7	179.99	174.0
413375420	1441072118	31.223932000000005	122.930022	8.7	180.0	174.0
413375420	1441072119	31.223891635257246	122.93002212637336	8.7	179.98666666666668	174.0333333333333
413375420	1441072120	31.22385126101993	122.93002227540744	8.7	179.97333333333333	174.06666666666666
413375420	1441072121	31.223810881000436	122.93002244521828	8.7	179.96	174.1
413375420	1441072122	31.223770498911215	122.93002263392205	8.7	179.9466666666667	174.13333333333333
413375420	1441072123	31.223730118464665	122.93002283963476	8.7	179.93333333333334	174.16666666666666
413375420	1441072124	31.22368974337322	122.93002306047255	8.7	179.92000000000002	174.20000000000002
413375420	1441072125	31.2236493773493	122.9300232945515	8.7	179.90666666666667	174.23333333333332
413375420	1441072126	31.22360902410531	122.9300235399877	8.7	179.89333333333332	174.26666666666665
413375420	1441072127	31.223568687353676	122.93002379489731	8.7	179.88	174.3
413375420	1441072128	31.22352837080682	122.93002405739635	8.7	179.86666666666665	174.33333333333331
413375420	1441072129	31.22348807817717	122.930024325601	8.7	179.85333333333332	174.36666666666667
413375420	1441072130	31.223447813177124	122.93002459762732	8.7	179.84	174.39999999999998
413375420	1441072131	31.22340757951912	122.93002487159147	8.7	179.82666666666665	174.43333333333334
413375420	1441072132	31.223367380915565	122.93002514560956	8.7	179.81333333333333	174.46666666666667
413375420	1441072133	31.223327221078897	122.9300254177977	8.7	179.8	174.49999999999997
413375420	1441072134	31.223287103721514	122.93002568627203	8.7	179.78666666666666	174.53333333333333
413375420	1441072135	31.223247032555857	122.93002594914867	8.7	179.77333333333334	174.56666666666666
413375420	1441072136	31.223207011294335	122.93002620454372	8.7	179.76	174.6
413375420	1441072137	31.22316704364936	122.9300264505734	8.7	179.74666666666667	174.63333333333333
413375420	1441072138	31.223127133333392	122.93002668535377	8.7	179.73333333333335	174.66666666666669
413375420	1441072139	31.223087284058803	122.93002690700101	8.7	179.72	174.7
413375420	1441072140	31.223047499538037	122.93002711363127	8.7	179.70666666666668	174.73333333333335
413375420	1441072141	31.223007783483514	122.93002730336066	8.7	179.69333333333336	174.76666666666668
413375420	1441072142	31.22296813960765	122.93002747430538	8.7	179.68	174.79999999999998
413375420	1441072143	31.222928571622873	122.93002762458157	8.7	179.66666666666666	174.83333333333334
413375420	1441072144	31.2228890832416	122.93002775230535	8.7	179.6533333333333	174.86666666666667
413375420	1441072145	31.222849678176264	122.93002785559291	8.7	179.64	174.9
413375420	1441072146	31.222810360139267	122.93002793256045	8.7	179.62666666666667	174.93333333333334
413375420	1441072147	31.222771132843043	122.93002798132409	8.7	179.61333333333332	174.96666666666667
413375420	1441072148	31.222732	122.930028	8.7	179.6	175.0
413375420	1441072149	31.222692963349047	122.9300279872071	8.7	179.62307692307692	174.97435897435898
413375420	1441072150	31.222654016735056	122.93002794357525	8.7	179.64615384615385	174.94871794871796
413375420	1441072151	31.222615152029313	122.93002787023705	8.7	179.66923076923078	174.92307692307693
413375420	1441072152	31.22257636110316	122.93002776832506	8.7	179.69230769230768	174.89743589743588
413375420	1441072153	31.222537635827923	122.93002763897188	8.7	179.7153846153846	174.8717948717949
413375420	1441072154	31.222498968074902	122.93002748331008	8.7	179.73846153846154	174.84615384615384
413375420	1441072155	31.222460349715448	122.9300273024723	8.7	179.76153846153846	174.82051282051285
413375420	1441072156	31.222421772620876	122.93002709759104	8.7	179.7846153846154	174.7948717948718
413375420	1441072157	31.222383228662505	122.93002686979892	8.7	179.8076923076923	174.76923076923077
413375420	1441072158	31.222344709711667	122.93002662022853	8.7	179.83076923076925	174.74358974358975
413375420	1441072159	31.222306207639658	122.9300263500124	8.7	179.85384615384615	174.71794871794873
413375420	1441072160	31.222267714317837	122.93002606028315	8.7	179.87692307692308	174.69230769230768
413375420	1441072161	31.222229221617507	122.93002575217334	8.7	179.9	174.66666666666669
413375420	1441072162	31.222190721409984	122.93002542681552	8.7	179.9230769230769	174.64102564102564
413375420	1441072163	31.222152205566605	122.93002508534224	8.7	179.94615384615383	174.6153846153846
413375420	1441072164	31.22211366595868	122.93002472888612	8.7	179.96923076923076	174.5897435897436
413375420	1441072165	31.22207509445754	122.93002435857969	8.7	179.9923076923077	174.56410256410257
413375420	1441072166	31.222036482934502	122.93002397555551	8.7	180.0153846153846	174.53846153846152
413375420	1441072167	31.221997823260885	122.93002358094617	8.7	180.03846153846155	174.51282051282053
413375420	1441072168	31.221959107308006	122.93002317588422	8.7	180.06153846153845	174.48717948717947
413375420	1441072169	31.2219203269472	122.93002276150216	8.7	180.0846153846154	174.46153846153848
413375420	1441072170	31.221881474049766	122.93002233893263	8.7	180.1076923076923	174.43589743589743
413375420	1441072171	31.22184254048705	122.93002190930814	8.7	180.13076923076923	174.4102564102564
413375420	1441072172	31.22180351813035	122.93002147376124	8.7	180.15384615384616	174.3846153846154
413375420	1441072173	31.221764398850997	122.93002103342452	8.7	180.17692307692306	174.35897435897436
413375420	1441072174	31.221725174520305	122.93002058943046	8.7	180.2	174.33333333333331
413375420	1441072175	31.221685837009606	122.93002014291167	8.7	180.22307692307692	174.30769230769232
413375420	1441072176	31.221646378190215	122.93001969500067	8.7	180.24615384615385	174.28205128205127
413375420	1441072177	31.22160678993344	122.93001924682999	8.7	180.26923076923075	174.25641025641025
413375420	1441072178	31.221567064110598	122.93001879953219	8.7	180.2923076923077	174.23076923076923
413375420	1441072179	31.22152719259302	122.9300183542398	8.7	180.3153846153846	174.2051282051282
413375420	1441072180	31.221487167252032	122.9300179120854	8.7	180.33846153846153	174.17948717948715
413375420	1441072181	31.221446979958927	122.93001747420146	8.7	180.36153846153846	174.15384615384616
413375420	1441072182	31.22140662258504	122.93001704172056	8.7	180.3846153846154	174.1282051282051
413375420	1441072183	31.221366087001694	122.9300166157752	8.7	180.40769230769232	174.10256410256412
413375420	1441072184	31.221325365080187	122.93001619749793	8.7	180.43076923076922	174.07692307692307
413375420	1441072185	31.221284448691872	122.93001578802132	8.7	180.45384615384614	174.05128205128204
413375420	1441072186	31.221243329708024	122.93001538847783	8.7	180.47692307692307	174.02564102564102
413375420	1441072187	31.221201999999998	122.930015	8.7	180.5	174.0
413375420	1441072188	31.221160456513797	122.93001462378476	8.695238095238095	180.47619047619048	174.0
413375420	1441072189	31.221118716494402	122.93001426128647	8.69047619047619	180.45238095238093	174.0
413375420	1441072190	31.2210768022615	122.93001391402395	8.685714285714285	180.42857142857142	174.0
413375420	1441072191	31.221034736134765	122.93001358351594	8.68095238095238	180.4047619047619	174.0
413375420	1441072192	31.22099254043388	122.93001327128125	8.676190476190476	180.38095238095238	174.0
413375420	1441072193	31.22095023747854	122.93001297883862	8.67142857142857	180.35714285714283	174.0
413375420	1441072194	31.220907849588414	122.93001270770678	8.666666666666666	180.33333333333334	174.0
413375420	1441072195	31.220865399083188	122.93001245940457	8.661904761904761	180.30952380952382	174.0
413375420	1441072196	31.22082290828258	122.93001223545069	8.657142857142857	180.28571428571428	174.0
413375420	1441072197	31.220780399506232	122.93001203736394	8.652380952380952	180.26190476190476	174.0
413375420	1441072198	31.220737895073867	122.93001186666304	8.647619047619047	180.23809523809524	174.0
413375420	1441072199	31.22069541730514	122.93001172486673	8.642857142857142	180.21428571428572	174.0
413375420	1441072200	31.220652988519767	122.93001161349382	8.638095238095238	180.19047619047618	174.0
413375420	1441072201	31.22061063103743	122.93001153406297	8.633333333333333	180.16666666666666	174.0
413375420	1441072202	31.220568367177822	122.93001148809296	8.628571428571428	180.14285714285714	174.0
413375420	1441072203	31.220526219260606	122.93001147710257	8.623809523809523	180.1190476190476	174.0
413375420	1441072204	31.220484209605516	122.93001150261047	8.619047619047619	180.0952380952381	174.0
413375420	1441072205	31.22044236053221	122.93001156613546	8.614285714285714	180.07142857142858	174.0
413375420	1441072206	31.220400694360393	122.93001166919619	8.60952380952381	180.04761904761907	174.0
413375420	1441072207	31.220359233409763	122.93001181331148	8.604761904761904	180.02380952380952	174.0
413375420	1441072208	31.220318000000002	122.930012	8.6	180.0	174.0
413375420	1441072209	31.220277011018478	122.93001223021163	8.6	179.98775510204084	174.0204081632653
413375420	1441072210	31.22023626162324	122.93001250262067	8.6	179.97551020408162	174.0408163265306
413375420	1441072211	31.22019574154	122.9300128153326	8.6	179.96326530612245	174.06122448979593
413375420	1441072212	31.220155440494516	122.93001316645284	8.6	179.95102040816326	174.0816326530612
413375420	1441072213	31.22011534821244	122.93001355408686	8.6	179.9387755102041	174.1020408163265
413375420	1441072214	31.22007545441954	122.93001397634012	8.6	179.9265306122449	174.12244897959184
413375420	1441072215	31.22003574884154	122.93001443131809	8.6	179.9142857142857	174.14285714285714
413375420	1441072216	31.219996221204145	122.93001491712621	8.6	179.90204081632655	174.16326530612244
413375420	1441072217	31.219956861233072	122.93001543187	8.6	179.88979591836733	174.18367346938777
413375420	1441072218	31.219917658654033	122.9300159736549	8.6	179.87755102040816	174.20408163265304
413375420	1441072219	31.219878603192768	122.93001654058638	8.6	179.865306122449	174.22448979591834
413375420	1441072220	31.219839684574968	122.93001713076994	8.6	179.8530612244898	174.24489795918367
413375420	1441072221	31.219800892526365	122.93001774231104	8.6	179.84081632653061	174.26530612244898
413375420	1441072222	31.219762216772693	122.93001837331516	8.6	179.82857142857142	174.28571428571428
413375420	1441072223	31.21972364703965	122.93001902188783	8.6	179.81632653061226	174.3061224489796
413375420	1441072224	31.219685173052945	122.93001968613451	8.6	179.80408163265307	174.32653061224488
413375420	1441072225	31.219646784538305	122.93002036416068	8.6	179.79183673469387	174.34693877551018
413375420	1441072226	31.219608471221445	122.93002105407187	8.6	179.7795918367347	174.3673469387755
413375420	1441072227	31.219570222828086	122.93002175397359	8.6	179.76734693877552	174.3877551020408
413375420	1441072228	31.21953202908395	122.93002246197129	8.6	179.75510204081633	174.40816326530611
413375420	1441072229	31.21949387971475	122.9300231761705	8.6	179.74285714285713	174.42857142857144
413375420	1441072230	31.219455764446185	122.93002389467675	8.6	179.73061224489797	174.44897959183672
413375420	1441072231	31.219417673003978	122.93002461559553	8.6	179.71836734693878	174.46938775510202
413375420	1441072232	31.219379595113857	122.93002533703235	8.6	179.70612244897958	174.48979591836735
413375420	1441072233	31.219341520501533	122.93002605709273	8.6	179.69387755102042	174.51020408163265
413375420	1441072234	31.21930343889272	122.93002677388218	8.6	179.68163265306123	174.53061224489795
413375420	1441072235	31.219265340013134	122.93002748550622	8.6	179.66938775510204	174.55102040816328
413375420	1441072236	31.21922721358846	122.93002819007043	8.6	179.65714285714287	174.57142857142856
413375420	1441072237	31.219189049344454	122.93002888568026	8.6	179.64489795918368	174.59183673469386
413375420	1441072238	31.21915083700682	122.93002957044126	8.6	179.6326530612245	174.6122448979592
413375420	1441072239	31.21911256630127	122.93003024245898	8.6	179.6204081632653	174.6326530612245
413375420	1441072240	31.219074226953513	122.93003089983897	8.6	179.60816326530613	174.6530612244898
413375420	1441072241	31.219035808689252	122.93003154068673	8.6	179.59591836734697	174.67346938775512
413375420	1441072242	31.21899730123423	122.93003216310781	8.6	179.58367346938775	174.6938775510204
413375420	1441072243	31.218958694314132	122.93003276520778	8.6	179.57142857142858	174.7142857142857
413375420	1441072244	31.218919977654693	122.93003334509216	8.6	179.5591836734694	174.73469387755102
413375420	1441072245	31.21888114098163	122.93003390086648	8.6	179.5469387755102	174.75510204081633
413375420	1441072246	31.218842174020615	122.93003443063634	8.6	179.53469387755104	174.77551020408163
413375420	1441072247	31.218803066497394	122.93003493250725	8.6	179.52244897959184	174.79591836734696
413375420	1441072248	31.21876380813768	122.93003540458483	8.6	179.51020408163268	174.81632653061223
413375420	1441072249	31.218724388667162	122.93003584497458	8.6	179.49795918367346	174.83673469387756
413375420	1441072250	31.218684797811576	122.93003625178207	8.6	179.4857142857143	174.85714285714286
413375420	1441072251	31.21864502529662	122.93003662311293	8.6	179.47346938775513	174.87755102040816
413375420	1441072252	31.218605060848017	122.93003695707264	8.6	179.4612244897959	174.89795918367346
413375420	1441072253	31.218564894191456	122.93003725176686	8.6	179.44897959183675	174.9183673469388
413375420	1441072254	31.21852451505267	122.93003750530112	8.6	179.43673469387755	174.93877551020407
413375420	1441072255	31.218483913157367	122.93003771578098	8.6	179.4244897959184	174.9591836734694
413375420	1441072256	31.21844307823124	122.93003788131209	8.6	179.4122448979592	174.9795918367347
413375420	1441072257	31.218402	122.93003800000001	8.6	179.4	175.0
413375420	1441072258	31.21836067467271	122.930038070564	8.6	179.43809523809523	175.0
413375420	1441072259	31.218319124391694	122.93003809417812	8.6	179.47619047619048	175.0
413375420	1441072260	31.218277377782638	122.93003807263004	8.6	179.5142857142857	175.0
413375420	1441072261	31.21823546347121	122.93003800770748	8.6	179.55238095238096	175.0
413375420	1441072262	31.21819341008311	122.93003790119816	8.6	179.59047619047618	175.0
413375420	1441072263	31.21815124624399	122.93003775488978	8.6	179.62857142857143	175.0
413375420	1441072264	31.21810900057955	122.93003757056997	8.6	179.66666666666666	175.0
413375420	1441072265	31.218066701715454	122.93003735002651	8.6	179.7047619047619	175.0
413375420	1441072266	31.21802437827739	122.93003709504704	8.6	179.74285714285713	175.0
413375420	1441072267	31.217982058891046	122.93003680741926	8.6	179.78095238095239	175.0
413375420	1441072268	31.217939772182092	122.93003648893085	8.6	179.81904761904764	175.0
413375420	1441072269	31.217897546776225	122.9300361413695	8.6	179.85714285714286	175.0
413375420	1441072270	31.217855411299098	122.93003576652286	8.6	179.8952380952381	175.0
413375420	1441072271	31.217813394376453	122.93003536617866	8.6	179.93333333333334	175.0
413375420	1441072272	31.21777152463392	122.9300349421245	8.6	179.97142857142856	175.0
413375420	1441072273	31.21772983069721	122.93003449614808	8.6	180.0095238095238	175.0
413375420	1441072274	31.217688341192005	122.93003403003705	8.6	180.04761904761904	175.0
413375420	1441072275	31.217647084743998	122.93003354557908	8.6	180.0857142857143	175.0
413375420	1441072276	31.21760608997887	122.93003304456182	8.6	180.1238095238095	175.0
413375420	1441072277	31.217565385522306	122.9300325287729	8.6	180.16190476190476	175.0
413375420	1441072278	31.217525000000002	122.93003200000001	8.6	180.2	175.0
413375420	1441072279	31.217484953829775	122.93003146002559	8.597435897435897	180.1974358974359	174.97435897435898
413375420	1441072280	31.217445234597907	122.93003091061146	8.594871794871795	180.19487179487177	174.94871794871796
413375420	1441072281	31.21740582168284	122.93003035351428	8.592307692307692	180.19230769230768	174.92307692307693
413375420	1441072282	31.21736669446296	122.9300297904907	8.58974358974359	180.18974358974359	174.89743589743588
413375420	1441072283	31.21732783231671	122.93002922329735	8.587179487179487	180.1871794871795	174.8717948717949
413375420	1441072284	31.21728921462248	122.9300286536909	8.584615384615384	180.18461538461537	174.84615384615384
413375420	1441072285	31.217250820758697	122.93002808342798	8.582051282051282	180.18205128205128	174.82051282051285
413375420	1441072286	31.217212630103756	122.9300275142652	8.57948717948718	180.17948717948718	174.7948717948718
413375420	1441072287	31.21717462203611	122.93002694795922	8.576923076923077	180.17692307692306	174.76923076923077
413375420	1441072288	31.21713677593414	122.93002638626665	8.574358974358974	180.17435897435894	174.74358974358975
413375420	1441072289	31.217099071176282	122.93002583094417	8.571794871794872	180.17179487179484	174.71794871794873
413375420	1441072290	31.21706148714091	122.93002528374836	8.569230769230769	180.16923076923075	174.69230769230768
413375420	1441072291	31.217024003206475	122.93002474643586	8.566666666666666	180.16666666666666	174.66666666666669
413375420	1441072292	31.21698659875138	122.9300242207633	8.564102564102564	180.16410256410254	174.64102564102564
413375420	1441072293	31.216949253154024	122.93002370848728	8.561538461538461	180.16153846153844	174.6153846153846
413375420	1441072294	31.21691194579281	122.93002321136446	8.558974358974359	180.15897435897435	174.5897435897436
413375420	1441072295	31.216874656046173	122.93002273115142	8.556410256410256	180.15641025641025	174.56410256410257
413375420	1441072296	31.216837363292495	122.93002226960478	8.553846153846154	180.15384615384613	174.53846153846152
413375420	1441072297	31.2168000469102	122.93002182848119	8.551282051282051	180.15128205128204	174.51282051282053
413375420	1441072298	31.21676268627771	122.93002140953718	8.548717948717949	180.14871794871794	174.48717948717947
413375420	1441072299	31.21672526077342	122.93002101452943	8.546153846153846	180.14615384615385	174.46153846153848
413375420	1441072300	31.216687749775726	122.93002064521451	8.543589743589743	180.14358974358973	174.43589743589743
413375420	1441072301	31.216650132663045	122.93002030334902	8.54102564102564	180.14102564102564	174.4102564102564
413375420	1441072302	31.21661238881379	122.93001999068959	8.538461538461538	180.13846153846154	174.3846153846154
413375420	1441072303	31.216574497606356	122.93001970899277	8.535897435897436	180.13589743589745	174.35897435897436
413375420	1441072304	31.216536438419155	122.93001946001519	8.533333333333333	180.13333333333333	174.33333333333331
413375420	1441072305	31.216498190630578	122.9300192455134	8.53076923076923	180.13076923076923	174.30769230769232
413375420	1441072306	31.21645973361905	122.93001906724403	8.528205128205128	180.1282051282051	174.28205128205127
413375420	1441072307	31.216421046762964	122.93001892696365	8.525641025641026	180.12564102564102	174.25641025641025
413375420	1441072308	31.216382109440737	122.93001882642885	8.523076923076923	180.1230769230769	174.23076923076923
413375420	1441072309	31.216342901030746	122.93001876739618	8.52051282051282	180.1205128205128	174.2051282051282
413375420	1441072310	31.216303400911404	122.93001875162223	8.517948717948718	180.1179487179487	174.17948717948715
413375420	1441072311	31.216263588461135	122.93001878086356	8.515384615384615	180.1153846153846	174.15384615384616
413375420	1441072312	31.216223443058304	122.93001885687676	8.512820512820513	180.1128205128205	174.1282051282051
413375420	1441072313	31.216182944081332	122.93001898141837	8.51025641025641	180.1102564102564	174.10256410256412
413375420	1441072314	31.21614207090862	122.93001915624494	8.507692307692308	180.1076923076923	174.07692307692307
413375420	1441072315	31.216100802918557	122.93001938311303	8.505128205128205	180.1051282051282	174.05128205128204
[truncated: 4,152 more rows]
