# Supplementary material for: Maritime traffic congestion identification and ship trajectory prediction using temporal graph convolutional networks
Source: PLoS One. 2026 Mar 9;21(3):e0342781. doi: 10.1371/journal.pone.0342781 (PMC12970927; doi:10.1371/journal.pone.0342781)
Supplement: S1 File — (ZIP) [file pone.0342781.s001.zip › data/interpolation/shipid_413375880_processed.csv]

shipid	lasttime	lat	lon	sog	cog	hdg
413375880	1441065609	30.99303299999999	122.71713700000001	10.8	270.3	280.0
413375880	1441065610	30.993033415270528	122.71707871294655	10.8	270.42	280.2
413375880	1441065611	30.993034002561288	122.71702028706785	10.8	270.54	280.40000000000003
413375880	1441065612	30.99303476275873	122.71696174001116	10.8	270.66	280.6
413375880	1441065613	30.9930356967494	122.71690308942375	10.8	270.78000000000003	280.8
413375880	1441065614	30.99303680541984	122.71684435295286	10.8	270.90000000000003	281.0
413375880	1441065615	30.99303808965662	122.71678554824574	10.8	271.02000000000004	281.2
413375880	1441065616	30.993039550346374	122.71672669294965	10.8	271.14000000000004	281.4
413375880	1441065617	30.99304118837572	122.71666780471183	10.8	271.26000000000005	281.59999999999997
413375880	1441065618	30.993043004631367	122.71660890117953	10.8	271.38	281.8
413375880	1441065619	30.993045	122.71655	10.8	271.5	282.0
413375880	1441065620	30.99304717536836	122.71649111882047	10.81	271.66	282.2
413375880	1441065621	30.993049531623253	122.71643227528818	10.82	271.82	282.4
413375880	1441065622	30.99305206965143	122.71637348705038	10.83	271.98	282.6
413375880	1441065623	30.993054790339777	122.71631477175433	10.84	272.14000000000004	282.8
413375880	1441065624	30.99305769457515	122.71625614704725	10.850000000000001	272.3	283.0
413375880	1441065625	30.993060783244438	122.71619763057639	10.860000000000001	272.46	283.2
413375880	1441065626	30.993064057234587	122.71613923998898	10.870000000000001	272.62	283.4
413375880	1441065627	30.993067517432575	122.71608099293228	10.88	272.78000000000003	283.6
413375880	1441065628	30.99307116472536	122.71602290705353	10.89	272.94	283.8
413375880	1441065629	30.993074999999997	122.715965	10.9	273.1	284.0
413375880	1441065630	30.99307902825667	122.71590727977168	10.89	273.38	284.09999999999997
413375880	1441065631	30.993083270948034	122.71584971577975	10.88	273.66	284.2
413375880	1441065632	30.993087753639823	122.715792267788	10.870000000000001	273.94	284.29999999999995
413375880	1441065633	30.993092501897692	122.71573489556023	10.860000000000001	274.21999999999997	284.4
413375880	1441065634	30.99309754128721	122.71567755886015	10.850000000000001	274.5	284.5
413375880	1441065635	30.993102897373905	122.7156202174514	10.84	274.78000000000003	284.6
413375880	1441065636	30.993108595723196	122.71556283109754	10.83	275.06	284.7
413375880	1441065637	30.993114661900456	122.7155053595621	10.82	275.34	284.8
413375880	1441065638	30.99312112147099	122.71544776260845	10.81	275.62	284.9
413375880	1441065639	30.993128000000002	122.71538999999999	10.8	275.9	285.0
413375880	1441065640	30.993135309058104	122.71533204264163	10.80909090909091	276.1363636363636	285.0
413375880	1441065641	30.993143004237755	122.71527390600495	10.818181818181818	276.3727272727273	285.0
413375880	1441065642	30.993151027136864	122.71521561670328	10.827272727272728	276.6090909090909	285.0
413375880	1441065643	30.993159319353442	122.71515720135008	10.836363636363638	276.8454545454546	285.0
413375880	1441065644	30.993167822485535	122.71509868655902	10.845454545454546	277.0818181818182	285.0
413375880	1441065645	30.993176478131197	122.71504009894389	10.854545454545455	277.3181818181818	285.0
413375880	1441065646	30.9931852278886	122.71498146511857	10.863636363636363	277.55454545454546	285.0
413375880	1441065647	30.993194013355932	122.71492281169722	10.872727272727273	277.7909090909091	285.0
413375880	1441065648	30.993202776131398	122.71486416529406	10.881818181818183	278.02727272727276	285.0
413375880	1441065649	30.993211457813302	122.71480555252346	10.89090909090909	278.2636363636364	285.0
413375880	1441065650	30.99321999999999	122.71474699999999	10.9	278.50000000000006	285.0
413375880	1441065651	30.993228351501802	122.71468853249753	10.9	278.5375	285.0
413375880	1441065652	30.99323648997692	122.71463016742696	10.9	278.57500000000005	285.0
413375880	1441065653	30.99324440029555	122.71457192035831	10.9	278.6125	285.0
413375880	1441065654	30.993252067327905	122.71451380686175	10.9	278.65000000000003	285.0
413375880	1441065655	30.99325947594425	122.71445584250739	10.9	278.6875	285.0
413375880	1441065656	30.993266611014835	122.7143980428655	10.9	278.72499999999997	285.0
413375880	1441065657	30.993273457409973	122.71434042350626	10.9	278.76250000000005	285.0
413375880	1441065658	30.99327999999999	122.714283	10.9	278.8	285.0
413375880	1441065659	30.993286236735464	122.71422578136497	10.90909090909091	278.7727272727273	285.09090909090907
413375880	1441065660	30.993292217887717	122.71416875041132	10.918181818181818	278.74545454545455	285.18181818181813
413375880	1441065661	30.99329800680829	122.71411188339697	10.927272727272728	278.71818181818185	285.27272727272725
413375880	1441065662	30.993303666848664	122.71405515657973	10.936363636363637	278.69090909090914	285.3636363636364
413375880	1441065663	30.993309261360228	122.71399854621725	10.945454545454545	278.6636363636364	285.4545454545455
413375880	1441065664	30.993314853694418	122.71394202856699	10.954545454545455	278.6363636363637	285.5454545454545
413375880	1441065665	30.993320507202558	122.71388557988628	10.963636363636363	278.6090909090909	285.6363636363636
413375880	1441065666	30.993326285235952	122.71382917643228	10.972727272727273	278.5818181818182	285.72727272727275
413375880	1441065667	30.993332251145855	122.71377279446203	10.981818181818182	278.5545454545455	285.81818181818187
413375880	1441065668	30.993338468283465	122.71371641023235	10.99090909090909	278.52727272727276	285.90909090909093
413375880	1441065669	30.993345	122.71365999999999	11.0	278.50000000000006	286.0
413375880	1441065670	30.9933518956145	122.71360354355024	10.995	278.6	286.1
413375880	1441065671	30.993359148317673	122.71354703478326	10.99	278.70000000000005	286.2
413375880	1441065672	30.993366737268243	122.71349047112807	10.985	278.8	286.3
413375880	1441065673	30.993374641624836	122.71343385001366	10.98	278.9	286.4
413375880	1441065674	30.993382840546097	122.71337716886916	10.975	279.00000000000006	286.5
413375880	1441065675	30.993391313190706	122.7133204251236	10.97	279.1	286.6
413375880	1441065676	30.993400038717283	122.71326361620622	10.965	279.20000000000005	286.70000000000005
413375880	1441065677	30.993408996284494	122.71320673954622	10.96	279.3	286.8
413375880	1441065678	30.993418165050976	122.71314979257284	10.955	279.40000000000003	286.90000000000003
413375880	1441065679	30.993427524175356	122.71309277271538	10.95	279.5	287.0
413375880	1441065680	30.993437052816255	122.71303567740325	10.945	279.6	287.1
413375880	1441065681	30.993446730132305	122.7129785040658	10.94	279.7	287.2
413375880	1441065682	30.99345653528214	122.71292125013251	10.935	279.8	287.3
413375880	1441065683	30.993466447424375	122.71286391303288	10.93	279.9	287.4
413375880	1441065684	30.993476445717594	122.71280649019646	10.925	280.0	287.50000000000006
413375880	1441065685	30.993486509320444	122.71274897905282	10.92	280.1	287.6
413375880	1441065686	30.993496617391507	122.71269137703166	10.915000000000001	280.20000000000005	287.70000000000005
413375880	1441065687	30.99350674908939	122.71263368156262	10.91	280.3	287.8
413375880	1441065688	30.993516883572692	122.71257589007546	10.905000000000001	280.40000000000003	287.9
413375880	1441065689	30.993526999999997	122.712518	10.9	280.5	288.0
413375880	1441065690	30.99353708494382	122.71246000865463	10.9	280.6	288.0
413375880	1441065691	30.99354715463234	122.71240191291201	10.9	280.7	288.0
413375880	1441065692	30.993557232707648	122.71234370953336	10.9	280.8	288.0
413375880	1441065693	30.99356734281185	122.71228539527975	10.9	280.9	288.0
413375880	1441065694	30.993577508587023	122.71222696691225	10.9	281.0	288.0
413375880	1441065695	30.993587753675257	122.71216842119192	10.9	281.1	288.0
413375880	1441065696	30.9935981017186	122.71210975487969	10.9	281.2	288.0
413375880	1441065697	30.99360857635914	122.71205096473642	10.9	281.3	288.0
413375880	1441065698	30.993619201238914	122.71199204752293	10.9	281.4	288.0
413375880	1441065699	30.993630000000003	122.71193300000002	10.9	281.5	288.0
413375880	1441065700	30.993640988753096	122.71187382572744	10.90909090909091	281.5181818181818	288.0909090909091
413375880	1441065701	30.99365215348362	122.71181455546136	10.918181818181818	281.53636363636366	288.1818181818182
413375880	1441065702	30.993663472645718	122.711755226757	10.927272727272728	281.55454545454546	288.27272727272725
413375880	1441065703	30.993674924693607	122.71169587716975	10.936363636363637	281.57272727272726	288.3636363636364
413375880	1441065704	30.993686488081586	122.71163654425494	10.945454545454545	281.5909090909091	288.45454545454544
413375880	1441065705	30.993698141263998	122.7115772655681	10.954545454545455	281.60909090909087	288.54545454545456
413375880	1441065706	30.993709862695265	122.71151807866478	10.963636363636363	281.6272727272727	288.6363636363636
413375880	1441065707	30.99372163082991	122.71145902110058	10.972727272727273	281.6454545454545	288.7272727272727
413375880	1441065708	30.993733424122485	122.71140013043117	10.981818181818182	281.66363636363633	288.8181818181818
413375880	1441065709	30.99374522102761	122.71134144421238	10.99090909090909	281.6818181818182	288.9090909090909
413375880	1441065710	30.993756999999995	122.71128299999998	11.0	281.7	289.0
413375880	1441065711	30.993768747305456	122.71122481256626	11.0	281.775	289.0
413375880	1441065712	30.993780480453893	122.71116680554886	11.0	281.84999999999997	289.0
413375880	1441065713	30.993792224766143	122.71110887980173	11.0	281.925	289.0
413375880	1441065714	30.993804005562804	122.7110509361787	11.0	281.99999999999994	289.0
413375880	1441065715	30.99381584816437	122.71099287553345	11.0	282.075	289.0
413375880	1441065716	30.993827777891056	122.71093459871963	11.0	282.15000000000003	289.0
413375880	1441065717	30.993839820062963	122.71087600659067	11.0	282.22499999999997	289.0
413375880	1441065718	30.993852	122.710817	11.0	282.3	289.0
413375880	1441065719	30.99386432776013	122.71075752697053	11.00909090909091	282.3272727272727	289.0
413375880	1441065720	30.99387675235425	122.71069772420381	11.018181818181818	282.3545454545455	289.0
413375880	1441065721	30.993889207531794	122.71063777557129	11.027272727272727	282.3818181818182	289.0
413375880	1441065722	30.993901627042543	122.71057786494468	11.036363636363637	282.40909090909093	289.0
413375880	1441065723	30.993913944636624	122.71051817619595	11.045454545454545	282.43636363636364	289.0
413375880	1441065724	30.99392609406448	122.71045889319728	11.054545454545455	282.4636363636364	289.0
413375880	1441065725	30.993938009076953	122.71040019982121	11.063636363636363	282.4909090909091	289.0
413375880	1441065726	30.99394962342512	122.71034227994036	11.072727272727272	282.51818181818186	289.0
413375880	1441065727	30.993960870860473	122.71028531742773	11.081818181818182	282.54545454545456	289.0
413375880	1441065728	30.993971685134742	122.7102294961565	11.09090909090909	282.5727272727273	289.0
413375880	1441065729	30.993981999999995	122.710175	11.1	282.6	289.0
413375880	1441065730	30.99399178034648	122.71012192223266	11.1	282.54545454545456	289.0
413375880	1441065731	30.99400111561622	122.71006999373219	11.1	282.4909090909091	289.0
413375880	1441065732	30.99401012638862	122.71001885477673	11.1	282.4363636363637	289.0
413375880	1441065733	30.9940189332425	122.70996814564401	11.1	282.38181818181823	289.0
413375880	1441065734	30.994027656756078	122.70991750661138	11.1	282.32727272727277	289.0
413375880	1441065735	30.994036417507047	122.7098665779558	11.1	282.2727272727273	289.0
413375880	1441065736	30.994045336072478	122.70981499995388	11.1	282.21818181818185	289.0
413375880	1441065737	30.99405453302893	122.70976241288177	11.1	282.1636363636364	289.0
413375880	1441065738	30.99406412895227	122.7097084570153	11.1	282.1090909090909	289.0
413375880	1441065739	30.994074244417753	122.70965277262975	11.1	282.05454545454546	289.0
413375880	1441065740	30.994084999999995	122.70959500000001	11.1	282.0	289.0
413375880	1441065741	30.99409647717775	122.70953491147081	11.1	282.06666666666666	289.0
413375880	1441065742	30.994108601049295	122.70947280766832	11.1	282.1333333333334	289.0
413375880	1441065743	30.994121257618417	122.70940912128944	11.1	282.2	289.0
413375880	1441065744	30.994134332889764	122.70934428503152	11.1	282.2666666666667	289.0
413375880	1441065745	30.994147712868735	122.7092787315924	11.1	282.33333333333337	289.0
413375880	1441065746	30.99416128356161	122.70921289367048	11.1	282.40000000000003	289.0
413375880	1441065747	30.99417493097559	122.7091472039647	11.1	282.4666666666667	289.0
413375880	1441065748	30.99418854111875	122.70908209517455	11.1	282.53333333333336	289.0
413375880	1441065749	30.994201999999998	122.70901800000001	11.1	282.6	289.0
413375880	1441065750	30.994215210437545	122.7089552601504	11.1	282.62	289.0
413375880	1441065751	30.99422814248383	122.7088938533702	11.1	282.64000000000004	289.0
413375880	1441065752	30.994240782999515	122.70883366641259	11.1	282.66	289.0
413375880	1441065753	30.994253118845023	122.7087745860307	11.1	282.68	289.0
413375880	1441065754	30.99426513688058	122.70871649897762	11.1	282.70000000000005	289.0
413375880	1441065755	30.994276823966125	122.70865929200642	11.1	282.72	289.0
413375880	1441065756	30.9942881669614	122.7086028518701	11.1	282.74	289.0
413375880	1441065757	30.99429915272596	122.70854706532162	11.1	282.76000000000005	289.0
413375880	1441065758	30.994309768119116	122.70849181911396	11.1	282.78000000000003	289.0
413375880	1441065759	30.994320000000002	122.708437	11.1	282.8	289.0
413375880	1441065760	30.99432985740611	122.70838247761085	11.1	282.79090909090905	289.0
413375880	1441065761	30.994339438089106	122.70832805309057	11.1	282.7818181818182	289.0
413375880	1441065762	30.994348861978846	122.70827351046098	11.1	282.77272727272725	289.0
413375880	1441065763	30.994358249004843	122.70821863374368	11.1	282.76363636363635	289.0
413375880	1441065764	30.994367719096243	122.70816320695988	11.1	282.75454545454545	289.0
413375880	1441065765	30.994377392181786	122.7081070141304	11.1	282.74545454545455	289.0
413375880	1441065766	30.99438738818984	122.7080498392757	11.1	282.7363636363636	289.0
413375880	1441065767	30.99439782704838	122.70799146641589	11.1	282.72727272727275	289.0
413375880	1441065768	30.994408828684936	122.7079316795706	11.1	282.7181818181818	289.0
413375880	1441065769	30.994420513026608	122.70787026275906	11.1	282.7090909090909	289.0
413375880	1441065770	30.994432999999997	122.707807	11.1	282.7	289.0
413375880	1441065771	30.99444634843391	122.70774181720164	11.1	282.7857142857143	289.0
413375880	1441065772	30.994460372767843	122.70767520783181	11.1	282.87142857142857	289.0
413375880	1441065773	30.994474826345147	122.70760780724916	11.1	282.95714285714286	289.0
413375880	1441065774	30.994489462510398	122.7075402508134	11.1	283.04285714285714	289.0
413375880	1441065775	30.994504034609566	122.70747317388523	11.1	283.1285714285715	289.0
413375880	1441065776	30.99451829598991	122.70740721182649	11.1	283.2142857142857	289.0
413375880	1441065777	30.994532	122.70734300000001	11.1	283.3	289.0
413375880	1441065778	30.99454495485508	122.70728103357946	11.1	283.27500000000003	289.0
413375880	1441065779	30.994557188232985	122.7072212469786	11.1	283.25000000000006	289.0
413375880	1441065780	30.994568782676616	122.70716343442062	11.1	283.225	289.0
413375880	1441065781	30.994579820728468	122.70710739012843	11.1	283.20000000000005	289.0
413375880	1441065782	30.994590384930525	122.70705290832458	11.1	283.175	289.0
413375880	1441065783	30.994600557824427	122.70699978323128	11.1	283.15000000000003	289.0
413375880	1441065784	30.99461042195139	122.7069478090704	11.1	283.125	289.0
413375880	1441065785	30.99462005985228	122.7068967800636	11.1	283.1	289.0
413375880	1441065786	30.994629554067576	122.70684649043221	11.1	283.07500000000005	289.0
413375880	1441065787	30.994638987137463	122.7067967343973	11.1	283.05	289.0
413375880	1441065788	30.994648441601754	122.7067473061797	11.1	283.02500000000003	289.0
413375880	1441065789	30.994658	122.706698	11.1	283.0	289.0
413375880	1441065790	30.994667733144844	122.70664861396024	11.1	282.96363636363634	289.0909090909091
413375880	1441065791	30.99467766494251	122.70659896168914	11.1	282.92727272727274	289.18181818181813
413375880	1441065792	30.994687807572408	122.70654886069694	11.1	282.89090909090913	289.27272727272725
413375880	1441065793	30.99469817321362	122.70649812849389	11.1	282.8545454545455	289.3636363636364
413375880	1441065794	30.994708774045005	122.70644658259008	11.1	282.8181818181818	289.4545454545455
413375880	1441065795	30.99471962224505	122.70639404049543	11.1	282.7818181818182	289.54545454545456
413375880	1441065796	30.994730729991954	122.70634031971981	11.1	282.74545454545455	289.6363636363636
413375880	1441065797	30.994742109463584	122.70628523777295	11.1	282.7090909090909	289.72727272727275
413375880	1441065798	30.994753772837445	122.70622861216441	11.1	282.67272727272734	289.81818181818187
413375880	1441065799	30.994765732290666	122.70617026040367	11.1	282.6363636363637	289.90909090909093
413375880	1441065800	30.994778	122.70610999999998	11.1	282.6	290.0
413375880	1441065801	30.994790575398042	122.70604775181434	11.11111111111111	282.6666666666667	290.0
413375880	1441065802	30.994803406942534	122.705983850115	11.122222222222222	282.73333333333335	290.0
413375880	1441065803	30.99481643034819	122.70591873252236	11.133333333333333	282.8	290.0
413375880	1441065804	30.9948295813306	122.70585283665723	11.144444444444444	282.8666666666667	290.0
413375880	1441065805	30.99484279560616	122.70578660014077	11.155555555555555	282.93333333333334	290.0
413375880	1441065806	30.994856008892203	122.70572046059462	11.166666666666666	283.0	290.0
413375880	1441065807	30.99486915690697	122.70565485564074	11.177777777777777	283.06666666666666	290.0
413375880	1441065808	30.994882175369575	122.7055902229016	11.188888888888888	283.1333333333333	290.0
413375880	1441065809	30.994894999999996	122.705527	11.2	283.2	290.0
413375880	1441065810	30.994907583075015	122.70546551097001	11.19	283.3	289.90000000000003
413375880	1441065811	30.994919943095674	122.70540562548946	11.18	283.4	289.8
413375880	1441065812	30.994932115118605	122.70534709964683	11.17	283.5	289.7
413375880	1441065813	30.99494413419992	122.70528968953042	11.16	283.59999999999997	289.6
413375880	1441065814	30.99495603539529	122.70523315122828	11.149999999999999	283.7	289.5
413375880	1441065815	30.99496785375991	122.7051772408283	11.139999999999999	283.8	289.40000000000003
413375880	1441065816	30.994979624348552	122.70512171441814	11.129999999999999	283.9	289.3
413375880	1441065817	30.994991382215566	122.70506632808521	11.12	284.0	289.2
413375880	1441065818	30.99500316241489	122.70501083791682	11.11	284.09999999999997	289.09999999999997
413375880	1441065819	30.995015000000013	122.704955	11.1	284.2	289.0
413375880	1441065820	30.99502692324256	122.70489862446192	11.10909090909091	284.16363636363633	289.0
413375880	1441065821	30.995038933288228	122.70484173759087	11.118181818181817	284.12727272727267	289.0
413375880	1441065822	30.995051024501358	122.70478441971537	11.127272727272727	284.0909090909091	289.0
413375880	1441065823	30.995063191246373	122.70472675116413	11.136363636363637	284.05454545454546	289.0
413375880	1441065824	30.99507542788792	122.70466881226577	11.145454545454545	284.0181818181818	289.0
413375880	1441065825	30.995087728790736	122.70461068334907	11.154545454545454	283.9818181818182	289.0
413375880	1441065826	30.9951000883197	122.70455244474283	11.163636363636362	283.94545454545454	289.0
413375880	1441065827	30.995112500839838	122.70449417677588	11.172727272727272	283.9090909090909	289.0
413375880	1441065828	30.995124960716375	122.70443595977711	11.181818181818182	283.8727272727273	289.0
413375880	1441065829	30.995137462314595	122.70437787407549	11.19090909090909	283.83636363636367	289.0
413375880	1441065830	30.995149999999995	122.70432000000001	11.2	283.8	289.0
413375880	1441065831	30.995162566332574	122.70426238415821	11.2	283.76250000000005	288.87499999999994
413375880	1441065832	30.995175146649935	122.70420493827153	11.2	283.72499999999997	288.75
413375880	1441065833	30.995187724483877	122.70414754033985	11.2	283.6875	288.625
413375880	1441065834	30.995200283365968	122.70409006836296	11.2	283.65000000000003	288.49999999999994
413375880	1441065835	30.995212806827595	122.70403240034076	11.2	283.6125	288.375
413375880	1441065836	30.995225278399904	122.70397441427299	11.2	283.57500000000005	288.25
413375880	1441065837	30.995237681613805	122.7039159881595	11.2	283.5375	288.125
413375880	1441065838	30.99525000000001	122.70385700000001	11.2	283.5	288.0
413375880	1441065839	30.995262216943605	122.70379738103004	11.209090909090909	283.44545454545454	287.9090909090909
413375880	1441065840	30.995274315248135	122.70373727542814	11.218181818181817	283.3909090909091	287.8181818181818
413375880	1441065841	30.99528627757208	122.70367688060873	11.227272727272727	283.3363636363636	287.72727272727275
413375880	1441065842	30.995298086574266	122.70361639398638	11.236363636363636	283.28181818181815	287.6363636363636
413375880	1441065843	30.995309724913913	122.7035560129758	11.245454545454546	283.2272727272727	287.54545454545456
413375880	1441065844	30.995321175250588	122.70349593499184	11.254545454545454	283.1727272727273	287.45454545454544
413375880	1441065845	30.995332420244225	122.70343635744949	11.263636363636364	283.1181818181818	287.3636363636364
413375880	1441065846	30.995343442555185	122.70337747776384	11.272727272727273	283.06363636363636	287.2727272727273
413375880	1441065847	30.99535422484407	122.70331949335014	11.281818181818183	283.0090909090909	287.1818181818182
413375880	1441065848	30.99536474977191	122.70326260162369	11.290909090909091	282.95454545454544	287.0909090909091
413375880	1441065849	30.995375	122.703207	11.3	282.9	287.0
413375880	1441065850	30.995384973469296	122.70315278823149	11.290909090909091	282.80909090909086	287.0
413375880	1441065851	30.995394729237965	122.70309967541807	11.281818181818183	282.7181818181818	287.0
413375880	1441065852	30.995404341642868	122.70304727299632	11.272727272727273	282.62727272727267	287.0
413375880	1441065853	30.99541388502026	122.70299519240243	11.263636363636364	282.5363636363636	287.0
413375880	1441065854	30.99542343370572	122.70294304507226	11.254545454545454	282.44545454545454	287.0
413375880	1441065855	30.995433062034234	122.70289044244144	11.245454545454546	282.3545454545454	287.0
413375880	1441065856	30.995442844340108	122.70283699594525	11.236363636363636	282.26363636363635	287.0
413375880	1441065857	30.995452854956998	122.70278231701856	11.227272727272727	282.17272727272723	287.0
413375880	1441065858	30.995463168217928	122.70272601709605	11.218181818181817	282.08181818181816	287.0
413375880	1441065859	30.99547385845511	122.70266770761191	11.209090909090909	281.9909090909091	287.0
413375880	1441065860	30.99548499999999	122.702607	11.2	281.9	287.0
413375880	1441065861	30.99549663309888	122.70254366124608	11.21111111111111	281.8666666666666	287.0
413375880	1441065862	30.995508661660445	122.702478080545	11.222222222222221	281.8333333333333	287.0
413375880	1441065863	30.995520955509846	122.70241080264447	11.233333333333333	281.79999999999995	287.0
413375880	1441065864	30.995533384473344	122.70234237229273	11.244444444444444	281.7666666666667	287.0
413375880	1441065865	30.99554581837829	122.70227333423867	11.255555555555556	281.73333333333335	287.0
413375880	1441065866	30.995558127053176	122.7022042332319	11.266666666666667	281.70000000000005	287.0
413375880	1441065867	30.995570180327675	122.70213561402251	11.277777777777779	281.6666666666667	287.0
413375880	1441065868	30.995581848032636	122.70206802136143	11.28888888888889	281.6333333333334	287.0
413375880	1441065869	30.99559299999999	122.70200200000001	11.3	281.6	287.0
413375880	1441065870	30.9956035465456	122.70193793663707	11.290000000000001	281.54	286.90000000000003
413375880	1441065871	30.995613559916958	122.70187558575887	11.280000000000001	281.4800000000001	286.8
413375880	1441065872	30.99562315284363	122.70181454379801	11.27	281.4200000000001	286.70000000000005
413375880	1441065873	30.99563243805443	122.70175440718658	11.26	281.36000000000007	286.6
413375880	1441065874	30.995641528277297	122.70169477235632	11.25	281.3	286.5
413375880	1441065875	30.99565053623952	122.7016352357384	11.24	281.24	286.4
413375880	1441065876	30.995659574667545	122.70157539376363	11.23	281.18	286.3
413375880	1441065877	30.995668756287134	122.70151484286244	11.219999999999999	281.12	286.2
413375880	1441065878	30.995678193823228	122.70145317946472	11.209999999999999	281.06	286.1
413375880	1441065879	30.995687999999998	122.70139	11.2	281.0	286.0
413375880	1441065880	30.995698253404388	122.7013250468611	11.209999999999999	280.97	286.0
413375880	1441065881	30.995708896077506	122.70125864629605	11.219999999999999	280.94000000000005	286.0
413375880	1441065882	30.99571983592485	122.70119127051711	11.23	280.91	286.0
413375880	1441065883	30.99573098085285	122.701123391737	11.24	280.88000000000005	286.0
413375880	1441065884	30.995742238768948	122.70105548216883	11.25	280.84999999999997	286.0
413375880	1441065885	30.995753517581605	122.70098801402618	11.26	280.82	286.0
413375880	1441065886	30.9957647252002	122.70092145952322	11.27	280.78999999999996	286.0
413375880	1441065887	30.995775769535122	122.70085629087446	11.280000000000001	280.76	286.0
413375880	1441065888	30.995786558497677	122.70079298029489	11.290000000000001	280.73	286.0
413375880	1441065889	30.995797000000003	122.70073199999999	11.3	280.7	286.0
413375880	1441065890	30.995807026449896	122.70067365628552	11.3	280.67777777777775	286.0
413375880	1441065891	30.995816668234564	122.70061759176721	11.3	280.6555555555555	286.0
413375880	1441065892	30.995825980235146	122.70056328314044	11.3	280.6333333333333	286.0
413375880	1441065893	30.995835017331796	122.70051020710022	11.3	280.61111111111114	286.0
413375880	1441065894	30.995843834403782	122.70045784034123	11.3	280.5888888888889	286.0
413375880	1441065895	30.995852486329497	122.7004056595578	11.3	280.56666666666666	286.0
413375880	1441065896	30.995861027986464	122.70035314144403	11.3	280.5444444444445	286.0
413375880	1441065897	30.995869514251375	122.70029976269359	11.3	280.52222222222224	286.0
413375880	1441065898	30.995877999999998	122.70024500000001	11.3	280.5	286.0
413375880	1441065899	30.995886531088814	122.7001884716008	11.3	280.43636363636364	286.0909090909091
413375880	1441065900	30.995895117300066	122.70013036191109	11.3	280.3727272727273	286.1818181818182
413375880	1441065901	30.995903759397958	122.70007099689052	11.3	280.3090909090909	286.2727272727273
413375880	1441065902	30.99591245814731	122.7000107024987	11.3	280.24545454545455	286.36363636363643
413375880	1441065903	30.995921214313437	122.69994980469548	11.3	280.1818181818182	286.45454545454544
413375880	1441065904	30.99593002866234	122.69988862944079	11.3	280.1181818181818	286.54545454545456
413375880	1441065905	30.99593890196057	122.69982750269463	11.3	280.05454545454546	286.6363636363636
413375880	1441065906	30.99594783497535	122.69976675041717	11.3	279.9909090909091	286.72727272727275
413375880	1441065907	30.99595682847449	122.69970669856865	11.3	279.92727272727274	286.81818181818187
413375880	1441065908	30.995965883226376	122.69964767310942	11.3	279.8636363636364	286.9090909090909
413375880	1441065909	30.995975	122.69959000000001	11.3	279.8	287.0
413375880	1441065910	30.99598417836448	122.69953389244702	11.290909090909091	279.8636363636364	286.9090909090909
413375880	1441065911	30.9959934130873	122.6994791126411	11.281818181818183	279.92727272727274	286.81818181818187
413375880	1441065912	30.996002697735022	122.69942531001881	11.272727272727273	279.9909090909091	286.72727272727275
413375880	1441065913	30.99601202587354	122.69937213401657	11.263636363636364	280.05454545454546	286.6363636363636
413375880	1441065914	30.9960213910682	122.69931923407077	11.254545454545454	280.1181818181818	286.54545454545456
413375880	1441065915	30.99603078688374	122.69926625961756	11.245454545454546	280.1818181818182	286.45454545454544
413375880	1441065916	30.99604020688435	122.6992128600931	11.236363636363636	280.24545454545455	286.36363636363643
413375880	1441065917	30.996049644633594	122.69915868493327	11.227272727272727	280.3090909090909	286.2727272727273
413375880	1441065918	30.99605909369449	122.69910338357403	11.218181818181817	280.3727272727273	286.1818181818182
413375880	1441065919	30.996068547629392	122.69904660545104	11.209090909090909	280.43636363636364	286.0909090909091
413375880	1441065920	30.996078	122.698988	11.2	280.5	286.0
413375880	1441065921	30.996087445823278	122.69892733534215	11.2	280.5111111111111	286.0
413375880	1441065922	30.996096885939775	122.6988648543419	11.2	280.52222222222224	286.0
413375880	1441065923	30.996106322646472	122.69880091854971	11.2	280.53333333333336	286.0
413375880	1441065924	30.996115758241057	122.69873588951594	11.2	280.5444444444445	286.0
413375880	1441065925	30.996125195021868	122.69867012879128	11.2	280.5555555555556	286.0
413375880	1441065926	30.99613463528798	122.69860399792641	11.2	280.5666666666667	286.0
413375880	1441065927	30.99614408133922	122.6985378584722	11.2	280.57777777777784	286.0
413375880	1441065928	30.99615353547612	122.69847207197971	11.2	280.58888888888896	286.0
413375880	1441065929	30.996163	122.69840700000002	11.2	280.6000000000001	286.0
413375880	1441065930	30.99617247648988	122.6983429259647	11.209999999999999	280.57000000000005	286.0
413375880	1441065931	30.996181963633344	122.69827982082663	11.219999999999999	280.5400000000001	286.0
413375880	1441065932	30.99619145939486	122.69821757741904	11.23	280.51000000000005	286.0
413375880	1441065933	30.996200961738655	122.69815608857508	11.24	280.4800000000001	286.0
413375880	1441065934	30.996210468628778	122.69809524712788	11.25	280.45	286.0
413375880	1441065935	30.996219978029004	122.6980349459105	11.26	280.42	286.0
413375880	1441065936	30.99622948790294	122.69797507775604	11.27	280.39	286.0
413375880	1441065937	30.996238996214	122.69791553549747	11.280000000000001	280.36	286.0
413375880	1441065938	30.996248500925333	122.6978562119678	11.290000000000001	280.33000000000004	286.0
413375880	1441065939	30.996258	122.697797	11.3	280.3	286.0
413375880	1441065940	30.996267491750004	122.69773780942042	11.290909090909091	280.3	286.0
413375880	1441065941	30.996276975884385	122.69767861802954	11.281818181818183	280.3	286.0
413375880	1441065942	30.996286452461405	122.69761942062127	11.272727272727273	280.3	286.0
413375880	1441065943	30.996295921539293	122.69756021198954	11.263636363636364	280.3	286.0
413375880	1441065944	30.99630538317631	122.69750098692828	11.254545454545454	280.3	286.0
413375880	1441065945	30.99631483743067	122.6974417402314	11.245454545454546	280.3	286.0
413375880	1441065946	30.996324284360593	122.69738246669282	11.236363636363636	280.3	286.0
413375880	1441065947	30.99633372402429	122.6973231611065	11.227272727272727	280.3	286.0
413375880	1441065948	30.996343156479966	122.69726381826631	11.218181818181817	280.3	286.0
413375880	1441065949	30.99635258178581	122.69720443296617	11.209090909090909	280.3	286.0
413375880	1441065950	30.996362000000005	122.697145	11.2	280.3	286.0
413375880	1441065951	30.996371412943653	122.69708550401415	11.225	280.3875	285.75000000000006
413375880	1441065952	30.996380829489574	122.69702588906469	11.25	280.475	285.5
413375880	1441065953	30.996390260273408	122.69696608906	11.275	280.5625	285.25
413375880	1441065954	30.996399715930668	122.69690603790848	11.3	280.65	285.0
413375880	1441065955	30.99640920709676	122.69684566951848	11.325	280.7375	284.75
413375880	1441065956	30.99641874440694	122.69678491779827	11.35	280.825	284.5
413375880	1441065957	30.996428338496354	122.69672371665607	11.375	280.9125	284.25
413375880	1441065958	30.996437999999998	122.696662	11.4	281.0	284.0
413375880	1441065959	30.996447729208924	122.69659974441993	11.39090909090909	280.8727272727273	283.7272727272727
413375880	1441065960	30.996457485038913	122.69653709723231	11.381818181818183	280.74545454545455	283.45454545454544
413375880	1441065961	30.996467216062204	122.69647424843549	11.372727272727273	280.6181818181818	283.1818181818182
413375880	1441065962	30.996476870851435	122.69641138802804	11.363636363636363	280.4909090909091	282.9090909090909
413375880	1441065963	30.996486397979584	122.69634870600873	11.354545454545455	280.3636363636364	282.6363636363636
413375880	1441065964	30.996495746020056	122.6962863923765	11.345454545454546	280.23636363636365	282.3636363636364
413375880	1441065965	30.996504863546555	122.6962246371306	11.336363636363638	280.1090909090909	282.0909090909091
413375880	1441065966	30.996513699133185	122.69616363027033	11.327272727272728	279.9818181818182	281.81818181818187
413375880	1441065967	30.996522201354395	122.69610356179533	11.318181818181818	279.8545454545455	281.54545454545456
413375880	1441065968	30.996530318784966	122.69604462170524	11.30909090909091	279.72727272727275	281.2727272727273
413375880	1441065969	30.996537999999987	122.69598700000002	11.3	279.6	281.0
413375880	1441065970	30.996545210858596	122.6959307908761	11.318181818181818	279.3454545454546	280.72727272727275
413375880	1441065971	30.996551986354707	122.69587570531576	11.336363636363638	279.0909090909091	280.4545454545455
413375880	1441065972	30.99655837876535	122.69582135849738	11.354545454545455	278.83636363636367	280.1818181818182
413375880	1441065973	30.99656444036691	122.69576736559917	11.372727272727273	278.5818181818182	279.90909090909093
413375880	1441065974	30.996570223435103	122.69571334179909	11.39090909090909	278.32727272727277	279.6363636363637
413375880	1441065975	30.99657578024497	122.69565890227487	11.40909090909091	278.0727272727273	279.3636363636364
413375880	1441065976	30.996581163070942	122.69560366220412	11.427272727272728	277.81818181818187	279.0909090909091
413375880	1441065977	30.99658642418676	122.69554723676418	11.445454545454545	277.5636363636364	278.8181818181818
413375880	1441065978	30.996591615865484	122.69548924113222	11.463636363636363	277.3090909090909	278.54545454545456
413375880	1441065979	30.996596790379385	122.69542929048524	11.481818181818182	277.05454545454546	278.2727272727273
413375880	1441065980	30.996602000000003	122.695367	11.5	276.8	278.0
413375880	1441065981	30.99660727492496	122.69530213492561	11.5	276.5666666666667	277.77777777777777
413375880	1441065982	30.996612557059706	122.69523506080144	11.5	276.33333333333337	277.55555555555554
413375880	1441065983	30.99661776623741	122.69516629323955	11.5	276.1	277.33333333333337
413375880	1441065984	30.996622822292338	122.69509634785248	11.5	275.8666666666667	277.11111111111114
413375880	1441065985	30.996627645059764	122.69502574025306	11.5	275.6333333333334	276.88888888888886
413375880	1441065986	30.996632154376154	122.69495498605444	11.5	275.40000000000003	276.66666666666663
413375880	1441065987	30.996636270079026	122.69488460087014	11.5	275.1666666666667	276.4444444444444
413375880	1441065988	30.996639912007044	122.69481510031396	11.5	274.93333333333334	276.22222222222223
413375880	1441065989	30.996642999999995	122.69474700000002	11.5	274.7	276.0
413375880	1441065990	30.99664548112032	122.69468068609736	11.51	274.43	275.9
413375880	1441065991	30.996647411317337	122.69461602699407	11.52	274.15999999999997	275.8
413375880	1441065992	30.99664887376154	122.6945527616327	11.53	273.89	275.7
413375880	1441065993	30.99664995162285	122.6944906289556	11.54	273.62	275.6
413375880	1441065994	30.996650728070666	122.69442936790477	11.55	273.35	275.49999999999994
413375880	1441065995	30.99665128627384	122.694368717422	11.56	273.08	275.4
413375880	1441065996	30.996651709400737	122.69430841644886	11.57	272.81	275.29999999999995
413375880	1441065997	30.996652080619228	122.69424820392676	11.58	272.54	275.2
413375880	1441065998	30.996652483096675	122.69418781879682	11.59	272.27000000000004	275.09999999999997
413375880	1441065999	30.99665299999999	122.69412699999998	11.6	272.0	275.0
413375880	1441066000	30.99665369193833	122.69406554529868	11.6	271.83636363636367	274.9090909090909
413375880	1441066001	30.996654529291785	122.69400348774211	11.6	271.6727272727273	274.8181818181818
413375880	1441066002	30.996655459883307	122.69394091920118	11.6	271.50909090909096	274.7272727272727
413375880	1441066003	30.99665643153604	122.69387793154705	11.6	271.3454545454546	274.6363636363636
413375880	1441066004	30.9966573920733	122.69381461665093	11.6	271.1818181818182	274.54545454545456
413375880	1441066005	30.99665828931856	122.69375106638424	11.6	271.0181818181818	274.45454545454544
413375880	1441066006	30.996659071095518	122.69368737261844	11.6	270.8545454545455	274.3636363636364
413375880	1441066007	30.996659685228007	122.69362362722526	11.6	270.6909090909091	274.27272727272725
413375880	1441066008	30.996660079540074	122.69355992207647	11.6	270.5272727272727	274.1818181818182
413375880	1441066009	30.99666020185594	122.693496349044	11.6	270.3636363636363	274.0909090909091
413375880	1441066010	30.99666	122.69343299999998	11.6	270.2	274.0
413375880	1441066011	30.996659439647857	122.69336993924873	11.61111111111111	270.0444444444444	274.0
413375880	1441066012	30.996658557879314	122.69330712082316	11.622222222222222	269.8888888888889	274.0
413375880	1441066013	30.996657409625044	122.6932444711882	11.633333333333333	269.7333333333333	274.0
413375880	1441066014	30.996656049815584	122.69318191680867	11.644444444444444	269.5777777777778	274.0
413375880	1441066015	30.99665453338139	122.69311938414917	11.655555555555555	269.4222222222222	274.0
413375880	1441066016	30.996652915252678	122.69305679967427	11.666666666666666	269.2666666666667	274.0
413375880	1441066017	30.99665125035959	122.69299408984828	11.677777777777777	269.11111111111114	274.0
413375880	1441066018	30.99664959363208	122.6929311811355	11.688888888888888	268.9555555555556	274.0
413375880	1441066019	30.996648	122.69286800000002	11.7	268.8	274.0
413375880	1441066020	30.99664651136195	122.69280450897166	11.69090909090909	268.8	273.9090909090909
413375880	1441066021	30.9966451174922	122.69274081484373	11.681818181818182	268.8	273.8181818181818
413375880	1441066022	30.996643795134226	122.69267706047545	11.672727272727272	268.8	273.72727272727275
413375880	1441066023	30.996642521031728	122.6926133887261	11.663636363636362	268.8	273.6363636363636
413375880	1441066024	30.996641271928734	122.692549942455	11.654545454545454	268.8	273.54545454545456
413375880	1441066025	30.996640024569565	122.69248686452151	11.645454545454545	268.8	273.45454545454544
413375880	1441066026	30.996638755698743	122.69242429778508	11.636363636363637	268.8	273.3636363636364
413375880	1441066027	30.996637442061143	122.69236238510516	11.627272727272727	268.8	273.2727272727273
413375880	1441066028	30.996636060401876	122.6923012693413	11.618181818181817	268.8	273.1818181818182
413375880	1441066029	30.99663458746628	122.69224109335303	11.60909090909091	268.8	273.0909090909091
413375880	1441066030	30.996632999999992	122.692182	11.6	268.8	273.0
413375880	1441066031	30.99663128203877	122.69212406810132	11.6	268.74	273.0
413375880	1441066032	30.99662944677797	122.69206712031405	11.6	268.68	273.0
413375880	1441066033	30.996627514702418	122.6920109152547	11.6	268.62000000000006	273.0
413375880	1441066034	30.99662550629657	122.69195521153968	11.6	268.56000000000006	273.0
413375880	1441066035	30.996623442044434	122.69189976778544	11.6	268.5	273.0
413375880	1441066036	30.996621342429577	122.69184434260845	11.6	268.44	273.0
413375880	1441066037	30.99661922793516	122.69178869462505	11.6	268.38	273.0
413375880	1441066038	30.99661711904395	122.69173258245162	11.6	268.32	273.0
413375880	1441066039	30.996615036238264	122.69167576470448	11.6	268.26	273.0
413375880	1441066040	30.996613000000004	122.69161800000002	11.6	268.2	273.0
413375880	1441066041	30.99661102374778	122.69155909403776	11.61111111111111	268.06666666666666	273.0
413375880	1441066042	30.996609092648615	122.69149904085052	11.622222222222222	267.93333333333334	273.0
413375880	1441066043	30.996607184806727	122.69143788155435	11.633333333333333	267.8	273.0
413375880	1441066044	30.996605278326356	122.69137565726551	11.644444444444444	267.66666666666663	273.0
413375880	1441066045	30.996603351311816	122.69131240910015	11.655555555555555	267.53333333333336	273.0
413375880	1441066046	30.996601381867453	122.69124817817455	11.666666666666666	267.40000000000003	273.0
413375880	1441066047	30.996599348097696	122.69118300560508	11.677777777777777	267.26666666666665	273.0
413375880	1441066048	30.996597228107024	122.69111693250807	11.688888888888888	267.1333333333333	273.0
413375880	1441066049	30.996595000000003	122.69105	11.7	267.0	273.0
413375880	1441066050	30.99659265292557	122.6909822647445	11.69	267.03	273.1
413375880	1441066051	30.996590220210194	122.69091384559354	11.68	267.06	273.2
413375880	1441066052	30.99658774622493	122.69084487694616	11.67	267.09	273.3
413375880	1441066053	30.99658527534114	122.6907754932012	11.66	267.11999999999995	273.4
413375880	1441066054	30.99658285193042	122.69070582875737	11.649999999999999	267.15000000000003	273.5
413375880	1441066055	30.99658052036469	122.69063601801327	11.639999999999999	267.18	273.6
413375880	1441066056	30.996578325016163	122.69056619536725	11.629999999999999	267.21000000000004	273.70000000000005
413375880	1441066057	30.9965763102573	122.69049649521766	11.62	267.24	273.8
413375880	1441066058	30.996574520460886	122.69042705196256	11.61	267.27000000000004	273.90000000000003
413375880	1441066059	30.996572999999998	122.69035800000002	11.6	267.3	274.0
413375880	1441066060	30.996571776912834	122.69028947546221	11.60909090909091	267.41818181818184	273.8181818181818
413375880	1441066061	30.996570813897428	122.69022162141877	11.618181818181817	267.53636363636366	273.6363636363636
413375880	1441066062	30.996570057316916	122.69015458267377	11.627272727272727	267.6545454545455	273.45454545454544
413375880	1441066063	30.996569453534796	122.69008850403152	11.636363636363637	267.77272727272725	273.2727272727273
413375880	1441066064	30.996568948914778	122.69002353029639	11.645454545454545	267.8909090909091	273.0909090909091
413375880	1441066065	30.996568489820877	122.68995980627294	11.654545454545454	268.00909090909096	272.90909090909093
413375880	1441066066	30.99656802261733	122.68989747676589	11.663636363636362	268.1272727272728	272.72727272727275
413375880	1441066067	30.996567493668664	122.68983668658004	11.672727272727272	268.2454545454546	272.54545454545456
413375880	1441066068	30.99656684933958	122.68977758052037	11.681818181818182	268.36363636363643	272.36363636363643
413375880	1441066069	30.99656603599498	122.68972030339198	11.69090909090909	268.4818181818182	272.1818181818182
413375880	1441066070	30.996564999999997	122.689665	11.7	268.6	272.0
413375880	1441066071	30.9965636971257	122.68961166477095	11.69	268.46000000000004	272.0
413375880	1441066072	30.996562120766132	122.68955969061632	11.68	268.32	272.0
413375880	1441066073	30.996560273720004	122.68950832006882	11.67	268.18	272.0
413375880	1441066074	30.996558158784747	122.68945679566119	11.66	268.04	272.0
413375880	1441066075	30.99655577875664	122.68940435992631	11.649999999999999	267.90000000000003	272.0
413375880	1441066076	30.996553136430695	122.68935025539712	11.639999999999999	267.76	272.0
413375880	1441066077	30.996550234600647	122.68929372460661	11.629999999999999	267.62	272.0
413375880	1441066078	30.996547076058693	122.68923401008801	11.62	267.48	272.0
413375880	1441066079	30.996543663595528	122.68917035437462	11.61	267.34	272.0
413375880	1441066080	30.99653999999999	122.68910200000002	11.6	267.2	272.0
413375880	1441066081	30.996536100148	122.68902854150215	11.61111111111111	267.0777777777777	272.11111111111114
413375880	1441066082	30.99653202727124	122.6889509814365	11.622222222222222	266.9555555555555	272.22222222222223
413375880	1441066083	30.99652785669297	122.68887067436239	11.633333333333333	266.8333333333333	272.33333333333337
413375880	1441066084	30.99652366373951	122.68878897483863	11.644444444444444	266.7111111111111	272.44444444444446
413375880	1441066085	30.996519523740545	122.68870723742363	11.655555555555555	266.5888888888889	272.5555555555556
413375880	1441066086	30.99651551202913	122.68862681667517	11.666666666666666	266.46666666666664	272.6666666666667
413375880	1441066087	30.99651170394175	122.68854906715056	11.677777777777777	266.3444444444445	272.77777777777777
413375880	1441066088	30.99650817481791	122.68847534340668	11.688888888888888	266.2222222222223	272.8888888888889
413375880	1441066089	30.996504999999996	122.68840699999998	11.7	266.1	273.0
413375880	1441066090	30.996502232286623	122.68834497771653	11.69090909090909	266.22727272727275	273.0
413375880	1441066091	30.996499834292557	122.68828856226195	11.681818181818182	266.3545454545455	273.0
413375880	1441066092	30.996497746084202	122.68823662557226	11.672727272727272	266.4818181818182	273.0
413375880	1441066093	30.996495907725564	122.68818803958375	11.663636363636362	266.6090909090909	273.0
413375880	1441066094	30.99649425927865	122.68814167623303	11.654545454545454	266.73636363636365	273.0
413375880	1441066095	30.99649274080366	122.68809640745692	11.645454545454545	266.8636363636364	273.0
413375880	1441066096	30.996491292359153	122.68805110519253	11.636363636363637	266.9909090909091	273.0
413375880	1441066097	30.99648985400212	122.68800464137706	11.627272727272727	267.1181818181818	273.0
413375880	1441066098	30.99648836578789	122.68795588794801	11.618181818181817	267.24545454545455	273.0
413375880	1441066099	30.996486767770016	122.68790371684301	11.60909090909091	267.3727272727273	273.0
413375880	1441066100	30.996484999999986	122.68784700000002	11.6	267.5	273.0
413375880	1441066101	30.996483013166063	122.68778497214768	11.612499999999999	267.5	272.875
413375880	1441066102	30.99648080051174	122.68771831917671	11.625	267.5	272.75000000000006
413375880	1441066103	30.99647836592087	122.68764808976835	11.6375	267.5	272.625
413375880	1441066104	30.996475713279278	122.68757533260369	11.649999999999999	267.5	272.50000000000006
413375880	1441066105	30.99647284647489	122.68750109636375	11.6625	267.5	272.37500000000006
413375880	1441066106	30.996469769398033	122.68742642972937	11.674999999999999	267.5	272.25
413375880	1441066107	30.996466485941372	122.68735238138127	11.6875	267.5	272.12500000000006
413375880	1441066108	30.99646300000001	122.68728000000002	11.7	267.5	272.0
413375880	1441066109	30.99645932117738	122.6872101022996	11.7	267.3727272727273	272.0909090909091
413375880	1441066110	30.996455481902437	122.6871425771288	11.7	267.24545454545455	272.1818181818182
413375880	1441066111	30.99645152030956	122.68707708136998	11.7	267.1181818181818	272.2727272727273
413375880	1441066112	30.99644747453231	122.68701327190547	11.7	266.9909090909091	272.36363636363643
413375880	1441066113	30.99644338270353	122.68695080561751	11.7	266.8636363636364	272.45454545454544
413375880	1441066114	30.996439282955322	122.68688933938833	11.7	266.73636363636365	272.54545454545456
413375880	1441066115	30.99643521341911	122.68682853010016	11.7	266.6090909090909	272.6363636363636
413375880	1441066116	30.996431212225687	122.68676803463512	11.7	266.4818181818182	272.72727272727275
413375880	1441066117	30.996427317505148	122.68670750987535	11.7	266.3545454545455	272.81818181818187
413375880	1441066118	30.99642356738699	122.68664661270294	11.7	266.22727272727275	272.90909090909093
413375880	1441066119	30.996420000000004	122.68658499999998	11.7	266.1	273.0
413375880	1441066120	30.996416645415426	122.68652242864584	11.7	266.20000000000005	273.0909090909091
413375880	1441066121	30.996413501476283	122.68645905550937	11.7	266.3	273.1818181818182
413375880	1441066122	30.996410557969003	122.6863951374568	11.7	266.40000000000003	273.2727272727273
413375880	1441066123	30.996407804680594	122.68633093135436	11.7	266.5	273.3636363636364
413375880	1441066124	30.996405231398477	122.6862666940682	11.7	266.6	273.45454545454544
413375880	1441066125	30.996402827910657	122.68620268246451	11.7	266.7	273.54545454545456
413375880	1441066126	30.996400584005595	122.68613915340953	11.7	266.8	273.6363636363636
413375880	1441066127	30.996398489472302	122.68607636376936	11.7	266.9	273.72727272727275
413375880	1441066128	30.99639653410021	122.68601457041026	11.7	267.0	273.8181818181818
413375880	1441066129	30.996394707679322	122.6859540301984	11.7	267.09999999999997	273.9090909090909
413375880	1441066130	30.996392999999994	122.685895	11.7	267.2	274.0
413375880	1441066131	30.996391395645343	122.68583761542192	11.709999999999999	267.28	273.8
413375880	1441066132	30.996389858367653	122.68578152703353	11.719999999999999	267.35999999999996	273.6
413375880	1441066133	30.9963883467107	122.68572626414493	11.73	267.44	273.4
413375880	1441066134	30.996386819217463	122.68567135606646	11.74	267.52	273.2
413375880	1441066135	30.996385234430104	122.68561633210851	11.75	267.6	273.0
413375880	1441066136	30.99638355089002	122.68556072158155	11.76	267.68	272.8
413375880	1441066137	30.996381727137713	122.68550405379635	11.77	267.76	272.6
413375880	1441066138	30.99637972171288	122.68544585806363	11.780000000000001	267.84000000000003	272.4
413375880	1441066139	30.99637749315436	122.68538566369449	11.790000000000001	267.92	272.2
413375880	1441066140	30.996375000000004	122.68532300000001	11.8	268.0	272.0
413375880	1441066141	30.996372214392533	122.68525757129296	11.790000000000001	267.86	272.1
413375880	1441066142	30.996369162897974	122.68518978189172	11.780000000000001	267.72	272.2
413375880	1441066143	30.996365885689166	122.68512021111584	11.77	267.58	272.3
413375880	1441066144	30.99636242294007	122.68504943828475	11.76	267.44	272.4
413375880	1441066145	30.99635881482593	122.68497804271766	11.75	267.3	272.50000000000006
413375880	1441066146	30.996355101523186	122.6849066037336	11.74	267.16	272.6
413375880	1441066147	30.996351323209595	122.68483570065135	11.73	267.02000000000004	272.70000000000005
413375880	1441066148	30.996347520064177	122.68476591278946	11.719999999999999	266.88	272.8
413375880	1441066149	30.996343732267174	122.6846978194663	11.709999999999999	266.74	272.90000000000003
413375880	1441066150	30.996339999999993	122.684632	11.7	266.6	273.0
413375880	1441066151	30.996336356873726	122.68456886539107	11.709999999999999	266.61	273.1
413375880	1441066152	30.996332810214174	122.68450815337023	11.719999999999999	266.62	273.2
413375880	1441066153	30.996329360774986	122.68444943335092	11.73	266.63	273.3
413375880	1441066154	30.996326009308866	122.68439227474663	11.74	266.64	273.4
413375880	1441066155	30.996322756567757	122.68433624697089	11.75	266.65	273.5
413375880	1441066156	30.99631960330275	122.68428091943734	11.76	266.66	273.6
413375880	1441066157	30.996316550264208	122.68422586155968	11.77	266.67	273.70000000000005
413375880	1441066158	30.996313598201773	122.68417064275168	11.780000000000001	266.68	273.8
413375880	1441066159	30.99631074786433	122.68411483242717	11.790000000000001	266.69	273.90000000000003
413375880	1441066160	30.996308	122.684058	11.8	266.7	274.0
413375880	1441066161	30.99630535397926	122.68399979380476	11.8	266.7888888888889	273.8888888888889
413375880	1441066162	30.996302803664403	122.68394017785869	11.8	266.87777777777774	273.77777777777777
413375880	1441066163	30.996300341540767	122.68387919509972	11.8	266.9666666666667	273.6666666666667
413375880	1441066164	30.996297960093763	122.68381688846581	11.8	267.05555555555554	273.55555555555554
413375880	1441066165	30.99629565180882	122.68375330089488	11.8	267.14444444444445	273.44444444444446
413375880	1441066166	30.996293409171418	122.68368847532487	11.8	267.2333333333333	273.33333333333337
413375880	1441066167	30.996291224667083	122.68362245469372	11.8	267.32222222222225	273.22222222222223
413375880	1441066168	30.99628909078139	122.68355528193945	11.8	267.4111111111111	273.11111111111114
413375880	1441066169	30.996287	122.683487	11.8	267.5	273.0
413375880	1441066170	30.99628493999863	122.68341768219157	11.8	267.5	273.0
413375880	1441066171	30.996282879213357	122.6833475233431	11.8	267.5	273.0
413375880	1441066172	30.996280781270762	122.68327674866187	11.8	267.5	273.0
413375880	1441066173	30.996278609797848	122.68320558335517	11.8	267.5	273.0
413375880	1441066174	30.996276328422148	122.6831342526304	11.8	267.5	273.0
413375880	1441066175	30.996273900771687	122.68306298169502	11.8	267.5	273.0
413375880	1441066176	30.996271290474983	122.68299199575661	11.8	267.5	273.0
413375880	1441066177	30.996268461161055	122.68292152002283	11.8	267.5	273.0
413375880	1441066178	30.996265376459405	122.68285177970138	11.8	267.5	273.0
413375880	1441066179	30.996262	122.68278300000001	11.8	267.5	273.0
413375880	1441066180	30.996258312542388	122.68271534885118	11.8	267.40000000000003	273.0909090909091
413375880	1441066181	30.996254363362727	122.68264876508563	11.8	267.3	273.1818181818182
413375880	1441066182	30.996250218866027	122.68258313025859	11.8	267.2	273.2727272727273
413375880	1441066183	30.996245945457083	122.68251832592509	11.8	267.09999999999997	273.3636363636364
413375880	1441066184	30.996241609540405	122.68245423364002	11.8	267.0	273.45454545454544
413375880	1441066185	30.99623727752025	122.68239073495809	11.8	266.9	273.54545454545456
413375880	1441066186	30.996233015800655	122.68232771143384	11.8	266.8	273.6363636363636
413375880	1441066187	30.996228890785392	122.68226504462173	11.8	266.7	273.72727272727275
413375880	1441066188	30.99622496887803	122.682202616076	11.8	266.59999999999997	273.8181818181818
413375880	1441066189	30.99622131648187	122.68214030735078	11.8	266.49999999999994	273.9090909090909
413375880	1441066190	30.996217999999995	122.682078	11.8	266.4	274.0
413375880	1441066191	30.99621506632328	122.68201559237849	11.78888888888889	266.5222222222222	274.0
413375880	1441066192	30.996212484294393	122.68195305004483	11.777777777777779	266.64444444444445	274.0
413375880	1441066193	30.996210203243972	122.68189035535872	11.766666666666667	266.76666666666665	274.0
413375880	1441066194	30.996208172502605	122.68182749067999	11.755555555555556	266.88888888888886	274.0
413375880	1441066195	30.99620634140085	122.6817644383686	11.744444444444444	267.0111111111111	274.0
413375880	1441066196	30.99620465926923	122.6817011807846	11.733333333333333	267.1333333333333	274.0
413375880	1441066197	30.996203075438263	122.68163770028826	11.722222222222221	267.25555555555553	274.0
413375880	1441066198	30.996201539238374	122.68157397923987	11.71111111111111	267.3777777777778	274.0
413375880	1441066199	30.996200000000005	122.68150999999999	11.7	267.5	274.0
413375880	1441066200	30.99619841578656	122.68144575158368	11.709090909090909	267.6	273.9090909090909
413375880	1441066201	30.99619677959353	122.68138124962412	11.718181818181817	267.7	273.8181818181818
413375880	1441066202	30.99619509314943	122.68131651640891	11.727272727272727	267.8	273.72727272727275
413375880	1441066203	30.996193358182914	122.68125157422575	11.736363636363636	267.90000000000003	273.6363636363636
413375880	1441066204	30.996191576422593	122.68118644536221	11.745454545454546	268.0	273.54545454545456
413375880	1441066205	30.996189749597146	122.68112115210596	11.754545454545454	268.1	273.45454545454544
413375880	1441066206	30.996187879435293	122.68105571674457	11.763636363636364	268.2	273.3636363636364
413375880	1441066207	30.996185967665813	122.68099016156569	11.772727272727273	268.3	273.2727272727273
413375880	1441066208	30.996184016017533	122.6809245088569	11.781818181818183	268.40000000000003	273.1818181818182
413375880	1441066209	30.996182026219287	122.6808587809058	11.790909090909091	268.50000000000006	273.0909090909091
413375880	1441066210	30.996179999999995	122.68079300000001	11.8	268.6	273.0
413375880	1441066211	30.99617793852556	122.6807272168683	11.8	268.44444444444446	273.0
413375880	1441066212	30.996175840709927	122.68066159600454	11.8	268.2888888888889	273.0
413375880	1441066213	30.99617370490436	122.68059633034372	11.8	268.1333333333334	273.0
413375880	1441066214	30.996171529460472	122.68053161282087	11.8	267.9777777777778	273.0
413375880	1441066215	30.996169312730302	122.68046763637095	11.8	267.8222222222222	273.0
413375880	1441066216	30.996167053066248	122.68040459392894	11.8	267.66666666666663	273.0
413375880	1441066217	30.996164748821062	122.68034267842985	11.8	267.5111111111111	273.0
413375880	1441066218	30.996162398347828	122.68028208280856	11.8	267.35555555555555	273.0
413375880	1441066219	30.99616	122.680223	11.8	267.2	273.0
413375880	1441066220	30.996157557110305	122.68016551811678	11.8	267.16999999999996	273.1
413375880	1441066221	30.99615509292749	122.68010930598237	11.8	267.14	273.2
413375880	1441066222	30.996152635678616	122.68005392759791	11.8	267.10999999999996	273.3
413375880	1441066223	30.996150213589964	122.67999894696456	11.8	267.08	273.4
413375880	1441066224	30.996147854887095	122.67994392808347	11.8	267.04999999999995	273.5
413375880	1441066225	30.99614558779477	122.67988843495573	11.8	267.02	273.6
413375880	1441066226	30.99614344053706	122.67983203158245	11.8	266.99	273.70000000000005
413375880	1441066227	30.99614144133721	122.67977428196473	11.8	266.96	273.8
413375880	1441066228	30.996139618417658	122.67971475010359	11.8	266.93	273.90000000000003
413375880	1441066229	30.996138000000002	122.679653	11.8	266.9	274.0
413375880	1441066230	30.996136603032767	122.67958873307907	11.8	267.02	274.0
413375880	1441066231	30.996135399375518	122.67952220046247	11.8	267.14	274.0
413375880	1441066232	30.996134349616256	122.67945379069594	11.8	267.26	274.0
413375880	1441066233	30.99613341434372	122.67938389232546	11.8	267.38	274.0
413375880	1441066234	30.996132554147373	122.67931289389698	11.8	267.5	274.0
413375880	1441066235	30.996131729617584	122.67924118395655	11.8	267.62	274.0
413375880	1441066236	30.996130901345477	122.67916915105032	11.8	267.74	274.0
413375880	1441066237	30.996130029923105	122.67909718372458	11.8	267.86	274.0
413375880	1441066238	30.996129075943355	122.67902567052565	11.8	267.98	274.0
413375880	1441066239	30.996128	122.67895499999999	11.8	268.1	274.0
413375880	1441066240	30.99612676881442	122.6788854995634	11.8	268.0909090909091	273.9090909090909
413375880	1441066241	30.996125373615836	122.67881725210898	11.8	268.0818181818182	273.8181818181818
413375880	1441066242	30.99612381176033	122.67875027939903	11.8	268.0727272727273	273.72727272727275
413375880	1441066243	30.996122080604003	122.67868460319592	11.8	268.06363636363636	273.6363636363636
413375880	1441066244	30.996120177502966	122.67862024526195	11.8	268.05454545454546	273.54545454545456
413375880	1441066245	30.996118099813337	122.67855722735948	11.8	268.04545454545456	273.45454545454544
413375880	1441066246	30.996115844891214	122.6784955712508	11.8	268.03636363636366	273.3636363636364
413375880	1441066247	30.996113410092722	122.67843529869823	11.8	268.0272727272727	273.2727272727273
413375880	1441066248	30.99611079277395	122.67837643146407	11.8	268.01818181818186	273.1818181818182
413375880	1441066249	30.996107990291005	122.67831899131056	11.8	268.0090909090909	273.0909090909091
413375880	1441066250	30.996105	122.678263	11.8	268.0	273.0
413375880	1441066251	30.99610182307141	122.67820837173367	11.81	267.90000000000003	273.0
413375880	1441066252	30.99609847593307	122.67815459046902	11.82	267.8	273.0
413375880	1441066253	30.996094978826203	122.67810103260244	11.83	267.7	273.0
413375880	1441066254	30.996091351991076	122.67804707453051	11.84	267.6	273.0
413375880	1441066255	30.996087615666813	122.67799209264982	11.850000000000001	267.5	273.0
413375880	1441066256	30.99608379009155	122.67793546335697	11.860000000000001	267.40000000000003	273.0
413375880	1441066257	30.99607989550221	122.67787656304876	11.870000000000001	267.3	273.0
413375880	1441066258	30.99607595213454	122.67781476812193	11.88	267.2	273.0
413375880	1441066259	30.996071980222847	122.67774945497337	11.89	267.09999999999997	273.0
413375880	1441066260	30.996067999999994	122.67768	11.9	267.0	273.0
413375880	1441066261	30.996064035616826	122.67760605582853	11.88888888888889	266.97777777777776	273.11111111111114
413375880	1441066262	30.996060126902513	122.67752838000435	11.877777777777778	266.9555555555555	273.22222222222223
413375880	1441066263	30.99605631760777	122.67744800630233	11.866666666666667	266.93333333333334	273.33333333333337
413375880	1441066264	30.996052651485627	122.6773659684968	11.855555555555556	266.9111111111111	273.44444444444446
413375880	1441066265	30.996049172291638	122.67728330036196	11.844444444444445	266.88888888888886	273.55555555555554
413375880	1441066266	30.99604592378403	122.67720103567156	11.833333333333334	266.8666666666666	273.6666666666667
413375880	1441066267	30.996042949723563	122.677120208199	11.822222222222223	266.84444444444443	273.77777777777777
413375880	1441066268	30.996040293873637	122.67704185171752	11.811111111111112	266.82222222222225	273.8888888888889
413375880	1441066269	30.996037999999995	122.67696699999999	11.8	266.8	274.0
413375880	1441066270	30.99603609727189	122.67689643814427	11.8	266.94	274.0
413375880	1441066271	30.99603455646467	122.67682995654854	11.8	267.08	274.0
413375880	1441066272	30.99603333375392	122.67676709693625	11.8	267.22	274.0
413375880	1441066273	30.99603238531403	122.67670740103114	11.8	267.36	274.0
413375880	1441066274	30.996031667318253	122.67665041055706	11.8	267.5	274.0
413375880	1441066275	30.996031135938853	122.6765956672381	11.8	267.64	274.0
413375880	1441066276	30.996030747347184	122.67654271279851	11.8	267.78	274.0
413375880	1441066277	30.996030457713804	122.67649108896263	11.8	267.92	274.0
413375880	1441066278	30.996030223208397	122.67644033745493	11.8	268.06	274.0
413375880	1441066279	30.996029999999994	122.67639	11.8	268.2	274.0
413375880	1441066280	30.99602974851082	122.6763396497447	11.8	268.19	274.0
413375880	1441066281	30.996029446178444	122.67628898552475	11.8	268.18	274.0
413375880	1441066282	30.99602907469397	122.67623773759804	11.8	268.17	274.0
413375880	1441066283	30.996028615748056	122.6761856362226	11.8	268.16	274.0
413375880	1441066284	30.996028051030923	122.6761324116564	11.8	268.15000000000003	274.0
413375880	1441066285	30.996027362232326	122.67607779415756	11.8	268.14	274.0
413375880	1441066286	30.996026531041483	122.67602151398425	11.8	268.13	274.0
413375880	1441066287	30.996025539147155	122.67596330139465	11.8	268.12	274.0
413375880	1441066288	30.996024368237475	122.67590288664711	11.8	268.11	274.0
413375880	1441066289	30.996022999999994	122.67584	11.8	268.1	274.0
413375880	1441066290	30.996021423685693	122.67577448587589	11.8	268.06	273.90000000000003
413375880	1441066291	30.996019658801576	122.67570664535388	11.8	268.02000000000004	273.8
413375880	1441066292	30.99601773241938	122.67563689367704	11.8	267.98	273.70000000000005
413375880	1441066293	30.996015671611598	122.67556564608833	11.8	267.94	273.6
413375880	1441066294	30.99601350345162	122.67549331783066	11.8	267.90000000000003	273.5
413375880	1441066295	30.99601125501367	122.67542032414677	11.8	267.85999999999996	273.4
413375880	1441066296	30.996008953372947	122.67534708027934	11.8	267.82	273.3
413375880	1441066297	30.99600662560557	122.67527400147084	11.8	267.78	273.2
413375880	1441066298	30.996004298788577	122.67520150296365	11.8	267.74	273.1
413375880	1441066299	30.996001999999994	122.67513000000001	11.8	267.7	273.0
413375880	1441066300	30.99599975007683	122.67505983649785	11.8	267.6272727272727	273.0
413375880	1441066301	30.995997544889477	122.67499107107814	11.8	267.55454545454546	273.0
413375880	1441066302	30.99599537406645	122.67492369103775	11.8	267.4818181818182	273.0
413375880	1441066303	30.995993227236237	122.67485768367357	11.8	267.4090909090909	273.0
413375880	1441066304	30.995991094027207	122.6747930362824	11.8	267.3363636363636	273.0
413375880	1441066305	30.995988964067713	122.67472973616127	11.8	267.26363636363635	273.0
413375880	1441066306	30.99598682698602	122.67466777060706	11.8	267.1909090909091	273.0
413375880	1441066307	30.995984672410273	122.67460712691683	11.8	267.1181818181818	273.0
413375880	1441066308	30.995982489968668	122.67454779238753	11.8	267.0454545454545	273.0
413375880	1441066309	30.995980269289237	122.67448975431624	11.8	266.9727272727273	273.0
413375880	1441066310	30.995977999999997	122.674433	11.8	266.9	273.0
413375880	1441066311	30.99597566937744	122.67437745046713	11.81	266.9	273.1
413375880	1441066312	30.99597325529202	122.67432276167094	11.82	266.9	273.2
413375880	1441066313	30.995970733262105	122.67426852329606	11.83	266.9	273.3
413375880	1441066314	30.995968078805287	122.6742143250272	11.84	266.9	273.4
413375880	1441066315	30.995965267438592	122.67415975654922	11.850000000000001	266.9	273.5
413375880	1441066316	30.995962274678256	122.67410440754703	11.860000000000001	266.9	273.6
413375880	1441066317	30.99595907603981	122.67404786770578	11.870000000000001	266.9	273.70000000000005
413375880	1441066318	30.99595564703809	122.67398972671056	11.88	266.9	273.8
413375880	1441066319	30.995951963187093	122.6739295742468	11.89	266.9	273.90000000000003
413375880	1441066320	30.995947999999995	122.673867	11.9	266.9	274.0
413375880	1441066321	30.995943748371502	122.67380173886559	11.89	266.88	274.0
413375880	1441066322	30.995939260725706	122.67373410657814	11.88	266.86	274.0
413375880	1441066323	30.995934604869806	122.67366456408169	11.870000000000001	266.84	274.0
413375880	1441066324	30.995929848611926	122.67359357232014	11.860000000000001	266.82	274.0
413375880	1441066325	30.99592505976109	122.67352159223697	11.850000000000001	266.8	274.0
413375880	1441066326	30.99592030612733	122.67344908477547	11.84	266.78	274.0
413375880	1441066327	30.99591565552173	122.67337651087855	11.83	266.76	274.0
413375880	1441066328	30.995911175756397	122.67330433148882	11.82	266.74	274.0
413375880	1441066329	30.995906934644452	122.67323300754865	11.81	266.72	274.0
413375880	1441066330	30.995902999999995	122.67316300000002	11.8	266.7	274.0
413375880	1441066331	30.995899418281926	122.67309465287791	11.8	266.7111111111111	274.0
413375880	1441066332	30.99589615052471	122.67302784258958	11.8	266.72222222222223	274.0
413375880	1441066333	30.995893136406153	122.67296232863573	11.8	266.73333333333335	274.0
413375880	1441066334	30.995890315603567	122.67289787051726	11.8	266.74444444444447	274.0
413375880	1441066335	30.995887627793692	122.67283422773521	11.8	266.75555555555553	274.0
413375880	1441066336	30.99588501265282	122.67277115979088	11.8	266.76666666666665	274.0
413375880	1441066337	30.995882409856772	122.67270842618575	11.8	266.77777777777777	274.0
413375880	1441066338	30.995879759080875	122.67264578642151	11.8	266.7888888888889	274.0
413375880	1441066339	30.995877	122.67258300000002	11.8	266.8	274.0
413375880	1441066340	30.995874087107794	122.67251987426323	11.81	266.79	274.0
413375880	1441066341	30.99587103417454	122.6724564079129	11.82	266.78	274.0
413375880	1441066342	30.995867869789844	122.67239264749065	11.83	266.77	274.0
413375880	1441066343	30.995864622543344	122.67232863953802	11.84	266.76	274.0
413375880	1441066344	30.995861321024847	122.6722644305965	11.850000000000001	266.75	274.0
413375880	1441066345	30.99585799382417	122.67220006720738	11.860000000000001	266.74	274.0
413375880	1441066346	30.99585466953127	122.67213559591202	11.870000000000001	266.73	274.0
413375880	1441066347	30.995851376736166	122.67207106325161	11.88	266.72	274.0
413375880	1441066348	30.995848144028994	122.67200651576724	11.89	266.71	274.0
413375880	1441066349	30.995844999999996	122.671942	11.9	266.7	274.0
413375880	1441066350	30.995841966512547	122.67187755666502	11.9	266.75	274.0
413375880	1441066351	30.995839038522583	122.67181320317431	11.9	266.8	274.0
413375880	1441066352	30.995836204259106	122.67174895111415	11.9	266.84999999999997	274.0
413375880	1441066353	30.995833451951174	122.67168481207082	11.9	266.9	274.0
413375880	1441066354	30.995830769827872	122.67162079763064	11.9	266.95	274.0
413375880	1441066355	30.995828146118313	122.67155691937994	11.9	267.0	274.0
413375880	1441066356	30.995825569051572	122.6714931889051	11.9	267.04999999999995	274.0
413375880	1441066357	30.99582302685683	122.67142961779253	11.9	267.09999999999997	274.0
413375880	1441066358	30.995820507763256	122.67136621762867	11.9	267.15	274.0
413375880	1441066359	30.995818000000003	122.671303	11.9	267.2	274.0
413375880	1441066360	30.995815494954876	122.67123996900452	11.89090909090909	267.2090909090909	274.0
413375880	1441066361	30.99581299665002	122.67117709878647	11.881818181818183	267.2181818181818	274.0
413375880	1441066362	30.99581051226601	122.67111435600161	11.872727272727273	267.22727272727275	274.0
413375880	1441066363	30.995808048983477	122.67105170730558	11.863636363636363	267.2363636363636	274.0
413375880	1441066364	30.995805613982853	122.67098911935418	11.854545454545455	267.24545454545455	274.0
413375880	1441066365	30.99580321444464	122.67092655880305	11.845454545454546	267.25454545454545	274.0
413375880	1441066366	30.99580085754917	122.6708639923079	11.836363636363638	267.26363636363635	274.0
413375880	1441066367	30.99579855047676	122.67080138652437	11.827272727272728	267.27272727272725	274.0
413375880	1441066368	30.99579630040765	122.67073870810813	11.818181818181818	267.2818181818182	274.0
413375880	1441066369	30.99579411452202	122.67067592371481	11.80909090909091	267.29090909090905	274.0
413375880	1441066370	30.995792	122.670613	11.8	267.3	274.0
413375880	1441066371	30.995789958033452	122.67054991333774	11.811111111111112	267.33333333333337	274.0
413375880	1441066372	30.99578796586152	122.67048667897559	11.822222222222223	267.36666666666673	274.0
413375880	1441066373	30.995785994735257	122.67042332187958	11.833333333333334	267.40000000000003	274.0
413375880	1441066374	30.995784015905713	122.67035986701582	11.844444444444445	267.43333333333334	274.0
413375880	1441066375	30.99578200062402	122.67029633935053	11.855555555555556	267.4666666666667	274.0
413375880	1441066376	30.995779920141345	122.67023276384991	11.866666666666667	267.50000000000006	274.0
413375880	1441066377	30.99577774570894	122.67016916548035	11.877777777777778	267.53333333333336	274.0
413375880	1441066378	30.995775448578044	122.6701055692082	11.88888888888889	267.5666666666667	274.0
413375880	1441066379	30.995772999999996	122.670042	11.9	267.6	274.0
413375880	1441066380	30.99577037873221	122.6699784769788	11.9	267.565	274.0
413375880	1441066381	30.99576759355636	122.669914995894	11.9	267.53000000000003	274.0
413375880	1441066382	30.99576466076017	122.66985154665147	11.9	267.495	274.0
413375880	1441066383	30.995761596631283	122.66978811915709	11.9	267.46000000000004	274.0
413375880	1441066384	30.995758417457402	122.66972470331662	11.9	267.425	274.0
413375880	1441066385	30.995755139526157	122.66966128903584	11.9	267.39	274.0
413375880	1441066386	30.995751779125186	122.66959786622047	11.9	267.355	274.0
413375880	1441066387	30.995748352542083	122.66953442477617	11.9	267.32	274.0
413375880	1441066388	30.99574487606444	122.66947095460863	11.9	267.285	274.0
413375880	1441066389	30.99574136597982	122.66940744562339	11.9	267.25	274.0
413375880	1441066390	30.995737838575785	122.66934388772601	11.9	267.215	274.0
413375880	1441066391	30.99573431013982	122.66928027082204	11.9	267.18	274.0
413375880	1441066392	30.99573079695947	122.66921658481692	11.9	267.145	274.0
413375880	1441066393	30.995727315322213	122.6691528196161	11.9	267.11	274.0
413375880	1441066394	30.995723881515488	122.66908896512496	11.9	267.075	274.0
413375880	1441066395	30.99572051182677	122.66902501124882	11.9	267.03999999999996	274.0
413375880	1441066396	30.995717222543473	122.66896094789301	11.9	267.005	274.0
413375880	1441066397	30.995714029952982	122.66889676496281	11.9	266.96999999999997	274.0
413375880	1441066398	30.99571095034272	122.66883245236342	11.9	266.935	274.0
413375880	1441066399	30.995708	122.66876799999999	11.9	266.9	274.0
413375880	1441066400	30.995705189022676	122.6687034042092	11.9	266.90999999999997	274.1
413375880	1441066401	30.995702502750458	122.66863868705371	11.9	266.91999999999996	274.2
413375880	1441066402	30.995699920333625	122.66857387702778	11.9	266.93	274.3
413375880	1441066403	30.99569742092247	122.66850900262565	11.9	266.94	274.4
413375880	1441066404	30.995694983667388	122.66844409234172	11.9	266.95	274.5
413375880	1441066405	30.995692587718803	122.66837917467032	11.9	266.96	274.6
413375880	1441066406	30.995690212227185	122.66831427810592	11.9	266.96999999999997	274.7
413375880	1441066407	30.995687836343098	122.66824943114304	11.9	266.97999999999996	274.8
413375880	1441066408	30.99568543921715	122.66818466227619	11.9	266.99	274.9
413375880	1441066409	30.995682999999996	122.66812	11.9	267.0	275.0
413375880	1441066410	30.995680503136384	122.66805546430058	11.9	267.03999999999996	275.0
413375880	1441066411	30.995677954247284	122.66799104112987	11.9	267.08	275.0
413375880	1441066412	30.995675364247607	122.66792670793129	11.9	267.11999999999995	275.0
413375880	1441066413	30.995672744052275	122.66786244214819	11.9	267.15999999999997	275.0
413375880	1441066414	30.995670104576117	122.66779822122392	11.9	267.2	275.0
413375880	1441066415	30.99566745673398	122.66773402260178	11.9	267.23999999999995	275.0
413375880	1441066416	30.9956648114406	122.66766982372509	11.9	267.28	275.0
413375880	1441066417	30.995662179610704	122.66760560203707	11.9	267.31999999999994	275.0
413375880	1441066418	30.99565957215896	122.66754133498095	11.9	267.35999999999996	275.0
413375880	1441066419	30.995656999999994	122.667477	11.9	267.4	275.0
413375880	1441066420	30.99565446942245	122.667412581013	11.9	267.4	274.9090909090909
413375880	1441066421	30.99565196821104	122.66734808784122	11.9	267.4	274.8181818181818
413375880	1441066422	30.995649479524598	122.66728353678172	11.9	267.4	274.7272727272727
413375880	1441066423	30.99564698652197	122.66721894413152	11.9	267.4	274.6363636363636
413375880	1441066424	30.995644472362013	122.66715432618768	11.9	267.4	274.54545454545456
413375880	1441066425	30.99564192020366	122.66708969924733	11.9	267.4	274.45454545454544
413375880	1441066426	30.99563931320585	122.66702507960763	11.9	267.4	274.3636363636364
413375880	1441066427	30.995636634527557	122.66696048356575	11.9	267.4	274.27272727272725
413375880	1441066428	30.99563386732778	122.66689592741899	11.9	267.4	274.1818181818182
413375880	1441066429	30.995630994765566	122.66683142746463	11.9	267.4	274.0909090909091
413375880	1441066430	30.995628000000004	122.666767	11.9	267.4	274.0
413375880	1441066431	30.995624873365486	122.6667026543212	11.88888888888889	267.3333333333333	274.0
413375880	1441066432	30.99562163389767	122.66663837171943	11.877777777777778	267.2666666666666	274.0
413375880	1441066433	30.995618307807447	122.66657412648445	11.866666666666667	267.2	274.0
413375880	1441066434	30.995614921305695	122.66650989290606	11.855555555555556	267.1333333333333	274.0
413375880	1441066435	30.995611500603193	122.66644564527398	11.844444444444445	267.0666666666666	274.0
413375880	1441066436	30.99560807191069	122.66638135787778	11.833333333333334	267.0	274.0
413375880	1441066437	30.995604661438918	122.66631700500707	11.822222222222223	266.93333333333334	274.0
413375880	1441066438	30.995601295398483	122.66625256095135	11.811111111111112	266.8666666666666	274.0
413375880	1441066439	30.995598000000005	122.66618800000002	11.8	266.8	274.0
413375880	1441066440	30.995594796756347	122.6661233111376	11.82	266.8	274.1
413375880	1441066441	30.995591688389634	122.66605854212897	11.84	266.8	274.2
413375880	1441066442	30.995588672924423	122.66599375543419	11.860000000000001	266.8	274.3
413375880	1441066443	30.995585748385423	122.66592901351328	11.88	266.8	274.4
413375880	1441066444	30.99558291279745	122.66586437882626	11.9	266.8	274.5
413375880	1441066445	30.995580164185426	122.66579991383314	11.92	266.8	274.6
413375880	1441066446	30.995577500574413	122.66573568099395	11.94	266.8	274.7
413375880	1441066447	30.995574919989618	122.66567174276867	11.96	266.8	274.8
413375880	1441066448	30.99557242045633	122.66560816161736	11.98	266.8	274.9
413375880	1441066449	30.99557	122.665545	12.0	266.8	275.0
413375880	1441066450	30.995567653935996	122.66548227517718	11.99	266.87	275.0
413375880	1441066451	30.995565366739076	122.66541982361184	11.98	266.94	275.0
413375880	1441066452	30.995563120173472	122.66535743656753	11.97	267.01	275.0
413375880	1441066453	30.995560896002985	122.66529490530786	11.96	267.08	275.0
413375880	1441066454	30.99555867599103	122.66523202109657	11.95	267.15000000000003	275.0
413375880	1441066455	30.995556441900646	122.6651685751974	11.94	267.22	275.0
413375880	1441066456	30.995554175494394	122.66510435887417	11.93	267.29	275.0
413375880	1441066457	30.995551858534476	122.66503916339087	11.92	267.36	275.0
413375880	1441066458	30.995549472782585	122.66497278001147	11.91	267.43	275.0
413375880	1441066459	30.995547	122.664905	11.9	267.5	275.0
413375880	1441066460	30.99554442768247	122.66483570283738	11.9	267.53333333333336	274.88888888888886
413375880	1441066461	30.99554176626536	122.66476512087122	11.9	267.5666666666667	274.77777777777777
413375880	1441066462	30.995539031919563	122.66469357466589	11.9	267.6	274.6666666666667
413375880	1441066463	30.995536240816644	122.66462138478552	11.9	267.6333333333333	274.55555555555554
413375880	1441066464	30.99553340912891	122.66454887179431	11.9	267.6666666666667	274.44444444444446
413375880	1441066465	30.995530553029297	122.66447635625626	11.9	267.70000000000005	274.3333333333333
413375880	1441066466	30.995527688691546	122.66440415873531	11.9	267.73333333333335	274.22222222222223
413375880	1441066467	30.995524832290073	122.6643325997953	11.9	267.7666666666667	274.11111111111114
413375880	1441066468	30.995521999999998	122.66426199999998	11.9	267.8	274.0
413375880	1441066469	30.99551920243518	122.664192618634	11.9	267.73	274.0
413375880	1441066470	30.99551642796218	122.66412446986588	11.9	267.66	274.0
413375880	1441066471	30.99551365938551	122.66405750658515	11.9	267.59000000000003	274.0
413375880	1441066472	30.995510879509556	122.66399168168142	11.9	267.52000000000004	274.0
413375880	1441066473	30.995508071138598	122.66392694804432	11.9	267.45	274.0
413375880	1441066474	30.99550521707681	122.66386325856358	11.9	267.38	274.0
413375880	1441066475	30.995502300128187	122.66380056612898	11.9	267.31	274.0
413375880	1441066476	30.99549930309665	122.66373882363025	11.9	267.24	274.0
413375880	1441066477	30.995496208786037	122.6636779839573	11.9	267.17	274.0
413375880	1441066478	30.995493000000003	122.66361800000001	11.9	267.1	274.0
413375880	1441066479	30.995489666888382	122.66355880393637	11.9	267.0416666666667	274.08333333333337
413375880	1441066480	30.99548622898571	122.66350024509657	11.9	266.98333333333335	274.16666666666663
413375880	1441066481	30.995482713172454	122.66344215209884	11.9	266.925	274.25
413375880	1441066482	30.99547914632877	122.66338435356136	11.9	266.8666666666667	274.3333333333333
413375880	1441066483	30.995475555334497	122.66332667810228	11.9	266.80833333333334	274.4166666666667
413375880	1441066484	30.995471967069182	122.6632689543397	11.9	266.75	274.5
413375880	1441066485	30.995468408412037	122.6632110108917	11.9	266.69166666666666	274.5833333333333
413375880	1441066486	30.99546490624198	122.6631526763763	11.9	266.6333333333333	274.6666666666667
413375880	1441066487	30.995461487437627	122.66309377941148	11.9	266.575	274.75
413375880	1441066488	30.99545817887726	122.66303414861525	11.9	266.51666666666665	274.8333333333333
413375880	1441066489	30.995455007438846	122.66297361260547	11.9	266.4583333333333	274.91666666666663
413375880	1441066490	30.995452	122.66291200000002	11.9	266.4	275.0
413375880	1441066491	30.995449176925153	122.6628492042155	11.9	266.49999999999994	275.0
413375880	1441066492	30.99544653252737	122.66278537786363	11.9	266.59999999999997	275.0
413375880	1441066493	30.995444054607184	122.662720738355	11.9	266.7	275.0
413375880	1441066494	30.995441730965553	122.66265550310008	11.9	266.8	275.0
413375880	1441066495	30.995439549403887	122.6625898895094	11.9	266.9	275.0
413375880	1441066496	30.995437497723994	122.6625241149935	11.9	267.0	275.0
413375880	1441066497	30.995435563728172	122.66245839696295	11.9	267.1	275.0
413375880	1441066498	30.995433735219112	122.66239295282826	11.9	267.20000000000005	275.0
413375880	1441066499	30.995432000000005	122.662328	11.9	267.3	275.0
413375880	1441066500	30.995430341778885	122.66226370056482	11.89	267.33	275.0
413375880	1441066501	30.995428727882032	122.66219999531364	11.88	267.36	275.0
413375880	1441066502	30.99542712153999	122.66213676971354	11.870000000000001	267.39	275.0
413375880	1441066503	30.995425485983088	122.6620739092317	11.860000000000001	267.42	275.0
413375880	1441066504	30.995423784441446	122.6620112993354	11.850000000000001	267.45	275.0
413375880	1441066505	30.995421980144926	122.66194882549208	11.84	267.4800000000001	275.0
413375880	1441066506	30.995420036323193	122.6618863731692	11.83	267.51000000000005	275.0
413375880	1441066507	30.995417916205696	122.6618238278344	11.82	267.5400000000001	275.0
413375880	1441066508	30.995415583021625	122.6617610749554	11.81	267.57000000000005	275.0
413375880	1441066509	30.995413	122.661698	11.8	267.6	275.0
413375880	1441066510	30.99541014485124	122.6616345173331	11.822222222222223	267.53333333333336	275.0
413375880	1441066511	30.995407053212283	122.66157065690719	11.844444444444445	267.4666666666667	275.0
413375880	1441066512	30.995403775201876	122.66150647757163	11.866666666666667	267.40000000000003	275.0
413375880	1441066513	30.99540036093879	122.66144203817562	11.88888888888889	267.33333333333337	275.0
413375880	1441066514	30.99539686054197	122.66137739756817	11.911111111111111	267.26666666666665	275.0
413375880	1441066515	30.99539332413046	122.66131261459817	11.933333333333334	267.20000000000005	275.0
413375880	1441066516	30.995389801823425	122.66124774811445	11.955555555555556	267.1333333333333	275.0
413375880	1441066517	30.995386343740137	122.66118285696557	11.977777777777778	267.06666666666666	275.0
413375880	1441066518	30.995383	122.661118	12.0	267.0	275.0
413375880	1441066519	30.99537980937787	122.66105322955961	11.99090909090909	267.0090909090909	275.0909090909091
413375880	1441066520	30.995376765270116	122.66098857196033	11.981818181818182	267.0181818181818	275.1818181818182
413375880	1441066521	30.995373849728487	122.66092404701168	11.972727272727273	267.02727272727276	275.27272727272725
413375880	1441066522	30.99537104480477	122.66085967452317	11.963636363636363	267.0363636363636	275.3636363636364
413375880	1441066523	30.995368332550843	122.66079547430444	11.954545454545455	267.04545454545456	275.45454545454544
413375880	1441066524	30.995365695018528	122.66073146616509	11.945454545454545	267.05454545454546	275.54545454545456
413375880	1441066525	30.99536311425979	122.66066766991483	11.936363636363637	267.06363636363636	275.6363636363636
413375880	1441066526	30.99536057232655	122.6606041053634	11.927272727272728	267.07272727272726	275.7272727272727
413375880	1441066527	30.995358051270813	122.66054079232055	11.918181818181818	267.0818181818182	275.8181818181818
413375880	1441066528	30.99535553314461	122.66047775059613	11.90909090909091	267.09090909090907	275.9090909090909
413375880	1441066529	30.995353	122.66041499999999	11.9	267.1	276.0
413375880	1441066530	30.995350440995214	122.6603525254778	11.91	267.16	276.09999999999997
413375880	1441066531	30.99534787371293	122.66029017251813	11.92	267.22	276.2
413375880	1441066532	30.995345322841583	122.66022775174532	11.93	267.28000000000003	276.3
413375880	1441066533	30.995342813069236	122.66016507378362	11.94	267.34000000000003	276.40000000000003
413375880	1441066534	30.99534036908364	122.66010194925725	11.95	267.40000000000003	276.5
413375880	1441066535	30.99533801557211	122.6600381887904	11.96	267.46	276.6
413375880	1441066536	30.99533577722162	122.65997360300722	11.97	267.52	276.7
413375880	1441066537	30.99533367871874	122.65990800253172	11.98	267.58	276.8
413375880	1441066538	30.995331744749617	122.65984119798799	11.99	267.64	276.90000000000003
413375880	1441066539	30.99533	122.659773	12.0	267.7	277.0
413375880	1441066540	30.99532845776455	122.65970332147364	11.99	267.78999999999996	276.8
413375880	1441066541	30.9953270857754	122.65963248444301	11.98	267.88	276.6
413375880	1441066542	30.99532584037486	122.65956091322418	11.97	267.97	276.40000000000003
413375880	1441066543	30.995324677906144	122.65948903213344	11.96	268.06	276.20000000000005
413375880	1441066544	30.995323554713423	122.65941726548712	11.95	268.15000000000003	276.00000000000006
413375880	1441066545	30.995322427141765	122.6593460376016	11.94	268.24	275.8
413375880	1441066546	30.995321251537224	122.65927577279348	11.93	268.33	275.6
413375880	1441066547	30.995319984246745	122.65920689537934	11.92	268.4200000000001	275.40000000000003
413375880	1441066548	30.995318581618122	122.65913982967592	11.91	268.51000000000005	275.2
413375880	1441066549	30.995317	122.65907500000002	11.9	268.6	275.0
413375880	1441066550	30.99531520600574	122.659012684634	11.9	268.44000000000005	275.2
413375880	1441066551	30.995313207304843	122.65895257772247	11.9	268.28000000000003	275.40000000000003
413375880	1441066552	30.99531102182998	122.65889422737547	11.9	268.12	275.6
413375880	1441066553	30.995308667512923	122.65883718170312	11.9	267.96000000000004	275.8
413375880	1441066554	30.995306162284585	122.65878098881544	11.9	267.8	276.00000000000006
413375880	1441066555	30.995303524075098	122.65872519682249	11.9	267.64	276.20000000000005
413375880	1441066556	30.99530077081374	122.65866935383437	11.9	267.48	276.40000000000003
413375880	1441066557	30.995297920429095	122.65861300796118	11.9	267.32	276.6
413375880	1441066558	30.99529499084886	122.65855570731298	11.9	267.15999999999997	276.8
413375880	1441066559	30.995292000000003	122.65849699999998	11.9	267.0	277.0
413375880	1441066560	30.99528896942696	122.65843655498949	11.9	267.08181818181816	277.0909090909091
413375880	1441066561	30.995285935147336	122.65837452467747	11.9	267.16363636363633	277.1818181818182
413375880	1441066562	30.99528293679746	122.65831118231692	11.9	267.24545454545455	277.2727272727273
413375880	1441066563	30.995280014014174	122.65824680116077	11.9	267.3272727272727	277.36363636363643
413375880	1441066564	30.995277206434793	122.65818165446169	11.9	267.4090909090909	277.45454545454544
413375880	1441066565	30.9952745536972	122.65811601547229	11.9	267.49090909090904	277.54545454545456
413375880	1441066566	30.99527209543981	122.65805015744495	11.9	267.57272727272726	277.6363636363636
413375880	1441066567	30.995269871301588	122.65798435363197	11.9	267.6545454545454	277.72727272727275
413375880	1441066568	30.995267920922068	122.65791887728554	11.9	267.73636363636365	277.81818181818187
413375880	1441066569	30.995266283941337	122.65785400165757	11.9	267.8181818181818	277.9090909090909
413375880	1441066570	30.995264999999996	122.65779000000002	11.9	267.9	278.0
413375880	1441066571	30.995264088827614	122.65772702986166	11.875	268.09999999999997	277.875
413375880	1441066572	30.995263490507448	122.65766478597949	11.85	268.3	277.75
413375880	1441066573	30.995263125210474	122.65760284738779	11.825	268.5	277.625
413375880	1441066574	30.995262913106835	122.65754079312097	11.8	268.7	277.50000000000006
413375880	1441066575	30.995262774365862	122.65747820221377	11.775	268.90000000000003	277.375
413375880	1441066576	30.995262629156105	122.65741465370107	11.75	269.1	277.25
413375880	1441066577	30.99526239764521	122.65734972661802	11.725	269.30000000000007	277.12500000000006
413375880	1441066578	30.995261999999993	122.65728299999999	11.7	269.50000000000006	277.0
413375880	1441066579	30.995261372063393	122.65721420673535	11.709999999999999	269.44000000000005	277.0
413375880	1441066580	30.995260512386288	122.65714369512366	11.719999999999999	269.38000000000005	277.0
413375880	1441066581	30.995259435197553	122.65707196731726	11.73	269.32	277.0
413375880	1441066582	30.995258154726997	122.6569995254684	11.74	269.26	277.0
413375880	1441066583	30.995256685205653	122.65692687172927	11.75	269.2	277.0
413375880	1441066584	30.99525504086564	122.65685450825195	11.76	269.14	277.0
413375880	1441066585	30.9952532359402	122.65678293718851	11.77	269.08	277.0
413375880	1441066586	30.99525128466367	122.65671266069086	11.780000000000001	269.02	277.0
413375880	1441066587	30.995249201271466	122.65664418091077	11.790000000000001	268.96	277.0
413375880	1441066588	30.99524699999999	122.65657800000001	11.8	268.9	277.0
413375880	1441066589	30.995244699536194	122.65651447108637	11.790909090909091	268.82727272727266	277.1818181818182
413375880	1441066590	30.995242336365834	122.65645335120239	11.781818181818183	268.75454545454545	277.36363636363643
413375880	1441066591	30.99523995142355	122.65639424835682	11.772727272727273	268.68181818181813	277.54545454545456
413375880	1441066592	30.995237585643142	122.65633677055824	11.763636363636364	268.60909090909087	277.72727272727275
413375880	1441066593	30.995235279957683	122.65628052581526	11.754545454545454	268.53636363636366	277.9090909090909
413375880	1441066594	30.99523307529946	122.65622512213645	11.745454545454546	268.46363636363634	278.0909090909091
413375880	1441066595	30.99523101260009	122.65617016753025	11.736363636363636	268.39090909090913	278.2727272727273
413375880	1441066596	30.995229132790513	122.65611527000516	11.727272727272727	268.3181818181818	278.45454545454544
413375880	1441066597	30.995227476801038	122.65606003756955	11.718181818181817	268.24545454545455	278.6363636363636
413375880	1441066598	30.99522608556123	122.65600407823175	11.709090909090909	268.1727272727273	278.8181818181818
413375880	1441066599	30.995224999999998	122.65594700000001	11.7	268.1	279.0
413375880	1441066600	30.995224246065	122.6558885061621	11.709090909090909	268.33636363636367	278.8181818181818
413375880	1441066601	30.9952237897812	122.65582868112428	11.718181818181817	268.57272727272726	278.6363636363636
413375880	1441066602	30.995223582193223	122.65576770457244	11.727272727272727	268.8090909090909	278.45454545454544
413375880	1441066603	30.995223574345992	122.65570575619259	11.736363636363636	269.04545454545456	278.2727272727273
413375880	1441066604	30.995223717284762	122.6556430156709	11.745454545454546	269.28181818181815	278.0909090909091
413375880	1441066605	30.995223962055093	122.65557966269358	11.754545454545454	269.51818181818186	277.9090909090909
413375880	1441066606	30.99522425970292	122.65551587694699	11.763636363636364	269.7545454545455	277.72727272727275
413375880	1441066607	30.995224561274526	122.65545183811767	11.772727272727273	269.9909090909091	277.54545454545456
413375880	1441066608	30.995224817816517	122.6553877258922	11.781818181818183	270.22727272727275	277.36363636363643
413375880	1441066609	30.995224980375898	122.65532371995734	11.790909090909091	270.4636363636364	277.1818181818182
413375880	1441066610	30.995225000000005	122.65525999999998	11.8	270.7	277.0
413375880	1441066611	30.99522483367975	122.6551967017596	11.78888888888889	270.52222222222224	276.8888888888889
413375880	1441066612	30.99522446217913	122.6551337851857	11.777777777777779	270.34444444444443	276.7777777777778
413375880	1441066613	30.995223872205237	122.6550711662802	11.766666666666667	270.1666666666667	276.6666666666667
413375880	1441066614	30.995223050465018	122.65500876104514	11.755555555555556	269.9888888888889	276.5555555555556
413375880	1441066615	30.995221983665225	122.65494648548261	11.744444444444444	269.81111111111113	276.4444444444444
413375880	1441066616	30.99522065851246	122.65488425559467	11.733333333333333	269.6333333333333	276.3333333333333
413375880	1441066617	30.995219061713186	122.65482198738347	11.722222222222221	269.4555555555556	276.22222222222223
413375880	1441066618	30.99521717997365	122.65475959685118	11.71111111111111	269.27777777777777	276.1111111111111
413375880	1441066619	30.995215000000005	122.654697	11.7	269.1	276.0
413375880	1441066620	30.995212520117448	122.65463413252105	11.7	268.96363636363634	276.27272727272725
413375880	1441066621	30.995209785128218	122.65457100886073	11.7	268.8272727272727	276.5454545454545
413375880	1441066622	30.995206851453837	122.65450766315416	11.7	268.6909090909091	276.8181818181818
413375880	1441066623	30.995203775515932	122.6544441295363	11.7	268.55454545454546	277.09090909090907
413375880	1441066624	30.99520061373615	122.65438044214198	11.7	268.41818181818184	277.3636363636364
413375880	1441066625	30.99519742253624	122.65431663510586	11.7	268.2818181818182	277.6363636363636
413375880	1441066626	30.99519425833799	122.65425274256239	11.7	268.1454545454546	277.9090909090909
413375880	1441066627	30.995191177563285	122.65418879864596	11.7	268.00909090909096	278.1818181818182
413375880	1441066628	30.995188236634036	122.65412483749076	11.7	267.87272727272733	278.45454545454544
413375880	1441066629	30.99518549197225	122.65406089323082	11.7	267.7363636363637	278.72727272727275
413375880	1441066630	30.995182999999997	122.653997	11.7	267.6	279.0
413375880	1441066631	30.99518080946028	122.65393318844139	11.7	267.76250000000005	279.0
413375880	1441066632	30.995178938379713	122.65386947523503	11.7	267.92500000000007	279.0
413375880	1441066633	30.995177397105763	122.65380587357042	11.7	268.0875	279.0
413375880	1441066634	30.995176195985998	122.65374239663686	11.7	268.25	279.0
413375880	1441066635	30.995175345367933	122.65367905762373	11.7	268.4125	279.0
413375880	1441066636	30.995174855599178	122.65361586972035	11.7	268.575	279.0
413375880	1441066637	30.995174737027334	122.65355284611601	11.7	268.73749999999995	279.0
413375880	1441066638	30.995175	122.65349000000002	11.7	268.9	279.0
413375880	1441066639	30.995175645072184	122.65342733616251	11.69090909090909	269.07272727272726	278.9090909090909
413375880	1441066640	30.995176633628255	122.65336482579751	11.681818181818182	269.24545454545455	278.8181818181818
413375880	1441066641	30.995177917259795	122.65330243170008	11.672727272727272	269.4181818181818	278.72727272727275
413375880	1441066642	30.995179447558368	122.65324011666536	11.663636363636362	269.59090909090907	278.6363636363636
413375880	1441066643	30.995181176115434	122.65317784348869	11.654545454545454	269.76363636363635	278.54545454545456
413375880	1441066644	30.995183054522407	122.6531155749655	11.645454545454545	269.9363636363636	278.45454545454544
413375880	1441066645	30.995185034370618	122.65305327389129	11.636363636363637	270.10909090909087	278.3636363636364
413375880	1441066646	30.99518706725133	122.65299090306178	11.627272727272727	270.28181818181815	278.2727272727273
413375880	1441066647	30.995189104755724	122.65292842527276	11.618181818181817	270.45454545454544	278.1818181818182
413375880	1441066648	30.995191098474933	122.65286580332015	11.60909090909091	270.6272727272727	278.0909090909091
413375880	1441066649	30.995193	122.65280300000002	11.6	270.8	278.0
413375880	1441066650	30.99519476662727	122.65273999330172	11.6	270.73	278.0
413375880	1441066651	30.99519637847464	122.65267682198771	11.6	270.66	278.0
413375880	1441066652	30.99519782136543	122.65261354001366	11.6	270.59000000000003	278.0
413375880	1441066653	30.995199081123097	122.65255020133527	11.6	270.52000000000004	278.0
413375880	1441066654	30.99520014357119	122.65248685990834	11.6	270.45000000000005	278.0
413375880	1441066655	30.995200994533395	122.65242356968868	11.6	270.38000000000005	278.0
413375880	1441066656	30.99520161983345	122.6523603846321	11.6	270.31	278.0
413375880	1441066657	30.995202005295212	122.65229735869451	11.6	270.24	278.0
413375880	1441066658	30.99520213674271	122.65223454583185	11.6	270.17	278.0
413375880	1441066659	30.995201999999995	122.652172	11.6	270.1	278.0
413375880	1441066660	30.995201593106923	122.65210975483102	11.60909090909091	269.9909090909091	278.1818181818182
413375880	1441066661	30.9952009629661	122.65204776266091	11.618181818181817	269.88181818181823	278.3636363636364
413375880	1441066662	30.99520016869565	122.65198595550167	11.627272727272727	269.7727272727273	278.54545454545456
413375880	1441066663	30.995199269413597	122.65192426536503	11.636363636363637	269.6636363636364	278.72727272727275
413375880	1441066664	30.99519832423782	122.65186262426262	11.645454545454545	269.55454545454546	278.9090909090909
413375880	1441066665	30.99519739228608	122.65180096420596	11.654545454545454	269.44545454545454	279.0909090909091
413375880	1441066666	30.99519653267599	122.65173921720636	11.663636363636362	269.3363636363636	279.27272727272725
413375880	1441066667	30.995195804525054	122.651677315275	11.672727272727272	269.2272727272727	279.45454545454544
413375880	1441066668	30.99519526695061	122.65161519042292	11.681818181818182	269.11818181818177	279.6363636363636
413375880	1441066669	30.995194979069883	122.65155277466103	11.69090909090909	269.0090909090909	279.8181818181818
413375880	1441066670	30.995194999999995	122.65149	11.7	268.9	280.0
413375880	1441066671	30.99519536987408	122.65142682223733	11.688888888888888	269.1333333333333	280.0
413375880	1441066672	30.99519605289014	122.65136329231798	11.677777777777777	269.3666666666666	280.0
413375880	1441066673	30.995196994262518	122.65129948497396	11.666666666666666	269.59999999999997	280.0
413375880	1441066674	30.995198139205645	122.65123547493735	11.655555555555555	269.8333333333333	280.0
413375880	1441066675	30.9951994329342	122.65117133694041	11.644444444444444	270.06666666666666	280.0
413375880	1441066676	30.995200820662898	122.65110714571557	11.633333333333333	270.29999999999995	280.0
413375880	1441066677	30.995202247606706	122.6510429759954	11.622222222222222	270.5333333333333	280.0
413375880	1441066678	30.995203658980657	122.65097890251259	11.61111111111111	270.76666666666665	280.0
413375880	1441066679	30.995204999999988	122.65091500000001	11.6	271.0	280.0
413375880	1441066680	30.99520622757099	122.65085132611325	11.6	271.0272727272727	279.8181818181818
413375880	1441066681	30.99520734536364	122.65078787019834	11.6	271.05454545454546	279.6363636363636
413375880	1441066682	30.995208368738854	122.65072460452387	11.6	271.08181818181816	279.45454545454544
413375880	1441066683	30.995209313057437	122.65066150135836	11.6	271.1090909090909	279.27272727272725
413375880	1441066684	30.99521019368018	122.65059853297033	11.6	271.1363636363636	279.0909090909091
413375880	1441066685	30.995211025967766	122.65053567162825	11.6	271.1636363636364	278.9090909090909
413375880	1441066686	30.995211825280897	122.6504728896005	11.6	271.1909090909091	278.72727272727275
413375880	1441066687	30.995212606980147	122.65041015915548	11.6	271.21818181818185	278.54545454545456
413375880	1441066688	30.995213386426098	122.65034745256153	11.6	271.24545454545455	278.3636363636364
413375880	1441066689	30.995214178979225	122.65028474208695	11.6	271.2727272727273	278.1818181818182
413375880	1441066690	30.995215000000005	122.65022199999999	11.6	271.3	278.0
413375880	1441066691	30.99521585618427	122.6501592013082	11.612499999999999	271.13750000000005	278.0
413375880	1441066692	30.995216719569697	122.6500963319765	11.625	270.975	278.0
413375880	1441066693	30.99521755352941	122.65003338070932	11.6375	270.8125	278.0
413375880	1441066694	30.99521832143652	122.64997033621106	11.649999999999999	270.65000000000003	278.0
413375880	1441066695	30.99521898666408	122.64990718718627	11.6625	270.4875	278.0
413375880	1441066696	30.99521951258515	122.64984392233966	11.674999999999999	270.325	278.0
413375880	1441066697	30.995219862572796	122.64978053037596	11.6875	270.1625	278.0
413375880	1441066698	30.995219999999993	122.64971700000001	11.7	270.0	278.0
413375880	1441066699	30.995219900255208	122.64965332682868	11.7	269.9545454545455	278.1818181818182
413375880	1441066700	30.99521958678877	122.64958953412656	11.7	269.9090909090909	278.3636363636364
413375880	1441066701	30.99521909506653	122.64952565207008	11.7	269.8636363636364	278.54545454545456
413375880	1441066702	30.995218460554373	122.64946171083554	11.7	269.8181818181818	278.72727272727275
413375880	1441066703	30.995217718718262	122.6493977405992	11.7	269.7727272727273	278.9090909090909
413375880	1441066704	30.99521690502424	122.64933377153719	11.7	269.72727272727275	279.0909090909091
413375880	1441066705	30.995216054938354	122.64926983382553	11.7	269.6818181818182	279.27272727272725
413375880	1441066706	30.995215203926758	122.64920595764018	11.7	269.6363636363637	279.45454545454544
413375880	1441066707	30.99521438745567	122.649142173157	11.7	269.5909090909091	279.6363636363636
413375880	1441066708	30.995213640991288	122.64907851055172	11.7	269.54545454545456	279.8181818181818
413375880	1441066709	30.995213000000003	122.649015	11.7	269.50000000000006	280.0
413375880	1441066710	30.995212496754416	122.64895166678139	11.69	269.62	280.0
413375880	1441066711	30.995212150752373	122.64888851659123	11.68	269.74	280.0
413375880	1441066712	30.99521197829803	122.64882555022882	11.67	269.86	280.0
413375880	1441066713	30.995211995695506	122.64876276849338	11.66	269.98	280.0
413375880	1441066714	30.995212219248934	122.64870017218414	11.649999999999999	270.09999999999997	280.0
413375880	1441066715	30.995212665262436	122.64863776210025	11.639999999999999	270.22	280.0
413375880	1441066716	30.99521335004017	122.6485755390408	11.629999999999999	270.34000000000003	280.0
413375880	1441066717	30.995214289886242	122.64851350380495	11.62	270.46000000000004	280.0
413375880	1441066718	30.995215501104816	122.64845165719167	11.61	270.58000000000004	280.0
413375880	1441066719	30.995217	122.64839	11.6	270.7	280.0
413375880	1441066720	30.995218788497688	122.64832852589042	11.60909090909091	270.7727272727273	279.9090909090909
413375880	1441066721	30.99522081101079	122.64826719996954	11.618181818181817	270.8454545454545	279.8181818181818
413375880	1441066722	30.995222997573837	122.64820598020566	11.627272727272727	270.91818181818184	279.7272727272727
413375880	1441066723	30.995225278221366	122.64814482456724	11.636363636363637	270.9909090909091	279.6363636363636
413375880	1441066724	30.995227582987752	122.64808369102293	11.645454545454545	271.06363636363636	279.54545454545456
413375880	1441066725	30.995229841907392	122.64802253754158	11.654545454545454	271.1363636363636	279.45454545454544
413375880	1441066726	30.995231985014467	122.64796132209216	11.663636363636362	271.2090909090909	279.3636363636364
413375880	1441066727	30.995233942343212	122.64790000264385	11.672727272727272	271.2818181818182	279.27272727272725
413375880	1441066728	30.99523564392771	122.647838537166	11.681818181818182	271.3545454545455	279.1818181818182
413375880	1441066729	30.995237019801987	122.64777688362815	11.69090909090909	271.42727272727274	279.0909090909091
413375880	1441066730	30.995238	122.647715	11.7	271.5	279.0
413375880	1441066731	30.99523854134303	122.64765285692872	11.7	271.4222222222223	279.0
413375880	1441066732	30.995238707802216	122.64759047577057	11.7	271.34444444444443	279.0
413375880	1441066733	30.99523859013615	122.64752789055888	11.7	271.26666666666665	279.0
413375880	1441066734	30.995238279103532	122.64746513532668	11.7	271.1888888888889	279.0
413375880	1441066735	30.99523786546307	122.64740224410687	11.7	271.1111111111111	279.0
413375880	1441066736	30.9952374399736	122.64733925093203	11.7	271.03333333333336	279.0
413375880	1441066737	30.99523709339396	122.64727618983459	11.7	270.9555555555556	279.0
413375880	1441066738	30.9952369164831	122.6472130948466	11.7	270.87777777777774	279.0
413375880	1441066739	30.995237000000003	122.64715000000001	11.7	270.8	279.0
413375880	1441066740	30.995237409862252	122.64708693504461	11.69090909090909	270.73636363636365	279.0909090909091
413375880	1441066741	30.99523811262146	122.6470239126028	11.681818181818182	270.6727272727273	279.1818181818182
413375880	1441066742	30.995239049987795	122.64696094101527	11.672727272727272	270.6090909090909	279.27272727272725
413375880	1441066743	30.995240163671447	122.6468980286228	11.663636363636362	270.54545454545456	279.3636363636364
413375880	1441066744	30.995241395382592	122.64683518376643	11.654545454545454	270.4818181818182	279.45454545454544
413375880	1441066745	30.995242686831446	122.64677241478725	11.645454545454545	270.41818181818184	279.54545454545456
413375880	1441066746	30.995243979728247	122.64670973002657	11.636363636363637	270.3545454545455	279.6363636363636
413375880	1441066747	30.995245215783232	122.64664713782585	11.627272727272727	270.29090909090917	279.7272727272727
413375880	1441066748	30.995246336706654	122.64658464652665	11.618181818181817	270.22727272727275	279.8181818181818
413375880	1441066749	30.995247284208823	122.64652226447075	11.60909090909091	270.1636363636364	279.9090909090909
413375880	1441066750	30.995248	122.64646	11.6	270.1	280.0
413375880	1441066751	30.995248448466384	122.6463978534129	11.612499999999999	270.20000000000005	280.0
413375880	1441066752	30.99524868469756	122.64633579283347	11.625	270.3	280.0
413375880	1441066753	30.99524878645886	122.646273778342	11.6375	270.40000000000003	280.0
413375880	1441066754	30.99524883151561	122.64621177001858	11.649999999999999	270.5	280.0
413375880	1441066755	30.99524889763301	122.64614972794311	11.6625	270.6	280.0
413375880	1441066756	30.995249062576164	122.64608761219523	11.674999999999999	270.7	280.0
413375880	1441066757	30.995249404110183	122.64602538285442	11.6875	270.8	280.0
413375880	1441066758	30.995250000000002	122.645963	11.7	270.9	280.0
413375880	1441066759	30.995250911043556	122.6459004332983	11.69090909090909	270.96363636363634	279.9090909090909
413375880	1441066760	30.995252130170844	122.64583769076468	11.681818181818182	271.02727272727276	279.8181818181818
413375880	1441066761	30.995253633344923	122.64577479000197	11.672727272727272	271.0909090909091	279.7272727272727
413375880	1441066762	30.99525539652889	122.6457117486129	11.663636363636362	271.1545454545454	279.6363636363636
413375880	1441066763	30.995257395685854	122.64564858420036	11.654545454545454	271.21818181818185	279.54545454545456
413375880	1441066764	30.995259606778976	122.64558531436725	11.645454545454545	271.2818181818182	279.45454545454544
413375880	1441066765	30.99526200577146	122.64552195671658	11.636363636363637	271.3454545454546	279.3636363636364
413375880	1441066766	30.995264568626517	122.64545852885135	11.627272727272727	271.40909090909093	279.27272727272725
413375880	1441066767	30.995267271307434	122.64539504837472	11.618181818181817	271.4727272727273	279.1818181818182
413375880	1441066768	30.995270089777478	122.64533153288987	11.60909090909091	271.5363636363637	279.0909090909091
413375880	1441066769	30.995272999999997	122.645268	11.6	271.6000000000001	279.0
413375880	1441066770	30.995275974077796	122.64520446472183	11.61	271.57000000000005	279.0
413375880	1441066771	30.995278968671496	122.64514093172573	11.62	271.5400000000001	279.0
413375880	1441066772	30.995281936581115	122.64507740309551	11.629999999999999	271.51000000000005	279.0
413375880	1441066773	30.995284830606717	122.6450138809152	11.639999999999999	271.4800000000001	279.0
413375880	1441066774	30.995287603548388	122.64495036726889	11.649999999999999	271.45000000000005	279.0
413375880	1441066775	30.995290208206185	122.64488686424083	11.66	271.42	279.0
413375880	1441066776	30.995292597380143	122.64482337391536	11.67	271.39	279.0
413375880	1441066777	30.99529472387039	122.64475989837698	11.68	271.36	279.0
413375880	1441066778	30.995296540476968	122.64469643971026	11.69	271.33000000000004	279.0
413375880	1441066779	30.995297999999995	122.644633	11.7	271.3	279.0
413375880	1441066780	30.995299074782707	122.64456957831787	11.7	271.24545454545455	279.0909090909091
413375880	1441066781	30.995299815341017	122.64450616168305	11.7	271.1909090909091	279.1818181818182
413375880	1441066782	30.995300291733976	122.64444273410135	11.7	271.1363636363637	279.27272727272725
413375880	1441066783	30.995300574020607	122.64437927957843	11.7	271.0818181818182	279.3636363636364
413375880	1441066784	30.995300732259896	122.64431578211976	11.7	271.02727272727276	279.45454545454544
413375880	1441066785	30.995300836510776	122.64425222573063	11.7	270.9727272727273	279.54545454545456
413375880	1441066786	30.99530095683215	122.64418859441614	11.7	270.91818181818184	279.6363636363636
413375880	1441066787	30.995301163282942	122.6441248721812	11.7	270.8636363636364	279.7272727272727
413375880	1441066788	30.995301525921963	122.64406104303052	11.7	270.8090909090909	279.8181818181818
413375880	1441066789	30.995302114808048	122.64399709096868	11.7	270.75454545454545	279.9090909090909
413375880	1441066790	30.995302999999996	122.643933	11.7	270.7	280.0
413375880	1441066791	30.99530423299484	122.64386876319728	11.7	270.79	280.0
413375880	1441066792	30.995305791042888	122.64380440990773	11.7	270.88	280.0
413375880	1441066793	30.995307632832812	122.64373997854727	11.7	270.97	280.0
413375880	1441066794	30.99530971705337	122.64367550753195	11.7	271.06000000000006	280.0
413375880	1441066795	30.99531200239339	122.64361103527791	11.7	271.15000000000003	280.0
413375880	1441066796	30.995314447541784	122.64354660020139	11.7	271.24	280.0
413375880	1441066797	30.995317011187545	122.64348224071878	11.7	271.33000000000004	280.0
413375880	1441066798	30.995319652019734	122.64341799524661	11.7	271.4200000000001	280.0
413375880	1441066799	30.99532232872747	122.64335390220141	11.7	271.51000000000005	280.0
413375880	1441066800	30.995325	122.64328999999998	11.7	271.6000000000001	280.0
413375880	1441066801	30.995327634201175	122.64322631713301	11.7	271.68000000000006	280.0
413375880	1441066802	30.995330238393198	122.643162842387	11.7	271.76000000000005	280.0
413375880	1441066803	30.995332829312797	122.6430995546222	11.7	271.84000000000003	280.0
413375880	1441066804	30.99533542369671	122.64303643269889	11.7	271.92	280.0
413375880	1441066805	30.995338038281556	122.64297345547732	11.7	272.0	280.0
413375880	1441066806	30.995340689803967	122.64291060181768	11.7	272.08000000000004	280.0
413375880	1441066807	30.995343395000496	122.64284785058003	11.7	272.16	280.0
413375880	1441066808	30.9953461706077	122.64278518062454	11.7	272.24	280.0
413375880	1441066809	30.995349033362046	122.6427225708112	11.7	272.32	280.0
413375880	1441066810	30.995352000000004	122.64266000000002	11.7	272.4	280.0
413375880	1441066811	30.995355074599207	122.64259744451032	11.7	272.4	279.87499999999994
413375880	1441066812	30.995358210602415	122.6425348704989	11.7	272.4	279.75
413375880	1441066813	30.995361348793526	122.64247224158217	11.7	272.4	279.625
413375880	1441066814	30.99536442995641	122.6424095213765	11.7	272.4	279.5
413375880	1441066815	30.9953673948748	122.64234667349864	11.7	272.4	279.375
413375880	1441066816	30.995370184332476	122.64228366156524	11.7	272.4	279.25
413375880	1441066817	30.99537273911301	122.64222044919336	11.7	272.4	279.125
413375880	1441066818	30.995375	122.64215700000001	11.7	272.4	279.0
413375880	1441066819	30.995376925405097	122.64209329636796	11.709090909090909	272.33636363636367	279.0909090909091
413375880	1441066820	30.995378544252553	122.64202939574187	11.718181818181817	272.27272727272725	279.1818181818182
413375880	1441066821	30.995379903094854	122.64196537433189	11.727272727272727	272.2090909090909	279.27272727272725
413375880	1441066822	30.995381048484692	122.64190130834793	11.736363636363636	272.1454545454545	279.3636363636364
413375880	1441066823	30.995382026974873	122.64183727399981	11.745454545454546	272.0818181818182	279.45454545454544
413375880	1441066824	30.99538288511837	122.64177334749729	11.754545454545454	272.0181818181818	279.54545454545456
413375880	1441066825	30.99538366946833	122.64170960504997	11.763636363636364	271.95454545454544	279.6363636363636
413375880	1441066826	30.995384426577957	122.6416461228673	11.772727272727273	271.8909090909091	279.7272727272727
413375880	1441066827	30.99538520300073	122.6415829771586	11.781818181818183	271.82727272727277	279.8181818181818
413375880	1441066828	30.995386045290168	122.64152024413313	11.790909090909091	271.76363636363635	279.9090909090909
413375880	1441066829	30.995387000000004	122.641458	11.8	271.7	280.0
413375880	1441066830	30.99538810571215	122.64139626875446	11.790000000000001	271.73	280.0
413375880	1441066831	30.995389369120844	122.6413348655369	11.780000000000001	271.76	280.0
413375880	1441066832	30.995390788948004	122.641273553274	11.77	271.78999999999996	280.0
413375880	1441066833	30.995392363915087	122.64121209489235	11.76	271.82	280.0
413375880	1441066834	30.995394092743105	122.64115025331861	11.75	271.85	280.0
413375880	1441066835	30.99539597415262	122.64108779147944	11.74	271.88000000000005	280.0
413375880	1441066836	30.995398006863702	122.64102447230138	11.73	271.91	280.0
413375880	1441066837	30.995400189595973	122.64096005871109	11.719999999999999	271.94000000000005	280.0
413375880	1441066838	30.99540252106854	122.64089431363512	11.709999999999999	271.97	280.0
413375880	1441066839	30.995405000000005	122.64082699999999	11.7	272.0	280.0
413375880	1441066840	30.995407620490596	122.64075799329547	11.709999999999999	272.03000000000003	280.0
413375880	1441066841	30.995410358169245	122.64068761926423	11.719999999999999	272.06	280.0
413375880	1441066842	30.99541318404789	122.64061631621227	11.73	272.09000000000003	280.0
413375880	1441066843	30.99541606913939	122.64054452244574	11.74	272.12	280.0
413375880	1441066844	30.99541898445756	122.6404726762709	11.75	272.15000000000003	280.0
413375880	1441066845	30.99542190101722	122.64040121599413	11.76	272.18	280.0
413375880	1441066846	30.99542478983411	122.64033057992195	11.77	272.21000000000004	280.0
413375880	1441066847	30.99542762192498	122.640261206361	11.780000000000001	272.24	280.0
413375880	1441066848	30.99543036830744	122.64019353361805	11.790000000000001	272.27000000000004	280.0
413375880	1441066849	30.995433000000002	122.640128	11.8	272.3	280.0
413375880	1441066850	30.995435494715913	122.64006491108037	11.790909090909091	272.3	280.0
413375880	1441066851	30.99543785694462	122.64000404149895	11.781818181818183	272.3	280.0
413375880	1441066852	30.995440097868837	122.63994503316204	11.772727272727273	272.3	280.0
413375880	1441066853	30.995442228670555	122.63988752797579	11.763636363636364	272.3	280.0
413375880	1441066854	30.995444260531084	122.63983116784634	11.754545454545454	272.3	280.0
413375880	1441066855	30.995446204631037	122.63977559467982	11.745454545454546	272.3	280.0
413375880	1441066856	30.99544807215039	122.63972045038223	11.736363636363636	272.3	280.0
413375880	1441066857	30.995449874268505	122.63966537685953	11.727272727272727	272.3	280.0
413375880	1441066858	30.99545162216416	122.6396100160177	11.718181818181817	272.3	280.0
413375880	1441066859	30.99545332701549	122.63955400976256	11.709090909090909	272.3	280.0
413375880	1441066860	30.995454999999993	122.639497	11.7	272.3	280.0
413375880	1441066861	30.995456651858532	122.63943869370709	11.709999999999999	272.24	280.0
413375880	1441066862	30.995458291587482	122.6393790581459	11.719999999999999	272.18	280.0
413375880	1441066863	30.9954599277472	122.63931812564988	11.73	272.12	280.0
413375880	1441066864	30.995461568898026	122.63925592855232	11.74	272.06	280.0
413375880	1441066865	30.995463223600353	122.63919249918658	11.75	272.0	280.0
413375880	1441066866	30.995464900414593	122.63912786988594	11.76	271.94	280.0
413375880	1441066867	30.995466607901175	122.63906207298372	11.77	271.88	280.0
413375880	1441066868	30.99546835462059	122.63899514081315	11.780000000000001	271.82	280.0
413375880	1441066869	30.995470149133347	122.6389271057075	11.790000000000001	271.76	280.0
413375880	1441066870	30.995472000000003	122.638858	11.8	271.7	280.0
413375880	1441066871	30.995473912205867	122.63878789552099	11.8	271.7111111111111	280.0
413375880	1441066872	30.995475876435442	122.63871702208976	11.8	271.72222222222223	280.0
413375880	1441066873	30.995477879798468	122.63864564902276	11.8	271.73333333333335	280.0
413375880	1441066874	30.995479909405297	122.63857404563652	11.8	271.74444444444447	280.0
413375880	1441066875	30.995481952366866	122.6385024812477	11.8	271.7555555555556	280.0
413375880	1441066876	30.995483995794693	122.6384312251729	11.8	271.7666666666667	280.0
413375880	1441066877	30.995486026800933	122.6383605467288	11.8	271.7777777777778	280.0
413375880	1441066878	30.99548803249828	122.63829071523226	11.8	271.78888888888895	280.0
413375880	1441066879	30.995489999999997	122.638222	11.8	271.8	280.0
413375880	1441066880	30.995491922095525	122.63815461378915	11.8	271.85555555555555	280.0
413375880	1441066881	30.99549381427689	122.6380885431177	11.8	271.91111111111115	280.0
413375880	1441066882	30.99549569771165	122.63802371794384	11.8	271.9666666666667	280.0
413375880	1441066883	30.995497593567098	122.63796006822565	11.8	272.02222222222224	280.0
413375880	1441066884	30.995499523010427	122.63789752392123	11.8	272.0777777777778	280.0
413375880	1441066885	30.995501507208623	122.63783601498852	11.8	272.1333333333334	280.0
413375880	1441066886	30.99550356732852	122.63777547138551	11.8	272.1888888888889	280.0
413375880	1441066887	30.995505724536788	122.63771582307005	11.8	272.24444444444447	280.0
413375880	1441066888	30.995508000000005	122.637657	11.8	272.3	280.0
413375880	1441066889	30.995510407455267	122.63759891531842	11.790909090909091	272.3272727272727	280.0
413375880	1441066890	30.99551293092264	122.63754141490956	11.781818181818183	272.3545454545455	280.0
413375880	1441066891	30.995515546992557	122.63748432784305	11.772727272727273	272.3818181818182	280.0
413375880	1441066892	30.995518232255183	122.6374274831885	11.763636363636364	272.40909090909093	280.0
413375880	1441066893	30.995520963300404	122.63737071001562	11.754545454545454	272.43636363636364	280.0
413375880	1441066894	30.995523716717738	122.63731383739409	11.745454545454546	272.4636363636364	280.0
413375880	1441066895	30.995526469096504	122.6372566943937	11.736363636363636	272.4909090909091	280.0
413375880	1441066896	30.995529197025615	122.63719911008424	11.727272727272727	272.51818181818186	280.0
413375880	1441066897	30.995531877093732	122.63714091353555	11.718181818181817	272.54545454545456	280.0
413375880	1441066898	30.9955344858892	122.63708193381748	11.709090909090909	272.5727272727273	280.0
413375880	1441066899	30.995537	122.63702200000002	11.7	272.6	280.0
413375880	1441066900	30.995539399988132	122.63696099309038	11.709090909090909	272.5727272727273	279.9090909090909
413375880	1441066901	30.995541682312673	122.63689900184501	11.718181818181817	272.54545454545456	279.8181818181818
413375880	1441066902	30.995543847407195	122.63683616695764	11.727272727272727	272.51818181818186	279.7272727272727
413375880	1441066903	30.995545895705554	122.63677262912205	11.736363636363636	272.4909090909091	279.6363636363636
413375880	1441066904	30.995547827641825	122.63670852903198	11.745454545454546	272.4636363636364	279.54545454545456
413375880	1441066905	30.995549643650378	122.63664400738122	11.754545454545454	272.43636363636364	279.45454545454544
413375880	1441066906	30.99555134416588	122.63657920486357	11.763636363636364	272.40909090909093	279.3636363636364
413375880	1441066907	30.99555292962324	122.63651426217281	11.772727272727273	272.3818181818182	279.27272727272725
413375880	1441066908	30.995554400457667	122.63644932000277	11.781818181818183	272.3545454545455	279.1818181818182
413375880	1441066909	30.99555575710467	122.63638451904721	11.790909090909091	272.3272727272727	279.0909090909091
413375880	1441066910	30.995557	122.63632000000001	11.8	272.3	279.0
413375880	1441066911	30.99555813431119	122.63625587028783	11.8	272.23	279.09999999999997
413375880	1441066912	30.995559184131753	122.63619210426903	11.8	272.16	279.2
413375880	1441066913	30.99556017828665	122.63612864303471	11.8	272.09000000000003	279.29999999999995
413375880	1441066914	30.995561145600657	122.63606542767594	11.8	272.02000000000004	279.4
413375880	1441066915	30.995562114898448	122.63600239928373	11.8	271.95000000000005	279.5
413375880	1441066916	30.99556311500459	122.63593949894899	11.8	271.88000000000005	279.6
413375880	1441066917	30.995564174743553	122.63587666776253	11.8	271.81000000000006	279.7
413375880	1441066918	30.995565322939644	122.6358138468151	11.8	271.74000000000007	279.8
413375880	1441066919	30.99556658841709	122.63575097719738	11.8	271.6700000000001	279.9
413375880	1441066920	30.995567999999995	122.635688	11.8	271.6000000000001	280.0
413375880	1441066921	30.99556958001945	122.6356248699624	11.8	271.6700000000001	280.0
413375880	1441066922	30.995571324834806	122.63556159641976	11.8	271.74000000000007	280.0
413375880	1441066923	30.995573224312583	122.63549820235625	11.8	271.81000000000006	280.0
413375880	1441066924	30.995575268319318	122.63543471075597	11.8	271.88000000000005	280.0
413375880	1441066925	30.995577446721594	122.63537114460318	11.8	271.95000000000005	280.0
413375880	1441066926	30.995579749386053	122.63530752688209	11.8	272.02000000000004	280.0
413375880	1441066927	30.995582166179375	122.63524388057692	11.8	272.09000000000003	280.0
413375880	1441066928	30.99558468696828	122.63518022867198	11.8	272.16	280.0
413375880	1441066929	30.995587301619544	122.63511659415157	11.8	272.23	280.0
413375880	1441066930	30.995589999999996	122.63505300000001	11.8	272.3	280.0
413375880	1441066931	30.99559276961684	122.63498946486632	11.8	272.36	280.0
413375880	1441066932	30.995595588538894	122.63492599005811	11.8	272.42	280.0
413375880	1441066933	30.995598432475298	122.6348625725477	11.8	272.48	280.0
413375880	1441066934	30.9956012771352	122.63479920930745	11.8	272.54	280.0
413375880	1441066935	30.995604098227762	122.63473589730977	11.8	272.59999999999997	280.0
413375880	1441066936	30.9956068714621	122.63467263352719	11.8	272.65999999999997	280.0
413375880	1441066937	30.995609572547377	122.63460941493224	11.8	272.71999999999997	280.0
413375880	1441066938	30.995612177192704	122.6345462384976	11.8	272.78	280.0
413375880	1441066939	30.9956146611072	122.63448310119594	11.8	272.84	280.0
413375880	1441066940	30.995617000000003	122.63442	11.8	272.9	280.0
413375880	1441066941	30.995619177102792	122.63435692472966	11.8	272.8333333333333	280.0
413375880	1441066942	30.995621205737564	122.63429383659302	11.8	272.76666666666665	280.0
413375880	1441066943	30.995623106748756	122.63423068964514	11.8	272.7	280.0
413375880	1441066944	30.99562490098076	122.63416743794104	11.8	272.6333333333333	280.0
413375880	1441066945	30.995626609277874	122.63410403553576	11.8	272.56666666666666	280.0
413375880	1441066946	30.995628252484302	122.63404043648418	11.8	272.5	280.0
413375880	1441066947	30.995629851444132	122.63397659484116	11.8	272.43333333333334	280.0
413375880	1441066948	30.99563142700139	122.6339124646615	11.8	272.3666666666667	280.0
413375880	1441066949	30.995632999999994	122.633848	11.8	272.3	280.0
413375880	1441066950	30.995634588108725	122.63378319706239	11.8	272.29	280.0
413375880	1441066951	30.995636196296267	122.63371822065879	11.8	272.28000000000003	280.0
413375880	1441066952	30.99563782635662	122.63365327775041	11.8	272.27000000000004	280.0
413375880	1441066953	30.995639480084183	122.63358857529845	11.8	272.26	280.0
413375880	1441066954	30.995641159273816	122.63352432026414	11.8	272.25	280.0
413375880	1441066955	30.995642865720743	122.63346071960869	11.8	272.24	280.0
413375880	1441066956	30.995644601220615	122.6333979802933	11.8	272.23	280.0
413375880	1441066957	30.995646367569456	122.63333630927924	11.8	272.22	280.0
413375880	1441066958	30.99564816656366	122.63327591352773	11.8	272.21000000000004	280.0
413375880	1441066959	30.99565	122.633217	11.8	272.2	280.0
413375880	1441066960	30.995651869051756	122.63315967073886	11.8	272.24	280.0
413375880	1441066961	30.995653772396984	122.633103608113	11.8	272.28000000000003	280.0
413375880	1441066962	30.995655708089288	122.6330483895727	11.8	272.32	280.0
413375880	1441066963	30.995657674181498	122.63299359256813	11.8	272.36	280.0
413375880	1441066964	30.99565966872572	122.6329387945495	11.8	272.40000000000003	280.0
413375880	1441066965	30.99566168977336	122.63288357296696	11.8	272.44000000000005	280.0
413375880	1441066966	30.995663735375068	122.63282750527061	11.8	272.4800000000001	280.0
413375880	1441066967	30.995665803580806	122.63277016891062	11.8	272.52000000000004	280.0
413375880	1441066968	30.995667892439673	122.63271114133707	11.8	272.56000000000006	280.0
413375880	1441066969	30.995670000000004	122.63265	11.8	272.6	280.0
413375880	1441066970	30.995672123663677	122.63258644850453	11.8	272.5818181818182	279.9090909090909
413375880	1441066971	30.995674258249963	122.63252069507587	11.8	272.5636363636364	279.8181818181818
413375880	1441066972	30.995676397933025	122.63245307409447	11.8	272.54545454545456	279.7272727272727
413375880	1441066973	30.995678536887677	122.6323839199407	11.8	272.52727272727276	279.6363636363636
413375880	1441066974	30.995680669289317	122.63231356699501	11.8	272.50909090909096	279.54545454545456
413375880	1441066975	30.99568278931409	122.63224234963783	11.8	272.4909090909091	279.45454545454544
413375880	1441066976	30.995684891138822	122.63217060224977	11.8	272.4727272727273	279.3636363636364
413375880	1441066977	30.995686968941108	122.63209865921131	11.8	272.45454545454544	279.27272727272725
413375880	1441066978	30.99568901689923	122.6320268549031	11.8	272.43636363636364	279.1818181818182
413375880	1441066979	30.99569102919226	122.63195552370578	11.8	272.41818181818184	279.0909090909091
413375880	1441066980	30.995693000000003	122.631885	11.8	272.4	279.0
413375880	1441066981	30.995694925660214	122.63181554978583	11.8	272.38	279.05
413375880	1441066982	30.995696811140196	122.63174716554066	11.8	272.36	279.09999999999997
413375880	1441066983	30.995698663564383	122.63167977136128	11.8	272.34000000000003	279.15
413375880	1441066984	30.995700490057015	122.63161329134441	11.8	272.32	279.2
413375880	1441066985	30.99570229774217	122.63154764958668	11.8	272.3	279.25
413375880	1441066986	30.995704093743754	122.63148277018479	11.8	272.28000000000003	279.29999999999995
413375880	1441066987	30.995705885185505	122.6314185772354	11.8	272.26	279.34999999999997
413375880	1441066988	30.995707679191	122.6313549948351	11.8	272.24	279.4
413375880	1441066989	30.995709482883655	122.63129194708051	11.8	272.22	279.45
413375880	1441066990	30.99571130338671	122.63122935806817	11.8	272.2	279.5
413375880	1441066991	30.995713147823285	122.63116715189466	11.8	272.18	279.55
413375880	1441066992	30.995715023316336	122.63110525265652	11.8	272.16	279.6
413375880	1441066993	30.99571693698866	122.63104358445021	11.8	272.14000000000004	279.65000000000003
413375880	1441066994	30.99571889596293	122.63098207137226	11.8	272.12	279.7
413375880	1441066995	30.99572090736165	122.63092063751911	11.8	272.1	279.75
413375880	1441066996	30.995722978307207	122.63085920698721	11.8	272.08000000000004	279.8
413375880	1441066997	30.995725115921815	122.63079770387296	11.8	272.06	279.85
413375880	1441066998	30.99572732732754	122.63073605227278	11.8	272.04	279.9
413375880	1441066999	30.995729619646337	122.63067417628301	11.8	272.02000000000004	279.95
413375880	1441067000	30.995731999999993	122.63061200000001	11.8	272.0	280.0
413375880	1441067001	30.99573447062699	122.63054946209326	11.8	272.05555555555554	280.0
413375880	1441067002	30.995737014233146	122.63048655952488	11.8	272.11111111111114	280.0
413375880	1441067003	30.995739608641156	122.6304233038303	11.8	272.1666666666667	280.0
413375880	1441067004	30.99574223167367	122.63035970654491	11.8	272.22222222222223	280.0
413375880	1441067005	30.995744861153444	122.63029577920419	11.8	272.27777777777777	280.0
413375880	1441067006	30.9957474749032	122.6302315333437	11.8	272.33333333333337	280.0
413375880	1441067007	30.995750050745688	122.63016698049906	11.8	272.3888888888889	280.0
413375880	1441067008	30.99575256650369	122.63010213220592	11.8	272.44444444444446	280.0
413375880	1441067009	30.995754999999996	122.630037	11.8	272.5	280.0
413375880	1441067010	30.995757337125706	122.62997162481652	11.8	272.49	280.0
413375880	1441067011	30.99575959604511	122.62990616518827	11.8	272.48	280.0
413375880	1441067012	30.995761802991108	122.62984080904748	11.8	272.46999999999997	280.0
413375880	1441067013	30.995763984196973	122.62977574432618	11.8	272.46	280.0
413375880	1441067014	30.995766165896384	122.62971115895652	11.8	272.45	280.0
413375880	1441067015	30.995768374323355	122.62964724087041	11.8	272.44	280.0
413375880	1441067016	30.995770635712283	122.62958417799986	11.8	272.43	280.0
413375880	1441067017	30.995772976297932	122.62952215827671	11.8	272.42	280.0
413375880	1441067018	30.995775422315358	122.62946136963284	11.8	272.41	280.0
413375880	1441067019	30.995777999999998	122.62940200000001	11.8	272.4	280.0
413375880	1441067020	30.99578072879739	122.62934413661574	11.8	272.51	280.0
413375880	1441067021	30.995783600992407	122.62928746394044	11.8	272.62	280.0
413375880	1441067022	30.995786602079125	122.62923156574031	11.8	272.72999999999996	280.0
413375880	1441067023	30.995789717550853	122.6291760257815	11.8	272.84	280.0
413375880	1441067024	30.995792932900162	122.62912042783016	11.8	272.95	280.0
413375880	1441067025	30.99579623361893	122.62906435565245	11.8	273.06	280.0
413375880	1441067026	30.9957996051983	122.62900739301448	11.8	273.17	280.0
413375880	1441067027	30.99580303312866	122.62894912368236	11.8	273.28	280.0
413375880	1441067028	30.995806502899644	122.62888913142218	11.8	273.39	280.0
413375880	1441067029	30.995809999999995	122.628827	11.8	273.5	280.0
413375880	1441067030	30.99581350757226	122.62876245192956	11.8	273.4272727272727	279.9090909090909
413375880	1441067031	30.995816999377137	122.6286957647154	11.8	273.3545454545455	279.8181818181818
413375880	1441067032	30.99582044683056	122.62862735460983	11.8	273.28181818181815	279.7272727272727
413375880	1441067033	30.99582382134928	122.62855763786536	11.8	273.2090909090909	279.6363636363636
413375880	1441067034	30.995827094350894	122.62848703073455	11.8	273.1363636363636	279.54545454545456
413375880	1441067035	30.995830237253887	122.62841594947017	11.8	273.06363636363636	279.45454545454544
413375880	1441067036	30.995833221477643	122.62834481032513	11.8	272.9909090909091	279.3636363636364
413375880	1441067037	30.995836018442457	122.62827402955239	11.8	272.9181818181818	279.27272727272725
413375880	1441067038	30.995838599569595	122.62820402340512	11.8	272.8454545454545	279.1818181818182
413375880	1441067039	30.99584093628111	122.62813520813656	11.8	272.77272727272725	279.0909090909091
413375880	1441067040	30.995843	122.628068	11.8	272.7	279.0
413375880	1441067041	30.995844774814415	122.62800268936232	11.8	272.72999999999996	279.09999999999997
413375880	1441067042	30.995846295470095	122.62793906304391	11.8	272.76	279.2
413375880	1441067043	30.995847609376558	122.62787678197843	11.8	272.78999999999996	279.29999999999995
413375880	1441067044	30.995848763942615	122.62781550709941	11.8	272.82	279.4
413375880	1441067045	30.995849806576388	122.62775489934019	11.8	272.84999999999997	279.5
413375880	1441067046	30.995850784685327	122.62769461963403	11.8	272.88	279.6
413375880	1441067047	30.995851745676287	122.627634328914	11.8	272.91	279.7
413375880	1441067048	30.995852736955452	122.6275736881131	11.8	272.94	279.8
413375880	1441067049	30.995853805928405	122.62751235816421	11.8	272.97	279.9
413375880	1441067050	30.995855000000002	122.62745	11.8	273.0	280.0
413375880	1441067051	30.995856357324243	122.6273863922814	11.8	273.01	280.0
413375880	1441067052	30.99585787905383	122.62732178458246	11.8	273.02000000000004	280.0
413375880	1441067053	30.995859557091773	122.62725654420568	11.8	273.03000000000003	280.0
413375880	1441067054	30.995861383341836	122.62719103845349	11.8	273.04	280.0
413375880	1441067055	30.99586334970853	122.62712563462836	11.8	273.05	280.0
413375880	1441067056	30.99586544809708	122.62706070003287	11.8	273.06	280.0
413375880	1441067057	30.995867670413464	122.62699660196962	11.8	273.07	280.0
413375880	1441067058	30.995870008564385	122.62693370774124	11.8	273.08	280.0
413375880	1441067059	30.995872454457206	122.62687238465045	11.8	273.09000000000003	280.0
413375880	1441067060	30.995874999999998	122.626813	11.8	273.1	280.0
413375880	1441067061	30.99587763794564	122.62675575751841	11.8	273.13	279.9
413375880	1441067062	30.995880364424107	122.62670020663688	11.8	273.16	279.8
413375880	1441067063	30.99588317640863	122.62664573321227	11.8	273.19	279.7
413375880	1441067064	30.995886070871393	122.62659172310146	11.8	273.22	279.6
413375880	1441067065	30.99588904478353	122.62653756216116	11.8	273.25	279.5
413375880	1441067066	30.99589209511514	122.62648263624807	11.8	273.28	279.4
413375880	1441067067	30.995895218835255	122.6264263312189	11.8	273.31	279.29999999999995
413375880	1441067068	30.99589841291181	122.62636803293013	11.8	273.34	279.2
413375880	1441067069	30.99590167431158	122.62630712723838	11.8	273.37	279.09999999999997
413375880	1441067070	30.995905000000004	122.62624300000002	11.8	273.4	279.0
413375880	1441067071	30.99590838375379	122.6261752846001	11.811111111111112	273.33333333333337	279.0
413375880	1441067072	30.995911806599945	122.6261046045384	11.822222222222223	273.26666666666665	279.0
413375880	1441067073	30.995915246379553	122.62603183084352	11.833333333333334	273.2	279.0
413375880	1441067074	30.995918680935514	122.62595783454421	11.844444444444445	273.1333333333334	279.0
413375880	1441067075	30.995922088112692	122.62588348666944	11.855555555555556	273.06666666666666	279.0
413375880	1441067076	30.99592544575796	122.62580965824826	11.866666666666667	273.0	279.0
413375880	1441067077	30.995928731720113	122.62573722030997	11.877777777777778	272.9333333333334	279.0
413375880	1441067078	30.995931923849934	122.62566704388405	11.88888888888889	272.8666666666667	279.0
413375880	1441067079	30.995935	122.6256	11.9	272.8	279.0
413375880	1441067080	30.99593794351435	122.62553669121014	11.89	272.71000000000004	279.09999999999997
413375880	1441067081	30.995940759696854	122.62547664615684	11.88	272.62000000000006	279.2
413375880	1441067082	30.995943459339856	122.62541912500487	11.870000000000001	272.53	279.29999999999995
413375880	1441067083	30.995946053234228	122.62536338791891	11.860000000000001	272.44	279.4
413375880	1441067084	30.995948552169434	122.62530869506357	11.850000000000001	272.35	279.5
413375880	1441067085	30.995950966933677	122.62525430660332	11.84	272.26	279.6
413375880	1441067086	30.995953308313837	122.62519948270256	11.83	272.17	279.7
413375880	1441067087	30.995955587095615	122.62514348352562	11.82	272.08	279.8
413375880	1441067088	30.995957814063345	122.6250855692367	11.81	271.98999999999995	279.9
413375880	1441067089	30.995959999999997	122.62502500000001	11.8	271.9	280.0
413375880	1441067090	30.995962154619363	122.62496124640877	11.80909090909091	271.9727272727273	280.0
413375880	1441067091	30.9959642833639	122.62489462077289	11.818181818181818	272.0454545454545	280.0
413375880	1441067092	30.99596639060907	122.6248256458315	11.827272727272728	272.11818181818177	280.0
413375880	1441067093	30.995968480731353	122.62475484432369	11.836363636363638	272.1909090909091	280.0
413375880	1441067094	30.99597055810822	122.6246827389886	11.845454545454546	272.26363636363635	280.0
413375880	1441067095	30.995972627118313	122.62460985256538	11.854545454545455	272.3363636363636	280.0
413375880	1441067096	30.995974692141385	122.62453670779327	11.863636363636363	272.4090909090909	280.0
413375880	1441067097	30.995976757558374	122.62446382741145	11.872727272727273	272.4818181818182	280.0
413375880	1441067098	30.99597882775143	122.62439173415913	11.881818181818183	272.55454545454546	280.0
413375880	1441067099	30.995980907103846	122.62432095077557	11.89090909090909	272.6272727272727	280.0
413375880	1441067100	30.995982999999992	122.624252	11.9	272.7	280.0
413375880	1441067101	30.995985113253255	122.624185240321	11.887500000000001	272.72499999999997	279.87499999999994
413375880	1441067102	30.995987263388944	122.624120373224	11.875	272.75	279.75
413375880	1441067103	30.995989469359415	122.62405693594373	11.8625	272.775	279.625
413375880	1441067104	30.995991750116037	122.62399446571467	11.850000000000001	272.79999999999995	279.5
413375880	1441067105	30.995994124609297	122.62393249977143	11.8375	272.82499999999993	279.375
413375880	1441067106	30.995996611788733	122.62387057534833	11.825000000000001	272.84999999999997	279.25
413375880	1441067107	30.995999230603058	122.62380822967978	11.8125	272.875	279.125
413375880	1441067108	30.996001999999997	122.623745	11.8	272.9	279.0
413375880	1441067109	30.996004928003284	122.62368055731379	11.808333333333334	272.8583333333333	279.0
413375880	1441067110	30.996007978943616	122.62361510770855	11.816666666666666	272.8166666666666	279.0
413375880	1441067111	30.996011106229048	122.62354899104254	11.825000000000001	272.775	279.0
413375880	1441067112	30.99601426326836	122.62348254717413	11.833333333333334	272.73333333333335	279.0
413375880	1441067113	30.99601740347097	122.62341611596187	11.841666666666667	272.69166666666666	279.0
413375880	1441067114	30.996020480247065	122.62335003726447	11.850000000000001	272.65	279.0
413375880	1441067115	30.996023447007463	122.62328465094083	11.858333333333334	272.6083333333333	279.0
413375880	1441067116	30.99602625716372	122.62322029684996	11.866666666666667	272.56666666666666	279.0
413375880	1441067117	30.996028864127986	122.62315731485107	11.875	272.525	279.0
413375880	1441067118	30.996031221313107	122.62309604480346	11.883333333333333	272.48333333333335	279.0
413375880	1441067119	30.99603328213247	122.62303682656659	11.891666666666667	272.44166666666666	279.0
413375880	1441067120	30.996034999999996	122.62298000000001	11.9	272.4	279.0
413375880	1441067121	30.99603635526316	122.62292569691814	11.9	272.35	279.09999999999997
413375880	1441067122	30.996037436001277	122.62287321695449	11.9	272.3	279.2
413375880	1441067123	30.996038357225284	122.622821651697	11.9	272.25	279.29999999999995
413375880	1441067124	30.996039233944682	122.62277009273345	11.9	272.2	279.4
413375880	1441067125	30.996040181167412	122.62271763165126	11.9	272.15000000000003	279.5
413375880	1441067126	30.996041313900022	122.62266336003759	11.9	272.09999999999997	279.6
413375880	1441067127	30.996042747147424	122.62260636947931	11.9	272.04999999999995	279.7
413375880	1441067128	30.99604459591279	122.62254575156301	11.9	272.0	279.8
413375880	1441067129	30.996046975197334	122.62248059787468	11.9	271.95	279.9
413375880	1441067130	30.99604999999999	122.62240999999999	11.9	271.9	280.0
413375880	1441067131	30.996053737979132	122.6223334846478	11.9	271.9625	280.0
413375880	1441067132	30.99605806744044	122.62225231902241	11.9	272.025	280.0
413375880	1441067133	30.996062819354748	122.62216820545257	11.9	272.08750000000003	280.0
413375880	1441067134	30.996067824697047	122.62208284626773	11.9	272.15000000000003	280.0
413375880	1441067135	30.996072914446742	122.62199794379835	11.9	272.2125	280.0
413375880	1441067136	30.9960779195877	122.62191520037568	11.9	272.275	280.0
413375880	1441067137	30.996082671108102	122.62183631833192	11.9	272.3375	280.0
413375880	1441067138	30.996086999999992	122.621763	11.9	272.4	280.0
413375880	1441067139	30.99609077828953	122.62169647996713	11.9	272.4727272727273	280.0
413375880	1441067140	30.996094042126725	122.62163612183451	11.9	272.5454545454545	280.0
413375880	1441067141	30.996096868689857	122.62158082145653	11.9	272.6181818181818	280.0
413375880	1441067142	30.996099335154565	122.62152947468702	11.9	272.6909090909091	280.0
413375880	1441067143	30.99610151869433	122.62148097737952	11.9	272.7636363636364	280.0
413375880	1441067144	30.99610349648072	122.62143422538723	11.9	272.8363636363636	280.0
413375880	1441067145	30.996105345683578	122.62138811456312	11.9	272.90909090909093	280.0
413375880	1441067146	30.996107143471164	122.62134154075993	11.9	272.9818181818182	280.0
413375880	1441067147	30.996108967010105	122.62129339983021	11.9	273.05454545454546	280.0
413375880	1441067148	30.996110893465353	122.62124258762621	11.9	273.1272727272727	280.0
413375880	1441067149	30.99611299999999	122.62118799999999	11.9	273.2	280.0
413375880	1441067150	30.996115344897913	122.62112882989436	11.9	273.1	280.0909090909091
413375880	1441067151	30.996117910933368	122.62106545861593	11.9	273.0	280.18181818181813
413375880	1441067152	30.996120662004202	122.62099856456238	11.9	272.90000000000003	280.27272727272725
413375880	1441067153	30.996123562009316	122.6209288261315	11.9	272.8	280.3636363636364
413375880	1441067154	30.996126574848848	122.6208569217213	11.9	272.70000000000005	280.4545454545455
413375880	1441067155	30.99612966442434	122.62078352972983	11.9	272.59999999999997	280.54545454545456
413375880	1441067156	30.99613279463878	122.6207093285554	11.9	272.5	280.6363636363636
413375880	1441067157	30.99613592939671	122.62063499659648	11.9	272.4	280.72727272727275
413375880	1441067158	30.99613903260421	122.62056121225169	11.9	272.3	280.81818181818187
413375880	1441067159	30.99614206816893	122.62048865391985	11.9	272.2	280.90909090909093
413375880	1441067160	30.996145	122.620418	11.9	272.1	281.0
413375880	1441067161	30.996147810778588	122.6203497419082	11.9	272.21250000000003	281.12500000000006
413375880	1441067162	30.996150558268997	122.62028362312815	11.9	272.32500000000005	281.25
413375880	1441067163	30.996153319005217	122.62021920016025	11.9	272.43750000000006	281.37500000000006
413375880	1441067164	30.996156169520344	122.62015602950467	11.9	272.55	281.5
413375880	1441067165	30.99615918634654	122.6200936676613	11.9	272.6625	281.625
413375880	1441067166	30.996162446015067	122.62003167112981	11.9	272.775	281.75000000000006
413375880	1441067167	30.996166025056368	122.61996959640966	11.9	272.8875	281.875
413375880	1441067168	30.996170000000003	122.619907	11.9	273.0	282.0
413375880	1441067169	30.996174420501767	122.61984355083199	11.891666666666667	273.1583333333333	281.8333333333333
413375880	1441067170	30.996179228725563	122.61977936756576	11.883333333333333	273.3166666666667	281.6666666666667
413375880	1441067171	30.996184339962753	122.61971468129387	11.875	273.475	281.5
413375880	1441067172	30.996189669505114	122.61964972310912	11.866666666666667	273.6333333333333	281.33333333333337
413375880	1441067173	30.996195132644942	122.61958472410471	11.858333333333334	273.7916666666667	281.1666666666667
413375880	1441067174	30.996200644674953	122.61951991537393	11.850000000000001	273.95	281.0
413375880	1441067175	30.996206120888356	122.61945552801049	11.841666666666667	274.10833333333335	280.8333333333333
413375880	1441067176	30.99621147657883	122.61939179310829	11.833333333333334	274.2666666666667	280.66666666666663
413375880	1441067177	30.996216627040457	122.61932894176158	11.825000000000001	274.425	280.5
413375880	1441067178	30.99622148756783	122.61926720506477	11.816666666666666	274.5833333333333	280.3333333333333
413375880	1441067179	30.996225973455886	122.61920681411262	11.808333333333334	274.7416666666667	280.1666666666667
413375880	1441067180	30.996230000000004	122.619148	11.8	274.9	280.0
413375880	1441067181	30.996233511129606	122.61909087139618	11.8	274.71000000000004	280.09999999999997
413375880	1441067182	30.996236565308948	122.61903504726682	11.8	274.52000000000004	280.2
413375880	1441067183	30.996239249635057	122.61898002415143	11.8	274.33	280.3
413375880	1441067184	30.996241651204198	122.61892529858923	11.8	274.14	280.40000000000003
413375880	1441067185	30.996243857111686	122.61887036711923	11.8	273.95	280.5
413375880	1441067186	30.99624595445203	122.61881472628016	11.8	273.76000000000005	280.6
413375880	1441067187	30.996248030318828	122.61875787261057	11.8	273.57000000000005	280.7
413375880	1441067188	30.99625017180477	122.61869930264871	11.8	273.38	280.8
413375880	1441067189	30.99625246600161	122.61863851293259	11.8	273.19	280.90000000000003
413375880	1441067190	30.99625499999998	122.61857500000002	11.8	273.0	281.0
413375880	1441067191	30.996257845845516	122.61850844863598	11.78888888888889	273.06666666666666	281.11111111111114
413375880	1441067192	30.996261015407654	122.61843929661552	11.777777777777779	273.1333333333334	281.22222222222223
413375880	1441067193	30.99626450551288	122.61836816996124	11.766666666666667	273.2	281.33333333333337
413375880	1441067194	30.99626831298896	122.61829569469585	11.755555555555556	273.2666666666667	281.44444444444446
413375880	1441067195	30.996272434665002	122.61822249684201	11.744444444444444	273.33333333333337	281.5555555555556
413375880	1441067196	30.9962768673715	122.61814920242253	11.733333333333333	273.40000000000003	281.6666666666667
413375880	1441067197	30.996281607940382	122.61807643746032	11.722222222222221	273.4666666666667	281.77777777777777
413375880	1441067198	30.996286653204983	122.61800482797844	11.71111111111111	273.53333333333336	281.8888888888889
413375880	1441067199	30.996291999999993	122.617935	11.7	273.6	282.0
413375880	1441067200	30.996297633957173	122.61786741766947	11.7	273.8555555555556	281.8888888888889
413375880	1441067201	30.99630349589192	122.61780189761556	11.7	274.11111111111114	281.77777777777777
413375880	1441067202	30.99630951541477	122.61773809458836	11.7	274.3666666666667	281.6666666666667
413375880	1441067203	30.996315622135473	122.61767566333793	11.7	274.62222222222226	281.5555555555556
413375880	1441067204	30.996321745663074	122.61761425861455	11.7	274.8777777777778	281.44444444444446
413375880	1441067205	30.99632781560597	122.61755353516858	11.7	275.1333333333333	281.33333333333337
413375880	1441067206	30.996333761571826	122.61749314775045	11.7	275.3888888888889	281.22222222222223
413375880	1441067207	30.996339513167708	122.61743275111071	11.7	275.64444444444445	281.11111111111114
413375880	1441067208	30.996344999999998	122.617372	11.7	275.9	281.0
413375880	1441067209	30.99635016465658	122.617310622857	11.708333333333332	275.72499999999997	281.0
413375880	1441067210	30.996355001653324	122.6172486428723	11.716666666666667	275.55	281.0
413375880	1441067211	30.996359518488298	122.61718615692436	11.725	275.375	281.0
413375880	1441067212	30.996363722659783	122.61712326189169	11.733333333333333	275.2	281.0
413375880	1441067213	30.996367621666234	122.61706005465278	11.741666666666667	275.02500000000003	281.0
413375880	1441067214	30.996371223006285	122.61699663208614	11.75	274.85	281.0
413375880	1441067215	30.996374534178795	122.61693309107031	11.758333333333333	274.675	281.0
413375880	1441067216	30.996377562682735	122.61686952848376	11.766666666666667	274.5	281.0
413375880	1441067217	30.996380316017323	122.61680604120497	11.775	274.325	281.0
413375880	1441067218	30.996382801681968	122.61674272611243	11.783333333333333	274.15	281.0
413375880	1441067219	30.996385027176288	122.61667968008466	11.791666666666668	273.975	281.0
413375880	1441067220	30.996387000000002	122.61661700000002	11.8	273.8	281.0
413375880	1441067221	30.9963887440859	122.61655473906775	11.787500000000001	273.725	281.25
413375880	1441067222	30.996390349097936	122.61649277582003	11.775	273.65000000000003	281.5
413375880	1441067223	30.996391921132606	122.61643094511955	11.7625	273.575	281.75000000000006
413375880	1441067224	30.996393566286088	122.61636908182872	11.75	273.5	282.0
413375880	1441067225	30.996395390654204	122.61630702080964	11.7375	273.425	282.25
413375880	1441067226	30.996397500332474	122.6162445969242	11.725	273.34999999999997	282.50000000000006
413375880	1441067227	30.99640000141611	122.61618164503389	11.712499999999999	273.27500000000003	282.75
413375880	1441067228	30.996403	122.616118	11.7	273.2	283.0
413375880	1441067229	30.99640657242938	122.61605356434322	11.708333333333332	273.4083333333333	282.9166666666667
413375880	1441067230	30.996410676052378	122.61598851122329	11.716666666666667	273.6166666666667	282.8333333333333
413375880	1441067231	30.99641523846816	122.6159230814599	11.725	273.825	282.75
413375880	1441067232	30.996420187276488	122.61585751587295	11.733333333333333	274.03333333333336	282.6666666666667
413375880	1441067233	30.996425450077574	122.61579205528263	11.741666666666667	274.2416666666667	282.5833333333333
413375880	1441067234	30.996430954472086	122.6157269405093	11.75	274.45	282.50000000000006
413375880	1441067235	30.99643662806122	122.61566241237362	11.758333333333333	274.65833333333336	282.4166666666667
413375880	1441067236	30.996442398446618	122.61559871169646	11.766666666666667	274.8666666666667	282.33333333333337
413375880	1441067237	30.99644819323042	122.61553607929903	11.775	275.075	282.25
413375880	1441067238	30.9964539400152	122.61547475600268	11.783333333333333	275.2833333333333	282.16666666666663
413375880	1441067239	30.996459566403928	122.61541498262905	11.791666666666668	275.4916666666667	282.08333333333337
413375880	1441067240	30.996465000000004	122.61535699999999	11.8	275.7	282.0
413375880	1441067241	30.996470183602337	122.6153009132921	11.790000000000001	275.65	281.90000000000003
413375880	1441067242	30.996475120790276	122.61524628510013	11.780000000000001	275.6	281.8
413375880	1441067243	30.9964798303374	122.61519254237318	11.77	275.55	281.70000000000005
413375880	1441067244	30.996484331016312	122.61513911206018	11.76	275.5	281.6
413375880	1441067245	30.996488641598646	122.61508542110995	11.75	275.45	281.5
413375880	1441067246	30.996492780855075	122.6150308964712	11.74	275.4	281.4
413375880	1441067247	30.996496767555314	122.61497496509243	11.73	275.34999999999997	281.3
413375880	1441067248	30.996500620468034	122.61491705392211	11.719999999999999	275.29999999999995	281.2
413375880	1441067249	30.996504358360816	122.61485658990857	11.709999999999999	275.25	281.1
413375880	1441067250	30.996508000000002	122.614793	11.7	275.2	281.0
413375880	1441067251	30.99651156203835	122.61472594643674	11.71111111111111	275.0	281.22222222222223
413375880	1441067252	30.996515052679005	122.6146560326277	11.722222222222221	274.8	281.44444444444446
413375880	1441067253	30.996518478014117	122.6145840972742	11.733333333333333	274.59999999999997	281.6666666666667
413375880	1441067254	30.99652184413766	122.61451097907758	11.744444444444444	274.4	281.8888888888889
413375880	1441067255	30.99652515714541	122.61443751673924	11.755555555555556	274.2	282.11111111111114
413375880	1441067256	30.99652842313504	122.6143645489607	11.766666666666667	274.0	282.33333333333337
413375880	1441067257	30.996531648206137	122.61429291444352	11.777777777777779	273.79999999999995	282.55555555555554
413375880	1441067258	30.99653483846008	122.61422345188937	11.78888888888889	273.59999999999997	282.77777777777777
413375880	1441067259	30.996537999999994	122.614157	11.8	273.4	283.0
413375880	1441067260	30.996541147551756	122.61409414289518	11.8	273.49	283.1
413375880	1441067261	30.99654433032648	122.6140344463667	11.8	273.58	283.2
413375880	1441067262	30.996547606155165	122.61397722162424	11.8	273.67	283.3
413375880	1441067263	30.996551032867426	122.61392177987719	11.8	273.76000000000005	283.4
413375880	1441067264	30.996554668291616	122.61386743233479	11.8	273.85	283.5
413375880	1441067265	30.996558570254845	122.61381349020607	11.8	273.94	283.6
413375880	1441067266	30.996562796583113	122.6137592646998	11.8	274.03000000000003	283.7
413375880	1441067267	30.99656740510119	122.61370406702456	11.8	274.12000000000006	283.8
413375880	1441067268	30.996572453632705	122.61364720838864	11.8	274.21000000000004	283.9
413375880	1441067269	30.996578	122.613588	11.8	274.3	284.0
413375880	1441067270	30.99658407542436	122.61352594117331	11.8	274.4818181818182	283.8181818181818
413375880	1441067271	30.996590604727437	122.61346128365108	11.8	274.66363636363644	283.6363636363636
413375880	1441067272	30.996597486131815	122.61339446728321	11.8	274.8454545454546	283.45454545454544
413375880	1441067273	30.99660461786078	122.61332593191982	11.8	275.02727272727276	283.27272727272725
413375880	1441067274	30.996611898138493	122.61325611741148	11.8	275.2090909090909	283.0909090909091
413375880	1441067275	30.996619225190067	122.6131854636091	11.8	275.39090909090913	282.9090909090909
413375880	1441067276	30.996626497241493	122.61311441036412	11.8	275.5727272727273	282.72727272727275
413375880	1441067277	30.996633612519762	122.6130433975283	11.8	275.75454545454545	282.54545454545456
413375880	1441067278	30.99664046925284	122.61297286495386	11.8	275.93636363636364	282.3636363636364
413375880	1441067279	30.996646965669626	122.61290325249341	11.8	276.1181818181818	282.1818181818182
413375880	1441067280	30.996652999999984	122.61283499999999	11.8	276.3	282.0
413375880	1441067281	30.996658500890344	122.61276842482457	11.8	276.1125	282.12500000000006
413375880	1441067282	30.996663518650124	122.61270335430841	11.8	275.925	282.25
413375880	1441067283	30.99666813400389	122.6126394932902	11.8	275.7375	282.375
413375880	1441067284	30.996672427675602	122.61257654660824	11.8	275.55	282.50000000000006
413375880	1441067285	30.99667648038859	122.61251421910058	11.8	275.3625	282.625
413375880	1441067286	30.99668037286565	122.61245221560503	11.8	275.175	282.75
413375880	1441067287	30.996684185828894	122.61239024095907	11.8	274.9875	282.875
413375880	1441067288	30.996688000000002	122.612328	11.8	274.8	283.0
413375880	1441067289	30.996691884383125	122.61226526128206	11.791666666666668	274.8	283.1666666666667
413375880	1441067290	30.99669586111465	122.61220204822806	11.783333333333333	274.8	283.3333333333333
413375880	1441067291	30.996699940614278	122.61213844797805	11.775	274.8	283.5
413375880	1441067292	30.99670413330177	122.612074547672	11.766666666666667	274.8	283.6666666666667
413375880	1441067293	30.99670844959714	122.61201043444987	11.758333333333333	274.8	283.83333333333337
413375880	1441067294	30.99671289992054	122.61194619545164	11.75	274.8	284.0
413375880	1441067295	30.99671749469228	122.61188191781726	11.741666666666667	274.8	284.16666666666663
413375880	1441067296	30.99672224433289	122.61181768868664	11.733333333333333	274.8	284.3333333333333
413375880	1441067297	30.996727159263052	122.61175359519969	11.725	274.8	284.5
413375880	1441067298	30.996732249903577	122.61168972449636	11.716666666666667	274.8	284.66666666666663
413375880	1441067299	30.996737526675485	122.61162616371648	11.708333333333332	274.8	284.8333333333333
413375880	1441067300	30.996743000000002	122.611563	11.7	274.8	285.0
413375880	1441067301	30.996748672462193	122.61150028511467	11.7	275.06	284.7
413375880	1441067302	30.99675451530213	122.61143792933977	11.7	275.32000000000005	284.4
413375880	1441067303	30.99676049192339	122.61137580758255	11.7	275.58	284.09999999999997
413375880	1441067304	30.996766565729317	122.61131379475034	11.7	275.84	283.8
413375880	1441067305	30.996772700123024	122.61125176575051	11.7	276.1	283.5
413375880	1441067306	30.996778858507376	122.61118959549052	11.7	276.36	283.2
413375880	1441067307	30.99678500428499	122.61112715887785	11.7	276.62	282.90000000000003
413375880	1441067308	30.996791100858246	122.6110643308201	11.7	276.88	282.6
413375880	1441067309	30.996797111629295	122.61100098622491	11.7	277.14	282.3
413375880	1441067310	30.996803000000003	122.61093699999999	11.7	277.4	282.0
413375880	1441067311	30.9968087301282	122.61087232440505	11.7	277.2444444444444	282.0
413375880	1441067312	30.99681426919658	122.61080722110745	11.7	277.0888888888889	282.0
413375880	1441067313	30.996819585144582	122.6107420291266	11.7	276.93333333333334	282.0
413375880	1441067314	30.996824645912348	122.61067708748212	11.7	276.77777777777777	282.0
413375880	1441067315	30.996829419440736	122.6106127351937	11.7	276.6222222222222	282.0
413375880	1441067316	30.99683387367123	122.6105493112812	11.7	276.46666666666664	282.0
413375880	1441067317	30.996837976546	122.6104871547647	11.7	276.3111111111111	282.0
413375880	1441067318	30.996841696007785	122.61042660466421	11.7	276.15555555555557	282.0
413375880	1441067319	30.996844999999993	122.61036799999998	11.7	276.0	282.0
413375880	1441067320	30.996847886330134	122.6103115092556	11.709999999999999	275.81	282.2
413375880	1441067321	30.996850472260245	122.61025661876793	11.719999999999999	275.62	282.4
413375880	1441067322	30.996852904914867	122.61020264433681	11.73	275.43	282.6
413375880	1441067323	30.996855331417418	122.61014890176158	11.74	275.24	282.8
413375880	1441067324	30.99685789889014	122.61009470684132	11.75	275.05000000000007	283.0
413375880	1441067325	30.996860754454076	122.61003937537464	11.76	274.86	283.2
413375880	1441067326	30.996864045229138	122.60998222315972	11.77	274.67	283.4
413375880	1441067327	30.99686791833393	122.60992256599427	11.780000000000001	274.48	283.6
413375880	1441067328	30.99687252088566	122.60985971967551	11.790000000000001	274.29	283.8
413375880	1441067329	30.996878000000002	122.609793	11.8	274.1	284.0
413375880	1441067330	30.9968844524232	122.60972199551969	11.790000000000001	274.39000000000004	284.0
413375880	1441067331	30.99689177343007	122.60964738581083	11.780000000000001	274.68000000000006	284.0
413375880	1441067332	30.996899807929292	122.60957012320615	11.77	274.97	284.0
413375880	1441067333	30.996908400831597	122.60949116003913	11.76	275.26000000000005	284.0
413375880	1441067334	30.996917397050016	122.60941144864393	11.75	275.55	284.0
413375880	1441067335	30.996926641499822	122.60933194135555	11.74	275.84000000000003	284.0
413375880	1441067336	30.996935979098687	122.60925359050985	11.73	276.13000000000005	284.0
413375880	1441067337	30.996945254766576	122.60917734844354	11.719999999999999	276.42	284.0
413375880	1441067338	30.99695431342564	122.60910416749414	11.709999999999999	276.71000000000004	284.0
413375880	1441067339	30.996963	122.609035	11.7	277.0	284.0
413375880	1441067340	30.996971192546066	122.60897050305472	11.7	276.9888888888889	283.88888888888886
413375880	1441067341	30.99697890164284	122.60891015277033	11.7	276.9777777777778	283.77777777777777
413375880	1441067342	30.996986170998213	122.60885313001312	11.7	276.9666666666667	283.6666666666667
413375880	1441067343	30.996993044318288	122.60879861564887	11.7	276.9555555555556	283.55555555555554
413375880	1441067344	30.99699956530765	122.60874579054298	11.7	276.94444444444446	283.44444444444446
413375880	1441067345	30.997005777669397	122.60869383556054	11.7	276.93333333333334	283.3333333333333
413375880	1441067346	30.99701172510531	122.6086419315663	11.7	276.9222222222222	283.22222222222223
413375880	1441067347	30.997017451315795	122.60858925942475	11.7	276.9111111111111	283.11111111111114
413375880	1441067348	30.99702299999999	122.60853500000002	11.7	276.9	283.0
413375880	1441067349	30.997028409853716	122.60847851360444	11.708333333333332	276.72499999999997	283.08333333333337
413375880	1441067350	30.997033699564767	122.6084198783435	11.716666666666667	276.55	283.1666666666667
413375880	1441067351	30.99703888281928	122.60835935177106	11.725	276.375	283.25
413375880	1441067352	30.997043973303832	122.60829719144101	11.733333333333333	276.2	283.3333333333333
413375880	1441067353	30.997048984705398	122.60823365490727	11.741666666666667	276.02500000000003	283.4166666666667
413375880	1441067354	30.9970539307114	122.60816899972377	11.75	275.84999999999997	283.5
413375880	1441067355	30.997058825009766	122.60810348344445	11.758333333333333	275.67499999999995	283.5833333333333
413375880	1441067356	30.997063681288925	122.60803736362332	11.766666666666667	275.5	283.6666666666667
413375880	1441067357	30.997068513237796	122.60797089781433	11.775	275.325	283.75
413375880	1441067358	30.997073334545846	122.60790434357142	11.783333333333333	275.15	283.83333333333337
413375880	1441067359	30.997078158903065	122.60783795844866	11.791666666666668	274.975	283.91666666666663
413375880	1441067360	30.997082999999993	122.607772	11.8	274.8	284.0
413375880	1441067361	30.997087868183925	122.607706680235	11.790000000000001	274.87	284.2
413375880	1441067362	30.9970927604276	122.60764202898523	11.780000000000001	274.94	284.40000000000003
413375880	1441067363	30.997097670360017	122.60757803053792	11.77	275.01	284.6
413375880	1441067364	30.99710259161015	122.60751466918026	11.76	275.08	284.8
413375880	1441067365	30.997107517806928	122.60745192919936	11.75	275.15000000000003	285.0
413375880	1441067366	30.997112442579215	122.60738979488251	11.74	275.22	285.20000000000005
413375880	1441067367	30.997117359555887	122.6073282505169	11.73	275.29	285.40000000000003
413375880	1441067368	30.99712226236573	122.60726728038978	11.719999999999999	275.36	285.6
413375880	1441067369	30.997127144637513	122.60720686878838	11.709999999999999	275.43	285.8
413375880	1441067370	30.997131999999993	122.607147	11.7	275.5	286.0
413375880	1441067371	30.997136842060016	122.60708760342187	11.7	275.7111111111111	285.8888888888889
413375880	1441067372	30.997141764336885	122.60702838889124	11.7	275.9222222222222	285.7777777777778
413375880	1441067373	30.99714688032742	122.60696901135499	11.7	276.1333333333333	285.6666666666667
413375880	1441067374	30.997152303527887	122.60690912575969	11.7	276.34444444444443	285.5555555555556
413375880	1441067375	30.997158147433826	122.60684838705153	11.7	276.5555555555556	285.4444444444444
413375880	1441067376	30.997164525540168	122.60678645017632	11.7	276.7666666666667	285.3333333333333
413375880	1441067377	30.997171551341122	122.60672297007943	11.7	276.9777777777778	285.22222222222223
413375880	1441067378	30.997179338330152	122.60665760170585	11.7	277.18888888888887	285.1111111111111
413375880	1441067379	30.997187999999994	122.60659000000001	11.7	277.4	285.0
413375880	1441067380	30.9971975901498	122.60651997266821	11.7	277.37	284.8
413375880	1441067381	30.99720792380767	122.60644793846627	11.7	277.34	284.6
413375880	1441067382	30.997218756310023	122.60637446891309	11.7	277.31	284.4
413375880	1441067383	30.99722984299453	122.60630013552856	11.7	277.28000000000003	284.2
413375880	1441067384	30.997240939200115	122.60622550983352	11.7	277.25	284.0
413375880	1441067385	30.997251800267087	122.60615116334984	11.7	277.22	283.8
413375880	1441067386	30.997262181537035	122.60607766760037	11.7	277.19	283.6
413375880	1441067387	30.9972718383529	122.60600559410895	11.7	277.16	283.4
413375880	1441067388	30.99728052605876	122.60593551440033	11.7	277.13	283.2
413375880	1441067389	30.997288000000008	122.605868	11.7	277.1	283.0
413375880	1441067390	30.997294090554085	122.6058034563124	11.718181818181817	276.9363636363637	283.0909090909091
413375880	1441067391	30.99729892822326	122.6057416242548	11.736363636363636	276.77272727272725	283.1818181818182
413375880	1441067392	30.997302718539938	122.60568207862187	11.754545454545454	276.6090909090909	283.27272727272725
413375880	1441067393	30.997305667035707	122.6056243942076	11.772727272727272	276.4454545454546	283.3636363636364
413375880	1441067394	30.997307979241228	122.6055681458053	11.790909090909091	276.2818181818182	283.45454545454544
413375880	1441067395	30.997309860686393	122.60551290820771	11.809090909090909	276.1181818181818	283.54545454545456
413375880	1441067396	30.997311516900297	122.60545825620704	11.827272727272728	275.95454545454544	283.6363636363636
413375880	1441067397	30.997313153411337	122.60540376459501	11.845454545454546	275.7909090909091	283.7272727272727
413375880	1441067398	30.997314975747145	122.60534900816276	11.863636363636363	275.6272727272728	283.8181818181818
413375880	1441067399	30.997317189434632	122.60529356170102	11.881818181818183	275.4636363636364	283.9090909090909
413375880	1441067400	30.99732	122.605237	11.9	275.3	284.0
413375880	1441067401	30.99732356289993	122.6051790046217	11.887500000000001	275.31250000000006	284.125
413375880	1441067402	30.997327833315843	122.60511968421748	11.875	275.325	284.25
413375880	1441067403	30.997332716360724	122.60505925421114	11.8625	275.33750000000003	284.375
413375880	1441067404	30.99733811714786	122.60499793002676	11.850000000000001	275.35	284.5
413375880	1441067405	30.997343940791048	122.60493592708872	11.8375	275.3625	284.625
413375880	1441067406	30.997350092404353	122.6048734608216	11.825000000000001	275.375	284.75
413375880	1441067407	30.997356477102347	122.60481074665029	11.8125	275.38749999999993	284.87499999999994
413375880	1441067408	30.997362999999993	122.604748	11.8	275.4	285.0
413375880	1441067409	30.997369578066593	122.60468539641091	11.8	275.54166666666663	284.91666666666663
413375880	1441067410	30.99737617568751	122.60462295188215	11.8	275.6833333333333	284.8333333333333
413375880	1441067411	30.997382769101993	122.60456064252762	11.8	275.825	284.75
413375880	1441067412	30.997389334549283	122.60449844446127	11.8	275.96666666666664	284.66666666666663
413375880	1441067413	30.99739584826855	122.60443633379717	11.8	276.1083333333333	284.5833333333333
413375880	1441067414	30.997402286498914	122.60437428664937	11.8	276.24999999999994	284.5
413375880	1441067415	30.99740862547946	122.604312279132	11.8	276.3916666666667	284.4166666666667
413375880	1441067416	30.99741484144925	122.60425028735924	11.8	276.53333333333336	284.3333333333333
413375880	1441067417	30.997420910647275	122.60418828744533	11.8	276.675	284.25
413375880	1441067418	30.997426809312486	122.60412625550458	11.8	276.81666666666666	284.16666666666663
413375880	1441067419	30.99743251368377	122.60406416765133	11.8	276.95833333333337	284.0833333333333
413375880	1441067420	30.997437999999995	122.60400200000001	11.8	277.1	284.0
413375880	1441067421	30.997443255857434	122.60393970498532	11.790000000000001	277.06	284.0
413375880	1441067422	30.997448314282074	122.60387714032314	11.780000000000001	277.02000000000004	284.0
413375880	1441067423	30.997453219656972	122.6038141400494	11.77	276.98	284.0
413375880	1441067424	30.997458016364963	122.6037505381999	11.76	276.94	284.0
413375880	1441067425	30.997462748788475	122.60368616881033	11.75	276.9	284.0
413375880	1441067426	30.997467461309633	122.60362086591626	11.74	276.85999999999996	284.0
413375880	1441067427	30.997472198310177	122.60355446355304	11.73	276.82	284.0
413375880	1441067428	30.99747700417148	122.6034867957559	11.719999999999999	276.78	284.0
413375880	1441067429	30.997481923274556	122.60341769655993	11.709999999999999	276.74	284.0
413375880	1441067430	30.997486999999992	122.60334700000001	11.7	276.7	284.0
413375880	1441067431	30.997492261903723	122.6032746748636	11.712499999999999	276.6125	284.0
413375880	1441067432	30.997497669244844	122.60320122894886	11.725	276.525	284.0
413375880	1441067433	30.997503165459424	122.60312730480693	11.7375	276.4375	284.0
413375880	1441067434	30.997508693985072	122.60305354498927	11.75	276.34999999999997	284.0
413375880	1441067435	30.997514198260784	122.60298059204754	11.7625	276.2625	284.0
413375880	1441067436	30.997519621727054	122.60290908853382	11.775	276.175	284.0
413375880	1441067437	30.997524907825742	122.60283967700043	11.787500000000001	276.0875	284.0
413375880	1441067438	30.99753000000001	122.602773	11.8	276.0	284.0
413375880	1441067439	30.99753486461493	122.60270949461163	11.8	276.02500000000003	284.0833333333333
413375880	1441067440	30.99753955971867	122.60264877601959	11.8	276.04999999999995	284.16666666666663
413375880	1441067441	30.997544166279024	122.60259025393412	11.8	276.075	284.25
413375880	1441067442	30.99754876526256	122.60253333806514	11.8	276.09999999999997	284.3333333333333
413375880	1441067443	30.997553437634743	122.60247743812234	11.8	276.125	284.4166666666667
413375880	1441067444	30.997558264359963	122.60242196381498	11.8	276.15	284.5
413375880	1441067445	30.99756332640157	122.60236632485213	11.8	276.175	284.5833333333333
413375880	1441067446	30.997568704721946	122.60230993094255	11.8	276.20000000000005	284.66666666666663
413375880	1441067447	30.997574480282342	122.60225219179468	11.8	276.22499999999997	284.75
413375880	1441067448	30.997580734042998	122.60219251711659	11.8	276.25	284.8333333333333
413375880	1441067449	30.997587546962958	122.60213031661596	11.8	276.275	284.91666666666663
413375880	1441067450	30.997594999999993	122.60206500000001	11.8	276.3	285.0
413375880	1441067451	30.997603130684798	122.60199625117994	11.8	276.3857142857143	285.0
413375880	1441067452	30.99761180284516	122.60192485088461	11.8	276.4714285714286	285.0
413375880	1441067453	30.997620836885012	122.60185185404804	11.8	276.5571428571428	285.0
413375880	1441067454	30.997630053210603	122.60177831560506	11.8	276.64285714285717	285.0
413375880	1441067455	30.997639272230572	122.60170529049144	11.8	276.7285714285714	285.0
413375880	1441067456	30.997648314355928	122.60163383364389	11.8	276.81428571428575	285.0
413375880	1441067457	30.997657000000004	122.601565	11.8	276.9	285.0
413375880	1441067458	30.997665188907444	122.60149958553971	11.8	276.9272727272727	284.9090909090909
413375880	1441067459	30.997672898140557	122.60143735040974	11.8	276.95454545454544	284.8181818181818
413375880	1441067460	30.997680184089848	122.60137779579792	11.8	276.98181818181814	284.7272727272727
413375880	1441067461	30.997687103144806	122.6013204228918	11.8	277.0090909090909	284.6363636363636
413375880	1441067462	30.997693711693817	122.60126473287862	11.8	277.0363636363636	284.54545454545456
413375880	1441067463	30.997700066124324	122.60121022694528	11.8	277.06363636363636	284.45454545454544
413375880	1441067464	30.997706222822913	122.60115640627843	11.8	277.09090909090907	284.3636363636364
413375880	1441067465	30.997712238175307	122.60110277206445	11.8	277.1181818181818	284.27272727272725
413375880	1441067466	30.997718168566397	122.60104882548949	11.8	277.1454545454545	284.1818181818182
413375880	1441067467	30.99772407038023	122.60099406773945	11.8	277.1727272727273	284.0909090909091
413375880	1441067468	30.99773	122.600938	11.8	277.2	284.0
413375880	1441067469	30.997736001743462	122.60088023836425	11.791666666666668	277.1333333333334	284.0833333333333
413375880	1441067470	30.997742071669737	122.60082085855612	11.783333333333333	277.06666666666666	284.16666666666663
413375880	1441067471	30.997748193773578	122.60076005120727	11.775	276.99999999999994	284.25
413375880	1441067472	30.99775435205005	122.6006980069494	11.766666666666667	276.93333333333334	284.3333333333333
413375880	1441067473	30.99776053049456	122.60063491641439	11.758333333333333	276.8666666666667	284.4166666666667
413375880	1441067474	30.997766713102873	122.6005709702341	11.75	276.8	284.5
413375880	1441067475	30.997772883871036	122.60050635904058	11.741666666666667	276.7333333333333	284.5833333333333
413375880	1441067476	30.99777902679557	122.60044127346585	11.733333333333333	276.66666666666663	284.66666666666663
413375880	1441067477	30.997785125873307	122.60037590414213	11.725	276.6	284.75
413375880	1441067478	30.99779116510148	122.60031044170165	11.716666666666667	276.5333333333333	284.8333333333333
413375880	1441067479	30.997797128477714	122.60024507677682	11.708333333333332	276.4666666666666	284.91666666666663
413375880	1441067480	30.997802999999994	122.60018000000001	11.7	276.4	285.0
413375880	1441067481	30.997808772523822	122.60011536298427	11.719999999999999	276.40999999999997	285.0
413375880	1441067482	30.997814474333243	122.60005116126466	11.74	276.41999999999996	285.0
413375880	1441067483	30.99782014256931	122.59998735135662	11.76	276.42999999999995	285.0
413375880	1441067484	30.99782581437304	122.5999238897755	11.78	276.43999999999994	285.0
413375880	1441067485	30.99783152688531	122.59986073303655	11.8	276.44999999999993	285.0
413375880	1441067486	30.99783731724693	122.59979783765486	11.82	276.46	285.0
413375880	1441067487	30.99784322259862	122.59973516014551	11.84	276.47	285.0
413375880	1441067488	30.997849280081006	122.59967265702339	11.86	276.48	285.0
413375880	1441067489	30.997855526834638	122.59961028480332	11.88	276.49	285.0
413375880	1441067490	30.997861999999998	122.599548	11.9	276.5	285.0
413375880	1441067491	30.9978687213623	122.5994857607349	11.88	276.57	285.0
413375880	1441067492	30.997875651286108	122.59942353155694	11.86	276.64	285.0
413375880	1441067493	30.99788273478077	122.59936127862191	11.84	276.71	285.0
413375880	1441067494	30.997889916855602	122.59929896808583	11.82	276.78	285.0
413375880	1441067495	30.9978971425198	122.59923656610485	11.8	276.85	285.0
413375880	1441067496	30.997904356782563	122.5991740388352	11.78	276.92	285.0
413375880	1441067497	30.99791150465295	122.5991113524333	11.76	276.99	285.0
413375880	1441067498	30.997918531140023	122.59904847305566	11.74	277.06	285.0
413375880	1441067499	30.997925381252735	122.59898536685895	11.719999999999999	277.13	285.0
413375880	1441067500	30.99793199999999	122.59892199999999	11.7	277.2	285.0
413375880	1441067501	30.997938349026267	122.59885835508621	11.719999999999999	277.17	284.9
413375880	1441067502	30.99794445651864	122.59879448052716	11.74	277.14	284.8
413375880	1441067503	30.99795036729988	122.59873044118282	11.76	277.11	284.7
413375880	1441067504	30.997956126192935	122.59866630191306	11.78	277.08000000000004	284.6
413375880	1441067505	30.997961778020898	122.59860212757762	11.8	277.05	284.5
413375880	1441067506	30.997967367606915	122.5985379830362	11.82	277.02	284.4
413375880	1441067507	30.997972939774332	122.59847393314833	11.84	276.98999999999995	284.29999999999995
413375880	1441067508	30.99797853934658	122.59841004277348	11.86	276.96	284.2
413375880	1441067509	30.997984211147227	122.59834637677093	11.88	276.92999999999995	284.09999999999997
413375880	1441067510	30.997989999999998	122.59828299999998	11.9	276.9	284.0
413375880	1441067511	30.99799593919833	122.59821995352821	11.887500000000001	276.825	284.125
413375880	1441067512	30.99800201591432	122.59815718325702	11.875	276.75	284.25
413375880	1441067513	30.99800820578957	122.5980946112963	11.8625	276.67499999999995	284.375
413375880	1441067514	30.998014484465507	122.59803215975604	11.850000000000001	276.6	284.5
413375880	1441067515	30.99802082758346	122.59796975074619	11.8375	276.52500000000003	284.625
413375880	1441067516	30.998027210784553	122.59790730637685	11.825000000000001	276.45	284.75
413375880	1441067517	30.998033609709776	122.59784474875808	11.8125	276.375	284.87499999999994
413375880	1441067518	30.998039999999996	122.597782	11.8	276.3	285.0
413375880	1441067519	30.99804636122695	122.5977190023488	11.81	276.3	285.0
413375880	1441067520	30.998052688686542	122.59765577859464	11.82	276.3	285.0
413375880	1441067521	30.99805898160582	122.59759237166372	11.83	276.3	285.0
413375880	1441067522	30.99806523921189	122.59752882448224	11.84	276.3	285.0
413375880	1441067523	30.998071460731957	122.5974651799764	11.850000000000001	276.3	285.0
413375880	1441067524	30.99807764539328	122.59740148107241	11.860000000000001	276.3	285.0
413375880	1441067525	30.998083792423262	122.59733777069653	11.870000000000001	276.3	285.0
413375880	1441067526	30.998089901049333	122.597274091775	11.88	276.3	285.0
413375880	1441067527	30.99809597049904	122.59721048723405	11.89	276.3	285.0
413375880	1441067528	30.998102	122.59714699999999	11.9	276.3	285.0
413375880	1441067529	30.998107992277095	122.59708366262394	11.891666666666667	276.3833333333334	285.0
413375880	1441067530	30.998113964043966	122.59702046615645	11.883333333333333	276.4666666666667	285.0
413375880	1441067531	30.998119935511355	122.59695739127287	11.875	276.55	285.0
413375880	1441067532	30.998125926890022	122.59689441864843	11.866666666666667	276.6333333333333	285.0
413375880	1441067533	30.998131958390633	122.59683152895848	11.858333333333334	276.7166666666667	285.0
413375880	1441067534	30.998138050223854	122.59676870287808	11.850000000000001	276.8	285.0
413375880	1441067535	30.99814422260032	122.59670592108243	11.841666666666667	276.8833333333333	285.0
413375880	1441067536	30.998150495730584	122.59664316424656	11.833333333333334	276.9666666666667	285.0
413375880	1441067537	30.9981568898252	122.59658041304546	11.825000000000001	277.05	285.0
413375880	1441067538	30.99816342509467	122.59651764815406	11.816666666666666	277.1333333333334	285.0
413375880	1441067539	30.99817012174946	122.59645485024731	11.808333333333334	277.21666666666664	285.0
413375880	1441067540	30.998176999999984	122.596392	11.8	277.3	285.0
413375880	1441067541	30.998184071840104	122.59632908171962	11.8	277.31	285.0
413375880	1441067542	30.998191316397378	122.59626609424463	11.8	277.32	285.0
413375880	1441067543	30.998198704582883	122.59620304004619	11.8	277.33	285.0
413375880	1441067544	30.99820620730763	122.59613992159565	11.8	277.34	285.0
413375880	1441067545	30.998213795482705	122.59607674136436	11.8	277.35	285.0
413375880	1441067546	30.998221440019144	122.59601350182376	11.8	277.36	285.0
413375880	1441067547	30.998229111828028	122.59595020544538	11.8	277.37	285.0
413375880	1441067548	30.9982367818204	122.59588685470084	11.8	277.38	285.0
413375880	1441067549	30.99824442090737	122.59582345206178	11.8	277.39	285.0
413375880	1441067550	30.998251999999997	122.59576000000001	11.8	277.4	285.0
413375880	1441067551	30.998259494917683	122.5956965006824	11.8	277.36	285.0
413375880	1441067552	30.99826690111315	122.5956329550561	11.8	277.32	285.0
413375880	1441067553	30.998274218947426	122.59556936376335	11.8	277.28000000000003	285.0
413375880	1441067554	30.998281448781523	122.59550572744637	11.8	277.24	285.0
413375880	1441067555	30.998288590976458	122.59544204674737	11.8	277.2	285.0
413375880	1441067556	30.998295645893272	122.59537832230858	11.8	277.16	285.0
413375880	1441067557	30.99830261389301	122.59531455477224	11.8	277.12	285.0
413375880	1441067558	30.998309495336684	122.59525074478054	11.8	277.08000000000004	285.0
413375880	1441067559	30.998316290585336	122.59518689297572	11.8	277.04	285.0
413375880	1441067560	30.998322999999996	122.59512300000002	11.8	277.0	285.0
413375880	1441067561	30.99832962548896	122.59505906954848	11.81	276.96000000000004	285.0
413375880	1441067562	30.99833617514972	122.59499511752774	11.82	276.92	285.0
413375880	1441067563	30.998342658627028	122.59493116289724	11.83	276.88000000000005	285.0
413375880	1441067564	30.998349085565685	122.59486722461641	11.84	276.84000000000003	285.0
413375880	1441067565	30.998355465610555	122.59480332164468	11.850000000000001	276.8	285.0
413375880	1441067566	30.99836180840649	122.5947394729414	11.860000000000001	276.76000000000005	285.0
413375880	1441067567	30.998368123598432	122.59467569746595	11.870000000000001	276.72	285.0
413375880	1441067568	30.998374420831322	122.5946120141777	11.88	276.68000000000006	285.0
413375880	1441067569	30.998380709750172	122.59454844203593	11.89	276.64000000000004	285.0
413375880	1441067570	30.998386999999994	122.594485	11.9	276.6	285.0
413375880	1441067571	30.99839330410223	122.59442169448499	11.887500000000001	276.65000000000003	285.0
413375880	1441067572	30.99839964608366	122.59435848172919	11.875	276.70000000000005	285.0
413375880	1441067573	30.998406052847386	122.5942953054267	11.8625	276.75000000000006	285.0
413375880	1441067574	30.99841255129636	122.59423210927149	11.850000000000001	276.8	285.0
413375880	1441067575	30.99841916833342	122.59416883695746	11.8375	276.85	285.0
413375880	1441067576	30.998425930861316	122.59410543217841	11.825000000000001	276.90000000000003	285.0
413375880	1441067577	30.99843286578268	122.59404183862803	11.8125	276.95000000000005	285.0
413375880	1441067578	30.998439999999995	122.593978	11.8	277.0	285.0
413375880	1441067579	30.99844734919367	122.5939138812408	11.82	277.06	284.9
413375880	1441067580	30.998454884155965	122.59384953230858	11.84	277.12	284.8
413375880	1441067581	30.99846256445727	122.59378502441464	11.860000000000001	277.18	284.7
413375880	1441067582	30.998470349668082	122.59372042877031	11.88	277.24	284.6
413375880	1441067583	30.998478199359074	122.59365581658712	11.9	277.30000000000007	284.5
413375880	1441067584	30.998486073101066	122.59359125907669	11.92	277.36000000000007	284.4
413375880	1441067585	30.99849393046498	122.59352682745082	11.94	277.4200000000001	284.29999999999995
413375880	1441067586	30.998501731021932	122.59346259292136	11.96	277.48	284.2
413375880	1441067587	30.998509434343152	122.59339862670038	11.98	277.54	284.09999999999997
413375880	1441067588	30.998517	122.59333499999998	12.0	277.6	284.0
413375880	1441067589	30.99852439690002	122.59327175932826	11.99090909090909	277.51818181818186	284.0
413375880	1441067590	30.998531631294806	122.59320885237626	11.981818181818182	277.43636363636364	284.0
413375880	1441067591	30.998538718771886	122.59314620213084	11.972727272727273	277.3545454545455	284.0
413375880	1441067592	30.99854567491857	122.5930837315787	11.963636363636363	277.2727272727273	284.0
413375880	1441067593	30.998552515322068	122.59302136370657	11.954545454545455	277.19090909090914	284.0
413375880	1441067594	30.998559255569432	122.59295902150103	11.945454545454545	277.1090909090909	284.0
413375880	1441067595	30.99856591124753	122.5928966279487	11.936363636363637	277.0272727272727	284.0
413375880	1441067596	30.998572497943112	122.592834106036	11.927272727272728	276.94545454545454	284.0
413375880	1441067597	30.998579031242784	122.5927713787494	11.918181818181818	276.8636363636364	284.0
413375880	1441067598	30.998585526732985	122.59270836907531	11.90909090909091	276.78181818181815	284.0
413375880	1441067599	30.99859199999999	122.592645	11.9	276.7	284.0
413375880	1441067600	30.998598464228078	122.59258122066022	11.9	276.6909090909091	284.0909090909091
413375880	1441067601	30.998604922993902	122.59251708479437	11.9	276.6818181818182	284.1818181818182
413375880	1441067602	30.99861137747241	122.59245267229136	11.9	276.6727272727273	284.27272727272725
413375880	1441067603	30.998617828838682	122.59238806304003	11.9	276.6636363636364	284.3636363636364
413375880	1441067604	30.998624278267915	122.59232333692937	11.9	276.6545454545455	284.45454545454544
413375880	1441067605	30.99863072693557	122.59225857384827	11.9	276.6454545454546	284.54545454545456
413375880	1441067606	30.998637176017194	122.59219385368569	11.9	276.6363636363636	284.6363636363636
413375880	1441067607	30.99864362668847	122.59212925633058	11.9	276.6272727272727	284.7272727272727
[truncated: 4,312 more rows]
