# Supplementary material for: Maritime traffic congestion identification and ship trajectory prediction using temporal graph convolutional networks
Source: PLoS One. 2026 Mar 9;21(3):e0342781. doi: 10.1371/journal.pone.0342781 (PMC12970927; doi:10.1371/journal.pone.0342781)
Supplement: S1 File — (ZIP) [file pone.0342781.s001.zip › data/interpolation/shipid_413400240_processed.csv]

shipid	lasttime	lat	lon	sog	cog	hdg
413400240	1441070274	30.9003	122.53936499999999	7.5	6.6	25.0
413400240	1441070275	30.900334795928806	122.53936758244409	7.5	6.68	25.0
413400240	1441070276	30.900369634084694	122.53937039745165	7.5	6.76	25.0
413400240	1441070277	30.90040451563846	122.53937343427438	7.5	6.84	25.0
413400240	1441070278	30.900439441760856	122.539376682164	7.5	6.920000000000001	25.0
413400240	1441070279	30.900474413622668	122.53938013037221	7.5	7.0	25.0
413400240	1441070280	30.900509432394667	122.53938376815069	7.5	7.08	25.0
413400240	1441070281	30.900544499247637	122.53938758475104	7.5	7.160000000000001	25.0
413400240	1441070282	30.90057961535232	122.53939156942498	7.5	7.240000000000001	25.0
413400240	1441070283	30.900614781879526	122.53939571142409	7.5	7.320000000000001	25.0
413400240	1441070284	30.900649999999988	122.5394	7.5	7.400000000000001	25.0
413400240	1441070285	30.900685270884534	122.53940442440434	7.5	7.370000000000001	25.1
413400240	1441070286	30.900720595703895	122.53940897388865	7.5	7.340000000000002	25.2
413400240	1441070287	30.900755975628858	122.53941363770453	7.5	7.3100000000000005	25.3
413400240	1441070288	30.900791411830202	122.5394184051035	7.5	7.28	25.400000000000002
413400240	1441070289	30.900826905478738	122.53942326533716	7.5	7.250000000000001	25.5
413400240	1441070290	30.900862457745188	122.53942820765698	7.5	7.220000000000001	25.6
413400240	1441070291	30.900898069800377	122.53943322131451	7.5	7.190000000000001	25.700000000000003
413400240	1441070292	30.90093374281507	122.53943829556118	7.5	7.160000000000001	25.8
413400240	1441070293	30.900969477960064	122.53944341964853	7.5	7.13	25.900000000000002
413400240	1441070294	30.901005276406135	122.53944858282803	7.5	7.1000000000000005	26.0
413400240	1441070295	30.901041139324057	122.53945377435109	7.5	7.070000000000001	26.099999999999998
413400240	1441070296	30.901077067884646	122.53945898346912	7.5	7.04	26.2
413400240	1441070297	30.90111306325868	122.53946419943358	7.5	7.010000000000001	26.299999999999997
413400240	1441070298	30.901149126616936	122.53946941149586	7.5	6.9799999999999995	26.4
413400240	1441070299	30.901185259130237	122.53947460890734	7.5	6.95	26.5
413400240	1441070300	30.90122146196934	122.5394797809194	7.5	6.920000000000001	26.599999999999998
413400240	1441070301	30.90125773630509	122.53948491678334	7.5	6.89	26.7
413400240	1441070302	30.901294083308237	122.53949000575055	7.5	6.86	26.8
413400240	1441070303	30.901330504149612	122.53949503707234	7.5	6.83	26.9
413400240	1441070304	30.901367000000004	122.53949999999999	7.5	6.8	27.0
413400240	1441070305	30.901403552688645	122.53950489028192	7.5	6.89	27.0
413400240	1441070306	30.901440066678447	122.53950972965497	7.5	6.9799999999999995	27.0
413400240	1441070307	30.90147642709075	122.53951454635309	7.5	7.07	27.0
413400240	1441070308	30.901512519046918	122.5395193686103	7.5	7.16	27.0
413400240	1441070309	30.90154822766829	122.53952422466058	7.5	7.250000000000001	27.0
413400240	1441070310	30.901583438076212	122.53952914273798	7.5	7.34	27.0
413400240	1441070311	30.901618035391994	122.53953415107655	7.5	7.429999999999999	27.0
413400240	1441070312	30.90165190473699	122.53953927791035	7.5	7.52	27.0
413400240	1441070313	30.901684931232555	122.53954455147347	7.5	7.61	27.0
413400240	1441070314	30.901716999999994	122.53955000000002	7.5	7.699999999999999	27.0
413400240	1441070315	30.901748053421343	122.53955564840427	7.5	7.759999999999999	27.1
413400240	1441070316	30.901778262921315	122.5395615083215	7.5	7.82	27.2
413400240	1441070317	30.901807857185325	122.53956758806721	7.5	7.88	27.3
413400240	1441070318	30.90183706489878	122.53957389595693	7.5	7.94	27.400000000000002
413400240	1441070319	30.9018661147471	122.53958044030635	7.5	8.0	27.5
413400240	1441070320	30.901895235415648	122.5395872294311	7.5	8.059999999999999	27.6
413400240	1441070321	30.90192465558985	122.53959427164696	7.5	8.120000000000001	27.7
413400240	1441070322	30.901954603955062	122.53960157526976	7.5	8.18	27.8
413400240	1441070323	30.901985309196654	122.53960914861543	7.5	8.240000000000002	27.900000000000002
413400240	1441070324	30.902017000000004	122.53961699999999	7.5	8.3	28.0
413400240	1441070325	30.902049833625746	122.53962512510407	7.49	8.5	27.900000000000002
413400240	1441070326	30.90208368163567	122.53963346906633	7.48	8.700000000000001	27.8
413400240	1441070327	30.902118344166865	122.53964196438994	7.47	8.9	27.7
413400240	1441070328	30.902153621356433	122.53965054357784	7.46	9.1	27.6
413400240	1441070329	30.90218931334148	122.53965913913282	7.45	9.3	27.5
413400240	1441070330	30.902225220259194	122.5396676835575	7.44	9.5	27.400000000000002
413400240	1441070331	30.90226114224669	122.53967610935437	7.430000000000001	9.700000000000001	27.3
413400240	1441070332	30.9022968794412	122.53968434902566	7.42	9.9	27.2
413400240	1441070333	30.90233223197989	122.53969233507357	7.41	10.1	27.1
413400240	1441070334	30.902367	122.5397	7.4	10.3	27.0
413400240	1441070335	30.902401043076907	122.5397072991688	7.4	10.28	26.9
413400240	1441070336	30.90243445853851	122.5397142793916	7.4	10.26	26.8
413400240	1441070337	30.90246740315084	122.5397210103422	7.4	10.24	26.7
413400240	1441070338	30.902500033679924	122.53972756169446	7.4	10.22	26.599999999999998
413400240	1441070339	30.902532506891713	122.53973400312249	7.4	10.2	26.5
413400240	1441070340	30.902564979552185	122.53974040430046	7.4	10.18	26.400000000000002
413400240	1441070341	30.902597608427325	122.53974683490266	7.4	10.16	26.3
413400240	1441070342	30.90263055028306	122.53975336460357	7.4	10.14	26.200000000000003
413400240	1441070343	30.902663961885306	122.53976006307778	7.4	10.120000000000001	26.1
413400240	1441070344	30.902698	122.53976700000001	7.4	10.1	26.0
413400240	1441070345	30.902732764599506	122.53977421945011	7.411111111111111	10.066666666666666	25.77777777777778
413400240	1441070346	30.902768128482165	122.53978166312777	7.4222222222222225	10.033333333333333	25.555555555555557
413400240	1441070347	30.90280390765285	122.5397892471375	7.433333333333334	10.0	25.333333333333336
413400240	1441070348	30.902839918116435	122.53979688758368	7.444444444444445	9.966666666666667	25.111111111111114
413400240	1441070349	30.902875975877812	122.5398045005704	7.455555555555556	9.933333333333334	24.88888888888889
413400240	1441070350	30.902911896941884	122.53981200220169	7.466666666666667	9.9	24.666666666666668
413400240	1441070351	30.902947497313647	122.53981930858131	7.477777777777778	9.866666666666667	24.444444444444446
413400240	1441070352	30.902982592998026	122.53982633581295	7.488888888888889	9.833333333333336	24.222222222222225
413400240	1441070353	30.903016999999995	122.53983300000002	7.5	9.8	24.000000000000004
413400240	1441070354	30.90305059863608	122.53983923576521	7.5	9.663636363636364	23.90909090909091
413400240	1441070355	30.903083526468688	122.53984505180878	7.5	9.52727272727273	23.81818181818182
413400240	1441070356	30.903115985371763	122.53985047535036	7.5	9.39090909090909	23.727272727272727
413400240	1441070357	30.9031481772192	122.53985553360975	7.5	9.254545454545456	23.636363636363637
413400240	1441070358	30.903180303884906	122.53986025380678	7.5	9.118181818181819	23.545454545454547
413400240	1441070359	30.903212567242768	122.53986466316138	7.5	8.981818181818182	23.454545454545457
413400240	1441070360	30.903245169166674	122.53986878889353	7.5	8.845454545454546	23.363636363636363
413400240	1441070361	30.903278311530507	122.53987265822333	7.5	8.70909090909091	23.272727272727273
413400240	1441070362	30.90331219620809	122.5398762983709	7.5	8.572727272727274	23.181818181818183
413400240	1441070363	30.903347025073302	122.53987973655639	7.5	8.436363636363636	23.09090909090909
413400240	1441070364	30.903383000000005	122.539883	7.5	8.3	23.0
413400240	1441070365	30.90342023966711	122.53988612090993	7.51	8.05	23.1
413400240	1441070366	30.90345852997402	122.53988915144588	7.52	7.8	23.2
413400240	1441070367	30.903497573625202	122.5398921487555	7.53	7.550000000000001	23.3
413400240	1441070368	30.90353707332514	122.53989516998648	7.54	7.300000000000001	23.400000000000002
413400240	1441070369	30.90357673177833	122.53989827228656	7.55	7.050000000000001	23.5
413400240	1441070370	30.90361625168924	122.53990151280364	7.56	6.8	23.6
413400240	1441070371	30.903655335762373	122.53990494868556	7.569999999999999	6.55	23.700000000000003
413400240	1441070372	30.903693686702223	122.53990863708027	7.58	6.3	23.8
413400240	1441070373	30.903731007213263	122.53991263513575	7.59	6.050000000000001	23.900000000000002
413400240	1441070374	30.903766999999984	122.53991700000002	7.6	5.8	24.000000000000004
413400240	1441070375	30.903801462268863	122.53992176042544	7.59	5.79	24.1
413400240	1441070376	30.903834569234277	122.5399268315818	7.58	5.78	24.200000000000003
413400240	1441070377	30.903866590612605	122.53993210024302	7.569999999999999	5.7700000000000005	24.3
413400240	1441070378	30.90389779612021	122.53993745318296	7.56	5.760000000000001	24.400000000000002
413400240	1441070379	30.903928455473512	122.5399427771754	7.55	5.75	24.500000000000004
413400240	1441070380	30.903958838388917	122.53994795899398	7.54	5.74	24.6
413400240	1441070381	30.90398921458283	122.5399528854123	7.53	5.7299999999999995	24.7
413400240	1441070382	30.90401985377168	122.53995744320385	7.52	5.720000000000001	24.8
413400240	1441070383	30.904051025671937	122.539961519142	7.51	5.71	24.9
413400240	1441070384	30.904082999999993	122.539965	7.5	5.7	25.0
413400240	1441070385	30.9041159732579	122.53996781338171	7.5	5.68	25.1
413400240	1441070386	30.90414984908996	122.53997005021365	7.5	5.66	25.2
413400240	1441070387	30.90418445792604	122.53997184225324	7.5	5.64	25.3
413400240	1441070388	30.904219630196028	122.53997332125803	7.5	5.62	25.400000000000002
413400240	1441070389	30.904255196329768	122.5399746189857	7.5	5.6	25.5
413400240	1441070390	30.904290986757132	122.53997586719413	7.5	5.579999999999999	25.6
413400240	1441070391	30.90432683190797	122.53997719764139	7.5	5.56	25.700000000000003
413400240	1441070392	30.90436256221215	122.53997874208582	7.5	5.54	25.8
413400240	1441070393	30.904398008099534	122.5399806322858	7.5	5.5200000000000005	25.900000000000002
413400240	1441070394	30.904433	122.53998300000002	7.5	5.5	26.0
413400240	1441070395	30.90446741469908	122.5399859480599	7.5	5.619999999999999	26.1
413400240	1441070396	30.904501314405188	122.53998946358752	7.5	5.74	26.200000000000003
413400240	1441070397	30.90453480768244	122.5399935047776	7.5	5.859999999999999	26.3
413400240	1441070398	30.90456800309494	122.53999802982476	7.5	5.98	26.400000000000002
413400240	1441070399	30.904601009206793	122.54000299692356	7.5	6.1	26.5
413400240	1441070400	30.90463393458211	122.54000836426856	7.5	6.22	26.599999999999998
413400240	1441070401	30.90466688778498	122.54001409005424	7.5	6.34	26.7
413400240	1441070402	30.904699977379508	122.5400201324751	7.5	6.46	26.8
413400240	1441070403	30.904733311929807	122.54002644972553	7.5	6.58	26.9
413400240	1441070404	30.904766999999993	122.540033	7.5	6.7	27.0
413400240	1441070405	30.90480112132825	122.54003974760995	7.5	6.844444444444444	27.0
413400240	1441070406	30.904835640349013	122.54004668133538	7.5	6.988888888888889	27.0
413400240	1441070407	30.904870492670813	122.54005379607341	7.5	7.133333333333334	27.0
413400240	1441070408	30.904905613902134	122.54006108672108	7.5	7.277777777777779	27.0
413400240	1441070409	30.90494093965152	122.54006854817547	7.5	7.422222222222222	27.0
413400240	1441070410	30.904976405527478	122.54007617533355	7.5	7.566666666666667	27.0
413400240	1441070411	30.905011947138522	122.54008396309237	7.5	7.711111111111111	27.0
413400240	1441070412	30.905047500093193	122.54009190634886	7.5	7.855555555555556	27.0
413400240	1441070413	30.905082999999998	122.5401	7.5	8.0	27.0
413400240	1441070414	30.905118394552154	122.54010823385715	7.5	8.11	26.8
413400240	1441070415	30.905153679781613	122.54011657738967	7.5	8.22	26.599999999999998
413400240	1441070416	30.90518886380503	122.54012499498126	7.5	8.33	26.4
413400240	1441070417	30.90522395473906	122.5401334510156	7.5	8.44	26.2
413400240	1441070418	30.90525896070036	122.54014190987635	7.5	8.549999999999999	26.0
413400240	1441070419	30.905293889805623	122.54015033594708	7.5	8.66	25.8
413400240	1441070420	30.905328750171517	122.54015869361135	7.5	8.77	25.6
413400240	1441070421	30.905363549914746	122.54016694725263	7.5	8.879999999999999	25.400000000000002
413400240	1441070422	30.905398297151994	122.5401750612544	7.5	8.99	25.2
413400240	1441070423	30.905433000000006	122.540183	7.5	9.1	25.0
413400240	1441070424	30.905467664860677	122.54019073368727	7.5	9.014285714285714	24.952380952380953
413400240	1441070425	30.905502291276818	122.54019825577178	7.5	8.928571428571429	24.904761904761905
413400240	1441070426	30.905536877076496	122.54020556552359	7.5	8.842857142857143	24.857142857142858
413400240	1441070427	30.905571420087703	122.54021266221271	7.5	8.757142857142858	24.80952380952381
413400240	1441070428	30.90560591813849	122.5402195451092	7.5	8.671428571428573	24.761904761904763
413400240	1441070429	30.905640369056876	122.5402262134831	7.5	8.585714285714287	24.714285714285715
413400240	1441070430	30.905674770670878	122.5402326666044	7.5	8.5	24.666666666666668
413400240	1441070431	30.90570912080853	122.54023890374317	7.5	8.414285714285715	24.61904761904762
413400240	1441070432	30.905743417297863	122.54024492416943	7.5	8.32857142857143	24.571428571428573
413400240	1441070433	30.905777657966897	122.54025072715322	7.5	8.242857142857144	24.523809523809526
413400240	1441070434	30.90581184064363	122.54025631196458	7.5	8.157142857142857	24.476190476190478
413400240	1441070435	30.90584596315613	122.5402616778735	7.5	8.071428571428573	24.428571428571427
413400240	1441070436	30.905880023332383	122.54026682415005	7.5	7.985714285714286	24.380952380952383
413400240	1441070437	30.90591401900041	122.54027175006425	7.5	7.9	24.333333333333336
413400240	1441070438	30.905947947988242	122.54027645488613	7.5	7.814285714285714	24.285714285714285
413400240	1441070439	30.9059818081239	122.5402809378857	7.5	7.728571428571429	24.23809523809524
413400240	1441070440	30.906015597235395	122.540285198333	7.5	7.642857142857143	24.190476190476193
413400240	1441070441	30.906049313150728	122.54028923549805	7.5	7.557142857142858	24.142857142857146
413400240	1441070442	30.906082953697936	122.54029304865088	7.5	7.4714285714285715	24.095238095238095
413400240	1441070443	30.906116516705023	122.54029663706153	7.5	7.385714285714286	24.04761904761905
413400240	1441070444	30.90614999999999	122.5403	7.5	7.300000000000001	24.000000000000004
413400240	1441070445	30.906183421439952	122.54030314866847	7.51	7.28	24.200000000000003
413400240	1441070446	30.90621687899814	122.54030614199769	7.52	7.26	24.400000000000002
413400240	1441070447	30.906250490676925	122.54030905085064	7.53	7.239999999999999	24.6
413400240	1441070448	30.906284374478634	122.54031194609038	7.54	7.220000000000001	24.800000000000004
413400240	1441070449	30.9063186484056	122.54031489858019	7.55	7.2	25.000000000000004
413400240	1441070450	30.90635343046013	122.54031797918331	7.56	7.180000000000001	25.2
413400240	1441070451	30.906388838644553	122.54032125876324	7.569999999999999	7.16	25.400000000000002
413400240	1441070452	30.906424990961142	122.5403248081835	7.58	7.14	25.6
413400240	1441070453	30.906462005412195	122.54032869830782	7.59	7.12	25.8
413400240	1441070454	30.906499999999994	122.540333	7.6	7.1	26.0
413400240	1441070455	30.906539016556934	122.5403377581593	7.6	7.066666666666666	26.11111111111111
413400240	1441070456	30.90657879223606	122.54034291382597	7.6	7.033333333333333	26.222222222222225
413400240	1441070457	30.90661898802053	122.54034838207531	7.6	6.999999999999999	26.333333333333336
413400240	1441070458	30.906659264893534	122.54035407798249	7.6	6.966666666666667	26.444444444444443
413400240	1441070459	30.906699283838304	122.54035991662235	7.6	6.933333333333334	26.555555555555557
413400240	1441070460	30.90673870583806	122.54036581306967	7.6	6.9	26.666666666666668
413400240	1441070461	30.906777191876078	122.5403716823989	7.6	6.866666666666666	26.77777777777778
413400240	1441070462	30.90681440293562	122.54037743968433	7.6	6.833333333333333	26.88888888888889
413400240	1441070463	30.90684999999999	122.540383	7.6	6.8	27.0
413400240	1441070464	30.906883751435288	122.5403883023337	7.59	6.87	27.1
413400240	1441070465	30.90691585513862	122.5403933813287	7.58	6.94	27.2
413400240	1441070466	30.906946616389924	122.54039829554232	7.569999999999999	7.01	27.3
413400240	1441070467	30.90697634046904	122.54040310353194	7.56	7.08	27.400000000000002
413400240	1441070468	30.907005332655874	122.54040786385521	7.55	7.1499999999999995	27.5
413400240	1441070469	30.90703389823026	122.54041263506979	7.54	7.22	27.6
413400240	1441070470	30.90706234247203	122.54041747573353	7.53	7.29	27.7
413400240	1441070471	30.907090970661066	122.5404224444044	7.52	7.36	27.8
413400240	1441070472	30.9071200880771	122.54042759964048	7.51	7.429999999999999	27.900000000000002
413400240	1441070473	30.90715	122.540433	7.5	7.499999999999999	28.0
413400240	1441070474	30.90718095173085	122.54043869067308	7.5	7.579999999999999	28.0
413400240	1441070475	30.907212948656188	122.54044466337703	7.5	7.659999999999999	28.0
413400240	1441070476	30.907245936183806	122.5404508964609	7.5	7.74	28.0
413400240	1441070477	30.90727985972156	122.54045736827374	7.5	7.82	28.0
413400240	1441070478	30.907314664677266	122.5404640571645	7.5	7.9	28.0
413400240	1441070479	30.907350296458787	122.54047094148218	7.5	7.9799999999999995	28.0
413400240	1441070480	30.90738670047398	122.54047799957571	7.5	8.059999999999999	28.0
413400240	1441070481	30.907423822130664	122.54048520979396	7.5	8.14	28.0
413400240	1441070482	30.90746160683672	122.5404925504858	7.5	8.22	28.0
413400240	1441070483	30.90749999999999	122.54050000000001	7.5	8.3	28.0
413400240	1441070484	30.907538924586873	122.54050753673447	7.5	8.363636363636363	28.090909090909093
413400240	1441070485	30.907578213797752	122.5405151392835	7.5	8.427272727272728	28.181818181818183
413400240	1441070486	30.90761767839155	122.54052278629041	7.5	8.490909090909092	28.272727272727277
413400240	1441070487	30.907657129127184	122.54053045639844	7.5	8.554545454545455	28.363636363636363
413400240	1441070488	30.90769637676362	122.54053812825077	7.5	8.618181818181817	28.454545454545457
413400240	1441070489	30.907735232059764	122.54054578049046	7.5	8.681818181818183	28.545454545454547
413400240	1441070490	30.90777350577459	122.54055339176045	7.5	8.745454545454546	28.63636363636364
413400240	1441070491	30.90781100866705	122.54056094070366	7.5	8.809090909090909	28.72727272727273
413400240	1441070492	30.90784755149611	122.54056840596283	7.5	8.872727272727271	28.818181818181817
413400240	1441070493	30.907882945020777	122.54057576618075	7.5	8.936363636363637	28.909090909090914
413400240	1441070494	30.907916999999994	122.540583	7.5	9.0	29.000000000000004
413400240	1441070495	30.907949601896018	122.5405900923755	7.5	9.07	29.000000000000004
413400240	1441070496	30.907980934983964	122.54059705351149	7.5	9.139999999999999	29.000000000000004
413400240	1441070497	30.908011258242215	122.54060389992466	7.5	9.209999999999999	29.000000000000004
413400240	1441070498	30.908040830649146	122.54061064813183	7.5	9.28	29.000000000000004
413400240	1441070499	30.90806991118308	122.54061731464984	7.5	9.35	29.000000000000004
413400240	1441070500	30.90809875882241	122.54062391599571	7.5	9.42	29.000000000000004
413400240	1441070501	30.908127632545416	122.54063046868647	7.5	9.49	29.000000000000004
413400240	1441070502	30.908156791330473	122.54063698923925	7.5	9.56	29.000000000000004
413400240	1441070503	30.908186494155906	122.54064349417133	7.5	9.629999999999999	29.000000000000004
413400240	1441070504	30.908217000000004	122.54065000000001	7.5	9.7	29.000000000000004
413400240	1441070505	30.908248511641403	122.54065652150123	7.49	9.729999999999999	29.1
413400240	1441070506	30.90828100705991	122.54066306648534	7.48	9.759999999999998	29.200000000000003
413400240	1441070507	30.908314408035686	122.54066964102111	7.47	9.790000000000001	29.300000000000004
413400240	1441070508	30.90834863634884	122.54067625117742	7.46	9.82	29.400000000000002
413400240	1441070509	30.90838361377949	122.5406829030231	7.45	9.85	29.499999999999996
413400240	1441070510	30.9084192621078	122.54068960262694	7.44	9.879999999999999	29.599999999999998
413400240	1441070511	30.908455503113863	122.54069635605774	7.430000000000001	9.909999999999998	29.699999999999996
413400240	1441070512	30.908492258577837	122.54070316938434	7.42	9.94	29.799999999999997
413400240	1441070513	30.908529450279836	122.5407100486755	7.41	9.97	29.9
413400240	1441070514	30.908566999999994	122.540717	7.4	10.0	29.999999999999996
413400240	1441070515	30.908604818335977	122.54072402832269	7.4	10.077777777777778	29.999999999999996
413400240	1441070516	30.90864277115554	122.54073113419271	7.4	10.155555555555555	29.999999999999996
413400240	1441070517	30.908680713144047	122.5407383170553	7.4	10.233333333333333	29.999999999999996
413400240	1441070518	30.908718498986758	122.54074557635558	7.4	10.31111111111111	29.999999999999996
413400240	1441070519	30.908755983369016	122.54075291153869	7.4	10.38888888888889	29.999999999999996
413400240	1441070520	30.908793020976148	122.54076032204965	7.4	10.466666666666667	29.999999999999996
413400240	1441070521	30.908829466493476	122.54076780733357	7.4	10.544444444444444	29.999999999999996
413400240	1441070522	30.908865174606316	122.54077536683538	7.4	10.622222222222222	29.999999999999996
413400240	1441070523	30.9089	122.540783	7.4	10.7	29.999999999999996
413400240	1441070524	30.90893384056583	122.54079070623764	7.4	10.78	29.95
413400240	1441070525	30.908966767018992	122.54079848481952	7.4	10.86	29.9
413400240	1441070526	30.9089988932806	122.54080633498225	7.4	10.94	29.85
413400240	1441070527	30.90903033327182	122.54081425596236	7.4	11.02	29.799999999999997
413400240	1441070528	30.909061200913783	122.54082224699651	7.4	11.1	29.75
413400240	1441070529	30.90909161012762	122.54083030732133	7.4	11.18	29.699999999999996
413400240	1441070530	30.909121674834473	122.54083843617353	7.4	11.26	29.650000000000002
413400240	1441070531	30.909151508955453	122.5408466327898	7.4	11.34	29.599999999999998
413400240	1441070532	30.9091812264117	122.54085489640693	7.4	11.42	29.55
413400240	1441070533	30.90921094112436	122.54086322626168	7.4	11.5	29.499999999999996
413400240	1441070534	30.909240767014555	122.54087162159088	7.4	11.58	29.45
413400240	1441070535	30.909270818003378	122.54088008163143	7.4	11.66	29.400000000000002
413400240	1441070536	30.909301208012	122.54088860562021	7.4	11.740000000000002	29.35
413400240	1441070537	30.909332050961503	122.54089719279415	7.4	11.82	29.300000000000004
413400240	1441070538	30.909363460773022	122.54090584239022	7.4	11.9	29.25
413400240	1441070539	30.909395551367687	122.54091455364548	7.4	11.98	29.200000000000003
413400240	1441070540	30.909428436666616	122.54092332579697	7.4	12.06	29.15
413400240	1441070541	30.909462230590883	122.54093215808177	7.4	12.140000000000002	29.1
413400240	1441070542	30.90949704706165	122.54094104973704	7.4	12.220000000000002	29.05
413400240	1441070543	30.909533000000003	122.54095	7.4	12.3	29.000000000000004
413400240	1441070544	30.90957013866092	122.54095900652798	7.4	12.21818181818182	29.000000000000004
413400240	1441070545	30.90960825363484	122.54096806065893	7.4	12.136363636363638	29.000000000000004
413400240	1441070546	30.90964707084608	122.5409771521508	7.4	12.054545454545455	29.000000000000004
413400240	1441070547	30.90968631621898	122.54098627076151	7.4	11.972727272727273	29.000000000000004
413400240	1441070548	30.90972571567783	122.54099540624877	7.4	11.890909090909092	29.000000000000004
413400240	1441070549	30.909764995146993	122.54100454837024	7.4	11.80909090909091	29.000000000000004
413400240	1441070550	30.909803880550832	122.54101368688345	7.4	11.727272727272728	29.000000000000004
413400240	1441070551	30.90984209781368	122.54102281154579	7.4	11.645454545454546	29.000000000000004
413400240	1441070552	30.9098793728599	122.54103191211455	7.4	11.563636363636363	29.000000000000004
413400240	1441070553	30.90991543161389	122.54104097834691	7.4	11.481818181818182	29.000000000000004
413400240	1441070554	30.90994999999999	122.54104999999998	7.4	11.4	29.000000000000004
413400240	1441070555	30.909982898525627	122.54105896431949	7.4	11.42	28.900000000000002
413400240	1441070556	30.910014326030204	122.54106784850624	7.4	11.440000000000001	28.8
413400240	1441070557	30.910044575936126	122.54107662724995	7.4	11.459999999999999	28.700000000000003
413400240	1441070558	30.910073941665853	122.54108527524039	7.4	11.48	28.6
413400240	1441070559	30.910102716641806	122.54109376716738	7.4	11.5	28.500000000000004
413400240	1441070560	30.91013119428641	122.54110207772084	7.4	11.520000000000001	28.400000000000002
413400240	1441070561	30.9101596680221	122.54111018159074	7.4	11.540000000000001	28.3
413400240	1441070562	30.910188431271305	122.54111805346716	7.4	11.56	28.200000000000003
413400240	1441070563	30.910217777456463	122.5411256680402	7.4	11.58	28.1
413400240	1441070564	30.910248	122.54113300000002	7.4	11.6	28.0
413400240	1441070565	30.910279329346267	122.54114003882907	7.41	11.5	27.900000000000002
413400240	1441070566	30.91031174402732	122.54114683317889	7.42	11.4	27.8
413400240	1441070567	30.910345159597107	122.54115344649331	7.430000000000001	11.3	27.7
413400240	1441070568	30.910379491609575	122.54115994221628	7.44	11.2	27.6
413400240	1441070569	30.91041465561866	122.54116638379172	7.45	11.1	27.5
413400240	1441070570	30.910450567178255	122.5411728346637	7.46	11.000000000000002	27.400000000000002
413400240	1441070571	30.910487141842296	122.5411793582763	7.47	10.9	27.3
413400240	1441070572	30.910524295164677	122.54118601807369	7.48	10.8	27.2
413400240	1441070573	30.910561942699275	122.54119287750014	7.49	10.700000000000001	27.1
413400240	1441070574	30.910600000000006	122.5412	7.5	10.600000000000001	27.0
413400240	1441070575	30.910638363386695	122.54120742239344	7.5	10.577777777777778	26.88888888888889
413400240	1441070576	30.910676852243334	122.54121507500352	7.5	10.555555555555555	26.77777777777778
413400240	1441070577	30.910715266719887	122.54122286152892	7.5	10.533333333333335	26.666666666666668
413400240	1441070578	30.91075340696638	122.54123068566807	7.5	10.511111111111111	26.555555555555557
413400240	1441070579	30.910791073132845	122.54123845111913	7.5	10.488888888888889	26.444444444444443
413400240	1441070580	30.910828065369337	122.54124606158017	7.5	10.466666666666667	26.333333333333336
413400240	1441070581	30.910864183825947	122.54125342074894	7.5	10.444444444444446	26.222222222222225
413400240	1441070582	30.910899228652795	122.54126043232309	7.5	10.422222222222222	26.11111111111111
413400240	1441070583	30.910932999999996	122.541267	7.5	10.4	26.0
413400240	1441070584	30.91096537431259	122.54127305740113	7.51	10.31	25.900000000000002
413400240	1441070585	30.91099653321513	122.5412786578443	7.52	10.22	25.8
413400240	1441070586	30.911026734627058	122.54128388457171	7.53	10.129999999999999	25.700000000000003
413400240	1441070587	30.91105623646773	122.54128882082574	7.54	10.040000000000001	25.6
413400240	1441070588	30.911085296656545	122.54129354984886	7.55	9.950000000000001	25.5
413400240	1441070589	30.91111417311287	122.54129815488378	7.56	9.860000000000001	25.400000000000002
413400240	1441070590	30.91114312375606	122.5413027191733	7.569999999999999	9.77	25.3
413400240	1441070591	30.911172406505436	122.5413073259604	7.58	9.68	25.2
413400240	1441070592	30.911202279280314	122.54131205848822	7.59	9.590000000000002	25.1
413400240	1441070593	30.911233000000003	122.541317	7.6	9.5	25.0
413400240	1441070594	30.911264771105373	122.54132221759934	7.6	9.43809523809524	24.952380952380953
413400240	1441070595	30.911297573123747	122.54132771383053	7.6	9.376190476190477	24.904761904761905
413400240	1441070596	30.911331331104027	122.54133347509797	7.6	9.314285714285715	24.857142857142858
413400240	1441070597	30.91136597009511	122.54133948780611	7.6	9.252380952380951	24.80952380952381
413400240	1441070598	30.911401415145892	122.54134573835934	7.6	9.19047619047619	24.761904761904763
413400240	1441070599	30.91143759130532	122.54135221316203	7.6	9.12857142857143	24.714285714285715
413400240	1441070600	30.91147442362227	122.54135889861851	7.6	9.066666666666666	24.666666666666668
413400240	1441070601	30.911511837145675	122.54136578113308	7.6	9.004761904761905	24.61904761904762
413400240	1441070602	30.911549756924455	122.54137284711003	7.6	8.942857142857143	24.571428571428573
413400240	1441070603	30.911588108007507	122.54138008295357	7.6	8.88095238095238	24.523809523809526
413400240	1441070604	30.911626815443793	122.54138747506792	7.6	8.81904761904762	24.476190476190478
413400240	1441070605	30.911665804282208	122.54139500985725	7.6	8.757142857142856	24.428571428571427
413400240	1441070606	30.911704999571704	122.54140267372566	7.6	8.695238095238095	24.380952380952383
413400240	1441070607	30.91174432636123	122.54141045307725	7.6	8.633333333333333	24.333333333333336
413400240	1441070608	30.911783709699716	122.54141833431603	7.6	8.571428571428571	24.285714285714285
413400240	1441070609	30.911823074636093	122.541426303846	7.6	8.50952380952381	24.23809523809524
413400240	1441070610	30.911862346219333	122.54143434807108	7.6	8.447619047619048	24.190476190476193
413400240	1441070611	30.911901449498373	122.5414424533952	7.6	8.385714285714284	24.142857142857146
413400240	1441070612	30.911940309522183	122.54145060622221	7.6	8.323809523809523	24.095238095238095
413400240	1441070613	30.91197885133974	122.5414587929559	7.6	8.261904761904761	24.04761904761905
413400240	1441070614	30.91201699999999	122.54146700000001	7.6	8.2	24.000000000000004
413400240	1441070615	30.912054687178212	122.54147519956202	7.609999999999999	8.17	24.000000000000004
413400240	1441070616	30.912091871054667	122.54148330706418	7.62	8.139999999999999	24.000000000000004
413400240	1441070617	30.91212851643598	122.54149122373235	7.63	8.11	24.000000000000004
413400240	1441070618	30.912164588128782	122.54149885079231	7.64	8.08	24.000000000000004
413400240	1441070619	30.912200050939713	122.54150608946952	7.65	8.049999999999999	24.000000000000004
413400240	1441070620	30.912234869675448	122.54151284098945	7.66	8.02	24.000000000000004
413400240	1441070621	30.91226900914264	122.54151900657737	7.67	7.989999999999999	24.000000000000004
413400240	1441070622	30.912302434148003	122.5415244874584	7.68	7.959999999999999	24.000000000000004
413400240	1441070623	30.912335109498216	122.54152918485765	7.69	7.93	24.000000000000004
413400240	1441070624	30.912367	122.54153299999999	7.7	7.9	24.000000000000004
413400240	1441070625	30.912398118464214	122.54153588321341	7.7	7.8100000000000005	24.1
413400240	1441070626	30.912428669718437	122.54153798123855	7.7	7.72	24.200000000000003
413400240	1441070627	30.91245890659443	122.54153948991943	7.7	7.629999999999999	24.3
413400240	1441070628	30.912489081923944	122.54154060510032	7.7	7.54	24.400000000000002
413400240	1441070629	30.912519448538667	122.54154152262582	7.7	7.450000000000001	24.500000000000004
413400240	1441070630	30.912550259270326	122.54154243834074	7.7	7.36	24.6
413400240	1441070631	30.9125817669506	122.5415435480901	7.7	7.27	24.7
413400240	1441070632	30.912614224411197	122.5415450477193	7.7	7.180000000000001	24.8
413400240	1441070633	30.91264788448377	122.54154713307395	7.7	7.09	24.9
413400240	1441070634	30.91268299999999	122.54155	7.7	7.0	25.0
413400240	1441070635	30.912719723308843	122.5415537822208	7.7	6.955555555555556	25.0
413400240	1441070636	30.91275780482884	122.54155836496798	7.7	6.911111111111111	25.0
413400240	1441070637	30.912796894495887	122.54156357134988	7.7	6.866666666666667	25.0
413400240	1441070638	30.912836642245907	122.54156922447466	7.7	6.822222222222223	25.0
413400240	1441070639	30.912876698014838	122.54157514745003	7.7	6.777777777777778	25.0
413400240	1441070640	30.912916711738664	122.54158116338344	7.7	6.733333333333333	25.0
413400240	1441070641	30.912956333353435	122.54158709538186	7.7	6.688888888888888	25.0
413400240	1441070642	30.912995212795177	122.54159276655194	7.7	6.644444444444444	25.0
413400240	1441070643	30.913033	122.541598	7.7	6.6	25.0
413400240	1441070644	30.913069438119063	122.54160266448888	7.7	6.51	25.3
413400240	1441070645	30.91310464316371	122.54160681140881	7.7	6.42	25.6
413400240	1441070646	30.91313882436026	122.5416105378071	7.7	6.33	25.900000000000002
413400240	1441070647	30.91317219093506	122.54161394073127	7.7	6.24	26.200000000000003
413400240	1441070648	30.913204952114434	122.54161711722892	7.7	6.15	26.5
413400240	1441070649	30.91323731712469	122.54162016434796	7.7	6.06	26.8
413400240	1441070650	30.913269495192097	122.54162317913637	7.7	5.97	27.1
413400240	1441070651	30.913301695542945	122.54162625864225	7.7	5.88	27.400000000000002
413400240	1441070652	30.91333412740349	122.541629499914	7.7	5.79	27.7
413400240	1441070653	30.913366999999997	122.541633	7.7	5.7	28.0
413400240	1441070654	30.91340047972594	122.54163683746701	7.695238095238095	5.876190476190476	28.0
413400240	1441070655	30.91343456164374	122.54164101695415	7.690476190476191	6.052380952380952	28.0
413400240	1441070656	30.91346919798308	122.54164552461863	7.685714285714286	6.228571428571429	28.0
413400240	1441070657	30.91350434097361	122.54165034661766	7.680952380952381	6.404761904761905	28.0
413400240	1441070658	30.913539942845002	122.54165546910842	7.6761904761904765	6.5809523809523816	28.0
413400240	1441070659	30.91357595582693	122.5416608782481	7.671428571428572	6.757142857142857	28.0
413400240	1441070660	30.913612332149064	122.54166656019383	7.666666666666667	6.933333333333334	28.0
413400240	1441070661	30.91364902404106	122.54167250110274	7.661904761904762	7.10952380952381	28.0
413400240	1441070662	30.91368598373262	122.54167868713188	7.6571428571428575	7.2857142857142865	28.0
413400240	1441070663	30.913723163453394	122.54168510443833	7.652380952380953	7.461904761904762	28.0
413400240	1441070664	30.913760515433058	122.54169173917913	7.647619047619047	7.6380952380952385	28.0
413400240	1441070665	30.9137979919013	122.54169857751128	7.642857142857142	7.814285714285714	28.0
413400240	1441070666	30.913835545087817	122.54170560559177	7.638095238095238	7.9904761904761905	28.0
413400240	1441070667	30.913873127222246	122.5417128095775	7.633333333333333	8.166666666666666	28.0
413400240	1441070668	30.91391069053433	122.54172017562541	7.628571428571428	8.342857142857143	28.0
413400240	1441070669	30.91394818725373	122.54172768989233	7.623809523809523	8.519047619047619	28.0
413400240	1441070670	30.91398556961014	122.54173533853509	7.619047619047619	8.695238095238096	28.0
413400240	1441070671	30.914022789833286	122.54174310771052	7.614285714285714	8.871428571428572	28.0
413400240	1441070672	30.914059800152828	122.54175098357533	7.609523809523809	9.04761904761905	28.0
413400240	1441070673	30.914096552798494	122.54175895228626	7.604761904761904	9.223809523809525	28.0
413400240	1441070674	30.914132999999993	122.54176700000001	7.6	9.4	28.0
413400240	1441070675	30.91416910682391	122.54177511409642	7.6	9.440000000000001	28.1
413400240	1441070676	30.914204889684346	122.54178328684847	7.6	9.48	28.200000000000003
413400240	1441070677	30.914240377832286	122.54179151175215	7.6	9.520000000000001	28.3
413400240	1441070678	30.914275600518696	122.54179978230371	7.6	9.56	28.400000000000002
413400240	1441070679	30.914310586994553	122.54180809199919	7.6	9.600000000000001	28.500000000000004
413400240	1441070680	30.914345366510855	122.54181643433473	7.6	9.640000000000002	28.6
413400240	1441070681	30.914379968318574	122.54182480280645	7.6	9.68	28.700000000000003
413400240	1441070682	30.91441442166868	122.54183319091051	7.6	9.72	28.8
413400240	1441070683	30.91444875581216	122.54184159214299	7.6	9.76	28.900000000000002
413400240	1441070684	30.914483	122.54185	7.6	9.8	29.000000000000004
413400240	1441070685	30.914517180209863	122.54185840763394	7.6	9.873684210526315	28.947368421052637
413400240	1441070686	30.91455130932604	122.54186680682223	7.6	9.947368421052632	28.894736842105267
413400240	1441070687	30.914585396959474	122.54187518899847	7.6	10.021052631578948	28.842105263157894
413400240	1441070688	30.91461945272117	122.54188354559632	7.6	10.094736842105265	28.789473684210527
413400240	1441070689	30.914653486222083	122.54189186804938	7.6	10.16842105263158	28.73684210526316
413400240	1441070690	30.914687507073182	122.54190014779131	7.6	10.242105263157896	28.684210526315795
413400240	1441070691	30.914721524885447	122.54190837625568	7.6	10.31578947368421	28.631578947368425
413400240	1441070692	30.91475554926983	122.54191654487609	7.6	10.389473684210527	28.578947368421055
413400240	1441070693	30.91478958983734	122.54192464508617	7.6	10.463157894736842	28.526315789473685
413400240	1441070694	30.914823656198948	122.54193266831943	7.6	10.536842105263158	28.47368421052632
413400240	1441070695	30.91485775796563	122.54194060600953	7.6	10.610526315789473	28.42105263157895
413400240	1441070696	30.914891904748362	122.54194844958995	7.6	10.684210526315791	28.368421052631582
413400240	1441070697	30.914926106158156	122.54195619049429	7.6	10.757894736842106	28.31578947368421
413400240	1441070698	30.91496037180595	122.54196382015606	7.6	10.831578947368422	28.263157894736842
413400240	1441070699	30.91499471130278	122.54197133000882	7.6	10.905263157894737	28.210526315789476
413400240	1441070700	30.91502913425961	122.54197871148611	7.6	10.978947368421053	28.157894736842106
413400240	1441070701	30.915063650287426	122.54198595602138	7.6	11.052631578947368	28.10526315789474
413400240	1441070702	30.915098268997216	122.54199305504818	7.6	11.126315789473685	28.05263157894737
413400240	1441070703	30.91513299999999	122.542	7.6	11.2	28.0
413400240	1441070704	30.915167847306183	122.54200679021953	7.6	11.209999999999999	27.900000000000002
413400240	1441070705	30.915202792523996	122.54201345668639	7.6	11.22	27.8
413400240	1441070706	30.915237811661054	122.54202003828944	7.6	11.23	27.7
413400240	1441070707	30.915272880725002	122.54202657391758	7.6	11.24	27.6
413400240	1441070708	30.91530797572347	122.54203310245985	7.6	11.25	27.5
413400240	1441070709	30.91534307266408	122.54203966280518	7.6	11.260000000000002	27.400000000000002
413400240	1441070710	30.915378147554435	122.54204629384276	7.6	11.270000000000001	27.3
413400240	1441070711	30.915413176402133	122.5420530344616	7.6	11.280000000000001	27.2
413400240	1441070712	30.915448135214795	122.54205992355095	7.6	11.290000000000001	27.1
413400240	1441070713	30.915483	122.54206700000002	7.6	11.300000000000002	27.0
413400240	1441070714	30.915517752061767	122.5420742924661	7.6	11.266666666666667	27.0
413400240	1441070715	30.915552393889914	122.54208178867866	7.6	11.233333333333336	27.0
413400240	1441070716	30.91558693327074	122.54208946613518	7.6	11.200000000000001	27.0
413400240	1441070717	30.91562137799047	122.54209730233308	7.6	11.166666666666668	27.0
413400240	1441070718	30.915655735835394	122.54210527476978	7.6	11.133333333333335	27.0
413400240	1441070719	30.915690014591796	122.54211336094265	7.6	11.100000000000001	27.0
413400240	1441070720	30.915724222045963	122.54212153834904	7.6	11.066666666666668	27.0
413400240	1441070721	30.915758365984175	122.54212978448624	7.6	11.033333333333335	27.0
413400240	1441070722	30.915792454192736	122.54213807685156	7.6	11.000000000000002	27.0
413400240	1441070723	30.915826494457924	122.54214639294224	7.6	10.966666666666667	27.0
413400240	1441070724	30.915860494566065	122.54215471025555	7.6	10.933333333333335	27.0
413400240	1441070725	30.915894462303466	122.5421630062886	7.6	10.9	27.0
413400240	1441070726	30.915928405456416	122.54217125853866	7.6	10.866666666666667	27.0
413400240	1441070727	30.91596233181126	122.54217944450279	7.6	10.833333333333336	27.0
413400240	1441070728	30.915996249154322	122.54218754167813	7.6	10.8	27.0
413400240	1441070729	30.916030165271927	122.54219552756177	7.6	10.766666666666667	27.0
413400240	1441070730	30.916064087950403	122.54220337965074	7.6	10.733333333333334	27.0
413400240	1441070731	30.916098024976115	122.5422110754421	7.6	10.700000000000001	27.0
413400240	1441070732	30.916131984135376	122.54221859243276	7.6	10.666666666666666	27.0
413400240	1441070733	30.91616597321456	122.54222590811976	7.6	10.633333333333335	27.0
413400240	1441070734	30.916199999999996	122.54223299999998	7.6	10.600000000000001	27.0
413400240	1441070735	30.91623407822337	122.54223985891157	7.6	10.58	27.0
413400240	1441070736	30.916268245397546	122.54224652905755	7.6	10.56	27.0
413400240	1441070737	30.916302544980724	122.5422530679822	7.6	10.540000000000001	27.0
413400240	1441070738	30.916337020431055	122.54225953322995	7.6	10.520000000000001	27.0
413400240	1441070739	30.916371715206758	122.54226598234531	7.6	10.5	27.0
413400240	1441070740	30.916406672765923	122.54227247287282	7.6	10.48	27.0
413400240	1441070741	30.916441936566713	122.54227906235724	7.6	10.459999999999999	27.0
413400240	1441070742	30.91647755006725	122.54228580834328	7.6	10.440000000000001	27.0
413400240	1441070743	30.91651355672564	122.54229276837587	7.6	10.42	27.0
413400240	1441070744	30.916549999999994	122.5423	7.6	10.4	27.0
413400240	1441070745	30.916586908341003	122.54230754384706	7.6	10.4	27.0
413400240	1441070746	30.916624250169715	122.54231537289378	7.6	10.4	27.0
413400240	1441070747	30.91666197889981	122.5423234432032	7.6	10.4	27.0
413400240	1441070748	30.916700047944975	122.54233171083827	7.6	10.4	27.0
413400240	1441070749	30.9167384107189	122.54234013186175	7.6	10.4	27.0
413400240	1441070750	30.916777020635294	122.5423486623365	7.6	10.4	27.0
413400240	1441070751	30.91681583110787	122.54235725832513	7.6	10.4	27.0
413400240	1441070752	30.91685479555035	122.54236587589025	7.6	10.4	27.0
413400240	1441070753	30.91689386737647	122.5423744710944	7.6	10.4	27.0
413400240	1441070754	30.916932999999997	122.54238299999999	7.6	10.4	27.0
413400240	1441070755	30.916972147838965	122.54239142493626	7.605263157894736	10.321052631578947	27.0
413400240	1441070756	30.917011269328505	122.54239973330007	7.610526315789474	10.242105263157896	27.0
413400240	1441070757	30.917050323908043	122.54240791875519	7.61578947368421	10.163157894736841	27.0
413400240	1441070758	30.917089271017037	122.54241597496537	7.621052631578947	10.08421052631579	27.0
413400240	1441070759	30.917128070094893	122.54242389559427	7.626315789473684	10.005263157894737	27.0
413400240	1441070760	30.91716668058104	122.54243167430563	7.631578947368421	9.926315789473685	27.0
413400240	1441070761	30.917205061914924	122.5424393047631	7.636842105263158	9.84736842105263	27.0
413400240	1441070762	30.91724317353596	122.54244678063034	7.6421052631578945	9.76842105263158	27.0
413400240	1441070763	30.91728097488359	122.54245409557096	7.647368421052631	9.689473684210526	27.0
413400240	1441070764	30.917318425397273	122.5424612432486	7.652631578947369	9.610526315789475	27.0
413400240	1441070765	30.917355484516428	122.54246821732679	7.657894736842105	9.531578947368422	27.0
413400240	1441070766	30.917392111680506	122.54247501146918	7.663157894736842	9.452631578947368	27.0
413400240	1441070767	30.917428266328944	122.54248161933928	7.668421052631579	9.373684210526315	27.0
413400240	1441070768	30.917463907901176	122.5424880346007	7.673684210526316	9.294736842105262	27.0
413400240	1441070769	30.917498995836674	122.54249425091689	7.678947368421053	9.215789473684211	27.0
413400240	1441070770	30.91753348957485	122.54250026195142	7.684210526315789	9.136842105263158	27.0
413400240	1441070771	30.917567348555178	122.54250606136777	7.689473684210526	9.057894736842105	27.0
413400240	1441070772	30.917600532217065	122.54251164282948	7.6947368421052635	8.978947368421052	27.0
413400240	1441070773	30.917633000000002	122.54251700000002	7.7	8.9	27.0
413400240	1441070774	30.917664751962256	122.54252213670117	7.7	8.9	27.1
413400240	1441070775	30.917695950637476	122.54252709738793	7.7	8.9	27.2
413400240	1441070776	30.917726799178123	122.54253193667378	7.7	8.9	27.3
413400240	1441070777	30.91775750073666	122.54253670917224	7.7	8.9	27.400000000000002
413400240	1441070778	30.917788258465542	122.54254146949695	7.7	8.9	27.5
413400240	1441070779	30.91781927551721	122.54254627226172	7.7	8.9	27.6
413400240	1441070780	30.91785075504408	122.54255117208035	7.7	8.9	27.7
413400240	1441070781	30.917882900198563	122.54255622356685	7.7	8.9	27.8
413400240	1441070782	30.917915914133086	122.54256148133534	7.7	8.9	27.900000000000002
413400240	1441070783	30.91795	122.542567	7.7	8.9	28.0
413400240	1441070784	30.917985295742376	122.54257282625322	7.7	9.00909090909091	27.90909090909091
413400240	1441070785	30.918021678465763	122.54257897509947	7.7	9.118181818181819	27.81818181818182
413400240	1441070786	30.918058960066418	122.54258545362117	7.7	9.227272727272727	27.727272727272727
413400240	1441070787	30.91809695244053	122.54259226890082	7.7	9.336363636363636	27.636363636363637
413400240	1441070788	30.918135467484355	122.54259942802081	7.7	9.445454545454545	27.545454545454547
413400240	1441070789	30.91817431709413	122.54260693806357	7.7	9.554545454545455	27.454545454545457
413400240	1441070790	30.918213313166063	122.54261480611147	7.7	9.663636363636364	27.363636363636363
413400240	1441070791	30.918252267596394	122.5426230392468	7.7	9.772727272727273	27.272727272727273
413400240	1441070792	30.918290992281342	122.54263164455188	7.7	9.881818181818181	27.181818181818183
413400240	1441070793	30.918329299117136	122.5426406291089	7.7	9.99090909090909	27.09090909090909
413400240	1441070794	30.918366999999996	122.54265000000001	7.7	10.1	27.0
413400240	1441070795	30.918403954527548	122.54265974779203	7.7	10.18	27.1
413400240	1441070796	30.918440213103068	122.54266979699044	7.7	10.26	27.2
413400240	1441070797	30.918475873831188	122.54268005558538	7.7	10.340000000000002	27.3
413400240	1441070798	30.918511034816653	122.54269043156683	7.7	10.42	27.400000000000002
413400240	1441070799	30.918545794164174	122.54270083292468	7.7	10.5	27.5
413400240	1441070800	30.918580249978525	122.54271116764873	7.7	10.58	27.6
413400240	1441070801	30.918614500364445	122.54272134372873	7.7	10.66	27.7
413400240	1441070802	30.91864864342678	122.54273126915426	7.7	10.740000000000002	27.8
413400240	1441070803	30.918682777270337	122.54274085191486	7.7	10.820000000000002	27.900000000000002
413400240	1441070804	30.918716999999994	122.54275	7.7	10.9	28.0
413400240	1441070805	30.918751393422912	122.54275864395657	7.7	10.866666666666667	28.0
413400240	1441070806	30.91878597415547	122.54276680456195	7.7	10.833333333333336	28.0
413400240	1441070807	30.91882074251637	122.54277452515106	7.7	10.8	28.0
413400240	1441070808	30.91885569882428	122.54278184905895	7.7	10.766666666666667	28.0
413400240	1441070809	30.91889084339786	122.54278881962071	7.7	10.733333333333334	28.0
413400240	1441070810	30.918926176555747	122.54279548017149	7.7	10.700000000000001	28.0
413400240	1441070811	30.918961698616563	122.54280187404645	7.7	10.666666666666666	28.0
413400240	1441070812	30.918997409898953	122.5428080445809	7.7	10.633333333333335	28.0
413400240	1441070813	30.919033310721506	122.54281403511014	7.7	10.600000000000001	28.0
413400240	1441070814	30.91906940140285	122.54281988896958	7.7	10.566666666666666	28.0
413400240	1441070815	30.91910568226157	122.54282564949467	7.7	10.533333333333335	28.0
413400240	1441070816	30.919142153616257	122.54283136002091	7.7	10.5	28.0
413400240	1441070817	30.919178815785514	122.5428370638839	7.7	10.466666666666667	28.0
413400240	1441070818	30.919215669087897	122.54284280441925	7.7	10.433333333333334	28.0
413400240	1441070819	30.91925271384198	122.54284862496273	7.7	10.4	28.0
413400240	1441070820	30.919289950366313	122.54285456885012	7.7	10.366666666666667	28.0
413400240	1441070821	30.919327378979478	122.54286067941725	7.7	10.333333333333334	28.0
413400240	1441070822	30.919365	122.542867	7.7	10.3	28.0
413400240	1441070823	30.9194027824758	122.54287356433149	7.7	10.3	27.90909090909091
413400240	1441070824	30.919440570372213	122.54288036773303	7.7	10.3	27.81818181818182
413400240	1441070825	30.919478176383983	122.54288739592297	7.7	10.3	27.727272727272727
413400240	1441070826	30.919515413205826	122.54289463461961	7.7	10.3	27.636363636363637
413400240	1441070827	30.91955209353252	122.54290206954109	7.7	10.3	27.545454545454547
413400240	1441070828	30.919588030058758	122.54290968640554	7.7	10.3	27.454545454545457
413400240	1441070829	30.919623035479326	122.54291747093099	7.7	10.3	27.363636363636363
413400240	1441070830	30.91965692248897	122.54292540883534	7.7	10.3	27.272727272727273
413400240	1441070831	30.919689503782454	122.54293348583647	7.7	10.3	27.181818181818183
413400240	1441070832	30.919720592054546	122.54294168765215	7.7	10.3	27.09090909090909
413400240	1441070833	30.91975	122.54294999999999	7.7	10.3	27.0
413400240	1441070834	30.919777646859266	122.54295840553696	7.7	10.32	27.1
413400240	1441070835	30.919803878055422	122.54296687467738	7.7	10.340000000000002	27.2
413400240	1441070836	30.919829145557177	122.54297537477498	7.7	10.36	27.3
413400240	1441070837	30.91985390133326	122.54298387318363	7.7	10.38	27.400000000000002
413400240	1441070838	30.919878597352408	122.54299233725737	7.7	10.4	27.5
413400240	1441070839	30.91990368558336	122.5430007343503	7.7	10.42	27.6
413400240	1441070840	30.919929617994864	122.54300903181661	7.7	10.440000000000001	27.7
413400240	1441070841	30.919956846555635	122.54301719701071	7.7	10.459999999999999	27.8
413400240	1441070842	30.91998582323444	122.543025197287	7.7	10.48	27.900000000000002
413400240	1441070843	30.920016999999994	122.543033	7.7	10.5	28.0
413400240	1441070844	30.920050685927187	122.54304058766542	7.7	10.488888888888889	27.888888888888893
413400240	1441070845	30.920086618515352	122.54304800344325	7.7	10.477777777777778	27.77777777777778
413400240	1441070846	30.92012439237	122.54305530565455	7.7	10.466666666666667	27.666666666666668
413400240	1441070847	30.920163602096576	122.54306255262031	7.7	10.455555555555556	27.555555555555557
413400240	1441070848	30.920203842300584	122.54306980266156	7.7	10.444444444444446	27.444444444444446
413400240	1441070849	30.920244707587454	122.54307711409918	7.7	10.433333333333334	27.333333333333332
413400240	1441070850	30.920285792562687	122.54308454525419	7.7	10.422222222222222	27.22222222222222
413400240	1441070851	30.92032669183172	122.5430921544475	7.7	10.411111111111111	27.11111111111111
413400240	1441070852	30.920367	122.54310000000001	7.7	10.4	27.0
413400240	1441070853	30.920406394411078	122.54310812066583	7.7	10.425	26.916666666666668
413400240	1441070854	30.920444883360965	122.54311647693193	7.7	10.450000000000001	26.833333333333336
413400240	1441070855	30.920482557883734	122.54312500971841	7.7	10.475	26.75
413400240	1441070856	30.92051950901349	122.54313365994531	7.7	10.5	26.666666666666668
413400240	1441070857	30.92055582778435	122.54314236853261	7.7	10.525	26.583333333333336
413400240	1441070858	30.920591605230452	122.5431510764002	7.7	10.549999999999999	26.5
413400240	1441070859	30.920626932385932	122.54315972446797	7.7	10.575	26.416666666666668
413400240	1441070860	30.920661900284944	122.54316825365567	7.7	10.6	26.333333333333336
413400240	1441070861	30.920696599961683	122.54317660488306	7.7	10.624999999999998	26.250000000000004
413400240	1441070862	30.9207311224503	122.54318471906983	7.7	10.649999999999999	26.166666666666668
413400240	1441070863	30.920765558785007	122.54319253713562	7.7	10.674999999999999	26.083333333333336
413400240	1441070864	30.920799999999986	122.5432	7.7	10.7	26.0
413400240	1441070865	30.92083452042139	122.54320707348758	7.7	10.64	26.0
413400240	1441070866	30.920869127542982	122.54321382304343	7.7	10.579999999999998	26.0
413400240	1441070867	30.92090381215044	122.54322033901768	7.7	10.52	26.0
413400240	1441070868	30.92093856502943	122.54322671176078	7.7	10.459999999999999	26.0
413400240	1441070869	30.92097337696557	122.54323303162316	7.7	10.399999999999999	26.0
413400240	1441070870	30.92100823874451	122.54323938895541	7.7	10.34	26.0
413400240	1441070871	30.921043141151827	122.5432458741083	7.7	10.28	26.0
413400240	1441070872	30.921078074973146	122.54325257743267	7.7	10.22	26.0
413400240	1441070873	30.921113030994018	122.54325958927953	7.7	10.16	26.0
413400240	1441070874	30.92114800000001	122.543267	7.7	10.1	26.0
413400240	1441070875	30.921182984273145	122.54327486383723	7.7125	10.087499999999999	25.875
413400240	1441070876	30.921218032081622	122.543283090602	7.725	10.075	25.75
413400240	1441070877	30.921253203190126	122.5432915539969	7.7375	10.0625	25.625000000000004
413400240	1441070878	30.92128855736341	122.54330012772421	7.75	10.05	25.5
413400240	1441070879	30.92132415436623	122.54330868548624	7.7625	10.0375	25.375
413400240	1441070880	30.921360053963376	122.543317100985	7.775	10.025	25.25
413400240	1441070881	30.921396315919683	122.54332524792235	7.7875	10.012500000000001	25.125000000000004
413400240	1441070882	30.921433000000004	122.543333	7.8	10.0	25.0
413400240	1441070883	30.921470129547117	122.54334026390916	7.8	9.909090909090908	25.0
413400240	1441070884	30.92150758221539	122.54334707829952	7.8	9.818181818181818	25.0
413400240	1441070885	30.921545199237062	122.54335351481058	7.8	9.727272727272727	25.0
413400240	1441070886	30.921582821844396	122.5433596450818	7.8	9.636363636363637	25.0
413400240	1441070887	30.921620291269615	122.54336554075275	7.8	9.545454545454545	25.0
413400240	1441070888	30.921657448744934	122.54337127346315	7.8	9.454545454545455	25.0
413400240	1441070889	30.92169413550255	122.54337691485271	7.8	9.363636363636363	25.0
413400240	1441070890	30.921730192774685	122.54338253656125	7.8	9.272727272727273	25.0
413400240	1441070891	30.921765461793516	122.54338821022866	7.8	9.181818181818182	25.0
413400240	1441070892	30.921799783791226	122.54339400749491	7.8	9.090909090909092	25.0
413400240	1441070893	30.921833	122.54340000000002	7.8	9.0	25.0
413400240	1441070894	30.921865032237232	122.54340623996005	7.8	8.940000000000001	24.9
413400240	1441070895	30.9218961246612	122.54341270189502	7.8	8.879999999999999	24.8
413400240	1441070896	30.92192660201544	122.54341934090098	7.8	8.82	24.7
413400240	1441070897	30.921956789043502	122.54342611207392	7.8	8.76	24.6
413400240	1441070898	30.921987010488902	122.54343297050993	7.8	8.7	24.500000000000004
413400240	1441070899	30.922017591095187	122.54343987130507	7.8	8.64	24.400000000000002
413400240	1441070900	30.922048855605887	122.54344676955549	7.8	8.58	24.3
413400240	1441070901	30.922081128764553	122.54345362035731	7.8	8.520000000000001	24.200000000000003
413400240	1441070902	30.922114735314736	122.54346037880676	7.8	8.46	24.1
413400240	1441070903	30.922150000000002	122.543467	7.8	8.4	24.000000000000004
413400240	1441070904	30.92218713977108	122.54347344451325	7.8	8.333333333333334	24.11111111111111
413400240	1441070905	30.922225940407692	122.54347969484289	7.8	8.266666666666667	24.222222222222225
413400240	1441070906	30.92226607989673	122.54348573896509	7.8	8.200000000000001	24.333333333333336
413400240	1441070907	30.922307236225123	122.54349156485605	7.8	8.133333333333335	24.444444444444443
413400240	1441070908	30.922349087379803	122.54349716049181	7.8	8.066666666666666	24.555555555555557
413400240	1441070909	30.92239131134767	122.54350251384827	7.8	8.0	24.666666666666668
413400240	1441070910	30.9224335861157	122.5435076129013	7.8	7.933333333333334	24.77777777777778
413400240	1441070911	30.922475589670825	122.54351244562666	7.8	7.866666666666666	24.88888888888889
413400240	1441070912	30.922517000000003	122.543517	7.8	7.8	25.0
413400240	1441070913	30.922557552706195	122.54352127640195	7.808333333333334	7.75	25.166666666666668
413400240	1441070914	30.922597213856285	122.5435253248329	7.816666666666666	7.699999999999999	25.333333333333332
413400240	1441070915	30.922636007133153	122.54352920769836	7.825	7.6499999999999995	25.5
413400240	1441070916	30.922673956219658	122.54353298740395	7.833333333333333	7.6	25.666666666666664
413400240	1441070917	30.922711084798657	122.54353672635538	7.841666666666667	7.55	25.833333333333332
413400240	1441070918	30.92274741655299	122.5435404869585	7.85	7.500000000000001	26.0
413400240	1441070919	30.922782975165525	122.54354433161919	7.858333333333333	7.450000000000001	26.166666666666668
413400240	1441070920	30.92281778431909	122.5435483227435	7.866666666666667	7.400000000000001	26.333333333333336
413400240	1441070921	30.922851867696505	122.5435525227375	7.875	7.3500000000000005	26.5
413400240	1441070922	30.922885248980595	122.5435569940074	7.883333333333334	7.300000000000001	26.666666666666668
413400240	1441070923	30.92291795185416	122.54356179895946	7.891666666666667	7.250000000000001	26.833333333333336
413400240	1441070924	30.922950000000004	122.543567	7.9	7.2	27.0
413400240	1441070925	30.922981444419253	122.54357263801076	7.890000000000001	7.3100000000000005	26.9
413400240	1441070926	30.92301244538647	122.54357866777485	7.88	7.420000000000001	26.8
413400240	1441070927	30.92304319049453	122.54358502255057	7.87	7.530000000000001	26.7
413400240	1441070928	30.923073867336356	122.54359163559626	7.86	7.640000000000001	26.599999999999998
413400240	1441070929	30.92310466350485	122.54359844017016	7.85	7.750000000000002	26.5
413400240	1441070930	30.923135766592946	122.54360536953055	7.84	7.860000000000001	26.400000000000002
413400240	1441070931	30.923167364193542	122.54361235693555	7.83	7.970000000000001	26.3
413400240	1441070932	30.923199643899625	122.5436193356434	7.82	8.08	26.200000000000003
413400240	1441070933	30.923232793304123	122.5436262389122	7.81	8.190000000000001	26.1
413400240	1441070934	30.923267000000003	122.543633	7.8	8.3	26.0
413400240	1441070935	30.92330238473019	122.54363956786575	7.8	8.375	25.875
413400240	1441070936	30.92333880083756	122.54364595427187	7.8	8.450000000000001	25.75
413400240	1441070937	30.9233760348149	122.54365218668164	7.8	8.525	25.625000000000004
413400240	1441070938	30.923413873155063	122.54365829255838	7.8	8.6	25.5
413400240	1441070939	30.92345210235082	122.54366429936533	7.8	8.674999999999999	25.375
413400240	1441070940	30.92349050889503	122.54367023456575	7.8	8.75	25.25
413400240	1441070941	30.92352887928047	122.5436761256229	7.8	8.825	25.125000000000004
413400240	1441070942	30.923567	122.54368200000002	7.8	8.9	25.0
413400240	1441070943	30.923604688510395	122.54368788262708	7.8	8.89090909090909	25.0
413400240	1441070944	30.923641886124525	122.54369378830113	7.8	8.881818181818181	25.0
413400240	1441070945	30.923678565119243	122.54369972928585	7.8	8.872727272727273	25.0
413400240	1441070946	30.9237146977714	122.54370571784499	7.8	8.863636363636365	25.0
413400240	1441070947	30.923750256357852	122.54371176624231	7.8	8.854545454545455	25.0
413400240	1441070948	30.923785213155433	122.54371788674162	7.8	8.845454545454546	25.0
413400240	1441070949	30.923819540440995	122.54372409160668	7.8	8.836363636363636	25.0
413400240	1441070950	30.92385321049139	122.54373039310121	7.8	8.827272727272728	25.0
413400240	1441070951	30.92388619558347	122.5437368034891	7.8	8.81818181818182	25.0
413400240	1441070952	30.923918467994056	122.54374333503408	7.8	8.80909090909091	25.0
413400240	1441070953	30.923949999999998	122.54375	7.8	8.8	25.0
413400240	1441070954	30.923980812379398	122.54375680096479	7.8	8.770000000000001	24.9
413400240	1441070955	30.924011119915587	122.54376370176298	7.8	8.740000000000002	24.8
413400240	1441070956	30.924041185893113	122.54377065654333	7.8	8.71	24.7
413400240	1441070957	30.9240712735966	122.54377761945453	7.8	8.680000000000001	24.6
413400240	1441070958	30.92410164631061	122.54378454464535	7.8	8.65	24.500000000000004
413400240	1441070959	30.92413256731978	122.54379138626452	7.8	8.620000000000001	24.400000000000002
413400240	1441070960	30.92416429990867	122.5437980984608	7.8	8.590000000000002	24.3
413400240	1441070961	30.92419710736194	122.54380463538298	7.8	8.56	24.200000000000003
413400240	1441070962	30.924231252964173	122.5438109511798	7.8	8.530000000000001	24.1
413400240	1441070963	30.924266999999986	122.54381700000002	7.8	8.5	24.000000000000004
413400240	1441070964	30.9243045140451	122.54382275676053	7.8	8.4	24.000000000000004
413400240	1441070965	30.924343569839564	122.54382827945105	7.8	8.3	24.000000000000004
413400240	1441070966	30.924383844414567	122.54383364682954	7.8	8.200000000000001	24.000000000000004
413400240	1441070967	30.924425014801255	122.54383893765396	7.8	8.1	24.000000000000004
413400240	1441070968	30.92446675803076	122.5438442306824	7.8	8.0	24.000000000000004
413400240	1441070969	30.92450875113426	122.543849604673	7.8	7.9	24.000000000000004
413400240	1441070970	30.924550671142867	122.54385513838393	7.8	7.8	24.000000000000004
413400240	1441070971	30.92459219508773	122.54386091057347	7.8	7.699999999999999	24.000000000000004
413400240	1441070972	30.924632999999996	122.543867	7.8	7.6	24.000000000000004
413400240	1441070973	30.924672831189856	122.54387346025662	7.8	7.616666666666665	24.083333333333336
413400240	1441070974	30.924711707083862	122.54388024427534	7.8	7.633333333333334	24.166666666666668
413400240	1441070975	30.924749714387648	122.54388727982287	7.8	7.6499999999999995	24.250000000000004
413400240	1441070976	30.924786939806896	122.54389449466578	7.8	7.666666666666666	24.333333333333336
413400240	1441070977	30.924823470047265	122.54390181657048	7.8	7.683333333333334	24.416666666666668
413400240	1441070978	30.924859391814426	122.54390917330343	7.8	7.699999999999999	24.500000000000004
413400240	1441070979	30.924894791814086	122.54391649263084	7.8	7.716666666666666	24.583333333333336
413400240	1441070980	30.924929756751954	122.54392370231899	7.8	7.733333333333333	24.666666666666668
413400240	1441070981	30.924964373333733	122.54393073013397	7.8	7.75	24.75
413400240	1441070982	30.92499872826517	122.5439375038418	7.8	7.766666666666666	24.833333333333332
413400240	1441070983	30.925032908251996	122.54394395120852	7.8	7.783333333333334	24.916666666666668
413400240	1441070984	30.925066999999995	122.54395000000001	7.8	7.8	25.0
413400240	1441070985	30.92510108507529	122.54395560530726	7.8	7.760000000000001	24.9
413400240	1441070986	30.925135224485647	122.54396083152213	7.8	7.72	24.8
413400240	1441070987	30.92516947409914	122.54396577036171	7.8	7.68	24.7
413400240	1441070988	30.925203889783884	122.54397051354329	7.8	7.640000000000001	24.6
413400240	1441070989	30.925238527407945	122.54397515278428	7.8	7.600000000000001	24.500000000000004
413400240	1441070990	30.92527344283942	122.54397977980226	7.8	7.5600000000000005	24.400000000000002
413400240	1441070991	30.925308691946313	122.54398448631488	7.8	7.52	24.3
413400240	1441070992	30.925344330596698	122.54398936404004	7.8	7.48	24.200000000000003
413400240	1441070993	30.92538041465858	122.54399450469569	7.8	7.440000000000001	24.1
413400240	1441070994	30.925416999999992	122.544	7.8	7.400000000000001	24.000000000000004
413400240	1441070995	30.92545410844017	122.54400590703074	7.8	7.4875	23.75
413400240	1441070996	30.925491625603392	122.54401214430344	7.8	7.575000000000001	23.5
413400240	1441070997	30.92552940306524	122.54401859569307	7.8	7.6625000000000005	23.25
413400240	1441070998	30.92556729240128	122.54402514507423	7.8	7.750000000000002	23.0
413400240	1441070999	30.925605145187134	122.54403167632141	7.8	7.8375	22.75
413400240	1441071000	30.92564281299843	122.54403807330878	7.8	7.925	22.5
413400240	1441071001	30.925680147410812	122.54404421991039	7.8	8.012500000000001	22.25
413400240	1441071002	30.925717000000002	122.54405	7.8	8.1	22.0
413400240	1441071003	30.925753260175902	122.54405532725261	7.8	8.008333333333335	22.0
413400240	1441071004	30.92578896868552	122.54406023454874	7.8	7.916666666666666	22.0
413400240	1441071005	30.925824204110086	122.5440647845704	7.8	7.825	22.0
413400240	1441071006	30.925859045030794	122.54406903999971	7.8	7.733333333333333	22.0
413400240	1441071007	30.925893570028848	122.54407306351892	7.8	7.6416666666666675	22.0
413400240	1441071008	30.925927857685448	122.54407691781034	7.8	7.550000000000001	22.0
413400240	1441071009	30.925961986581765	122.54408066555645	7.8	7.458333333333333	22.0
413400240	1441071010	30.92599603529899	122.5440843694398	7.8	7.366666666666667	22.0
413400240	1441071011	30.926030082418272	122.54408809214303	7.8	7.275	22.0
413400240	1441071012	30.926064206520763	122.54409189634889	7.8	7.183333333333333	22.0
413400240	1441071013	30.926098486187623	122.54409584474023	7.8	7.091666666666667	22.0
413400240	1441071014	30.926132999999986	122.54410000000001	7.8	7.0	22.0
413400240	1441071015	30.926167810590155	122.54410440942527	7.803448275862069	6.913793103448277	21.93103448275862
413400240	1441071016	30.926202916795088	122.54410905876901	7.8068965517241375	6.827586206896552	21.86206896551724
413400240	1441071017	30.926238301502888	122.54411391839818	7.810344827586206	6.741379310344828	21.79310344827586
413400240	1441071018	30.926273947601693	122.54411895867972	7.813793103448276	6.655172413793103	21.724137931034484
413400240	1441071019	30.926309837979638	122.54412414998052	7.817241379310345	6.56896551724138	21.655172413793103
413400240	1441071020	30.92634595552484	122.54412946266736	7.820689655172414	6.482758620689656	21.586206896551722
413400240	1441071021	30.926382283125456	122.54413486710703	7.824137931034483	6.3965517241379315	21.517241379310345
413400240	1441071022	30.9264188036696	122.54414033366629	7.827586206896552	6.310344827586207	21.448275862068964
413400240	1441071023	30.92645550004543	122.54414583271182	7.8310344827586205	6.224137931034483	21.379310344827584
413400240	1441071024	30.926492355141118	122.54415133461025	7.834482758620689	6.137931034482759	21.310344827586206
413400240	1441071025	30.926529351844803	122.54415680972816	7.837931034482759	6.051724137931035	21.241379310344826
413400240	1441071026	30.92656647304463	122.54416222843213	7.841379310344828	5.9655172413793105	21.17241379310345
413400240	1441071027	30.926603701628792	122.54416756108863	7.844827586206897	5.879310344827586	21.103448275862068
413400240	1441071028	30.926641020485434	122.54417277806407	7.848275862068966	5.793103448275862	21.034482758620687
413400240	1441071029	30.92667841250275	122.54417784972489	7.8517241379310345	5.706896551724138	20.96551724137931
413400240	1441071030	30.926715860568926	122.54418274643739	7.855172413793103	5.620689655172415	20.896551724137932
413400240	1441071031	30.926753347572113	122.54418743856789	7.858620689655172	5.5344827586206895	20.82758620689655
413400240	1441071032	30.926790856400526	122.54419189648259	7.862068965517241	5.448275862068966	20.75862068965517
413400240	1441071033	30.926828369942335	122.54419609054773	7.865517241379311	5.362068965517241	20.689655172413794
413400240	1441071034	30.92686587108576	122.54419999112943	7.86896551724138	5.275862068965518	20.620689655172413
413400240	1441071035	30.926903342718948	122.5442035685938	7.872413793103449	5.189655172413794	20.551724137931032
413400240	1441071036	30.926940767730134	122.54420679330686	7.875862068965517	5.103448275862069	20.482758620689655
413400240	1441071037	30.926978129007484	122.5442096356346	7.879310344827586	5.017241379310344	20.413793103448278
413400240	1441071038	30.927015409439218	122.54421206594303	7.882758620689655	4.931034482758621	20.344827586206893
413400240	1441071039	30.927052591913515	122.54421405459797	7.886206896551724	4.844827586206897	20.275862068965516
413400240	1441071040	30.927089659318554	122.54421557196537	7.889655172413794	4.758620689655173	20.20689655172414
413400240	1441071041	30.927126594542532	122.54421658841098	7.893103448275863	4.672413793103448	20.137931034482758
413400240	1441071042	30.927163380473612	122.5442170743006	7.8965517241379315	4.586206896551724	20.068965517241377
413400240	1441071043	30.9272	122.54421699999999	7.9	4.5	20.0
413400240	1441071044	30.92723644582343	122.5442163706345	7.909090909090909	4.345454545454545	20.090909090909093
413400240	1441071045	30.92727274990011	122.5442153303683	7.918181818181819	4.190909090909091	20.18181818181818
413400240	1441071046	30.927308953999784	122.5442140581254	7.927272727272728	4.036363636363636	20.272727272727273
413400240	1441071047	30.92734509989223	122.54421273283023	7.9363636363636365	3.8818181818181823	20.363636363636363
413400240	1441071048	30.927381229347265	122.54421153340733	7.945454545454545	3.7272727272727275	20.454545454545457
413400240	1441071049	30.927417384134653	122.54421063878162	7.954545454545455	3.5727272727272728	20.545454545454543
413400240	1441071050	30.92745360602422	122.54421022787821	7.963636363636364	3.418181818181818	20.636363636363637
413400240	1441071051	30.927489936785754	122.54421047962252	7.972727272727273	3.2636363636363637	20.727272727272727
413400240	1441071052	30.927526418189043	122.54421157294023	7.9818181818181815	3.1090909090909093	20.81818181818182
413400240	1441071053	30.927563092003883	122.5442136867573	7.990909090909091	2.9545454545454546	20.90909090909091
413400240	1441071054	30.927600000000005	122.54421699999999	8.0	2.8	21.0
413400240	1441071055	30.927637166941505	122.54422161121127	7.9875	2.9375	20.75
413400240	1441071056	30.92767454957016	122.54422729739979	7.975	3.075	20.5
413400240	1441071057	30.927712087622083	122.54423375519019	7.9625	3.2125	20.25
413400240	1441071058	30.9277497208335	122.54424068120669	7.95	3.35	20.000000000000004
413400240	1441071059	30.927787388940644	122.54424777207294	7.9375	3.4875000000000003	19.750000000000004
413400240	1441071060	30.927825031679863	122.5442547244122	7.925000000000001	3.6250000000000004	19.500000000000004
413400240	1441071061	30.927862588787487	122.54426123484714	7.9125000000000005	3.7624999999999997	19.25
413400240	1441071062	30.9279	122.54426700000002	7.9	3.9	19.0
413400240	1441071063	30.927937215112408	122.54427178268456	7.908333333333333	3.858333333333333	19.083333333333332
413400240	1441071064	30.927974224154028	122.54427561048247	7.916666666666667	3.816666666666667	19.166666666666668
413400240	1441071065	30.928011027212765	122.54427857716745	7.925000000000001	3.775	19.25
413400240	1441071066	30.92804762437642	122.54428077651349	7.933333333333334	3.7333333333333334	19.333333333333336
413400240	1441071067	30.928084015732832	122.54428230229465	7.941666666666666	3.6916666666666664	19.416666666666668
413400240	1441071068	30.928120201369822	122.54428324828511	7.95	3.6500000000000004	19.500000000000004
413400240	1441071069	30.928156181375165	122.54428370825936	7.958333333333334	3.6083333333333334	19.583333333333336
413400240	1441071070	30.92819195583666	122.54428377599183	7.966666666666667	3.566666666666667	19.666666666666668
413400240	1441071071	30.928227524842107	122.54428354525724	7.975	3.5250000000000004	19.75
413400240	1441071072	30.928262888479296	122.5442831098304	7.983333333333333	3.4833333333333334	19.833333333333332
413400240	1441071073	30.92829804683598	122.5442825634863	7.991666666666667	3.4416666666666664	19.916666666666668
413400240	1441071074	30.928332999999988	122.544282	8.0	3.4	20.0
413400240	1441071075	30.928367755670603	122.54428150132867	8.0	3.3850000000000002	20.1
413400240	1441071076	30.928402351993107	122.54428110215724	8.0	3.37	20.2
413400240	1441071077	30.928436834724295	122.54428082535266	8.0	3.355	20.3
413400240	1441071078	30.92847124962095	122.54428069378184	8.0	3.3400000000000003	20.4
413400240	1441071079	30.92850564243986	122.54428073031178	8.0	3.3249999999999997	20.5
413400240	1441071080	30.92854005893779	122.54428095780945	8.0	3.31	20.6
413400240	1441071081	30.928574544871555	122.54428139914192	8.0	3.2950000000000004	20.7
413400240	1441071082	30.92860914599791	122.54428207717626	8.0	3.28	20.8
413400240	1441071083	30.928643908073642	122.54428301477952	8.0	3.265	20.900000000000002
413400240	1441071084	30.92867887685551	122.54428423481893	8.0	3.25	20.999999999999996
413400240	1441071085	30.92871409810031	122.54428576016161	8.0	3.235	21.099999999999998
413400240	1441071086	30.928749617564804	122.54428761367481	8.0	3.22	21.2
413400240	1441071087	30.92878548100575	122.54428981822575	8.0	3.2049999999999996	21.299999999999997
413400240	1441071088	30.9288217341799	122.5442923966818	8.0	3.19	21.4
413400240	1441071089	30.92885842284402	122.54429537191025	8.0	3.1750000000000003	21.5
413400240	1441071090	30.928895592754852	122.54429876677854	8.0	3.1599999999999997	21.599999999999998
413400240	1441071091	30.92893328966914	122.54430260415413	8.0	3.145	21.7
413400240	1441071092	30.928971559343612	122.5443069069045	8.0	3.1300000000000003	21.799999999999997
413400240	1441071093	30.929010447534985	122.54431169789724	8.0	3.1149999999999998	21.9
413400240	1441071094	30.929049999999993	122.544317	8.0	3.1	22.0
413400240	1441071095	30.929090226261632	122.54432280248382	7.988888888888889	3.1888888888888887	22.11111111111111
413400240	1441071096	30.929130990908153	122.54432896023295	7.977777777777778	3.2777777777777777	22.22222222222222
413400240	1441071097	30.929172122294133	122.54433529453479	7.966666666666667	3.3666666666666667	22.333333333333332
413400240	1441071098	30.92921344877422	122.54434162667631	7.955555555555556	3.4555555555555557	22.444444444444446
413400240	1441071099	30.92925479870304	122.54434777794418	7.944444444444445	3.5444444444444447	22.555555555555554
413400240	1441071100	30.92929600043531	122.54435356962468	7.933333333333334	3.6333333333333333	22.666666666666668
413400240	1441071101	30.929336882325714	122.54435882300378	7.9222222222222225	3.7222222222222223	22.77777777777778
413400240	1441071102	30.929377272729024	122.54436335936713	7.911111111111111	3.811111111111111	22.88888888888889
413400240	1441071103	30.929416999999987	122.54436700000001	7.9	3.9	23.0
413400240	1441071104	30.929455934459806	122.54436963093848	7.9	3.9545454545454546	22.909090909090907
413400240	1441071105	30.929494114295306	122.54437139722246	7.9	4.00909090909091	22.81818181818182
413400240	1441071106	30.92953161965972	122.54437250864328	7.9	4.0636363636363635	22.727272727272727
413400240	1441071107	30.92956853070625	122.54437317499251	7.9	4.118181818181818	22.636363636363637
413400240	1441071108	30.92960492758811	122.5443736060622	7.9	4.172727272727273	22.545454545454543
413400240	1441071109	30.9296408904585	122.54437401164458	7.9	4.2272727272727275	22.454545454545457
413400240	1441071110	30.9296764994706	122.54437460153233	7.9	4.281818181818182	22.363636363636363
413400240	1441071111	30.92971183477763	122.54437558551834	7.9	4.336363636363637	22.272727272727273
413400240	1441071112	30.92974697653277	122.54437717339589	7.9	4.390909090909091	22.18181818181818
413400240	1441071113	30.929782004889173	122.54437957495848	7.9	4.445454545454545	22.09090909090909
413400240	1441071114	30.929816999999986	122.54438299999998	7.9	4.5	22.0
413400240	1441071115	30.929852031505796	122.54438758132072	7.9	4.5625	21.875
413400240	1441071116	30.929887126996967	122.54439314374586	7.9	4.625	21.75
413400240	1441071117	30.929922303551393	122.5443994351064	7.9	4.6875	21.625
413400240	1441071118	30.929957578246945	122.54440620323294	7.9	4.75	21.5
413400240	1441071119	30.92999296816158	122.54441319595587	7.9	4.8125	21.375
413400240	1441071120	30.93002849037327	122.54442016110502	7.9	4.875	21.25
413400240	1441071121	30.930064161960047	122.54442684651004	7.9	4.9375	21.125
413400240	1441071122	30.93010000000001	122.54443300000001	7.9	5.0	21.0
413400240	1441071123	30.930136012163715	122.5444384234766	7.9	4.966666666666667	20.916666666666668
413400240	1441071124	30.930172168491495	122.5444431351324	7.9	4.933333333333333	20.833333333333332
413400240	1441071125	30.930208429616165	122.54444720723289	7.9	4.8999999999999995	20.75
413400240	1441071126	30.930244756170477	122.54445071204363	7.9	4.866666666666666	20.666666666666668
413400240	1441071127	30.93028110878716	122.54445372183025	7.9	4.833333333333334	20.583333333333332
413400240	1441071128	30.930317448098975	122.54445630885854	7.9	4.800000000000001	20.5
413400240	1441071129	30.930353734738638	122.54445854539439	7.9	4.766666666666667	20.416666666666668
413400240	1441071130	30.930389929338894	122.54446050370377	7.9	4.733333333333333	20.333333333333332
413400240	1441071131	30.93042599253244	122.54446225605277	7.9	4.7	20.25
413400240	1441071132	30.930461884951995	122.54446387470757	7.9	4.666666666666666	20.166666666666668
413400240	1441071133	30.930497567230283	122.54446543193453	7.9	4.633333333333333	20.083333333333332
413400240	1441071134	30.930533	122.54446699999998	7.9	4.6000000000000005	20.0
413400240	1441071135	30.930568159064734	122.54446863930451	7.905	4.5600000000000005	20.0
413400240	1441071136	30.930603080911617	122.54447036278471	7.91	4.5200000000000005	20.0
413400240	1441071137	30.930637817198612	122.54447217151119	7.915	4.48	20.0
413400240	1441071138	30.930672419583725	122.54447406655457	7.92	4.4399999999999995	20.0
413400240	1441071139	30.930706939724928	122.5444760489855	7.925000000000001	4.3999999999999995	20.0
413400240	1441071140	30.930741429280204	122.54447811987461	7.930000000000001	4.36	20.0
413400240	1441071141	30.930775939907534	122.54448028029253	7.9350000000000005	4.32	20.0
413400240	1441071142	30.930810523264913	122.5444825313099	7.94	4.28	20.0
413400240	1441071143	30.930845231010313	122.5444848739974	7.945	4.24	20.0
413400240	1441071144	30.930880114801717	122.54448730942565	7.95	4.199999999999999	20.0
413400240	1441071145	30.9309152262971	122.54448983866533	7.955	4.159999999999999	20.0
413400240	1441071146	30.930950617154423	122.5444924627871	7.96	4.12	20.0
413400240	1441071147	30.93098633903168	122.54449518286167	7.965	4.08	20.0
413400240	1441071148	30.931022443586826	122.54449799995966	7.97	4.04	20.0
413400240	1441071149	30.93105898247787	122.54450091515183	7.975	4.0	20.0
413400240	1441071150	30.931096007362722	122.54450392950886	7.98	3.96	20.0
413400240	1441071151	30.931133569899412	122.54450704410146	7.985	3.9199999999999995	20.0
413400240	1441071152	30.931171721745873	122.54451026000035	7.99	3.8799999999999994	20.0
413400240	1441071153	30.93121051456007	122.54451357827631	7.995	3.84	20.0
413400240	1441071154	30.93125	122.54451700000001	8.0	3.8	20.0
413400240	1441071155	30.931290191231557	122.54452052263825	8.0	3.7888888888888883	20.11111111111111
413400240	1441071156	30.93133094745265	122.5445241292417	8.0	3.777777777777778	20.22222222222222
413400240	1441071157	30.931372089369123	122.54452779925695	8.0	3.7666666666666666	20.333333333333332
413400240	1441071158	30.931413437686846	122.54453151213059	8.0	3.7555555555555555	20.444444444444446
413400240	1441071159	30.931454813111706	122.54453524730913	8.0	3.744444444444445	20.555555555555554
413400240	1441071160	30.931496036349543	122.54453898423897	8.0	3.7333333333333334	20.666666666666668
413400240	1441071161	30.93153692810629	122.54454270236653	8.0	3.7222222222222223	20.77777777777778
413400240	1441071162	30.931577309087825	122.54454638113813	8.0	3.7111111111111117	20.888888888888893
413400240	1441071163	30.931617	122.54455000000002	8.0	3.7000000000000006	21.0
413400240	1441071164	30.931655866794948	122.54455354067112	8.0	3.70909090909091	21.09090909090909
413400240	1441071165	30.93169395640939	122.54455699396104	8.0	3.7181818181818183	21.181818181818183
413400240	1441071166	30.931731361026273	122.54456035295209	8.0	3.7272727272727275	21.272727272727273
413400240	1441071167	30.931768172828534	122.54456361072658	8.0	3.7363636363636368	21.363636363636363
413400240	1441071168	30.931804483999077	122.54456676036686	8.0	3.745454545454546	21.454545454545453
413400240	1441071169	30.93184038672084	122.54456979495525	8.0	3.7545454545454544	21.545454545454547
413400240	1441071170	30.93187597317672	122.54457270757405	8.0	3.7636363636363637	21.636363636363637
413400240	1441071171	30.931911335549668	122.54457549130558	8.0	3.772727272727273	21.727272727272727
413400240	1441071172	30.93194656602258	122.54457813923221	8.0	3.781818181818182	21.818181818181817
413400240	1441071173	30.931981756778388	122.54458064443625	8.0	3.7909090909090906	21.90909090909091
413400240	1441071174	30.932016999999995	122.54458300000002	8.0	3.8	22.0
413400240	1441071175	30.932052372264835	122.54458520462661	7.995	3.8149999999999995	22.0
413400240	1441071176	30.93208788772835	122.5445872795022	7.99	3.8299999999999996	22.0
413400240	1441071177	30.932123544940517	122.54458925143378	7.985	3.8449999999999993	22.0
413400240	1441071178	30.932159342451286	122.54459114722836	7.98	3.86	22.0
413400240	1441071179	30.932195278810635	122.54459299369304	7.975	3.875	22.0
413400240	1441071180	30.93223135256852	122.54459481763489	7.97	3.8899999999999997	22.0
413400240	1441071181	30.932267562274912	122.54459664586106	7.965	3.905	22.0
413400240	1441071182	30.932303906479746	122.54459850517874	7.96	3.9199999999999995	22.0
413400240	1441071183	30.93234038373298	122.54460042239518	7.955	3.934999999999999	22.0
413400240	1441071184	30.932376992584583	122.54460242431759	7.95	3.9499999999999993	22.0
413400240	1441071185	30.932413731584518	122.54460453775333	7.945	3.965	22.0
413400240	1441071186	30.93245059928273	122.54460678950967	7.94	3.9799999999999995	22.0
413400240	1441071187	30.932487594229165	122.5446092063941	7.9350000000000005	3.9949999999999997	22.0
413400240	1441071188	30.932524714973784	122.544611815214	7.930000000000001	4.01	22.0
413400240	1441071189	30.932561960066522	122.54461464277684	7.925000000000001	4.0249999999999995	22.0
413400240	1441071190	30.93259932805732	122.54461771589015	7.92	4.039999999999999	22.0
413400240	1441071191	30.93263681749614	122.54462106136148	7.915	4.054999999999999	22.0
413400240	1441071192	30.932674426932902	122.54462470599849	7.91	4.069999999999999	22.0
413400240	1441071193	30.93271215491755	122.54462867660875	7.905	4.085	22.0
413400240	1441071194	30.93275	122.544633	7.9	4.1	22.0
413400240	1441071195	30.932787943157983	122.54463768444548	7.9	4.17	22.099999999999998
413400240	1441071196	30.932825895080462	122.54464266408027	7.9	4.239999999999999	22.2
413400240	1441071197	30.93286374888425	122.54464785450489	7.9	4.309999999999999	22.3
413400240	1441071198	30.932901397686116	122.54465317131962	7.9	4.38	22.4
413400240	1441071199	30.932938734602917	122.54465853012468	7.9	4.45	22.5
413400240	1441071200	30.93297565275143	122.54466384652008	7.9	4.52	22.6
413400240	1441071201	30.933012045248535	122.54466903610566	7.9	4.589999999999999	22.7
413400240	1441071202	30.933047805211096	122.54467401448113	7.9	4.659999999999999	22.8
413400240	1441071203	30.933082825755932	122.5446786972461	7.9	4.73	22.900000000000002
413400240	1441071204	30.933117	122.544683	7.9	4.8	23.0
413400240	1441071205	30.933150282378534	122.54468686878333	7.9	4.85	23.0
413400240	1441071206	30.933182872600415	122.54469037140124	7.9	4.8999999999999995	23.0
413400240	1441071207	30.933215031692846	122.54469360610015	7.9	4.95	23.0
413400240	1441071208	30.93324702068307	122.54469667112676	7.9	5.0	23.0
413400240	1441071209	30.93327910059826	122.54469966472786	7.9	5.05	23.0
413400240	1441071210	30.93331153246562	122.54470268515038	7.9	5.1	23.0
413400240	1441071211	30.93334457731233	122.54470583064149	7.9	5.15	23.0
413400240	1441071212	30.933378496165513	122.54470919944845	7.9	5.2	23.0
413400240	1441071213	30.933413550052364	122.54471288981874	7.9	5.25	23.0
413400240	1441071214	30.93345	122.544717	7.9	5.300000000000001	23.0
413400240	1441071215	30.933488015208706	122.5447215979329	7.9	5.300000000000001	23.0
413400240	1441071216	30.933527397571588	122.544726630329	7.9	5.300000000000001	23.0
413400240	1441071217	30.93356785715493	122.54473201359247	7.9	5.300000000000001	23.0
413400240	1441071218	30.933609104025077	122.54473766412737	7.9	5.300000000000001	23.0
413400240	1441071219	30.93365084824836	122.54474349833748	7.9	5.300000000000001	23.0
413400240	1441071220	30.93369279989109	122.54474943262652	7.9	5.300000000000001	23.0
413400240	1441071221	30.93373466901968	122.54475538339784	7.9	5.300000000000001	23.0
413400240	1441071222	30.93377616570051	122.54476126705467	7.9	5.300000000000001	23.0
413400240	1441071223	30.933816999999994	122.54476700000001	7.9	5.300000000000001	23.0
413400240	1441071224	30.933856942598553	122.54477251260295	7.9	5.285	22.900000000000002
413400240	1441071225	30.93389600663247	122.54477779109757	7.9	5.2700000000000005	22.8
413400240	1441071226	30.933934265852045	122.54478283568425	7.9	5.255	22.7
413400240	1441071227	30.93397179400757	122.54478764656336	7.9	5.24	22.6
413400240	1441071228	30.934008664849294	122.54479222393537	7.9	5.2250000000000005	22.5
413400240	1441071229	30.934044952127493	122.54479656800068	7.9	5.21	22.4
413400240	1441071230	30.934080729592463	122.54480067895976	7.9	5.195	22.3
413400240	1441071231	30.934116070994445	122.54480455701308	7.9	5.18	22.2
413400240	1441071232	30.934151050083734	122.54480820236121	7.9	5.165	22.099999999999998
413400240	1441071233	30.934185740610566	122.54481161520457	7.9	5.15	22.0
413400240	1441071234	30.9342202163252	122.54481479574378	7.9	5.135000000000001	21.900000000000002
413400240	1441071235	30.93425455097792	122.54481774417931	7.9	5.12	21.8
413400240	1441071236	30.934288818318954	122.54482046071175	7.9	5.1049999999999995	21.700000000000003
413400240	1441071237	30.934323092098555	122.54482294554168	7.9	5.09	21.6
413400240	1441071238	30.934357446066986	122.5448251988696	7.9	5.075	21.5
413400240	1441071239	30.9343919539745	122.54482722089615	7.9	5.0600000000000005	21.400000000000002
413400240	1441071240	30.934426689571307	122.54482901182189	7.9	5.045	21.3
413400240	1441071241	30.93446172660767	122.5448305718474	7.9	5.029999999999999	21.200000000000003
413400240	1441071242	30.93449713883382	122.54483190117323	7.9	5.015	21.1
413400240	1441071243	30.934533000000002	122.54483299999998	7.9	5.0	21.0
413400240	1441071244	30.934569362672782	122.54483388360592	7.9	4.9818181818181815	21.0
413400240	1441071245	30.934606194684168	122.54483462758009	7.9	4.963636363636364	21.0
413400240	1441071246	30.934643442682493	122.54483532258938	7.9	4.945454545454545	21.0
413400240	1441071247	30.934681053316105	122.5448360593008	7.9	4.927272727272727	21.0
413400240	1441071248	30.93471897323335	122.54483692838151	7.9	4.909090909090909	21.0
413400240	1441071249	30.934757149082557	122.54483802049883	7.9	4.890909090909091	21.0
413400240	1441071250	30.93479552751208	122.54483942632018	7.9	4.872727272727273	21.0
413400240	1441071251	30.93483405517026	122.54484123651316	7.9	4.8545454545454545	21.0
413400240	1441071252	30.93487267870542	122.54484354174551	7.9	4.836363636363636	21.0
413400240	1441071253	30.9349113447659	122.54484643268512	7.9	4.818181818181818	21.0
413400240	1441071254	30.93494999999999	122.54485	7.9	4.8	21.0
413400240	1441071255	30.93498858383648	122.54485429153765	7.91	4.6899999999999995	21.0
413400240	1441071256	30.93502700682607	122.54485918386274	7.92	4.58	21.0
413400240	1441071257	30.9350651722999	122.54486451071902	7.930000000000001	4.470000000000001	21.0
413400240	1441071258	30.935102983589186	122.54487010584991	7.94	4.36	21.0
413400240	1441071259	30.935140344025157	122.5448758029986	7.95	4.25	21.0
413400240	1441071260	30.935177156939066	122.54488143590794	7.96	4.14	21.0
413400240	1441071261	30.935213325662183	122.54488683832055	7.97	4.03	21.0
413400240	1441071262	30.935248753525837	122.54489184397875	7.98	3.9200000000000004	21.0
413400240	1441071263	30.93528334386132	122.54489628662459	7.99	3.81	21.0
413400240	1441071264	30.935317000000005	122.5449	8.0	3.7000000000000006	21.0
413400240	1441071265	30.935349694359772	122.54490287439944	7.99	3.7100000000000004	21.0
413400240	1441071266	30.935381675704715	122.54490502632898	7.98	3.72	21.0
413400240	1441071267	30.93541326188546	122.54490662884777	7.97	3.73	21.0
413400240	1441071268	30.93544477075256	122.54490785501524	7.96	3.74	21.0
413400240	1441071269	30.93547652015659	122.54490887789098	7.95	3.7500000000000004	21.0
413400240	1441071270	30.935508827948137	122.544909870535	7.94	3.76	21.0
413400240	1441071271	30.9355420119777	122.54491100600734	7.930000000000001	3.77	21.0
413400240	1441071272	30.93557639009585	122.54491245736848	7.92	3.7800000000000002	21.0
413400240	1441071273	30.935612280153116	122.54491439767902	7.91	3.7899999999999996	21.0
413400240	1441071274	30.935649999999985	122.54491699999998	7.9	3.8	21.0
413400240	1441071275	30.935689725351665	122.54492037407577	7.9125000000000005	3.6999999999999997	21.125
413400240	1441071276	30.93573106338226	122.54492437638322	7.925000000000001	3.6	21.25
413400240	1441071277	30.93577347913057	122.54492880008192	7.9375	3.5	21.375
413400240	1441071278	30.935816437635513	122.54493343833107	7.95	3.4	21.5
413400240	1441071279	30.935859403935968	122.54493808428937	7.9625	3.3	21.625
413400240	1441071280	30.935901843070873	122.54494253111517	7.975	3.2	21.75
413400240	1441071281	30.935943220079203	122.54494657196622	7.9875	3.1000000000000005	21.875
413400240	1441071282	30.935982999999997	122.54494999999999	8.0	3.0000000000000004	22.0
413400240	1441071283	30.936020787883614	122.54495266563859	7.991666666666667	3.033333333333333	22.083333333333332
413400240	1441071284	30.936056748825724	122.5449546483643	7.983333333333333	3.066666666666667	22.166666666666668
413400240	1441071285	30.936091187933382	122.54495608492475	7.975	3.1000000000000005	22.25
413400240	1441071286	30.93612441031352	122.54495711206775	7.966666666666667	3.1333333333333333	22.333333333333332
413400240	1441071287	30.936156721073164	122.54495786654151	7.958333333333334	3.1666666666666665	22.416666666666668
413400240	1441071288	30.93618842531924	122.54495848509426	7.95	3.2	22.5
413400240	1441071289	30.936219828158727	122.54495910447456	7.941666666666666	3.233333333333334	22.583333333333332
413400240	1441071290	30.936251234698556	122.5449598614311	7.933333333333334	3.2666666666666666	22.666666666666668
413400240	1441071291	30.93628295004568	122.54496089271272	7.925000000000001	3.3	22.75
413400240	1441071292	30.93631527930701	122.54496233506852	7.916666666666667	3.3333333333333335	22.833333333333332
413400240	1441071293	30.936348527589484	122.54496432524779	7.908333333333333	3.3666666666666667	22.916666666666668
413400240	1441071294	30.936383	122.54496700000001	7.9	3.4	23.0
413400240	1441071295	30.936418911549282	122.54497045568779	7.9	3.588888888888889	23.0
413400240	1441071296	30.93645611686346	122.54497462712517	7.9	3.777777777777778	23.0
413400240	1441071297	30.936494380472517	122.54497940873891	7.9	3.966666666666667	23.0
413400240	1441071298	30.936533466906436	122.54498469495563	7.9	4.155555555555556	23.0
413400240	1441071299	30.936573140695234	122.54499038020167	7.9	4.344444444444445	23.0
413400240	1441071300	30.936613166368932	122.54499635890328	7.9	4.533333333333333	23.0
413400240	1441071301	30.93665330845758	122.54500252548641	7.9	4.722222222222222	23.0
413400240	1441071302	30.936693331491245	122.54500877437681	7.9	4.911111111111111	23.0
413400240	1441071303	30.936732999999997	122.54501500000002	7.9	5.1	23.0
413400240	1441071304	30.936772132149905	122.5450211082375	7.9	5.181818181818182	22.909090909090907
413400240	1441071305	30.936810760650776	122.54502705079538	7.9	5.263636363636365	22.81818181818182
413400240	1441071306	30.93684897184834	122.54503279083598	7.9	5.345454545454546	22.727272727272727
413400240	1441071307	30.936886852088357	122.54503829152151	7.9	5.427272727272728	22.636363636363637
413400240	1441071308	30.93692448771657	122.54504351601419	7.9	5.509090909090909	22.545454545454543
413400240	1441071309	30.93696196507872	122.54504842747625	7.9	5.590909090909092	22.454545454545457
413400240	1441071310	30.93699937052058	122.54505298906975	7.9	5.672727272727273	22.363636363636363
413400240	1441071311	30.937036790387875	122.54505716395687	7.9	5.754545454545455	22.272727272727273
413400240	1441071312	30.937074311026382	122.54506091529962	7.9	5.836363636363637	22.18181818181818
413400240	1441071313	30.937112018781846	122.54506420626	7.9	5.918181818181819	22.09090909090909
413400240	1441071314	30.93715	122.54506699999999	7.9	6.000000000000001	22.0
413400240	1441071315	30.937188294177908	122.54506928319555	7.91	5.93	21.799999999999997
413400240	1441071316	30.937226753417836	122.54507113657885	7.92	5.86	21.599999999999998
413400240	1441071317	30.937265182973363	122.54507266439623	7.930000000000001	5.790000000000001	21.4
413400240	1441071318	30.93730338809811	122.54507397089424	7.94	5.720000000000001	21.2
413400240	1441071319	30.93734117404561	122.5450751603195	7.95	5.65	20.999999999999996
413400240	1441071320	30.937378346069448	122.54507633691894	7.96	5.58	20.8
413400240	1441071321	30.937414709423223	122.54507760493948	7.97	5.510000000000001	20.6
413400240	1441071322	30.937450069360516	122.5450790686283	7.98	5.44	20.4
413400240	1441071323	30.93748423113492	122.54508083223266	7.99	5.37	20.2
413400240	1441071324	30.937516999999993	122.545083	8.0	5.300000000000001	20.0
413400240	1441071325	30.937548294918937	122.54508564751103	8.0	5.188888888888889	20.333333333333332
413400240	1441071326	30.937578489693273	122.54508873567946	8.0	5.077777777777778	20.666666666666664
413400240	1441071327	30.937608071834166	122.54509219675214	8.0	4.966666666666667	21.0
413400240	1441071328	30.937637528852733	122.54509596297594	8.0	4.855555555555555	21.333333333333332
413400240	1441071329	30.937667348260078	122.54509996659766	8.0	4.7444444444444445	21.666666666666668
413400240	1441071330	30.937698017567378	122.54510413986412	8.0	4.633333333333333	22.0
413400240	1441071331	30.937730024285706	122.54510841502214	8.0	4.522222222222222	22.333333333333336
413400240	1441071332	30.937763855926207	122.5451127243185	8.0	4.411111111111111	22.666666666666668
413400240	1441071333	30.9378	122.54511700000002	8.0	4.3	23.0
413400240	1441071334	30.937838770087474	122.54512118420486	8.0	4.355555555555555	22.88888888888889
413400240	1441071335	30.937879784046103	122.54512525863684	8.0	4.411111111111111	22.77777777777778
413400240	1441071336	30.937922485802698	122.54512921489113	8.0	4.466666666666666	22.666666666666668
413400240	1441071337	30.937966319284	122.54513304456276	8.0	4.522222222222222	22.555555555555554
413400240	1441071338	30.938010728416838	122.54513673924662	8.0	4.5777777777777775	22.444444444444446
413400240	1441071339	30.938055157128023	122.54514029053755	8.0	4.633333333333333	22.333333333333332
413400240	1441071340	30.93809904934437	122.54514369003034	8.0	4.688888888888889	22.22222222222222
413400240	1441071341	30.93814184899275	122.54514692931963	8.0	4.744444444444444	22.11111111111111
413400240	1441071342	30.938183000000006	122.54515000000002	8.0	4.8	22.0
413400240	1441071343	30.9382220835572	122.54515290082048	8.0	4.675	22.25
413400240	1441071344	30.938259229912248	122.54515565914775	8.0	4.55	22.5
413400240	1441071345	30.93829470657722	122.54515830950304	8.0	4.425	22.75
413400240	1441071346	30.93832878106422	122.5451608864076	8.0	4.3	23.0
413400240	1441071347	30.938361720885318	122.54516342438285	8.0	4.175	23.25
413400240	1441071348	30.938393793552557	122.54516595795027	8.0	4.049999999999999	23.5
413400240	1441071349	30.938425266578022	122.54516852163134	8.0	3.925	23.75
413400240	1441071350	30.93845640747374	122.54517114994766	8.0	3.8	24.0
413400240	1441071351	30.938487483751768	122.54517387742092	8.0	3.675	24.25
413400240	1441071352	30.938518762924136	122.54517673857285	8.0	3.55	24.5
413400240	1441071353	30.93855051250287	122.54517976792523	8.0	3.4250000000000003	24.75
413400240	1441071354	30.938582999999998	122.545183	8.0	3.3	25.0
413400240	1441071355	30.938616436717354	122.54518646177195	7.995	3.435	24.9
413400240	1441071356	30.938650809116123	122.5451901500275	7.99	3.57	24.8
413400240	1441071357	30.938686047447366	122.5451940540059	7.985	3.705	24.7
413400240	1441071358	30.938722081962073	122.54519816294649	7.98	3.84	24.6
413400240	1441071359	30.938758842911316	122.54520246608843	7.975	3.975	24.5
413400240	1441071360	30.9387962605461	122.54520695267102	7.97	4.11	24.4
413400240	1441071361	30.93883426511746	122.54521161193341	7.965	4.245	24.3
413400240	1441071362	30.93887278687645	122.5452164331148	7.96	4.38	24.2
413400240	1441071363	30.938911756074102	122.54522140545438	7.955	4.515	24.099999999999998
413400240	1441071364	30.938951102961465	122.54522651819124	7.95	4.65	24.000000000000004
413400240	1441071365	30.93899075778956	122.54523176056452	7.945	4.785	23.900000000000002
413400240	1441071366	30.939030650809467	122.54523712181329	7.94	4.92	23.8
413400240	1441071367	30.939070712272223	122.54524259117659	7.9350000000000005	5.055000000000001	23.700000000000003
413400240	1441071368	30.939110872428866	122.54524815789344	7.930000000000001	5.19	23.6
413400240	1441071369	30.939151061530467	122.54525381120283	7.925000000000001	5.325	23.5
413400240	1441071370	30.939191209828085	122.54525954034371	7.92	5.460000000000001	23.400000000000002
413400240	1441071371	30.939231247572778	122.54526533455501	7.915	5.595000000000001	23.3
413400240	1441071372	30.93927110501562	122.54527118307558	7.91	5.7299999999999995	23.2
413400240	1441071373	30.939310712407657	122.54527707514431	7.905	5.865000000000001	23.1
413400240	1441071374	30.93934999999999	122.54528300000001	7.9	6.000000000000001	23.0
413400240	1441071375	30.939388903101513	122.54528893819712	7.9	6.03	22.8
413400240	1441071376	30.939427377252372	122.54529483555274	7.9	6.0600000000000005	22.6
413400240	1441071377	30.93946538305063	122.54530062919949	7.9	6.090000000000001	22.4
413400240	1441071378	30.93950288109426	122.54530625626994	7.9	6.12	22.2
413400240	1441071379	30.93953983198135	122.54531165389652	7.9	6.15	22.0
413400240	1441071380	30.939576196309897	122.54531675921154	7.9	6.180000000000001	21.8
413400240	1441071381	30.93961193467798	122.54532150934729	7.9	6.21	21.6
413400240	1441071382	30.939647007683654	122.54532584143591	7.9	6.24	21.400000000000002
413400240	1441071383	30.93968137592497	122.54532969260949	7.9	6.2700000000000005	21.200000000000003
413400240	1441071384	30.939715000000007	122.545333	7.9	6.3	21.0
413400240	1441071385	30.93974789451523	122.54533573102323	7.911111111111111	6.2	21.222222222222225
413400240	1441071386	30.939780290110743	122.5453379742303	7.9222222222222225	6.1	21.444444444444446
413400240	1441071387	30.939812471435054	122.54533984845632	7.933333333333334	6.000000000000001	21.666666666666668
413400240	1441071388	30.93984472313664	122.54534147253659	7.944444444444445	5.9	21.88888888888889
413400240	1441071389	30.939877329863982	122.5453429653066	7.955555555555556	5.8	22.11111111111111
413400240	1441071390	30.939910576265547	122.54534444560204	7.966666666666667	5.7	22.333333333333336
413400240	1441071391	30.93994474698977	122.54534603225869	7.977777777777778	5.6	22.555555555555554
413400240	1441071392	30.939980126685125	122.54534784411261	7.988888888888889	5.500000000000001	22.77777777777778
413400240	1441071393	30.940016999999994	122.54535	8.0	5.4	23.0
413400240	1441071394	30.940055540417262	122.54535258927514	7.988888888888889	5.4222222222222225	22.88888888888889
413400240	1441071395	30.940095476757445	122.54535558336377	7.977777777777778	5.444444444444445	22.77777777777778
413400240	1441071396	30.940136426675533	122.54535892420942	7.966666666666667	5.466666666666667	22.666666666666668
413400240	1441071397	30.9401780078265	122.54536255375545	7.955555555555556	5.488888888888889	22.555555555555554
413400240	1441071398	30.94021983786535	122.54536641394513	7.944444444444445	5.511111111111111	22.444444444444446
413400240	1441071399	30.940261534447085	122.54537044672155	7.933333333333334	5.533333333333334	22.333333333333332
413400240	1441071400	30.940302715226753	122.54537459402768	7.9222222222222225	5.555555555555555	22.22222222222222
413400240	1441071401	30.94034299785937	122.5453787978063	7.911111111111111	5.577777777777778	22.11111111111111
413400240	1441071402	30.940381999999993	122.545383	7.9	5.6	22.0
413400240	1441071403	30.940419438855923	122.54538715460583	7.908333333333333	5.558333333333333	22.083333333333332
413400240	1441071404	30.940455429843393	122.5453912638388	7.916666666666667	5.516666666666667	22.166666666666668
413400240	1441071405	30.94049018793077	122.54539534196853	7.925000000000001	5.475	22.25
413400240	1441071406	30.94052392808649	122.54539940326465	7.933333333333334	5.433333333333334	22.333333333333332
413400240	1441071407	30.94055686527896	122.5454034619969	7.941666666666666	5.391666666666667	22.416666666666668
413400240	1441071408	30.940589214476567	122.545407532435	7.95	5.35	22.5
413400240	1441071409	30.940621190647718	122.54541162884877	7.958333333333334	5.308333333333334	22.583333333333332
413400240	1441071410	30.940653008760794	122.54541576550811	7.966666666666667	5.266666666666667	22.666666666666668
413400240	1441071411	30.940684883784193	122.54541995668289	7.975	5.2250000000000005	22.75
413400240	1441071412	30.940717030686287	122.54542421664313	7.983333333333333	5.183333333333334	22.833333333333332
413400240	1441071413	30.940749664435423	122.5454285596588	7.991666666666667	5.141666666666667	22.916666666666668
413400240	1441071414	30.940782999999996	122.54543299999999	8.0	5.1	23.0
413400240	1441071415	30.940817205894284	122.54543754875307	7.994736842105263	5.163157894736842	23.0
413400240	1441071416	30.940852264816183	122.54544220426926	7.989473684210527	5.226315789473684	23.0
413400240	1441071417	30.94088811300955	122.54544696171604	7.984210526315789	5.2894736842105265	23.0
413400240	1441071418	30.94092468671821	122.54545181626085	7.978947368421053	5.352631578947368	23.0
413400240	1441071419	30.94096192218602	122.54545676307106	7.973684210526316	5.415789473684211	23.0
413400240	1441071420	30.9409997556568	122.54546179731412	7.968421052631579	5.478947368421053	23.0
413400240	1441071421	30.941038123374426	122.54546691415742	7.963157894736843	5.542105263157895	23.0
413400240	1441071422	30.94107696158271	122.54547210876832	7.957894736842105	5.605263157894737	23.0
413400240	1441071423	30.941116206525514	122.54547737631418	7.9526315789473685	5.6684210526315795	23.0
413400240	1441071424	30.941155794446694	122.54548271196234	7.947368421052632	5.731578947368421	23.0
413400240	1441071425	30.941195661590086	122.54548811088013	7.942105263157895	5.794736842105263	23.0
413400240	1441071426	30.941235744199556	122.54549356823482	7.936842105263158	5.8578947368421055	23.0
413400240	1441071427	30.941275978518963	122.54549907919372	7.931578947368421	5.921052631578948	23.0
413400240	1441071428	30.94131630079214	122.54550463892404	7.926315789473684	5.984210526315789	23.0
413400240	1441071429	30.941356647262975	122.54551024259308	7.921052631578948	6.0473684210526315	23.0
413400240	1441071430	30.941396954175303	122.54551588536802	7.915789473684211	6.110526315789474	23.0
413400240	1441071431	30.941437157773017	122.54552156241601	7.910526315789474	6.173684210526315	23.0
413400240	1441071432	30.941477194299956	122.54552726890431	7.905263157894737	6.2368421052631575	23.0
413400240	1441071433	30.941517	122.545533	7.9	6.3	23.0
413400240	1441071434	30.941556507815836	122.54553874088988	7.9	6.336363636363636	22.909090909090907
413400240	1441071435	30.941595637485413	122.54554443683914	7.9	6.372727272727272	22.81818181818182
413400240	1441071436	30.94163430544548	122.54555002313253	7.9	6.409090909090909	22.727272727272727
413400240	1441071437	30.941672428132843	122.54555543505465	7.9	6.445454545454545	22.636363636363637
413400240	1441071438	30.941709921984284	122.54556060789007	7.9	6.4818181818181815	22.545454545454543
413400240	1441071439	30.9417467034366	122.54556547692309	7.9	6.5181818181818185	22.454545454545457
413400240	1441071440	30.94178268892661	122.54556997743806	7.9	6.554545454545455	22.363636363636363
413400240	1441071441	30.941817794891126	122.54557404471915	7.9	6.590909090909091	22.272727272727273
413400240	1441071442	30.941851937766987	122.54557761405052	7.9	6.627272727272728	22.18181818181818
413400240	1441071443	30.941885033990996	122.54558062071612	7.9	6.663636363636364	22.09090909090909
413400240	1441071444	30.941916999999986	122.545583	7.9	6.7	22.0
413400240	1441071445	30.941947834471563	122.54558473450665	7.9	6.588888888888889	22.22222222222222
413400240	1441071446	30.941977865046393	122.54558599612294	7.9	6.477777777777778	22.444444444444446
413400240	1441071447	30.942007501605904	122.5455870040567	7.9	6.366666666666666	22.666666666666668
413400240	1441071448	30.94203715403154	122.54558797751605	7.9	6.2555555555555555	22.88888888888889
413400240	1441071449	30.942067232204685	122.5455891357093	7.9	6.144444444444444	23.11111111111111
413400240	1441071450	30.94209814600674	122.54559069784517	7.9	6.033333333333333	23.333333333333332
413400240	1441071451	30.942130305319086	122.54559288313261	7.9	5.9222222222222225	23.555555555555557
413400240	1441071452	30.94216412002306	122.54559591078096	7.9	5.811111111111112	23.77777777777778
413400240	1441071453	30.9422	122.5456	7.9	5.7	24.000000000000004
413400240	1441071454	30.942238195340334	122.54560529627804	7.888888888888889	5.8	23.888888888888893
413400240	1441071455	30.94227831697136	122.54561165021597	7.877777777777778	5.9	23.77777777777778
413400240	1441071456	30.942319816029563	122.5456188386924	7.866666666666667	6.0	23.666666666666668
413400240	1441071457	30.94236214365151	122.54562663858553	7.855555555555556	6.1	23.555555555555557
413400240	1441071458	30.94240475097376	122.54563482677297	7.844444444444444	6.2	23.444444444444446
413400240	1441071459	30.942447089133	122.54564318013189	7.833333333333333	6.3	23.333333333333332
413400240	1441071460	30.942488609265904	122.54565147553882	7.822222222222222	6.3999999999999995	23.222222222222225
413400240	1441071461	30.942528762509294	122.54565948986969	7.811111111111111	6.5	23.11111111111111
413400240	1441071462	30.942566999999993	122.54566700000001	7.8	6.6	23.0
413400240	1441071463	30.942602931072237	122.5456738386053	7.8	6.766666666666666	22.916666666666668
413400240	1441071464	30.942636797849648	122.54568006156343	7.8	6.933333333333334	22.833333333333332
413400240	1441071465	30.942669000653176	122.54568578055316	7.8	7.1	22.75
413400240	1441071466	30.94269993980372	122.54569110725346	7.8	7.266666666666667	22.666666666666668
413400240	1441071467	30.942730015622143	122.54569615334367	7.8	7.433333333333334	22.583333333333332
413400240	1441071468	30.942759628429297	122.54570103050328	7.8	7.6	22.5
413400240	1441071469	30.94278917854599	122.54570585041208	7.8	7.766666666666666	22.416666666666668
413400240	1441071470	30.94281906629305	122.54571072474998	7.8	7.933333333333333	22.333333333333332
413400240	1441071471	30.94284969199123	122.54571576519722	7.8	8.099999999999998	22.25
413400240	1441071472	30.942881455961306	122.54572108343416	7.8	8.266666666666667	22.166666666666668
413400240	1441071473	30.94291475852399	122.54572679114143	7.8	8.433333333333334	22.083333333333332
413400240	1441071474	30.942949999999996	122.54573300000001	7.8	8.6	22.0
413400240	1441071475	30.94298743876582	122.54573978073239	7.8	8.644444444444444	21.88888888888889
413400240	1441071476	30.94302676542128	122.54574704022644	7.8	8.688888888888888	21.777777777777775
413400240	1441071477	30.943067528622034	122.54575464441116	7.8	8.733333333333334	21.666666666666668
413400240	1441071478	30.9431092770238	122.5457624592151	7.8	8.777777777777777	21.555555555555557
413400240	1441071479	30.943151559282303	122.54577035056654	7.8	8.822222222222223	21.444444444444443
413400240	1441071480	30.943193924053332	122.54577818439343	7.8	8.866666666666665	21.333333333333332
413400240	1441071481	30.943235919992713	122.54578582662324	7.8	8.911111111111111	21.222222222222225
413400240	1441071482	30.943277095756308	122.54579314318315	7.8	8.955555555555554	21.11111111111111
413400240	1441071483	30.943317000000008	122.5458	7.8	9.0	21.0
413400240	1441071484	30.943355301566587	122.54580629921408	7.8	8.909999999999998	20.900000000000002
413400240	1441071485	30.943392150046293	122.54581208782093	7.8	8.82	20.8
413400240	1441071486	30.9434278152162	122.54581744903005	7.8	8.73	20.7
413400240	1441071487	30.94346256685333	122.54582246605123	7.8	8.64	20.6
413400240	1441071488	30.943496674734718	122.54582722209439	7.8	8.549999999999999	20.5
413400240	1441071489	30.943530408637372	122.54583180036965	7.8	8.46	20.4
413400240	1441071490	30.943564038338252	122.5458362840873	7.8	8.370000000000001	20.3
413400240	1441071491	30.943597833614344	122.5458407564578	7.8	8.28	20.2
413400240	1441071492	30.94363206424263	122.5458453006918	7.8	8.19	20.1
413400240	1441071493	30.943666999999998	122.54585000000002	7.8	8.1	20.0
413400240	1441071494	30.943702828027753	122.5458549107523	7.8	7.9	20.0
413400240	1441071495	30.943739404924525	122.54585998195394	7.8	7.699999999999999	20.0
413400240	1441071496	30.943776504653297	122.54586513576895	7.8	7.500000000000001	20.0
413400240	1441071497	30.943813901177087	122.54587029436122	7.8	7.300000000000001	20.0
413400240	1441071498	30.94385136845893	122.5458753798944	7.8	7.1000000000000005	20.0
413400240	1441071499	30.943888680461832	122.54588031453206	7.8	6.9	20.0
413400240	1441071500	30.94392561114888	122.54588502043752	7.8	6.7	20.0
413400240	1441071501	30.943961934483138	122.54588941977407	7.8	6.5	20.0
413400240	1441071502	30.943997424427682	122.54589343470471	7.8	6.300000000000001	20.0
413400240	1441071503	30.944031854945592	122.54589698739242	7.8	6.1000000000000005	20.0
413400240	1441071504	30.944065000000002	122.5459	7.8	5.9	20.0
413400240	1441071505	30.944096745812512	122.54590242902937	7.8	5.811111111111112	20.0
413400240	1441071506	30.94412742763881	122.54590436833897	7.8	5.722222222222222	20.0
413400240	1441071507	30.944157492993103	122.54590594612675	7.8	5.633333333333334	20.0
413400240	1441071508	30.944187389389587	122.54590729059078	7.8	5.544444444444445	20.0
413400240	1441071509	30.944217564342406	122.54590852992928	7.8	5.455555555555556	20.0
413400240	1441071510	30.944248465365714	122.54590979234074	7.8	5.366666666666666	20.0
413400240	1441071511	30.944280539973672	122.54591120602376	7.8	5.277777777777778	20.0
413400240	1441071512	30.944314235680398	122.54591289917717	7.8	5.188888888888889	20.0
413400240	1441071513	30.94434999999999	122.545915	7.8	5.1	20.0
413400240	1441071514	30.94438811335978	122.54591760458536	7.8	5.055555555555555	20.11111111111111
413400240	1441071515	30.944428187839755	122.54592068060182	7.8	5.011111111111111	20.22222222222222
413400240	1441071516	30.944469668433204	122.54592416361167	7.8	4.966666666666667	20.333333333333332
413400240	1441071517	30.944512000133344	122.54592798917707	7.8	4.9222222222222225	20.444444444444446
413400240	1441071518	30.944554627933478	122.54593209285999	7.8	4.877777777777778	20.555555555555554
413400240	1441071519	30.94459699682689	122.54593641022227	7.8	4.833333333333334	20.666666666666668
413400240	1441071520	30.944638551806896	122.54594087682545	7.8	4.788888888888889	20.77777777777778
413400240	1441071521	30.944678737866806	122.54594542823097	7.8	4.7444444444444445	20.888888888888893
413400240	1441071522	30.944716999999997	122.54595	7.8	4.7	21.0
413400240	1441071523	30.94475294288914	122.54595453753508	7.8	4.758333333333334	21.0
413400240	1441071524	30.944786809974072	122.54595902560487	7.8	4.816666666666666	21.0
413400240	1441071525	30.944819004383938	122.54596345881964	7.8	4.875000000000001	21.0
413400240	1441071526	30.94484992924787	122.5459678317897	7.8	4.933333333333334	21.0
413400240	1441071527	30.944879987695025	122.54597213912544	7.8	4.991666666666667	21.0
413400240	1441071528	30.944909582854468	122.54597637543733	7.8	5.050000000000001	21.0
413400240	1441071529	30.94493911785538	122.54598053533587	7.8	5.108333333333334	21.0
413400240	1441071530	30.94496899582682	122.54598461343163	7.8	5.166666666666667	21.0
413400240	1441071531	30.94499961989791	122.54598860433521	7.8	5.2250000000000005	21.0
413400240	1441071532	30.945031393197755	122.54599250265734	7.8	5.283333333333333	21.0
413400240	1441071533	30.945064718855416	122.54599630300868	7.8	5.341666666666668	21.0
413400240	1441071534	30.945099999999996	122.54600000000002	7.8	5.4	21.0
413400240	1441071535	30.945137495667943	122.54600359546778	7.8	5.4222222222222225	21.0
413400240	1441071536	30.945176888525314	122.54600712015102	7.8	5.444444444444445	21.0
413400240	1441071537	30.945217717145535	122.5460106120144	7.8	5.466666666666667	21.0
413400240	1441071538	30.945259520102045	122.54601410902256	7.8	5.488888888888889	21.0
413400240	1441071539	30.945301835968294	122.54601764914025	7.8	5.511111111111111	21.0
413400240	1441071540	30.945344203317756	122.54602127033213	7.8	5.533333333333334	21.0
413400240	1441071541	30.945386160723867	122.54602501056291	7.8	5.555555555555555	21.0
413400240	1441071542	30.945427246760115	122.54602890779731	7.8	5.577777777777778	21.0
413400240	1441071543	30.945467000000004	122.546033	7.8	5.6	21.0
413400240	1441071544	30.945505084302212	122.54603731513818	7.79	5.71	20.8
413400240	1441071545	30.945541664666433	122.54604184118891	7.78	5.819999999999999	20.6
413400240	1441071546	30.94557703137756	122.54604655613184	7.77	5.93	20.4
413400240	1441071547	30.945611474720504	122.5460514379465	7.76	6.04	20.2
413400240	1441071548	30.945645284980138	122.54605646461252	7.75	6.15	20.000000000000004
413400240	1441071549	30.945678752441378	122.54606161410948	7.74	6.260000000000001	19.8
413400240	1441071550	30.945712167389093	122.54606686441703	7.73	6.37	19.6
413400240	1441071551	30.94574582010818	122.54607219351485	7.72	6.48	19.400000000000002
413400240	1441071552	30.945780000883516	122.54607757938258	7.71	6.59	19.200000000000003
413400240	1441071553	30.945815	122.546083	7.7	6.7	19.0
413400240	1441071554	30.945851017567968	122.54608842912262	7.709090909090909	6.6	19.09090909090909
413400240	1441071555	30.945887892999764	122.54609382360914	7.718181818181819	6.5	19.181818181818183
413400240	1441071556	30.94592537553317	122.546099136094	7.7272727272727275	6.4	19.272727272727273
413400240	1441071557	30.945963214406024	122.54610431921148	7.736363636363636	6.3	19.363636363636363
413400240	1441071558	30.946001158856173	122.5461093255957	7.745454545454545	6.2	19.454545454545453
413400240	1441071559	30.946038958121434	122.54611410788067	7.754545454545455	6.1	19.545454545454547
413400240	1441071560	30.946076361439687	122.5461186187003	7.763636363636364	6.0	19.636363636363637
413400240	1441071561	30.946113118048796	122.5461228106884	7.7727272727272725	5.9	19.72727272727273
413400240	1441071562	30.94614897718661	122.54612663647865	7.781818181818181	5.8	19.818181818181817
413400240	1441071563	30.94618368809105	122.54613004870467	7.790909090909091	5.7	19.909090909090907
413400240	1441071564	30.946216999999994	122.54613299999998	7.8	5.6	20.0
413400240	1441071565	30.94624878221079	122.5461354690552	7.8	5.455555555555556	20.11111111111111
413400240	1441071566	30.946279384258826	122.54613753878958	7.8	5.311111111111111	20.22222222222222
413400240	1441071567	30.946309275738876	122.5461393181797	7.8	5.166666666666666	20.333333333333332
413400240	1441071568	30.94633892624578	122.54614091620225	7.8	5.022222222222222	20.444444444444446
413400240	1441071569	30.94636880537431	122.54614244183423	7.8	4.877777777777778	20.555555555555554
413400240	1441071570	30.94639938271923	122.54614400405266	7.8	4.733333333333333	20.666666666666668
413400240	1441071571	30.94643112787532	122.54614571183478	7.8	4.588888888888889	20.77777777777778
413400240	1441071572	30.946464510437345	122.54614767415802	7.8	4.444444444444445	20.888888888888893
413400240	1441071573	30.9465	122.54615	7.8	4.3	21.0
413400240	1441071574	30.946537895095965	122.54615276778678	7.8	4.2555555555555555	21.11111111111111
413400240	1441071575	30.946577810009817	122.5461559337374	7.8	4.211111111111111	21.222222222222225
413400240	1441071576	30.946619187964032	122.54615942351904	7.8	4.166666666666666	21.333333333333332
413400240	1441071577	30.946661472181145	122.54616316279873	7.8	4.122222222222222	21.444444444444443
413400240	1441071578	30.946704105883697	122.54616707724333	7.8	4.0777777777777775	21.555555555555557
413400240	1441071579	30.946746532294252	122.54617109251944	7.8	4.033333333333333	21.666666666666668
413400240	1441071580	30.946788194635424	122.54617513429348	7.8	3.988888888888889	21.777777777777775
413400240	1441071581	30.946828536129797	122.54617912823166	7.8	3.944444444444444	21.88888888888889
413400240	1441071582	30.946867	122.54618300000001	7.8	3.9	22.0
413400240	1441071583	30.946903186039982	122.54618669848514	7.8	4.033333333333333	22.0
413400240	1441071584	30.9469373203289	122.54619026545697	7.8	4.166666666666666	22.0
413400240	1441071585	30.946969785517215	122.54619376590631	7.8	4.3	22.0
413400240	1441071586	30.947000964255338	122.54619726482424	7.8	4.433333333333333	22.0
413400240	1441071587	30.947031239193663	122.54620082720184	7.8	4.566666666666666	22.0
413400240	1441071588	30.947060992982617	122.5462045180304	7.8	4.7	22.0
413400240	1441071589	30.9470906082726	122.54620840230129	7.8	4.833333333333334	22.0
413400240	1441071590	30.947120467713937	122.54621254500609	7.8	4.966666666666667	22.0
413400240	1441071591	30.947150953957028	122.54621701113643	7.8	5.1	22.0
413400240	1441071592	30.947182449652182	122.54622186568416	7.8	5.233333333333333	22.0
413400240	1441071593	30.947215337449748	122.54622717364127	7.8	5.366666666666666	22.0
413400240	1441071594	30.94725	122.546233	7.8	5.5	22.0
413400240	1441071595	30.947286699289133	122.54623938301886	7.8	5.611111111111112	22.0
413400240	1441071596	30.947325214646963	122.54624625402077	7.8	5.722222222222222	22.0
413400240	1441071597	30.94736520473922	122.54625351759472	7.8	5.833333333333333	22.0
413400240	1441071598	30.947406328231665	122.5462610783294	7.8	5.944444444444445	22.0
413400240	1441071599	30.947448243790063	122.54626884081318	7.8	6.055555555555555	22.0
413400240	1441071600	30.947490610080234	122.54627670963436	7.8	6.166666666666667	22.0
413400240	1441071601	30.947533085768047	122.5462845893808	7.8	6.277777777777779	22.0
413400240	1441071602	30.94757532951933	122.54629238464024	7.8	6.388888888888889	22.0
413400240	1441071603	30.947616999999994	122.54630000000002	7.8	6.5	22.0
413400240	1441071604	30.94765782194314	122.54630735631015	7.8	6.471428571428572	21.904761904761905
413400240	1441071605	30.947697784350552	122.54631443947201	7.8	6.442857142857143	21.80952380952381
413400240	1441071606	30.94773694229118	122.54632125164989	7.8	6.414285714285715	21.714285714285715
413400240	1441071607	30.947775350834	122.54632779500803	7.8	6.385714285714286	21.619047619047617
413400240	1441071608	30.94781306504796	122.54633407171079	7.8	6.357142857142858	21.523809523809526
413400240	1441071609	30.947850140002007	122.54634008392249	7.8	6.328571428571429	21.428571428571427
413400240	1441071610	30.947886630765076	122.54634583380756	7.8	6.3	21.333333333333332
413400240	1441071611	30.947922592406137	122.54635132353033	7.8	6.271428571428572	21.238095238095237
413400240	1441071612	30.94795807999412	122.54635655525529	7.8	6.242857142857144	21.142857142857142
413400240	1441071613	30.947993148597956	122.54636153114686	7.8	6.214285714285714	21.047619047619047
413400240	1441071614	30.948027853286565	122.5463662533695	7.8	6.185714285714286	20.952380952380953
413400240	1441071615	30.94806224912892	122.54637072408771	7.8	6.1571428571428575	20.857142857142854
413400240	1441071616	30.948096391193918	122.54637494546598	7.8	6.128571428571429	20.761904761904763
413400240	1441071617	30.9481303345505	122.54637891966885	7.8	6.1000000000000005	20.666666666666664
413400240	1441071618	30.948164134267582	122.54638264886084	7.8	6.071428571428571	20.571428571428573
413400240	1441071619	30.948197845414082	122.54638613520652	7.8	6.042857142857144	20.476190476190474
413400240	1441071620	30.948231523058933	122.54638938087044	7.8	6.014285714285715	20.38095238095238
413400240	1441071621	30.94826522227104	122.54639238801715	7.8	5.985714285714286	20.285714285714285
413400240	1441071622	30.9482989981193	122.54639515881128	7.8	5.957142857142857	20.19047619047619
413400240	1441071623	30.948332905672657	122.54639769541735	7.8	5.928571428571429	20.095238095238095
413400240	1441071624	30.948367	122.5464	7.8	5.9	20.0
413400240	1441071625	30.948401324729698	122.54640208342428	7.811111111111111	5.855555555555556	20.0
413400240	1441071626	30.94843587772803	122.54640399135707	7.822222222222222	5.811111111111112	20.0
413400240	1441071627	30.94847064542076	122.54640577816582	7.833333333333333	5.7666666666666675	20.0
413400240	1441071628	30.948505614233586	122.54640749821809	7.844444444444444	5.722222222222222	20.0
413400240	1441071629	30.948540770592256	122.54640920588142	7.855555555555556	5.677777777777777	20.0
413400240	1441071630	30.948576100922505	122.54641095552347	7.866666666666667	5.633333333333333	20.0
413400240	1441071631	30.948611591650057	122.54641280151203	7.877777777777778	5.588888888888889	20.0
413400240	1441071632	30.948647229200645	122.54641479821491	7.888888888888889	5.544444444444444	20.0
413400240	1441071633	30.948682999999985	122.54641700000002	7.9	5.5	20.0
413400240	1441071634	30.948718891668044	122.54641944956565	7.9	5.4833333333333325	20.0
413400240	1441071635	30.948754896601557	122.54642214293143	7.9	5.466666666666667	20.0
413400240	1441071636	30.948791008391556	122.54642506444728	7.9	5.449999999999999	20.0
413400240	1441071637	30.948827220629024	122.54642819846306	7.9	5.433333333333333	20.0
413400240	1441071638	30.948863526904972	122.54643152932861	7.9	5.416666666666667	20.0
413400240	1441071639	30.948899920810376	122.5464350413938	7.9	5.3999999999999995	20.0
413400240	1441071640	30.948936395936254	122.54643871900845	7.9	5.383333333333334	20.0
413400240	1441071641	30.948972945873592	122.54644254652233	7.9	5.366666666666666	20.0
413400240	1441071642	30.949009564213394	122.54644650828524	7.9	5.35	20.0
413400240	1441071643	30.949046244546686	122.54645058864685	7.9	5.333333333333333	20.0
413400240	1441071644	30.949082980464425	122.54645477195696	7.9	5.316666666666666	20.0
413400240	1441071645	30.949119765557658	122.54645904256522	7.9	5.3	20.0
413400240	1441071646	30.94915659341737	122.54646338482128	7.9	5.283333333333333	20.0
413400240	1441071647	30.94919345763458	122.54646778307483	7.9	5.266666666666667	20.0
413400240	1441071648	30.949230351800285	122.54647222167549	7.9	5.249999999999999	20.0
413400240	1441071649	30.94926726950552	122.54647668497283	7.9	5.233333333333333	20.0
413400240	1441071650	30.949304204341285	122.5464811573164	7.9	5.216666666666666	20.0
413400240	1441071651	30.949341149898586	122.54648562305579	7.9	5.2	20.0
413400240	1441071652	30.949378099768463	122.54649006654046	7.9	5.183333333333334	20.0
413400240	1441071653	30.949415047541937	122.54649447211995	7.9	5.166666666666666	20.0
413400240	1441071654	30.949451986810015	122.54649882414373	7.9	5.15	20.0
413400240	1441071655	30.949488911163733	122.54650310696124	7.9	5.133333333333333	20.0
413400240	1441071656	30.949525814194118	122.54650730492186	7.9	5.116666666666666	20.0
413400240	1441071657	30.94956268949219	122.546511402375	7.9	5.1	20.0
413400240	1441071658	30.949599530649	122.54651538367008	7.9	5.083333333333333	20.0
413400240	1441071659	30.949636331255547	122.54651923315637	7.9	5.066666666666667	20.0
413400240	1441071660	30.94967308490288	122.54652293518322	7.9	5.05	20.0
413400240	1441071661	30.949709785182062	122.54652647409996	7.9	5.033333333333333	20.0
413400240	1441071662	30.94974642568407	122.54652983425578	7.9	5.016666666666667	20.0
413400240	1441071663	30.94978300000001	122.546533	7.9	5.0	20.0
413400240	1441071664	30.94981950448283	122.54653596358003	7.9	5.023809523809524	20.19047619047619
413400240	1441071665	30.949855946533475	122.54653874883634	7.9	5.0476190476190474	20.38095238095238
413400240	1441071666	30.94989233631481	122.54654138750769	7.9	5.071428571428571	20.571428571428573
413400240	1441071667	30.949928683989743	122.54654391133276	7.9	5.095238095238095	20.761904761904763
413400240	1441071668	30.949964999721132	122.54654635205047	7.9	5.119047619047619	20.952380952380953
413400240	1441071669	30.950001293671853	122.54654874139966	7.9	5.142857142857143	21.142857142857142
413400240	1441071670	30.95003757600477	122.54655111111926	7.9	5.166666666666666	21.333333333333332
413400240	1441071671	30.950073856882764	122.5465534929482	7.9	5.190476190476191	21.523809523809526
413400240	1441071672	30.950110146468703	122.54655591862557	7.9	5.2142857142857135	21.714285714285715
413400240	1441071673	30.950146454925463	122.54655841989037	7.9	5.238095238095238	21.904761904761905
413400240	1441071674	30.950182792415884	122.54656102848179	7.9	5.261904761904762	22.095238095238095
413400240	1441071675	30.95021916910285	122.54656377613897	7.9	5.285714285714286	22.28571428571429
413400240	1441071676	30.9502555951492	122.5465666946011	7.9	5.309523809523809	22.476190476190478
413400240	1441071677	30.950292080717816	122.54656981560748	7.9	5.333333333333333	22.666666666666668
413400240	1441071678	30.950328635971527	122.54657317089743	7.9	5.357142857142857	22.857142857142858
413400240	1441071679	30.95036527107318	122.5465767922103	7.9	5.380952380952381	23.047619047619047
413400240	1441071680	30.95040199618564	122.54658071128551	7.9	5.404761904761904	23.23809523809524
413400240	1441071681	30.950438821471714	122.54658495986254	7.9	5.428571428571429	23.42857142857143
413400240	1441071682	30.950475757094253	122.54658956968089	7.9	5.4523809523809526	23.61904761904762
413400240	1441071683	30.95051281321607	122.54659457248017	7.9	5.476190476190475	23.80952380952381
413400240	1441071684	30.95055	122.5466	7.9	5.5	24.000000000000004
413400240	1441071685	30.950587314937074	122.54660587547917	7.9	5.766666666666667	23.77777777777778
413400240	1441071686	30.950624704831295	122.54661218815299	7.9	6.033333333333333	23.555555555555557
413400240	1441071687	30.950662103814913	122.54661891875578	7.9	6.3	23.333333333333332
413400240	1441071688	30.950699446020174	122.5466260480219	7.9	6.566666666666666	23.11111111111111
413400240	1441071689	30.950736665579345	122.54663355668562	7.9	6.833333333333333	22.88888888888889
413400240	1441071690	30.95077369662465	122.54664142548116	7.9	7.1000000000000005	22.666666666666668
413400240	1441071691	30.950810473288367	122.54664963514267	7.9	7.366666666666667	22.444444444444446
413400240	1441071692	30.950846929702717	122.54665816640426	7.9	7.633333333333334	22.22222222222222
413400240	1441071693	30.950883	122.54666700000001	7.9	7.9	22.0
413400240	1441071694	30.950918643336813	122.54667609893815	7.9	8.059999999999999	21.7
413400240	1441071695	30.950953918967212	122.54668535532382	7.9	8.22	21.4
413400240	1441071696	30.95098891116964	122.5466946435363	7.9	8.38	21.1
413400240	1441071697	30.951023704222617	122.54670383795471	7.9	8.54	20.8
413400240	1441071698	30.95105838240461	122.54671281295798	7.9	8.7	20.5
413400240	1441071699	30.95109302999418	122.5467214429249	7.9	8.860000000000001	20.2
413400240	1441071700	30.9511277312699	122.54672960223417	7.9	9.02	19.9
413400240	1441071701	30.951162570510366	122.54673716526425	7.9	9.18	19.6
413400240	1441071702	30.951197631994194	122.54674400639347	7.9	9.340000000000002	19.3
413400240	1441071703	30.95123299999999	122.54675	7.9	9.5	19.0
413400240	1441071704	30.951268736726348	122.54675506777633	7.9	9.31	19.1
413400240	1441071705	30.9513048160516	122.54675932067265	7.9	9.120000000000001	19.200000000000003
413400240	1441071706	30.951341189774016	122.5467629169539	7.9	8.930000000000001	19.3
413400240	1441071707	30.951377809691795	122.5467660148852	7.9	8.74	19.400000000000002
413400240	1441071708	30.951414627603153	122.5467687727319	7.9	8.549999999999999	19.500000000000004
413400240	1441071709	30.951451595306285	122.54677134875956	7.9	8.36	19.599999999999998
413400240	1441071710	30.95148866459937	122.54677390123403	7.9	8.17	19.7
413400240	1441071711	30.95152578728057	122.54677658842135	7.9	7.9799999999999995	19.8
413400240	1441071712	30.951562915148074	122.54677956858784	7.9	7.789999999999999	19.9
413400240	1441071713	30.951599999999992	122.54678300000002	7.9	7.6	20.0
413400240	1441071714	30.95163700275625	122.54678699697337	7.91	7.39	19.8
413400240	1441071715	30.95167392082365	122.5467914980183	7.92	7.180000000000001	19.599999999999998
413400240	1441071716	30.951710760730847	122.54679639769383	7.930000000000001	6.97	19.4
413400240	1441071717	30.951747529006408	122.54680159055876	7.94	6.76	19.2
413400240	1441071718	30.951784232178987	122.54680697117179	7.95	6.55	19.0
413400240	1441071719	30.95182087677723	122.54681243409136	7.96	6.34	18.8
413400240	1441071720	30.951857469329763	122.5468178738759	7.97	6.13	18.6
413400240	1441071721	30.95189401636527	122.5468231850835	7.98	5.92	18.400000000000002
413400240	1441071722	30.951930524412457	122.54682826227227	7.99	5.709999999999999	18.2
413400240	1441071723	30.951967000000007	122.546833	8.0	5.5	18.0
413400240	1441071724	30.952003448938125	122.54683731870418	8.0	5.372727272727273	18.181818181818183
413400240	1441071725	30.952039874162978	122.54684124234095	8.0	5.245454545454545	18.363636363636363
413400240	1441071726	30.952076277892225	122.54684482074633	8.0	5.118181818181818	18.545454545454547
413400240	1441071727	30.95211266234349	122.54684810375635	8.0	4.99090909090909	18.727272727272727
413400240	1441071728	30.95214902973444	122.54685114120711	8.0	4.863636363636363	18.90909090909091
413400240	1441071729	30.952185382282664	122.54685398293483	8.0	4.736363636363635	19.09090909090909
413400240	1441071730	30.952221722205817	122.54685667877578	8.0	4.6090909090909085	19.272727272727273
413400240	1441071731	30.95225805172151	122.54685927856632	8.0	4.4818181818181815	19.454545454545453
413400240	1441071732	30.952294373047362	122.54686183214284	8.0	4.354545454545454	19.636363636363637
413400240	1441071733	30.952330688400984	122.54686438934188	8.0	4.227272727272727	19.818181818181817
413400240	1441071734	30.952367000000006	122.54686700000002	8.0	4.1	20.0
413400240	1441071735	30.952403312664632	122.54686970694299	8.0	4.179999999999999	20.0
413400240	1441071736	30.952439641625723	122.54687252495293	8.0	4.26	20.0
413400240	1441071737	30.952476004716694	122.54687546180114	8.0	4.34	20.0
413400240	1441071738	30.952512419770997	122.54687852525889	8.0	4.42	20.0
413400240	1441071739	30.952548904622105	122.54688172309753	8.0	4.5	20.0
413400240	1441071740	30.95258547710345	122.54688506308833	8.0	4.58	20.0
413400240	1441071741	30.952622155048466	122.5468885530026	8.0	4.66	20.0
413400240	1441071742	30.9526589562906	122.54689220061174	8.0	4.74	20.0
413400240	1441071743	30.952695898663304	122.54689601368707	8.0	4.820000000000001	20.0
413400240	1441071744	30.95273300000001	122.5469	8.0	4.9	20.0
413400240	1441071745	30.952770264405842	122.54690415092305	8.0	5.000000000000001	20.0
413400240	1441071746	30.952807641072766	122.5469083922334	8.0	5.1000000000000005	20.0
413400240	1441071747	30.95284506546444	122.54691263330926	8.0	5.2	20.0
413400240	1441071748	30.952882473044507	122.54691678352869	8.0	5.300000000000001	20.0
413400240	1441071749	30.95291979927666	122.54692075226951	8.0	5.4	20.0
413400240	1441071750	30.95295697962459	122.54692444890955	8.0	5.500000000000001	20.0
413400240	1441071751	30.95299394955197	122.54692778282636	8.0	5.6	20.0
413400240	1441071752	30.953030644522553	122.5469306633974	8.0	5.7	20.0
413400240	1441071753	30.953066999999997	122.546933	8.0	5.8	20.0
413400240	1441071754	30.953102986763383	122.5469347435005	8.0	5.7	20.2
413400240	1441071755	30.95313871685306	122.546936010722	8.0	5.6	20.4
413400240	1441071756	30.95317433762474	122.546936959977	8.0	5.5	20.6
413400240	1441071757	30.953209996434143	122.54693774957825	8.0	5.3999999999999995	20.8
413400240	1441071758	30.953245840636903	122.54693853783868	8.0	5.3	20.999999999999996
413400240	1441071759	30.95328201758873	122.54693948307151	8.0	5.199999999999999	21.2
413400240	1441071760	30.95331867464529	122.54694074359024	8.0	5.1	21.4
413400240	1441071761	30.953355959162266	122.54694247770853	8.0	5.0	21.599999999999998
413400240	1441071762	30.953394018495295	122.54694484374036	8.0	4.8999999999999995	21.799999999999997
413400240	1441071763	30.953432999999997	122.546948	8.0	4.8	22.0
413400240	1441071764	30.953472982931956	122.54695205255452	8.0	4.855555555555555	21.88888888888889
413400240	1441071765	30.953513774146412	122.5469568984809	8.0	4.911111111111111	21.777777777777775
413400240	1441071766	30.953555112398604	122.5469623826085	8.0	4.966666666666667	21.666666666666668
413400240	1441071767	30.95359673644378	122.54696834976626	8.0	5.022222222222222	21.555555555555557
413400240	1441071768	30.953638385037216	122.54697464478292	8.0	5.0777777777777775	21.444444444444443
413400240	1441071769	30.953679796934203	122.54698111248673	8.0	5.133333333333333	21.333333333333332
413400240	1441071770	30.95372071089008	122.5469875977058	8.0	5.188888888888889	21.222222222222225
413400240	1441071771	30.95376086566021	122.54699394526777	8.0	5.2444444444444445	21.11111111111111
413400240	1441071772	30.9538	122.54700000000001	8.0	5.300000000000001	21.0
413400240	1441071773	30.953837923729193	122.54700564211961	8.0	5.263636363636365	21.09090909090909
413400240	1441071774	30.953874730924877	122.54701089340371	8.0	5.2272727272727275	21.181818181818183
413400240	1441071775	30.953910586728394	122.54701581101952	8.0	5.190909090909091	21.272727272727273
413400240	1441071776	30.953945656281128	122.54702045213446	8.0	5.154545454545454	21.363636363636363
413400240	1441071777	30.953980104724423	122.547024873916	8.0	5.118181818181818	21.454545454545453
413400240	1441071778	30.954014097199625	122.54702913353184	8.0	5.081818181818182	21.545454545454547
413400240	1441071779	30.954047798848023	122.54703328814969	8.0	5.045454545454546	21.636363636363637
413400240	1441071780	30.954081374810958	122.54703739493742	8.0	5.00909090909091	21.727272727272727
413400240	1441071781	30.95411499022975	122.54704151106297	8.0	4.972727272727273	21.818181818181817
413400240	1441071782	30.954148810245666	122.54704569369446	8.0	4.9363636363636365	21.90909090909091
413400240	1441071783	30.954183000000004	122.54705	8.0	4.9	22.0
413400240	1441071784	30.954217688780965	122.54705446920507	8.0	5.0181818181818185	22.0
413400240	1441071785	30.95425286246445	122.54705906876366	8.0	5.136363636363637	22.0
413400240	1441071786	30.9542884710733	122.54706374818684	8.0	5.254545454545455	22.0
413400240	1441071787	30.95432446463037	122.5470684569856	8.0	5.372727272727274	22.0
413400240	1441071788	30.954360793158486	122.5470731446709	8.0	5.490909090909091	22.0
413400240	1441071789	30.95439740668052	122.54707776075357	8.0	5.609090909090909	22.0
413400240	1441071790	30.954434255219333	122.54708225474428	8.0	5.7272727272727275	22.0
413400240	1441071791	30.95447128879781	122.54708657615377	8.0	5.845454545454546	22.0
413400240	1441071792	30.954508457438834	122.54709067449261	8.0	5.963636363636364	22.0
413400240	1441071793	30.954545711165263	122.54709449927121	8.0	6.081818181818182	22.0
413400240	1441071794	30.954583	122.547098	8.0	6.2	22.0
413400240	1441071795	30.954620280916348	122.54710116241212	8.0	6.2555555555555555	22.0
413400240	1441071796	30.954657538689162	122.54710411713192	8.0	6.311111111111112	22.0
413400240	1441071797	30.954694765043723	122.54710703100682	8.0	6.366666666666666	22.0
413400240	1441071798	30.95473195170525	122.54711007088444	8.0	6.4222222222222225	22.0
413400240	1441071799	30.954769090398997	122.54711340361274	8.0	6.477777777777778	22.0
413400240	1441071800	30.954806172850155	122.54711719603988	8.0	6.533333333333333	22.0
413400240	1441071801	30.954843190783947	122.54712161501429	8.0	6.588888888888889	22.0
413400240	1441071802	30.954880135925514	122.5471268273847	8.0	6.644444444444444	22.0
413400240	1441071803	30.954917000000005	122.547133	8.0	6.7	22.0
413400240	1441071804	30.954953778370914	122.54714023246305	8.0	6.76	22.0
413400240	1441071805	30.954990480955363	122.54714835539141	8.0	6.82	22.0
413400240	1441071806	30.95502712130896	122.54715713215596	8.0	6.88	22.0
413400240	1441071807	30.955063712987307	122.54716632612721	8.0	6.94	22.0
413400240	1441071808	30.955100269546097	122.54717570067534	8.0	7.0	22.0
413400240	1441071809	30.955136804541084	122.54718501917014	8.0	7.0600000000000005	22.0
413400240	1441071810	30.955173331528055	122.5471940449811	8.0	7.120000000000001	22.0
413400240	1441071811	30.95520986406291	122.54720254147729	8.0	7.180000000000001	22.0
413400240	1441071812	30.95524641570156	122.54721027202747	8.0	7.240000000000001	22.0
413400240	1441071813	30.955282999999994	122.547217	8.0	7.300000000000001	22.0
413400240	1441071814	30.95531962689261	122.54722255968393	8.0	7.26	22.0
413400240	1441071815	30.95535629182751	122.54722706905223	8.0	7.220000000000001	22.0
413400240	1441071816	30.955392986631164	122.54723071699908	8.0	7.180000000000001	22.0
413400240	1441071817	30.95542970313	122.54723369241898	8.0	7.140000000000001	22.0
413400240	1441071818	30.95546643315045	122.54723618420671	8.0	7.1000000000000005	22.0
413400240	1441071819	30.9555031685189	122.54723838125732	8.0	7.0600000000000005	22.0
413400240	1441071820	30.955539901061716	122.54724047246617	8.0	7.0200000000000005	22.0
413400240	1441071821	30.95557662260527	122.54724264672889	8.0	6.9799999999999995	22.0
413400240	1441071822	30.955613324975907	122.54724509294144	8.0	6.94	22.0
413400240	1441071823	30.955650000000002	122.547248	8.0	6.9	22.0
413400240	1441071824	30.95568664305589	122.54725151282673	8.01	6.87	22.099999999999998
413400240	1441071825	30.95572326373004	122.54725560044666	8.02	6.84	22.2
413400240	1441071826	30.955759875160926	122.54726018791024	8.03	6.8100000000000005	22.3
413400240	1441071827	30.95579649048704	122.54726520026793	8.04	6.779999999999999	22.4
413400240	1441071828	30.955833122846897	122.54727056257005	8.05	6.75	22.5
413400240	1441071829	30.95586978537897	122.5472761998668	8.06	6.720000000000001	22.6
413400240	1441071830	30.95590649122179	122.54728203720825	8.07	6.6899999999999995	22.7
413400240	1441071831	30.955943253513887	122.54728799964437	8.08	6.66	22.8
413400240	1441071832	30.955980085393776	122.54729401222504	8.09	6.63	22.900000000000002
413400240	1441071833	30.956016999999996	122.54730000000002	8.1	6.6	23.0
413400240	1441071834	30.95605400673666	122.5473059020265	8.1	6.661904761904762	22.857142857142858
413400240	1441071835	30.95609110007001	122.54731171339184	8.1	6.723809523809523	22.714285714285715
413400240	1441071836	30.956128270731774	122.54731744319089	8.1	6.785714285714286	22.57142857142857
413400240	1441071837	30.956165509453708	122.54732310051861	8.1	6.847619047619047	22.42857142857143
413400240	1441071838	30.95620280696759	122.5473286944699	8.1	6.909523809523809	22.28571428571429
413400240	1441071839	30.956240154005155	122.5473342341397	8.1	6.9714285714285715	22.142857142857146
413400240	1441071840	30.95627754129817	122.54733972862294	8.1	7.033333333333333	22.0
413400240	1441071841	30.956314959578354	122.54734518701463	8.1	7.095238095238095	21.857142857142858
413400240	1441071842	30.956352399577497	122.54735061840967	8.1	7.157142857142857	21.714285714285715
413400240	1441071843	30.956389852027336	122.54735603190306	8.1	7.219047619047618	21.571428571428573
413400240	1441071844	30.9564273076596	122.54736143658984	8.1	7.280952380952382	21.428571428571427
413400240	1441071845	30.95646475720606	122.54736684156498	8.1	7.3428571428571425	21.285714285714285
413400240	1441071846	30.95650219139844	122.5473722559235	8.1	7.404761904761904	21.142857142857142
413400240	1441071847	30.95653960096851	122.54737768876046	8.1	7.466666666666667	21.0
413400240	1441071848	30.95657697664799	122.54738314917086	8.1	7.5285714285714285	20.857142857142854
413400240	1441071849	30.956614309168614	122.54738864624977	8.1	7.59047619047619	20.71428571428571
413400240	1441071850	30.956651589262144	122.54739418909229	8.1	7.652380952380953	20.571428571428573
413400240	1441071851	30.956688807660314	122.54739978679346	8.1	7.714285714285714	20.42857142857143
413400240	1441071852	30.956725955094857	122.54740544844842	8.1	7.776190476190475	20.28571428571429
413400240	1441071853	30.956763022297523	122.54741118315222	8.1	7.838095238095239	20.142857142857142
413400240	1441071854	30.95680000000001	122.547417	8.1	7.9	20.0
413400240	1441071855	30.95683688683182	122.5474228977319	8.1	7.822222222222223	20.0
413400240	1441071856	30.95687371301334	122.54742883366808	8.1	7.744444444444445	20.0
413400240	1441071857	30.956910516662695	122.54743475477363	8.1	7.666666666666667	20.0
413400240	1441071858	30.95694733589804	122.54744060801357	8.1	7.5888888888888895	20.0
413400240	1441071859	30.956984208837508	122.54744634035288	8.1	7.511111111111111	20.0
413400240	1441071860	30.95702117359927	122.54745189875639	8.1	7.433333333333334	20.0
413400240	1441071861	30.957058268301495	122.54745723018894	8.1	7.355555555555556	20.0
413400240	1441071862	30.95709553106234	122.54746228161527	8.1	7.277777777777779	20.0
413400240	1441071863	30.957132999999995	122.547467	8.1	7.2	20.0
413400240	1441071864	30.95717070281754	122.54747134810893	8.11	6.970000000000001	20.2
413400240	1441071865	30.957208625557637	122.54747535191272	8.12	6.74	20.4
413400240	1441071866	30.95724674384792	122.54747905318327	8.129999999999999	6.510000000000001	20.6
413400240	1441071867	30.95728503331591	122.54748249369257	8.139999999999999	6.28	20.8
413400240	1441071868	30.957323469589205	122.54748571521262	8.149999999999999	6.050000000000001	20.999999999999996
413400240	1441071869	30.957362028295375	122.54748875951555	8.16	5.82	21.2
413400240	1441071870	30.957400685061984	122.54749166837348	8.17	5.590000000000001	21.4
413400240	1441071871	30.95743941551658	122.54749448355868	8.18	5.36	21.599999999999998
413400240	1441071872	30.957478195286736	122.54749724684339	8.19	5.130000000000001	21.799999999999997
413400240	1441071873	30.957517	122.5475	8.2	4.9	22.0
413400240	1441071874	30.957555804226843	122.54750278163644	8.2	4.800000000000001	22.099999999999998
413400240	1441071875	30.957594578309532	122.5475056177028	8.2	4.7	22.2
413400240	1441071876	30.9576332915332	122.54750853098479	8.2	4.6000000000000005	22.3
413400240	1441071877	30.957671913183013	122.5475115442681	8.2	4.5	22.4
413400240	1441071878	30.95771041254414	122.54751468033851	8.2	4.3999999999999995	22.5
413400240	1441071879	30.957748758901744	122.54751796198178	8.2	4.3	22.6
413400240	1441071880	30.957786921540976	122.5475214119837	8.2	4.2	22.7
413400240	1441071881	30.957824869747	122.54752505313012	8.2	4.1000000000000005	22.8
413400240	1441071882	30.95786257280494	122.54752890820694	8.2	4.0	22.900000000000002
413400240	1441071883	30.957900000000006	122.547533	8.2	3.9	23.0
413400240	1441071884	30.95793713527506	122.54753734234505	8.2	4.0600000000000005	22.900000000000002
413400240	1441071885	30.957974021204173	122.54754191327694	8.2	4.22	22.8
413400240	1441071886	30.95801071501912	122.54754668188022	8.2	4.38	22.7
413400240	1441071887	30.958047273951742	122.54755161723945	8.2	4.54	22.6
413400240	1441071888	30.95808375523384	122.54755668843917	8.2	4.7	22.5
413400240	1441071889	30.9581202160972	122.54756186456383	8.2	4.859999999999999	22.4
413400240	1441071890	30.958156713773697	122.54756711469786	8.2	5.02	22.3
413400240	1441071891	30.9581933054951	122.54757240792566	8.2	5.18	22.2
413400240	1441071892	30.958230048493263	122.54757771333159	8.2	5.34	22.099999999999998
413400240	1441071893	30.958266999999992	122.54758299999999	8.2	5.5	22.0
413400240	1441071894	30.958304203695178	122.54758824382436	8.195238095238095	5.561904761904762	22.0
413400240	1441071895	30.958341649050844	122.54759344793499	8.19047619047619	5.623809523809523	22.0
413400240	1441071896	30.958379311987077	122.54759862227131	8.185714285714285	5.685714285714286	22.0
413400240	1441071897	30.958417168423953	122.54760377677285	8.18095238095238	5.747619047619048	22.0
413400240	1441071898	30.958455194281562	122.54760892137912	8.176190476190476	5.809523809523809	22.0
413400240	1441071899	30.95849336547994	122.54761406602962	8.17142857142857	5.871428571428571	22.0
413400240	1441071900	30.958531657939197	122.54761922066389	8.166666666666666	5.933333333333334	22.0
413400240	1441071901	30.95857004757942	122.54762439522145	8.161904761904761	5.995238095238095	22.0
413400240	1441071902	30.958608510320655	122.54762959964188	8.157142857142857	6.057142857142857	22.0
413400240	1441071903	30.95864702208296	122.54763484386469	8.152380952380952	6.1190476190476195	22.0
413400240	1441071904	30.958685558786435	122.54764013782948	8.147619047619047	6.18095238095238	22.0
413400240	1441071905	30.95872409635115	122.54764549147586	8.142857142857142	6.242857142857143	22.0
413400240	1441071906	30.958762610697157	122.54765091474339	8.138095238095238	6.304761904761905	22.0
413400240	1441071907	30.958801077744543	122.54765641757167	8.133333333333333	6.366666666666666	22.0
413400240	1441071908	30.95883947341336	122.54766200990034	8.128571428571428	6.428571428571429	22.0
413400240	1441071909	30.958877773623676	122.54766770166898	8.123809523809523	6.4904761904761905	22.0
413400240	1441071910	30.95891595429556	122.54767350281729	8.119047619047619	6.552380952380953	22.0
413400240	1441071911	30.958953991349077	122.54767942328488	8.114285714285714	6.614285714285714	22.0
413400240	1441071912	30.95899186070428	122.54768547301143	8.10952380952381	6.6761904761904765	22.0
413400240	1441071913	30.95902953828124	122.54769166193657	8.104761904761904	6.738095238095239	22.0
413400240	1441071914	30.959067	122.547698	8.1	6.8	22.0
413400240	1441071915	30.959104234855168	122.54770447876854	8.11111111111111	6.788888888888889	21.777777777777775
413400240	1441071916	30.95914128413948	122.54771101631756	8.122222222222222	6.777777777777778	21.555555555555554
413400240	1441071917	30.959178202220215	122.54771751234954	8.133333333333333	6.766666666666667	21.333333333333332
413400240	1441071918	30.95921504346469	122.54772386656668	8.144444444444444	6.7555555555555555	21.11111111111111
413400240	1441071919	30.95925186224023	122.54772997867117	8.155555555555555	6.7444444444444445	20.88888888888889
413400240	1441071920	30.959288712914173	122.54773574836496	8.166666666666666	6.733333333333333	20.666666666666664
413400240	1441071921	30.959325649853877	122.54774107534992	8.177777777777777	6.722222222222222	20.444444444444443
413400240	1441071922	30.95936272742669	122.54774585932773	8.188888888888888	6.711111111111111	20.22222222222222
413400240	1441071923	30.959400000000002	122.54775	8.2	6.7	20.0
413400240	1441071924	30.959437509529575	122.54775343010881	8.2	6.62	20.3
413400240	1441071925	30.959475248324935	122.54775621455924	8.2	6.54	20.6
413400240	1441071926	30.959513196283947	122.54775845129717	8.2	6.46	20.900000000000002
413400240	1441071927	30.959551333304475	122.54776023826867	8.2	6.38	21.200000000000003
413400240	1441071928	30.959589639284403	122.54776167341993	8.2	6.3	21.5
413400240	1441071929	30.959628094121594	122.54776285469727	8.2	6.220000000000001	21.799999999999997
413400240	1441071930	30.95966667771388	122.54776388004721	8.2	6.140000000000001	22.099999999999998
413400240	1441071931	30.959705369959156	122.5477648474164	8.2	6.06	22.4
413400240	1441071932	30.959744150755238	122.54776585475169	8.2	5.98	22.7
413400240	1441071933	30.959783	122.54776699999998	8.2	5.9	23.0
413400240	1441071934	30.95982189375663	122.54776837352235	8.2	5.760000000000001	22.900000000000002
413400240	1441071935	30.95986079274975	122.54777003533542	8.2	5.62	22.8
413400240	1441071936	30.959899653869286	122.54777203786988	8.2	5.48	22.7
413400240	1441071937	30.95993843400518	122.54777443355641	8.2	5.34	22.6
413400240	1441071938	30.95997709004739	122.54777727482585	8.2	5.2	22.5
413400240	1441071939	30.960015578885795	122.54778061410907	8.2	5.0600000000000005	22.4
413400240	1441071940	30.96005385741037	122.54778450383704	8.2	4.92	22.3
413400240	1441071941	30.960091882511	122.54778899644077	8.2	4.78	22.2
413400240	1441071942	30.960129611077576	122.54779414435137	8.2	4.64	22.099999999999998
413400240	1441071943	30.960167000000002	122.5478	8.2	4.5	22.0
413400240	1441071944	30.960204026443538	122.54780657380101	8.2	4.6000000000000005	22.099999999999998
413400240	1441071945	30.960240748675165	122.54781370810139	8.2	4.7	22.2
413400240	1441071946	30.960277245237332	122.5478212032309	8.2	4.8	22.3
413400240	1441071947	30.96031359467248	122.54782885951913	8.2	4.8999999999999995	22.4
413400240	1441071948	30.96034987552318	122.5478364772953	8.2	5.0	22.5
413400240	1441071949	30.96038616633192	122.54784385688846	8.2	5.1	22.6
413400240	1441071950	30.960422545641336	122.54785079862721	8.2	5.2	22.7
413400240	1441071951	30.96045909199405	122.54785710284004	8.2	5.3	22.8
413400240	1441071952	30.96049588393271	122.54786256985503	8.2	5.3999999999999995	22.900000000000002
413400240	1441071953	30.960533000000005	122.547867	8.2	5.5	23.0
413400240	1441071954	30.96057049647146	122.54787026625674	8.2	5.56	22.900000000000002
413400240	1441071955	30.960608340554113	122.5478725322239	8.2	5.619999999999999	22.8
413400240	1441071956	30.96064647718784	122.54787403415473	8.2	5.68	22.7
413400240	1441071957	30.96068485131247	122.54787500830275	8.2	5.74	22.6
413400240	1441071958	30.96072340786785	122.54787569092197	8.2	5.8	22.5
413400240	1441071959	30.96076209179382	122.54787631826669	8.2	5.859999999999999	22.4
413400240	1441071960	30.960800848030186	122.54787712659156	8.2	5.92	22.3
413400240	1441071961	30.960839621516794	122.54787835215171	8.2	5.98	22.2
413400240	1441071962	30.960878357193458	122.54788023120258	8.2	6.04	22.099999999999998
413400240	1441071963	30.960916999999995	122.54788300000001	8.2	6.1	22.0
413400240	1441071964	30.960955504497345	122.54788682737028	8.2	6.109090909090909	21.818181818181817
413400240	1441071965	30.960993863731126	122.54789161242014	8.2	6.118181818181818	21.636363636363637
413400240	1441071966	30.961032080368106	122.5478971868262	8.2	6.127272727272727	21.454545454545453
413400240	1441071967	30.961070157075092	122.5479033822648	8.2	6.136363636363636	21.272727272727273
413400240	1441071968	30.9611080965189	122.54791003041194	8.2	6.1454545454545455	21.09090909090909
413400240	1441071969	30.961145901366354	122.54791696294343	8.2	6.154545454545454	20.90909090909091
413400240	1441071970	30.96118357428434	122.5479240115348	8.2	6.163636363636364	20.727272727272727
413400240	1441071971	30.96122111793974	122.54793100786128	8.2	6.172727272727273	20.545454545454543
413400240	1441071972	30.961258534999487	122.54793778359789	8.2	6.181818181818182	20.363636363636363
413400240	1441071973	30.96129582813059	122.54794417041929	8.2	6.1909090909090905	20.18181818181818
413400240	1441071974	30.961333	122.54795	8.2	6.2	20.0
413400240	1441071975	30.961370059406267	122.54795514980755	8.2	6.133333333333333	20.0
413400240	1441071976	30.96140703967418	122.54795968048268	8.2	6.066666666666666	20.0
413400240	1441071977	30.96144398025999	122.5479636984597	8.2	6.0	20.0
413400240	1441071978	30.961480920619962	122.547967310173	8.2	5.933333333333334	20.0
413400240	1441071979	30.961517900210318	122.54797062205714	8.2	5.866666666666666	20.0
413400240	1441071980	30.961554958487284	122.54797374054691	8.2	5.8	20.0
413400240	1441071981	30.961592134907093	122.5479767720772	8.2	5.733333333333333	20.0
413400240	1441071982	30.96162946892593	122.54797982308315	8.2	5.666666666666666	20.0
413400240	1441071983	30.96166699999999	122.547983	8.2	5.6	20.0
413400240	1441071984	30.961704755756326	122.54798638115312	8.209999999999999	5.5	20.1
413400240	1441071985	30.96174271650541	122.54798993242784	8.219999999999999	5.3999999999999995	20.2
413400240	1441071986	30.961780850728594	122.5479935915993	8.23	5.300000000000001	20.3
413400240	1441071987	30.96181912690724	122.5479972964425	8.24	5.2	20.4
413400240	1441071988	30.96185751352268	122.54800098473251	8.25	5.1	20.5
413400240	1441071989	30.9618959790563	122.5480045942441	8.26	5.0	20.6
413400240	1441071990	30.961934491989467	122.54800806275206	8.27	4.8999999999999995	20.7
413400240	1441071991	30.961973020803548	122.54801132803102	8.280000000000001	4.800000000000001	20.8
413400240	1441071992	30.962011533979926	122.54801432785551	8.290000000000001	4.7	20.900000000000002
413400240	1441071993	30.962050000000005	122.548017	8.3	4.6000000000000005	21.0
413400240	1441071994	30.96208839521266	122.5480193032294	8.290000000000001	4.41	21.400000000000002
413400240	1441071995	30.962126727436722	122.54802128027083	8.280000000000001	4.22	21.8
413400240	1441071996	30.962165012358547	122.54802299484221	8.27	4.03	22.2
413400240	1441071997	30.962203265664478	122.54802451066145	8.26	3.8400000000000003	22.6
413400240	1441071998	30.962241503040794	122.54802589144658	8.25	3.6500000000000004	23.0
413400240	1441071999	30.962279740173884	122.54802720091581	8.24	3.4600000000000004	23.400000000000002
413400240	1441072000	30.962317992750016	122.54802850278735	8.23	3.27	23.8
413400240	1441072001	30.96235627645553	122.54802986077956	8.219999999999999	3.08	24.2
413400240	1441072002	30.96239460697675	122.54803133861093	8.209999999999999	2.89	24.6
413400240	1441072003	30.962433000000004	122.54803299999999	8.2	2.7	25.0
413400240	1441072004	30.96247146239274	122.54803490193773	8.2	2.91	25.0
413400240	1441072005	30.96250996574714	122.5480370745044	8.2	3.12	25.0
413400240	1441072006	30.96254847283653	122.54803954105262	8.2	3.33	25.0
413400240	1441072007	30.962586946434218	122.54804232493504	8.2	3.54	25.0
413400240	1441072008	30.962625349313512	122.54804544950433	8.2	3.7499999999999996	25.0
413400240	1441072009	30.962663644247733	122.54804893811323	8.2	3.96	25.0
413400240	1441072010	30.962701794010197	122.54805281411444	8.2	4.17	25.0
413400240	1441072011	30.9627397613742	122.54805710086077	8.2	4.38	25.0
413400240	1441072012	30.96277750911304	122.54806182170503	8.2	4.589999999999999	25.0
413400240	1441072013	30.962814999999996	122.548067	8.2	4.8	25.0
413400240	1441072014	30.962852212216234	122.54807264301823	8.19	5.0	25.1
413400240	1441072015	30.96288918557433	122.54807869371088	8.18	5.199999999999999	25.2
413400240	1441072016	30.96292597529469	122.54808507894869	8.17	5.3999999999999995	25.3
413400240	1441072017	30.962962636597766	122.54809172560232	8.16	5.6	25.400000000000002
413400240	1441072018	30.962999224704035	122.54809856054233	8.149999999999999	5.8	25.5
413400240	1441072019	30.96303579483396	122.54810551063915	8.139999999999999	6.0	25.6
413400240	1441072020	30.963072402208013	122.54811250276313	8.129999999999999	6.2	25.700000000000003
413400240	1441072021	30.96310910204669	122.54811946378449	8.12	6.3999999999999995	25.8
413400240	1441072022	30.963145949570524	122.54812632057343	8.11	6.6	25.900000000000002
413400240	1441072023	30.963182999999997	122.548133	8.1	6.8	26.0
413400240	1441072024	30.963220292222424	122.54813944857908	8.1	6.954545454545455	25.81818181818182
413400240	1441072025	30.963257799792	122.54814569140521	8.1	7.109090909090909	25.636363636363637
413400240	1441072026	30.96329547992975	122.54815177321794	8.1	7.263636363636364	25.454545454545457
413400240	1441072027	30.963333289856624	122.54815773875686	8.1	7.418181818181818	25.272727272727273
413400240	1441072028	30.963371186793573	122.54816363276159	8.1	7.572727272727273	25.090909090909093
413400240	1441072029	30.963409127961555	122.54816949997182	8.1	7.7272727272727275	24.90909090909091
413400240	1441072030	30.963447070581534	122.54817538512738	8.1	7.881818181818183	24.72727272727273
413400240	1441072031	30.96348497187443	122.54818133296804	8.1	8.036363636363637	24.545454545454547
413400240	1441072032	30.963522789061194	122.54818738823374	8.1	8.190909090909091	24.363636363636367
413400240	1441072033	30.963560479362737	122.54819359566437	8.1	8.345454545454547	24.181818181818183
413400240	1441072034	30.963598000000005	122.5482	8.1	8.5	24.000000000000004
413400240	1441072035	30.96363531960084	122.54820663116824	8.1	8.447368421052632	24.05263157894737
413400240	1441072036	30.963672452420894	122.54821345984713	8.1	8.394736842105264	24.10526315789474
413400240	1441072037	30.96370942412278	122.54822044190222	8.1	8.342105263157894	24.157894736842106
413400240	1441072038	30.96374626036911	122.548227533199	8.1	8.289473684210527	24.210526315789473
413400240	1441072039	30.96378298682251	122.54823468960291	8.1	8.23684210526316	24.263157894736842
413400240	1441072040	30.963819629145604	122.54824186697931	8.1	8.18421052631579	24.315789473684212
413400240	1441072041	30.96385621300104	122.5482490211935	8.1	8.131578947368421	24.368421052631582
413400240	1441072042	30.963892764051455	122.5482561081107	8.1	8.078947368421053	24.42105263157895
413400240	1441072043	30.963929307959514	122.54826308359615	8.1	8.026315789473683	24.473684210526315
413400240	1441072044	30.96396587038789	122.54826990351496	8.1	7.973684210526317	24.526315789473685
413400240	1441072045	30.964002476999248	122.54827652373216	8.1	7.921052631578948	24.578947368421055
413400240	1441072046	30.964039153456255	122.54828290011281	8.1	7.868421052631579	24.63157894736842
413400240	1441072047	30.96407592542162	122.5482889885218	8.1	7.815789473684211	24.68421052631579
413400240	1441072048	30.964112818558007	122.54829474482403	8.1	7.763157894736842	24.736842105263158
413400240	1441072049	30.96414985852814	122.54830012488434	8.1	7.710526315789473	24.789473684210527
413400240	1441072050	30.96418707099471	122.54830508456743	8.1	7.657894736842105	24.842105263157897
413400240	1441072051	30.96422448162041	122.54830957973802	8.1	7.605263157894737	24.894736842105264
413400240	1441072052	30.964262116067935	122.54831356626069	8.1	7.552631578947368	24.947368421052634
413400240	1441072053	30.964299999999987	122.548317	8.1	7.499999999999999	25.0
413400240	1441072054	30.964338143872517	122.5483198755958	8.11	7.52	25.0
413400240	1441072055	30.964376497314433	122.54832234278966	8.12	7.54	25.0
413400240	1441072056	30.964414994747838	122.54832459009882	8.129999999999999	7.559999999999999	25.0
413400240	1441072057	30.964453570594852	122.54832680604078	8.139999999999999	7.579999999999999	25.0
413400240	1441072058	30.964492159277576	122.54832917913336	8.149999999999999	7.6	25.0
413400240	1441072059	30.964530695218162	122.54833189789468	8.16	7.62	25.0
413400240	1441072060	30.96456911283863	122.54833515084317	8.17	7.640000000000001	25.0
413400240	1441072061	30.964607346561074	122.54833912649751	8.18	7.659999999999999	25.0
413400240	1441072062	30.96464533080753	122.5483440133767	8.19	7.68	25.0
413400240	1441072063	30.964683	122.54835	8.2	7.699999999999999	25.0
413400240	1441072064	30.964720308623612	122.54835721106056	8.19	7.759999999999999	25.0
413400240	1441072065	30.964757291416383	122.5483655159461	8.18	7.82	25.0
413400240	1441072066	30.964794003179467	122.54837472021775	8.17	7.88	25.0
413400240	1441072067	30.96483049871414	122.5483846294362	8.16	7.94	25.0
413400240	1441072068	30.96486683282164	122.54839504916207	8.149999999999999	8.0	25.0
413400240	1441072069	30.964903060303286	122.54840578495549	8.139999999999999	8.059999999999999	25.0
413400240	1441072070	30.964939235960475	122.54841664237645	8.129999999999999	8.120000000000001	25.0
413400240	1441072071	30.964975414594658	122.54842742698463	8.12	8.18	25.0
413400240	1441072072	30.965011651007313	122.54843794433944	8.11	8.240000000000002	25.0
413400240	1441072073	30.965047999999992	122.54844800000001	8.1	8.3	25.0
413400240	1441072074	30.96508450599732	122.54845743881043	8.1	8.305	25.05
413400240	1441072075	30.96512117191588	122.54846626275554	8.1	8.31	25.1
413400240	1441072076	30.965157990295182	122.54847451310546	8.1	8.315000000000001	25.150000000000002
413400240	1441072077	30.96519495367478	122.54848223113031	8.1	8.32	25.2
413400240	1441072078	30.9652320545942	122.54848945810035	8.1	8.325000000000001	25.25
413400240	1441072079	30.965269285592928	122.54849623528582	8.1	8.33	25.3
413400240	1441072080	30.965306639210453	122.54850260395709	8.1	8.335	25.35
413400240	1441072081	30.96534410798627	122.5485086053845	8.1	8.340000000000002	25.400000000000002
413400240	1441072082	30.96538168445982	122.54851428083853	8.1	8.345	25.45
413400240	1441072083	30.965419361170582	122.5485196715897	8.1	8.350000000000001	25.5
413400240	1441072084	30.965457130657988	122.54852481890856	8.1	8.355	25.55
413400240	1441072085	30.965494985461493	122.54852976406575	8.1	8.36	25.6
413400240	1441072086	30.965532918120534	122.54853454833194	8.1	8.365000000000002	25.650000000000002
413400240	1441072087	30.96557092117452	122.54853921297794	8.1	8.370000000000001	25.700000000000003
413400240	1441072088	30.965608987162906	122.54854379927454	8.1	8.375	25.75
413400240	1441072089	30.965647108625085	122.54854834849263	8.1	8.38	25.8
413400240	1441072090	30.96568527810048	122.54855290190318	8.1	8.385	25.85
413400240	1441072091	30.965723488128496	122.54855750077719	8.1	8.39	25.900000000000002
413400240	1441072092	30.965761731248534	122.54856218638577	8.1	8.395000000000001	25.950000000000003
413400240	1441072093	30.9658	122.54856700000002	8.1	8.4	26.0
413400240	1441072094	30.96583828428201	122.5485719774804	8.10909090909091	8.39090909090909	25.90909090909091
413400240	1441072095	30.96587656343258	122.54857713304445	8.118181818181817	8.381818181818183	25.81818181818182
413400240	1441072096	30.965914814149464	122.54858247549886	8.127272727272727	8.372727272727273	25.727272727272727
413400240	1441072097	30.965953013130395	122.5485880136504	8.136363636363637	8.363636363636363	25.636363636363637
413400240	1441072098	30.965991137073104	122.54859375630585	8.145454545454545	8.354545454545454	25.545454545454547
413400240	1441072099	30.966029162675333	122.54859971227195	8.154545454545454	8.345454545454547	25.454545454545457
413400240	1441072100	30.966067066634825	122.54860589035552	8.163636363636362	8.336363636363638	25.363636363636363
413400240	1441072101	30.966104825649303	122.54861229936328	8.172727272727272	8.327272727272728	25.272727272727273
413400240	1441072102	30.966142416416513	122.54861894810212	8.181818181818182	8.318181818181818	25.181818181818183
413400240	1441072103	30.966179815634167	122.54862584537875	8.19090909090909	8.30909090909091	25.090909090909093
413400240	1441072104	30.966216999999997	122.548633	8.2	8.3	25.0
413400240	1441072105	30.966253962472244	122.54864040647199	8.2	8.3	25.0
413400240	1441072106	30.966290761051166	122.5486480020981	8.2	8.3	25.0
413400240	1441072107	30.966327469997587	122.54865570988089	8.2	8.3	25.0
413400240	1441072108	30.966364163572294	122.54866345282281	8.2	8.3	25.0
413400240	1441072109	30.966400916036136	122.54867115392629	8.2	8.3	25.0
413400240	1441072110	30.966437801649974	122.54867873619361	8.2	8.3	25.0
413400240	1441072111	30.96647489467464	122.54868612262695	8.2	8.3	25.0
413400240	1441072112	30.966512269371016	122.54869323622843	8.2	8.3	25.0
413400240	1441072113	30.966549999999998	122.54870000000001	8.2	8.3	25.0
413400240	1441072114	30.966588136342832	122.54870636104933	8.2	8.28888888888889	24.88888888888889
413400240	1441072115	30.96662663026208	122.54871236290684	8.2	8.277777777777779	24.77777777777778
413400240	1441072116	30.966665409140678	122.54871807320889	8.2	8.266666666666667	24.666666666666668
413400240	1441072117	30.9667044003615	122.54872355959185	8.2	8.255555555555555	24.555555555555557
413400240	1441072118	30.966743531307465	122.54872888969217	8.2	8.244444444444444	24.444444444444443
413400240	1441072119	30.96678272936142	122.54873413114645	8.2	8.233333333333333	24.333333333333336
413400240	1441072120	30.966821921906263	122.5487393515913	8.2	8.222222222222221	24.222222222222225
413400240	1441072121	30.966861036324822	122.54874461866353	8.2	8.21111111111111	24.11111111111111
413400240	1441072122	30.96689999999999	122.54875	8.2	8.2	24.000000000000004
413400240	1441072123	30.9669387546776	122.5487555489023	8.2	8.136363636363635	24.000000000000004
413400240	1441072124	30.96697729955545	122.54876126133091	8.2	8.07272727272727	24.000000000000004
413400240	1441072125	30.967015648194337	122.54876711891083	8.2	8.009090909090908	24.000000000000004
413400240	1441072126	30.96705381415507	122.54877310326721	8.2	7.945454545454544	24.000000000000004
413400240	1441072127	30.967091810998454	122.54877919602498	8.2	7.881818181818182	24.000000000000004
413400240	1441072128	30.9671296522853	122.54878537880921	8.2	7.818181818181817	24.000000000000004
413400240	1441072129	30.96716735157643	122.54879163324483	8.2	7.754545454545454	24.000000000000004
413400240	1441072130	30.967204922432632	122.54879794095683	8.2	7.6909090909090905	24.000000000000004
413400240	1441072131	30.967242378414756	122.5488042835701	8.2	7.627272727272727	24.000000000000004
413400240	1441072132	30.967279733083593	122.54881064270953	8.2	7.563636363636363	24.000000000000004
413400240	1441072133	30.967316999999998	122.54881699999999	8.2	7.499999999999999	24.000000000000004
413400240	1441072134	30.967354193000507	122.54882333925886	8.2	7.429999999999999	24.1
413400240	1441072135	30.96739132702475	122.54882965307365	8.2	7.36	24.200000000000003
413400240	1441072136	30.967428417288026	122.54883593622436	8.2	7.29	24.3
413400240	1441072137	30.967465479005693	122.54884218349102	8.2	7.22	24.400000000000002
413400240	1441072138	30.96750252739306	122.54884838965363	8.2	7.1499999999999995	24.500000000000004
413400240	1441072139	30.967539577665498	122.5488545494922	8.2	7.079999999999999	24.6
413400240	1441072140	30.96757664503831	122.54886065778673	8.2	7.01	24.700000000000003
413400240	1441072141	30.96761374472687	122.54886670931721	8.2	6.9399999999999995	24.800000000000004
413400240	1441072142	30.967650891946487	122.54887269886363	8.2	6.87	24.900000000000002
413400240	1441072143	30.967688101912522	122.54887862120601	8.2	6.8	25.000000000000004
413400240	1441072144	30.96772538984029	122.54888447112432	8.2	6.7299999999999995	25.1
413400240	1441072145	30.967762770945157	122.5488902433985	8.2	6.659999999999999	25.2
413400240	1441072146	30.96780026044244	122.54889593280856	8.2	6.59	25.3
413400240	1441072147	30.967837873547488	122.54890153413449	8.2	6.52	25.400000000000002
413400240	1441072148	30.96787562547566	122.5489070421562	8.2	6.449999999999999	25.5
413400240	1441072149	30.967913531442264	122.54891245165366	8.2	6.38	25.6
413400240	1441072150	30.967951606662663	122.54891775740684	8.2	6.31	25.700000000000003
413400240	1441072151	30.967989866352188	122.54892295419566	8.2	6.24	25.8
413400240	1441072152	30.968028325726188	122.54892803680008	8.2	6.169999999999999	25.900000000000002
413400240	1441072153	30.968067000000012	122.54893300000002	8.2	6.1	26.0
413400240	1441072154	30.96810588338823	122.54893784216549	8.2	6.236363636363636	25.81818181818182
413400240	1441072155	30.968144886102504	122.548942576027	8.2	6.372727272727272	25.636363636363637
413400240	1441072156	30.968183897353725	122.54894721790511	8.2	6.509090909090909	25.454545454545457
413400240	1441072157	30.968222806352752	122.5489517841204	8.2	6.6454545454545455	25.272727272727273
413400240	1441072158	30.96826150231052	122.54895629099349	8.2	6.781818181818181	25.090909090909093
413400240	1441072159	30.968299874437882	122.54896075484496	8.2	6.918181818181818	24.90909090909091
413400240	1441072160	30.968337811945737	122.54896519199545	8.2	7.054545454545454	24.72727272727273
413400240	1441072161	30.96837520404499	122.54896961876557	8.2	7.19090909090909	24.545454545454547
413400240	1441072162	30.968411939946524	122.54897405147592	8.2	7.327272727272727	24.363636363636367
413400240	1441072163	30.96844790886123	122.5489785064472	8.2	7.463636363636364	24.181818181818183
413400240	1441072164	30.968483000000003	122.548983	8.2	7.6	24.000000000000004
413400240	1441072165	30.96851715831363	122.54898754680694	8.19	7.640000000000001	24.000000000000004
413400240	1441072166	30.968550551712454	122.54899215494825	8.18	7.68	24.000000000000004
413400240	1441072167	30.968583403846768	122.54899683085625	8.17	7.72	24.000000000000004
413400240	1441072168	30.96861593836677	122.54900158096328	8.16	7.759999999999999	24.000000000000004
413400240	1441072169	30.968648378922747	122.54900641170163	8.149999999999999	7.8	24.000000000000004
413400240	1441072170	30.968680949164902	122.54901132950378	8.139999999999999	7.840000000000001	24.000000000000004
413400240	1441072171	30.968713872743482	122.54901634080213	8.129999999999999	7.88	24.000000000000004
413400240	1441072172	30.96874737330871	122.54902145202922	8.12	7.92	24.000000000000004
413400240	1441072173	30.968781674510826	122.54902666961765	8.11	7.959999999999999	24.000000000000004
413400240	1441072174	30.968816999999998	122.549032	8.1	8.0	24.000000000000004
413400240	1441072175	30.96885351317664	122.54903744767525	8.105263157894736	7.978947368421053	24.05263157894737
413400240	1441072176	30.968891136441755	122.54904300940748	8.110526315789473	7.957894736842106	24.10526315789474
413400240	1441072177	30.96892973194654	122.54904868002698	8.11578947368421	7.936842105263159	24.157894736842106
413400240	1441072178	30.968969161842182	122.549054454364	8.121052631578946	7.91578947368421	24.210526315789473
413400240	1441072179	30.969009288279874	122.54906032724884	8.126315789473685	7.894736842105263	24.263157894736842
413400240	1441072180	30.9690499734108	122.54906629351167	8.131578947368421	7.873684210526316	24.315789473684212
413400240	1441072181	30.969091079386192	122.54907234798269	8.136842105263158	7.852631578947369	24.368421052631582
413400240	1441072182	30.96913246835724	122.549078485492	8.142105263157895	7.8315789473684205	24.42105263157895
413400240	1441072183	30.969174002475118	122.54908470086973	8.147368421052631	7.810526315789473	24.473684210526315
413400240	1441072184	30.969215543891085	122.54909098894592	8.152631578947368	7.7894736842105265	24.526315789473685
413400240	1441072185	30.969256954756343	122.54909734455056	8.157894736842104	7.768421052631579	24.578947368421055
413400240	1441072186	30.96929809722211	122.54910376251367	8.163157894736841	7.747368421052631	24.63157894736842
413400240	1441072187	30.9693388334396	122.54911023766515	8.168421052631578	7.726315789473683	24.68421052631579
413400240	1441072188	30.969379025560066	122.54911676483488	8.173684210526314	7.705263157894737	24.736842105263158
413400240	1441072189	30.969418535734718	122.54912333885268	8.178947368421053	7.684210526315789	24.789473684210527
413400240	1441072190	30.969457226114784	122.54912995454838	8.18421052631579	7.663157894736841	24.842105263157897
413400240	1441072191	30.969494958851524	122.54913660675172	8.189473684210526	7.642105263157894	24.894736842105264
413400240	1441072192	30.969531596096196	122.54914329029236	8.194736842105263	7.621052631578947	24.947368421052634
413400240	1441072193	30.969567	122.54915000000001	8.2	7.6	25.0
413400240	1441072194	30.969601109835654	122.54915673030544	8.2	7.579999999999999	25.2
413400240	1441072195	30.96963417336157	122.54916347404428	8.2	7.5600000000000005	25.400000000000002
413400240	1441072196	30.969666515457604	122.54917022365343	8.2	7.54	25.6
413400240	1441072197	30.969698461003606	122.54917697156985	8.2	7.52	25.8
413400240	1441072198	30.969730334879415	122.54918371023054	8.2	7.500000000000001	26.0
413400240	1441072199	30.969762461964887	122.54919043207266	8.2	7.48	26.2
413400240	1441072200	30.96979516713984	122.54919712953337	8.2	7.46	26.4
413400240	1441072201	30.969828775284125	122.5492037950499	8.2	7.44	26.599999999999998
413400240	1441072202	30.969863611277567	122.54921042105966	8.2	7.420000000000001	26.8
413400240	1441072203	30.9699	122.549217	8.2	7.400000000000001	27.0
413400240	1441072204	30.969938162570337	122.54922352877156	8.19	7.450000000000001	27.2
413400240	1441072205	30.969977905064002	122.54923002212774	8.18	7.500000000000001	27.400000000000002
413400240	1441072206	30.970018929795554	122.54923649928512	8.17	7.550000000000001	27.6
413400240	1441072207	30.970060939079573	122.54924297946015	8.16	7.600000000000001	27.8
413400240	1441072208	30.970103635230572	122.54924948186932	8.149999999999999	7.650000000000001	28.0
413400240	1441072209	30.97014672056311	122.54925602572901	8.139999999999999	7.699999999999999	28.200000000000003
413400240	1441072210	30.97018989739175	122.54926263025558	8.129999999999999	7.75	28.400000000000002
413400240	1441072211	30.97023286803107	122.54926931466542	8.12	7.8	28.6
413400240	1441072212	30.97027533479563	122.54927609817481	8.11	7.85	28.8
413400240	1441072213	30.970316999999994	122.549283	8.1	7.9	29.000000000000004
413400240	1441072214	30.97035762585637	122.54929003543174	8.1	8.036363636363637	29.000000000000004
413400240	1441072215	30.970397214167534	122.54929720405904	8.1	8.172727272727272	29.000000000000004
413400240	1441072216	30.97043582663388	122.54930450154556	8.1	8.30909090909091	29.000000000000004
413400240	1441072217	30.97047352495584	122.54931192355482	8.1	8.445454545454545	29.000000000000004
413400240	1441072218	30.970510370833786	122.54931946575044	8.1	8.581818181818182	29.000000000000004
413400240	1441072219	30.97054642596813	122.54932712379603	8.1	8.718181818181819	29.000000000000004
413400240	1441072220	30.970581752059285	122.54933489335521	8.1	8.854545454545455	29.000000000000004
413400240	1441072221	30.970616410807644	122.54934277009157	8.1	8.99090909090909	29.000000000000004
413400240	1441072222	30.970650463913632	122.54935074966873	8.1	9.127272727272727	29.000000000000004
413400240	1441072223	30.9706839730776	122.54935882775034	8.1	9.263636363636364	29.000000000000004
413400240	1441072224	30.970716999999993	122.549367	8.1	9.4	29.000000000000004
413400240	1441072225	30.97074962206116	122.54937525913364	8.09	9.57	28.8
413400240	1441072226	30.970781979361387	122.54938358607617	8.08	9.74	28.6
413400240	1441072227	30.97081422768091	122.54939195880475	8.07	9.91	28.400000000000002
413400240	1441072228	30.97084652280002	122.54940035529651	8.06	10.08	28.200000000000003
413400240	1441072229	30.970879020498927	122.54940875352874	8.05	10.25	28.0
413400240	1441072230	30.97091187655792	122.5494171314786	8.04	10.42	27.8
413400240	1441072231	30.970945246757264	122.54942546712338	8.03	10.59	27.6
413400240	1441072232	30.970979286877213	122.54943373844036	8.02	10.76	27.400000000000002
413400240	1441072233	30.971014152698032	122.54944192340679	8.01	10.93	27.2
413400240	1441072234	30.97104999999999	122.54945	8.0	11.1	27.0
413400240	1441072235	30.971086934589934	122.54945795048742	8.0	10.984210526315788	27.105263157894736
413400240	1441072236	30.971124862380822	122.549465774297	8.0	10.868421052631579	27.210526315789476
413400240	1441072237	30.971163639312223	122.54947347514684	8.0	10.752631578947367	27.315789473684212
413400240	1441072238	30.971203121323676	122.54948105675493	8.0	10.636842105263158	27.421052631578945
413400240	1441072239	30.971243164354743	122.54948852283921	8.0	10.521052631578947	27.526315789473685
413400240	1441072240	30.97128362434494	122.54949587711766	8.0	10.405263157894737	27.63157894736842
413400240	1441072241	30.97132435723386	122.54950312330813	8.0	10.289473684210526	27.736842105263158
413400240	1441072242	30.971365218961036	122.5495102651285	8.0	10.173684210526314	27.842105263157897
413400240	1441072243	30.971406065466038	122.54951730629658	8.0	10.057894736842105	27.947368421052634
413400240	1441072244	30.971446752688404	122.54952425053014	8.0	9.942105263157893	28.05263157894737
413400240	1441072245	30.971487136567717	122.54953110154698	8.0	9.826315789473684	28.157894736842106
413400240	1441072246	30.97152707304352	122.5495378630648	8.0	9.710526315789473	28.263157894736842
413400240	1441072247	30.9715664180554	122.54954453880127	8.0	9.594736842105263	28.368421052631582
413400240	1441072248	30.971605027542914	122.54955113247411	8.0	9.478947368421053	28.47368421052632
413400240	1441072249	30.971642757445622	122.54955764780094	8.0	9.363157894736842	28.578947368421055
413400240	1441072250	30.97167946370313	122.54956408849935	8.0	9.24736842105263	28.684210526315795
413400240	1441072251	30.97171500225497	122.54957045828698	8.0	9.131578947368421	28.789473684210527
413400240	1441072252	30.971749229040725	122.54957676088134	8.0	9.01578947368421	28.894736842105267
413400240	1441072253	30.971781999999997	122.54958299999998	8.0	8.9	29.000000000000004
413400240	1441072254	30.9718132731265	122.54958918664252	8.0	8.85	29.200000000000003
413400240	1441072255	30.971843414630655	122.54959536093676	8.0	8.799999999999999	29.400000000000002
413400240	1441072256	30.971872892776965	122.54960157029282	8.0	8.75	29.600000000000005
413400240	1441072257	30.97190217582997	122.54960786212098	8.0	8.7	29.800000000000004
413400240	1441072258	30.97193173205419	122.54961428383159	8.0	8.65	30.000000000000004
413400240	1441072259	30.971962029714113	122.5496208828353	8.0	8.600000000000001	30.2
413400240	1441072260	30.971993537074216	122.5496277065429	8.0	8.55	30.4
413400240	1441072261	30.972026722398937	122.54963480236536	8.0	8.5	30.599999999999998
413400240	1441072262	30.972062053952733	122.54964221771392	8.0	8.450000000000001	30.799999999999997
413400240	1441072263	30.972100000000005	122.54965	8.0	8.4	31.0
413400240	1441072264	30.972140802529335	122.54965815520055	7.99	8.440000000000001	31.4
413400240	1441072265	30.972183798426123	122.5496665235532	7.98	8.48	31.8
413400240	1441072266	30.972228098300025	122.54967490386032	7.97	8.520000000000001	32.2
413400240	1441072267	30.972272812760732	122.54968309492361	7.96	8.56	32.6
413400240	1441072268	30.972317052418042	122.54969089554406	7.95	8.600000000000001	32.99999999999999
413400240	1441072269	30.972359927881808	122.54969810452207	7.94	8.640000000000002	33.4
413400240	1441072270	30.97240054976193	122.54970452065747	7.930000000000001	8.680000000000001	33.8
413400240	1441072271	30.97243802866836	122.54970994274962	7.92	8.72	34.199999999999996
413400240	1441072272	30.97247147521105	122.54971416959751	7.91	8.76	34.6
[truncated: 4,212 more rows]
