# Supplementary material for: Maritime traffic congestion identification and ship trajectory prediction using temporal graph convolutional networks
Source: PLoS One. 2026 Mar 9;21(3):e0342781. doi: 10.1371/journal.pone.0342781 (PMC12970927; doi:10.1371/journal.pone.0342781)
Supplement: S1 File — (ZIP) [file pone.0342781.s001.zip › data/interpolation/shipid_413411050_processed.csv]

shipid	lasttime	lat	lon	sog	cog	hdg
413411050	1441065604	31.078662999999995	122.54528500000002	8.4	5.1	7.0
413411050	1441065605	31.078701788402316	122.54529155708218	8.4	5.111111111111112	7.0
413411050	1441065606	31.07874060708802	122.54529773937335	8.4	5.122222222222223	7.0
413411050	1441065607	31.078779453844927	122.54530356447754	8.4	5.133333333333333	7.0
413411050	1441065608	31.07881832646088	122.54530904999866	8.4	5.144444444444445	7.0
413411050	1441065609	31.078857222723688	122.54531421354076	8.4	5.155555555555556	7.0
413411050	1441065610	31.07889614042119	122.54531907270785	8.4	5.166666666666667	7.0
413411050	1441065611	31.078935077341207	122.54532364510403	8.4	5.177777777777777	7.0
413411050	1441065612	31.078974031271528	122.54532794833338	8.4	5.188888888888889	7.0
413411050	1441065613	31.079012999999996	122.545332	8.4	5.2	7.0
413411050	1441065614	31.079051981314386	122.54533581770805	8.4	5.036363636363637	7.090909090909091
413411050	1441065615	31.07909097300251	122.54533941906169	8.4	4.872727272727273	7.1818181818181825
413411050	1441065616	31.07912997285217	122.54534282166517	8.4	4.70909090909091	7.272727272727273
413411050	1441065617	31.079168978651172	122.54534604312268	8.4	4.545454545454546	7.363636363636364
413411050	1441065618	31.079207988187285	122.54534910103848	8.4	4.381818181818182	7.454545454545455
413411050	1441065619	31.079246999248326	122.5453520130169	8.4	4.218181818181818	7.545454545454546
413411050	1441065620	31.079286009622084	122.54535479666222	8.4	4.054545454545455	7.636363636363637
413411050	1441065621	31.079325017096345	122.54535746957879	8.4	3.8909090909090907	7.7272727272727275
413411050	1441065622	31.079364019458886	122.54536004937103	8.4	3.7272727272727275	7.818181818181818
413411050	1441065623	31.079403014497515	122.54536255364327	8.4	3.5636363636363635	7.909090909090909
413411050	1441065624	31.079441999999997	122.545365	8.4	3.4	8.0
413411050	1441065625	31.07948097502246	122.54536741384297	8.4	3.588888888888889	8.0
413411050	1441065626	31.07951994369441	122.5453698517631	8.4	3.777777777777778	8.0
413411050	1441065627	31.079558911413653	122.5453723781488	8.4	3.966666666666667	8.0
413411050	1441065628	31.079597883578025	122.54537505738844	8.4	4.155555555555556	8.0
413411050	1441065629	31.079636865585314	122.54537795387068	8.4	4.344444444444445	8.0
413411050	1441065630	31.07967586283337	122.54538113198413	8.4	4.533333333333333	8.0
413411050	1441065631	31.079714880719976	122.54538465611755	8.4	4.722222222222222	8.0
413411050	1441065632	31.07975392464293	122.54538859065985	8.4	4.911111111111111	8.0
413411050	1441065633	31.079793000000002	122.54539300000002	8.4	5.1	8.0
413411050	1441065634	31.079832105519003	122.54539792315427	8.4	5.25	8.0
413411050	1441065635	31.07987121324794	122.54540329764758	8.4	5.3999999999999995	8.0
413411050	1441065636	31.07991028856478	122.54540903563183	8.4	5.55	8.0
413411050	1441065637	31.07994929684756	122.54541504925885	8.4	5.7	8.0
413411050	1441065638	31.079988203474297	122.54542125068025	8.4	5.8500000000000005	8.0
413411050	1441065639	31.08002697382308	122.54542755204754	8.4	6.0	8.0
413411050	1441065640	31.08006557327193	122.54543386551205	8.4	6.15	8.0
413411050	1441065641	31.080103967198976	122.54544010322498	8.4	6.299999999999999	8.0
413411050	1441065642	31.0801421209823	122.54544617733731	8.4	6.449999999999999	8.0
413411050	1441065643	31.08018	122.545452	8.4	6.6	8.0
413411050	1441065644	31.08021758656898	122.54545750929363	8.39	6.7	7.9
413411050	1441065645	31.080254930761072	122.54546274701853	8.38	6.8	7.8
413411050	1441065646	31.08029209958689	122.54546778090493	8.370000000000001	6.8999999999999995	7.699999999999999
413411050	1441065647	31.080329160057037	122.54547267868324	8.360000000000001	6.999999999999999	7.6
413411050	1441065648	31.080366179182086	122.54547750808396	8.350000000000001	7.1	7.500000000000001
413411050	1441065649	31.08040322397257	122.54548233683772	8.34	7.199999999999999	7.400000000000001
413411050	1441065650	31.08044036143907	122.54548723267526	8.33	7.299999999999999	7.300000000000001
413411050	1441065651	31.08047765859212	122.54549226332749	8.32	7.3999999999999995	7.2
413411050	1441065652	31.080515182442255	122.54549749652537	8.31	7.499999999999999	7.1000000000000005
413411050	1441065653	31.08055299999999	122.545503	8.3	7.6	7.0
413411050	1441065654	31.080591157582493	122.54550881687886	8.3	7.472727272727272	7.0
413411050	1441065655	31.080629618733525	122.54551489187466	8.3	7.345454545454546	7.0
413411050	1441065656	31.080668326303474	122.54552114509613	8.3	7.218181818181818	7.0
413411050	1441065657	31.080707223142795	122.54552749665191	8.3	7.090909090909091	7.0
413411050	1441065658	31.080746252101946	122.54553386665054	8.3	6.963636363636363	7.0
413411050	1441065659	31.080785356031374	122.54554017520036	8.3	6.836363636363636	7.0
413411050	1441065660	31.080824477781565	122.54554634240962	8.3	6.709090909090909	7.0
413411050	1441065661	31.080863560203014	122.54555228838635	8.3	6.581818181818181	7.0
413411050	1441065662	31.080902546146206	122.54555793323848	8.3	6.454545454545454	7.0
413411050	1441065663	31.080941378461688	122.54556319707383	8.3	6.327272727272727	7.0
413411050	1441065664	31.080979999999997	122.54556800000002	8.3	6.2	7.0
413411050	1441065665	31.08101837016167	122.54557229094567	8.3	6.1625	6.875
413411050	1441065666	31.081056514547345	122.54557613412376	8.3	6.125	6.75
413411050	1441065667	31.08109447530764	122.5455796225685	8.3	6.0874999999999995	6.625000000000001
413411050	1441065668	31.0811322945932	122.54558284931426	8.3	6.050000000000001	6.5
413411050	1441065669	31.081170014554615	122.54558590739552	8.3	6.0125	6.375
413411050	1441065670	31.08120767734249	122.54558888984698	8.3	5.9750000000000005	6.250000000000001
413411050	1441065671	31.081245325107417	122.54559188970349	8.3	5.9375	6.125000000000001
413411050	1441065672	31.081283	122.54559499999999	8.3	5.9	6.000000000000001
413411050	1441065673	31.081320737358556	122.54559829481117	8.3	5.828571428571429	6.047619047619048
413411050	1441065674	31.081358545272636	122.54560177236979	8.3	5.757142857142857	6.095238095238096
413411050	1441065675	31.081396425019513	122.54560541194823	8.3	5.685714285714286	6.142857142857143
413411050	1441065676	31.081434377876477	122.54560919281876	8.3	5.614285714285715	6.190476190476191
413411050	1441065677	31.081472405120863	122.54561309425364	8.3	5.542857142857144	6.238095238095239
413411050	1441065678	31.08151050802993	122.54561709552509	8.3	5.471428571428572	6.2857142857142865
413411050	1441065679	31.081548687881	122.54562117590531	8.3	5.4	6.333333333333334
413411050	1441065680	31.081586945951354	122.54562531466647	8.3	5.328571428571429	6.380952380952381
413411050	1441065681	31.081625283518335	122.54562949108067	8.3	5.257142857142857	6.42857142857143
413411050	1441065682	31.081663701859235	122.54563368442007	8.3	5.185714285714287	6.476190476190477
413411050	1441065683	31.08170220225135	122.54563787395666	8.3	5.114285714285715	6.523809523809524
413411050	1441065684	31.081740785972016	122.54564203896254	8.3	5.042857142857144	6.571428571428572
413411050	1441065685	31.081779454298534	122.54564615870964	8.3	4.9714285714285715	6.6190476190476195
413411050	1441065686	31.081818208508217	122.54565021246997	8.3	4.9	6.666666666666667
413411050	1441065687	31.0818570498784	122.54565417951544	8.3	4.828571428571429	6.714285714285714
413411050	1441065688	31.081895979686404	122.54565803911794	8.3	4.757142857142858	6.761904761904762
413411050	1441065689	31.081934999209544	122.54566177054934	8.3	4.685714285714287	6.809523809523809
413411050	1441065690	31.08197410972514	122.54566535308149	8.3	4.614285714285715	6.857142857142858
413411050	1441065691	31.082013312510536	122.54566876598615	8.3	4.542857142857144	6.904761904761905
413411050	1441065692	31.08205260884304	122.54567198853506	8.3	4.471428571428572	6.9523809523809526
413411050	1441065693	31.08209200000001	122.545675	8.3	4.4	7.0
413411050	1441065694	31.082131485850812	122.5456777927078	8.31	4.6000000000000005	7.0
413411050	1441065695	31.08217106063317	122.54568041120598	8.32	4.800000000000001	7.0
413411050	1441065696	31.082210717176867	122.54568291309734	8.33	5.000000000000001	7.0
413411050	1441065697	31.082250448311655	122.54568535598474	8.34	5.2	7.0
413411050	1441065698	31.0822902468673	122.54568779747122	8.350000000000001	5.4	7.0
413411050	1441065699	31.082330105673563	122.54569029515979	8.360000000000001	5.6	7.0
413411050	1441065700	31.082370017560233	122.54569290665366	8.370000000000001	5.8	7.0
413411050	1441065701	31.08240997535702	122.54569568955604	8.38	6.000000000000001	7.0
413411050	1441065702	31.0824499718937	122.54569870147034	8.39	6.200000000000001	7.0
413411050	1441065703	31.082490000000007	122.54570200000002	8.4	6.4	7.0
413411050	1441065704	31.08253005006576	122.5457056213267	8.4	6.32	7.0
413411050	1441065705	31.082570102720986	122.54570951594455	8.4	6.24	7.0
413411050	1441065706	31.082610136155807	122.54571361292571	8.4	6.16	7.0
413411050	1441065707	31.08265012856037	122.54571784134218	8.4	6.08	7.0
413411050	1441065708	31.08269005812479	122.54572213026584	8.4	6.000000000000001	7.0
413411050	1441065709	31.08272990303921	122.54572640876849	8.4	5.92	7.0
413411050	1441065710	31.082769641493787	122.54573060592175	8.4	5.84	7.0
413411050	1441065711	31.08280925167866	122.54573465079717	8.4	5.760000000000001	7.0
413411050	1441065712	31.082848711784006	122.54573847246618	8.4	5.68	7.0
413411050	1441065713	31.082887999999993	122.54574200000002	8.4	5.6	7.0
413411050	1441065714	31.08292709858288	122.54574518417962	8.4	5.418181818181818	7.0
413411050	1441065715	31.082966006053173	122.54574806262478	8.4	5.236363636363636	7.0
413411050	1441065716	31.083004724997423	122.5457506946651	8.4	5.054545454545455	7.0
413411050	1441065717	31.08304325800217	122.54575313963034	8.4	4.872727272727273	7.0
413411050	1441065718	31.083081607654005	122.54575545685023	8.4	4.690909090909091	7.0
413411050	1441065719	31.083119776539448	122.54575770565476	8.4	4.509090909090909	7.0
413411050	1441065720	31.083157767245062	122.54575994537392	8.4	4.327272727272727	7.0
413411050	1441065721	31.08319558235738	122.54576223533776	8.4	4.1454545454545455	7.0
413411050	1441065722	31.083233224462962	122.5457646348765	8.4	3.963636363636364	7.0
413411050	1441065723	31.08327069614832	122.54576720332047	8.4	3.781818181818182	7.0
413411050	1441065724	31.083308000000002	122.54577	8.4	3.6	7.0
413411050	1441065725	31.083345166535793	122.54577306918782	8.4	3.575	7.0
413411050	1441065726	31.08338233799865	122.54577639492561	8.4	3.5500000000000003	7.0
413411050	1441065727	31.083419684562777	122.54577994619731	8.4	3.5250000000000004	7.0
413411050	1441065728	31.083457376402407	122.54578369198683	8.4	3.5	7.0
413411050	1441065729	31.08349558369172	122.54578760127801	8.4	3.475	7.0
413411050	1441065730	31.08353447660496	122.54579164305471	8.4	3.45	7.0
413411050	1441065731	31.083574225316305	122.54579578630077	8.4	3.4250000000000003	7.0
413411050	1441065732	31.083614999999995	122.5458	8.4	3.4	7.0
413411050	1441065733	31.08365690102893	122.5458042552925	8.4	3.536363636363636	7.0
413411050	1441065734	31.08369974957084	122.54580853194372	8.4	3.672727272727273	7.0
413411050	1441065735	31.0837432969922	122.54581281187532	8.4	3.809090909090909	7.0
413411050	1441065736	31.083787294659462	122.54581707700892	8.4	3.9454545454545453	7.0
413411050	1441065737	31.083831493939087	122.54582130926605	8.4	4.081818181818183	7.0
413411050	1441065738	31.083875646197562	122.54582549056813	8.4	4.218181818181818	7.0
413411050	1441065739	31.083919502801372	122.54582960283665	8.4	4.354545454545455	7.0
413411050	1441065740	31.08396281511702	122.54583362799283	8.4	4.490909090909091	7.0
413411050	1441065741	31.084005334510994	122.545837547958	8.4	4.627272727272728	7.0
413411050	1441065742	31.08404681234981	122.54584134465335	8.4	4.763636363636365	7.0
413411050	1441065743	31.084086999999997	122.545845	8.4	4.9	7.0
413411050	1441065744	31.08412572761131	122.54584850111708	8.4	4.84	7.0
413411050	1441065745	31.084163140466462	122.54585185591596	8.4	4.78	7.0
413411050	1441065746	31.08419946263143	122.54585507750613	8.4	4.720000000000001	7.0
413411050	1441065747	31.08423491817216	122.54585817899711	8.4	4.66	7.0
413411050	1441065748	31.084269731154603	122.5458611734985	8.4	4.6000000000000005	7.0
413411050	1441065749	31.084304125644667	122.54586407411992	8.4	4.54	7.0
413411050	1441065750	31.084338325708337	122.54586689397105	8.4	4.4799999999999995	7.0
413411050	1441065751	31.084372555411484	122.54586964616158	8.4	4.42	7.0
413411050	1441065752	31.084407038820064	122.54587234380132	8.4	4.36	7.0
413411050	1441065753	31.084442000000003	122.54587500000001	8.4	4.3	7.0
413411050	1441065754	31.08447761819005	122.5458776279162	8.4	4.385	7.050000000000001
413411050	1441065755	31.084513893320448	122.54588024090307	8.4	4.47	7.1000000000000005
413411050	1441065756	31.084550780494304	122.54588285236254	8.4	4.555	7.15
413411050	1441065757	31.084588234814696	122.54588547569651	8.4	4.64	7.2
413411050	1441065758	31.08462621138475	122.54588812430687	8.4	4.7250000000000005	7.250000000000001
413411050	1441065759	31.084664665307553	122.54589081159561	8.4	4.81	7.300000000000001
413411050	1441065760	31.084703551686186	122.54589355096469	8.4	4.8950000000000005	7.3500000000000005
413411050	1441065761	31.08474282562378	122.54589635581605	8.4	4.98	7.400000000000001
413411050	1441065762	31.08478244222341	122.54589923955174	8.4	5.0649999999999995	7.450000000000001
413411050	1441065763	31.084822356588184	122.54590221557376	8.4	5.15	7.500000000000001
413411050	1441065764	31.084862523821187	122.54590529728414	8.4	5.235	7.55
413411050	1441065765	31.084902899025536	122.54590849808496	8.4	5.32	7.6
413411050	1441065766	31.08494343730432	122.54591183137823	8.4	5.405	7.6499999999999995
413411050	1441065767	31.08498409376062	122.54591531056617	8.4	5.49	7.699999999999999
413411050	1441065768	31.085024823497566	122.5459189490508	8.4	5.575	7.75
413411050	1441065769	31.085065581618235	122.54592276023429	8.4	5.66	7.8
413411050	1441065770	31.08510632322571	122.54592675751877	8.4	5.745	7.85
413411050	1441065771	31.085147003423106	122.54593095430644	8.4	5.830000000000001	7.9
413411050	1441065772	31.085187577313498	122.54593536399943	8.4	5.915	7.95
413411050	1441065773	31.085227999999994	122.54594000000002	8.4	6.000000000000001	8.0
413411050	1441065774	31.085268234226852	122.54594486611957	8.4	6.090909090909092	8.0
413411050	1441065775	31.085308273303102	122.54594992780655	8.4	6.1818181818181825	8.0
413411050	1441065776	31.085348118178974	122.54595514091854	8.4	6.272727272727273	8.0
413411050	1441065777	31.085387769804672	122.54596046131302	8.4	6.363636363636364	8.0
413411050	1441065778	31.08542722913044	122.54596584484744	8.4	6.454545454545455	8.0
413411050	1441065779	31.085466497106502	122.54597124737917	8.4	6.545454545454546	8.0
413411050	1441065780	31.0855055746831	122.54597662476552	8.4	6.636363636363637	8.0
413411050	1441065781	31.085544462810496	122.54598193286365	8.4	6.7272727272727275	8.0
413411050	1441065782	31.085583162438933	122.54598712753075	8.4	6.818181818181818	8.0
413411050	1441065783	31.085621674518677	122.54599216462384	8.4	6.909090909090909	8.0
413411050	1441065784	31.08566	122.54599700000001	8.4	7.0	8.0
413411050	1441065785	31.085698163269996	122.54600160685197	8.4	7.175000000000001	7.875
413411050	1441065786	31.085736282463145	122.54600602771596	8.4	7.3500000000000005	7.75
413411050	1441065787	31.08577449915073	122.54601032246408	8.4	7.525000000000001	7.625
413411050	1441065788	31.085812954904068	122.54601455096861	8.4	7.700000000000001	7.500000000000001
413411050	1441065789	31.08585179129439	122.54601877310189	8.4	7.875	7.375000000000001
413411050	1441065790	31.085891149892994	122.54602304873646	8.4	8.05	7.250000000000001
413411050	1441065791	31.08593117227111	122.54602743774491	8.4	8.225	7.125000000000001
413411050	1441065792	31.085972	122.546032	8.4	8.4	7.0
413411050	1441065793	31.086013713232745	122.54603677753634	8.4	8.245454545454546	6.818181818181818
413411050	1441065794	31.086056146449884	122.54604174103576	8.4	8.090909090909092	6.636363636363637
413411050	1441065795	31.08609907271378	122.54604684334173	8.4	7.936363636363637	6.454545454545455
413411050	1441065796	31.086142265086867	122.5460520372976	8.4	7.781818181818183	6.272727272727273
413411050	1441065797	31.086185496631536	122.54605727574655	8.4	7.627272727272727	6.090909090909092
413411050	1441065798	31.086228540410257	122.54606251153173	8.4	7.4727272727272736	5.909090909090909
413411050	1441065799	31.086271169485432	122.54606769749606	8.4	7.318181818181819	5.727272727272727
413411050	1441065800	31.086313156919513	122.5460727864824	8.4	7.163636363636364	5.545454545454545
413411050	1441065801	31.086354275774983	122.54607773133345	8.4	7.00909090909091	5.363636363636363
413411050	1441065802	31.086394299114314	122.54608248489184	8.4	6.8545454545454545	5.181818181818182
413411050	1441065803	31.086433	122.54608700000001	8.4	6.7	5.0
413411050	1441065804	31.086470232146873	122.54609124083869	8.4	6.39	5.0
413411050	1441065805	31.08650617187916	122.54609521694194	8.4	6.08	5.0
413411050	1441065806	31.086541076173457	122.54609894918217	8.4	5.7700000000000005	5.0
413411050	1441065807	31.086575202006323	122.54610245843193	8.4	5.46	5.0
413411050	1441065808	31.086608806354295	122.5461057655638	8.4	5.15	5.0
413411050	1441065809	31.086642146193952	122.54610889145042	8.4	4.84	5.0
413411050	1441065810	31.086675478501807	122.54611185696453	8.4	4.529999999999999	5.0
413411050	1441065811	31.08670906025442	122.54611468297894	8.4	4.22	5.0
413411050	1441065812	31.086743148428308	122.54611739036648	8.4	3.91	5.0
413411050	1441065813	31.086777999999995	122.54612000000002	8.4	3.6	5.0
413411050	1441065814	31.08681381015272	122.54612253033036	8.4	3.463636363636364	5.0
413411050	1441065815	31.086850526896733	122.54612499011975	8.4	3.3272727272727276	5.0
413411050	1441065816	31.08688803644897	122.54612738570835	8.4	3.1909090909090914	5.0
413411050	1441065817	31.08692622502642	122.5461297234362	8.4	3.054545454545455	5.0
413411050	1441065818	31.086964978846037	122.54613200964344	8.4	2.9181818181818184	5.0
413411050	1441065819	31.0870041841248	122.54613425067016	8.4	2.781818181818182	5.0
413411050	1441065820	31.087043727079692	122.54613645285652	8.4	2.645454545454546	5.0
413411050	1441065821	31.08708349392768	122.54613862254254	8.4	2.5090909090909097	5.0
413411050	1441065822	31.08712337088573	122.54614076606839	8.4	2.3727272727272735	5.0
413411050	1441065823	31.08716324417085	122.54614288977419	8.4	2.2363636363636368	5.0
413411050	1441065824	31.087202999999988	122.54614500000001	8.4	2.1000000000000005	5.0
413411050	1441065825	31.0872425496344	122.54614710386576	8.4	2.155555555555556	5.0
413411050	1441065826	31.087281904512277	122.54614921161031	8.4	2.2111111111111112	5.0
413411050	1441065827	31.087321101116085	122.54615133425239	8.4	2.266666666666667	5.0
413411050	1441065828	31.08736017592824	122.54615348281061	8.4	2.3222222222222224	5.0
413411050	1441065829	31.087399165431215	122.54615566830373	8.4	2.377777777777778	5.0
413411050	1441065830	31.087438106107427	122.54615790175046	8.4	2.433333333333333	5.0
413411050	1441065831	31.08747703443934	122.54616019416957	8.4	2.488888888888889	5.0
413411050	1441065832	31.08751598690939	122.54616255657982	8.4	2.5444444444444447	5.0
413411050	1441065833	31.087555000000002	122.54616500000002	8.4	2.6	5.0
413411050	1441065834	31.087594102245497	122.54616753141015	8.4	2.4363636363636365	5.0
413411050	1441065835	31.087633290387814	122.54617014163502	8.4	2.272727272727273	5.0
413411050	1441065836	31.087672553220695	122.5461728174606	8.4	2.109090909090909	5.0
413411050	1441065837	31.08771187953796	122.54617554567285	8.4	1.9454545454545453	5.0
413411050	1441065838	31.087751258133384	122.54617831305768	8.4	1.7818181818181817	5.0
413411050	1441065839	31.087790677800783	122.54618110640102	8.4	1.6181818181818182	5.0
413411050	1441065840	31.087830127333916	122.5461839124887	8.4	1.4545454545454546	5.0
413411050	1441065841	31.087869595526616	122.54618671810665	8.4	1.2909090909090908	5.0
413411050	1441065842	31.08790907117266	122.54618951004062	8.4	1.1272727272727272	5.0
413411050	1441065843	31.087948543065853	122.54619227507646	8.4	0.9636363636363634	5.0
413411050	1441065844	31.087987999999996	122.546195	8.4	0.7999999999999999	5.0
413411050	1441065845	31.088027452698178	122.546197674	8.4	0.875	5.0
413411050	1441065846	31.088066999600652	122.54620029587751	8.4	0.95	5.0
413411050	1441065847	31.08810676107697	122.54620286683662	8.4	1.0250000000000001	5.0
413411050	1441065848	31.088146857496653	122.54620538808143	8.4	1.0999999999999999	5.0
413411050	1441065849	31.088187409229274	122.54620786081605	8.4	1.175	5.0
413411050	1441065850	31.08822853664436	122.54621028624459	8.4	1.25	5.0
413411050	1441065851	31.088270360111427	122.54621266557119	8.4	1.325	5.0
413411050	1441065852	31.088313000000003	122.546215	8.4	1.4	5.0
413411050	1441065853	31.088356516312793	122.54621728843627	8.40909090909091	1.490909090909091	5.0
413411050	1441065854	31.08840072758502	122.54621952058967	8.418181818181818	1.5818181818181818	5.0
413411050	1441065855	31.08844539198511	122.54622168387094	8.427272727272728	1.6727272727272726	5.0
413411050	1441065856	31.088490267681482	122.54622376569077	8.436363636363637	1.7636363636363634	5.0
413411050	1441065857	31.088535112842532	122.54622575345981	8.445454545454545	1.8545454545454545	5.0
413411050	1441065858	31.088579685636706	122.5462276345887	8.454545454545455	1.9454545454545453	5.0
413411050	1441065859	31.08862374423246	122.546229396488	8.463636363636363	2.036363636363636	5.0
413411050	1441065860	31.088667046798207	122.54623102656826	8.472727272727273	2.127272727272727	5.0
413411050	1441065861	31.088709351502406	122.54623251224004	8.481818181818182	2.218181818181818	5.0
413411050	1441065862	31.08875041651352	122.54623384091377	8.49090909090909	2.309090909090909	5.0
413411050	1441065863	31.088789999999992	122.54623500000001	8.5	2.4	5.0
413411050	1441065864	31.088827950982225	122.54623598741527	8.5	2.4599999999999995	5.0
413411050	1441065865	31.088864481888358	122.54623684310069	8.5	2.52	5.0
413411050	1441065866	31.08889989599838	122.54623761750351	8.5	2.58	5.0
413411050	1441065867	31.08893449659235	122.54623836107112	8.5	2.64	5.0
413411050	1441065868	31.0889685869503	122.54623912425099	8.5	2.6999999999999997	5.0
413411050	1441065869	31.089002470352238	122.5462399574906	8.5	2.7600000000000002	5.0
413411050	1441065870	31.089036450078186	122.54624091123759	8.5	2.8200000000000003	5.0
413411050	1441065871	31.089070829408136	122.54624203593961	8.5	2.8800000000000003	5.0
413411050	1441065872	31.08910591162207	122.54624338204448	8.5	2.94	5.0
413411050	1441065873	31.089142	122.546245	8.5	3.0000000000000004	5.0
413411050	1441065874	31.089179326351868	122.5462469269157	8.5	2.963157894736842	5.0
413411050	1441065875	31.089217836607705	122.54624914654738	8.5	2.9263157894736844	5.0
413411050	1441065876	31.08925740522745	122.54625162931235	8.5	2.8894736842105266	5.0
413411050	1441065877	31.089297906671124	122.5462543456279	8.5	2.852631578947369	5.0
413411050	1441065878	31.089339215398677	122.54625726591124	8.5	2.8157894736842106	5.0
413411050	1441065879	31.089381205870136	122.54626036057954	8.5	2.778947368421053	5.0
413411050	1441065880	31.089423752545486	122.54626360004993	8.5	2.742105263157895	5.0
413411050	1441065881	31.089466729884737	122.54626695473947	8.5	2.7052631578947373	5.0
413411050	1441065882	31.089510012347894	122.54627039506516	8.5	2.6684210526315795	5.0
413411050	1441065883	31.08955347439496	122.54627389144392	8.5	2.6315789473684212	5.0
413411050	1441065884	31.089596990485965	122.54627741429262	8.5	2.594736842105263	5.0
413411050	1441065885	31.089640435080927	122.546280934028	8.5	2.5578947368421057	5.0
413411050	1441065886	31.089683682639894	122.54628442106684	8.5	2.5210526315789474	5.0
413411050	1441065887	31.08972660762289	122.54628784582579	8.5	2.4842105263157896	5.0
413411050	1441065888	31.089769084489944	122.5462911787214	8.5	2.4473684210526314	5.0
413411050	1441065889	31.089810987701142	122.54629439017019	8.5	2.4105263157894736	5.0
413411050	1441065890	31.089852191716513	122.54629745058863	8.5	2.373684210526316	5.0
413411050	1441065891	31.089892570996113	122.54630033039311	8.5	2.336842105263158	5.0
413411050	1441065892	31.089932000000005	122.546303	8.5	2.3000000000000003	5.0
413411050	1441065893	31.089970403344505	122.54630543858053	8.5	2.225	5.0
413411050	1441065894	31.090007906270937	122.54630766032577	8.5	2.15	5.0
413411050	1441065895	31.090044684176842	122.54630968818178	8.5	2.075	5.0
413411050	1441065896	31.090080912459765	122.54631154509474	8.5	2.0	5.0
413411050	1441065897	31.090116766517248	122.54631325401081	8.5	1.9249999999999998	5.0
413411050	1441065898	31.090152421746847	122.54631483787625	8.5	1.8500000000000003	5.0
413411050	1441065899	31.090188053546076	122.54631631963733	8.5	1.7750000000000001	5.0
413411050	1441065900	31.090223837312468	122.54631772224036	8.5	1.7	5.0
413411050	1441065901	31.090259948443524	122.54631906863172	8.5	1.625	5.0
413411050	1441065902	31.090296562336814	122.54632038175782	8.5	1.55	5.0
413411050	1441065903	31.090333854389797	122.54632168456507	8.5	1.475	5.0
413411050	1441065904	31.09037200000001	122.546323	8.5	1.4	5.0
413411050	1441065905	31.09041112569175	122.54632434679402	8.505263157894737	1.4210526315789473	5.0
413411050	1441065906	31.090451162496652	122.54632572681815	8.510526315789473	1.4421052631578948	5.0
413411050	1441065907	31.090491992573078	122.54632713772831	8.51578947368421	1.463157894736842	5.0
413411050	1441065908	31.09053349807946	122.54632857718047	8.521052631578947	1.4842105263157894	5.0
413411050	1441065909	31.090575561174234	122.54633004283049	8.526315789473685	1.5052631578947369	5.0
413411050	1441065910	31.09061806401579	122.54633153233434	8.531578947368422	1.5263157894736843	5.0
413411050	1441065911	31.090660888762553	122.54633304334781	8.536842105263158	1.5473684210526317	5.0
413411050	1441065912	31.09070391757296	122.5463345735269	8.542105263157895	1.568421052631579	5.0
413411050	1441065913	31.09074703260544	122.54633612052746	8.547368421052632	1.5894736842105264	5.0
413411050	1441065914	31.090790116018404	122.5463376820053	8.552631578947368	1.6105263157894738	5.0
413411050	1441065915	31.090833049970296	122.54633925561636	8.557894736842105	1.6315789473684212	5.0
413411050	1441065916	31.09087571661956	122.54634083901645	8.563157894736841	1.6526315789473687	5.0
413411050	1441065917	31.090917998124635	122.54634242986143	8.568421052631578	1.6736842105263159	5.0
413411050	1441065918	31.09095977664395	122.54634402580716	8.573684210526315	1.6947368421052633	5.0
413411050	1441065919	31.091000934335963	122.5463456245094	8.578947368421053	1.7157894736842108	5.0
413411050	1441065920	31.091041353359117	122.54634722362401	8.58421052631579	1.7368421052631582	5.0
413411050	1441065921	31.091080915871892	122.54634882080678	8.589473684210526	1.7578947368421054	5.0
413411050	1441065922	31.091119504032687	122.54635041371353	8.594736842105263	1.7789473684210528	5.0
413411050	1441065923	31.091157000000003	122.54635200000001	8.6	1.8	5.0
413411050	1441065924	31.09119335058092	122.54635358062536	8.588888888888889	2.0111111111111115	5.0
413411050	1441065925	31.091228761177092	122.54635516976192	8.577777777777778	2.2222222222222223	5.0
413411050	1441065926	31.091263501838796	122.54635678488548	8.566666666666666	2.433333333333333	5.0
413411050	1441065927	31.091297842616292	122.54635844347183	8.555555555555555	2.644444444444445	5.0
413411050	1441065928	31.091332053559878	122.54636016299673	8.544444444444444	2.8555555555555556	5.0
413411050	1441065929	31.091366404719782	122.54636196093607	8.533333333333333	3.066666666666667	5.0
413411050	1441065930	31.091401166146273	122.54636385476576	8.522222222222222	3.277777777777778	5.0
413411050	1441065931	31.091436607889612	122.54636586196176	8.511111111111111	3.4888888888888894	5.0
413411050	1441065932	31.09147300000001	122.546368	8.5	3.7000000000000006	5.0
413411050	1441065933	31.091510549240642	122.54637028096275	8.505	3.5100000000000033	5.0
413411050	1441065934	31.091549209226294	122.54637269535692	8.51	3.320000000000006	5.0
413411050	1441065935	31.09158887028472	122.54637522829562	8.515	3.1300000000000088	5.0
413411050	1441065936	31.091629422743672	122.54637786489191	8.52	2.940000000000012	5.0
413411050	1441065937	31.09167075693084	122.54638059025883	8.525	2.7500000000000147	5.0
413411050	1441065938	31.09171276317401	122.54638338950942	8.53	2.5600000000000174	5.0
413411050	1441065939	31.09175533180089	122.54638624775657	8.535	2.3700000000000205	5.0
413411050	1441065940	31.091798353139254	122.54638915011333	8.54	2.180000000000023	5.0
413411050	1441065941	31.09184171751684	122.54639208169256	8.545	1.9900000000000257	5.0
413411050	1441065942	31.09188531526142	122.54639502760712	8.55	1.8000000000000287	5.0
413411050	1441065943	31.091929036700726	122.54639797296983	8.555	1.6100000000000314	5.0
413411050	1441065944	31.091972772162528	122.5464009028935	8.56	1.4200000000000341	5.0
413411050	1441065945	31.09201641197461	122.54640380249087	8.565	1.2300000000000373	5.0
413411050	1441065946	31.092059846464736	122.5464066568747	8.57	1.0400000000000398	5.0
413411050	1441065947	31.09210296596068	122.5464094511576	8.575	0.8500000000000429	5.0
413411050	1441065948	31.092145660790216	122.54641217045226	8.58	0.6600000000000457	5.0
413411050	1441065949	31.09218782128113	122.54641479987126	8.584999999999999	0.47000000000004827	5.0
413411050	1441065950	31.092229337761196	122.5464173245272	8.59	0.2800000000000514	5.0
413411050	1441065951	31.09227010055823	122.5464197295326	8.594999999999999	0.09000000000005404	5.0
413411050	1441065952	31.092309999999994	122.546422	8.6	359.90000000000003	5.0
413411050	1441065953	31.092348962995263	122.54642412641539	8.6	0.10952380952386634	5.0
413411050	1441065954	31.092387062776634	122.54642612075871	8.6	0.31904761904767553	5.0
413411050	1441065955	31.092424409157672	122.54642800038356	8.6	0.5285714285714849	5.0
413411050	1441065956	31.09246111195193	122.54642978264349	8.6	0.738095238095294	5.0
413411050	1441065957	31.092497280972967	122.54643148489207	8.6	0.9476190476191032	5.0
413411050	1441065958	31.092533026034346	122.54643312448297	8.6	1.1571428571429125	5.0
413411050	1441065959	31.092568456949593	122.5464347187699	8.6	1.3666666666667218	5.0
413411050	1441065960	31.09260368353226	122.5464362851065	8.6	1.576190476190531	5.0
413411050	1441065961	31.092638815595894	122.54643784084654	8.6	1.78571428571434	5.0
413411050	1441065962	31.092673962954027	122.5464394033438	8.6	1.9952380952381492	5.0
413411050	1441065963	31.092709235420216	122.54644098995205	8.6	2.2047619047619587	5.0
413411050	1441065964	31.092744742807973	122.54644261802517	8.6	2.414285714285768	5.0
413411050	1441065965	31.092780594930836	122.54644430491697	8.6	2.623809523809577	5.0
413411050	1441065966	31.092816901602323	122.5464460679814	8.6	2.8333333333333863	5.0
413411050	1441065967	31.092853772635976	122.54644792457235	8.6	3.0428571428571956	5.0
413411050	1441065968	31.09289131784529	122.54644989204377	8.6	3.2523809523810048	5.0
413411050	1441065969	31.09292964704381	122.54645198774972	8.6	3.461904761904814	5.0
413411050	1441065970	31.09296887004502	122.5464542290442	8.6	3.6714285714286232	5.0
413411050	1441065971	31.093009096662467	122.54645663328131	8.6	3.8809523809524324	5.0
413411050	1441065972	31.09305043670962	122.54645921781518	8.6	4.090476190476242	5.0
413411050	1441065973	31.093092999999993	122.54646200000002	8.6	4.3000000000000504	5.0
413411050	1441065974	31.093136821276826	122.5464649876795	8.6	4.01000000000005	5.0
413411050	1441065975	31.09318163500235	122.5464681506551	8.6	3.720000000000051	5.0
413411050	1441065976	31.09322710056854	122.5464714492177	8.6	3.430000000000051	5.0
413411050	1441065977	31.093272877367408	122.54647484365805	8.6	3.1400000000000508	5.0
413411050	1441065978	31.093318624790943	122.54647829426673	8.6	2.8500000000000507	5.0
413411050	1441065979	31.09336400223118	122.54648176133435	8.6	2.5600000000000507	5.0
413411050	1441065980	31.093408669080148	122.54648520515123	8.6	2.2700000000000506	5.0
413411050	1441065981	31.093452284729914	122.5464885860077	8.6	1.980000000000051	5.0
413411050	1441065982	31.093494508572498	122.54649186419394	8.6	1.690000000000051	5.0
413411050	1441065983	31.093534999999996	122.546495	8.6	1.4000000000000512	5.0
413411050	1441065984	31.093573531897135	122.5464979560986	8.6	1.511111111111162	5.0
413411050	1441065985	31.0936103311192	122.54650070469333	8.6	1.6222222222222729	5.0
413411050	1441065986	31.093645738014214	122.54650322037051	8.6	1.7333333333333842	5.0
413411050	1441065987	31.09368009293006	122.5465054777165	8.6	1.8444444444444954	5.0
413411050	1441065988	31.093713736214717	122.5465074513176	8.6	1.9555555555556061	5.0
413411050	1441065989	31.093747008216116	122.54650911576017	8.6	2.0666666666667175	5.0
413411050	1441065990	31.093780249282187	122.54651044563057	8.6	2.1777777777778287	5.0
413411050	1441065991	31.09381379976085	122.5465114155151	8.6	2.28888888888894	5.0
413411050	1441065992	31.093847999999998	122.546512	8.6	2.4000000000000505	5.0
413411050	1441065993	31.093883127864455	122.54651219583468	8.6	2.383333333333384	5.083333333333333
413411050	1441065994	31.093919211286494	122.54651208842083	8.6	2.3666666666667178	5.166666666666667
413411050	1441065995	31.09395621571532	122.5465117853235	8.6	2.350000000000051	5.25
413411050	1441065996	31.093994106600167	122.54651139410788	8.6	2.333333333333384	5.333333333333333
413411050	1441065997	31.094032849390228	122.5465110223392	8.6	2.3166666666667175	5.416666666666667
413411050	1441065998	31.094072409534686	122.54651077758302	8.6	2.300000000000051	5.5
413411050	1441065999	31.094112752482783	122.54651076740502	8.6	2.2833333333333843	5.583333333333334
413411050	1441066000	31.094153843683728	122.54651109937105	8.6	2.2666666666667177	5.666666666666667
413411050	1441066001	31.09419564858671	122.54651188104717	8.6	2.250000000000051	5.75
413411050	1441066002	31.09423813264095	122.54651321999967	8.6	2.2333333333333845	5.833333333333334
413411050	1441066003	31.094281261295652	122.54651522379504	8.6	2.216666666666718	5.916666666666667
413411050	1441066004	31.094324999999994	122.546518	8.6	2.2000000000000512	6.000000000000001
413411050	1441066005	31.0943692952084	122.54652161140729	8.6	2.2750000000000514	5.875
413411050	1441066006	31.09441401739612	122.54652594171294	8.6	2.350000000000051	5.75
413411050	1441066007	31.094459018043718	122.5465308298386	8.6	2.4250000000000513	5.625
413411050	1441066008	31.094504148631756	122.54653611470552	8.6	2.500000000000051	5.5
413411050	1441066009	31.094549260640786	122.54654163523465	8.6	2.575000000000051	5.375
413411050	1441066010	31.094594205551424	122.54654723034663	8.6	2.650000000000051	5.25
413411050	1441066011	31.094638834844275	122.54655273896176	8.6	2.7250000000000507	5.125
413411050	1441066012	31.094683	122.54655800000002	8.6	2.800000000000051	5.0
413411050	1441066013	31.094726574507465	122.5465628813349	8.6	2.881818181818233	5.0
413411050	1441066014	31.094769519888146	122.54656736665551	8.6	2.9636363636364145	5.0
413411050	1441066015	31.094811819671683	122.54657146860477	8.6	3.0454545454545965	5.0
413411050	1441066016	31.094853457387753	122.54657519982572	8.6	3.127272727272778	5.0
413411050	1441066017	31.094894416565968	122.54657857296145	8.6	3.20909090909096	5.0
413411050	1441066018	31.094934680735967	122.54658160065496	8.6	3.290909090909142	5.0
413411050	1441066019	31.0949742334274	122.5465842955494	8.6	3.372727272727324	5.0
413411050	1441066020	31.095013058169904	122.54658667028792	8.6	3.4545454545455057	5.0
413411050	1441066021	31.09505113849308	122.54658873751372	8.6	3.5363636363636877	5.0
413411050	1441066022	31.095088457926565	122.54659050987	8.6	3.6181818181818697	5.0
413411050	1441066023	31.095124999999992	122.54659199999999	8.6	3.7000000000000512	5.0
413411050	1441066024	31.095160796200528	122.5465932283866	8.6	3.4800000000000515	5.0
413411050	1441066025	31.095196069845564	122.54659424687104	8.6	3.2600000000000513	5.0
413411050	1441066026	31.09523109221006	122.54659511513425	8.6	3.040000000000051	5.0
413411050	1441066027	31.095266134568938	122.54659589285728	8.6	2.8200000000000514	5.0
413411050	1441066028	31.095301468197146	122.54659663972119	8.6	2.600000000000051	5.0
413411050	1441066029	31.09533736436958	122.54659741540719	8.6	2.380000000000051	5.0
413411050	1441066030	31.095374094361183	122.54659827959665	8.6	2.1600000000000508	5.0
413411050	1441066031	31.09541192944685	122.54659929197089	8.6	1.940000000000051	5.0
413411050	1441066032	31.09545114090149	122.54660051221147	8.6	1.7200000000000513	5.0
413411050	1441066033	31.095492	122.54660199999998	8.6	1.500000000000051	5.0
413411050	1441066034	31.095534662125374	122.54660379729523	8.6	1.2900000000000547	5.0
413411050	1441066035	31.095578819093113	122.54660587516406	8.6	1.0800000000000585	5.0
413411050	1441066036	31.09562404682689	122.54660818695031	8.6	0.8700000000000622	5.0
413411050	1441066037	31.095669921250302	122.54661068599775	8.6	0.6600000000000659	5.0
413411050	1441066038	31.09571601828707	122.54661332564993	8.6	0.4500000000000696	5.0
413411050	1441066039	31.095761913860827	122.54661605925037	8.6	0.24000000000007332	5.0
413411050	1441066040	31.095807183895293	122.54661884014241	8.6	0.030000000000077052	5.0
413411050	1441066041	31.09585140431416	122.54662162166935	8.6	359.8200000000001	5.0
413411050	1441066042	31.095894151041144	122.5466243571742	8.6	359.61000000000007	5.0
413411050	1441066043	31.095934999999994	122.546627	8.6	359.4000000000001	5.0
413411050	1441066044	31.095973665292117	122.5466295159499	8.6	359.6111111111112	5.0
413411050	1441066045	31.096010413729612	122.54663192066812	8.6	359.8222222222223	5.0
413411050	1441066046	31.096045650302223	122.54663424225915	8.6	0.03333333333342615	5.0
413411050	1441066047	31.096079779999673	122.54663650882767	8.6	0.24444444444453883	5.0
413411050	1441066048	31.096113207811722	122.5466387484784	8.6	0.4555555555556515	5.0
413411050	1441066049	31.09614633872807	122.54664098931612	8.6	0.6666666666667641	5.0
413411050	1441066050	31.096179577738436	122.54664325944567	8.6	0.8777777777778769	5.0
413411050	1441066051	31.096213329832523	122.54664558697195	8.6	1.0888888888889894	5.0
413411050	1441066052	31.096248000000003	122.54664800000002	8.6	1.300000000000102	5.0
413411050	1441066053	31.09628391012021	122.54665051944768	8.6	1.4500000000001019	5.0
413411050	1441066054	31.096321049631015	122.54665313748406	8.6	1.6000000000001016	5.0
413411050	1441066055	31.096359324859932	122.54665583909104	8.6	1.7500000000001017	5.0
413411050	1441066056	31.096398642134485	122.54665860925051	8.6	1.9000000000001016	5.0
413411050	1441066057	31.096438907782193	122.54666143294425	8.6	2.0500000000001015	5.0
413411050	1441066058	31.096480028130586	122.54666429515405	8.6	2.200000000000102	5.0
413411050	1441066059	31.09652190950717	122.54666718086168	8.6	2.3500000000001013	5.0
413411050	1441066060	31.096564458239506	122.54667007504888	8.6	2.5000000000001013	5.0
413411050	1441066061	31.096607580655096	122.54667296269734	8.6	2.6500000000001016	5.0
413411050	1441066062	31.096651183081494	122.54667582878871	8.6	2.800000000000102	5.0
413411050	1441066063	31.096695171846232	122.5466786583046	8.6	2.950000000000101	5.0
413411050	1441066064	31.096739453276847	122.5466814362266	8.6	3.1000000000001013	5.0
413411050	1441066065	31.096783933700916	122.54668414753627	8.6	3.2500000000001017	5.0
413411050	1441066066	31.096828519445953	122.54668677721506	8.6	3.400000000000101	5.0
413411050	1441066067	31.096873116839514	122.5466893102445	8.6	3.550000000000101	5.0
413411050	1441066068	31.096917632209188	122.546691731606	8.6	3.7000000000001014	5.0
413411050	1441066069	31.096961971882507	122.54669402628095	8.6	3.850000000000101	5.0
413411050	1441066070	31.097006042187036	122.54669617925072	8.6	4.000000000000101	5.0
413411050	1441066071	31.097049749450342	122.54669817549663	8.6	4.150000000000102	5.0
413411050	1441066072	31.097092999999987	122.54670000000002	8.6	4.300000000000101	5.0
413411050	1441066073	31.097135715323123	122.546701644174	8.6	3.9000000000001065	5.0
413411050	1441066074	31.097177877545075	122.5467031251591	8.6	3.500000000000112	5.0
413411050	1441066075	31.097219483950767	122.54670446652786	8.6	3.1000000000001173	5.0
413411050	1441066076	31.0972605318251	122.5467056918528	8.6	2.7000000000001223	5.0
413411050	1441066077	31.097301018453003	122.54670682470642	8.6	2.3000000000001273	5.0
413411050	1441066078	31.09734094111937	122.54670788866137	8.6	1.9000000000001327	5.0
413411050	1441066079	31.09738029710912	122.5467089072903	8.6	1.5000000000001381	5.0
413411050	1441066080	31.09741908370714	122.54670990416585	8.6	1.100000000000143	5.0
413411050	1441066081	31.097457298198357	122.54671090286081	8.6	0.7000000000001481	5.0
413411050	1441066082	31.09749493786768	122.54671192694794	8.6	0.3000000000001531	5.0
413411050	1441066083	31.097531999999994	122.546713	8.6	359.90000000000015	5.0
413411050	1441066084	31.09756850362076	122.5467141419802	8.6	0.10000000000015825	5.0
413411050	1441066085	31.097604554717538	122.54671535841337	8.6	0.3000000000001576	5.0
413411050	1441066086	31.097640281018418	122.54671665121455	8.6	0.500000000000157	5.0
413411050	1441066087	31.097675810251538	122.5467180222989	8.6	0.7000000000001564	5.0
413411050	1441066088	31.097711270144966	122.54671947358155	8.6	0.9000000000001557	5.0
413411050	1441066089	31.097746788426804	122.54672100697768	8.6	1.100000000000155	5.0
413411050	1441066090	31.097782492825136	122.54672262440239	8.6	1.3000000000001546	5.0
413411050	1441066091	31.097818511068056	122.54672432777093	8.6	1.5000000000001539	5.0
413411050	1441066092	31.09785497088365	122.54672611899838	8.6	1.7000000000001532	5.0
413411050	1441066093	31.09789200000001	122.546728	8.6	1.9000000000001525	5.0
413411050	1441066094	31.097929694712207	122.5467299707456	8.6	1.9105263157896262	5.0
413411050	1441066095	31.09796802558356	122.54673202342356	8.6	1.9210526315791	5.0
413411050	1441066096	31.09800693174431	122.5467341482769	8.6	1.9315789473685734	5.0
413411050	1441066097	31.09804635232477	122.54673633554857	8.6	1.9421052631580473	5.0
413411050	1441066098	31.09808622645522	122.54673857548161	8.6	1.9526315789475208	5.0
413411050	1441066099	31.098126493265973	122.54674085831894	8.6	1.9631578947369948	5.0
413411050	1441066100	31.098167091887298	122.54674317430349	8.6	1.9736842105264683	5.0
413411050	1441066101	31.09820796144952	122.54674551367815	8.6	1.9842105263159422	5.0
413411050	1441066102	31.098249041082934	122.54674786668586	8.6	1.9947368421054157	5.0
413411050	1441066103	31.09829026991783	122.54675022356945	8.6	2.00526315789489	5.0
413411050	1441066104	31.09833158708452	122.54675257457177	8.6	2.015789473684363	5.0
413411050	1441066105	31.098372931713335	122.54675490993567	8.6	2.0263157894738373	5.0
413411050	1441066106	31.09841424293453	122.54675721990394	8.6	2.0368421052633106	5.0
413411050	1441066107	31.098455459878473	122.5467594947194	8.6	2.0473684210527847	5.0
413411050	1441066108	31.098496521675436	122.54676172462476	8.6	2.057894736842258	5.0
413411050	1441066109	31.09853736745575	122.5467638998628	8.6	2.0684210526317317	5.0
413411050	1441066110	31.09857793634975	122.54676601067621	8.6	2.0789473684212054	5.0
413411050	1441066111	31.09861816748773	122.54676804730771	8.6	2.089473684210679	5.0
413411050	1441066112	31.098658000000004	122.54676999999998	8.6	2.100000000000153	5.0
413411050	1441066113	31.098697408749736	122.54677186414293	8.6	2.2454545454546984	5.0
413411050	1441066114	31.098736511531364	122.54677365571528	8.6	2.3909090909092434	5.0
413411050	1441066115	31.098775461872176	122.54677539584311	8.6	2.5363636363637894	5.0
413411050	1441066116	31.09881441329943	122.5467771056525	8.6	2.681818181818335	5.0
413411050	1441066117	31.09885351934038	122.54677880626949	8.6	2.8272727272728804	5.0
413411050	1441066118	31.098892933522297	122.5467805188203	8.6	2.972727272727426	5.0
413411050	1441066119	31.09893280937242	122.54678226443112	8.6	3.1181818181819714	5.0
413411050	1441066120	31.098973300418017	122.54678406422819	8.6	3.263636363636517	5.0
413411050	1441066121	31.09901456018632	122.5467859393378	8.6	3.4090909090910624	5.0
413411050	1441066122	31.09905674220457	122.54678791088627	8.6	3.5545454545456074	5.0
413411050	1441066123	31.09909999999999	122.54679000000002	8.6	3.700000000000153	5.0
413411050	1441066124	31.099144411568787	122.54679222015346	8.6	3.500000000000153	5.0
413411050	1441066125	31.099189752783005	122.54679455421304	8.6	3.300000000000153	5.0
413411050	1441066126	31.09923572398363	122.54679697739311	8.6	3.100000000000153	5.0
413411050	1441066127	31.099282025511684	122.54679946490799	8.6	2.9000000000001527	5.0
413411050	1441066128	31.099328357708238	122.54680199197189	8.6	2.700000000000153	5.0
413411050	1441066129	31.099374420914273	122.546804533799	8.6	2.500000000000153	5.0
413411050	1441066130	31.09941991547088	122.54680706560337	8.6	2.3000000000001526	5.0
413411050	1441066131	31.0994645417191	122.54680956259907	8.6	2.1000000000001524	5.0
413411050	1441066132	31.099508	122.546812	8.6	1.9000000000001525	5.0
413411050	1441066133	31.099550063743152	122.54681435760672	8.6	1.9000000000001525	5.0
413411050	1441066134	31.099590798732088	122.54681663356644	8.6	1.9000000000001525	5.0
413411050	1441066135	31.099630343838843	122.54681883061298	8.6	1.9000000000001525	5.0
413411050	1441066136	31.099668837935454	122.54682095148024	8.6	1.9000000000001525	5.0
413411050	1441066137	31.099706419893934	122.54682299890214	8.6	1.9000000000001525	5.0
413411050	1441066138	31.099743228586295	122.54682497561258	8.6	1.9000000000001525	5.0
413411050	1441066139	31.099779402884554	122.54682688434548	8.6	1.9000000000001525	5.0
413411050	1441066140	31.099815081660722	122.54682872783481	8.6	1.9000000000001525	5.0
413411050	1441066141	31.099850403786814	122.54683050881452	8.6	1.9000000000001525	5.0
413411050	1441066142	31.099885508134832	122.54683223001861	8.6	1.9000000000001525	5.0
413411050	1441066143	31.099920533576768	122.54683389418105	8.6	1.9000000000001525	5.0
413411050	1441066144	31.09995561898464	122.54683550403585	8.6	1.9000000000001525	5.0
413411050	1441066145	31.099990903230417	122.54683706231701	8.6	1.9000000000001525	5.0
413411050	1441066146	31.100026525186102	122.54683857175857	8.6	1.9000000000001525	5.0
413411050	1441066147	31.100062623723684	122.54684003509456	8.6	1.9000000000001525	5.0
413411050	1441066148	31.10009933771516	122.546841455059	8.6	1.9000000000001525	5.0
413411050	1441066149	31.100136806032488	122.54684283438594	8.6	1.9000000000001525	5.0
413411050	1441066150	31.10017516754767	122.54684417580944	8.6	1.9000000000001525	5.0
413411050	1441066151	31.100214561132674	122.54684548206357	8.6	1.9000000000001525	5.0
413411050	1441066152	31.100255125659455	122.54684675588238	8.6	1.9000000000001525	5.0
413411050	1441066153	31.100297000000005	122.54684799999998	8.6	1.9000000000001525	5.0
413411050	1441066154	31.100340244691267	122.54684922074131	8.6	1.8800000000001527	5.0
413411050	1441066155	31.10038460693024	122.54685043879485	8.6	1.8600000000001526	5.0
413411050	1441066156	31.100429755578908	122.54685167844002	8.6	1.8400000000001526	5.0
413411050	1441066157	31.10047535949926	122.54685296395628	8.6	1.8200000000001528	5.0
413411050	1441066158	31.10052108755333	122.54685431962311	8.6	1.8000000000001528	5.0
413411050	1441066159	31.100566608603113	122.54685576972	8.6	1.7800000000001526	5.0
413411050	1441066160	31.100611591510628	122.54685733852656	8.6	1.7600000000001528	5.0
413411050	1441066161	31.100655705137928	122.54685905032234	8.6	1.7400000000001525	5.0
413411050	1441066162	31.100698618347035	122.54686092938694	8.6	1.7200000000001525	5.0
413411050	1441066163	31.10073999999999	122.546863	8.6	1.7000000000001527	5.0
413411050	1441066164	31.100779626123373	122.54686527373698	8.6	1.8444444444445973	5.0
413411050	1441066165	31.100817701401642	122.54686771135682	8.6	1.9888888888890417	5.0
413411050	1441066166	31.100854537683766	122.54687026091413	8.6	2.133333333333486	5.0
413411050	1441066167	31.10089044681873	122.54687287046357	8.6	2.2777777777779304	5.0
413411050	1441066168	31.100925740655512	122.54687548805967	8.6	2.4222222222223753	5.0
413411050	1441066169	31.100960731043074	122.54687806175691	8.6	2.566666666666819	5.0
413411050	1441066170	31.100995729830373	122.54688053960982	8.6	2.711111111111264	5.0
413411050	1441066171	31.101031048866357	122.54688286967273	8.6	2.8555555555557084	5.0
413411050	1441066172	31.101066999999993	122.546885	8.6	3.0000000000001528	5.0
413411050	1441066173	31.10110383469728	122.54688689487844	8.6	3.018181818181971	5.0
413411050	1441066174	31.101141562892373	122.5468885835245	8.6	3.036363636363789	5.0
413411050	1441066175	31.101180134136506	122.54689011138733	8.6	3.0545454545456074	5.0
413411050	1441066176	31.101219497980875	122.54689152391596	8.6	3.0727272727274255	5.0
413411050	1441066177	31.101259603976693	122.54689286655962	8.6	3.0909090909092436	5.0
413411050	1441066178	31.10130040167519	122.54689418476752	8.6	3.109090909091062	5.0
413411050	1441066179	31.10134184062756	122.54689552398902	8.6	3.12727272727288	5.0
413411050	1441066180	31.101383870385	122.5468969296735	8.6	3.1454545454546983	5.0
413411050	1441066181	31.10142644049876	122.54689844727042	8.6	3.163636363636517	5.0
413411050	1441066182	31.10146950052002	122.54690012222937	8.6	3.181818181818335	5.0
413411050	1441066183	31.101513	122.546902	8.6	3.200000000000153	5.0
413411050	1441066184	31.10155688033229	122.54690410747833	8.6	3.088888888889042	5.0
413411050	1441066185	31.101601050279914	122.54690639734562	8.6	2.9777777777779306	5.0
413411050	1441066186	31.10164541044832	122.5469088037294	8.6	2.8666666666668195	5.0
413411050	1441066187	31.10168986144295	122.54691126075697	8.6	2.7555555555557083	5.0
413411050	1441066188	31.101734303869225	122.54691370255557	8.6	2.6444444444445976	5.0
413411050	1441066189	31.10177863833263	122.54691606325225	8.6	2.533333333333486	5.0
413411050	1441066190	31.10182276543857	122.54691827697404	8.6	2.4222222222223753	5.0
413411050	1441066191	31.101866585792543	122.5469202778477	8.6	2.311111111111264	5.0
413411050	1441066192	31.10191	122.54692200000001	8.6	2.200000000000153	5.0
413411050	1441066193	31.10195292945995	122.54692339731082	8.6	2.163636363636517	5.090909090909091
413411050	1441066194	31.101995378745688	122.54692450267342	8.6	2.12727272727288	5.181818181818182
413411050	1441066195	31.102037373223983	122.54692536873449	8.6	2.090909090909244	5.2727272727272725
413411050	1441066196	31.102078938261677	122.54692604814079	8.6	2.0545454545456074	5.363636363636363
413411050	1441066197	31.102120099225555	122.54692659353918	8.6	2.0181818181819713	5.454545454545455
413411050	1441066198	31.102160881482458	122.54692705757664	8.6	1.9818181818183347	5.545454545454546
413411050	1441066199	31.102201310399135	122.54692749290022	8.6	1.9454545454546983	5.636363636363637
413411050	1441066200	31.102241411342426	122.54692795215705	8.6	1.9090909090910617	5.7272727272727275
413411050	1441066201	31.102281209679134	122.5469284879944	8.6	1.8727272727274256	5.818181818181818
413411050	1441066202	31.102320730776057	122.5469291530596	8.6	1.836363636363789	5.909090909090909
413411050	1441066203	31.102359999999997	122.54693	8.6	1.8000000000001528	6.000000000000001
413411050	1441066204	31.10239904170321	122.54693106947335	8.6	1.6523809523811042	5.9523809523809526
413411050	1441066205	31.102437876179824	122.5469323541782	8.6	1.5047619047620557	5.904761904761905
413411050	1441066206	31.10247652270937	122.54693383482329	8.6	1.3571428571430069	5.857142857142858
413411050	1441066207	31.102515000571433	122.54693549211733	8.6	1.2095238095239582	5.80952380952381
413411050	1441066208	31.10255332904558	122.54693730676901	8.6	1.0619047619049098	5.761904761904762
413411050	1441066209	31.102591527411374	122.54693925948698	8.6	0.9142857142858609	5.714285714285714
413411050	1441066210	31.102629614948377	122.54694133097985	8.6	0.7666666666668124	5.666666666666667
413411050	1441066211	31.102667610936145	122.54694350195619	8.6	0.6190476190477637	5.6190476190476195
413411050	1441066212	31.10270553465426	122.5469457531246	8.6	0.47142857142871514	5.571428571428572
413411050	1441066213	31.10274340538226	122.54694806519359	8.6	0.3238095238096666	5.523809523809524
413411050	1441066214	31.102781242399733	122.54695041887163	8.6	0.17619047619061778	5.476190476190476
413411050	1441066215	31.10281906498624	122.54695279486722	8.6	0.028571428571569208	5.428571428571429
413411050	1441066216	31.102856892421343	122.54695517388882	8.6	359.8809523809525	5.380952380952381
413411050	1441066217	31.102894743984614	122.54695753664478	8.6	359.73333333333346	5.333333333333333
413411050	1441066218	31.10293263895564	122.54695986384354	8.6	359.5857142857144	5.285714285714286
413411050	1441066219	31.102970596613943	122.54696213619341	8.6	359.4380952380954	5.238095238095238
413411050	1441066220	31.103008636239128	122.54696433440274	8.6	359.29047619047634	5.190476190476191
413411050	1441066221	31.10304677711076	122.54696643917981	8.6	359.1428571428573	5.142857142857143
413411050	1441066222	31.10308503850839	122.54696843123291	8.6	358.9952380952382	5.095238095238095
413411050	1441066223	31.10312343971162	122.54697029127023	8.6	358.84761904761916	5.0476190476190474
413411050	1441066224	31.103161999999998	122.546972	8.6	358.70000000000016	5.0
413411050	1441066225	31.103200731772404	122.54697354807617	8.612499999999999	358.8125000000001	5.0
413411050	1441066226	31.103239619904855	122.54697496593589	8.625	358.9250000000001	5.0
413411050	1441066227	31.103278642392727	122.54697629396212	8.6375	359.03750000000014	5.0
413411050	1441066228	31.103317777231325	122.54697757253793	8.649999999999999	359.15000000000015	5.0
413411050	1441066229	31.103357002416022	122.5469788420464	8.6625	359.26250000000016	5.0
413411050	1441066230	31.10339629594214	122.54698014287072	8.674999999999999	359.37500000000017	5.0
413411050	1441066231	31.103435635805024	122.54698151539417	8.6875	359.4875000000002	5.0
413411050	1441066232	31.103475	122.54698299999998	8.7	359.6000000000002	5.0
413411050	1441066233	31.10351438130924	122.54698462859847	8.69090909090909	359.97272727272747	5.090909090909091
413411050	1441066234	31.10355383166223	122.54698639920727	8.681818181818182	0.3454545454547185	5.181818181818182
413411050	1441066235	31.103593417775294	122.546988301371	8.672727272727272	0.718181818181989	5.2727272727272725
413411050	1441066236	31.10363320636475	122.54699032463417	8.663636363636362	1.0909090909092596	5.363636363636363
413411050	1441066237	31.1036732641469	122.54699245854131	8.654545454545454	1.4636363636365302	5.454545454545455
413411050	1441066238	31.103713657838068	122.54699469263693	8.645454545454545	1.8363636363638005	5.545454545454546
413411050	1441066239	31.10375445415456	122.54699701646557	8.636363636363637	2.209090909091071	5.636363636363637
413411050	1441066240	31.103795719812695	122.54699941957173	8.627272727272727	2.5818181818183414	5.7272727272727275
413411050	1441066241	31.103837521528774	122.54700189149987	8.618181818181817	2.954545454545612	5.818181818181818
413411050	1441066242	31.103879926019108	122.54700442179447	8.60909090909091	3.3272727272728826	5.909090909090909
413411050	1441066243	31.103923	122.54700700000001	8.6	3.700000000000153	6.000000000000001
413411050	1441066244	31.103966773423576	122.54700961479034	8.6	3.6777777777779304	5.888888888888889
413411050	1441066245	31.104011129185167	122.54701225135692	8.6	3.6555555555557087	5.777777777777779
413411050	1441066246	31.104055913415976	122.54701489402055	8.6	3.633333333333486	5.666666666666667
413411050	1441066247	31.104100972247153	122.54701752710197	8.6	3.6111111111112644	5.555555555555555
413411050	1441066248	31.10414615180988	122.54702013492194	8.6	3.588888888889042	5.444444444444445
413411050	1441066249	31.10419129823533	122.54702270180108	8.6	3.5666666666668196	5.333333333333333
413411050	1441066250	31.104236257654705	122.5470252120601	8.6	3.544444444444597	5.222222222222222
413411050	1441066251	31.104280876199198	122.54702765001956	8.6	3.522222222222375	5.111111111111112
413411050	1441066252	31.104325000000003	122.54702999999999	8.6	3.5000000000001528	5.0
413411050	1441066253	31.104368500205403	122.54703224965866	8.6	3.318181818181971	5.0
413411050	1441066254	31.10441134803208	122.5470343999996	8.6	3.1363636363637895	5.0
413411050	1441066255	31.104453539713806	122.54703645536357	8.6	2.9545454545456074	5.0
413411050	1441066256	31.10449507148431	122.54703842009133	8.6	2.7727272727274257	5.0
413411050	1441066257	31.10453593957739	122.54704029852371	8.6	2.590909090909244	5.0
413411050	1441066258	31.104576140226772	122.54704209500149	8.6	2.409090909091062	5.0
413411050	1441066259	31.104615669666238	122.54704381386547	8.6	2.2272727272728803	5.0
413411050	1441066260	31.104654524129533	122.54704545945647	8.6	2.0454545454546986	5.0
413411050	1441066261	31.104692699850414	122.54704703611534	8.6	1.8636363636365167	5.0
413411050	1441066262	31.104730193062654	122.54704854818289	8.6	1.6818181818183346	5.0
413411050	1441066263	31.104767	122.54705	8.6	1.5000000000001528	5.0
413411050	1441066264	31.10480314340052	122.54705139674812	8.61	1.640000000000153	5.1
413411050	1441066265	31.104838752019585	122.54705274697113	8.62	1.7800000000001528	5.2
413411050	1441066266	31.10487398111687	122.5470540600536	8.629999999999999	1.920000000000153	5.300000000000001
413411050	1441066267	31.10490898595205	122.54705534538004	8.639999999999999	2.0600000000001524	5.4
413411050	1441066268	31.104943921784784	122.54705661233507	8.649999999999999	2.2000000000001525	5.5
413411050	1441066269	31.104978943874755	122.54705787030325	8.66	2.3400000000001526	5.6
413411050	1441066270	31.1050142074816	122.54705912866919	8.67	2.4800000000001527	5.7
413411050	1441066271	31.105049867864995	122.54706039681751	8.68	2.620000000000153	5.8
413411050	1441066272	31.105086080284575	122.5470616841329	8.69	2.7600000000001526	5.9
413411050	1441066273	31.10512300000001	122.547063	8.7	2.9000000000001527	6.000000000000001
413411050	1441066274	31.10516074079637	122.54706435602513	8.7	2.6181818181819723	6.000000000000001
413411050	1441066275	31.105199250560425	122.54706577270125	8.7	2.3363636363637914	6.000000000000001
413411050	1441066276	31.105238435704415	122.54706727274288	8.7	2.054545454545611	6.000000000000001
413411050	1441066277	31.105278202640548	122.54706887886474	8.7	1.7727272727274301	6.000000000000001
413411050	1441066278	31.105318457781042	122.54707061378143	8.7	1.4909090909092493	6.000000000000001
413411050	1441066279	31.10535910753812	122.5470725002077	8.7	1.2090909090910689	6.000000000000001
413411050	1441066280	31.105400058324015	122.54707456085829	8.7	0.927272727272888	6.000000000000001
413411050	1441066281	31.105441216550922	122.54707681844799	8.7	0.6454545454547073	6.000000000000001
413411050	1441066282	31.105482488631075	122.5470792956916	8.7	0.36363636363652657	6.000000000000001
413411050	1441066283	31.105523780976696	122.54708201530396	8.7	0.08181818181834584	6.000000000000001
413411050	1441066284	31.105565	122.54708499999998	8.7	359.8000000000002	6.000000000000001
413411050	1441066285	31.105606069630742	122.54708825529434	8.7	359.78888888888906	6.000000000000001
413411050	1441066286	31.105646983868773	122.54709171790084	8.7	359.77777777777794	6.000000000000001
413411050	1441066287	31.105687754231468	122.54709530733295	8.7	359.7666666666668	6.000000000000001
413411050	1441066288	31.105728392236223	122.54709894310402	8.7	359.7555555555557	6.000000000000001
413411050	1441066289	31.105768909400435	122.54710254472717	8.7	359.74444444444464	6.000000000000001
413411050	1441066290	31.10580931724149	122.54710603171549	8.7	359.7333333333335	6.000000000000001
413411050	1441066291	31.105849627276836	122.5471093235819	8.7	359.7222222222224	6.000000000000001
413411050	1441066292	31.105889851023868	122.5471123398392	8.7	359.7111111111113	6.000000000000001
413411050	1441066293	31.10593	122.547115	8.7	359.70000000000016	6.000000000000001
413411050	1441066294	31.105970095811454	122.54711725226774	8.7	359.88000000000017	6.000000000000001
413411050	1441066295	31.106010200419725	122.54711915960944	8.7	0.06000000000016762	6.000000000000001
413411050	1441066296	31.10605038587505	122.54712081368305	8.7	0.24000000000016578	6.000000000000001
413411050	1441066297	31.10609072422766	122.54712230614682	8.7	0.4200000000001639	6.000000000000001
413411050	1441066298	31.106131287527823	122.54712372865903	8.7	0.6000000000001621	6.000000000000001
413411050	1441066299	31.10617214782577	122.5471251728782	8.7	0.7800000000001602	6.000000000000001
413411050	1441066300	31.106213377171738	122.54712673046298	8.7	0.9600000000001584	6.000000000000001
413411050	1441066301	31.10625504761595	122.54712849307218	8.7	1.1400000000001564	6.000000000000001
413411050	1441066302	31.10629723120863	122.5471305523648	8.7	1.3200000000001546	6.000000000000001
413411050	1441066303	31.106339999999992	122.547133	8.7	1.5000000000001528	6.000000000000001
413411050	1441066304	31.106383387437592	122.54713589934093	8.7	1.8888888888890416	5.888888888888889
413411050	1441066305	31.106427272558236	122.5471392005662	8.7	2.2777777777779304	5.777777777777779
413411050	1441066306	31.10647149579611	122.54714282555818	8.7	2.6666666666668193	5.666666666666667
413411050	1441066307	31.10651589758539	122.547146696199	8.7	3.055555555555708	5.555555555555555
413411050	1441066308	31.106560318360277	122.54715073437065	8.7	3.444444444444597	5.444444444444445
413411050	1441066309	31.106604598554952	122.54715486195501	8.7	3.8333333333334854	5.333333333333333
413411050	1441066310	31.10664857860364	122.54715900083372	8.7	4.222222222222375	5.222222222222222
413411050	1441066311	31.106692098940584	122.54716307288825	8.7	4.611111111111264	5.111111111111112
413411050	1441066312	31.106734999999997	122.547167	8.7	5.000000000000153	5.0
413411050	1441066313	31.10677715857526	122.54717071963815	8.7	4.909523809523962	5.0
413411050	1441066314	31.10681859689623	122.54717423162393	8.7	4.819047619047772	5.0
413411050	1441066315	31.106859373551874	122.54717755136666	8.7	4.728571428571581	5.0
413411050	1441066316	31.106899547131206	122.54718069427568	8.7	4.63809523809539	5.0
413411050	1441066317	31.106939176223136	122.54718367576038	8.7	4.5476190476192	5.0
413411050	1441066318	31.106978319416683	122.5471865112302	8.7	4.45714285714301	5.0
413411050	1441066319	31.10701703530077	122.54718921609461	8.7	4.366666666666819	5.0
413411050	1441066320	31.10705538246439	122.54719180576306	8.7	4.276190476190629	5.0
413411050	1441066321	31.10709341949648	122.54719429564514	8.7	4.185714285714439	5.0
413411050	1441066322	31.107131204985993	122.54719670115034	8.7	4.095238095238248	5.0
413411050	1441066323	31.107168797521894	122.54719903768833	8.7	4.0047619047620575	5.0
413411050	1441066324	31.107206255693143	122.54720132066868	8.7	3.9142857142858665	5.0
413411050	1441066325	31.107243638088658	122.54720356550101	8.7	3.823809523809676	5.0
413411050	1441066326	31.1072810032974	122.54720578759509	8.7	3.7333333333334853	5.0
413411050	1441066327	31.107318409908327	122.54720800236055	8.7	3.642857142857295	5.0
413411050	1441066328	31.107355916510347	122.54721022520717	8.7	3.552380952381105	5.0
413411050	1441066329	31.107393581692435	122.54721247154467	8.7	3.4619047619049144	5.0
413411050	1441066330	31.107431464043508	122.54721475678285	8.7	3.371428571428724	5.0
413411050	1441066331	31.10746962215251	122.54721709633156	8.7	3.2809523809525336	5.0
413411050	1441066332	31.107508114608354	122.54721950560068	8.7	3.190476190476343	5.0
413411050	1441066333	31.107546999999993	122.54722200000002	8.7	3.100000000000153	5.0
413411050	1441066334	31.10758632156736	122.54722458933156	8.7	3.081818181818335	5.0
413411050	1441066335	31.10762606115445	122.54722726096536	8.7	3.0636363636365163	5.0
413411050	1441066336	31.10766618525622	122.54722999666348	8.7	3.045454545454698	5.0
413411050	1441066337	31.107706660367707	122.54723277818792	8.7	3.0272727272728797	5.0
413411050	1441066338	31.1077474529839	122.54723558730072	8.7	3.0090909090910616	5.0
413411050	1441066339	31.107788529599784	122.54723840576379	8.7	2.9909090909092435	5.0
413411050	1441066340	31.10782985671039	122.54724121533911	8.7	2.9727272727274254	5.0
413411050	1441066341	31.107871400810698	122.54724399778857	8.7	2.9545454545456074	5.0
413411050	1441066342	31.107913128395726	122.547246734874	8.7	2.936363636363789	5.0
413411050	1441066343	31.107955005960484	122.54724940835722	8.7	2.9181818181819708	5.0
413411050	1441066344	31.10799699999999	122.54725200000001	8.7	2.9000000000001527	5.0
413411050	1441066345	31.108039080831595	122.54725449533184	8.7	2.7250000000001537	5.0
413411050	1441066346	31.108081234062134	122.5472568949529	8.7	2.5500000000001544	5.0
413411050	1441066347	31.108123449120725	122.54725920323109	8.7	2.3750000000001554	5.0
413411050	1441066348	31.10816571543656	122.54726142453436	8.7	2.2000000000001556	5.0
413411050	1441066349	31.108208022438788	122.54726356323052	8.7	2.0250000000001567	5.0
413411050	1441066350	31.108250359556575	122.54726562368758	8.7	1.8500000000001577	5.0
413411050	1441066351	31.10829271621905	122.5472676102734	8.7	1.6750000000001584	5.0
413411050	1441066352	31.108335081855415	122.54726952735597	8.7	1.5000000000001592	5.0
413411050	1441066353	31.108377445894792	122.54727137930318	8.7	1.3250000000001598	5.0
413411050	1441066354	31.108419797766363	122.54727317048301	8.7	1.1500000000001607	5.0
413411050	1441066355	31.108462126899283	122.54727490526344	8.7	0.9750000000001616	5.0
413411050	1441066356	31.108504422722707	122.54727658801235	8.7	0.8000000000001626	5.0
413411050	1441066357	31.108546674665785	122.54727822309778	8.7	0.6250000000001631	5.0
413411050	1441066358	31.108588872157693	122.54727981488766	8.7	0.45000000000016405	5.0
413411050	1441066359	31.108631004627572	122.54728136775003	8.7	0.27500000000016456	5.0
413411050	1441066360	31.108673061504607	122.54728288605281	8.7	0.10000000000016553	5.0
413411050	1441066361	31.10871503221793	122.54728437416405	8.7	359.9250000000002	5.0
413411050	1441066362	31.10875690619672	122.54728583645175	8.7	359.75000000000017	5.0
413411050	1441066363	31.10879867287013	122.54728727728391	8.7	359.57500000000016	5.0
413411050	1441066364	31.108840321667305	122.54728870102855	8.7	359.40000000000015	5.0
413411050	1441066365	31.108881842017432	122.5472901120537	8.7	359.2250000000002	5.0
413411050	1441066366	31.10892322334966	122.54729151472739	8.7	359.0500000000002	5.0
413411050	1441066367	31.108964455093133	122.54729291341769	8.7	358.87500000000017	5.0
413411050	1441066368	31.10900552667702	122.54729431249262	8.7	358.70000000000016	5.0
413411050	1441066369	31.109046427530508	122.54729571632025	8.7	358.52500000000015	5.0
413411050	1441066370	31.109087147082725	122.54729712926867	8.7	358.3500000000002	5.0
413411050	1441066371	31.10912767476283	122.5472985557059	8.7	358.1750000000002	5.0
413411050	1441066372	31.109168000000004	122.54730000000002	8.7	358.00000000000017	5.0
413411050	1441066373	31.10920812109409	122.54730146928769	8.69090909090909	358.57272727272743	5.0
413411050	1441066374	31.10924807182769	122.54730298177962	8.681818181818182	359.1454545454547	5.0
413411050	1441066375	31.109287894854077	122.54730455845518	8.672727272727272	359.71818181818196	5.0
413411050	1441066376	31.109327632826567	122.5473062202937	8.663636363636362	0.29090909090925776	5.0
413411050	1441066377	31.10936732839843	122.54730798827457	8.654545454545454	0.8636363636365285	5.0
413411050	1441066378	31.10940702422292	122.54730988337721	8.645454545454545	1.4363636363637988	5.0
413411050	1441066379	31.109446762953368	122.54731192658113	8.636363636363637	2.0090909090910696	5.0
413411050	1441066380	31.109486587243026	122.54731413886579	8.627272727272727	2.58181818181834	5.0
413411050	1441066381	31.109526539745154	122.54731654121078	8.618181818181817	3.154545454545611	5.0
413411050	1441066382	31.109566663113064	122.54731915459564	8.60909090909091	3.7272727272728816	5.0
413411050	1441066383	31.109606999999997	122.54732200000001	8.6	4.300000000000153	5.0
413411050	1441066384	31.10964757018114	122.54732508261327	8.6	4.511111111111263	5.0
413411050	1441066385	31.10968830191928	122.54732834446352	8.6	4.722222222222375	5.0
413411050	1441066386	31.109729100599154	122.54733171178843	8.6	4.9333333333334854	5.0
413411050	1441066387	31.109769871605465	122.54733511082561	8.6	5.144444444444597	5.0
413411050	1441066388	31.109810520322988	122.54733846781247	8.6	5.355555555555708	5.0
413411050	1441066389	31.109850952136437	122.54734170898622	8.6	5.566666666666818	5.0
413411050	1441066390	31.10989107243059	122.5473447605841	8.6	5.7777777777779304	5.0
413411050	1441066391	31.10993078659018	122.54734754884304	8.6	5.988888888889042	5.0
413411050	1441066392	31.109969999999993	122.54735	8.6	6.200000000000153	5.0
413411050	1441066393	31.110008642892883	122.54735206270479	8.6	6.100000000000152	5.0
413411050	1441066394	31.110046744894127	122.54735377525965	8.6	6.000000000000153	5.0
413411050	1441066395	31.110084360477064	122.54735519837996	8.6	5.900000000000153	5.0
413411050	1441066396	31.110121544115014	122.54735639278124	8.6	5.800000000000153	5.0
413411050	1441066397	31.110158350281356	122.54735741917911	8.6	5.700000000000153	5.0
413411050	1441066398	31.110194833449402	122.54735833828929	8.6	5.600000000000152	5.0
413411050	1441066399	31.110231048092476	122.54735921082752	8.6	5.500000000000153	5.0
413411050	1441066400	31.110267048683934	122.54736009750978	8.6	5.400000000000152	5.0
413411050	1441066401	31.110302889697092	122.54736105905202	8.6	5.300000000000153	5.0
413411050	1441066402	31.110338625605266	122.54736215617034	8.6	5.200000000000153	5.0
413411050	1441066403	31.110374310881813	122.54736344958091	8.6	5.100000000000152	5.0
413411050	1441066404	31.110410000000005	122.547365	8.6	5.000000000000153	5.0
413411050	1441066405	31.110445744248448	122.54736685170857	8.59	4.820000000000153	5.0
413411050	1441066406	31.11048158217667	122.54736898324613	8.58	4.6400000000001524	5.0
413411050	1441066407	31.11051754914947	122.54737135671664	8.57	4.460000000000153	5.0
413411050	1441066408	31.11055368053165	122.5473739342241	8.56	4.280000000000153	5.0
413411050	1441066409	31.110590011688007	122.54737667787245	8.55	4.100000000000152	5.0
413411050	1441066410	31.110626577983314	122.54737954976552	8.54	3.9200000000001523	5.0
413411050	1441066411	31.1106634147824	122.54738251200716	8.53	3.740000000000152	5.0
413411050	1441066412	31.11070055745005	122.5473855267011	8.52	3.5600000000001524	5.0
413411050	1441066413	31.110738041351077	122.5473885559511	8.51	3.380000000000152	5.0
413411050	1441066414	31.11077590185026	122.54739156186074	8.5	3.2000000000001525	5.0
413411050	1441066415	31.110814174312427	122.54739450653368	8.49	3.0200000000001523	5.0
413411050	1441066416	31.110852894102422	122.54739735207343	8.48	2.8400000000001526	5.0
413411050	1441066417	31.11089209658498	122.54740006058347	8.47	2.6600000000001525	5.0
413411050	1441066418	31.110931817124964	122.5474025941672	8.46	2.4800000000001523	5.0
413411050	1441066419	31.110972091087167	122.54740491492801	8.45	2.300000000000152	5.0
413411050	1441066420	31.111012953836422	122.54740698496911	8.44	2.1200000000001524	5.0
413411050	1441066421	31.111054440737515	122.5474087663938	8.43	1.9400000000001525	5.0
413411050	1441066422	31.111096587155274	122.54741022130513	8.42	1.7600000000001526	5.0
413411050	1441066423	31.11113942845451	122.54741131180621	8.41	1.5800000000001522	5.0
413411050	1441066424	31.111182999999993	122.54741200000001	8.4	1.4000000000001522	5.0
413411050	1441066425	31.11122728812336	122.54741227635878	8.4	1.3875000000001527	5.0
413411050	1441066426	31.111272083023294	122.54741224483249	8.4	1.3750000000001525	5.0
413411050	1441066427	31.11131712586532	122.54741203774064	8.4	1.3625000000001526	5.0
413411050	1441066428	31.111362157814927	122.54741178740305	8.4	1.3500000000001526	5.0
413411050	1441066429	31.11140692003766	122.54741162613978	8.4	1.3375000000001527	5.0
413411050	1441066430	31.111451153699058	122.54741168627109	8.4	1.3250000000001527	5.0
413411050	1441066431	31.111494599964647	122.54741210011758	8.4	1.3125000000001528	5.0
413411050	1441066432	31.111537000000002	122.547413	8.4	1.3000000000001528	5.0
413411050	1441066433	31.111578168357177	122.54741448005693	8.39090909090909	1.4636363636365164	5.0
413411050	1441066434	31.111618213134335	122.54741648169727	8.381818181818183	1.6272727272728802	5.0
413411050	1441066435	31.11165731581617	122.54741890814726	8.372727272727273	1.7909090909092436	5.0
413411050	1441066436	31.111695657887346	122.54742166263308	8.363636363636363	1.9545454545456074	5.0
413411050	1441066437	31.11173342083251	122.54742464838068	8.354545454545455	2.118181818181971	5.0
413411050	1441066438	31.11177078613638	122.54742776861586	8.345454545454546	2.2818181818183345	5.0
413411050	1441066439	31.111807935283636	122.54743092656433	8.336363636363638	2.4454545454546985	5.0
413411050	1441066440	31.111845049758937	122.54743402545161	8.327272727272728	2.609090909091062	5.0
413411050	1441066441	31.111882311046966	122.54743696850315	8.318181818181818	2.7727272727274257	5.0
413411050	1441066442	31.11191990063242	122.54743965894423	8.30909090909091	2.9363636363637893	5.0
413411050	1441066443	31.111957999999994	122.547442	8.3	3.100000000000153	5.0
413411050	1441066444	31.111996726464984	122.54744392455346	8.3	3.066666666666819	5.0
413411050	1441066445	31.112035940665198	122.54744548411966	8.3	3.033333333333486	5.0
413411050	1441066446	31.112075439069052	122.54744675987178	8.3	3.0000000000001523	5.0
413411050	1441066447	31.11211501814495	122.54744783298301	8.3	2.9666666666668196	5.0
413411050	1441066448	31.112154474361326	122.54744878462684	8.3	2.933333333333486	5.0
413411050	1441066449	31.11219360418659	122.54744969597671	8.3	2.9000000000001527	5.0
413411050	1441066450	31.112232204089167	122.54745064820631	8.3	2.8666666666668195	5.0
413411050	1441066451	31.112270070537495	122.54745172248947	8.3	2.833333333333486	5.0
413411050	1441066452	31.112306999999998	122.54745300000002	8.3	2.8000000000001526	5.0
413411050	1441066453	31.11234285261225	122.54745454355023	8.3	2.7500000000001528	5.0
413411050	1441066454	31.112377743178467	122.54745634250509	8.3	2.7000000000001525	5.0
413411050	1441066455	31.11241185016996	122.54745836786785	8.3	2.6500000000001527	5.0
413411050	1441066456	31.112445352058057	122.54746059064169	8.3	2.600000000000153	5.0
413411050	1441066457	31.112478427314127	122.5474629818297	8.3	2.5500000000001526	5.0
413411050	1441066458	31.11251125440943	122.54746551243498	8.3	2.500000000000153	5.0
413411050	1441066459	31.112544011815334	122.54746815346064	8.3	2.450000000000153	5.0
413411050	1441066460	31.112576878003175	122.54747087590968	8.3	2.4000000000001527	5.0
413411050	1441066461	31.112610031444238	122.54747365078515	8.3	2.350000000000153	5.0
413411050	1441066462	31.112643650609844	122.54747644909006	8.3	2.3000000000001526	5.0
413411050	1441066463	31.112677913971318	122.54747924182733	8.3	2.250000000000153	5.0
413411050	1441066464	31.112713	122.547482	8.3	2.200000000000153	5.0
413411050	1441066465	31.11274902785023	122.54748469669104	8.3	2.188888888889042	5.0
413411050	1441066466	31.112785879408644	122.54748731330379	8.3	2.177777777777931	5.0
413411050	1441066467	31.112823377244894	122.54748983332165	8.3	2.1666666666668193	5.0
413411050	1441066468	31.112861343928696	122.54749224022795	8.3	2.1555555555557087	5.0
413411050	1441066469	31.112899602029707	122.547494517506	8.3	2.144444444444597	5.0
413411050	1441066470	31.112937974117656	122.54749664863903	8.3	2.1333333333334865	5.0
413411050	1441066471	31.11297628276222	122.54749861711026	8.3	2.122222222222375	5.0
413411050	1441066472	31.11301435053309	122.54750040640288	8.3	2.111111111111264	5.0
413411050	1441066473	31.113051999999993	122.54750200000001	8.3	2.100000000000153	5.0
413411050	1441066474	31.113089113243515	122.5475033912346	8.290909090909091	2.02727272727288	5.0
413411050	1441066475	31.11312581038781	122.54750461283896	8.281818181818183	1.9545454545456074	5.0
413411050	1441066476	31.113162271067914	122.54750570739523	8.272727272727273	1.8818181818183344	5.0
413411050	1441066477	31.11319867491885	122.54750671748567	8.263636363636364	1.809090909091062	5.0
413411050	1441066478	31.11323520157562	122.54750768569265	8.254545454545454	1.736363636363789	5.0
413411050	1441066479	31.113272030673294	122.54750865459852	8.245454545454546	1.6636363636365166	5.0
413411050	1441066480	31.113309341846843	122.54750966678571	8.236363636363636	1.5909090909092436	5.0
413411050	1441066481	31.11334731473129	122.54751076483683	8.227272727272727	1.5181818181819708	5.0
413411050	1441066482	31.113386128961622	122.54751199133443	8.218181818181817	1.445454545454698	5.0
413411050	1441066483	31.11342596417288	122.54751338886126	8.209090909090909	1.3727272727274253	5.0
413411050	1441066484	31.113467	122.547515	8.2	1.3000000000001528	5.0
413411050	1441066485	31.113509341732318	122.54751685231587	8.2	1.2750000000001527	5.0
413411050	1441066486	31.11355279727642	122.54751891330311	8.2	1.2500000000001528	5.0
413411050	1441066487	31.1135971001932	122.54752113543817	8.2	1.2250000000001529	5.0
413411050	1441066488	31.113641984043614	122.54752347119744	8.2	1.2000000000001527	5.0
413411050	1441066489	31.113687182388542	122.54752587305714	8.2	1.1750000000001528	5.0
413411050	1441066490	31.11373242878895	122.54752829349347	8.2	1.1500000000001527	5.0
413411050	1441066491	31.11377745680579	122.54753068498243	8.2	1.1250000000001528	5.0
413411050	1441066492	31.113822000000003	122.547533	8.2	1.1000000000001529	5.0
413411050	1441066493	31.113865840340708	122.5475352010152	8.2	1.2550000000001529	5.0
413411050	1441066494	31.113908953429444	122.54753729046992	8.2	1.410000000000153	5.0
413411050	1441066495	31.11395136327597	122.54753928079934	8.2	1.565000000000153	5.0
413411050	1441066496	31.113993093889928	122.54754118443861	8.2	1.720000000000153	5.0
413411050	1441066497	31.114034169281062	122.5475430138229	8.2	1.875000000000153	5.0
413411050	1441066498	31.11407461345907	122.5475447813875	8.2	2.030000000000153	5.0
413411050	1441066499	31.114114450433615	122.54754649956762	8.2	2.185000000000153	5.0
413411050	1441066500	31.114153704214424	122.54754818079851	8.2	2.340000000000153	5.0
413411050	1441066501	31.11419239881118	122.5475498375155	8.2	2.4950000000001533	5.0
413411050	1441066502	31.11423055823358	122.54755148215392	8.2	2.650000000000153	5.0
413411050	1441066503	31.114268206491335	122.54755312714906	8.2	2.805000000000153	5.0
413411050	1441066504	31.114305367594113	122.54755478493632	8.2	2.960000000000153	5.0
413411050	1441066505	31.114342065551586	122.54755646795108	8.2	3.115000000000153	5.0
413411050	1441066506	31.114378324373508	122.54755818862873	8.2	3.270000000000153	5.0
413411050	1441066507	31.11441416806951	122.54755995940465	8.2	3.4250000000001535	5.0
413411050	1441066508	31.1144496206493	122.54756179271436	8.2	3.5800000000001533	5.0
413411050	1441066509	31.114484706122546	122.54756370099325	8.2	3.7350000000001535	5.0
413411050	1441066510	31.114519448498964	122.54756569667684	8.2	3.8900000000001533	5.0
413411050	1441066511	31.11455387178821	122.54756779220058	8.2	4.045000000000153	5.0
413411050	1441066512	31.114588000000005	122.54757	8.2	4.200000000000153	5.0
413411050	1441066513	31.11462186781116	122.54757232480773	8.2	3.9000000000001536	5.0
413411050	1441066514	31.11465555256728	122.54757474054497	8.2	3.600000000000153	5.0
413411050	1441066515	31.11468914228111	122.5475772134299	8.2	3.300000000000153	5.0
413411050	1441066516	31.11472272496541	122.54757970968068	8.2	3.0000000000001528	5.0
413411050	1441066517	31.11475638863293	122.5475821955155	8.2	2.700000000000153	5.0
413411050	1441066518	31.11479022129643	122.54758463715248	8.2	2.4000000000001527	5.0
413411050	1441066519	31.11482431096866	122.54758700080963	8.2	2.100000000000153	5.0
413411050	1441066520	31.11485874566237	122.54758925270501	8.2	1.8000000000001528	5.0
413411050	1441066521	31.11489361339033	122.54759135905658	8.2	1.5000000000001528	5.0
413411050	1441066522	31.114929002165294	122.54759328608228	8.2	1.2000000000001527	5.0
413411050	1441066523	31.114965000000005	122.54759499999999	8.2	0.9000000000001528	5.0
413411050	1441066524	31.11500166506777	122.54759647904137	8.2	0.9800000000001527	5.0
413411050	1441066525	31.115038936184174	122.54759774949333	8.2	1.0600000000001528	5.0
413411050	1441066526	31.11507672232531	122.54759884965674	8.2	1.1400000000001527	5.0
413411050	1441066527	31.11511493246731	122.54759981783242	8.2	1.2200000000001527	5.0
413411050	1441066528	31.115153475586272	122.5476006923213	8.2	1.3000000000001528	5.0
413411050	1441066529	31.115192260658333	122.54760151142438	8.2	1.3800000000001527	5.0
413411050	1441066530	31.115231196659607	122.54760231344264	8.2	1.4600000000001527	5.0
413411050	1441066531	31.11527019256623	122.54760313667721	8.2	1.5400000000001526	5.0
413411050	1441066532	31.11530915735432	122.54760401942927	8.2	1.6200000000001527	5.0
413411050	1441066533	31.115347999999994	122.547605	8.2	1.7000000000001527	5.0
413411050	1441066534	31.115386643622998	122.5476061120352	8.19090909090909	1.7545454545456072	5.0
413411050	1441066535	31.11542506791741	122.54760737055858	8.181818181818182	1.8090909090910616	5.0
413411050	1441066536	31.115463266720926	122.54760878593837	8.172727272727272	1.8636363636365163	5.0
413411050	1441066537	31.115501233871242	122.5476103685428	8.163636363636362	1.918181818181971	5.0
413411050	1441066538	31.115538963206063	122.54761212874016	8.154545454545454	1.9727272727274254	5.0
413411050	1441066539	31.115576448563072	122.54761407689872	8.145454545454545	2.02727272727288	5.0
413411050	1441066540	31.115613683779937	122.5476162233868	8.136363636363637	2.081818181818335	5.0
413411050	1441066541	31.1156506626944	122.54761857857262	8.127272727272727	2.136363636363789	5.0
413411050	1441066542	31.115687379144088	122.54762115282455	8.118181818181817	2.1909090909092437	5.0
413411050	1441066543	31.115723826966743	122.5476239565109	8.10909090909091	2.245454545454698	5.0
413411050	1441066544	31.11576	122.54762700000002	8.1	2.3000000000001526	5.0
413411050	1441066545	31.115795912417653	122.5476302800892	8.1	2.455555555555708	5.0
413411050	1441066546	31.115831659737783	122.54763373929161	8.1	2.611111111111264	5.0
413411050	1441066547	31.115867357814583	122.54763730654932	8.1	2.7666666666668194	5.0
413411050	1441066548	31.115903122502225	122.54764091080429	8.1	2.922222222222375	5.0
413411050	1441066549	31.11593906965492	122.54764448099837	8.1	3.0777777777779303	5.0
413411050	1441066550	31.115975315126832	122.54764794607337	8.1	3.233333333333486	5.0
413411050	1441066551	31.116011974772196	122.54765123497091	8.1	3.3888888888890416	5.0
413411050	1441066552	31.11604916444518	122.54765427663266	8.1	3.544444444444597	5.0
413411050	1441066553	31.116087000000004	122.547657	8.1	3.700000000000153	5.0
413411050	1441066554	31.116125558923894	122.54765935491977	8.1	3.550000000000153	5.0
413411050	1441066555	31.11616476523617	122.54766137486025	8.1	3.400000000000153	5.0
413411050	1441066556	31.116204504589245	122.54766311419525	8.1	3.250000000000153	5.0
413411050	1441066557	31.116244662635403	122.54766462729857	8.1	3.100000000000153	5.0
413411050	1441066558	31.11628512502704	122.54766596854421	8.1	2.950000000000153	5.0
413411050	1441066559	31.116325777416534	122.54766719230611	8.1	2.800000000000153	5.0
413411050	1441066560	31.116366505456206	122.54766835295842	8.1	2.650000000000153	5.0
413411050	1441066561	31.11640719479843	122.5476695048753	8.1	2.500000000000153	5.0
413411050	1441066562	31.116447731095576	122.54767070243103	8.1	2.350000000000153	5.0
413411050	1441066563	31.116488000000004	122.54767200000002	8.1	2.200000000000153	5.0
413411050	1441066564	31.116527901539783	122.54767344214804	8.1	2.3777777777779305	5.0
413411050	1441066565	31.116567393245816	122.54767503420636	8.1	2.555555555555708	5.0
413411050	1441066566	31.116606447024747	122.54767677169755	8.1	2.7333333333334866	5.0
413411050	1441066567	31.116645034783208	122.54767865014428	8.1	2.911111111111264	5.0
413411050	1441066568	31.11668312842778	122.54768066506904	8.1	3.088888888889042	5.0
413411050	1441066569	31.116720699865123	122.54768281199448	8.1	3.2666666666668194	5.0
413411050	1441066570	31.11675772100186	122.5476850864431	8.1	3.444444444444597	5.0
413411050	1441066571	31.11679416374462	122.54768748393742	8.1	3.622222222222375	5.0
413411050	1441066572	31.116829999999997	122.54769000000002	8.1	3.8000000000001526	5.0
413411050	1441066573	31.11686522711721	122.54769262923554	8.1	3.972727272727425	5.0
413411050	1441066574	31.116899944215742	122.54769536257739	8.1	4.145454545454698	5.0
413411050	1441066575	31.11693427585765	122.54769819004106	8.1	4.318181818181971	5.0
413411050	1441066576	31.116968346604985	122.5477011016421	8.1	4.490909090909243	5.0
413411050	1441066577	31.117002281019772	122.54770408739606	8.1	4.663636363636516	5.0
413411050	1441066578	31.117036203664078	122.54770713731841	8.1	4.83636363636379	5.0
413411050	1441066579	31.117070239099963	122.54771024142475	8.1	5.009090909091062	5.0
413411050	1441066580	31.117104511889455	122.54771338973055	8.1	5.181818181818334	5.0
413411050	1441066581	31.117139146594603	122.54771657225135	8.1	5.354545454545607	5.0
413411050	1441066582	31.117174267777433	122.54771977900265	8.1	5.52727272727288	5.0
413411050	1441066583	31.117209999999996	122.54772300000002	8.1	5.700000000000153	5.0
413411050	1441066584	31.117246431491278	122.54772622146204	8.1	5.500000000000153	5.0
413411050	1441066585	31.117283505148002	122.5477294144198	8.1	5.300000000000153	5.0
413411050	1441066586	31.11732112753384	122.54773254610727	8.1	5.100000000000152	5.0
413411050	1441066587	31.117359205212487	122.54773558375848	8.1	4.900000000000153	5.0
413411050	1441066588	31.11739764474761	122.5477384946074	8.1	4.700000000000153	5.0
413411050	1441066589	31.11743635270295	122.54774124588782	8.1	4.500000000000153	5.0
413411050	1441066590	31.117475235642146	122.5477438048336	8.1	4.3000000000001535	5.0
413411050	1441066591	31.117514200128912	122.54774613867845	8.1	4.100000000000153	5.0
413411050	1441066592	31.117553152726963	122.54774821465602	8.1	3.9000000000001536	5.0
413411050	1441066593	31.117592	122.54775	8.1	3.700000000000153	5.0
413411050	1441066594	31.117630663052847	122.547751477657	8.09090909090909	3.7545454545456076	5.0
413411050	1441066595	31.117669121154787	122.54775269342635	8.081818181818182	3.809090909091062	5.0
413411050	1441066596	31.117707368116257	122.54775370882051	8.072727272727272	3.8636363636365165	5.0
413411050	1441066597	31.117745397747644	122.5477545853521	8.063636363636363	3.918181818181971	5.0
413411050	1441066598	31.11778320385938	122.5477553845338	8.054545454545455	3.972727272727426	5.0
413411050	1441066599	31.117820780261884	122.54775616787842	8.045454545454545	4.02727272727288	5.0
413411050	1441066600	31.117858120765536	122.54775699689888	8.036363636363637	4.081818181818335	5.0
413411050	1441066601	31.117895219180763	122.54775793310813	8.027272727272727	4.1363636363637895	5.0
413411050	1441066602	31.11793206931799	122.54775903801927	8.018181818181818	4.190909090909243	5.0
413411050	1441066603	31.11796866498759	122.54776037314545	8.00909090909091	4.245454545454698	5.0
413411050	1441066604	31.118005000000004	122.54776200000002	8.0	4.300000000000153	5.0
413411050	1441066605	31.118041089750992	122.54776395963103	8.0	4.000000000000153	5.0
413411050	1441066606	31.118077035977898	122.5477662112257	8.0	3.7000000000001525	5.0
413411050	1441066607	31.11811296200342	122.54776869350592	8.0	3.4000000000001527	5.0
413411050	1441066608	31.1181489911503	122.54777134519354	8.0	3.1000000000001524	5.0
413411050	1441066609	31.118185246741234	122.54777410501025	8.0	2.8000000000001526	5.0
413411050	1441066610	31.118221852098944	122.54777691167773	8.0	2.5000000000001528	5.0
413411050	1441066611	31.118258930546173	122.54777970391754	8.0	2.2000000000001525	5.0
413411050	1441066612	31.118296605405604	122.54778242045116	8.0	1.9000000000001525	5.0
413411050	1441066613	31.118334999999984	122.547785	8.0	1.6000000000001526	5.0
413411050	1441066614	31.118374194989666	122.54778739850535	8.0	1.9200000000001525	5.0
413411050	1441066615	31.118414100385557	122.54778964078835	8.0	2.2400000000001525	5.0
413411050	1441066616	31.118454583536156	122.54779176889016	8.0	2.5600000000001524	5.0
413411050	1441066617	31.11849551179004	122.54779382485201	8.0	2.880000000000152	5.0
413411050	1441066618	31.118536752495718	122.54779585071516	8.0	3.2000000000001525	5.0
413411050	1441066619	31.118578173001737	122.547797888521	8.0	3.5200000000001523	5.0
413411050	1441066620	31.118619640656636	122.54779998031088	8.0	3.840000000000152	5.0
413411050	1441066621	31.11866102280895	122.54780216812632	8.0	4.160000000000152	5.0
413411050	1441066622	31.118702186807226	122.54780449400882	8.0	4.480000000000152	5.0
413411050	1441066623	31.118742999999995	122.54780700000002	8.0	4.800000000000153	5.0
413411050	1441066624	31.11878334942716	122.54780971497874	8.0	4.533333333333486	5.0
413411050	1441066625	31.118823200894095	122.54781261517275	8.0	4.266666666666819	5.0
413411050	1441066626	31.118862539897474	122.5478156636469	8.0	4.000000000000152	5.0
413411050	1441066627	31.118901351934053	122.54781882346602	8.0	3.7333333333334853	5.0
413411050	1441066628	31.11893962250053	122.54782205769486	8.0	3.466666666666819	5.0
413411050	1441066629	31.118977337093643	122.54782532939808	8.0	3.2000000000001525	5.0
413411050	1441066630	31.119014481210087	122.5478286016403	8.0	2.9333333333334854	5.0
413411050	1441066631	31.11905104034664	122.54783183748611	8.0	2.666666666666819	5.0
413411050	1441066632	31.119087	122.547835	8.0	2.4000000000001527	5.0
413411050	1441066633	31.119122363816913	122.5478380602222	8.0	2.6818181818183344	5.0
413411050	1441066634	31.119157208044054	122.54784102109632	8.0	2.9636363636365157	5.0
413411050	1441066635	31.11919162707811	122.5478438935416	8.0	3.245454545454698	5.0
413411050	1441066636	31.11922571531576	122.54784668847752	8.0	3.5272727272728797	5.0
413411050	1441066637	31.11925956715368	122.54784941682345	8.0	3.809090909091062	5.0
413411050	1441066638	31.11929327698852	122.54785208949885	8.0	4.090909090909244	5.0
413411050	1441066639	31.119326939216975	122.54785471742319	8.0	4.372727272727425	5.0
413411050	1441066640	31.119360648235688	122.54785731151595	8.0	4.654545454545607	5.0
413411050	1441066641	31.11939449844132	122.54785988269664	8.0	4.936363636363788	5.0
413411050	1441066642	31.119428584230537	122.5478624418848	8.0	5.218181818181971	5.0
413411050	1441066643	31.119463	122.54786500000002	8.0	5.500000000000153	5.0
413411050	1441066644	31.11949781918393	122.54786756657849	8.0	5.333333333333486	5.0
413411050	1441066645	31.11953303136681	122.54787014562314	8.0	5.166666666666819	5.0
413411050	1441066646	31.119568605170755	122.5478727397534	8.0	5.000000000000153	5.0
413411050	1441066647	31.11960450921778	122.54787535158883	8.0	4.833333333333486	5.0
413411050	1441066648	31.119640712129986	122.54787798374896	8.0	4.666666666666819	5.0
413411050	1441066649	31.119677182529433	122.54788063885326	8.0	4.500000000000153	5.0
413411050	1441066650	31.119713889038195	122.54788331952133	8.0	4.333333333333487	5.0
413411050	1441066651	31.119750800278354	122.54788602837263	8.0	4.166666666666819	5.0
413411050	1441066652	31.11978788487197	122.54788876802668	8.0	4.000000000000153	5.0
413411050	1441066653	31.119825111441113	122.54789154110306	8.0	3.8333333333334854	5.0
413411050	1441066654	31.11986244860786	122.54789435022124	8.0	3.6666666666668193	5.0
413411050	1441066655	31.119899864994274	122.54789719800077	8.0	3.5000000000001528	5.0
413411050	1441066656	31.119937329222477	122.5479000870612	8.0	3.3333333333334862	5.0
413411050	1441066657	31.119974809914474	122.54790302002202	8.0	3.1666666666668193	5.0
413411050	1441066658	31.120012275692375	122.54790599950279	8.0	3.0000000000001528	5.0
413411050	1441066659	31.120049695178267	122.54790902812303	8.0	2.8333333333334862	5.0
413411050	1441066660	31.1200870369942	122.54791210850227	8.0	2.6666666666668193	5.0
413411050	1441066661	31.12012426976226	122.54791524326008	8.0	2.500000000000153	5.0
413411050	1441066662	31.12016136210454	122.54791843501593	8.0	2.3333333333334862	5.0
413411050	1441066663	31.12019828264308	122.54792168638939	8.0	2.1666666666668193	5.0
413411050	1441066664	31.120234999999997	122.54792499999999	8.0	2.000000000000153	5.0
413411050	1441066665	31.120271511417805	122.54792837427608	8.0	2.1777777777779304	5.0
413411050	1441066666	31.120307928620925	122.54793179088115	8.0	2.3555555555557084	5.0
413411050	1441066667	31.12034439195421	122.54793522728751	8.0	2.533333333333486	5.0
413411050	1441066668	31.12038104176254	122.54793866096747	8.0	2.711111111111264	5.0
413411050	1441066669	31.120418018390765	122.5479420693933	8.0	2.8888888888890416	5.0
413411050	1441066670	31.120455462183756	122.54794543003726	8.0	3.0666666666668196	5.0
413411050	1441066671	31.120493513486387	122.54794872037155	8.0	3.2444444444445972	5.0
413411050	1441066672	31.120532312643515	122.54795191786842	8.0	3.4222222222223753	5.0
413411050	1441066673	31.120572000000003	122.54795500000002	8.0	3.600000000000153	5.0
413411050	1441066674	31.120612647300288	122.54795795171844	8.0	3.6700000000001527	5.0
413411050	1441066675	31.120654051887254	122.54796078789529	8.0	3.740000000000153	5.0
413411050	1441066676	31.120695942503346	122.5479635308821	8.0	3.810000000000153	5.0
413411050	1441066677	31.120738047891066	122.54796620303041	8.0	3.880000000000153	5.0
413411050	1441066678	31.12078009679285	122.5479688266918	8.0	3.9500000000001525	5.0
413411050	1441066679	31.120821817951207	122.5479714242178	8.0	4.020000000000152	5.0
413411050	1441066680	31.120862940108605	122.54797401796002	8.0	4.090000000000153	5.0
413411050	1441066681	31.120903192007543	122.54797663027004	8.0	4.160000000000152	5.0
413411050	1441066682	31.1209423023905	122.54797928349949	8.0	4.230000000000152	5.0
413411050	1441066683	31.120980000000007	122.54798199999999	8.0	4.300000000000153	5.0
413411050	1441066684	31.121016105981617	122.5479847965609	8.0	4.290000000000152	5.0
413411050	1441066685	31.121050811093372	122.54798766772245	8.0	4.280000000000153	5.0
413411050	1441066686	31.12108439849632	122.54799060246268	8.0	4.270000000000152	5.0
413411050	1441066687	31.12111715135153	122.54799358975953	8.0	4.2600000000001526	5.0
413411050	1441066688	31.121149352820083	122.54799661859107	8.0	4.250000000000152	5.0
413411050	1441066689	31.121181286063024	122.54799967793527	8.0	4.240000000000153	5.0
413411050	1441066690	31.121213234241445	122.54800275677022	8.0	4.230000000000152	5.0
413411050	1441066691	31.12124548051637	122.54800584407393	8.0	4.2200000000001525	5.0
413411050	1441066692	31.121278308048872	122.5480089288245	8.0	4.210000000000154	5.0
413411050	1441066693	31.12131199999999	122.54801200000001	8.0	4.200000000000153	5.0
413411050	1441066694	31.12134677472641	122.5480150480037	8.0	4.170000000000154	4.95
413411050	1441066695	31.121382591367293	122.54801806893937	8.0	4.1400000000001524	4.8999999999999995
413411050	1441066696	31.1214193442575	122.54802106033586	8.0	4.110000000000153	4.85
413411050	1441066697	31.12145692773186	122.54802401972206	8.0	4.080000000000154	4.8
413411050	1441066698	31.121495236125213	122.54802694462681	8.0	4.050000000000153	4.75
413411050	1441066699	31.1215341637724	122.54802983257899	8.0	4.020000000000153	4.7
413411050	1441066700	31.121573605008226	122.5480326811074	8.0	3.9900000000001534	4.65
413411050	1441066701	31.12161345416758	122.54803548774083	8.0	3.9600000000001527	4.6000000000000005
413411050	1441066702	31.121653605585283	122.54803825000808	8.0	3.930000000000153	4.55
413411050	1441066703	31.1216939535962	122.54804096543793	8.0	3.9000000000001536	4.5
413411050	1441066704	31.121734392535163	122.54804363155914	8.0	3.870000000000153	4.45
413411050	1441066705	31.12177481673705	122.54804624590044	8.0	3.840000000000153	4.3999999999999995
413411050	1441066706	31.12181512053668	122.54804880599058	8.0	3.810000000000153	4.35
413411050	1441066707	31.121855198268953	122.54805130935827	8.0	3.780000000000153	4.3
413411050	1441066708	31.121894944268682	122.54805375353223	8.0	3.750000000000153	4.25
413411050	1441066709	31.121934252870794	122.54805613604115	8.0	3.7200000000001525	4.2
413411050	1441066710	31.121973018410095	122.54805845441372	8.0	3.690000000000153	4.15
413411050	1441066711	31.12201113522147	122.5480607061786	8.0	3.6600000000001534	4.1000000000000005
413411050	1441066712	31.12204849763982	122.54806288886448	8.0	3.6300000000001527	4.05
413411050	1441066713	31.122085	122.548065	8.0	3.600000000000153	4.0
413411050	1441066714	31.122120576800732	122.54806704102562	8.0	3.5000000000001528	4.0
413411050	1441066715	31.12215532319624	122.54806902902904	8.0	3.400000000000153	4.0
413411050	1441066716	31.12218937450458	122.5480709850098	8.0	3.300000000000153	4.0
413411050	1441066717	31.122222866043817	122.54807292996755	8.0	3.200000000000153	4.0
413411050	1441066718	31.122255933132013	122.54807488490187	8.0	3.100000000000153	4.0
413411050	1441066719	31.122288711087215	122.54807687081242	8.0	3.0000000000001528	4.0
413411050	1441066720	31.122321335227483	122.54807890869894	8.0	2.9000000000001527	4.0
413411050	1441066721	31.122353940870862	122.54808101956115	8.0	2.8000000000001526	4.0
413411050	1441066722	31.122386663335377	122.54808322439885	8.0	2.7000000000001525	4.0
413411050	1441066723	31.12241963793907	122.54808554421186	8.0	2.600000000000153	4.0
413411050	1441066724	31.12245300000001	122.548088	8.0	2.5000000000001528	4.0
413411050	1441066725	31.122486871089126	122.54809059947661	8.0	2.644444444444597	4.0
413411050	1441066726	31.122521317789246	122.54809329720848	8.0	2.7888888888890415	4.0
413411050	1441066727	31.12255639293608	122.54809603447575	8.0	2.933333333333486	4.0
413411050	1441066728	31.122592149365392	122.54809875255849	8.0	3.0777777777779303	4.0
413411050	1441066729	31.122628639912904	122.54810139273665	8.0	3.222222222222375	4.0
413411050	1441066730	31.12266591741437	122.54810389629017	8.0	3.366666666666819	4.0
413411050	1441066731	31.122704034705542	122.54810620449878	8.0	3.511111111111264	4.0
413411050	1441066732	31.12274304462217	122.54810825864219	8.0	3.6555555555557078	4.0
413411050	1441066733	31.12278299999999	122.54811	8.0	3.8000000000001526	4.0
413411050	1441066734	31.12282390549676	122.5481113905598	8.0	3.740000000000152	4.1000000000000005
413411050	1441066735	31.12286557305815	122.54811247514161	8.0	3.680000000000153	4.2
413411050	1441066736	31.122907766451885	122.5481133192737	8.0	3.6200000000001524	4.3
413411050	1441066737	31.122950249445626	122.54811398848439	8.0	3.560000000000153	4.3999999999999995
413411050	1441066738	31.122992785807092	122.5481145483021	8.0	3.5000000000001528	4.5
413411050	1441066739	31.123035139303973	122.54811506425541	8.0	3.4400000000001527	4.6000000000000005
413411050	1441066740	31.123077073703982	122.54811560187302	8.0	3.3800000000001527	4.7
413411050	1441066741	31.123118352774846	122.54811622668369	8.0	3.320000000000153	4.8
413411050	1441066742	31.123158740284264	122.54811700421637	8.0	3.2600000000001526	4.8999999999999995
413411050	1441066743	31.12319799999999	122.548118	8.0	3.200000000000153	5.0
413411050	1441066744	31.123235958244756	122.54811926523084	7.995	3.140000000000153	4.95
413411050	1441066745	31.12327269156133	122.5481207937736	7.99	3.080000000000153	4.8999999999999995
413411050	1441066746	31.123308339047483	122.54812256516009	7.985	3.020000000000153	4.85
413411050	1441066747	31.123343039801025	122.54812455892203	7.98	2.9600000000001527	4.8
413411050	1441066748	31.123376932919715	122.54812675459121	7.975	2.9000000000001527	4.75
413411050	1441066749	31.12341015750133	122.54812913169926	7.97	2.8400000000001526	4.7
413411050	1441066750	31.123442852643652	122.5481316697779	7.965	2.7800000000001526	4.65
413411050	1441066751	31.123475157444453	122.54813434835873	7.96	2.720000000000153	4.6000000000000005
413411050	1441066752	31.123507211001463	122.54813714697343	7.955	2.6600000000001525	4.55
413411050	1441066753	31.123539152412476	122.54814004515356	7.95	2.600000000000153	4.5
413411050	1441066754	31.123571120775257	122.54814302243075	7.945	2.540000000000153	4.45
413411050	1441066755	31.12360325518755	122.54814605833657	7.94	2.4800000000001527	4.3999999999999995
413411050	1441066756	31.123635694747133	122.5481491324026	7.9350000000000005	2.4200000000001527	4.35
413411050	1441066757	31.123668578551783	122.54815222416042	7.930000000000001	2.3600000000001526	4.3
413411050	1441066758	31.12370204569922	122.54815531314154	7.925000000000001	2.3000000000001526	4.25
413411050	1441066759	31.123736235287218	122.54815837887747	7.92	2.2400000000001525	4.2
413411050	1441066760	31.123771286413547	122.54816140089983	7.915	2.1800000000001525	4.15
413411050	1441066761	31.123807338175958	122.54816435874004	7.91	2.120000000000153	4.1000000000000005
413411050	1441066762	31.12384452967218	122.5481672319296	7.905	2.0600000000001524	4.05
413411050	1441066763	31.123883000000003	122.54817	7.9	2.0000000000001528	4.0
413411050	1441066764	31.12392280761662	122.54817264708659	7.9	2.020000000000153	4.0
413411050	1441066765	31.1239636884172	122.5481751757405	7.9	2.040000000000153	4.0
413411050	1441066766	31.124005297656332	122.54817759311683	7.9	2.060000000000153	4.0
413411050	1441066767	31.124047290588663	122.54817990637059	7.9	2.080000000000153	4.0
413411050	1441066768	31.124089322468834	122.54818212265681	7.9	2.100000000000153	4.0
413411050	1441066769	31.124131048551483	122.54818424913051	7.9	2.120000000000153	4.0
413411050	1441066770	31.124172124091242	122.54818629294668	7.9	2.140000000000153	4.0
413411050	1441066771	31.124212204342832	122.54818826126032	7.9	2.160000000000153	4.0
413411050	1441066772	31.124250944560835	122.54819016122644	7.9	2.180000000000153	4.0
413411050	1441066773	31.124287999999993	122.54819200000001	7.9	2.200000000000153	4.0
413411050	1441066774	31.124323141414386	122.54819378614084	7.9	1.9555555555557087	4.0
413411050	1441066775	31.124356601555778	122.54819553382809	7.9	1.711111111111264	4.0
413411050	1441066776	31.12438872867536	122.54819725864574	7.9	1.4666666666668196	4.0
413411050	1441066777	31.124419871024312	122.54819897617784	7.9	1.222222222222375	4.0
413411050	1441066778	31.124450376853783	122.54820070200851	7.9	0.9777777777779305	4.0
413411050	1441066779	31.124480594414937	122.54820245172189	7.9	0.7333333333334859	4.0
413411050	1441066780	31.124510871958933	122.54820424090211	7.9	0.4888888888890415	4.0
413411050	1441066781	31.124541557736904	122.54820608513339	7.9	0.24444444444459698	4.0
413411050	1441066782	31.124573	122.548208	7.9	1.5226905537506586e-13	4.0
413411050	1441066783	31.124605482091216	122.54820999719247	7.909090909090909	0.2818181818183345	3.909090909090909
413411050	1441066784	31.124639027720953	122.54821207282642	7.918181818181819	0.5636363636365164	3.8181818181818183
413411050	1441066785	31.124673595691515	122.54821421912371	7.927272727272728	0.8454545454546981	3.7272727272727275
413411050	1441066786	31.12470914480517	122.54821642830615	7.9363636363636365	1.12727272727288	3.6363636363636367
413411050	1441066787	31.124745633864237	122.54821869259557	7.945454545454545	1.409090909091062	3.5454545454545454
413411050	1441066788	31.124783021670993	122.54822100421383	7.954545454545455	1.6909090909092437	3.4545454545454546
413411050	1441066789	31.124821267027688	122.54822335538269	7.963636363636364	1.9727272727274254	3.3636363636363638
413411050	1441066790	31.124860328736652	122.54822573832398	7.972727272727273	2.254545454545607	3.272727272727273
413411050	1441066791	31.124900165600174	122.54822814525944	7.9818181818181815	2.5363636363637894	3.181818181818182
413411050	1441066792	31.124940736420513	122.54823056841089	7.990909090909091	2.818181818181971	3.0909090909090913
413411050	1441066793	31.124982000000003	122.548233	8.0	3.100000000000153	3.0000000000000004
413411050	1441066794	31.125023893466853	122.54823543317983	8.0	3.1300000000001527	3.0000000000000004
413411050	1441066795	31.125066267253107	122.54823786482835	8.0	3.1600000000001525	3.0000000000000004
413411050	1441066796	31.125108950116744	122.5482402927549	8.0	3.1900000000001527	3.0000000000000004
413411050	1441066797	31.125151770815737	122.5482427147687	8.0	3.220000000000153	3.0000000000000004
413411050	1441066798	31.12519455810808	122.54824512867897	8.0	3.2500000000001523	3.0000000000000004
413411050	1441066799	31.12523714075177	122.54824753229498	8.0	3.2800000000001526	3.0000000000000004
413411050	1441066800	31.125279347504808	122.54824992342591	8.0	3.310000000000153	3.0000000000000004
413411050	1441066801	31.125321007125187	122.54825229988096	8.0	3.3400000000001526	3.0000000000000004
413411050	1441066802	31.125361948370927	122.54825465946926	8.0	3.3700000000001524	3.0000000000000004
413411050	1441066803	31.125401999999998	122.54825700000002	8.0	3.4000000000001527	3.0000000000000004
413411050	1441066804	31.125441035457918	122.54825931810302	8.0	3.1700000000001562	3.0500000000000003
413411050	1441066805	31.125479106939896	122.54826160569081	8.0	2.9400000000001603	3.1000000000000005
413411050	1441066806	31.12551631132865	122.54826385349662	8.0	2.710000000000164	3.15
413411050	1441066807	31.12555274550687	122.54826605225361	8.0	2.480000000000168	3.2
413411050	1441066808	31.125588506357264	122.548268192695	8.0	2.2500000000001714	3.25
413411050	1441066809	31.125623690762517	122.548270265554	8.0	2.020000000000175	3.3000000000000003
413411050	1441066810	31.12565839560531	122.54827226156375	8.0	1.7900000000001788	3.3500000000000005
413411050	1441066811	31.125692717768363	122.54827417145749	8.0	1.5600000000001824	3.4
413411050	1441066812	31.125726754134334	122.54827598596837	8.0	1.330000000000186	3.45
413411050	1441066813	31.125760601585906	122.54827769582955	8.0	1.10000000000019	3.5
413411050	1441066814	31.1257943570058	122.54827929177421	8.0	0.8700000000001936	3.5500000000000003
413411050	1441066815	31.125828117276665	122.5482807645355	8.0	0.6400000000001972	3.6
413411050	1441066816	31.12586197928117	122.54828210484659	8.0	0.4100000000002011	3.6500000000000004
413411050	1441066817	31.125896039902035	122.54828330344058	8.0	0.1800000000002047	3.7000000000000006
413411050	1441066818	31.125930396021925	122.54828435105064	8.0	359.9500000000002	3.7500000000000004
413411050	1441066819	31.12596514452349	122.54828523840985	8.0	359.7200000000002	3.8
413411050	1441066820	31.126000382289405	122.54828595625132	8.0	359.49000000000024	3.8499999999999996
413411050	1441066821	31.12603620620236	122.54828649530813	8.0	359.2600000000002	3.9
413411050	1441066822	31.126072713145	122.54828684631335	8.0	359.0300000000002	3.95
413411050	1441066823	31.126109999999997	122.548287	8.0	358.80000000000024	4.0
413411050	1441066824	31.126148128572094	122.54828695345549	8.0	359.04000000000025	4.0
413411050	1441066825	31.126187020354383	122.54828672918472	8.0	359.2800000000002	4.0
413411050	1441066826	31.126226561762003	122.54828635604697	8.0	359.5200000000002	4.0
413411050	1441066827	31.126266639210144	122.54828586290164	8.0	359.7600000000002	4.0
413411050	1441066828	31.126307139113983	122.54828527860806	8.0	2.1548257966915327e-13	4.0
413411050	1441066829	31.1263479478887	122.54828463202577	8.0	0.24000000000021326	4.0
413411050	1441066830	31.126388951949465	122.54828395201423	8.0	0.48000000000021087	4.0
413411050	1441066831	31.12643003771148	122.54828326743299	8.0	0.7200000000002085	4.0
413411050	1441066832	31.126471091589924	122.54828260714169	8.0	0.9600000000002062	4.0
413411050	1441066833	31.126511999999998	122.54828200000001	8.0	1.2000000000002036	4.0
413411050	1441066834	31.126552668570636	122.54828146991785	8.0	1.2500000000002036	4.0
413411050	1441066835	31.12659307978576	122.54828102100599	8.0	1.3000000000002034	4.0
413411050	1441066836	31.126633235343057	122.54828065242538	8.0	1.3500000000002035	4.0
413411050	1441066837	31.12667313694016	122.54828036333693	8.0	1.4000000000002035	4.0
413411050	1441066838	31.126712786274776	122.54828015290164	8.0	1.4500000000002036	4.0
413411050	1441066839	31.126752185044555	122.54828002028039	8.0	1.5000000000002034	4.0
413411050	1441066840	31.126791334947153	122.54827996463418	8.0	1.5500000000002037	4.0
413411050	1441066841	31.126830237680256	122.54827998512391	8.0	1.6000000000002035	4.0
413411050	1441066842	31.12686889494153	122.54828008091052	8.0	1.6500000000002035	4.0
413411050	1441066843	31.126907308428628	122.54828025115498	8.0	1.7000000000002036	4.0
413411050	1441066844	31.126945479839225	122.54828049501815	8.0	1.7500000000002036	4.0
413411050	1441066845	31.126983410870984	122.54828081166102	8.0	1.8000000000002037	4.0
413411050	1441066846	31.12702110322158	122.54828120024447	8.0	1.8500000000002037	4.0
413411050	1441066847	31.12705855858867	122.54828165992946	8.0	1.9000000000002035	4.0
413411050	1441066848	31.12709577866991	122.54828218987689	8.0	1.9500000000002036	4.0
413411050	1441066849	31.12713276516298	122.54828278924768	8.0	2.0000000000002034	4.0
413411050	1441066850	31.127169519765552	122.54828345720274	8.0	2.0500000000002037	4.0
413411050	1441066851	31.12720604417527	122.548284192903	8.0	2.1000000000002035	4.0
413411050	1441066852	31.12724234008981	122.54828499550936	8.0	2.1500000000002033	4.0
413411050	1441066853	31.12727840920685	122.5482858641827	8.0	2.2000000000002036	4.0
413411050	1441066854	31.127314253224014	122.54828679808399	8.0	2.2500000000002034	4.0
413411050	1441066855	31.12734987383902	122.54828779637408	8.0	2.3000000000002037	4.0
413411050	1441066856	31.127385272749486	122.5482888582139	8.0	2.3500000000002035	4.0
413411050	1441066857	31.1274204516531	122.54828998276432	8.0	2.4000000000002037	4.0
413411050	1441066858	31.127455412247542	122.54829116918624	8.0	2.450000000000204	4.0
413411050	1441066859	31.127490156230433	122.5482924166406	8.0	2.500000000000204	4.0
413411050	1441066860	31.127524685299466	122.54829372428829	8.0	2.550000000000204	4.0
413411050	1441066861	31.127559001152292	122.54829509129013	8.0	2.6000000000002035	4.0
413411050	1441066862	31.12759310548658	122.54829651680707	8.0	2.6500000000002037	4.0
413411050	1441066863	31.127627000000004	122.548298	8.0	2.7000000000002036	4.0
413411050	1441066864	31.127660694084916	122.54829953859435	8.0	2.640000000000204	4.0
413411050	1441066865	31.127694227912578	122.54830112457378	8.0	2.580000000000204	4.0
413411050	1441066866	31.127727649348923	122.54830274848662	8.0	2.520000000000204	4.0
413411050	1441066867	31.12776100625991	122.54830440088101	8.0	2.460000000000204	4.0
413411050	1441066868	31.1277943465115	122.54830607230521	8.0	2.4000000000002037	4.0
413411050	1441066869	31.127827717969623	122.54830775330741	8.0	2.3400000000002037	4.0
413411050	1441066870	31.127861168500235	122.54830943443585	8.0	2.2800000000002036	4.0
413411050	1441066871	31.127894745969275	122.54831110623867	8.0	2.220000000000204	4.0
413411050	1441066872	31.12792849824271	122.54831275926408	8.0	2.1600000000002035	4.0
413411050	1441066873	31.127962473186468	122.5483143840602	8.0	2.100000000000204	4.0
413411050	1441066874	31.12799671866652	122.54831597117526	8.0	2.040000000000204	4.0
413411050	1441066875	31.128031282548772	122.54831751115735	8.0	1.9800000000002036	4.0
413411050	1441066876	31.128066212699196	122.54831899455459	8.0	1.9200000000002038	4.0
413411050	1441066877	31.12810155698373	122.54832041191513	8.0	1.8600000000002035	4.0
413411050	1441066878	31.128137363268323	122.54832175378705	8.0	1.8000000000002037	4.0
413411050	1441066879	31.128173679418914	122.54832301071843	8.0	1.7400000000002036	4.0
413411050	1441066880	31.128210553301436	122.54832417325741	8.0	1.6800000000002036	4.0
413411050	1441066881	31.12824803278184	122.54832523195195	8.0	1.6200000000002035	4.0
413411050	1441066882	31.128286165726045	122.54832617735015	8.0	1.5600000000002037	4.0
413411050	1441066883	31.128325000000004	122.54832700000001	8.0	1.5000000000002036	4.0
413411050	1441066884	31.128364553023264	122.54832769905362	8.0	1.7000000000002038	4.1000000000000005
413411050	1441066885	31.12840472042985	122.54832830807935	8.0	1.9000000000002037	4.2
413411050	1441066886	31.128445367407405	122.54832886924973	8.0	2.100000000000204	4.3
413411050	1441066887	31.128486359143583	122.5483294247374	8.0	2.3000000000002037	4.3999999999999995
413411050	1441066888	31.128527560825997	122.54833001671496	8.0	2.500000000000204	4.5
413411050	1441066889	31.128568837642348	122.54833068735519	8.0	2.7000000000002036	4.6000000000000005
413411050	1441066890	31.12861005478025	122.54833147883087	8.0	2.9000000000002037	4.7
413411050	1441066891	31.128651077427392	122.54833243331494	8.0	3.100000000000204	4.8
413411050	1441066892	31.12869177077142	122.54833359298031	8.0	3.3000000000002037	4.8999999999999995
413411050	1441066893	31.128732000000003	122.548335	8.0	3.500000000000204	5.0
413411050	1441066894	31.128771659186476	122.54833668520132	7.994736842105263	3.4947368421054668	5.0
413411050	1441066895	31.128810757947043	122.54833863402844	7.989473684210527	3.48947368421073	5.0
413411050	1441066896	31.1288493347835	122.54834082057978	7.984210526315789	3.484210526315993	5.0
413411050	1441066897	31.12888742819774	122.54834321895363	7.978947368421053	3.4789473684212564	5.0
413411050	1441066898	31.12892507669156	122.54834580324828	7.973684210526316	3.4736842105265193	5.0
413411050	1441066899	31.12896231876684	122.54834854756197	7.968421052631579	3.4684210526317827	5.0
413411050	1441066900	31.128999192925434	122.54835142599286	7.963157894736843	3.463157894737046	5.0
413411050	1441066901	31.129035737669188	122.54835441263917	7.957894736842105	3.457894736842309	5.0
413411050	1441066902	31.129071991499934	122.54835748159898	7.9526315789473685	3.452631578947572	5.0
413411050	1441066903	31.129107992919533	122.54836060697035	7.947368421052632	3.4473684210528353	5.0
413411050	1441066904	31.129143780429825	122.54836376285138	7.942105263157895	3.4421052631580986	5.0
413411050	1441066905	31.129179392532674	122.54836692334003	7.936842105263158	3.4368421052633615	5.0
413411050	1441066906	31.129214867729928	122.54837006253429	7.931578947368421	3.4315789473686245	5.0
413411050	1441066907	31.12925024452345	122.54837315453213	7.926315789473684	3.426315789473888	5.0
413411050	1441066908	31.129285561415088	122.5483761734314	7.921052631578948	3.421052631579151	5.0
413411050	1441066909	31.12932085690671	122.54837909333001	7.915789473684211	3.415789473684414	5.0
413411050	1441066910	31.129356169500152	122.54838188832579	7.910526315789474	3.410526315789677	5.0
413411050	1441066911	31.1293915376973	122.54838453251654	7.905263157894737	3.4052631578949404	5.0
413411050	1441066912	31.129426999999996	122.54838700000002	7.9	3.4000000000002037	5.0
413411050	1441066913	31.129462586414377	122.54838927383597	7.9	3.3090909090911125	4.909090909090909
413411050	1441066914	31.129498292963586	122.54839137293197	7.9	3.2181818181820216	4.818181818181818
413411050	1441066915	31.12953410717508	122.54839332515766	7.9	3.127272727272931	4.7272727272727275
413411050	1441066916	31.129570016576285	122.54839515838272	7.9	3.03636363636384	4.636363636363637
413411050	1441066917	31.129606008694598	122.54839690047679	7.9	2.945454545454749	4.545454545454546
413411050	1441066918	31.12964207105748	122.54839857930968	7.9	2.8545454545456583	4.454545454545454
413411050	1441066919	31.129678191192337	122.54840022275116	7.9	2.763636363636567	4.363636363636363
413411050	1441066920	31.129714356626582	122.54840185867104	7.9	2.6727272727274762	4.2727272727272725
413411050	1441066921	31.129750554887668	122.54840351493918	7.9	2.581818181818385	4.181818181818182
413411050	1441066922	31.129786773503003	122.54840521942552	7.9	2.490909090909294	4.090909090909091
413411050	1441066923	31.129823	122.548407	7.9	2.4000000000002033	4.0
413411050	1441066924	31.12985922590892	122.54840887834389	7.9	2.345000000000203	4.0
413411050	1441066925	31.129895458771344	122.54841085138361	7.9	2.2900000000002034	4.0
413411050	1441066926	31.129931710131743	122.54841290985686	7.9	2.2350000000002033	4.0
413411050	1441066927	31.12996799153452	122.54841504450135	7.9	2.1800000000002036	4.0
413411050	1441066928	31.13000431452411	122.54841724605474	7.9	2.1250000000002034	4.0
413411050	1441066929	31.130040690644954	122.54841950525467	7.9	2.0700000000002037	4.0
413411050	1441066930	31.130077131441464	122.54842181283881	7.9	2.0150000000002035	4.0
413411050	1441066931	31.13011364845809	122.54842415954478	7.9	1.9600000000002034	4.0
413411050	1441066932	31.130150253239268	122.54842653611023	7.9	1.9050000000002036	4.0
413411050	1441066933	31.13018695732941	122.5484289332727	7.9	1.8500000000002035	4.0
413411050	1441066934	31.13022377227297	122.54843134176986	7.9	1.7950000000002035	4.0
413411050	1441066935	31.13026070961437	122.54843375233924	7.9	1.7400000000002034	4.0
413411050	1441066936	31.130297780898044	122.54843615571842	7.9	1.6850000000002034	4.0
413411050	1441066937	31.13033499766843	122.54843854264496	7.9	1.6300000000002035	4.0
413411050	1441066938	31.13037237146997	122.54844090385642	7.9	1.5750000000002033	4.0
413411050	1441066939	31.13040991384708	122.54844323009027	7.9	1.5200000000002036	4.0
413411050	1441066940	31.130447636344194	122.54844551208409	7.9	1.4650000000002035	4.0
413411050	1441066941	31.130485550505774	122.54844774057531	7.9	1.4100000000002035	4.0
413411050	1441066942	31.130523667876222	122.54844990630146	7.9	1.3550000000002036	4.0
413411050	1441066943	31.130561999999994	122.548452	7.9	1.3000000000002037	4.0
413411050	1441066944	31.130600531749078	122.54845401547065	7.9	1.2200000000002036	4.0
413411050	1441066945	31.130639141305668	122.54845595876236	7.9	1.1400000000002035	4.0
413411050	1441066946	31.130677680179517	122.54845783898632	7.9	1.0600000000002037	4.0
413411050	1441066947	31.130715999880398	122.54845966525374	7.9	0.9800000000002036	4.0
413411050	1441066948	31.13075395191805	122.54846144667586	7.9	0.9000000000002036	4.0
413411050	1441066949	31.130791387802248	122.54846319236391	7.9	0.8200000000002036	4.0
413411050	1441066950	31.130828159042785	122.54846491142908	7.9	0.7400000000002035	4.0
413411050	1441066951	31.130864117149407	122.54846661298265	7.9	0.6600000000002035	4.0
413411050	1441066952	31.130899113631877	122.54846830613587	7.9	0.5800000000002036	4.0
413411050	1441066953	31.130932999999995	122.54847	7.9	0.5000000000002036	4.0
413411050	1441066954	31.130965712096476	122.54847170398789	7.9	0.6333333333335369	4.0
413411050	1441066955	31.130997523095868	122.5484734287188	7.9	0.7666666666668702	4.0
413411050	1441066956	31.131028790505635	122.54847518511363	7.9	0.9000000000002036	4.0
413411050	1441066957	31.13105987183324	122.54847698409336	7.9	1.0333333333335368	4.0
413411050	1441066958	31.131091124586174	122.54847883657891	7.9	1.1666666666668704	4.0
413411050	1441066959	31.13112290627185	122.54848075349128	7.9	1.3000000000002039	4.0
413411050	1441066960	31.131155574397777	122.54848274575151	7.9	1.433333333333537	4.0
413411050	1441066961	31.13118948647134	122.54848482428072	7.9	1.5666666666668703	4.0
413411050	1441066962	31.131224999999993	122.54848700000001	7.9	1.7000000000002036	4.0
413411050	1441066963	31.131262350624215	122.5484892753253	7.890000000000001	1.7900000000002034	4.0
413411050	1441066964	31.131301286516656	122.54849161865131	7.88	1.8800000000002035	4.0
413411050	1441066965	31.131341433983017	122.54849398986761	7.87	1.9700000000002034	4.0
413411050	1441066966	31.13138241932906	122.54849634886341	7.86	2.0600000000002034	4.0
413411050	1441066967	31.131423868860473	122.54849865552802	7.85	2.1500000000002033	4.0
413411050	1441066968	31.131465408883034	122.5485008697506	7.84	2.240000000000203	4.0
413411050	1441066969	31.131506665702496	122.54850295142015	7.83	2.330000000000204	4.0
413411050	1441066970	31.131547265624622	122.54850486042568	7.82	2.4200000000002038	4.0
413411050	1441066971	31.131586834955197	122.54850655665604	7.81	2.5100000000002036	4.0
413411050	1441066972	31.131625	122.54850799999998	7.8	2.6000000000002035	4.0
413411050	1441066973	31.131661488672723	122.54850916250227	7.8	2.5000000000002034	4.0
413411050	1441066974	31.13169643531867	122.54851006483128	7.8	2.4000000000002037	4.0
413411050	1441066975	31.131730075891	122.54851073981149	7.8	2.3000000000002037	4.0
413411050	1441066976	31.131762646342874	122.54851122026743	7.8	2.2000000000002036	4.0
413411050	1441066977	31.131794382627458	122.54851153902366	7.8	2.100000000000204	4.0
413411050	1441066978	31.13182552069792	122.54851172890481	7.8	2.0000000000002034	4.0
413411050	1441066979	31.131856296507376	122.54851182273558	7.8	1.9000000000002037	4.0
413411050	1441066980	31.13188694600904	122.54851185334066	7.8	1.8000000000002037	4.0
413411050	1441066981	31.13191770515597	122.54851185354482	7.8	1.7000000000002036	4.0
413411050	1441066982	31.131948809901356	122.54851185617288	7.8	1.6000000000002037	4.0
413411050	1441066983	31.13198049619833	122.54851189404965	7.8	1.5000000000002036	4.0
413411050	1441066984	31.132013	122.548512	7.8	1.4000000000002035	4.0
413411050	1441066985	31.132046505544118	122.54851220020007	7.8	1.415789473684414	4.0
413411050	1441066986	31.132080990206912	122.54851249423078	7.8	1.4315789473686247	4.0
413411050	1441066987	31.13211637964925	122.54851287502416	7.8	1.447368421052835	4.0
413411050	1441066988	31.132152599531945	122.54851333551233	7.8	1.4631578947370456	4.0
413411050	1441066989	31.13218957551587	122.54851386862735	7.8	1.4789473684212562	4.0
413411050	1441066990	31.132227233261887	122.54851446730133	7.8	1.4947368421054668	4.0
413411050	1441066991	31.132265498430833	122.54851512446632	7.8	1.510526315789677	4.0
413411050	1441066992	31.132304296683564	122.54851583305434	7.8	1.5263157894738877	4.0
413411050	1441066993	31.132343553680947	122.54851658599748	7.8	1.5421052631580983	4.0
413411050	1441066994	31.132383195083825	122.54851737622771	7.8	1.5578947368423088	4.0
413411050	1441066995	31.13242314655307	122.54851819667714	7.8	1.5736842105265194	4.0
413411050	1441066996	31.132463333749538	122.54851904027768	7.8	1.58947368421073	4.0
413411050	1441066997	31.1325036823341	122.54851989996139	7.8	1.6052631578949403	4.0
413411050	1441066998	31.132544117967626	122.54852076866025	7.8	1.621052631579151	4.0
413411050	1441066999	31.13258456631096	122.54852163930622	7.8	1.6368421052633615	4.0
413411050	1441067000	31.132624953025005	122.54852250483123	7.8	1.652631578947572	4.0
413411050	1441067001	31.1326652037706	122.54852335816724	7.8	1.6684210526317824	4.0
413411050	1441067002	31.132705244208637	122.54852419224619	7.8	1.684210526315993	4.0
413411050	1441067003	31.132744999999993	122.54852500000001	7.8	1.7000000000002036	4.0
413411050	1441067004	31.132784398257805	122.54852577728589	7.8	1.7000000000002036	4.0
413411050	1441067005	31.132823371904234	122.54852653166238	7.8	1.7000000000002036	4.0
413411050	1441067006	31.13286185531376	122.54852727361329	7.8	1.7000000000002036	4.0
413411050	1441067007	31.132899782860793	122.54852801362252	7.8	1.7000000000002036	4.0
413411050	1441067008	31.132937088919793	122.54852876217387	7.8	1.7000000000002036	4.0
413411050	1441067009	31.132973707865208	122.54852952975132	7.8	1.7000000000002036	4.0
413411050	1441067010	31.1330095740715	122.54853032683872	7.8	1.7000000000002036	4.0
413411050	1441067011	31.133044621913097	122.54853116392002	7.8	1.7000000000002036	4.0
413411050	1441067012	31.133078785764436	122.54853205147914	7.8	1.7000000000002036	4.0
413411050	1441067013	31.133112	122.548533	7.8	1.7000000000002036	4.0
413411050	1441067014	31.133144264334174	122.5485340158379	7.811111111111111	1.6777777777779814	4.0
413411050	1441067015	31.133175839841012	122.54853508883332	7.822222222222222	1.655555555555759	4.0
413411050	1441067016	31.13320705293455	122.54853620469802	7.833333333333333	1.633333333333537	4.0
413411050	1441067017	31.133238230028777	122.54853734914379	7.844444444444444	1.6111111111113148	4.0
413411050	1441067018	31.133269697537692	122.5485385078824	7.855555555555556	1.5888888888890924	4.0
413411050	1441067019	31.133301781875282	122.54853966662557	7.866666666666667	1.5666666666668703	4.0
413411050	1441067020	31.13333480945556	122.54854081108508	7.877777777777778	1.5444444444446481	4.0
413411050	1441067021	31.133369106692463	122.54854192697266	7.888888888888889	1.522222222222426	4.0
413411050	1441067022	31.133404999999993	122.548543	7.9	1.5000000000002036	4.0
413411050	1441067023	31.133442700264066	122.54854401964931	7.9	1.5800000000002037	4.0
413411050	1441067024	31.13348195625848	122.54854499048457	7.9	1.6600000000002038	4.0
413411050	1441067025	31.13352240122901	122.54854592084028	7.9	1.7400000000002036	4.0
413411050	1441067026	31.133563668421417	122.54854681905093	7.9	1.8200000000002037	4.0
413411050	1441067027	31.133605391081502	122.54854769345098	7.9	1.9000000000002037	4.0
413411050	1441067028	31.133647202455037	122.54854855237491	7.9	1.9800000000002036	4.0
413411050	1441067029	31.133688735787842	122.54854940415728	7.9	2.0600000000002034	4.0
413411050	1441067030	31.133729624325724	122.54855025713256	7.9	2.1400000000002035	4.0
413411050	1441067031	31.133769501314497	122.54855111963529	7.9	2.220000000000204	4.0
413411050	1441067032	31.13380799999999	122.54855200000002	7.9	2.3000000000002037	4.0
413411050	1441067033	31.133844855492615	122.54855290714491	7.9	2.2750000000002037	4.0
413411050	1441067034	31.133880210360946	122.54855385232297	7.9	2.2500000000002034	4.0
413411050	1441067035	31.133914309038154	122.54855484737085	7.9	2.2250000000002035	4.0
413411050	1441067036	31.133947395957385	122.54855590412518	7.9	2.2000000000002036	4.0
413411050	1441067037	31.133979715551796	122.54855703442269	7.9	2.1750000000002037	4.0
413411050	1441067038	31.134011512254492	122.54855825010004	7.9	2.1500000000002033	4.0
413411050	1441067039	31.134043030498635	122.54855956299401	7.9	2.125000000000204	4.0
413411050	1441067040	31.134074514717327	122.54856098494132	7.9	2.100000000000204	4.0
413411050	1441067041	31.134106209343688	122.54856252777874	7.9	2.0750000000002036	4.0
413411050	1441067042	31.13413835881085	122.54856420334312	7.9	2.0500000000002037	4.0
413411050	1441067043	31.134171207551926	122.54856602347124	7.9	2.0250000000002037	4.0
413411050	1441067044	31.13420500000001	122.548568	7.9	2.0000000000002034	4.0
413411050	1441067045	31.134239918781528	122.54857013722125	7.9	2.2375000000002037	22.374999999999996
413411050	1441067046	31.13427589929632	122.54857240924652	7.9	2.4750000000002035	40.74999999999999
413411050	1441067047	31.134312815137488	122.54857478264229	7.9	2.7125000000002033	59.124999999999986
413411050	1441067048	31.134350539898232	122.54857722397492	7.9	2.9500000000002036	77.49999999999999
413411050	1441067049	31.134388947171686	122.5485796998108	7.9	3.1875000000002034	95.87499999999999
413411050	1441067050	31.13442791055102	122.54858217671612	7.9	3.4250000000002037	114.24999999999999
413411050	1441067051	31.134467303629396	122.54858462125715	7.9	3.662500000000203	132.62499999999997
413411050	1441067052	31.134507	122.548587	7.9	3.9000000000002033	150.99999999999997
413411050	1441067053	31.134546884131268	122.5485892853249	7.9	3.763636363636567	150.99999999999997
413411050	1441067054	31.13458688399274	122.54859147286855	7.9	3.627272727272931	150.99999999999997
413411050	1441067055	31.134626938429236	122.54859356408187	7.9	3.4909090909092946	150.99999999999997
413411050	1441067056	31.134666986285573	122.54859556041569	7.9	3.3545454545456583	150.99999999999997
413411050	1441067057	31.134706966406572	122.54859746332093	7.9	3.2181818181820216	150.99999999999997
413411050	1441067058	31.134746817637016	122.5485992742484	7.9	3.0818181818183854	150.99999999999997
413411050	1441067059	31.134786478821756	122.54860099464901	7.9	2.945454545454749	150.99999999999997
413411050	1441067060	31.13482588880561	122.5486026259736	7.9	2.809090909091113	150.99999999999997
413411050	1441067061	31.13486498643338	122.54860416967304	7.9	2.6727272727274762	150.99999999999997
413411050	1441067062	31.1349037105499	122.54860562719823	7.9	2.53636363636384	150.99999999999997
413411050	1441067063	31.134941999999985	122.548607	7.9	2.4000000000002037	150.99999999999997
413411050	1441067064	31.13497980909477	122.54860829114182	7.9	2.3300000000002035	136.29999999999998
413411050	1441067065	31.135017154010512	122.54860951013741	7.9	2.260000000000203	121.59999999999997
413411050	1441067066	31.1350540663898	122.54861066811307	7.9	2.1900000000002033	106.89999999999999
413411050	1441067067	31.135090577875207	122.5486117761952	7.9	2.1200000000002035	92.19999999999999
413411050	1441067068	31.135126720109294	122.54861284551008	7.9	2.050000000000203	77.49999999999999
413411050	1441067069	31.135162524734643	122.54861388718412	7.9	1.9800000000002036	62.8
413411050	1441067070	31.135198023393812	122.54861491234371	7.9	1.9100000000002035	48.10000000000001
413411050	1441067071	31.13523324772938	122.5486159321153	7.9	1.8400000000002037	33.400000000000006
413411050	1441067072	31.13526822938392	122.54861695762523	7.9	1.7700000000002036	18.700000000000006
413411050	1441067073	31.135303	122.54861800000002	7.9	1.7000000000002036	4.000000000000005
413411050	1441067074	31.13533758883047	122.54861906820126	7.9	1.6358974358976408	4.0
413411050	1441067075	31.135372015569487	122.54862016253135	7.9	1.571794871795078	4.0
413411050	1441067076	31.13540629752152	122.54862128112781	7.9	1.5076923076925153	4.0
413411050	1441067077	31.135440451991013	122.54862242212813	7.9	1.4435897435899523	4.0
413411050	1441067078	31.135474496282413	122.54862358366987	7.9	1.3794871794873895	4.0
413411050	1441067079	31.135508447700172	122.54862476389053	7.9	1.3153846153848265	4.0
413411050	1441067080	31.135542323548755	122.54862596092762	7.9	1.2512820512822638	4.0
413411050	1441067081	31.135576141132603	122.54862717291867	7.9	1.187179487179701	4.0
413411050	1441067082	31.135609917756167	122.54862839800121	7.9	1.1230769230771382	4.0
413411050	1441067083	31.1356436707239	122.54862963431276	7.9	1.0589743589745755	4.0
413411050	1441067084	31.135677417340258	122.5486308799908	7.9	0.9948717948720124	4.0
413411050	1441067085	31.13571117490969	122.54863213317282	7.9	0.9307692307694496	4.0
413411050	1441067086	31.13574496073664	122.54863339199639	7.9	0.866666666666887	4.0
413411050	1441067087	31.13577879212556	122.54863465459894	7.9	0.802564102564324	4.0
413411050	1441067088	31.135812686380916	122.54863591911804	7.9	0.7384615384617612	4.0
413411050	1441067089	31.13584666080714	122.54863718369117	7.9	0.6743589743591984	4.0
413411050	1441067090	31.135880732708685	122.5486384464558	7.9	0.6102564102566357	4.0
413411050	1441067091	31.13591491938999	122.54863970554946	7.9	0.5461538461540728	4.0
413411050	1441067092	31.13594923815553	122.54864095910965	7.9	0.48205128205151004	4.0
413411050	1441067093	31.13598370630973	122.54864220527382	7.9	0.4179487179489472	4.0
413411050	1441067094	31.136018341157047	122.54864344217948	7.9	0.35384615384638424	4.0
413411050	1441067095	31.136053160001925	122.54864466796411	7.9	0.2897435897438215	4.0
413411050	1441067096	31.136088180148818	122.54864588076524	7.9	0.22564102564125865	4.0
413411050	1441067097	31.136123418902166	122.54864707872028	7.9	0.16153846153869586	4.0
413411050	1441067098	31.13615889356642	122.54864825996677	7.9	0.09743589743613307	4.0
413411050	1441067099	31.13619462144602	122.54864942264217	7.9	0.03333333333357027	4.0
413411050	1441067100	31.13623061984542	122.54865056488393	7.9	359.969230769231	4.0
413411050	1441067101	31.136266906069046	122.54865168482958	7.9	359.90512820512845	4.0
413411050	1441067102	31.136303497421384	122.54865278061651	7.9	359.8410256410259	4.0
413411050	1441067103	31.13634041120683	122.54865385038227	7.9	359.7769230769233	4.0
413411050	1441067104	31.136377664729864	122.54865489226424	7.9	359.71282051282077	4.0
413411050	1441067105	31.136415275294926	122.54865590439996	7.9	359.6487179487182	4.0
413411050	1441067106	31.136453260206437	122.54865688492686	7.9	359.58461538461563	4.0
413411050	1441067107	31.13649163676885	122.54865783198237	7.9	359.5205128205131	4.0
413411050	1441067108	31.136530422286633	122.54865874370395	7.9	359.4564102564105	4.0
413411050	1441067109	31.136569634064177	122.54865961822907	7.9	359.39230769230795	4.0
413411050	1441067110	31.136609289405964	122.54866045369516	7.9	359.32820512820535	4.0
413411050	1441067111	31.136649405616428	122.54866124823965	7.9	359.2641025641028	4.0
413411050	1441067112	31.13669	122.548662	7.9	359.2000000000003	4.0
413411050	1441067113	31.136731052260288	122.54866270793035	7.9	359.3363636363639	4.0
413411050	1441067114	31.13677239169753	122.54866337425184	7.9	359.4727272727275	4.0
413411050	1441067115	31.136813810011137	122.5486640020024	7.9	359.60909090909115	4.0
413411050	1441067116	31.136855098900522	122.54866459421987	7.9	359.7454545454548	4.0
413411050	1441067117	31.13689605006511	122.54866515394215	7.9	359.88181818181846	4.0
413411050	1441067118	31.136936455204317	122.54866568420718	7.9	0.018181818182072144	4.0
413411050	1441067119	31.1369761060176	122.54866618805282	7.9	0.15454545454570848	4.0
413411050	1441067120	31.137014794204354	122.548666668517	7.9	0.290909090909345	4.0
413411050	1441067121	31.13705231146405	122.54866712863765	7.9	0.42727272727298155	4.0
413411050	1441067122	31.137088449496115	122.54866757145268	7.9	0.563636363636618	4.0
413411050	1441067123	31.137123000000003	122.548668	7.9	0.7000000000002544	4.0
413411050	1441067124	31.13715585631029	122.54866842014849	7.9	0.9200000000002545	4.1000000000000005
413411050	1441067125	31.137187318302125	122.5486688490905	7.9	1.1400000000002544	4.2
413411050	1441067126	31.13721778748572	122.54866930684942	7.9	1.3600000000002543	4.3
413411050	1441067127	31.13724766537133	122.54866981344858	7.9	1.5800000000002543	4.3999999999999995
413411050	1441067128	31.13727735346921	122.54867038891135	7.9	1.8000000000002545	4.5
413411050	1441067129	31.13730725328955	122.54867105326116	7.9	2.0200000000002545	4.6000000000000005
413411050	1441067130	31.137337766342604	122.54867182652143	7.9	2.2400000000002542	4.7
413411050	1441067131	31.137369294138562	122.54867272871563	7.9	2.460000000000254	4.8
413411050	1441067132	31.137402238187622	122.5486737798673	7.9	2.6800000000002537	4.8999999999999995
413411050	1441067133	31.137436999999995	122.54867500000002	7.9	2.9000000000002544	5.0
413411050	1441067134	31.13747385615849	122.54867640323687	7.9	2.880000000000255	5.0
413411050	1441067135	31.13751258353656	122.54867798009919	7.9	2.860000000000255	5.0
413411050	1441067136	31.137552834080317	122.5486797152077	7.9	2.8400000000002548	5.0
413411050	1441067137	31.13759425973587	122.5486815931832	7.9	2.8200000000002547	5.0
413411050	1441067138	31.13763651244933	122.54868359864642	7.9	2.8000000000002543	5.0
413411050	1441067139	31.137679244166826	122.54868571621799	7.9	2.7800000000002543	5.0
413411050	1441067140	31.137722106834484	122.54868793051858	7.9	2.7600000000002547	5.0
413411050	1441067141	31.13776475239847	122.54869022616879	7.9	2.7400000000002547	5.0
413411050	1441067142	31.137806832804927	122.54869258778908	7.9	2.7200000000002547	5.0
413411050	1441067143	31.137848000000012	122.548695	7.9	2.7000000000002546	5.0
413411050	1441067144	31.1378879814013	122.5486974454345	7.9	2.5111111111113655	4.888888888888888
413411050	1441067145	31.13792680631184	122.54869989877582	7.9	2.322222222222477	4.777777777777778
413411050	1441067146	31.13796457950613	122.54870233271983	7.9	2.133333333333588	4.666666666666666
413411050	1441067147	31.1380014057586	122.54870471996225	7.9	1.944444444444699	4.555555555555555
413411050	1441067148	31.13803738984374	122.5487070331988	7.9	1.7555555555558102	4.444444444444445
413411050	1441067149	31.13807263653599	122.54870924512517	7.9	1.5666666666669211	4.333333333333334
413411050	1441067150	31.13810725060982	122.54871132843708	7.9	1.3777777777780325	4.222222222222222
413411050	1441067151	31.13814133683967	122.54871325583014	7.9	1.1888888888891433	4.111111111111111
413411050	1441067152	31.138175	122.54871499999999	7.9	1.0000000000002545	4.0
413411050	1441067153	31.138208338443736	122.54871654249645	7.891666666666667	0.9416666666669211	4.0
413411050	1441067154	31.1382414248377	122.5487179002864	7.883333333333334	0.8833333333335878	4.0
413411050	1441067155	31.13827432542715	122.548719099191	7.875	0.8250000000002544	4.0
413411050	1441067156	31.138307106457383	122.54872016503141	7.866666666666667	0.7666666666669211	4.0
413411050	1441067157	31.13833983417368	122.54872112362887	7.858333333333333	0.7083333333335877	4.0
413411050	1441067158	31.138372574821314	122.54872200080467	7.85	0.6500000000002545	4.0
413411050	1441067159	31.138405394645517	122.54872282238011	7.841666666666667	0.5916666666669211	4.0
413411050	1441067160	31.13843835989161	122.54872361417651	7.833333333333333	0.5333333333335878	4.0
413411050	1441067161	31.13847153680483	122.54872440201527	7.825	0.47500000000025444	4.0
413411050	1441067162	31.138504991630462	122.54872521171781	7.816666666666666	0.4166666666669211	4.0
413411050	1441067163	31.138538790613765	122.54872606910553	7.808333333333334	0.35833333333358774	4.0
413411050	1441067164	31.138572999999997	122.54872699999999	7.8	0.30000000000025445	4.0
413411050	1441067165	31.138607661817584	122.54872802398835	7.8	0.3750000000002544	4.0
413411050	1441067166	31.138642721227512	122.54872913572048	7.8	0.4500000000002545	4.0
413411050	1441067167	31.138678099173976	122.54873032361189	7.8	0.5250000000002544	4.0
413411050	1441067168	31.138713716601128	122.5487315760781	7.8	0.6000000000002544	4.0
413411050	1441067169	31.138749494453133	122.54873288153455	7.8	0.6750000000002544	4.0
413411050	1441067170	31.13878535367417	122.54873422839674	7.8	0.7500000000002545	4.0
413411050	1441067171	31.138821215208402	122.54873560508007	7.8	0.8250000000002544	4.0
413411050	1441067172	31.138857	122.548737	7.8	0.9000000000002545	4.0
413411050	1441067173	31.13889264705327	122.54873840319274	7.8	0.8523809523812097	4.0
413411050	1441067174	31.138928167612992	122.54873981117774	7.8	0.8047619047621647	4.0
413411050	1441067175	31.138963590984105	122.54874122209527	7.8	0.7571428571431198	4.0
413411050	1441067176	31.13899894647147	122.54874263408571	7.8	0.7095238095240749	4.0
413411050	1441067177	31.139034263380022	122.54874404528925	7.8	0.66190476190503	4.0
413411050	1441067178	31.139069571014662	122.54874545384624	7.8	0.6142857142859851	4.0
413411050	1441067179	31.13910489868029	122.5487468578969	7.8	0.5666666666669402	4.0
413411050	1441067180	31.13914027568184	122.54874825558156	7.8	0.5190476190478953	4.0
413411050	1441067181	31.13917573132418	122.54874964504052	7.8	0.4714285714288503	4.0
413411050	1441067182	31.139211294912233	122.54875102441397	7.8	0.42380952380980547	4.0
413411050	1441067183	31.13924699575091	122.54875239184229	7.8	0.3761904761907606	4.0
413411050	1441067184	31.1392828631451	122.54875374546567	7.8	0.32857142857171573	4.0
413411050	1441067185	31.13931892639972	122.54875508342445	7.8	0.2809523809526708	4.0
413411050	1441067186	31.13935521481966	122.54875640385885	7.8	0.2333333333336259	4.0
413411050	1441067187	31.139391757709827	122.54875770490916	7.8	0.18571428571458096	4.0
413411050	1441067188	31.139428584375118	122.54875898471566	7.8	0.1380952380955361	4.0
413411050	1441067189	31.139465724120434	122.54876024141862	7.8	0.09047619047649122	4.0
413411050	1441067190	31.139503206250694	122.54876147315827	7.8	0.04285714285744625	4.0
413411050	1441067191	31.139541060070762	122.54876267807487	7.8	359.9952380952384	4.0
413411050	1441067192	31.139579314885566	122.5487638543087	7.8	359.94761904761936	4.0
413411050	1441067193	31.139618	122.54876500000002	7.8	359.9000000000003	4.0
413411050	1441067194	31.139657122754254	122.54876611392112	7.8	359.95000000000033	4.0
413411050	1441067195	31.139696602629698	122.54876719737263	7.8	3.1030286611028435e-13	4.0
413411050	1441067196	31.139736337143056	122.54876825228719	7.8	0.05000000000030968	4.0
413411050	1441067197	31.139776223810973	122.54876928059753	7.8	0.10000000000030905	4.0
413411050	1441067198	31.139816160150204	122.54877028423628	7.8	0.15000000000030841	4.0
413411050	1441067199	31.139856043677412	122.54877126513611	7.8	0.2000000000003078	4.0
413411050	1441067200	31.139895771909288	122.54877222522973	7.8	0.2500000000003072	4.0
413411050	1441067201	31.139935242362522	122.54877316644979	7.8	0.3000000000003066	4.0
413411050	1441067202	31.139974352553864	122.54877409072898	7.8	0.3500000000003059	4.0
413411050	1441067203	31.140012999999993	122.548775	7.8	0.4000000000003053	4.0
413411050	1441067204	31.14005110266515	122.54877589506114	7.8	0.4555555555558609	4.0
413411050	1441067205	31.140088660303814	122.54877677217316	7.8	0.5111111111114165	4.0
413411050	1441067206	31.140125693117966	122.54877762646251	7.8	0.5666666666669721	4.0
413411050	1441067207	31.140162221309613	122.54877845305558	7.8	0.6222222222225275	4.0
413411050	1441067208	31.140198265080738	122.54877924707874	7.8	0.6777777777780831	4.0
413411050	1441067209	31.14023384463334	122.54878000365836	7.8	0.7333333333336387	4.0
413411050	1441067210	31.14026898016943	122.54878071792088	7.8	0.7888888888891944	4.0
413411050	1441067211	31.14030369189099	122.54878138499264	7.8	0.8444444444447499	4.0
413411050	1441067212	31.140337999999996	122.548782	7.8	0.9000000000003054	4.0
413411050	1441067213	31.140371931884157	122.54878255896168	7.8	0.8550000000003054	4.0
413411050	1441067214	31.140405543673808	122.54878306146578	7.8	0.8100000000003055	4.0
413411050	1441067215	31.140438898684998	122.54878350799272	7.8	0.7650000000003054	4.0
413411050	1441067216	31.14047206023375	122.54878389902298	7.8	0.7200000000003054	4.0
413411050	1441067217	31.14050509163609	122.54878423503698	7.8	0.6750000000003054	4.0
413411050	1441067218	31.140538056208065	122.54878451651517	7.8	0.6300000000003054	4.0
413411050	1441067219	31.14057101726568	122.54878474393801	7.8	0.5850000000003053	4.0
413411050	1441067220	31.140604038124998	122.54878491778594	7.8	0.5400000000003053	4.0
413411050	1441067221	31.140637182102004	122.5487850385394	7.8	0.49500000000030536	4.0
413411050	1441067222	31.140670512512756	122.54878510667885	7.8	0.4500000000003054	4.0
413411050	1441067223	31.14070409267326	122.54878512268475	7.8	0.4050000000003054	4.0
413411050	1441067224	31.14073798589954	122.5487850870375	7.8	0.3600000000003054	4.0
413411050	1441067225	31.140772255507624	122.54878500021759	7.8	0.3150000000003054	4.0
413411050	1441067226	31.14080696481353	122.54878486270545	7.8	0.27000000000030533	4.0
413411050	1441067227	31.140842177133262	122.5487846749815	7.8	0.22500000000030534	4.0
413411050	1441067228	31.140877955782855	122.5487844375262	7.8	0.18000000000030536	4.0
413411050	1441067229	31.140914364078302	122.54878415081996	7.8	0.13500000000030538	4.0
413411050	1441067230	31.14095146533565	122.54878381534324	7.8	0.0900000000003054	4.0
413411050	1441067231	31.140989322870873	122.54878343157644	7.8	0.04500000000030532	4.0
413411050	1441067232	31.141027999999995	122.54878300000001	7.8	3.053332494204976e-13	4.0
413411050	1441067233	31.141067512969165	122.54878252317201	7.8	359.9818181818185	4.0
413411050	1441067234	31.141107689745017	122.54878201196112	7.8	359.9636363636367	4.0
413411050	1441067235	31.14114831122433	122.54878147931382	7.8	359.9454545454549	4.0
413411050	1441067236	31.141189158303906	122.54878093817644	7.8	359.927272727273	4.0
413411050	1441067237	31.141230011880555	122.54878040149548	7.8	359.9090909090912	4.0
413411050	1441067238	31.14127065285106	122.54877988221745	7.8	359.8909090909094	4.0
413411050	1441067239	31.14131086211224	122.54877939328881	7.8	359.87272727272756	4.0
413411050	1441067240	31.14135042056089	122.54877894765617	7.8	359.85454545454576	4.0
413411050	1441067241	31.14138910909385	122.54877855826608	7.8	359.83636363636396	4.0
413411050	1441067242	31.141426708607938	122.54877823806514	7.8	359.81818181818215	4.0
413411050	1441067243	31.141462999999998	122.54877800000001	7.8	359.8000000000003	4.0
413411050	1441067244	31.141497853402328	122.54877785403225	7.8	0.17000000000031654	4.1000000000000005
413411050	1441067245	31.141531495889225	122.54877779818311	7.8	0.5400000000003152	4.2
413411050	1441067246	31.141564243770482	122.54877782748882	7.8	0.9100000000003139	4.3
413411050	1441067247	31.14159641335583	122.54877793698549	7.8	1.2800000000003129	4.3999999999999995
413411050	1441067248	31.14162832095503	122.5487781217093	7.8	1.6500000000003117	4.5
413411050	1441067249	31.141660282877854	122.54877837669639	7.8	2.02000000000031	4.6000000000000005
413411050	1441067250	31.141692615434025	122.54877869698288	7.8	2.3900000000003088	4.7
413411050	1441067251	31.14172563493329	122.54877907760492	7.8	2.760000000000308	4.8
413411050	1441067252	31.141759657685377	122.54877951359859	7.8	3.1300000000003068	4.8999999999999995
413411050	1441067253	31.141794999999995	122.54878	7.8	3.5000000000003055	5.0
413411050	1441067254	31.14183186959967	122.54878053230091	7.8	3.280000000000306	5.0
413411050	1441067255	31.141870039857942	122.54878110781549	7.8	3.0600000000003056	5.0
413411050	1441067256	31.141909175561214	122.54878172431351	7.8	2.8400000000003054	5.0
413411050	1441067257	31.14194894149584	122.54878237956486	7.8	2.620000000000305	5.0
413411050	1441067258	31.1419890024482	122.54878307133926	7.8	2.4000000000003054	5.0
413411050	1441067259	31.14202902320469	122.54878379740657	7.8	2.1800000000003057	5.0
413411050	1441067260	31.142068668551715	122.54878455553649	7.8	1.960000000000306	5.0
413411050	1441067261	31.142107603275655	122.54878534349888	7.8	1.7400000000003057	5.0
413411050	1441067262	31.142145492162943	122.54878615906345	7.8	1.5200000000003058	5.0
413411050	1441067263	31.142182	122.548787	7.8	1.3000000000003056	5.0
413411050	1441067264	31.14221690919962	122.54878786776409	7.8	1.4600000000003053	5.0
413411050	1441067265	31.14225047268015	122.54878877855455	7.8	1.6200000000003054	5.0
413411050	1441067266	31.142283060986287	122.54878975225613	7.8	1.7800000000003056	5.0
413411050	1441067267	31.142315044662734	122.54879080875351	7.8	1.9400000000003055	5.0
413411050	1441067268	31.14234679425417	122.5487919679315	7.8	2.1000000000003056	5.0
413411050	1441067269	31.142378680305306	122.54879324967489	7.8	2.2600000000003053	5.0
413411050	1441067270	31.142411073360798	122.54879467386853	7.8	2.4200000000003055	5.0
413411050	1441067271	31.142444343965302	122.54879626039727	7.8	2.5800000000003056	5.0
413411050	1441067272	31.142478862663488	122.54879802914608	7.8	2.7400000000003053	5.0
413411050	1441067273	31.142515000000007	122.5488	7.8	2.9000000000003054	5.0
413411050	1441067274	31.142552986307365	122.5488021817145	7.8	2.911111111111417	5.0
413411050	1441067275	31.142592491069745	122.54880453852705	7.8	2.9222222222225276	5.0
413411050	1441067276	31.142633043559155	122.54880702354542	7.8	2.933333333333639	5.0
413411050	1441067277	31.142674173047688	122.54880958987731	7.8	2.9444444444447497	5.0
413411050	1441067278	31.142715408807387	122.54881219063026	7.8	2.9555555555558612	5.0
413411050	1441067279	31.142756280110365	122.54881477891172	7.8	2.966666666666972	5.0
413411050	1441067280	31.142796316228715	122.54881730782905	7.8	2.9777777777780834	5.0
413411050	1441067281	31.142835046434538	122.54881973048944	7.8	2.9888888888891945	5.0
413411050	1441067282	31.142871999999993	122.54882200000002	7.8	3.0000000000003055	5.0
413411050	1441067283	31.142906857936904	122.54882407851234	7.8	2.8100000000003056	5.0
413411050	1441067284	31.142939908215904	122.54882596435631	7.8	2.620000000000305	5.0
413411050	1441067285	31.142971590547322	122.54882766490648	7.8	2.4300000000003052	5.0
413411050	1441067286	31.143002344641474	122.54882918753742	7.8	2.2400000000003057	5.0
413411050	1441067287	31.143032610208664	122.54883053962376	7.8	2.0500000000003054	5.0
413411050	1441067288	31.14306282695916	122.54883172854014	7.8	1.8600000000003054	5.0
413411050	1441067289	31.143093434603283	122.54883276166125	7.8	1.6700000000003055	5.0
413411050	1441067290	31.143124872851285	122.54883364636179	7.8	1.4800000000003053	5.0
413411050	1441067291	31.143157581413437	122.54883439001647	7.8	1.2900000000003051	5.0
413411050	1441067292	31.143191999999985	122.54883500000001	7.8	1.1000000000003054	5.0
413411050	1441067293	31.14322843141423	122.54883548744617	7.8	1.1090909090912144	4.909090909090909
413411050	1441067294	31.143266630831455	122.54883587852488	7.8	1.1181818181821237	4.818181818181818
413411050	1441067295	31.143306216520003	122.54883620316514	7.8	1.1272727272730327	4.7272727272727275
413411050	1441067296	31.14334680674823	122.548836491296	7.8	1.1363636363639418	4.636363636363637
413411050	1441067297	31.143388019784503	122.54883677284656	7.8	1.1454545454548508	4.545454545454546
413411050	1441067298	31.143429473897175	122.54883707774599	7.8	1.15454545454576	4.454545454545454
413411050	1441067299	31.143470787354595	122.54883743592346	7.8	1.1636363636366691	4.363636363636363
413411050	1441067300	31.1435115784252	122.54883787730827	7.8	1.1727272727275782	4.2727272727272725
413411050	1441067301	31.143551465377374	122.54883843182971	7.8	1.1818181818184872	4.181818181818182
413411050	1441067302	31.143590066479497	122.54883912941715	7.8	1.1909090909093962	4.090909090909091
413411050	1441067303	31.143627000000006	122.54884	7.8	1.2000000000003053	4.0
413411050	1441067304	31.143662016570033	122.54884106370262	7.8	1.2800000000003053	4.1000000000000005
413411050	1441067305	31.143695396271678	122.54884230142927	7.8	1.3600000000003052	4.2
413411050	1441067306	31.143727551549773	122.54884368427905	7.8	1.4400000000003053	4.3
413411050	1441067307	31.143758894849107	122.54884518335116	7.8	1.5200000000003053	4.3999999999999995
413411050	1441067308	31.143789838614516	122.54884676974467	7.8	1.6000000000003052	4.5
413411050	1441067309	31.143820795290758	122.54884841455862	7.8	1.6800000000003055	4.6000000000000005
413411050	1441067310	31.14385217732266	122.5488500888921	7.8	1.7600000000003053	4.7
413411050	1441067311	31.14388439715499	122.54885176384414	7.8	1.8400000000003054	4.8
413411050	1441067312	31.143917867232503	122.54885341051379	7.8	1.9200000000003052	4.8999999999999995
413411050	1441067313	31.143952999999993	122.54885500000002	7.8	2.0000000000003055	5.0
413411050	1441067314	31.14399006938872	122.54885650701029	7.8	1.8300000000003052	4.8999999999999995
413411050	1441067315	31.14402879527611	122.54885792068588	7.8	1.6600000000003055	4.8
413411050	1441067316	31.144068759026087	122.54885923377644	7.8	1.4900000000003053	4.7
413411050	1441067317	31.144109542002575	122.54886043903174	7.8	1.3200000000003054	4.6000000000000005
413411050	1441067318	31.144150725569528	122.54886152920133	7.8	1.1500000000003054	4.5
413411050	1441067319	31.14419189109088	122.54886249703489	7.8	0.9800000000003052	4.3999999999999995
413411050	1441067320	31.144232619930627	122.54886333528194	7.8	0.8100000000003053	4.3
413411050	1441067321	31.14427249345274	122.5488640366921	7.8	0.6400000000003053	4.2
413411050	1441067322	31.144311093021194	122.54886459401494	7.8	0.47000000000030534	4.1000000000000005
413411050	1441067323	31.144348	122.548865	7.8	0.30000000000030536	4.0
413411050	1441067324	31.14438293887572	122.54886525625567	7.8	0.21000000000029886	4.1000000000000005
413411050	1441067325	31.144416206625195	122.54886539982549	7.8	0.1200000000002924	4.2
413411050	1441067326	31.144448243347785	122.54886547661195	7.8	0.030000000000285923	4.3
413411050	1441067327	31.144479489142885	122.54886553251752	7.8	359.9400000000003	4.3999999999999995
413411050	1441067328	31.144510384109843	122.54886561344478	7.8	359.85000000000025	4.5
413411050	1441067329	31.144541368348047	122.54886576529634	7.8	359.7600000000003	4.6000000000000005
413411050	1441067330	31.14457288195682	122.54886603397489	7.8	359.67000000000024	4.7
413411050	1441067331	31.144605365035517	122.54886646538311	7.8	359.58000000000027	4.8
413411050	1441067332	31.144639257683473	122.54886710542387	7.8	359.49000000000024	4.8999999999999995
413411050	1441067333	31.144674999999996	122.54886800000001	7.8	359.40000000000026	5.0
413411050	1441067334	31.14471287497559	122.54886917707317	7.811111111111111	359.55555555555577	5.0
413411050	1441067335	31.14475253716553	122.54887059283953	7.822222222222222	359.71111111111134	5.0
413411050	1441067336	31.144793484016226	122.54887218555392	7.833333333333333	359.8666666666669	5.0
413411050	1441067337	31.14483521297419	122.54887389347094	7.844444444444444	0.0222222222224691	5.0
413411050	1441067338	31.144877221485864	122.54887565484516	7.855555555555556	0.17777777777802617	5.0
413411050	1441067339	31.144919006997775	122.54887740793097	7.866666666666667	0.3333333333335832	5.0
413411050	1441067340	31.14496006695642	122.54887909098265	7.877777777777778	0.4888888888891403	5.0
413411050	1441067341	31.144999898808308	122.54888064225433	7.888888888888889	0.6444444444446973	5.0
413411050	1441067342	31.145037999999992	122.54888200000002	7.9	0.8000000000002544	5.0
413411050	1441067343	31.145074021714183	122.54888311912426	7.9	0.6900000000002513	4.8999999999999995
413411050	1441067344	31.145108230078208	122.54888402113387	7.9	0.580000000000248	4.8
413411050	1441067345	31.14514104495555	122.54888474418638	7.9	0.4700000000002448	4.7
413411050	1441067346	31.14517288620967	122.54888532643939	7.9	0.36000000000024157	4.6000000000000005
413411050	1441067347	31.145204173704037	122.54888580605055	7.9	0.2500000000002384	4.5
413411050	1441067348	31.145235327302096	122.54888622117754	7.9	0.1400000000002351	4.3999999999999995
413411050	1441067349	31.145266766867284	122.54888660997815	7.9	0.030000000000231904	4.3
413411050	1441067350	31.145298912263048	122.54888701061019	7.9	359.92000000000024	4.2
413411050	1441067351	31.145332183352824	122.5488874612315	7.9	359.81000000000023	4.1000000000000005
413411050	1441067352	31.145366999999997	122.54888800000002	7.9	359.7000000000002	4.0
413411050	1441067353	31.145403658047844	122.54888865481277	7.9	359.8636363636366	4.090909090909091
413411050	1441067354	31.145441957258893	122.54888941252293	7.9	0.02727272727294611	4.181818181818182
413411050	1441067355	31.14548157337556	122.5488902497227	7.9	0.1909090909093081	4.2727272727272725
413411050	1441067356	31.14552218214021	122.54889114300431	7.9	0.35454545454567	4.363636363636363
413411050	1441067357	31.14556345929526	122.54889206895984	7.9	0.5181818181820319	4.454545454545454
413411050	1441067358	31.14560508058316	122.54889300418145	7.9	0.681818181818394	4.545454545454546
413411050	1441067359	31.14564672174628	122.54889392526113	7.9	0.8454545454547558	4.636363636363637
413411050	1441067360	31.145688058527092	122.54889480879088	7.9	1.0090909090911178	4.7272727272727275
413411050	1441067361	31.145728766668004	122.54889563136267	7.9	1.1727272727274798	4.818181818181818
413411050	1441067362	31.145768521911492	122.54889636956841	7.9	1.3363636363638416	4.909090909090909
413411050	1441067363	31.14580700000001	122.548897	7.9	1.5000000000002036	5.0
413411050	1441067364	31.145843966475287	122.5488975070223	7.9	1.310000000000206	5.0
413411050	1441067365	31.14587954607631	122.54889790609239	7.9	1.1200000000002086	5.0
413411050	1441067366	31.145913953341324	122.54889822044044	7.9	0.9300000000002111	5.0
413411050	1441067367	31.145947402808563	122.54889847329662	7.9	0.7400000000002136	5.0
413411050	1441067368	31.145980109016264	122.54889868789118	7.9	0.5500000000002161	5.0
413411050	1441067369	31.146012286502682	122.5488988874544	7.9	0.36000000000021853	5.0
413411050	1441067370	31.146044149806055	122.54889909521653	7.9	0.170000000000221	5.0
413411050	1441067371	31.14607591346457	122.54889933440795	7.9	359.98000000000025	5.0
413411050	1441067372	31.146107792016476	122.548899628259	7.9	359.79000000000025	5.0
413411050	1441067373	31.14614	122.54890000000002	7.9	359.60000000000025	5.0
413411050	1441067374	31.146172714362194	122.54890046916562	7.9	359.7550000000002	5.0
413411050	1441067375	31.146205961685546	122.54890104050713	7.9	359.91000000000025	5.0
413411050	1441067376	31.146239730961415	122.54890171508	7.9	0.06500000000022475	5.0
413411050	1441067377	31.14627401118115	122.54890249393974	7.9	0.22000000000022346	5.0
413411050	1441067378	31.146308791336097	122.54890337814179	7.9	0.37500000000022216	5.0
413411050	1441067379	31.146344060417587	122.5489043687417	7.9	0.5300000000002211	5.0
413411050	1441067380	31.146379807416984	122.54890546679495	7.9	0.6850000000002198	5.0
413411050	1441067381	31.14641602132561	122.54890667335702	7.9	0.8400000000002185	5.0
413411050	1441067382	31.146452691134836	122.54890798948345	7.9	0.9950000000002172	5.0
413411050	1441067383	31.146489805835994	122.54890941622972	7.9	1.150000000000216	5.0
413411050	1441067384	31.14652735442044	122.54891095465138	7.9	1.3050000000002149	5.0
413411050	1441067385	31.146565325879507	122.54891260580389	7.9	1.4600000000002138	5.0
413411050	1441067386	31.14660370920454	122.54891437074285	7.9	1.6150000000002125	5.0
413411050	1441067387	31.14664249338691	122.54891625052375	7.9	1.7700000000002112	5.0
413411050	1441067388	31.14668166741792	122.54891824620212	7.9	1.9250000000002099	5.0
413411050	1441067389	31.146721220288946	122.5489203588335	7.9	2.0800000000002083	5.0
413411050	1441067390	31.146761140991316	122.54892258947345	7.9	2.2350000000002073	5.0
413411050	1441067391	31.146801418516393	122.54892493917747	7.9	2.390000000000206	5.0
413411050	1441067392	31.146842041855496	122.54892740900114	7.9	2.5450000000002047	5.0
413411050	1441067393	31.146882999999992	122.54893	7.9	2.7000000000002036	5.0
413411050	1441067394	31.146924251936937	122.54893270507321	7.9	2.7666666666668704	5.0
413411050	1441067395	31.146965636636313	122.54893548449428	7.9	2.833333333333537	5.0
413411050	1441067396	31.147006963063816	122.54893829038025	7.9	2.9000000000002037	5.0
413411050	1441067397	31.147048040185155	122.54894107484805	7.9	2.96666666666687	5.0
413411050	1441067398	31.147088676966074	122.54894379001448	7.9	3.033333333333537	5.0
413411050	1441067399	31.147128682372266	122.54894638799631	7.9	3.1000000000002035	5.0
413411050	1441067400	31.147167865369482	122.54894882091014	7.9	3.1666666666668704	5.0
413411050	1441067401	31.14720603492348	122.54895104087255	7.9	3.233333333333537	5.0
413411050	1441067402	31.147242999999992	122.548953	7.9	3.300000000000203	5.0
413411050	1441067403	31.14727864518782	122.54895466469789	7.9	3.2500000000002034	5.0
413411050	1441067404	31.147313157567854	122.54895605852774	7.9	3.200000000000203	5.0
413411050	1441067405	31.147346799844065	122.5489572193401	7.9	3.1500000000002037	5.0
413411050	1441067406	31.147379834720383	122.54895818498562	7.9	3.1000000000002035	5.0
413411050	1441067407	31.147412524900716	122.54895899331505	7.9	3.0500000000002037	5.0
413411050	1441067408	31.147445133089008	122.54895968217917	7.9	3.0000000000002034	5.0
413411050	1441067409	31.14747792198918	122.54896028942882	7.9	2.950000000000203	5.0
413411050	1441067410	31.14751115430512	122.54896085291485	7.9	2.9000000000002037	5.0
413411050	1441067411	31.147545092740767	122.54896141048823	7.9	2.8500000000002035	5.0
413411050	1441067412	31.14758	122.548962	7.9	2.8000000000002037	5.0
413411050	1441067413	31.147616066618777	122.54896265222531	7.9	2.654545454545658	5.0
413411050	1441067414	31.147653194461313	122.54896336963598	7.9	2.5090909090911127	5.0
413411050	1441067415	31.147691213223865	122.54896414762793	7.9	2.363636363636567	5.0
413411050	1441067416	31.147729952602752	122.54896498159712	7.9	2.2181818181820216	5.0
413411050	1441067417	31.14776924229422	122.54896586693943	7.9	2.0727272727274766	5.0
413411050	1441067418	31.147808911994588	122.54896679905082	7.9	1.9272727272729309	5.0
413411050	1441067419	31.14784879140012	122.54896777332716	7.9	1.7818181818183851	5.0
413411050	1441067420	31.14788871020712	122.54896878516438	7.9	1.6363636363638399	5.0
413411050	1441067421	31.147928498111895	122.54896982995834	7.9	1.4909090909092944	5.0
413411050	1441067422	31.147967984810762	122.54897090310494	7.9	1.3454545454547489	5.0
413411050	1441067423	31.148006999999993	122.54897200000002	7.9	1.2000000000002033	5.0
413411050	1441067424	31.14804540943157	122.54897311659079	7.9	1.2266666666668702	5.0
413411050	1441067425	31.148083223080096	122.5489742510299	7.9	1.2533333333335368	5.0
413411050	1441067426	31.148120486975756	122.54897540202138	7.9	1.2800000000002034	5.0
413411050	1441067427	31.14815724714879	122.5489765682692	7.9	1.3066666666668703	5.0
413411050	1441067428	31.148193549629422	122.54897774847737	7.9	1.3333333333335369	5.0
413411050	1441067429	31.148229440447892	122.54897894134993	7.9	1.3600000000002035	5.0
413411050	1441067430	31.148264965634386	122.54898014559086	7.9	1.38666666666687	5.0
413411050	1441067431	31.148300171219155	122.54898135990416	7.9	1.413333333333537	5.0
413411050	1441067432	31.148335103232405	122.54898258299382	7.9	1.4400000000002033	5.0
413411050	1441067433	31.14836980770436	122.54898381356386	7.9	1.4666666666668702	5.0
413411050	1441067434	31.148404330665237	122.54898505031828	7.9	1.4933333333335368	5.0
413411050	1441067435	31.148438718145258	122.54898629196104	7.9	1.5200000000002036	5.0
413411050	1441067436	31.14847301617463	122.54898753719623	7.9	1.5466666666668702	5.0
413411050	1441067437	31.14850727078357	122.54898878472775	7.9	1.5733333333335369	5.0
413411050	1441067438	31.148541528002294	122.54899003325963	7.9	1.6000000000002035	5.0
413411050	1441067439	31.148575833861017	122.5489912814959	7.9	1.62666666666687	5.0
413411050	1441067440	31.148610234389956	122.54899252814052	7.9	1.653333333333537	5.0
413411050	1441067441	31.1486447756193	122.54899377189751	7.9	1.6800000000002036	5.0
413411050	1441067442	31.148679503579277	122.54899501147086	7.9	1.7066666666668704	5.0
413411050	1441067443	31.148714464300113	122.54899624556458	7.9	1.7333333333335368	5.0
413411050	1441067444	31.148749703811994	122.54899747288262	7.9	1.7600000000002036	5.0
413411050	1441067445	31.148785268145122	122.54899869212905	7.9	1.7866666666668702	5.0
413411050	1441067446	31.14882120332972	122.54899990200778	7.9	1.8133333333335369	5.0
413411050	1441067447	31.148857555395995	122.54900110122286	7.9	1.8400000000002037	5.0
413411050	1441067448	31.148894370374123	122.54900228847828	7.9	1.8666666666668703	5.0
413411050	1441067449	31.148931694294337	122.54900346247803	7.9	1.8933333333335371	5.0
413411050	1441067450	31.14896957318684	122.54900462192609	7.9	1.9200000000002033	5.0
413411050	1441067451	31.149008053081815	122.54900576552643	7.9	1.9466666666668702	5.0
413411050	1441067452	31.149047180009465	122.54900689198307	7.9	1.9733333333335368	5.0
413411050	1441067453	31.149086999999994	122.549008	7.9	2.0000000000002034	5.0
413411050	1441067454	31.14912751222116	122.549009089751	7.9	2.011111111111315	5.0
413411050	1441067455	31.149168528390874	122.54901016728894	7.9	2.022222222222426	5.0
413411050	1441067456	31.149209813364635	122.54901124013661	7.9	2.033333333333537	5.0
413411050	1441067457	31.14925113199793	122.54901231581671	7.9	2.044444444444648	5.0
413411050	1441067458	31.14929224914624	122.549013401852	7.9	2.055555555555759	5.0
413411050	1441067459	31.149332929665103	122.54901450576521	7.9	2.0666666666668703	5.0
413411050	1441067460	31.149372938410007	122.5490156350791	7.9	2.0777777777779813	5.0
413411050	1441067461	31.149412040236466	122.54901679731644	7.9	2.0888888888890924	5.0
413411050	1441067462	31.149449999999998	122.54901799999999	7.9	2.100000000000204	5.0
413411050	1441067463	31.14948665623763	122.54901924760934	7.9	2.0454545454547493	5.0
413411050	1441067464	31.149522142212398	122.54902053245132	7.9	1.9909090909092948	5.0
413411050	1441067465	31.14955666486879	122.54902184378963	7.9	1.9363636363638401	5.0
413411050	1441067466	31.149590431151353	122.54902317088788	7.9	1.8818181818183854	5.0
413411050	1441067467	31.14962364800457	122.54902450300978	7.9	1.827272727272931	5.0
413411050	1441067468	31.149656522372975	122.5490258294189	7.9	1.7727272727274763	5.0
413411050	1441067469	31.149689261201036	122.54902713937891	7.9	1.7181818181820219	5.0
413411050	1441067470	31.14972207143329	122.5490284221534	7.9	1.6636363636365674	5.0
413411050	1441067471	31.1497551600142	122.54902966700602	7.9	1.6090909090911127	5.0
413411050	1441067472	31.14978873388828	122.54903086320034	7.9	1.554545454545658	5.0
413411050	1441067473	31.149823	122.549032	7.9	1.5000000000002036	5.0
413411050	1441067474	31.149858118745506	122.54903306945243	7.905	1.5500000000002037	5.0
413411050	1441067475	31.14989406432765	122.54903407474052	7.91	1.6000000000002037	5.0
413411050	1441067476	31.1499307644009	122.54903502183112	7.915	1.6500000000002037	5.0
413411050	1441067477	31.14996814661977	122.54903591669095	7.92	1.7000000000002036	5.0
413411050	1441067478	31.15000613863875	122.54903676528689	7.925000000000001	1.7500000000002036	5.0
413411050	1441067479	31.15004466811234	122.54903757358568	7.930000000000001	1.8000000000002037	5.0
413411050	1441067480	31.15008366269505	122.54903834755414	7.9350000000000005	1.8500000000002037	5.0
413411050	1441067481	31.15012305004136	122.54903909315911	7.94	1.9000000000002035	5.0
413411050	1441067482	31.1501627578058	122.5490398163674	7.945	1.9500000000002036	5.0
413411050	1441067483	31.15020271364285	122.54904052314586	7.95	2.0000000000002034	5.0
413411050	1441067484	31.150242845207032	122.54904121946133	7.955	2.0500000000002037	5.0
413411050	1441067485	31.150283080152843	122.54904191128068	7.96	2.1000000000002035	5.0
413411050	1441067486	31.15032334613482	122.54904260457072	7.965	2.1500000000002033	5.0
413411050	1441067487	31.150363570807457	122.54904330529838	7.97	2.2000000000002036	5.0
413411050	1441067488	31.150403681825264	122.54904401943051	7.975	2.2500000000002034	5.0
413411050	1441067489	31.150443606842746	122.54904475293402	7.98	2.3000000000002037	5.0
413411050	1441067490	31.15048327351445	122.54904551177583	7.985	2.3500000000002035	5.0
413411050	1441067491	31.150522609494864	122.54904630192281	7.99	2.4000000000002037	5.0
413411050	1441067492	31.150561542438552	122.5490471293419	7.995	2.4500000000002036	5.0
413411050	1441067493	31.15059999999999	122.54904800000001	8.0	2.5000000000002034	5.0
413411050	1441067494	31.150637928595103	122.54904891877881	8.0	2.4300000000002036	5.0
413411050	1441067495	31.150675349685354	122.54904988621865	8.0	2.3600000000002033	5.0
413411050	1441067496	31.15071230349356	122.5490509017747	8.0	2.2900000000002034	5.0
413411050	1441067497	31.15074883024255	122.54905196490202	8.0	2.2200000000002036	5.0
413411050	1441067498	31.150784970155158	122.54905307505575	8.0	2.1500000000002033	5.0
413411050	1441067499	31.150820763454213	122.54905423169097	8.0	2.0800000000002035	5.0
413411050	1441067500	31.150856250362555	122.54905543426283	8.0	2.010000000000203	5.0
413411050	1441067501	31.150891471102984	122.54905668222638	8.0	1.9400000000002038	5.0
413411050	1441067502	31.150926465898355	122.54905797503672	8.0	1.8700000000002033	5.0
413411050	1441067503	31.15096127497146	122.549059312149	8.0	1.8000000000002037	5.0
413411050	1441067504	31.150995938545165	122.54906069301829	8.0	1.7300000000002036	5.0
413411050	1441067505	31.151030496842257	122.5490621170997	8.0	1.6600000000002038	5.0
413411050	1441067506	31.151064990085583	122.54906358384834	8.0	1.5900000000002037	5.0
413411050	1441067507	31.15109945849796	122.5490650927193	8.0	1.5200000000002036	5.0
413411050	1441067508	31.151133942302184	122.5490666431677	8.0	1.4500000000002036	5.0
413411050	1441067509	31.151168481721097	122.54906823464864	8.0	1.3800000000002035	5.0
413411050	1441067510	31.151203116977527	122.54906986661723	8.0	1.3100000000002037	5.0
413411050	1441067511	31.151237888294276	122.54907153852857	8.0	1.2400000000002036	5.0
413411050	1441067512	31.15127283589415	122.54907324983779	8.0	1.1700000000002035	5.0
413411050	1441067513	31.151308000000004	122.54907499999999	8.0	1.1000000000002035	5.0
413411050	1441067514	31.151343412801037	122.54907678790796	7.988888888888889	1.3666666666668705	5.0
413411050	1441067515	31.151379074352118	122.54907861020517	7.977777777777778	1.6333333333335371	5.0
413411050	1441067516	31.15141497667457	122.54908046297277	7.966666666666667	1.9000000000002037	5.0
413411050	1441067517	31.15145111178967	122.54908234229192	7.955555555555556	2.1666666666668704	5.0
413411050	1441067518	31.151487471718685	122.5490842442437	7.944444444444445	2.4333333333335374	5.0
413411050	1441067519	31.151524048482948	122.5490861649093	7.933333333333334	2.700000000000204	5.0
413411050	1441067520	31.151560834103716	122.5490881003698	7.9222222222222225	2.9666666666668706	5.0
413411050	1441067521	31.151597820602305	122.54909004670634	7.911111111111111	3.2333333333335372	5.0
413411050	1441067522	31.151634999999985	122.549092	7.9	3.500000000000204	5.0
413411050	1441067523	31.15167236332502	122.54909395571796	7.9	3.395238095238299	5.0
413411050	1441067524	31.151709897633346	122.54909590687156	7.9	3.290476190476394	5.0
413411050	1441067525	31.15174758898791	122.54909784585814	7.9	3.1857142857144893	5.0
413411050	1441067526	31.151785423451607	122.54909976507514	7.9	3.0809523809525845	5.0
413411050	1441067527	31.15182338708735	122.54910165691985	7.9	2.97619047619068	5.0
413411050	1441067528	31.15186146595808	122.54910351378966	7.9	2.8714285714287753	5.0
413411050	1441067529	31.151899646126687	122.54910532808188	7.9	2.7666666666668704	5.0
413411050	1441067530	31.15193791365611	122.54910709219384	7.9	2.6619047619049656	5.0
413411050	1441067531	31.151976254609245	122.54910879852282	7.9	2.5571428571430608	5.0
413411050	1441067532	31.152014655049022	122.54911043946612	7.9	2.4523809523811564	5.0
413411050	1441067533	31.15205310103837	122.54911200742103	7.9	2.347619047619251	5.0
413411050	1441067534	31.152091578640185	122.54911349478483	7.9	2.2428571428573467	5.0
413411050	1441067535	31.15213007391741	122.54911489395471	7.9	2.138095238095442	5.0
413411050	1441067536	31.15216857293295	122.54911619732798	7.9	2.033333333333537	5.0
413411050	1441067537	31.152207061749728	122.54911739730179	7.9	1.9285714285716322	5.0
413411050	1441067538	31.152245526430672	122.54911848627341	7.9	1.8238095238097276	5.0
413411050	1441067539	31.152283953038683	122.54911945664003	7.9	1.7190476190478228	5.0
413411050	1441067540	31.152322327636703	122.54912030079883	7.9	1.614285714285918	5.0
413411050	1441067541	31.152360636287657	122.54912101114698	7.9	1.5095238095240133	5.0
413411050	1441067542	31.152398865054437	122.54912158008165	7.9	1.4047619047621085	5.0
413411050	1441067543	31.152437000000003	122.549122	7.9	1.3000000000002039	5.0
413411050	1441067544	31.152475027064114	122.54912226896849	7.9	1.2400000000002036	5.0
413411050	1441067545	31.152512931694055	122.5491224077309	7.9	1.1800000000002036	5.0
413411050	1441067546	31.152550699213947	122.54912244270041	7.9	1.1200000000002035	5.0
413411050	1441067547	31.152588314947945	122.54912240029023	7.9	1.0600000000002037	5.0
413411050	1441067548	31.1526257642202	122.54912230691357	7.9	1.0000000000002036	5.0
413411050	1441067549	31.152663032354813	122.54912218898377	7.9	0.9400000000002036	5.0
413411050	1441067550	31.152700104675976	122.54912207291412	7.9	0.8800000000002035	5.0
413411050	1441067551	31.152736966507792	122.54912198511798	7.9	0.8200000000002036	5.0
413411050	1441067552	31.152773603174424	122.54912195200879	7.9	0.7600000000002035	5.0
413411050	1441067553	31.152809999999988	122.549122	7.9	0.7000000000002036	5.0
413411050	1441067554	31.152846148562528	122.54912215042164	7.9	0.7250000000002036	5.0
413411050	1441067555	31.152882065455515	122.54912240426992	7.9	0.7500000000002035	5.0
413411050	1441067556	31.15291777352627	122.5491227574576	7.9	0.7750000000002035	5.0
413411050	1441067557	31.152953295622158	122.5491232058974	7.9	0.8000000000002034	5.0
413411050	1441067558	31.152988654590484	122.5491237455021	7.9	0.8250000000002036	5.0
413411050	1441067559	31.153023873278624	122.5491243721844	7.9	0.8500000000002036	5.0
413411050	1441067560	31.153058974533895	122.54912508185703	7.9	0.8750000000002035	5.0
413411050	1441067561	31.15309398120365	122.54912587043272	7.9	0.9000000000002034	5.0
413411050	1441067562	31.153128916135213	122.54912673382418	7.9	0.9250000000002034	5.0
413411050	1441067563	31.153163802175918	122.54912766794408	7.9	0.9500000000002035	5.0
413411050	1441067564	31.15319866217313	122.54912866870515	7.9	0.9750000000002036	5.0
413411050	1441067565	31.15323351897414	122.5491297320201	7.9	1.0000000000002034	5.0
413411050	1441067566	31.153268395426313	122.54913085380159	7.9	1.0250000000002033	5.0
413411050	1441067567	31.153303314376988	122.5491320299623	7.9	1.0500000000002034	5.0
413411050	1441067568	31.153338298673482	122.5491332564149	7.9	1.0750000000002036	5.0
413411050	1441067569	31.15337337116313	122.5491345290721	7.9	1.1000000000002035	5.0
413411050	1441067570	31.15340855469329	122.54913584384656	7.9	1.1250000000002036	5.0
413411050	1441067571	31.153443872111254	122.54913719665093	7.9	1.1500000000002035	5.0
413411050	1441067572	31.15347934626438	122.54913858339783	7.9	1.1750000000002034	5.0
413411050	1441067573	31.15351500000001	122.54914	7.9	1.2000000000002033	5.0
413411050	1441067574	31.153550845555515	122.54914144453943	7.9	1.0333333333335333	5.0
413411050	1441067575	31.153586852728555	122.5491429237759	7.9	0.866666666666863	5.0
413411050	1441067576	31.153622980706878	122.54914444663856	7.9	0.7000000000001927	5.0
413411050	1441067577	31.153659188678187	122.54914602205663	7.9	0.5333333333335225	5.0
413411050	1441067578	31.153695435830212	122.54914765895927	7.9	0.3666666666668522	5.0
413411050	1441067579	31.1537316813507	122.54914936627571	7.9	0.20000000000018198	5.0
413411050	1441067580	31.153767884427317	122.54915115293515	7.9	0.03333333333351182	5.0
413411050	1441067581	31.15380400424786	122.54915302786682	7.9	359.86666666666684	5.0
413411050	1441067582	31.153840000000002	122.549155	7.9	359.70000000000016	5.0
413411050	1441067583	31.153875847330955	122.54915707250696	7.9	0.10000000000016955	5.0
413411050	1441067584	31.153911587725784	122.54915922553214	7.9	0.5000000000001678	5.0
413411050	1441067585	31.153947279129007	122.54916143346301	7.9	0.9000000000001661	5.0
413411050	1441067586	31.15398297948515	122.54916367068704	7.9	1.3000000000001641	5.0
413411050	1441067587	31.154018746738732	122.54916591159159	7.9	1.7000000000001627	5.0
413411050	1441067588	31.154054638834296	122.54916813056404	7.9	2.100000000000161	5.0
413411050	1441067589	31.154090713716343	122.54917030199172	7.9	2.500000000000159	5.0
413411050	1441067590	31.154127029329413	122.54917240026191	7.9	2.900000000000157	5.0
413411050	1441067591	31.154163643618038	122.54917439976185	7.9	3.3000000000001557	5.0
413411050	1441067592	31.15420061452671	122.54917627487883	7.9	3.700000000000154	5.0
413411050	1441067593	31.154238	122.549178	7.9	4.100000000000152	5.0
413411050	1441067594	31.154275840482086	122.54917955594253	7.905	3.9950000000001524	5.0
413411050	1441067595	31.154314106415843	122.54918094924382	7.91	3.8900000000001524	5.0
413411050	1441067596	31.154352750743882	122.54918219287134	7.915	3.7850000000001525	5.0
413411050	1441067597	31.154391726408758	122.5491832997925	7.92	3.680000000000152	5.0
413411050	1441067598	31.154430986353045	122.54918428297488	7.925000000000001	3.575000000000152	5.0
413411050	1441067599	31.154470483519326	122.54918515538591	7.930000000000001	3.4700000000001525	5.0
413411050	1441067600	31.154510170850173	122.54918592999311	7.9350000000000005	3.3650000000001525	5.0
413411050	1441067601	31.154550001288147	122.54918661976409	7.94	3.260000000000152	5.0
413411050	1441067602	31.15458992777586	122.54918723766632	7.945	3.1550000000001526	5.0
[truncated: 3,682 more rows]
