# Supplementary material for: Maritime traffic congestion identification and ship trajectory prediction using temporal graph convolutional networks
Source: PLoS One. 2026 Mar 9;21(3):e0342781. doi: 10.1371/journal.pone.0342781 (PMC12970927; doi:10.1371/journal.pone.0342781)
Supplement: S1 File — (ZIP) [file pone.0342781.s001.zip › data/interpolation/shipid_413431350_processed.csv]

shipid	lasttime	lat	lon	sog	cog	hdg
413431350	1441065989	31.298212999999993	122.52966700000002	9.4	182.4	102.0
413431350	1441065990	31.29816960454438	122.52966434393855	9.4	182.42631578947368	102.0
413431350	1441065991	31.29812618660298	122.52966170366462	9.4	182.45263157894738	102.0
413431350	1441065992	31.298082746546008	122.52965908203217	9.4	182.47894736842105	102.0
413431350	1441065993	31.298039284743638	122.52965648189526	9.4	182.50526315789475	102.0
413431350	1441065994	31.297995801566106	122.52965390610785	9.4	182.53157894736842	102.0
413431350	1441065995	31.2979522973836	122.52965135752392	9.4	182.55789473684212	102.0
413431350	1441065996	31.297908772566302	122.52964883899742	9.4	182.5842105263158	102.0
413431350	1441065997	31.29786522748444	122.52964635338236	9.4	182.61052631578949	102.0
413431350	1441065998	31.29782166250821	122.52964390353266	9.4	182.63684210526316	102.0
413431350	1441065999	31.29777807800781	122.52964149230233	9.4	182.66315789473686	102.0
413431350	1441066000	31.297734474353444	122.52963912254525	9.4	182.68947368421053	102.0
413431350	1441066001	31.297690851915306	122.52963679711544	9.4	182.7157894736842	102.0
413431350	1441066002	31.29764721106361	122.52963451886683	9.4	182.7421052631579	102.0
413431350	1441066003	31.297603552168546	122.52963229065331	9.4	182.7684210526316	102.0
413431350	1441066004	31.297559875600335	122.52963011532887	9.4	182.79473684210527	102.0
413431350	1441066005	31.29751618172918	122.52962799574739	9.4	182.82105263157894	102.0
413431350	1441066006	31.29747247092527	122.5296259347628	9.4	182.8473684210526	102.0
413431350	1441066007	31.297428743558804	122.52962393522903	9.4	182.8736842105263	102.0
413431350	1441066008	31.29738499999999	122.52962199999999	9.4	182.9	102.0
413431350	1441066009	31.297341240619044	122.52962013192958	9.4	182.77666666666664	101.89999999999999
413431350	1441066010	31.29729746578616	122.52961833387171	9.4	182.65333333333334	101.8
413431350	1441066011	31.29725367587154	122.52961660868023	9.4	182.53	101.7
413431350	1441066012	31.29720987124539	122.52961495920907	9.4	182.40666666666664	101.60000000000001
413431350	1441066013	31.297166052277895	122.52961338831213	9.4	182.28333333333333	101.5
413431350	1441066014	31.297122219339307	122.52961189884326	9.4	182.16	101.4
413431350	1441066015	31.29707837279977	122.5296104936563	9.4	182.03666666666666	101.30000000000001
413431350	1441066016	31.297034513029526	122.52960917560516	9.4	181.91333333333333	101.2
413431350	1441066017	31.29699064039875	122.52960794754371	9.4	181.79	101.1
413431350	1441066018	31.29694675527766	122.52960681232578	9.4	181.66666666666669	101.0
413431350	1441066019	31.296902858036475	122.52960577280525	9.4	181.54333333333332	100.9
413431350	1441066020	31.29685894904537	122.52960483183594	9.4	181.42	100.8
413431350	1441066021	31.29681502867456	122.52960399227169	9.4	181.29666666666668	100.69999999999999
413431350	1441066022	31.296771097294236	122.52960325696634	9.4	181.17333333333332	100.60000000000001
413431350	1441066023	31.29672715527463	122.52960262877372	9.4	181.04999999999998	100.50000000000001
413431350	1441066024	31.2966832029859	122.52960211054764	9.4	180.92666666666668	100.4
413431350	1441066025	31.296639240798275	122.52960170514199	9.4	180.8033333333333	100.3
413431350	1441066026	31.296595269081937	122.52960141541048	9.4	180.68	100.2
413431350	1441066027	31.2965512882071	122.52960124420697	9.4	180.55666666666667	100.10000000000001
413431350	1441066028	31.296507298543986	122.52960119438528	9.4	180.4333333333333	100.0
413431350	1441066029	31.29646330046276	122.52960126879917	9.4	180.31	99.89999999999999
413431350	1441066030	31.29641929433364	122.52960147030245	9.4	180.18666666666667	99.8
413431350	1441066031	31.296375280526796	122.52960180174892	9.4	180.06333333333333	99.7
413431350	1441066032	31.296331259412494	122.52960226599232	9.4	179.94	99.6
413431350	1441066033	31.29628723136085	122.52960286588649	9.4	179.81666666666666	99.5
413431350	1441066034	31.296243196742093	122.52960360428513	9.4	179.69333333333336	99.4
413431350	1441066035	31.29619915592645	122.52960448404205	9.4	179.57	99.30000000000001
413431350	1441066036	31.296155109284086	122.52960550801099	9.4	179.44666666666666	99.2
413431350	1441066037	31.296111057185207	122.52960667904573	9.4	179.32333333333335	99.1
413431350	1441066038	31.296067000000008	122.52960799999998	9.4	179.2	99.0
413431350	1441066039	31.296022937992632	122.52960946978959	9.40909090909091	179.1	99.0909090909091
413431350	1441066040	31.29597887100306	122.52961107157871	9.418181818181818	178.99999999999997	99.18181818181817
413431350	1441066041	31.29593479876527	122.52961278459354	9.427272727272728	178.89999999999998	99.27272727272728
413431350	1441066042	31.295890721013173	122.52961458806035	9.436363636363637	178.8	99.36363636363637
413431350	1441066043	31.29584663748073	122.5296164612055	9.445454545454545	178.70000000000002	99.45454545454545
413431350	1441066044	31.29580254790189	122.52961838325537	9.454545454545455	178.6	99.54545454545455
413431350	1441066045	31.2957584520106	122.52962033343628	9.463636363636363	178.5	99.63636363636363
413431350	1441066046	31.295714349540816	122.52962229097471	9.472727272727273	178.4	99.72727272727273
413431350	1441066047	31.29567024022647	122.52962423509713	9.481818181818182	178.3	99.81818181818183
413431350	1441066048	31.295626123801558	122.52962614503005	9.49090909090909	178.2	99.9090909090909
413431350	1441066049	31.295582	122.52962800000002	9.5	178.1	100.0
413431350	1441066050	31.295537869446218	122.5296297818327	9.494736842105263	178.15789473684208	100.10526315789474
413431350	1441066051	31.29549373632644	122.52963148275013	9.489473684210527	178.2157894736842	100.21052631578947
413431350	1441066052	31.295449605717348	122.5296330975734	9.48421052631579	178.2736842105263	100.31578947368422
413431350	1441066053	31.295405482695646	122.52963462112359	9.478947368421053	178.33157894736843	100.42105263157895
413431350	1441066054	31.29536137233799	122.52963604822189	9.473684210526315	178.38947368421051	100.52631578947368
413431350	1441066055	31.295317279721083	122.5296373736894	9.468421052631578	178.44736842105263	100.63157894736842
413431350	1441066056	31.295273209921593	122.52963859234727	9.463157894736842	178.50526315789472	100.73684210526315
413431350	1441066057	31.295229168016192	122.52963969901667	9.457894736842105	178.56315789473683	100.8421052631579
413431350	1441066058	31.295185159081626	122.52964068851873	9.452631578947368	178.62105263157895	100.94736842105263
413431350	1441066059	31.295141188194506	122.52964155567464	9.447368421052632	178.67894736842103	101.05263157894737
413431350	1441066060	31.29509726043157	122.52964229530559	9.442105263157895	178.73684210526315	101.15789473684211
413431350	1441066061	31.295053380869465	122.52964290223281	9.436842105263159	178.79473684210527	101.26315789473685
413431350	1441066062	31.295009554584915	122.52964337127744	9.431578947368422	178.85263157894735	101.36842105263159
413431350	1441066063	31.294965786654554	122.52964369726071	9.426315789473685	178.91052631578947	101.47368421052632
413431350	1441066064	31.294922082155104	122.52964387500387	9.421052631578947	178.96842105263156	101.57894736842105
413431350	1441066065	31.29487844616325	122.52964389932815	9.41578947368421	179.0263157894737	101.6842105263158
413431350	1441066066	31.29483488375564	122.52964376505474	9.410526315789474	179.0842105263158	101.78947368421053
413431350	1441066067	31.29479140000901	122.52964346700495	9.405263157894737	179.1421052631579	101.89473684210527
413431350	1441066068	31.294748000000002	122.529643	9.4	179.2	102.0
413431350	1441066069	31.294704686053908	122.52964236251071	9.4	179.37777777777777	102.0
413431350	1441066070	31.294661449490462	122.52964156760616	9.4	179.55555555555557	102.0
413431350	1441066071	31.294618278877998	122.52964063200483	9.4	179.73333333333335	102.0
413431350	1441066072	31.294575162784838	122.52963957242525	9.4	179.91111111111113	102.0
413431350	1441066073	31.29453208977931	122.52963840558597	9.4	180.0888888888889	102.0
413431350	1441066074	31.294489048429742	122.52963714820538	9.4	180.26666666666668	102.0
413431350	1441066075	31.294446027304435	122.52963581700192	9.4	180.44444444444446	102.0
413431350	1441066076	31.29440301497176	122.52963442869401	9.4	180.62222222222223	102.0
413431350	1441066077	31.294360000000015	122.529633	9.4	180.80000000000004	102.0
413431350	1441066078	31.294316972889668	122.52963154488656	9.4	180.82201834862386	101.9908256880734
413431350	1441066079	31.294273931869725	122.5296300663135	9.4	180.84403669724773	101.98165137614679
413431350	1441066080	31.2942308771013	122.5296285644889	9.4	180.86605504587158	101.97247706422019
413431350	1441066081	31.294187808745544	122.52962703962098	9.4	180.88807339449542	101.96330275229359
413431350	1441066082	31.294144726963555	122.52962549191777	9.4	180.9100917431193	101.95412844036697
413431350	1441066083	31.294101631916504	122.52962392158744	9.4	180.93211009174314	101.94495412844037
413431350	1441066084	31.294058523765518	122.52962232883816	9.4	180.95412844036701	101.93577981651376
413431350	1441066085	31.294015402671707	122.52962071387795	9.4	180.97614678899086	101.92660550458716
413431350	1441066086	31.293972268796207	122.52961907691503	9.4	180.9981651376147	101.91743119266054
413431350	1441066087	31.29392912230016	122.52961741815747	9.4	181.02018348623858	101.90825688073394
413431350	1441066088	31.29388596334468	122.52961573781342	9.4	181.0422018348624	101.89908256880734
413431350	1441066089	31.293842792090917	122.52961403609099	9.4	181.06422018348624	101.88990825688073
413431350	1441066090	31.29379960869999	122.52961231319831	9.4	181.08623853211012	101.88073394495413
413431350	1441066091	31.293756413333035	122.52961056934348	9.4	181.10825688073396	101.87155963302752
413431350	1441066092	31.293713206151182	122.52960880473468	9.4	181.1302752293578	101.86238532110092
413431350	1441066093	31.29366998731556	122.52960701957994	9.4	181.15229357798168	101.85321100917432
413431350	1441066094	31.29362675698732	122.52960521408747	9.4	181.17431192660553	101.8440366972477
413431350	1441066095	31.293583515327562	122.52960338846533	9.4	181.19633027522937	101.8348623853211
413431350	1441066096	31.293540262497434	122.52960154292168	9.4	181.21834862385325	101.8256880733945
413431350	1441066097	31.293496998658064	122.5295996776646	9.4	181.2403669724771	101.8165137614679
413431350	1441066098	31.293453723970583	122.52959779290228	9.4	181.26238532110096	101.80733944954129
413431350	1441066099	31.29341043859613	122.52959588884276	9.4	181.28440366972478	101.79816513761469
413431350	1441066100	31.29336714269583	122.52959396569419	9.4	181.30642201834863	101.78899082568809
413431350	1441066101	31.293323836430815	122.5295920236647	9.4	181.3284403669725	101.77981651376147
413431350	1441066102	31.293280519962206	122.52959006296241	9.4	181.35045871559635	101.77064220183487
413431350	1441066103	31.293237193451144	122.52958808379542	9.4	181.3724770642202	101.76146788990826
413431350	1441066104	31.293193857058764	122.52958608637186	9.4	181.39449541284407	101.75229357798166
413431350	1441066105	31.293150510946205	122.52958407089983	9.4	181.4165137614679	101.74311926605505
413431350	1441066106	31.293107155274566	122.52958203758745	9.4	181.43853211009176	101.73394495412845
413431350	1441066107	31.293063790205007	122.52957998664287	9.4	181.46055045871563	101.72477064220185
413431350	1441066108	31.293020415898663	122.52957791827417	9.4	181.48256880733948	101.71559633027523
413431350	1441066109	31.292977032516646	122.52957583268947	9.4	181.50458715596332	101.70642201834863
413431350	1441066110	31.292933640220088	122.52957373009691	9.4	181.52660550458717	101.69724770642202
413431350	1441066111	31.29289023917013	122.52957161070456	9.4	181.548623853211	101.68807339449542
413431350	1441066112	31.292846829527903	122.5295694747206	9.4	181.5706422018349	101.6788990825688
413431350	1441066113	31.29280341145454	122.52956732235306	9.4	181.59266055045873	101.6697247706422
413431350	1441066114	31.29275998511117	122.52956515381013	9.4	181.61467889908258	101.6605504587156
413431350	1441066115	31.292716550658906	122.52956296929987	9.4	181.63669724770645	101.65137614678899
413431350	1441066116	31.29267310825891	122.52956076903044	9.4	181.6587155963303	101.64220183486239
413431350	1441066117	31.292629658072297	122.52955855320992	9.4	181.68073394495414	101.63302752293578
413431350	1441066118	31.2925862002602	122.52955632204642	9.4	181.70275229357802	101.62385321100918
413431350	1441066119	31.29254273498376	122.52955407574807	9.4	181.72477064220186	101.61467889908258
413431350	1441066120	31.29249926240409	122.52955181452297	9.4	181.7467889908257	101.60550458715596
413431350	1441066121	31.292455782682346	122.52954953857923	9.4	181.76880733944955	101.59633027522936
413431350	1441066122	31.29241229597962	122.52954724812497	9.4	181.7908256880734	101.58715596330275
413431350	1441066123	31.292368802457087	122.52954494336828	9.4	181.81284403669724	101.57798165137615
413431350	1441066124	31.29232530227586	122.52954262451732	9.4	181.83486238532112	101.56880733944953
413431350	1441066125	31.292281795597063	122.52954029178014	9.4	181.85688073394496	101.55963302752293
413431350	1441066126	31.292238282581827	122.52953794536485	9.4	181.87889908256884	101.55045871559633
413431350	1441066127	31.292194763391308	122.52953558547962	9.4	181.90091743119268	101.54128440366972
413431350	1441066128	31.292151238186612	122.52953321233251	9.4	181.92293577981653	101.53211009174312
413431350	1441066129	31.292107707128878	122.52953082613163	9.4	181.9449541284404	101.5229357798165
413431350	1441066130	31.29206417037924	122.52952842708508	9.4	181.96697247706425	101.5137614678899
413431350	1441066131	31.292020628098836	122.52952601540103	9.4	181.9889908256881	101.50458715596329
413431350	1441066132	31.291977080448785	122.52952359128749	9.4	182.01100917431194	101.49541284403671
413431350	1441066133	31.291933527590217	122.52952115495266	9.4	182.03302752293578	101.48623853211011
413431350	1441066134	31.291889969684274	122.52951870660456	9.4	182.05504587155963	101.4770642201835
413431350	1441066135	31.291846406892077	122.52951624645137	9.4	182.0770642201835	101.4678899082569
413431350	1441066136	31.291802839374775	122.52951377470113	9.4	182.09908256880735	101.45871559633028
413431350	1441066137	31.2917592672935	122.52951129156199	9.4	182.1211009174312	101.44954128440368
413431350	1441066138	31.291715690809358	122.52950879724206	9.4	182.14311926605507	101.44036697247707
413431350	1441066139	31.29167211008349	122.52950629194939	9.4	182.1651376146789	101.43119266055047
413431350	1441066140	31.29162852527704	122.52950377589215	9.4	182.18715596330279	101.42201834862387
413431350	1441066141	31.29158493655113	122.52950124927838	9.4	182.20917431192663	101.41284403669725
413431350	1441066142	31.29154134406689	122.52949871231625	9.4	182.23119266055048	101.40366972477065
413431350	1441066143	31.291497747985474	122.52949616521381	9.4	182.25321100917432	101.39449541284404
413431350	1441066144	31.29145414846798	122.52949360817917	9.4	182.27522935779817	101.38532110091744
413431350	1441066145	31.291410545675564	122.52949104142047	9.4	182.297247706422	101.37614678899082
413431350	1441066146	31.29136693976934	122.52948846514576	9.4	182.3192660550459	101.36697247706422
413431350	1441066147	31.29132333091045	122.52948587956317	9.4	182.34128440366973	101.35779816513762
413431350	1441066148	31.291279719260032	122.52948328488078	9.4	182.36330275229358	101.34862385321101
413431350	1441066149	31.291236104979195	122.52948068130671	9.4	182.38532110091745	101.33944954128441
413431350	1441066150	31.29119248822911	122.52947806904906	9.4	182.4073394495413	101.3302752293578
413431350	1441066151	31.29114886917088	122.52947544831589	9.4	182.42935779816514	101.3211009174312
413431350	1441066152	31.291105247965636	122.52947281931537	9.4	182.45137614678902	101.3119266055046
413431350	1441066153	31.291061624774507	122.52947018225555	9.4	182.47339449541286	101.30275229357798
413431350	1441066154	31.291017999758644	122.52946753734453	9.4	182.4954128440367	101.29357798165138
413431350	1441066155	31.290974373079163	122.52946488479041	9.4	182.51743119266055	101.28440366972477
413431350	1441066156	31.2909307448972	122.52946222480129	9.4	182.5394495412844	101.27522935779817
413431350	1441066157	31.290887115373906	122.52945955758528	9.4	182.56146788990827	101.26605504587155
413431350	1441066158	31.290843484670365	122.52945688335049	9.4	182.58348623853212	101.25688073394495
413431350	1441066159	31.290799852947757	122.52945420230495	9.4	182.60550458715596	101.24770642201835
413431350	1441066160	31.29075622036721	122.52945151465683	9.4	182.62752293577984	101.23853211009174
413431350	1441066161	31.290712587089814	122.52944882061416	9.4	182.64954128440368	101.22935779816514
413431350	1441066162	31.290668953276747	122.52944612038507	9.4	182.67155963302753	101.22018348623853
413431350	1441066163	31.290625319089127	122.52944341417768	9.4	182.6935779816514	101.21100917431193
413431350	1441066164	31.29058168468807	122.52944070220002	9.4	182.71559633027525	101.20183486238533
413431350	1441066165	31.290538050234726	122.52943798466026	9.4	182.7376146788991	101.19266055045871
413431350	1441066166	31.290494415890226	122.52943526176644	9.4	182.75963302752294	101.18348623853211
413431350	1441066167	31.290450781815693	122.52943253372665	9.4	182.78165137614678	101.1743119266055
413431350	1441066168	31.29040714817226	122.52942980074899	9.4	182.80366972477066	101.16513761467891
413431350	1441066169	31.29036351512106	122.52942706304158	9.4	182.8256880733945	101.1559633027523
413431350	1441066170	31.290319882823244	122.5294243208125	9.4	182.84770642201835	101.1467889908257
413431350	1441066171	31.290276251439916	122.52942157426979	9.4	182.86972477064222	101.13761467889908
413431350	1441066172	31.29023262113222	122.52941882362163	9.4	182.89174311926607	101.12844036697248
413431350	1441066173	31.290188992061296	122.52941606907605	9.4	182.9137614678899	101.11926605504588
413431350	1441066174	31.290145364388263	122.52941331084114	9.4	182.9357798165138	101.11009174311927
413431350	1441066175	31.290101738274263	122.52941054912502	9.4	182.95779816513763	101.10091743119267
413431350	1441066176	31.290058113880434	122.52940778413577	9.4	182.97981651376145	101.09174311926606
413431350	1441066177	31.29001449136788	122.52940501608144	9.4	183.00183486238532	101.08256880733946
413431350	1441066178	31.289970870897754	122.52940224517019	9.4	183.02385321100917	101.07339449541286
413431350	1441066179	31.289927252631188	122.52939947161005	9.4	183.04587155963304	101.06422018348624
413431350	1441066180	31.289883636729314	122.52939669560914	9.4	183.0678899082569	101.05504587155964
413431350	1441066181	31.28984002335327	122.5293939173755	9.4	183.08990825688073	101.04587155963303
413431350	1441066182	31.289796412664174	122.52939113711727	9.4	183.1119266055046	101.03669724770643
413431350	1441066183	31.289752804823166	122.52938835504253	9.4	183.13394495412845	101.02752293577981
413431350	1441066184	31.28970919999139	122.52938557135934	9.4	183.1559633027523	101.01834862385321
413431350	1441066185	31.28966559832994	122.5293827862758	9.4	183.17798165137617	101.00917431192661
413431350	1441066186	31.289621999999987	122.52938	9.4	183.20000000000002	101.0
413431350	1441066187	31.289578404651106	122.52937721413228	9.4	183.17777777777778	101.0
413431350	1441066188	31.289534809886575	122.52937443584204	9.4	183.15555555555557	101.0
413431350	1441066189	31.289491212798165	122.52937167369096	9.4	183.13333333333333	101.0
413431350	1441066190	31.289447610477634	122.52936893624066	9.4	183.11111111111111	101.0
413431350	1441066191	31.289404000016734	122.52936623205277	9.4	183.0888888888889	101.0
413431350	1441066192	31.28936037850723	122.52936356968891	9.4	183.06666666666666	101.0
413431350	1441066193	31.289316743040853	122.52936095771064	9.4	183.04444444444445	101.0
413431350	1441066194	31.28927309070936	122.52935840467954	9.4	183.0222222222222	101.0
413431350	1441066195	31.28922941860453	122.52935591915723	9.4	183.00000000000003	101.0
413431350	1441066196	31.289185723818107	122.52935350970519	9.4	182.9777777777778	101.0
413431350	1441066197	31.289142003441835	122.52935118488497	9.4	182.95555555555555	101.0
413431350	1441066198	31.289098254567477	122.52934895325812	9.4	182.93333333333334	101.0
413431350	1441066199	31.289054474286814	122.52934682338612	9.4	182.91111111111113	101.0
413431350	1441066200	31.289010659691552	122.5293448038304	9.4	182.88888888888889	101.0
413431350	1441066201	31.288966807873486	122.5293429031525	9.4	182.86666666666667	101.0
413431350	1441066202	31.28892291592438	122.52934112991386	9.4	182.84444444444443	101.0
413431350	1441066203	31.28887898093596	122.52933949267587	9.4	182.82222222222222	101.0
413431350	1441066204	31.288835000000006	122.529338	9.4	182.8	101.0
413431350	1441066205	31.288790971301548	122.52933665811148	9.405000000000001	182.675	101.0
413431350	1441066206	31.288746897398855	122.529335463891	9.41	182.54999999999998	101.0
413431350	1441066207	31.288702781943506	122.52933441188313	9.415000000000001	182.425	101.0
413431350	1441066208	31.288658628587033	122.52933349663243	9.42	182.3	101.0
413431350	1441066209	31.288614440980997	122.5293327126835	9.425	182.17499999999998	101.0
413431350	1441066210	31.288570222776947	122.52933205458088	9.43	182.05	101.0
413431350	1441066211	31.288525977626445	122.52933151686918	9.435	181.925	101.0
413431350	1441066212	31.288481709181056	122.52933109409301	9.44	181.8	101.0
413431350	1441066213	31.288437421092315	122.529330780797	9.445	181.67499999999998	101.0
413431350	1441066214	31.28839311701178	122.52933057152573	9.45	181.55	101.0
413431350	1441066215	31.288348800591027	122.52933046082386	9.455	181.425	101.0
413431350	1441066216	31.28830447548157	122.52933044323605	9.46	181.29999999999998	101.0
413431350	1441066217	31.288260145335	122.52933051330696	9.465	181.175	101.0
413431350	1441066218	31.28821581380286	122.5293306655812	9.47	181.05	101.0
413431350	1441066219	31.2881714845367	122.5293308946035	9.475	180.925	101.0
413431350	1441066220	31.28812716118807	122.52933119491853	9.48	180.8	101.0
413431350	1441066221	31.28808284740852	122.52933156107098	9.485	180.675	101.0
413431350	1441066222	31.288038546849627	122.52933198760554	9.49	180.55	101.0
413431350	1441066223	31.287994263162933	122.529332469067	9.495	180.425	101.0
413431350	1441066224	31.28795	122.529333	9.5	180.3	101.0
413431350	1441066225	31.287905760374354	122.5293335748408	9.495454545454546	180.29090909090908	101.0
413431350	1441066226	31.287861544747418	122.52933418759156	9.49090909090909	180.28181818181818	101.0
413431350	1441066227	31.28781735294263	122.52933483214592	9.486363636363636	180.27272727272728	101.0
413431350	1441066228	31.287773184783394	122.52933550239754	9.481818181818182	180.26363636363635	101.0
413431350	1441066229	31.287729040093133	122.52933619224008	9.477272727272727	180.25454545454545	101.0
413431350	1441066230	31.287684918695238	122.52933689556725	9.472727272727273	180.24545454545455	101.0
413431350	1441066231	31.287640820413145	122.52933760627276	9.468181818181819	180.23636363636362	101.0
413431350	1441066232	31.287596745070267	122.52933831825025	9.463636363636363	180.22727272727272	101.0
413431350	1441066233	31.287552692490017	122.52933902539351	9.459090909090909	180.21818181818182	101.0
413431350	1441066234	31.2875086624958	122.52933972159623	9.454545454545455	180.2090909090909	101.0
413431350	1441066235	31.28746465491104	122.52934040075215	9.45	180.2	101.0
413431350	1441066236	31.287420669559154	122.52934105675504	9.445454545454545	180.1909090909091	101.0
413431350	1441066237	31.287376706263558	122.52934168349863	9.440909090909091	180.1818181818182	101.0
413431350	1441066238	31.287332764847676	122.52934227487673	9.436363636363637	180.1727272727273	101.0
413431350	1441066239	31.287288845134906	122.5293428247831	9.431818181818182	180.16363636363636	101.0
413431350	1441066240	31.287244946948675	122.52934332711156	9.427272727272728	180.15454545454546	101.0
413431350	1441066241	31.28720107011241	122.52934377575592	9.422727272727274	180.14545454545456	101.0
413431350	1441066242	31.287157214449508	122.52934416460998	9.418181818181818	180.13636363636363	101.0
413431350	1441066243	31.28711337978341	122.52934448756754	9.413636363636364	180.12727272727273	101.0
413431350	1441066244	31.2870695659375	122.52934473852252	9.40909090909091	180.11818181818182	101.0
413431350	1441066245	31.287025772735237	122.52934491136872	9.404545454545454	180.1090909090909	101.0
413431350	1441066246	31.286981999999995	122.52934500000002	9.4	180.1	101.0
413431350	1441066247	31.286938247390157	122.5293449990641	9.4	180.17894736842106	101.0263157894737
413431350	1441066248	31.286894513903807	122.52934490622393	9.4	180.2578947368421	101.05263157894737
413431350	1441066249	31.286850798373955	122.52934471989633	9.4	180.33684210526317	101.07894736842105
413431350	1441066250	31.286807099633638	122.52934443849804	9.4	180.41578947368419	101.10526315789474
413431350	1441066251	31.286763416515868	122.5293440604459	9.4	180.49473684210525	101.13157894736842
413431350	1441066252	31.286719747853674	122.52934358415669	9.4	180.57368421052632	101.15789473684211
413431350	1441066253	31.286676092480086	122.52934300804722	9.4	180.65263157894736	101.1842105263158
413431350	1441066254	31.28663244922811	122.52934233053426	9.4	180.73157894736843	101.21052631578947
413431350	1441066255	31.286588816930788	122.52934155003467	9.4	180.81052631578947	101.23684210526316
413431350	1441066256	31.286545194421134	122.5293406649652	9.4	180.88947368421051	101.26315789473685
413431350	1441066257	31.286501580532175	122.52933967374271	9.4	180.96842105263158	101.28947368421053
413431350	1441066258	31.286457974096905	122.52933857478403	9.4	181.04736842105262	101.31578947368422
413431350	1441066259	31.286414373948368	122.52933736650591	9.4	181.1263157894737	101.34210526315789
413431350	1441066260	31.286370778919583	122.52933604732522	9.4	181.20526315789473	101.36842105263159
413431350	1441066261	31.286327187843565	122.52933461565875	9.4	181.2842105263158	101.39473684210526
413431350	1441066262	31.28628359955334	122.52933306992337	9.4	181.36315789473684	101.42105263157896
413431350	1441066263	31.28624001288194	122.52933140853588	9.4	181.44210526315788	101.44736842105263
413431350	1441066264	31.286196426662343	122.52932962991311	9.4	181.52105263157895	101.47368421052632
413431350	1441066265	31.2861528397276	122.52932773247191	9.4	181.6	101.5
413431350	1441066266	31.286109250910737	122.52932571462912	9.4	181.67894736842106	101.52631578947368
413431350	1441066267	31.286065659044752	122.52932357480158	9.4	181.7578947368421	101.55263157894737
413431350	1441066268	31.286022062962658	122.52932131140612	9.4	181.83684210526317	101.57894736842105
413431350	1441066269	31.28597846149748	122.5293189228596	9.4	181.9157894736842	101.60526315789474
413431350	1441066270	31.285934853482253	122.52931640757888	9.4	181.99473684210525	101.63157894736842
413431350	1441066271	31.285891237749972	122.52931376398078	9.4	182.07368421052632	101.65789473684211
413431350	1441066272	31.285847613133647	122.52931099048219	9.4	182.15263157894736	101.6842105263158
413431350	1441066273	31.28580397846631	122.52930808549995	9.4	182.23157894736843	101.71052631578948
413431350	1441066274	31.285760332580963	122.52930504745093	9.4	182.3105263157895	101.73684210526315
413431350	1441066275	31.28571667431063	122.529301874752	9.4	182.38947368421051	101.76315789473685
413431350	1441066276	31.28567300248831	122.52929856582003	9.4	182.46842105263158	101.78947368421053
413431350	1441066277	31.28562931594704	122.52929511907188	9.4	182.54736842105262	101.81578947368422
413431350	1441066278	31.285585613519817	122.52929153292443	9.4	182.6263157894737	101.8421052631579
413431350	1441066279	31.285541894039635	122.5292878057946	9.4	182.70526315789476	101.86842105263158
413431350	1441066280	31.28549815633953	122.52928393609918	9.4	182.7842105263158	101.89473684210527
413431350	1441066281	31.28545439925251	122.52927992225514	9.4	182.86315789473684	101.92105263157895
413431350	1441066282	31.285410621611575	122.52927576267935	9.4	182.94210526315788	101.94736842105263
413431350	1441066283	31.285366822249735	122.52927145578866	9.4	183.02105263157895	101.97368421052632
413431350	1441066284	31.285322999999998	122.52926700000002	9.4	183.10000000000002	102.0
413431350	1441066285	31.285279158119955	122.52926240071281	9.4	183.24545454545455	102.0
413431350	1441066286	31.285235317565448	122.52925769125665	9.4	183.3909090909091	102.0
413431350	1441066287	31.285191503716955	122.52925291194343	9.4	183.53636363636363	102.0
413431350	1441066288	31.2851477419549	122.52924810308515	9.4	183.6818181818182	102.0
413431350	1441066289	31.285104057659748	122.52924330499367	9.4	183.8272727272727	102.0
413431350	1441066290	31.28506047621196	122.52923855798066	9.4	183.97272727272727	102.0
413431350	1441066291	31.285017022991994	122.5292339023579	9.4	184.11818181818182	102.0
413431350	1441066292	31.28497372338034	122.52922937843697	9.4	184.26363636363638	102.0
413431350	1441066293	31.284930602757466	122.52922502652936	9.4	184.40909090909088	102.0
413431350	1441066294	31.28488768650386	122.52922088694659	9.4	184.55454545454543	102.0
413431350	1441066295	31.284844999999997	122.52921699999999	9.4	184.7	102.0
413431350	1441066296	31.284802560570625	122.52921339594532	9.404761904761905	184.5952380952381	101.95238095238096
413431350	1441066297	31.28476035331738	122.52921006481601	9.40952380952381	184.49047619047616	101.90476190476191
413431350	1441066298	31.2847183552862	122.52920698658994	9.414285714285715	184.38571428571427	101.85714285714286
413431350	1441066299	31.284676543522938	122.52920414124502	9.41904761904762	184.28095238095239	101.80952380952381
413431350	1441066300	31.28463489507349	122.52920150875927	9.423809523809524	184.17619047619047	101.76190476190476
413431350	1441066301	31.28459338698377	122.52919906911063	9.428571428571429	184.07142857142856	101.71428571428572
413431350	1441066302	31.284551996299644	122.52919680227723	9.433333333333334	183.96666666666667	101.66666666666667
413431350	1441066303	31.284510700066996	122.52919468823708	9.438095238095238	183.86190476190475	101.61904761904762
413431350	1441066304	31.284469475331697	122.52919270696835	9.442857142857143	183.75714285714284	101.57142857142857
413431350	1441066305	31.284428299139623	122.52919083844917	9.447619047619048	183.65238095238095	101.52380952380953
413431350	1441066306	31.284387148536688	122.52918906265778	9.452380952380953	183.54761904761904	101.47619047619048
413431350	1441066307	31.28434600056871	122.52918735957238	9.457142857142857	183.44285714285715	101.42857142857143
413431350	1441066308	31.2843048322816	122.52918570917123	9.461904761904762	183.33809523809524	101.3809523809524
413431350	1441066309	31.28426362072123	122.52918409143267	9.466666666666667	183.23333333333332	101.33333333333333
413431350	1441066310	31.284222342933457	122.52918248633503	9.471428571428572	183.12857142857143	101.28571428571429
413431350	1441066311	31.284180975964148	122.52918087385666	9.476190476190476	183.02380952380952	101.23809523809524
413431350	1441066312	31.28413949685918	122.52917923397602	9.480952380952381	182.9190476190476	101.19047619047619
413431350	1441066313	31.284097882664405	122.52917754667152	9.485714285714286	182.81428571428572	101.14285714285715
413431350	1441066314	31.28405611042572	122.52917579192166	9.49047619047619	182.70952380952383	101.09523809523809
413431350	1441066315	31.28401415718895	122.52917394970497	9.495238095238095	182.6047619047619	101.04761904761905
413431350	1441066316	31.283971999999995	122.52917199999999	9.5	182.5	101.0
413431350	1441066317	31.283929620842475	122.52916992680272	9.497435897435897	182.58461538461538	101.02564102564102
413431350	1441066318	31.28388702145115	122.5291677301788	9.494871794871795	182.66923076923075	101.05128205128206
413431350	1441066319	31.28384420849856	122.52916541421116	9.492307692307692	182.75384615384615	101.07692307692308
413431350	1441066320	31.28380118865727	122.52916298298283	9.48974358974359	182.83846153846153	101.1025641025641
413431350	1441066321	31.283757968599808	122.52916044057675	9.487179487179487	182.9230769230769	101.12820512820512
413431350	1441066322	31.283714554998706	122.52915779107592	9.484615384615385	183.0076923076923	101.15384615384616
413431350	1441066323	31.283670954526528	122.52915503856332	9.482051282051282	183.09230769230768	101.17948717948718
413431350	1441066324	31.283627173855816	122.52915218712187	9.47948717948718	183.1769230769231	101.2051282051282
413431350	1441066325	31.283583219659096	122.52914924083453	9.476923076923077	183.26153846153846	101.23076923076923
413431350	1441066326	31.283539098608912	122.52914620378426	9.474358974358974	183.34615384615384	101.25641025641026
413431350	1441066327	31.28349481737784	122.52914308005401	9.471794871794872	183.43076923076924	101.28205128205128
413431350	1441066328	31.283450382638392	122.52913987372666	9.46923076923077	183.51538461538462	101.3076923076923
413431350	1441066329	31.283405801063108	122.52913658888518	9.466666666666667	183.6	101.33333333333333
413431350	1441066330	31.283361079324564	122.52913322961248	9.464102564102564	183.6846153846154	101.35897435897436
413431350	1441066331	31.283316224095277	122.52912979999144	9.461538461538462	183.76923076923077	101.38461538461539
413431350	1441066332	31.283271242047814	122.52912630410496	9.45897435897436	183.85384615384615	101.41025641025641
413431350	1441066333	31.283226139854712	122.52912274603594	9.456410256410257	183.93846153846155	101.43589743589743
413431350	1441066334	31.28318092418851	122.5291191298673	9.453846153846154	184.02307692307693	101.46153846153847
413431350	1441066335	31.283135601721767	122.52911545968185	9.451282051282051	184.1076923076923	101.48717948717949
413431350	1441066336	31.283090179127033	122.52911173956251	9.448717948717949	184.1923076923077	101.51282051282051
413431350	1441066337	31.283044663076858	122.52910797359208	9.446153846153846	184.2769230769231	101.53846153846153
413431350	1441066338	31.282999060243753	122.52910416585347	9.443589743589744	184.36153846153846	101.56410256410257
413431350	1441066339	31.28295337730032	122.52910032042948	9.441025641025641	184.44615384615386	101.58974358974359
413431350	1441066340	31.28290762091908	122.52909644140297	9.438461538461539	184.53076923076924	101.61538461538461
413431350	1441066341	31.282861797772593	122.52909253285674	9.435897435897436	184.6153846153846	101.64102564102564
413431350	1441066342	31.282815914533398	122.5290885988736	9.433333333333334	184.70000000000002	101.66666666666667
413431350	1441066343	31.28276997787405	122.5290846435364	9.430769230769231	184.7846153846154	101.6923076923077
413431350	1441066344	31.282723994467123	122.52908067092787	9.428205128205128	184.86923076923077	101.71794871794872
413431350	1441066345	31.28267797098514	122.52907668513086	9.425641025641026	184.95384615384617	101.74358974358974
413431350	1441066346	31.282631914100673	122.5290726902281	9.423076923076923	185.03846153846155	101.76923076923077
413431350	1441066347	31.282585830486273	122.52906869030241	9.42051282051282	185.12307692307692	101.7948717948718
413431350	1441066348	31.28253972681448	122.52906468943652	9.417948717948718	185.20769230769233	101.82051282051282
413431350	1441066349	31.282493609757864	122.5290606917132	9.415384615384616	185.2923076923077	101.84615384615384
413431350	1441066350	31.282447485988985	122.52905670121515	9.412820512820513	185.3769230769231	101.87179487179488
413431350	1441066351	31.282401362180387	122.52905272202517	9.41025641025641	185.46153846153848	101.8974358974359
413431350	1441066352	31.282355245004627	122.52904875822595	9.407692307692308	185.54615384615386	101.92307692307692
413431350	1441066353	31.282309141134274	122.5290448139002	9.405128205128205	185.63076923076926	101.94871794871794
413431350	1441066354	31.282263057241884	122.52904089313066	9.402564102564103	185.71538461538464	101.97435897435898
413431350	1441066355	31.282216999999996	122.52903699999999	9.4	185.8	102.0
413431350	1441066356	31.282170974928512	122.52903313787573	9.400507614213199	185.7746192893401	101.99492385786803
413431350	1441066357	31.282124982936484	122.5290293072646	9.401015228426397	185.74923857868023	101.98984771573605
413431350	1441066358	31.28207902378033	122.52902550795812	9.401522842639594	185.72385786802033	101.98477157360406
413431350	1441066359	31.282033097216477	122.52902173974789	9.402030456852792	185.69847715736043	101.97969543147208
413431350	1441066360	31.281987203001282	122.52901800242546	9.40253807106599	185.67309644670053	101.97461928934011
413431350	1441066361	31.281941340891173	122.52901429578236	9.403045685279189	185.64771573604062	101.96954314720813
413431350	1441066362	31.28189551064253	122.5290106196101	9.403553299492387	185.62233502538072	101.96446700507614
413431350	1441066363	31.281849712011773	122.52900697370033	9.404060913705584	185.59695431472082	101.95939086294416
413431350	1441066364	31.281803944755296	122.52900335784453	9.404568527918782	185.57157360406094	101.95431472081219
413431350	1441066365	31.281758208629476	122.52899977183428	9.40507614213198	185.54619289340104	101.94923857868021
413431350	1441066366	31.28171250339075	122.52899621546113	9.405583756345179	185.52081218274114	101.94416243654823
413431350	1441066367	31.28166682879549	122.52899268851662	9.406091370558377	185.49543147208124	101.93908629441624
413431350	1441066368	31.281621184600105	122.52898919079234	9.406598984771573	185.47005076142133	101.93401015228427
413431350	1441066369	31.281575570560996	122.52898572207982	9.407106598984772	185.44467005076143	101.92893401015229
413431350	1441066370	31.281529986434546	122.5289822821706	9.40761421319797	185.41928934010156	101.9238578680203
413431350	1441066371	31.28148443197719	122.52897887085626	9.408121827411168	185.39390862944165	101.91878172588832
413431350	1441066372	31.2814389069453	122.52897548792836	9.408629441624365	185.36852791878175	101.91370558375635
413431350	1441066373	31.28139341109528	122.52897213317847	9.409137055837563	185.34314720812185	101.90862944162437
413431350	1441066374	31.281347944183523	122.5289688063981	9.409644670050762	185.31776649746195	101.90355329949239
413431350	1441066375	31.281302505966444	122.52896550737884	9.41015228426396	185.29238578680204	101.8984771573604
413431350	1441066376	31.281257096200434	122.52896223591226	9.410659898477158	185.26700507614217	101.89340101522843
413431350	1441066377	31.281211714641877	122.52895899178989	9.411167512690355	185.24162436548227	101.88832487309645
413431350	1441066378	31.281166361047216	122.5289557748033	9.411675126903553	185.21624365482236	101.88324873096447
413431350	1441066379	31.28112103517279	122.52895258474405	9.412182741116752	185.19086294416243	101.8781725888325
413431350	1441066380	31.281075736775055	122.52894942140372	9.41269035532995	185.16548223350256	101.87309644670052
413431350	1441066381	31.28103046561037	122.52894628457386	9.413197969543148	185.14010152284266	101.86802030456853
413431350	1441066382	31.28098522143515	122.52894317404602	9.413705583756345	185.11472081218275	101.86294416243655
413431350	1441066383	31.280940004005796	122.52894008961177	9.414213197969543	185.08934010152288	101.85786802030458
413431350	1441066384	31.280894813078696	122.52893703106265	9.414720812182741	185.06395939086298	101.8527918781726
413431350	1441066385	31.280849648410268	122.52893399819028	9.41522842639594	185.03857868020305	101.84771573604061
413431350	1441066386	31.280804509756887	122.52893099078617	9.415736040609138	185.01319796954317	101.84263959390863
413431350	1441066387	31.28075939687497	122.5289280086419	9.416243654822335	184.98781725888327	101.83756345177666
413431350	1441066388	31.280714309520913	122.52892505154904	9.416751269035533	184.96243654822337	101.83248730964468
413431350	1441066389	31.280669247451097	122.52892211929917	9.417258883248731	184.9370558375635	101.8274111675127
413431350	1441066390	31.280624210421948	122.52891921168381	9.41776649746193	184.9116751269036	101.82233502538071
413431350	1441066391	31.280579198189848	122.52891632849459	9.418274111675128	184.8862944162437	101.81725888324874
413431350	1441066392	31.280534210511195	122.52891346952302	9.418781725888325	184.86091370558376	101.81218274111676
413431350	1441066393	31.280489247142395	122.52891063456069	9.419289340101523	184.83553299492388	101.80710659898477
413431350	1441066394	31.280444307839833	122.52890782339914	9.419796954314721	184.81015228426398	101.80203045685279
413431350	1441066395	31.280399392359936	122.52890503582998	9.42030456852792	184.78477157360408	101.79695431472082
413431350	1441066396	31.28035450045908	122.52890227164475	9.420812182741116	184.7593908629442	101.79187817258882
413431350	1441066397	31.28030963189366	122.52889953063504	9.421319796954315	184.7340101522843	101.78680203045685
413431350	1441066398	31.280264786420076	122.52889681259241	9.421827411167513	184.70862944162437	101.78172588832487
413431350	1441066399	31.28021996379474	122.52889411730841	9.422335025380711	184.6832487309645	101.7766497461929
413431350	1441066400	31.280175163774043	122.52889144457465	9.42284263959391	184.6578680203046	101.77157360406092
413431350	1441066401	31.280130386114383	122.52888879418266	9.423350253807106	184.6324873096447	101.76649746192894
413431350	1441066402	31.280085630572145	122.52888616592402	9.423857868020304	184.6071065989848	101.76142131979697
413431350	1441066403	31.28004089690375	122.52888355959033	9.424365482233503	184.5817258883249	101.75634517766498
413431350	1441066404	31.279996184865585	122.52888097497312	9.424873096446701	184.55634517766498	101.751269035533
413431350	1441066405	31.27995149421406	122.528878411864	9.4253807106599	184.53096446700508	101.74619289340102
413431350	1441066406	31.27990682470555	122.52887587005452	9.425888324873096	184.5055837563452	101.74111675126905
413431350	1441066407	31.27986217609646	122.52887334933625	9.426395939086294	184.4802030456853	101.73604060913706
413431350	1441066408	31.279817548143214	122.52887084950078	9.426903553299493	184.4548223350254	101.73096446700508
413431350	1441066409	31.279772940602175	122.52886837033965	9.427411167512691	184.42944162436552	101.7258883248731
413431350	1441066410	31.279728353229757	122.5288659116445	9.42791878172589	184.4040609137056	101.72081218274113
413431350	1441066411	31.279683785782364	122.52886347320684	9.428426395939086	184.3786802030457	101.71573604060913
413431350	1441066412	31.27963923801636	122.52886105481826	9.428934010152284	184.35329949238582	101.71065989847716
413431350	1441066413	31.279594709688194	122.52885865627039	9.429441624365483	184.3279187817259	101.70558375634518
413431350	1441066414	31.27955020055424	122.52885627735472	9.429949238578681	184.302538071066	101.70050761421321
413431350	1441066415	31.27950571037089	122.52885391786288	9.43045685279188	184.27715736040614	101.69543147208121
413431350	1441066416	31.279461238894548	122.52885157758644	9.430964467005076	184.2517766497462	101.69035532994924
413431350	1441066417	31.279416785881622	122.52884925631697	9.431472081218274	184.2263959390863	101.68527918781726
413431350	1441066418	31.279372351088487	122.52884695384604	9.431979695431473	184.20101522842643	101.68020304568529
413431350	1441066419	31.279327934271542	122.52884466996524	9.43248730964467	184.17563451776653	101.67512690355329
413431350	1441066420	31.27928353518722	122.52884240446616	9.432994923857867	184.15025380710662	101.67005076142132
413431350	1441066421	31.279239153591867	122.52884015714035	9.433502538071066	184.12487309644672	101.66497461928935
413431350	1441066422	31.27919478924193	122.52883792777942	9.434010152284264	184.09949238578682	101.65989847715737
413431350	1441066423	31.279150441893773	122.52883571617492	9.434517766497462	184.07411167512691	101.65482233502539
413431350	1441066424	31.27910611130381	122.52883352211846	9.43502538071066	184.048730964467	101.6497461928934
413431350	1441066425	31.279061797228433	122.52883134540161	9.435532994923857	184.02335025380714	101.64467005076143
413431350	1441066426	31.27901749942403	122.52882918581594	9.436040609137056	183.99796954314724	101.63959390862945
413431350	1441066427	31.278973217647035	122.52882704315303	9.436548223350254	183.97258883248733	101.63451776649747
413431350	1441066428	31.278928951653786	122.52882491720449	9.437055837563452	183.94720812182743	101.62944162436548
413431350	1441066429	31.278884701200734	122.52882280776187	9.43756345177665	183.92182741116753	101.62436548223351
413431350	1441066430	31.278840466044254	122.52882071461677	9.438071065989847	183.89644670050762	101.61928934010152
413431350	1441066431	31.278796245940754	122.52881863756078	9.438578680203046	183.87106598984775	101.61421319796955
413431350	1441066432	31.27875204064661	122.52881657638548	9.439086294416244	183.84568527918785	101.60913705583756
413431350	1441066433	31.278707849918238	122.52881453088244	9.439593908629442	183.82030456852794	101.6040609137056
413431350	1441066434	31.27866367351203	122.52881250084324	9.44010152284264	183.79492385786804	101.5989847715736
413431350	1441066435	31.278619511184388	122.5288104860595	9.440609137055837	183.76954314720814	101.59390862944163
413431350	1441066436	31.278575362691686	122.52880848632277	9.441116751269035	183.74416243654824	101.58883248730965
413431350	1441066437	31.27853122779036	122.52880650142464	9.441624365482234	183.71878172588833	101.58375634517768
413431350	1441066438	31.278487106236778	122.52880453115672	9.442131979695432	183.69340101522846	101.57868020304568
413431350	1441066439	31.278442997787348	122.52880257531059	9.44263959390863	183.66802030456856	101.57360406091371
413431350	1441066440	31.27839890219848	122.52880063367782	9.443147208121827	183.64263959390865	101.56852791878173
413431350	1441066441	31.27835481922654	122.52879870605	9.443654822335025	183.61725888324875	101.56345177664976
413431350	1441066442	31.27831074862795	122.52879679221873	9.444162436548224	183.59187817258885	101.55837563451776
413431350	1441066443	31.27826669015911	122.5287948919756	9.444670050761422	183.56649746192895	101.55329949238579
413431350	1441066444	31.27822264357639	122.52879300511219	9.445177664974619	183.54111675126907	101.54822335025382
413431350	1441066445	31.278178608636196	122.52879113142008	9.445685279187817	183.51573604060917	101.54314720812182
413431350	1441066446	31.278134585094953	122.52878927069088	9.446192893401015	183.49035532994927	101.53807106598985
413431350	1441066447	31.27809057270904	122.52878742271618	9.446700507614214	183.46497461928936	101.53299492385787
413431350	1441066448	31.278046571234842	122.52878558728753	9.447208121827412	183.43959390862946	101.5279187817259
413431350	1441066449	31.27800258042877	122.52878376419659	9.447715736040609	183.41421319796956	101.5228426395939
413431350	1441066450	31.27795860004723	122.52878195323488	9.448223350253807	183.38883248730966	101.51776649746193
413431350	1441066451	31.277914629846595	122.52878015419405	9.448730964467005	183.36345177664978	101.51269035532995
413431350	1441066452	31.27787066958328	122.52877836686565	9.449238578680204	183.33807106598988	101.50761421319798
413431350	1441066453	31.27782671901368	122.5287765910413	9.449746192893402	183.31269035532998	101.50253807106598
413431350	1441066454	31.27778277789418	122.52877482651257	9.450253807106598	183.28730964467007	101.49746192893402
413431350	1441066455	31.27773884598118	122.52877307307108	9.450761421319797	183.26192893401017	101.49238578680203
413431350	1441066456	31.27769492303109	122.52877133050839	9.451269035532995	183.23654822335027	101.48730964467006
413431350	1441066457	31.27765100880031	122.52876959861612	9.451776649746193	183.2111675126904	101.48223350253807
413431350	1441066458	31.277607103045217	122.52876787718589	9.452284263959392	183.1857868020305	101.4771573604061
413431350	1441066459	31.27756320552221	122.52876616600922	9.452791878172588	183.1604060913706	101.47208121827411
413431350	1441066460	31.27751931598769	122.52876446487774	9.453299492385787	183.1350253807107	101.46700507614213
413431350	1441066461	31.27747543419807	122.52876277358308	9.453807106598985	183.10964467005078	101.46192893401015
413431350	1441066462	31.277431559909733	122.5287610919168	9.454314720812183	183.08426395939088	101.45685279187818
413431350	1441066463	31.27738769287907	122.52875941967052	9.454822335025382	183.05888324873098	101.4517766497462
413431350	1441066464	31.277343832862496	122.52875775663583	9.455329949238578	183.0335025380711	101.44670050761421
413431350	1441066465	31.277299979616384	122.52875610260429	9.455837563451777	183.0081218274112	101.44162436548224
413431350	1441066466	31.277256132897158	122.52875445736753	9.456345177664975	182.98274111675127	101.43654822335026
413431350	1441066467	31.27721229246119	122.52875282071716	9.456852791878173	182.9573604060914	101.43147208121829
413431350	1441066468	31.27716845806489	122.52875119244476	9.45736040609137	182.9319796954315	101.42639593908629
413431350	1441066469	31.277124629464648	122.52874957234194	9.457868020304568	182.9065989847716	101.42131979695432
413431350	1441066470	31.277080806416865	122.52874796020026	9.458375634517767	182.88121827411172	101.41624365482234
413431350	1441066471	31.277036988677953	122.52874635581139	9.458883248730965	182.85583756345181	101.41116751269037
413431350	1441066472	31.276993176004257	122.5287447589669	9.459390862944163	182.83045685279188	101.40609137055837
413431350	1441066473	31.27694936815225	122.52874316945832	9.45989847715736	182.805076142132	101.4010152284264
413431350	1441066474	31.276905564878263	122.52874158707736	9.460406091370558	182.7796954314721	101.39593908629442
413431350	1441066475	31.276861765938737	122.52874001161558	9.460913705583756	182.7543147208122	101.39086294416245
413431350	1441066476	31.276817971090036	122.52873844286457	9.461421319796955	182.7289340101523	101.38578680203045
413431350	1441066477	31.276774180088584	122.52873688061592	9.461928934010153	182.70355329949243	101.38071065989848
413431350	1441066478	31.276730392690748	122.52873532466127	9.46243654822335	182.6781725888325	101.3756345177665
413431350	1441066479	31.27668660865295	122.52873377479219	9.462944162436548	182.6527918781726	101.37055837563452
413431350	1441066480	31.276642827731575	122.52873223080032	9.463451776649746	182.62741116751272	101.36548223350253
413431350	1441066481	31.276599049683025	122.52873069247721	9.463959390862945	182.60203045685282	101.36040609137056
413431350	1441066482	31.2765552742637	122.52872915961451	9.464467005076143	182.5766497461929	101.35532994923858
413431350	1441066483	31.276511501229983	122.52872763200381	9.46497461928934	182.55126903553304	101.3502538071066
413431350	1441066484	31.276467730338272	122.52872610943672	9.465482233502538	182.5258883248731	101.34517766497461
413431350	1441066485	31.276423961344985	122.52872459170483	9.465989847715736	182.5005076142132	101.34010152284264
413431350	1441066486	31.27638019400648	122.52872307859975	9.466497461928935	182.47512690355333	101.33502538071066
413431350	1441066487	31.27633642807921	122.52872156991307	9.467005076142133	182.44974619289343	101.32994923857868
413431350	1441066488	31.276292663319516	122.52872006543646	9.46751269035533	182.42436548223353	101.32487309644671
413431350	1441066489	31.27624889948382	122.52871856496145	9.468020304568528	182.39898477157362	101.31979695431473
413431350	1441066490	31.276205136328525	122.52871706827972	9.468527918781726	182.37360406091372	101.31472081218276
413431350	1441066491	31.276161373609995	122.5287155751828	9.469035532994925	182.34822335025382	101.30964467005076
413431350	1441066492	31.276117611084683	122.52871408546235	9.469543147208121	182.32284263959392	101.30456852791879
413431350	1441066493	31.27607384850892	122.52871259890996	9.47005076142132	182.29746192893404	101.2994923857868
413431350	1441066494	31.27603008563916	122.52871111531725	9.470558375634518	182.27208121827414	101.29441624365482
413431350	1441066495	31.275986322231752	122.52870963447582	9.471065989847716	182.24670050761424	101.28934010152284
413431350	1441066496	31.275942558043113	122.52870815617729	9.471573604060914	182.22131979695436	101.28426395939087
413431350	1441066497	31.275898792829665	122.52870668021326	9.472081218274111	182.19593908629443	101.27918781725889
413431350	1441066498	31.275855026347763	122.52870520637534	9.47258883248731	182.17055837563453	101.2741116751269
413431350	1441066499	31.275811258353826	122.52870373445514	9.473096446700508	182.14517766497465	101.26903553299492
413431350	1441066500	31.275767488604252	122.52870226424429	9.473604060913706	182.11979695431475	101.26395939086295
413431350	1441066501	31.275723716855413	122.52870079553436	9.474111675126904	182.09441624365485	101.25888324873097
413431350	1441066502	31.275679942863718	122.52869932811701	9.474619289340101	182.06903553299497	101.25380710659898
413431350	1441066503	31.275636166385596	122.52869786178384	9.4751269035533	182.04365482233504	101.248730964467
413431350	1441066504	31.27559238717739	122.52869639632642	9.475634517766498	182.01827411167514	101.24365482233503
413431350	1441066505	31.27554860499553	122.52869493153642	9.476142131979696	181.99289340101524	101.23857868020305
413431350	1441066506	31.275504819596414	122.52869346720543	9.476649746192894	181.96751269035536	101.23350253807106
413431350	1441066507	31.275461030736416	122.52869200312504	9.47715736040609	181.94213197969546	101.22842639593908
413431350	1441066508	31.275417238171947	122.52869053908692	9.47766497461929	181.91675126903556	101.22335025380711
413431350	1441066509	31.2753734416594	122.52868907488262	9.478172588832487	181.89137055837566	101.21827411167513
413431350	1441066510	31.275329640955167	122.5286876103038	9.478680203045686	181.86598984771575	101.21319796954315
413431350	1441066511	31.275285835815666	122.52868614514207	9.479187817258884	181.84060913705585	101.20812182741118
413431350	1441066512	31.275242025997265	122.52868467918903	9.47969543147208	181.81522842639598	101.20304568527919
413431350	1441066513	31.275198211256374	122.52868321223632	9.480203045685279	181.78984771573607	101.19796954314721
413431350	1441066514	31.27515439134938	122.52868174407554	9.480710659898477	181.76446700507617	101.19289340101523
413431350	1441066515	31.275110566032698	122.52868027449829	9.481218274111676	181.73908629441627	101.18781725888326
413431350	1441066516	31.275066735062715	122.52867880329623	9.481725888324872	181.71370558375637	101.18274111675127
413431350	1441066517	31.275022898195804	122.52867733026093	9.48223350253807	181.68832487309646	101.17766497461929
413431350	1441066518	31.2749790551884	122.52867585518408	9.482741116751269	181.66294416243656	101.1725888324873
413431350	1441066519	31.27493520579686	122.52867437785719	9.483248730964467	181.63756345177669	101.16751269035534
413431350	1441066520	31.274891349777622	122.52867289807199	9.483756345177666	181.61218274111678	101.16243654822335
413431350	1441066521	31.274847486887058	122.52867141562	9.484263959390862	181.58680203045688	101.15736040609137
413431350	1441066522	31.274803616881567	122.52866993029292	9.48477157360406	181.56142131979698	101.15228426395939
413431350	1441066523	31.27475973951754	122.52866844188233	9.485279187817259	181.53604060913707	101.14720812182742
413431350	1441066524	31.27471585455138	122.52866695017988	9.485786802030457	181.51065989847717	101.14213197969544
413431350	1441066525	31.274671961739482	122.52866545497716	9.486294416243656	181.4852791878173	101.13705583756345
413431350	1441066526	31.274628060838243	122.5286639560658	9.486802030456852	181.4598984771574	101.13197969543147
413431350	1441066527	31.27458415160405	122.52866245323743	9.48730964467005	181.4345177664975	101.1269035532995
413431350	1441066528	31.27454023379332	122.52866094628365	9.487817258883249	181.4091370558376	101.12182741116752
413431350	1441066529	31.27449630716243	122.52865943499611	9.488324873096447	181.3837563451777	101.11675126903553
413431350	1441066530	31.274452371467774	122.52865791916643	9.488832487309645	181.35837563451778	101.11167512690355
413431350	1441066531	31.274408426465765	122.52865639858621	9.489340101522842	181.3329949238579	101.10659898477158
413431350	1441066532	31.274364471912783	122.5286548730471	9.48984771573604	181.307614213198	101.1015228426396
413431350	1441066533	31.27432050756524	122.52865334234073	9.490355329949239	181.2822335025381	101.09644670050761
413431350	1441066534	31.274276533179517	122.52865180625868	9.490862944162437	181.25685279187817	101.09137055837564
413431350	1441066535	31.27423254851201	122.52865026459263	9.491370558375635	181.2314720812183	101.08629441624366
413431350	1441066536	31.274188553319135	122.52864871713415	9.491878172588832	181.2060913705584	101.08121827411168
413431350	1441066537	31.27414454735726	122.52864716367492	9.49238578680203	181.1807106598985	101.0761421319797
413431350	1441066538	31.274100530382796	122.52864560400651	9.492893401015229	181.15532994923862	101.07106598984772
413431350	1441066539	31.274056502152145	122.5286440379206	9.493401015228427	181.12994923857872	101.06598984771574
413431350	1441066540	31.274012462421684	122.5286424652088	9.493908629441624	181.1045685279188	101.06091370558376
413431350	1441066541	31.27396841094782	122.52864088566271	9.494416243654822	181.0791878172589	101.05583756345177
413431350	1441066542	31.273924347486968	122.52863929907399	9.49492385786802	181.053807106599	101.0507614213198
413431350	1441066543	31.273880271795484	122.52863770523426	9.495431472081219	181.0284263959391	101.04568527918782
413431350	1441066544	31.2738361836298	122.52863610393514	9.495939086294417	181.00304568527923	101.04060913705584
413431350	1441066545	31.273792082746294	122.52863449496829	9.496446700507613	180.97766497461933	101.03553299492386
413431350	1441066546	31.27374796890135	122.5286328781253	9.496954314720812	180.9522842639594	101.03045685279189
413431350	1441066547	31.273703841851376	122.52863125319779	9.49746192893401	180.9269035532995	101.0253807106599
413431350	1441066548	31.2736597013528	122.52862961997744	9.497969543147208	180.90152284263962	101.02030456852792
413431350	1441066549	31.273615547161963	122.52862797825586	9.498477157360407	180.87614213197972	101.01522842639594
413431350	1441066550	31.273571379035296	122.52862632782465	9.498984771573603	180.85076142131982	101.01015228426397
413431350	1441066551	31.273527196729173	122.52862466847549	9.499492385786802	180.82538071065994	101.00507614213197
413431350	1441066552	31.27348300000001	122.52862299999998	9.5	180.80000000000004	101.0
413431350	1441066553	31.27343878877124	122.52862132207875	9.5	180.85517241379313	101.0
413431350	1441066554	31.273394563634497	122.52861963394831	9.5	180.91034482758624	101.0
413431350	1441066555	31.27335032534849	122.5286179347342	9.5	180.96551724137933	101.0
413431350	1441066556	31.273306074671932	122.52861622356188	9.5	181.02068965517245	101.0
413431350	1441066557	31.273261812363494	122.52861449955692	9.5	181.07586206896553	101.0
413431350	1441066558	31.27321753918184	122.5286127618448	9.5	181.13103448275862	101.0
413431350	1441066559	31.273173255885716	122.52861100955104	9.5	181.18620689655174	101.0
413431350	1441066560	31.273128963233788	122.52860924180116	9.5	181.24137931034485	101.0
413431350	1441066561	31.27308466198475	122.52860745772072	9.5	181.29655172413794	101.0
413431350	1441066562	31.27304035289732	122.52860565643516	9.5	181.35172413793106	101.0
413431350	1441066563	31.27299603673017	122.52860383707007	9.5	181.40689655172415	101.0
413431350	1441066564	31.272951714241966	122.52860199875094	9.5	181.46206896551726	101.0
413431350	1441066565	31.272907386191456	122.52860014060332	9.5	181.51724137931038	101.0
413431350	1441066566	31.272863053337304	122.52859826175269	9.5	181.57241379310346	101.0
413431350	1441066567	31.27281871643821	122.52859636132466	9.5	181.62758620689655	101.0
413431350	1441066568	31.272774376252865	122.52859443844469	9.5	181.68275862068967	101.0
413431350	1441066569	31.27273003353996	122.5285924922383	9.5	181.73793103448276	101.0
413431350	1441066570	31.272685689058193	122.52859052183112	9.5	181.79310344827587	101.0
413431350	1441066571	31.272641343566256	122.5285885263486	9.5	181.848275862069	101.0
413431350	1441066572	31.272596997822845	122.5285865049163	9.5	181.90344827586208	101.0
413431350	1441066573	31.272552652586647	122.52858445665976	9.5	181.9586206896552	101.0
413431350	1441066574	31.272508308616345	122.5285823807045	9.5	182.01379310344828	101.0
413431350	1441066575	31.272463966670667	122.52858027617613	9.5	182.0689655172414	101.0
413431350	1441066576	31.272419627508274	122.52857814220012	9.5	182.1241379310345	101.0
413431350	1441066577	31.272375291887865	122.52857597790205	9.5	182.17931034482757	101.0
413431350	1441066578	31.272330960568144	122.52857378240743	9.5	182.2344827586207	101.0
413431350	1441066579	31.272286634307804	122.52857155484188	9.5	182.2896551724138	101.0
413431350	1441066580	31.272242313865526	122.52856929433088	9.5	182.3448275862069	101.0
413431350	1441066581	31.27219800000001	122.528567	9.5	182.4	101.0
413431350	1441066582	31.272153693246004	122.5285646715008	9.5	182.41290322580647	101.0
413431350	1441066583	31.27210939324242	122.52856231058885	9.5	182.42580645161289	101.0
413431350	1441066584	31.272065099404312	122.52855991954564	9.5	182.43870967741935	101.0
413431350	1441066585	31.27202081114665	122.52855750065277	9.5	182.45161290322582	101.0
413431350	1441066586	31.271976527884412	122.52855505619175	9.5	182.46451612903226	101.0
413431350	1441066587	31.271932249032623	122.52855258844413	9.5	182.4774193548387	101.0
413431350	1441066588	31.271887974006265	122.52855009969139	9.5	182.49032258064517	101.0
413431350	1441066589	31.271843702220348	122.5285475922151	9.5	182.5032258064516	101.0
413431350	1441066590	31.271799433089857	122.52854506829678	9.5	182.51612903225805	101.0
413431350	1441066591	31.271755166029788	122.52854253021793	9.5	182.52903225806452	101.0
413431350	1441066592	31.27171090045517	122.52853998026004	9.5	182.541935483871	101.0
413431350	1441066593	31.271666635780964	122.52853742070467	9.5	182.55483870967743	101.0
413431350	1441066594	31.27162237142217	122.5285348538333	9.5	182.56774193548387	101.0
413431350	1441066595	31.271578106793797	122.5285322819274	9.5	182.58064516129033	101.0
413431350	1441066596	31.27153384131088	122.52852970726852	9.5	182.59354838709677	101.0
413431350	1441066597	31.27148957438834	122.5285271321381	9.5	182.60645161290321	101.0
413431350	1441066598	31.271445305441226	122.52852455881764	9.5	182.61935483870968	101.0
413431350	1441066599	31.271401033884548	122.52852198958864	9.5	182.63225806451615	101.0
413431350	1441066600	31.271356759133266	122.52851942673256	9.5	182.64516129032256	101.0
413431350	1441066601	31.271312480602408	122.52851687253087	9.5	182.65806451612903	101.0
413431350	1441066602	31.271268197706938	122.52851432926505	9.5	182.6709677419355	101.0
413431350	1441066603	31.27122390986191	122.52851179921657	9.5	182.68387096774194	101.0
413431350	1441066604	31.27117961648228	122.52850928466691	9.5	182.69677419354838	101.0
413431350	1441066605	31.271135316983067	122.52850678789747	9.5	182.70967741935485	101.0
413431350	1441066606	31.271091010779244	122.52850431118975	9.5	182.7225806451613	101.0
413431350	1441066607	31.271046697285854	122.52850185682519	9.5	182.73548387096773	101.0
413431350	1441066608	31.27100237591787	122.5284994270852	9.5	182.7483870967742	101.0
413431350	1441066609	31.27095804609029	122.52849702425127	9.5	182.76129032258066	101.0
413431350	1441066610	31.270913707218117	122.52849465060478	9.5	182.7741935483871	101.0
413431350	1441066611	31.27086935871636	122.52849230842722	9.5	182.78709677419354	101.0
413431350	1441066612	31.270825000000006	122.52848999999999	9.5	182.8	101.0
413431350	1441066613	31.270780630610016	122.52848772712117	9.500869565217391	182.79391304347826	101.0
413431350	1441066614	31.270736250591156	122.52848548965538	9.501739130434782	182.78782608695653	101.0
413431350	1441066615	31.270691860114162	122.52848328698396	9.502608695652174	182.7817391304348	101.0
413431350	1441066616	31.27064745934973	122.52848111848822	9.503478260869565	182.77565217391304	101.0
413431350	1441066617	31.270603048468608	122.5284789835494	9.504347826086956	182.76956521739132	101.0
413431350	1441066618	31.270558627641513	122.52847688154891	9.505217391304347	182.76347826086956	101.0
413431350	1441066619	31.27051419703916	122.52847481186797	9.50608695652174	182.75739130434783	101.0
413431350	1441066620	31.270469756832266	122.52847277388791	9.50695652173913	182.7513043478261	101.0
413431350	1441066621	31.270425307191566	122.52847076699007	9.507826086956522	182.74521739130435	101.0
413431350	1441066622	31.270380848287783	122.52846879055573	9.508695652173913	182.73913043478262	101.0
413431350	1441066623	31.270336380291635	122.52846684396621	9.509565217391303	182.73304347826087	101.0
413431350	1441066624	31.27029190337385	122.52846492660285	9.510434782608696	182.72695652173914	101.0
413431350	1441066625	31.270247417705125	122.5284630378469	9.511304347826087	182.7208695652174	101.0
413431350	1441066626	31.270202923456207	122.52846117707973	9.512173913043478	182.71478260869566	101.0
413431350	1441066627	31.270158420797827	122.52845934368264	9.513043478260869	182.70869565217393	101.0
413431350	1441066628	31.270113909900676	122.52845753703696	9.513913043478261	182.70260869565217	101.0
413431350	1441066629	31.2700693909355	122.528455756524	9.514782608695652	182.69652173913045	101.0
413431350	1441066630	31.270024864073015	122.52845400152506	9.515652173913043	182.69043478260872	101.0
413431350	1441066631	31.26998032948394	122.52845227142149	9.516521739130434	182.68434782608696	101.0
413431350	1441066632	31.269935787339	122.52845056559457	9.517391304347827	182.67826086956524	101.0
413431350	1441066633	31.269891237808913	122.52844888342568	9.518260869565218	182.67217391304348	101.0
413431350	1441066634	31.269846681064397	122.5284472242961	9.519130434782609	182.66608695652175	101.0
413431350	1441066635	31.269802117276186	122.5284455875872	9.52	182.66000000000003	101.0
413431350	1441066636	31.269757546615	122.52844397268025	9.52086956521739	182.65391304347827	101.0
413431350	1441066637	31.269712969251568	122.52844237895664	9.521739130434783	182.64782608695654	101.0
413431350	1441066638	31.269668385356578	122.52844080579763	9.522608695652174	182.6417391304348	101.0
413431350	1441066639	31.269623795100784	122.52843925258462	9.523478260869565	182.63565217391306	101.0
413431350	1441066640	31.269579198654892	122.52843771869888	9.524347826086956	182.62956521739133	101.0
413431350	1441066641	31.26953459618964	122.52843620352179	9.525217391304349	182.62347826086955	101.0
413431350	1441066642	31.269489987875733	122.52843470643465	9.52608695652174	182.61739130434782	101.0
413431350	1441066643	31.269445373883904	122.52843322681882	9.52695652173913	182.61130434782606	101.0
413431350	1441066644	31.26940075438487	122.52843176405561	9.527826086956521	182.60521739130434	101.0
413431350	1441066645	31.269356129549347	122.52843031752639	9.528695652173912	182.5991304347826	101.0
413431350	1441066646	31.269311499548063	122.52842888661247	9.529565217391305	182.59304347826085	101.0
413431350	1441066647	31.26926686455174	122.52842747069519	9.530434782608696	182.58695652173913	101.0
413431350	1441066648	31.269222224731095	122.52842606915591	9.531304347826087	182.58086956521737	101.0
413431350	1441066649	31.269177580256862	122.52842468137597	9.532173913043477	182.57478260869564	101.0
413431350	1441066650	31.269132931299747	122.52842330673667	9.53304347826087	182.56869565217391	101.0
413431350	1441066651	31.26908827803049	122.52842194461942	9.533913043478261	182.56260869565216	101.0
413431350	1441066652	31.26904362061978	122.52842059440552	9.534782608695652	182.55652173913043	101.0
413431350	1441066653	31.268998959238367	122.52841925547635	9.535652173913043	182.55043478260868	101.0
413431350	1441066654	31.268954294056975	122.5284179272132	9.536521739130434	182.54434782608695	101.0
413431350	1441066655	31.2689096252463	122.52841660899747	9.537391304347826	182.53826086956522	101.0
413431350	1441066656	31.268864952977086	122.52841530021053	9.538260869565217	182.53217391304347	101.0
413431350	1441066657	31.268820277420044	122.52841400023365	9.539130434782608	182.52608695652174	101.0
413431350	1441066658	31.26877559874591	122.52841270844824	9.54	182.51999999999998	101.0
413431350	1441066659	31.268730917125385	122.52841142423566	9.540869565217392	182.51391304347825	101.0
413431350	1441066660	31.268686232729205	122.52841014697724	9.541739130434783	182.50782608695653	101.0
413431350	1441066661	31.268641545728073	122.52840887605433	9.542608695652174	182.50173913043477	101.0
413431350	1441066662	31.26859685629273	122.52840761084829	9.543478260869565	182.49565217391304	101.0
413431350	1441066663	31.268552164593892	122.52840635074052	9.544347826086957	182.4895652173913	101.0
413431350	1441066664	31.26850747080227	122.52840509511232	9.545217391304348	182.48347826086956	101.0
413431350	1441066665	31.268462775088615	122.52840384334507	9.546086956521739	182.47739130434783	101.0
413431350	1441066666	31.26841807762361	122.52840259482016	9.54695652173913	182.47130434782608	101.0
413431350	1441066667	31.268373378577994	122.5284013489189	9.54782608695652	182.46521739130435	101.0
413431350	1441066668	31.268328678122494	122.5284001050227	9.548695652173913	182.4591304347826	101.0
413431350	1441066669	31.268283976427824	122.5283988625129	9.549565217391304	182.45304347826087	101.0
413431350	1441066670	31.26823927366472	122.5283976207709	9.550434782608695	182.44695652173914	101.0
413431350	1441066671	31.26819457000386	122.52839637917802	9.551304347826086	182.44086956521738	101.0
413431350	1441066672	31.26814986561603	122.52839513711565	9.552173913043479	182.43478260869566	101.0
413431350	1441066673	31.268105160671897	122.52839389396516	9.55304347826087	182.4286956521739	101.0
413431350	1441066674	31.26806045534222	122.52839264910791	9.55391304347826	182.42260869565217	101.0
413431350	1441066675	31.268015749797677	122.5283914019253	9.554782608695652	182.41652173913045	101.0
413431350	1441066676	31.267971044209038	122.52839015179867	9.555652173913042	182.4104347826087	101.0
413431350	1441066677	31.267926338747	122.52838889810941	9.556521739130435	182.40434782608696	101.0
413431350	1441066678	31.26788163358227	122.5283876402389	9.557391304347826	182.3982608695652	101.0
413431350	1441066679	31.267836928885593	122.52838637756852	9.558260869565217	182.39217391304348	101.0
413431350	1441066680	31.267792224827677	122.52838510947961	9.559130434782608	182.38608695652175	101.0
413431350	1441066681	31.267747521579263	122.52838383535361	9.56	182.38	101.0
413431350	1441066682	31.267702819311044	122.52838255457185	9.560869565217391	182.37391304347827	101.0
413431350	1441066683	31.26765811819378	122.52838126651572	9.561739130434782	182.3678260869565	101.0
413431350	1441066684	31.267613418398135	122.5283799705666	9.562608695652173	182.36173913043478	101.0
413431350	1441066685	31.267568720094886	122.52837866610592	9.563478260869566	182.35565217391306	101.0
413431350	1441066686	31.267524023454715	122.52837735251501	9.564347826086957	182.3495652173913	101.0
413431350	1441066687	31.267479328648356	122.52837602917526	9.565217391304348	182.34347826086957	101.0
413431350	1441066688	31.267434635846538	122.5283746954681	9.566086956521739	182.33739130434785	101.0
413431350	1441066689	31.267389945219982	122.52837335077487	9.56695652173913	182.3313043478261	101.0
413431350	1441066690	31.267345256939397	122.52837199447697	9.567826086956522	182.32521739130436	101.0
413431350	1441066691	31.26730057117553	122.52837062595582	9.568695652173913	182.3191304347826	101.0
413431350	1441066692	31.267255888099065	122.52836924459277	9.569565217391304	182.31304347826088	101.0
413431350	1441066693	31.267211207880752	122.52836784976924	9.570434782608695	182.30695652173915	101.0
413431350	1441066694	31.26716653069129	122.52836644086662	9.571304347826088	182.3008695652174	101.0
413431350	1441066695	31.267121856701426	122.52836501726632	9.572173913043478	182.29478260869567	101.0
413431350	1441066696	31.267077186081863	122.5283635783497	9.57304347826087	182.2886956521739	101.0
413431350	1441066697	31.267032519003322	122.52836212349817	9.57391304347826	182.2826086956522	101.0
413431350	1441066698	31.266987855636536	122.52836065209314	9.574782608695651	182.27652173913046	101.0
413431350	1441066699	31.266943196152212	122.52835916351601	9.575652173913044	182.27043478260867	101.0
413431350	1441066700	31.266898540721094	122.52835765714818	9.576521739130435	182.26434782608695	101.0
413431350	1441066701	31.266853889513857	122.52835613237102	9.577391304347826	182.2582608695652	101.0
413431350	1441066702	31.266809242701267	122.52835458856596	9.578260869565216	182.25217391304346	101.0
413431350	1441066703	31.266764600454042	122.52835302511444	9.57913043478261	182.24608695652174	101.0
413431350	1441066704	31.266719962942865	122.52835144139779	9.58	182.23999999999998	101.0
413431350	1441066705	31.266675330338494	122.5283498367975	9.580869565217391	182.23391304347825	101.0
413431350	1441066706	31.266630702811643	122.5283482106949	9.581739130434782	182.2278260869565	101.0
413431350	1441066707	31.266586080533024	122.52834656247144	9.582608695652173	182.22173913043477	101.0
413431350	1441066708	31.266541463673356	122.52834489150851	9.583478260869565	182.21565217391304	101.0
413431350	1441066709	31.266496852403368	122.52834319718754	9.584347826086956	182.2095652173913	101.0
413431350	1441066710	31.266452246893788	122.52834147888996	9.585217391304347	182.20347826086956	101.0
413431350	1441066711	31.266407647315322	122.52833973599715	9.586086956521738	182.1973913043478	101.0
413431350	1441066712	31.266363053838685	122.52833796789052	9.58695652173913	182.19130434782608	101.0
413431350	1441066713	31.266318466634626	122.5283361739515	9.587826086956522	182.18521739130435	101.0
413431350	1441066714	31.26627388587383	122.52833435356152	9.588695652173913	182.1791304347826	101.0
413431350	1441066715	31.266229311727056	122.52833250610198	9.589565217391304	182.17304347826087	101.0
413431350	1441066716	31.266184744364985	122.52833063095431	9.590434782608696	182.1669565217391	101.0
413431350	1441066717	31.266140183958363	122.52832872749991	9.591304347826087	182.16086956521738	101.0
413431350	1441066718	31.266095630677906	122.52832679512024	9.592173913043478	182.15478260869565	101.0
413431350	1441066719	31.266051084694332	122.52832483319668	9.593043478260869	182.1486956521739	101.0
413431350	1441066720	31.266006546178357	122.52832284111068	9.59391304347826	182.14260869565217	101.0
413431350	1441066721	31.265962015300715	122.52832081824366	9.594782608695652	182.13652173913042	101.0
413431350	1441066722	31.265917492232127	122.52831876397705	9.595652173913043	182.1304347826087	101.0
413431350	1441066723	31.26587297714328	122.52831667769226	9.596521739130434	182.12434782608696	101.0
413431350	1441066724	31.26582847020494	122.52831455877072	9.597391304347825	182.1182608695652	101.0
413431350	1441066725	31.26578397158779	122.52831240659387	9.598260869565218	182.11217391304348	101.0
413431350	1441066726	31.265739481462575	122.52831022054316	9.599130434782609	182.10608695652172	101.0
413431350	1441066727	31.265695	122.52830799999998	9.6	182.1	101.0
413431350	1441066728	31.265650527226352	122.52830574499433	9.6	182.1032258064516	100.96774193548387
413431350	1441066729	31.265606062590205	122.52830345815025	9.6	182.10645161290321	100.93548387096774
413431350	1441066730	31.26556160539568	122.52830114274028	9.6	182.10967741935482	100.90322580645162
413431350	1441066731	31.265517154946888	122.52829880203707	9.6	182.11290322580646	100.87096774193549
413431350	1441066732	31.265472710547954	122.52829643931311	9.6	182.11612903225804	100.83870967741936
413431350	1441066733	31.26542827150304	122.52829405784102	9.6	182.11935483870968	100.80645161290323
413431350	1441066734	31.265383837116232	122.5282916608933	9.6	182.1225806451613	100.7741935483871
413431350	1441066735	31.26533940669167	122.52828925174255	9.6	182.1258064516129	100.74193548387098
413431350	1441066736	31.265294979533486	122.52828683366127	9.6	182.1290322580645	100.70967741935485
413431350	1441066737	31.265250554945805	122.528284409922	9.6	182.13225806451612	100.67741935483872
413431350	1441066738	31.265206132232752	122.5282819837973	9.6	182.13548387096773	100.64516129032258
413431350	1441066739	31.26516171069844	122.52827955855967	9.6	182.13870967741934	100.61290322580645
413431350	1441066740	31.265117289647016	122.52827713748164	9.6	182.14193548387095	100.58064516129032
413431350	1441066741	31.265072868382614	122.52827472383568	9.6	182.1451612903226	100.54838709677419
413431350	1441066742	31.265028446209314	122.52827232089436	9.6	182.14838709677417	100.51612903225806
413431350	1441066743	31.264984022431303	122.52826993193014	9.6	182.1516129032258	100.48387096774194
413431350	1441066744	31.26493959635269	122.5282675602155	9.6	182.15483870967742	100.45161290322581
413431350	1441066745	31.26489516727759	122.52826520902298	9.6	182.15806451612903	100.41935483870968
413431350	1441066746	31.26485073451013	122.52826288162498	9.6	182.16129032258064	100.38709677419355
413431350	1441066747	31.26480629735445	122.52826058129405	9.6	182.16451612903225	100.35483870967742
413431350	1441066748	31.26476185511468	122.52825831130261	9.6	182.16774193548386	100.32258064516128
413431350	1441066749	31.264717407094935	122.52825607492316	9.6	182.17096774193547	100.29032258064517
413431350	1441066750	31.264672952599362	122.52825387542813	9.6	182.1741935483871	100.25806451612902
413431350	1441066751	31.26462849093207	122.52825171608997	9.6	182.1774193548387	100.22580645161291
413431350	1441066752	31.26458402139719	122.52824960018116	9.6	182.1806451612903	100.19354838709677
413431350	1441066753	31.26453954329887	122.52824753097408	9.6	182.18387096774194	100.16129032258065
413431350	1441066754	31.26449505594122	122.52824551174119	9.6	182.18709677419352	100.12903225806451
413431350	1441066755	31.264450558628383	122.52824354575495	9.6	182.19032258064516	100.0967741935484
413431350	1441066756	31.264406050664487	122.5282416362877	9.6	182.19354838709677	100.06451612903226
413431350	1441066757	31.264361531353657	122.52823978661193	9.6	182.19677419354838	100.03225806451614
413431350	1441066758	31.264317	122.52823800000002	9.6	182.2	100.0
413431350	1441066759	31.264272456103505	122.52823627856273	9.6	182.18275862068964	100.03448275862068
413431350	1441066760	31.264227899947368	122.52823461976442	9.6	182.1655172413793	100.06896551724138
413431350	1441066761	31.26418333201063	122.52823301990777	9.6	182.14827586206894	100.10344827586206
413431350	1441066762	31.264138752772343	122.52823147529551	9.6	182.13103448275862	100.13793103448276
413431350	1441066763	31.264094162711547	122.52822998223039	9.6	182.11379310344827	100.17241379310344
413431350	1441066764	31.26404956230726	122.52822853701505	9.6	182.09655172413792	100.20689655172413
413431350	1441066765	31.264004952038544	122.52822713595232	9.6	182.07931034482758	100.24137931034483
413431350	1441066766	31.263960332384446	122.5282257753449	9.6	182.06206896551723	100.27586206896551
413431350	1441066767	31.263915703823965	122.52822445149555	9.6	182.04482758620688	100.3103448275862
413431350	1441066768	31.2638710668362	122.52822316070703	9.6	182.02758620689656	100.34482758620689
413431350	1441066769	31.26382642190013	122.52822189928209	9.6	182.01034482758618	100.37931034482759
413431350	1441066770	31.263781769494827	122.52822066352353	9.6	181.99310344827586	100.41379310344828
413431350	1441066771	31.263737110099328	122.5282194497341	9.6	181.9758620689655	100.44827586206897
413431350	1441066772	31.26369244419268	122.52821825421655	9.6	181.95862068965516	100.48275862068967
413431350	1441066773	31.263647772253893	122.52821707327378	9.6	181.94137931034481	100.51724137931035
413431350	1441066774	31.26360309476203	122.5282159032085	9.6	181.92413793103447	100.55172413793105
413431350	1441066775	31.263558412196126	122.52821474032353	9.6	181.90689655172412	100.58620689655173
413431350	1441066776	31.263513725035214	122.52821358092172	9.6	181.8896551724138	100.62068965517241
413431350	1441066777	31.26346903375834	122.52821242130585	9.6	181.87241379310342	100.65517241379311
413431350	1441066778	31.263424338844533	122.52821125777878	9.6	181.8551724137931	100.6896551724138
413431350	1441066779	31.26337964077285	122.5282100866433	9.6	181.83793103448275	100.72413793103449
413431350	1441066780	31.263334940022297	122.52820890420229	9.6	181.8206896551724	100.75862068965517
413431350	1441066781	31.263290237071946	122.52820770675856	9.6	181.80344827586205	100.79310344827587
413431350	1441066782	31.26324553240083	122.528206490615	9.6	181.78620689655173	100.82758620689656
413431350	1441066783	31.26320082648798	122.52820525207447	9.6	181.76896551724136	100.86206896551724
413431350	1441066784	31.263156119812418	122.52820398743982	9.6	181.75172413793103	100.89655172413794
413431350	1441066785	31.26311141285321	122.52820269301394	9.6	181.7344827586207	100.93103448275862
413431350	1441066786	31.263066706089393	122.52820136509969	9.6	181.71724137931034	100.96551724137932
413431350	1441066787	31.263021999999985	122.5282	9.6	181.7	101.0
413431350	1441066788	31.262977294981248	122.52819859469386	9.60074074074074	181.71185185185183	100.9925925925926
413431350	1441066789	31.262932591098274	122.5281971488649	9.601481481481482	181.7237037037037	100.98518518518519
413431350	1441066790	31.262887888333367	122.52819566287286	9.602222222222222	181.73555555555555	100.97777777777779
413431350	1441066791	31.26284318666883	122.52819413707745	9.602962962962962	181.7474074074074	100.97037037037036
413431350	1441066792	31.262798486086975	122.52819257183845	9.603703703703703	181.75925925925927	100.96296296296296
413431350	1441066793	31.262753786570112	122.52819096751558	9.604444444444445	181.7711111111111	100.95555555555556
413431350	1441066794	31.262709088100532	122.52818932446858	9.605185185185185	181.78296296296296	100.94814814814815
413431350	1441066795	31.26266439066055	122.52818764305721	9.605925925925925	181.79481481481483	100.94074074074075
413431350	1441066796	31.26261969423247	122.52818592364116	9.606666666666666	181.80666666666667	100.93333333333334
413431350	1441066797	31.262574998798602	122.52818416658019	9.607407407407408	181.81851851851852	100.92592592592592
413431350	1441066798	31.262530304341233	122.52818237223403	9.608148148148148	181.8303703703704	100.91851851851852
413431350	1441066799	31.262485610842695	122.52818054096245	9.608888888888888	181.84222222222223	100.91111111111111
413431350	1441066800	31.262440918285275	122.52817867312513	9.609629629629628	181.85407407407408	100.90370370370371
413431350	1441066801	31.26239622665128	122.52817676908181	9.61037037037037	181.86592592592592	100.8962962962963
413431350	1441066802	31.262351535923017	122.52817482919228	9.61111111111111	181.87777777777777	100.88888888888889
413431350	1441066803	31.2623068460828	122.5281728538162	9.611851851851851	181.8896296296296	100.88148148148147
413431350	1441066804	31.26226215711293	122.52817084331333	9.612592592592593	181.90148148148148	100.87407407407407
413431350	1441066805	31.262217468995697	122.52816879804345	9.613333333333333	181.91333333333333	100.86666666666667
413431350	1441066806	31.262172781713424	122.5281667183662	9.614074074074074	181.92518518518517	100.85925925925926
413431350	1441066807	31.262128095248404	122.52816460464139	9.614814814814814	181.93703703703704	100.85185185185186
413431350	1441066808	31.26208340958296	122.52816245722867	9.615555555555556	181.9488888888889	100.84444444444443
413431350	1441066809	31.26203872469939	122.52816027648784	9.616296296296296	181.96074074074073	100.83703703703704
413431350	1441066810	31.26199404057997	122.52815806277859	9.617037037037036	181.9725925925926	100.82962962962964
413431350	1441066811	31.26194935720705	122.52815581646064	9.617777777777777	181.98444444444445	100.82222222222222
413431350	1441066812	31.261904674562924	122.52815353789377	9.618518518518519	181.9962962962963	100.81481481481482
413431350	1441066813	31.26185999262987	122.52815122743763	9.619259259259259	182.00814814814817	100.80740740740741
413431350	1441066814	31.26181531139022	122.52814888545198	9.62	182.02	100.8
413431350	1441066815	31.26177063082627	122.52814651229656	9.62074074074074	182.03185185185185	100.7925925925926
413431350	1441066816	31.26172595092033	122.52814410833106	9.621481481481482	182.04370370370373	100.78518518518518
413431350	1441066817	31.261681271654695	122.52814167391523	9.622222222222222	182.05555555555554	100.77777777777779
413431350	1441066818	31.26163659301168	122.52813920940876	9.622962962962962	182.0674074074074	100.77037037037037
413431350	1441066819	31.261591914973597	122.52813671517143	9.623703703703704	182.07925925925926	100.76296296296296
413431350	1441066820	31.261547237522716	122.52813419156291	9.624444444444444	182.0911111111111	100.75555555555556
413431350	1441066821	31.26150256064138	122.52813163894292	9.625185185185185	182.10296296296295	100.74814814814815
413431350	1441066822	31.261457884311888	122.52812905767121	9.625925925925925	182.11481481481482	100.74074074074075
413431350	1441066823	31.261413208516533	122.52812644810747	9.626666666666667	182.12666666666667	100.73333333333333
413431350	1441066824	31.26136853323762	122.5281238106114	9.627407407407407	182.1385185185185	100.72592592592594
413431350	1441066825	31.261323858457477	122.52812114554278	9.628148148148147	182.15037037037038	100.71851851851852
413431350	1441066826	31.261279184158372	122.52811845326129	9.628888888888888	182.16222222222223	100.71111111111111
413431350	1441066827	31.261234510322627	122.52811573412664	9.62962962962963	182.17407407407407	100.70370370370371
413431350	1441066828	31.261189836932573	122.52811298849853	9.63037037037037	182.18592592592594	100.6962962962963
413431350	1441066829	31.261145163970475	122.52811021673674	9.63111111111111	182.1977777777778	100.6888888888889
413431350	1441066830	31.26110049141867	122.52810741920091	9.63185185185185	182.20962962962963	100.68148148148148
413431350	1441066831	31.26105581925944	122.52810459625077	9.632592592592593	182.2214814814815	100.67407407407407
413431350	1441066832	31.26101114747509	122.52810174824609	9.633333333333333	182.23333333333335	100.66666666666667
413431350	1441066833	31.26096647604795	122.5280988755465	9.634074074074073	182.2451851851852	100.65925925925926
413431350	1441066834	31.260921804960297	122.52809597851176	9.634814814814815	182.25703703703704	100.65185185185186
413431350	1441066835	31.260877134194445	122.52809305750155	9.635555555555555	182.26888888888888	100.64444444444445
413431350	1441066836	31.26083246373271	122.52809011287563	9.636296296296296	182.28074074074073	100.63703703703703
413431350	1441066837	31.260787793557405	122.52808714499366	9.637037037037036	182.2925925925926	100.62962962962963
413431350	1441066838	31.260743123650794	122.52808415421536	9.637777777777778	182.30444444444444	100.62222222222222
413431350	1441066839	31.260698453995225	122.52808114090047	9.638518518518518	182.3162962962963	100.61481481481482
413431350	1441066840	31.260653784572977	122.52807810540864	9.639259259259259	182.32814814814816	100.60740740740741
413431350	1441066841	31.260609115366382	122.52807504809964	9.639999999999999	182.34	100.60000000000001
413431350	1441066842	31.260564446357712	122.52807196933311	9.64074074074074	182.35185185185185	100.5925925925926
413431350	1441066843	31.260519777529293	122.5280688694688	9.641481481481481	182.36370370370372	100.58518518518518
413431350	1441066844	31.26047510886344	122.52806574886638	9.642222222222221	182.37555555555556	100.57777777777778
413431350	1441066845	31.260430440342432	122.5280626078856	9.642962962962962	182.3874074074074	100.57037037037037
413431350	1441066846	31.260385771948588	122.52805944688612	9.643703703703704	182.39925925925928	100.56296296296297
413431350	1441066847	31.26034110366421	122.52805626622768	9.644444444444444	182.41111111111113	100.55555555555556
413431350	1441066848	31.260296435471613	122.52805306626993	9.645185185185184	182.42296296296297	100.54814814814814
413431350	1441066849	31.260251767353086	122.52804984737263	9.645925925925926	182.43481481481484	100.54074074074074
413431350	1441066850	31.26020709929095	122.52804660989545	9.646666666666667	182.4466666666667	100.53333333333333
413431350	1441066851	31.26016243126751	122.52804335419808	9.647407407407407	182.45851851851853	100.52592592592593
413431350	1441066852	31.260117763265065	122.52804008064024	9.648148148148147	182.47037037037038	100.51851851851853
413431350	1441066853	31.26007309526592	122.5280367895816	9.648888888888889	182.48222222222222	100.5111111111111
413431350	1441066854	31.260028427252376	122.52803348138188	9.64962962962963	182.49407407407406	100.5037037037037
413431350	1441066855	31.259983759206754	122.52803015640079	9.65037037037037	182.50592592592594	100.4962962962963
413431350	1441066856	31.259939091111335	122.528026814998	9.65111111111111	182.51777777777778	100.4888888888889
413431350	1441066857	31.259894422948452	122.52802345753321	9.651851851851852	182.52962962962962	100.48148148148148
413431350	1441066858	31.259849754700394	122.52802008436612	9.652592592592592	182.5414814814815	100.47407407407408
413431350	1441066859	31.259805086349466	122.52801669585641	9.653333333333332	182.55333333333334	100.46666666666667
413431350	1441066860	31.259760417878006	122.52801329236381	9.654074074074073	182.5651851851852	100.45925925925926
413431350	1441066861	31.25971574926826	122.52800987424797	9.654814814814815	182.57703703703706	100.45185185185186
413431350	1441066862	31.259671080502578	122.52800644186863	9.655555555555555	182.5888888888889	100.44444444444444
413431350	1441066863	31.259626411563264	122.52800299558542	9.656296296296295	182.60074074074075	100.43703703703704
413431350	1441066864	31.259581742432605	122.52799953575808	9.657037037037037	182.61259259259262	100.42962962962963
413431350	1441066865	31.259537073092922	122.52799606274628	9.657777777777778	182.62444444444446	100.42222222222222
413431350	1441066866	31.259492403526504	122.52799257690971	9.658518518518518	182.6362962962963	100.41481481481482
413431350	1441066867	31.259447733715675	122.52798907860807	9.659259259259258	182.64814814814818	100.4074074074074
413431350	1441066868	31.259403063642747	122.52798556820103	9.66	182.66000000000003	100.4
413431350	1441066869	31.259358393289997	122.5279820460483	9.66074074074074	182.67185185185187	100.39259259259259
413431350	1441066870	31.259313722639746	122.52797851250952	9.66148148148148	182.6837037037037	100.38518518518518
413431350	1441066871	31.259269051674313	122.52797496794446	9.662222222222221	182.69555555555556	100.37777777777778
413431350	1441066872	31.259224380375976	122.5279714127127	9.662962962962963	182.7074074074074	100.37037037037037
413431350	1441066873	31.259179708727057	122.52796784717401	9.663703703703703	182.71925925925927	100.36296296296297
413431350	1441066874	31.25913503670987	122.52796427168805	9.664444444444444	182.73111111111112	100.35555555555557
413431350	1441066875	31.25909036430671	122.52796068661446	9.665185185185184	182.74296296296296	100.34814814814814
413431350	1441066876	31.259045691499892	122.527957092313	9.665925925925926	182.75481481481484	100.34074074074074
413431350	1441066877	31.259001018271718	122.52795348914329	9.666666666666666	182.76666666666668	100.33333333333333
413431350	1441066878	31.25895634460449	122.52794987746503	9.667407407407406	182.77851851851852	100.32592592592593
413431350	1441066879	31.258911670480504	122.52794625763791	9.668148148148148	182.7903703703704	100.31851851851853
413431350	1441066880	31.258866995882098	122.52794263002161	9.668888888888889	182.80222222222224	100.31111111111112
413431350	1441066881	31.25882232079154	122.5279389949758	9.669629629629629	182.81407407407409	100.3037037037037
413431350	1441066882	31.258777645191174	122.52793535286014	9.67037037037037	182.82592592592596	100.29629629629629
413431350	1441066883	31.25873296906327	122.52793170403436	9.671111111111111	182.8377777777778	100.28888888888889
413431350	1441066884	31.258688292390172	122.52792804885806	9.671851851851851	182.84962962962965	100.28148148148148
413431350	1441066885	31.258643615154153	122.52792438769099	9.672592592592592	182.86148148148152	100.27407407407408
413431350	1441066886	31.258598937337542	122.5279207208928	9.673333333333332	182.87333333333333	100.26666666666667
413431350	1441066887	31.258554258922643	122.52791704882316	9.674074074074074	182.88518518518518	100.25925925925925
413431350	1441066888	31.258509579891747	122.52791337184176	9.674814814814814	182.89703703703705	100.25185185185185
413431350	1441066889	31.25846490022717	122.52790969030823	9.675555555555555	182.9088888888889	100.24444444444444
413431350	1441066890	31.258420219911223	122.52790600458229	9.676296296296295	182.92074074074074	100.23703703703704
413431350	1441066891	31.25837553892621	122.5279023150236	9.677037037037037	182.9325925925926	100.22962962962964
413431350	1441066892	31.258330857254435	122.52789862199181	9.677777777777777	182.94444444444446	100.22222222222221
413431350	1441066893	31.2582861748782	122.52789492584665	9.678518518518517	182.9562962962963	100.21481481481482
413431350	1441066894	31.258241491779827	122.52789122694772	9.67925925925926	182.96814814814817	100.2074074074074
413431350	1441066895	31.258196807941612	122.52788752565473	9.68	182.98000000000002	100.2
413431350	1441066896	31.25815212334585	122.52788382232731	9.68074074074074	182.99185185185186	100.1925925925926
413431350	1441066897	31.25810743797487	122.5278801173252	9.68148148148148	183.00370370370374	100.18518518518519
413431350	1441066898	31.25806275181098	122.52787641100801	9.682222222222222	183.01555555555558	100.17777777777778
413431350	1441066899	31.258018064836467	122.5278727037354	9.682962962962963	183.02740740740742	100.17037037037036
413431350	1441066900	31.257973377033654	122.52786899586707	9.683703703703703	183.0392592592593	100.16296296296296
413431350	1441066901	31.257928688384823	122.5278652877627	9.684444444444443	183.05111111111114	100.15555555555557
413431350	1441066902	31.257883998872323	122.52786157978188	9.685185185185185	183.06296296296298	100.14814814814815
413431350	1441066903	31.25783930847843	122.52785787228436	9.685925925925925	183.07481481481483	100.14074074074074
413431350	1441066904	31.25779461718546	122.52785416562978	9.686666666666666	183.08666666666667	100.13333333333333
413431350	1441066905	31.257749924975727	122.52785046017775	9.687407407407406	183.09851851851852	100.12592592592593
413431350	1441066906	31.25770523183152	122.52784675628799	9.688148148148148	183.1103703703704	100.11851851851853
413431350	1441066907	31.25766053773516	122.52784305432014	9.688888888888888	183.12222222222223	100.11111111111111
413431350	1441066908	31.25761584266894	122.52783935463387	9.689629629629628	183.13407407407408	100.10370370370372
413431350	1441066909	31.25757114661519	122.52783565758884	9.69037037037037	183.14592592592595	100.09629629629629
413431350	1441066910	31.257526449556206	122.5278319635447	9.69111111111111	183.1577777777778	100.08888888888889
413431350	1441066911	31.2574817514743	122.52782827286111	9.691851851851851	183.16962962962964	100.08148148148148
413431350	1441066912	31.257437052351765	122.52782458589775	9.692592592592591	183.1814814814815	100.07407407407408
413431350	1441066913	31.257392352170925	122.52782090301424	9.693333333333333	183.19333333333336	100.06666666666668
413431350	1441066914	31.257347650914067	122.52781722457027	9.694074074074074	183.2051851851852	100.05925925925926
413431350	1441066915	31.257302948563517	122.52781355092547	9.694814814814814	183.21703703703707	100.05185185185185
413431350	1441066916	31.25725824510159	122.5278098824395	9.695555555555554	183.22888888888892	100.04444444444444
413431350	1441066917	31.257213540510566	122.52780621947205	9.696296296296296	183.24074074074076	100.03703703703704
413431350	1441066918	31.257168834772777	122.52780256238272	9.697037037037036	183.25259259259263	100.02962962962964
413431350	1441066919	31.257124127870515	122.5277989115312	9.697777777777777	183.26444444444448	100.02222222222223
413431350	1441066920	31.257079419786088	122.52779526727714	9.698518518518517	183.27629629629632	100.01481481481481
413431350	1441066921	31.257034710501806	122.52779162998019	9.699259259259259	183.28814814814817	100.0074074074074
413431350	1441066922	31.256990000000002	122.52778799999999	9.7	183.3	100.0
413431350	1441066923	31.25694528826427	122.52778437764229	9.700574712643677	183.29942528735634	100.0
413431350	1441066924	31.256900575283538	122.52778076299717	9.701149425287356	183.29885057471267	100.0
413431350	1441066925	31.25685586104806	122.52777715610078	9.701724137931034	183.29827586206898	100.0
413431350	1441066926	31.25681114554808	122.5277735569893	9.702298850574712	183.2977011494253	100.0
413431350	1441066927	31.25676642877384	122.52776996569891	9.70287356321839	183.29712643678164	100.0
413431350	1441066928	31.25672171071556	122.52776638226578	9.703448275862069	183.29655172413794	100.0
413431350	1441066929	31.25667699136352	122.52776280672606	9.704022988505747	183.29597701149427	100.0
413431350	1441066930	31.25663227070793	122.52775923911594	9.704597701149424	183.2954022988506	100.0
413431350	1441066931	31.256587548739045	122.52775567947158	9.705172413793102	183.2948275862069	100.0
413431350	1441066932	31.256542825447116	122.52775212782912	9.705747126436782	183.29425287356327	100.0
413431350	1441066933	31.256498100822384	122.52774858422475	9.70632183908046	183.29367816091957	100.0
413431350	1441066934	31.256453374855088	122.52774504869467	9.706896551724137	183.29310344827587	100.0
413431350	1441066935	31.256408647535473	122.527741521275	9.707471264367815	183.2925287356322	100.0
413431350	1441066936	31.256363918853772	122.52773800200191	9.708045977011494	183.29195402298853	100.0
413431350	1441066937	31.256319188800227	122.52773449091163	9.708620689655172	183.29137931034484	100.0
413431350	1441066938	31.25627445736511	122.52773098804025	9.70919540229885	183.29080459770117	100.0
413431350	1441066939	31.256229724538635	122.52772749342395	9.709770114942527	183.2902298850575	100.0
413431350	1441066940	31.256184990311052	122.52772400709894	9.710344827586207	183.2896551724138	100.0
413431350	1441066941	31.256140254672605	122.52772052910136	9.710919540229884	183.28908045977013	100.0
413431350	1441066942	31.25609551761353	122.52771705946738	9.711494252873562	183.28850574712646	100.0
413431350	1441066943	31.25605077912408	122.52771359823318	9.712068965517242	183.28793103448277	100.0
413431350	1441066944	31.256006039194503	122.5277101454349	9.71264367816092	183.2873563218391	100.0
413431350	1441066945	31.25596129781504	122.52770670110873	9.713218390804597	183.28678160919543	100.0
413431350	1441066946	31.255916554975908	122.52770326529084	9.713793103448275	183.28620689655173	100.0
413431350	1441066947	31.255871810667397	122.52769983801738	9.714367816091954	183.28563218390806	100.0
413431350	1441066948	31.255827064879693	122.52769641932451	9.714942528735632	183.2850574712644	100.0
413431350	1441066949	31.25578231760309	122.52769300924841	9.71551724137931	183.2844827586207	100.0
413431350	1441066950	31.255737568827808	122.52768960782528	9.716091954022987	183.28390804597703	100.0
413431350	1441066951	31.255692818544084	122.52768621509124	9.716666666666667	183.28333333333336	100.0
413431350	1441066952	31.25564806674216	122.52768283108249	9.717241379310344	183.2827586206897	100.0
413431350	1441066953	31.255603313412305	122.52767945583513	9.717816091954022	183.282183908046	100.0
413431350	1441066954	31.25555855854472	122.52767608938542	9.7183908045977	183.28160919540232	100.0
413431350	1441066955	31.255513802129702	122.52767273176947	9.71896551724138	183.28103448275866	100.0
413431350	1441066956	31.255469044157458	122.52766938302344	9.719540229885057	183.28045977011496	100.0
413431350	1441066957	31.25542428461824	122.52766604318353	9.720114942528735	183.2798850574713	100.0
413431350	1441066958	31.255379523502285	122.52766271228592	9.720689655172414	183.27931034482762	100.0
413431350	1441066959	31.255334760799837	122.5276593903667	9.721264367816092	183.27873563218392	100.0
413431350	1441066960	31.255289996501133	122.52765607746211	9.72183908045977	183.27816091954023	100.0
413431350	1441066961	31.25524523059644	122.5276527736083	9.722413793103447	183.2775862068966	100.0
413431350	1441066962	31.25520046307598	122.5276494788414	9.722988505747127	183.2770114942529	100.0
413431350	1441066963	31.255155693929996	122.5276461931976	9.723563218390805	183.2764367816092	100.0
413431350	1441066964	31.25511092314874	122.52764291671308	9.724137931034482	183.27586206896555	100.0
413431350	1441066965	31.255066150722456	122.52763964942399	9.72471264367816	183.27528735632185	100.0
413431350	1441066966	31.255021376641377	122.52763639136651	9.72528735632184	183.27471264367816	100.0
413431350	1441066967	31.254976600895755	122.5276331425768	9.725862068965517	183.27413793103452	100.0
413431350	1441066968	31.254931823475818	122.527629903091	9.726436781609195	183.27356321839082	100.0
413431350	1441066969	31.25488704437184	122.52762667294532	9.727011494252872	183.27298850574712	100.0
413431350	1441066970	31.254842263574023	122.5276234521759	9.727586206896552	183.27241379310348	100.0
413431350	1441066971	31.254797481072657	122.52762024081889	9.72816091954023	183.27183908045978	100.0
413431350	1441066972	31.254752696857928	122.52761703891048	9.728735632183907	183.27126436781612	100.0
413431350	1441066973	31.254707910920132	122.52761384648683	9.729310344827585	183.27068965517245	100.0
413431350	1441066974	31.254663123249504	122.52761066358411	9.729885057471265	183.27011494252875	100.0
413431350	1441066975	31.25461833383624	122.52760749023848	9.730459770114942	183.26954022988508	100.0
413431350	1441066976	31.254573542670634	122.5276043264861	9.73103448275862	183.2689655172414	100.0
413431350	1441066977	31.2545287497429	122.52760117236313	9.7316091954023	183.26839080459771	100.0
413431350	1441066978	31.254483955043302	122.52759802790575	9.732183908045977	183.26781609195405	100.0
413431350	1441066979	31.25443915856206	122.52759489315012	9.732758620689655	183.26724137931035	100.0
413431350	1441066980	31.254394360289453	122.52759176813242	9.733333333333333	183.26666666666668	100.0
413431350	1441066981	31.254349560215687	122.52758865288878	9.733908045977012	183.266091954023	100.0
413431350	1441066982	31.25430475833102	122.5275855474554	9.73448275862069	183.2655172413793	100.0
413431350	1441066983	31.254259954625702	122.52758245186841	9.735057471264367	183.26494252873565	100.0
413431350	1441066984	31.25421514908996	122.527579366164	9.735632183908045	183.26436781609198	100.0
413431350	1441066985	31.254170341714033	122.52757629037835	9.736206896551725	183.26379310344828	100.0
413431350	1441066986	31.254125532488196	122.52757322454758	9.736781609195402	183.2632183908046	100.0
413431350	1441066987	31.254080721402666	122.52757016870787	9.73735632183908	183.26264367816094	100.0
413431350	1441066988	31.254035908447676	122.52756712289539	9.737931034482758	183.26206896551724	100.0
413431350	1441066989	31.253991093613507	122.52756408714633	9.738505747126437	183.26149425287358	100.0
413431350	1441066990	31.25394627689037	122.5275610614968	9.739080459770115	183.2609195402299	100.0
413431350	1441066991	31.253901458268537	122.52755804598301	9.739655172413793	183.2603448275862	100.0
413431350	1441066992	31.2538566377382	122.52755504064112	9.740229885057472	183.25977011494257	100.0
413431350	1441066993	31.253811815289655	122.52755204550725	9.74080459770115	183.25919540229887	100.0
413431350	1441066994	31.253766990913117	122.52754906061762	9.741379310344827	183.25862068965517	100.0
413431350	1441066995	31.253722164598837	122.52754608600836	9.741954022988505	183.2580459770115	100.0
413431350	1441066996	31.253677336337066	122.52754312171565	9.742528735632185	183.25747126436784	100.0
413431350	1441066997	31.25363250611801	122.52754016777561	9.743103448275862	183.25689655172414	100.0
413431350	1441066998	31.253587673931957	122.52753722422449	9.74367816091954	183.25632183908047	100.0
413431350	1441066999	31.253542839769135	122.52753429109836	9.744252873563218	183.2557471264368	100.0
413431350	1441067000	31.253498003619793	122.52753136843346	9.744827586206897	183.2551724137931	100.0
413431350	1441067001	31.253453165474152	122.52752845626593	9.745402298850575	183.25459770114944	100.0
413431350	1441067002	31.253408325322468	122.5275255546319	9.745977011494253	183.25402298850577	100.0
413431350	1441067003	31.253363483154995	122.52752266356755	9.74655172413793	183.25344827586207	100.0
413431350	1441067004	31.253318638961964	122.52751978310907	9.74712643678161	183.2528735632184	100.0
413431350	1441067005	31.253273792733605	122.5275169132926	9.747701149425287	183.25229885057473	100.0
413431350	1441067006	31.253228944460183	122.5275140541543	9.748275862068965	183.25172413793103	100.0
413431350	1441067007	31.253184094131935	122.52751120573035	9.748850574712643	183.25114942528737	100.0
413431350	1441067008	31.253139241739117	122.5275083680569	9.749425287356322	183.2505747126437	100.0
413431350	1441067009	31.253094387271936	122.5275055411701	9.75	183.25	100.0
413431350	1441067010	31.253049530720666	122.52750272510615	9.750574712643678	183.24942528735633	100.0
413431350	1441067011	31.253004672075548	122.52749991990116	9.751149425287357	183.24885057471266	100.0
413431350	1441067012	31.252959811326807	122.52749712559137	9.751724137931035	183.248275862069	100.0
413431350	1441067013	31.2529149484647	122.52749434221285	9.752298850574713	183.2477011494253	100.0
413431350	1441067014	31.25287008347946	122.52749156980182	9.75287356321839	183.24712643678163	100.0
413431350	1441067015	31.252825216361344	122.52748880839447	9.75344827586207	183.24655172413796	100.0
413431350	1441067016	31.25278034710059	122.5274860580269	9.754022988505747	183.24597701149426	100.0
413431350	1441067017	31.25273547568743	122.52748331873528	9.754597701149425	183.2454022988506	100.0
413431350	1441067018	31.25269060211212	122.5274805905558	9.755172413793103	183.24482758620692	100.0
413431350	1441067019	31.252645726364904	122.52747787352462	9.755747126436782	183.24425287356323	100.0
413431350	1441067020	31.252600848435993	122.52747516767788	9.75632183908046	183.24367816091953	100.0
413431350	1441067021	31.25255596831569	122.52747247305174	9.756896551724138	183.2431034482759	100.0
413431350	1441067022	31.25251108599419	122.52746978968241	9.757471264367815	183.2425287356322	100.0
413431350	1441067023	31.252466201461754	122.52746711760602	9.758045977011495	183.2419540229885	100.0
413431350	1441067024	31.252421314708624	122.5274644568587	9.758620689655173	183.24137931034485	100.0
413431350	1441067025	31.252376425725025	122.52746180747666	9.75919540229885	183.24080459770116	100.0
413431350	1441067026	31.252331534501224	122.52745916949605	9.759770114942528	183.24022988505746	100.0
413431350	1441067027	31.252286641027453	122.527456542953	9.760344827586207	183.23965517241382	100.0
413431350	1441067028	31.25224174529396	122.52745392788371	9.760919540229885	183.23908045977012	100.0
413431350	1441067029	31.25219684729098	122.52745132432435	9.761494252873563	183.23850574712645	100.0
413431350	1441067030	31.252151947008766	122.52744873231103	9.762068965517242	183.23793103448278	100.0
413431350	1441067031	31.252107044437555	122.52744615187997	9.76264367816092	183.2373563218391	100.0
413431350	1441067032	31.252062139567588	122.52744358306728	9.763218390804598	183.23678160919542	100.0
413431350	1441067033	31.252017232389118	122.52744102590916	9.763793103448275	183.23620689655175	100.0
413431350	1441067034	31.251972322892367	122.52743848044175	9.764367816091955	183.23563218390805	100.0
413431350	1441067035	31.251927411067612	122.5274359467012	9.764942528735633	183.23505747126438	100.0
413431350	1441067036	31.251882496905065	122.52743342472371	9.76551724137931	183.23448275862071	100.0
413431350	1441067037	31.25183758039498	122.52743091454539	9.766091954022988	183.23390804597702	100.0
413431350	1441067038	31.251792661527595	122.52742841620247	9.766666666666667	183.23333333333335	100.0
413431350	1441067039	31.251747740293155	122.52742592973105	9.767241379310345	183.23275862068965	100.0
413431350	1441067040	31.251702816681917	122.5274234551673	9.767816091954023	183.23218390804598	100.0
413431350	1441067041	31.2516578906841	122.52742099254739	9.7683908045977	183.2316091954023	100.0
413431350	1441067042	31.25161296228999	122.5274185419075	9.76896551724138	183.23103448275862	100.0
413431350	1441067043	31.251568031489764	122.52741610328378	9.769540229885058	183.23045977011495	100.0
413431350	1441067044	31.251523098273722	122.52741367671236	9.770114942528735	183.22988505747128	100.0
413431350	1441067045	31.25147816263207	122.52741126222944	9.770689655172415	183.22931034482758	100.0
413431350	1441067046	31.251433224555075	122.52740885987114	9.771264367816093	183.2287356321839	100.0
413431350	1441067047	31.251388284032966	122.52740646967366	9.77183908045977	183.22816091954024	100.0
413431350	1441067048	31.25134334105599	122.52740409167313	9.772413793103448	183.22758620689655	100.0
413431350	1441067049	31.251298395614395	122.52740172590575	9.772988505747128	183.2270114942529	100.0
413431350	1441067050	31.251253447698417	122.52739937240764	9.773563218390805	183.2264367816092	100.0
413431350	1441067051	31.2512084972983	122.52739703121496	9.774137931034483	183.2258620689655	100.0
413431350	1441067052	31.251163544404296	122.5273947023639	9.77471264367816	183.22528735632187	100.0
413431350	1441067053	31.25111858900665	122.5273923858906	9.77528735632184	183.22471264367817	100.0
413431350	1441067054	31.251073631095572	122.52739008183124	9.775862068965518	183.22413793103448	100.0
413431350	1441067055	31.25102867066134	122.52738779022195	9.776436781609195	183.22356321839084	100.0
413431350	1441067056	31.25098370769419	122.52738551109891	9.777011494252873	183.22298850574714	100.0
413431350	1441067057	31.250938742184353	122.52738324449824	9.777586206896553	183.22241379310344	100.0
413431350	1441067058	31.250893774122083	122.52738099045617	9.77816091954023	183.22183908045977	100.0
413431350	1441067059	31.25084880349761	122.52737874900879	9.778735632183908	183.2212643678161	100.0
413431350	1441067060	31.25080383030121	122.52737652019233	9.779310344827586	183.2206896551724	100.0
413431350	1441067061	31.250758854523077	122.52737430404287	9.779885057471265	183.22011494252874	100.0
413431350	1441067062	31.250713876153483	122.52737210059665	9.780459770114943	183.21954022988507	100.0
413431350	1441067063	31.250668895182674	122.52736990988974	9.78103448275862	183.21896551724137	100.0
413431350	1441067064	31.250623911600893	122.52736773195838	9.7816091954023	183.2183908045977	100.0
413431350	1441067065	31.25057892539837	122.52736556683868	9.782183908045978	183.21781609195403	100.0
413431350	1441067066	31.250533936565347	122.52736341456685	9.782758620689656	183.21724137931034	100.0
413431350	1441067067	31.25048894509207	122.52736127517898	9.783333333333333	183.21666666666667	100.0
413431350	1441067068	31.250443950968794	122.52735914871127	9.783908045977013	183.216091954023	100.0
413431350	1441067069	31.250398954185755	122.52735703519988	9.78448275862069	183.21551724137933	100.0
413431350	1441067070	31.250353954733185	122.52735493468096	9.785057471264368	183.21494252873563	100.0
413431350	1441067071	31.25030895260134	122.52735284719066	9.785632183908046	183.21436781609196	100.0
413431350	1441067072	31.250263947780468	122.52735077276513	9.786206896551725	183.2137931034483	100.0
413431350	1441067073	31.2502189402608	122.52734871144058	9.786781609195403	183.2132183908046	100.0
413431350	1441067074	31.25017393003257	122.52734666325313	9.78735632183908	183.21264367816093	100.0
413431350	1441067075	31.250128917086048	122.52734462823894	9.787931034482758	183.21206896551726	100.0
413431350	1441067076	31.250083901411454	122.52734260643416	9.788505747126438	183.21149425287356	100.0
413431350	1441067077	31.250038882999032	122.52734059787495	9.789080459770116	183.2109195402299	100.0
413431350	1441067078	31.249993861839037	122.52733860259748	9.789655172413793	183.21034482758623	100.0
413431350	1441067079	31.24994883792171	122.52733662063793	9.790229885057471	183.20977011494253	100.0
413431350	1441067080	31.24990381123729	122.52733465203242	9.79080459770115	183.20919540229886	100.0
413431350	1441067081	31.249858781776002	122.52733269681711	9.791379310344828	183.2086206896552	100.0
413431350	1441067082	31.249813749528123	122.52733075502817	9.791954022988506	183.2080459770115	100.0
413431350	1441067083	31.249768714483878	122.52732882670176	9.792528735632185	183.2074712643678	100.0
413431350	1441067084	31.2497236766335	122.52732691187403	9.793103448275863	183.20689655172416	100.0
413431350	1441067085	31.24967863596727	122.52732501058117	9.79367816091954	183.20632183908046	100.0
413431350	1441067086	31.249633592475387	122.52732312285927	9.794252873563218	183.20574712643676	100.0
413431350	1441067087	31.24958854614812	122.52732124874454	9.794827586206898	183.20517241379312	100.0
413431350	1441067088	31.249543496975686	122.52731938827313	9.795402298850576	183.20459770114942	100.0
413431350	1441067089	31.249498444948344	122.52731754148121	9.795977011494253	183.20402298850576	100.0
413431350	1441067090	31.24945339005636	122.52731570840487	9.796551724137931	183.2034482758621	100.0
413431350	1441067091	31.249408332289928	122.52731388908035	9.79712643678161	183.2028735632184	100.0
413431350	1441067092	31.249363271639336	122.52731208354378	9.797701149425288	183.20229885057472	100.0
413431350	1441067093	31.249318208094802	122.52731029183127	9.798275862068966	183.20172413793105	100.0
413431350	1441067094	31.249273141646555	122.52730851397907	9.798850574712644	183.20114942528735	100.0
413431350	1441067095	31.249228072284904	122.52730675002323	9.799425287356323	183.2005747126437	100.0
413431350	1441067096	31.249183	122.527305	9.8	183.20000000000002	100.0
413431350	1441067097	31.249137924852032	122.5273032638087	9.799056603773586	183.2066037735849	100.0
413431350	1441067098	31.24909284718064	122.52730154080164	9.798113207547171	183.21320754716982	100.0
413431350	1441067099	31.249047767395368	122.52729983019438	9.797169811320755	183.2198113207547	100.0
413431350	1441067100	31.249002685905744	122.52729813120243	9.79622641509434	183.22641509433961	100.0
413431350	1441067101	31.248957603121326	122.52729644304125	9.795283018867925	183.23301886792453	100.0
413431350	1441067102	31.248912519451657	122.52729476492645	9.79433962264151	183.23962264150944	100.0
413431350	1441067103	31.248867435306256	122.52729309607354	9.793396226415094	183.24622641509433	100.0
413431350	1441067104	31.248822351094677	122.52729143569802	9.79245283018868	183.25283018867924	100.0
413431350	1441067105	31.248777267226465	122.52728978301545	9.791509433962265	183.25943396226415	100.0
413431350	1441067106	31.248732184111155	122.52728813724131	9.79056603773585	183.26603773584907	100.0
413431350	1441067107	31.248687102158293	122.52728649759123	9.789622641509435	183.27264150943395	100.0
413431350	1441067108	31.248642021777407	122.52728486328067	9.788679245283019	183.27924528301887	100.0
413431350	1441067109	31.24859694337805	122.52728323352521	9.787735849056604	183.28584905660378	100.0
413431350	1441067110	31.248551867369766	122.52728160754035	9.78679245283019	183.2924528301887	100.0
413431350	1441067111	31.24850679416208	122.52727998454166	9.785849056603775	183.29905660377358	100.0
413431350	1441067112	31.248461724164546	122.52727836374466	9.784905660377358	183.3056603773585	100.0
413431350	1441067113	31.248416657786695	122.52727674436491	9.783962264150944	183.3122641509434	100.0
413431350	1441067114	31.24837159543809	122.52727512561796	9.783018867924529	183.31886792452832	100.0
413431350	1441067115	31.248326537528236	122.52727350671935	9.782075471698114	183.3254716981132	100.0
413431350	1441067116	31.248281484466705	122.52727188688463	9.781132075471698	183.33207547169812	100.0
413431350	1441067117	31.24823643666304	122.52727026532934	9.780188679245283	183.338679245283	100.0
413431350	1441067118	31.24819139452674	122.52726864126903	9.779245283018868	183.34528301886795	100.0
413431350	1441067119	31.24814635846738	122.52726701391927	9.778301886792454	183.35188679245283	100.0
413431350	1441067120	31.248101328894492	122.5272653824956	9.777358490566039	183.35849056603774	100.0
413431350	1441067121	31.248056306217627	122.52726374621358	9.776415094339622	183.36509433962263	100.0
413431350	1441067122	31.248011290846307	122.52726210428874	9.775471698113208	183.37169811320757	100.0
413431350	1441067123	31.247966283190095	122.52726045593668	9.774528301886793	183.37830188679246	100.0
413431350	1441067124	31.247921283658513	122.52725880037296	9.773584905660378	183.38490566037737	100.0
413431350	1441067125	31.24787629266111	122.52725713681309	9.772641509433962	183.39150943396226	100.0
413431350	1441067126	31.247831310607417	122.52725546447269	9.771698113207547	183.39811320754717	100.0
413431350	1441067127	31.247786337906984	122.52725378256727	9.770754716981132	183.40471698113208	100.0
413431350	1441067128	31.247741374969358	122.52725209031247	9.769811320754718	183.411320754717	100.0
413431350	1441067129	31.24769642220406	122.5272503869238	9.768867924528303	183.41792452830188	100.0
413431350	1441067130	31.247651480020643	122.52724867161682	9.767924528301887	183.4245283018868	100.0
413431350	1441067131	31.247606548828657	122.52724694360712	9.766981132075472	183.4311320754717	100.0
413431350	1441067132	31.247561629037627	122.5272452021103	9.766037735849057	183.43773584905662	100.0
413431350	1441067133	31.247516721057085	122.5272434463419	9.765094339622642	183.4443396226415	100.0
413431350	1441067134	31.24747182529659	122.52724167551747	9.764150943396226	183.45094339622642	100.0
413431350	1441067135	31.247426942165685	122.52723988885266	9.763207547169811	183.45754716981133	100.0
413431350	1441067136	31.247382072073894	122.52723808556296	9.762264150943397	183.46415094339625	100.0
413431350	1441067137	31.247337215430758	122.52723626486403	9.761320754716982	183.47075471698113	100.0
413431350	1441067138	31.247292372645834	122.52723442597137	9.760377358490565	183.47735849056605	100.0
413431350	1441067139	31.247247544128665	122.52723256810063	9.75943396226415	183.48396226415096	100.0
413431350	1441067140	31.247202730288766	122.52723069046735	9.758490566037736	183.49056603773587	100.0
413431350	1441067141	31.247157931535686	122.52722879228716	9.757547169811321	183.49716981132076	100.0
413431350	1441067142	31.247113148278974	122.52722687277559	9.756603773584906	183.50377358490567	100.0
413431350	1441067143	31.24706838092817	122.52722493114827	9.75566037735849	183.51037735849056	100.0
413431350	1441067144	31.247023629892798	122.52722296662077	9.754716981132075	183.5169811320755	100.0
413431350	1441067145	31.246978895582433	122.52722097840868	9.75377358490566	183.52358490566039	100.0
413431350	1441067146	31.24693417840656	122.5272189657276	9.752830188679246	183.5301886792453	100.0
413431350	1441067147	31.246889478774772	122.52721692779309	9.75188679245283	183.53679245283018	100.0
413431350	1441067148	31.24684479709658	122.5272148638208	9.750943396226415	183.54339622641513	100.0
413431350	1441067149	31.24680013378153	122.52721277302629	9.75	183.55	100.0
413431350	1441067150	31.24675548923917	122.52721065462516	9.749056603773585	183.5566037735849	100.0
413431350	1441067151	31.246710863879034	122.52720850783302	9.74811320754717	183.5632075471698	100.0
413431350	1441067152	31.246666258110665	122.52720633186547	9.747169811320754	183.56981132075472	100.0
413431350	1441067153	31.246621672343586	122.52720412593811	9.74622641509434	183.57641509433964	100.0
413431350	1441067154	31.246577106987363	122.52720188926651	9.745283018867925	183.58301886792452	100.0
413431350	1441067155	31.246532562451513	122.52719962106633	9.74433962264151	183.58962264150944	100.0
413431350	1441067156	31.246488039145582	122.52719732055314	9.743396226415094	183.59622641509435	100.0
413431350	1441067157	31.246443537479134	122.52719498694256	9.742452830188679	183.60283018867926	100.0
413431350	1441067158	31.24639905786167	122.52719261945018	9.741509433962264	183.60943396226415	100.0
413431350	1441067159	31.246354600702755	122.52719021729165	9.74056603773585	183.61603773584906	100.0
413431350	1441067160	31.246310166411913	122.52718777968254	9.739622641509435	183.62264150943395	100.0
413431350	1441067161	31.24626575539869	122.52718530583847	9.738679245283018	183.6292452830189	100.0
413431350	1441067162	31.246221368072625	122.52718279497508	9.737735849056603	183.63584905660377	100.0
413431350	1441067163	31.246177004843265	122.52718024630796	9.736792452830189	183.6424528301887	100.0
413431350	1441067164	31.246132666120143	122.52717765905273	9.735849056603774	183.64905660377357	100.0
413431350	1441067165	31.24608835231279	122.52717503242503	9.734905660377358	183.65566037735852	100.0
413431350	1441067166	31.246044063830745	122.52717236564045	9.733962264150943	183.6622641509434	100.0
413431350	1441067167	31.245999801083574	122.52716965791464	9.733018867924528	183.6688679245283	100.0
413431350	1441067168	31.245955564480788	122.52716690846319	9.732075471698113	183.6754716981132	100.0
413431350	1441067169	31.24591135443193	122.52716411650175	9.731132075471697	183.6820754716981	100.0
413431350	1441067170	31.245867171346532	122.52716128124592	9.730188679245282	183.68867924528303	100.0
413431350	1441067171	31.245823015634162	122.52715840191138	9.729245283018868	183.69528301886794	100.0
413431350	1441067172	31.245778887704326	122.52715547771368	9.728301886792453	183.70188679245283	100.0
413431350	1441067173	31.24573478796658	122.52715250786851	9.727358490566038	183.70849056603774	100.0
413431350	1441067174	31.24569071683046	122.52714949159147	9.726415094339622	183.71509433962265	100.0
413431350	1441067175	31.245646674705498	122.5271464280982	9.725471698113207	183.72169811320757	100.0
413431350	1441067176	31.245602662001247	122.52714331660434	9.724528301886792	183.72830188679245	100.0
413431350	1441067177	31.245558679127214	122.52714015632552	9.723584905660378	183.73490566037736	100.0
413431350	1441067178	31.24551472649298	122.52713694647736	9.722641509433961	183.74150943396228	100.0
413431350	1441067179	31.245470804508034	122.52713368627553	9.721698113207546	183.7481132075472	100.0
413431350	1441067180	31.245426913581962	122.52713037493565	9.720754716981132	183.75471698113208	100.0
413431350	1441067181	31.245383054124265	122.52712701167334	9.719811320754717	183.761320754717	100.0
413431350	1441067182	31.24533922654449	122.52712359570428	9.718867924528302	183.7679245283019	100.0
413431350	1441067183	31.245295431252202	122.5271201262441	9.717924528301886	183.77452830188682	100.0
413431350	1441067184	31.245251668656895	122.52711660250843	9.716981132075471	183.7811320754717	100.0
413431350	1441067185	31.245207939168118	122.52711302371291	9.716037735849056	183.78773584905662	100.0
413431350	1441067186	31.245164243195436	122.52710938907322	9.715094339622642	183.7943396226415	100.0
413431350	1441067187	31.245120581148356	122.52710569780496	9.714150943396225	183.80094339622644	100.0
413431350	1441067188	31.245076953436406	122.52710194912383	9.71320754716981	183.80754716981133	100.0
413431350	1441067189	31.245033360469165	122.52709814224544	9.712264150943396	183.81415094339624	100.0
413431350	1441067190	31.244989802656143	122.52709427638544	9.711320754716981	183.82075471698113	100.0
413431350	1441067191	31.24494628040687	122.52709035075952	9.710377358490565	183.82735849056607	100.0
413431350	1441067192	31.24490279413089	122.52708636458331	9.70943396226415	183.83396226415095	100.0
413431350	1441067193	31.244859344237742	122.52708231707244	9.708490566037735	183.84056603773587	100.0
413431350	1441067194	31.24481593113695	122.52707820744263	9.70754716981132	183.84716981132075	100.0
413431350	1441067195	31.244772555238068	122.52707403490949	9.706603773584906	183.8537735849057	100.0
413431350	1441067196	31.24472921695061	122.52706979868867	9.70566037735849	183.86037735849058	100.0
413431350	1441067197	31.24468591668413	122.52706549799586	9.704716981132075	183.8669811320755	100.0
413431350	1441067198	31.24464265484815	122.52706113204673	9.70377358490566	183.87358490566038	100.0
413431350	1441067199	31.24459943185222	122.5270567000569	9.702830188679245	183.8801886792453	100.0
413431350	1441067200	31.244556248105862	122.52705220124204	9.701886792452829	183.8867924528302	100.0
413431350	1441067201	31.244513104018615	122.52704763481786	9.700943396226414	183.89339622641512	100.0
413431350	1441067202	31.244469999999993	122.52704299999999	9.7	183.9	100.0
413431350	1441067203	31.24442691720588	122.52703830328653	9.7	183.92000000000002	100.0
413431350	1441067204	31.244383759777346	122.52703358030512	9.7	183.94	100.0
413431350	1441067205	31.244340412601815	122.5270288739658	9.7	183.96	100.0
413431350	1441067206	31.244296760566684	122.5270242271786	9.7	183.98000000000002	100.0
413431350	1441067207	31.244252688559392	122.52701968285342	9.7	184.0	100.0
413431350	1441067208	31.244208081467335	122.52701528390007	9.7	184.02	100.0
413431350	1441067209	31.244162824177952	122.52701107322838	9.7	184.04	100.0
413431350	1441067210	31.244116801578663	122.52700709374805	9.7	184.06	100.0
413431350	1441067211	31.24406989855686	122.52700338836874	9.7	184.08	100.0
413431350	1441067212	31.244021999999998	122.527	9.7	184.1	100.0
413431350	1441067213	31.243973052358808	122.52699695666759	9.7	184.0	100.0
413431350	1441067214	31.243923248337342	122.52699422686233	9.7	183.9	100.0
413431350	1441067215	31.243872842202975	122.52699176419144	9.7	183.79999999999998	100.0
413431350	1441067216	31.243822088223105	122.52698952226218	9.7	183.7	100.0
413431350	1441067217	31.243771240665133	122.52698745468187	9.7	183.6	100.0
413431350	1441067218	31.243720553796425	122.52698551505799	9.7	183.5	100.0
413431350	1441067219	31.2436702818844	122.52698365699794	9.7	183.39999999999998	100.0
413431350	1441067220	31.243620679196447	122.5269818341094	9.7	183.3	100.0
413431350	1441067221	31.243571999999993	122.52698000000001	9.7	183.20000000000002	100.0
413431350	1441067222	31.243524429623555	122.52697811544205	9.7	183.14000000000001	99.89999999999999
413431350	1441067223	31.243477877640043	122.52697616986593	9.7	183.08	99.8
413431350	1441067224	31.243432184683513	122.52697415986661	9.7	183.01999999999998	99.7
413431350	1441067225	31.243387191387963	122.52697208203907	9.7	182.95999999999998	99.6
413431350	1441067226	31.243342738387422	122.52696993297822	9.7	182.9	99.5
413431350	1441067227	31.243298666315905	122.52696770927909	9.7	182.84	99.4
413431350	1441067228	31.243254815807404	122.52696540753668	9.7	182.78	99.30000000000001
413431350	1441067229	31.243211027495903	122.52696302434602	9.7	182.71999999999997	99.2
413431350	1441067230	31.24316714201545	122.5269605563021	9.7	182.66	99.1
413431350	1441067231	31.243122999999997	122.526958	9.7	182.6	99.0
413431350	1441067232	31.243078482025407	122.52695535826273	9.71111111111111	182.58888888888887	99.11111111111111
413431350	1441067233	31.243033628434844	122.52695265882502	9.722222222222221	182.57777777777775	99.22222222222221
413431350	1441067234	31.242988519513418	122.52694993564953	9.733333333333333	182.56666666666666	99.33333333333333
413431350	1441067235	31.242943235546154	122.52694722269875	9.744444444444444	182.55555555555554	99.44444444444444
413431350	1441067236	31.242897856818146	122.5269445539352	9.755555555555556	182.54444444444442	99.55555555555556
413431350	1441067237	31.242852463614447	122.52694196332124	9.766666666666667	182.53333333333333	99.66666666666667
413431350	1441067238	31.242807136220136	122.52693948481925	9.777777777777779	182.52222222222224	99.77777777777779
413431350	1441067239	31.2427619549203	122.52693715239143	9.78888888888889	182.51111111111112	99.88888888888889
413431350	1441067240	31.24271700000001	122.52693500000001	9.8	182.5	100.0
413431350	1441067241	31.242672327402918	122.5269330496467	9.790909090909091	182.45454545454544	100.0
413431350	1441067242	31.242627895706878	122.52693127549159	9.781818181818183	182.4090909090909	100.0
413431350	1441067243	31.24258363914834	122.52692963973443	9.772727272727273	182.36363636363635	100.0
413431350	1441067244	31.242539491963733	122.52692810457512	9.763636363636364	182.3181818181818	100.0
413431350	1441067245	31.242495388389443	122.52692663221347	9.754545454545454	182.27272727272728	100.0
413431350	1441067246	31.242451262661923	122.52692518484957	9.745454545454546	182.22727272727272	100.0
413431350	1441067247	31.242407049017554	122.52692372468341	9.736363636363636	182.1818181818182	100.0
413431350	1441067248	31.24236268169278	122.52692221391513	9.727272727272727	182.13636363636363	100.0
413431350	1441067249	31.242318094923995	122.52692061474494	9.718181818181817	182.0909090909091	100.0
413431350	1441067250	31.2422732229476	122.52691888937312	9.709090909090909	182.04545454545456	100.0
413431350	1441067251	31.242228000000008	122.52691700000001	9.7	182.0	100.0
413431350	1441067252	31.242182398318487	122.5269149230558	9.709999999999999	181.95000000000002	99.89999999999999
413431350	1441067253	31.242136542143868	122.52691269188959	9.719999999999999	181.9	99.8
413431350	1441067254	31.242090593717815	122.52691035408019	9.73	181.85000000000002	99.7
413431350	1441067255	31.242044715282066	122.52690795720622	9.74	181.8	99.6
413431350	1441067256	31.241999069078307	122.52690554884633	9.75	181.75	99.5
413431350	1441067257	31.241953817348296	122.5269031765789	9.76	181.7	99.4
413431350	1441067258	31.24190912233372	122.52690088798234	9.77	181.65	99.30000000000001
413431350	1441067259	31.241865146276297	122.5268987306349	9.780000000000001	181.6	99.2
413431350	1441067260	31.24182205141782	122.52689675211478	9.790000000000001	181.55	99.1
413431350	1441067261	31.24178	122.526895	9.8	181.5	99.0
413431350	1441067262	31.241739077102583	122.5268935051317	9.8	181.4818181818182	99.0
413431350	1441067263	31.24169905915733	122.5268922314032	9.8	181.46363636363637	99.0
413431350	1441067264	31.241659645433955	122.52689112597106	9.8	181.44545454545457	99.0
413431350	1441067265	31.241620535202188	122.52689013599192	9.8	181.42727272727274	99.0
413431350	1441067266	31.241581427731745	122.52688920862253	9.8	181.40909090909093	99.0
413431350	1441067267	31.241542022292343	122.5268882910197	9.8	181.3909090909091	99.0
413431350	1441067268	31.24150201815366	122.52688733034039	9.8	181.37272727272727	99.0
413431350	1441067269	31.241461114585416	122.52688627374158	9.8	181.35454545454547	99.0
413431350	1441067270	31.24141901085728	122.52688506838041	9.8	181.33636363636367	99.0
413431350	1441067271	31.24137540623892	122.52688366141409	9.8	181.31818181818184	99.0
413431350	1441067272	31.241329999999994	122.526882	9.8	181.3	99.0
413431350	1441067273	31.24128260711604	122.52688004929549	9.8	181.38888888888889	99.0
413431350	1441067274	31.241233505386067	122.52687784645751	9.8	181.4777777777778	99.0
413431350	1441067275	31.241183088314944	122.52687544664272	9.8	181.5666666666667	99.0
413431350	1441067276	31.24113174940759	122.52687290500776	9.8	181.65555555555557	99.0
413431350	1441067277	31.241079882168933	122.52687027670899	9.8	181.74444444444447	99.0
413431350	1441067278	31.24102788010388	122.52686761690279	9.8	181.83333333333334	99.0
413431350	1441067279	31.240976136717403	122.52686498074526	9.8	181.92222222222222	99.0
413431350	1441067280	31.240925045514448	122.52686242339239	9.8	182.01111111111112	99.0
413431350	1441067281	31.240874999999996	122.52686000000001	9.8	182.1	99.0
413431350	1441067282	31.240826297050226	122.52685775545568	9.8	182.06	99.0
413431350	1441067283	31.24077884702603	122.52685569357426	9.8	182.02	99.0
413431350	1441067284	31.24073246365949	122.52685380790246	9.8	181.98	99.0
413431350	1441067285	31.240686960682634	122.52685209198702	9.8	181.94	99.0
413431350	1441067286	31.240642151827547	122.52685053937475	9.8	181.89999999999998	99.0
413431350	1441067287	31.240597850826255	122.52684914361245	9.8	181.85999999999999	99.0
413431350	1441067288	31.240553871410828	122.52684789824694	9.8	181.82	99.0
413431350	1441067289	31.24051002731329	122.52684679682514	9.8	181.78	99.0
413431350	1441067290	31.240466132265677	122.52684583289384	9.8	181.73999999999998	99.0
413431350	1441067291	31.24042199999999	122.52684500000001	9.8	181.7	99.0
413431350	1441067292	31.240377484851063	122.52684428848626	9.8	181.61111111111111	98.88888888888889
413431350	1441067293	31.240332603564738	122.52684367587833	9.8	181.5222222222222	98.77777777777779
413431350	1441067294	31.24028741348969	122.52684313649773	9.8	181.43333333333334	98.66666666666667
413431350	1441067295	31.240241971974523	122.52684264466606	9.8	181.34444444444446	98.55555555555556
413431350	1441067296	31.240196336367916	122.52684217470491	9.8	181.25555555555556	98.44444444444444
413431350	1441067297	31.240150564018503	122.526841700936	9.8	181.16666666666669	98.33333333333333
413431350	1441067298	31.240104712274956	122.52684119768102	9.8	181.0777777777778	98.22222222222221
413431350	1441067299	31.240058838485886	122.52684063926176	9.8	180.9888888888889	98.11111111111111
413431350	1441067300	31.240012999999998	122.52684	9.8	180.9	98.0
413431350	1441067301	31.239967243265557	122.52683926151401	9.8	180.86363636363637	98.0909090909091
413431350	1441067302	31.239921571129422	122.5268384346074	9.8	180.82727272727274	98.18181818181817
413431350	1441067303	31.2398759755381	122.5268375373801	9.8	180.7909090909091	98.27272727272727
413431350	1441067304	31.23983044843808	122.52683658793207	9.8	180.75454545454548	98.36363636363637
413431350	1441067305	31.239784981775852	122.52683560436314	9.8	180.71818181818182	98.45454545454545
413431350	1441067306	31.239739567497924	122.52683460477317	9.8	180.6818181818182	98.54545454545455
413431350	1441067307	31.239694197550786	122.52683360726199	9.8	180.64545454545456	98.63636363636363
413431350	1441067308	31.239648863880912	122.52683262992937	9.8	180.6090909090909	98.72727272727272
413431350	1441067309	31.23960355843485	122.52683169087503	9.8	180.5727272727273	98.81818181818183
413431350	1441067310	31.23955827315903	122.52683080819865	9.8	180.53636363636363	98.9090909090909
413431350	1441067311	31.239513	122.52682999999999	9.8	180.5	99.0
413431350	1441067312	31.239467732071102	122.52682928103935	9.8	180.45666666666668	98.96666666666667
413431350	1441067313	31.239422467153272	122.52682865272001	9.8	180.41333333333333	98.93333333333332
413431350	1441067314	31.239377204194316	122.5268281131059	9.8	180.37	98.9
413431350	1441067315	31.239331942141998	122.52682766026108	9.8	180.32666666666665	98.86666666666667
413431350	1441067316	31.23928667994415	122.52682729224948	9.8	180.28333333333333	98.83333333333333
413431350	1441067317	31.23924141654855	122.52682700713511	9.8	180.23999999999998	98.8
413431350	1441067318	31.239196150903	122.52682680298197	9.8	180.19666666666666	98.76666666666667
413431350	1441067319	31.239150881955283	122.52682667785405	9.8	180.15333333333334	98.73333333333333
413431350	1441067320	31.239105608653222	122.52682662981535	9.8	180.10999999999999	98.69999999999999
413431350	1441067321	31.239060329944593	122.52682665692988	9.8	180.06666666666666	98.66666666666667
413431350	1441067322	31.239015044777197	122.52682675726167	9.8	180.0233333333333	98.63333333333334
413431350	1441067323	31.23896975209883	122.52682692887468	9.8	179.98	98.6
413431350	1441067324	31.2389244508573	122.526827169833	9.8	179.93666666666664	98.56666666666666
413431350	1441067325	31.238879140000396	122.52682747820057	9.8	179.89333333333332	98.53333333333333
413431350	1441067326	31.238833818475904	122.5268278520415	9.8	179.85000000000002	98.5
413431350	1441067327	31.23878848523162	122.52682828941973	9.8	179.80666666666667	98.46666666666667
413431350	1441067328	31.238743139215366	122.52682878839934	9.8	179.76333333333335	98.43333333333334
413431350	1441067329	31.23869777937491	122.52682934704438	9.8	179.72	98.4
413431350	1441067330	31.23865240465805	122.52682996341886	9.8	179.67666666666668	98.36666666666666
413431350	1441067331	31.238607014012604	122.5268306355868	9.8	179.63333333333333	98.33333333333333
413431350	1441067332	31.238561606386344	122.5268313616123	9.8	179.59	98.3
413431350	1441067333	31.238516180727057	122.52683213955939	9.8	179.54666666666665	98.26666666666667
413431350	1441067334	31.238470735982578	122.5268329674921	9.8	179.50333333333333	98.23333333333333
413431350	1441067335	31.23842527110067	122.52683384347448	9.8	179.46	98.2
413431350	1441067336	31.238379785029142	122.52683476557064	9.8	179.41666666666666	98.16666666666666
413431350	1441067337	31.238334276715783	122.5268357318446	9.8	179.37333333333333	98.13333333333333
413431350	1441067338	31.238288745108402	122.52683674036045	9.8	179.32999999999998	98.10000000000001
413431350	1441067339	31.238243189154765	122.52683778918225	9.8	179.28666666666666	98.06666666666666
413431350	1441067340	31.238197607802707	122.52683887637409	9.8	179.2433333333333	98.03333333333333
413431350	1441067341	31.238152000000007	122.52684	9.8	179.2	98.0
413431350	1441067342	31.238106365458737	122.52684115830988	9.8	179.16	98.0
413431350	1441067343	31.238060706948204	122.52684235029665	9.8	179.12	98.0
413431350	1441067344	31.23801502800199	122.52684357513894	9.8	179.08	98.0
413431350	1441067345	31.237969332153654	122.52684483201547	9.8	179.04000000000002	98.0
413431350	1441067346	31.237923622936794	122.5268461201049	9.8	179.0	98.0
413431350	1441067347	31.237877903885003	122.52684743858596	9.8	178.96	98.0
413431350	1441067348	31.237832178531843	122.52684878663729	9.8	178.92000000000002	98.0
413431350	1441067349	31.23778645041091	122.52685016343763	9.8	178.88000000000002	98.0
413431350	1441067350	31.23774072305576	122.52685156816564	9.8	178.84000000000003	98.0
413431350	1441067351	31.23769499999999	122.52685300000002	9.8	178.8	98.0
413431350	1441067352	31.237649284172996	122.52685445815291	9.8	178.7783783783784	97.98648648648648
413431350	1441067353	31.23760357608734	122.52685594197037	9.8	178.75675675675677	97.97297297297297
413431350	1441067354	31.23755787565146	122.52685745083187	9.8	178.73513513513515	97.95945945945945
413431350	1441067355	31.23751218277371	122.52685898411686	9.8	178.71351351351353	97.94594594594594
413431350	1441067356	31.237466497362504	122.52686054120483	9.8	178.6918918918919	97.93243243243242
413431350	1441067357	31.237420819326235	122.52686212147528	9.8	178.6702702702703	97.9189189189189
413431350	1441067358	31.23737514857329	122.52686372430769	9.8	178.64864864864867	97.9054054054054
413431350	1441067359	31.237329485012065	122.52686534908156	9.8	178.62702702702703	97.8918918918919
413431350	1441067360	31.23728382855096	122.52686699517633	9.8	178.6054054054054	97.87837837837839
413431350	1441067361	31.23723817909837	122.52686866197153	9.8	178.5837837837838	97.86486486486487
413431350	1441067362	31.23719253656268	122.52687034884663	9.8	178.56216216216217	97.85135135135135
413431350	1441067363	31.237146900852295	122.52687205518113	9.8	178.54054054054055	97.83783783783784
413431350	1441067364	31.2371012718756	122.52687378035449	9.8	178.51891891891896	97.82432432432432
413431350	1441067365	31.237055649540995	122.52687552374626	9.8	178.49729729729734	97.8108108108108
413431350	1441067366	31.23701003375688	122.5268772847359	9.8	178.47567567567572	97.79729729729729
413431350	1441067367	31.236964424431655	122.52687906270292	9.8	178.45405405405407	97.78378378378378
413431350	1441067368	31.236918821473676	122.52688085702678	9.8	178.43243243243245	97.77027027027026
413431350	1441067369	31.236873224791395	122.52688266708702	9.8	178.41081081081083	97.75675675675676
413431350	1441067370	31.23682763429316	122.52688449226311	9.8	178.3891891891892	97.74324324324324
413431350	1441067371	31.236782049887395	122.52688633193453	9.8	178.3675675675676	97.72972972972973
413431350	1441067372	31.236736471482466	122.52688818548086	9.8	178.34594594594597	97.71621621621621
413431350	1441067373	31.2366908989868	122.52689005228153	9.8	178.32432432432435	97.7027027027027
413431350	1441067374	31.23664533230877	122.52689193171605	9.8	178.30270270270273	97.6891891891892
413431350	1441067375	31.236599771356794	122.52689382316396	9.8	178.28108108108108	97.67567567567568
413431350	1441067376	31.236554216039238	122.52689572600475	9.8	178.25945945945946	97.66216216216216
413431350	1441067377	31.23650866626451	122.52689763961793	9.8	178.23783783783784	97.64864864864865
413431350	1441067378	31.23646312194102	122.52689956338297	9.8	178.21621621621622	97.63513513513513
413431350	1441067379	31.23641758297714	122.52690149667941	9.8	178.1945945945946	97.62162162162161
413431350	1441067380	31.23637204928127	122.52690343888678	9.8	178.17297297297299	97.60810810810811
413431350	1441067381	31.236326520761803	122.52690538938458	9.8	178.15135135135137	97.5945945945946
413431350	1441067382	31.236280997327157	122.52690734755228	9.8	178.12972972972975	97.58108108108108
413431350	1441067383	31.236235478885707	122.52690931276946	9.8	178.1081081081081	97.56756756756756
413431350	1441067384	31.23618996534586	122.52691128441559	9.8	178.08648648648648	97.55405405405405
413431350	1441067385	31.23614445661599	122.5269132618702	9.8	178.06486486486486	97.54054054054053
413431350	1441067386	31.23609895260451	122.52691524451281	9.8	178.04324324324324	97.52702702702702
413431350	1441067387	31.23605345321982	122.52691723172293	9.8	178.02162162162162	97.5135135135135
413431350	1441067388	31.236007958370294	122.52691922288008	9.8	178.00000000000003	97.49999999999999
413431350	1441067389	31.235962467964345	122.52692121736382	9.8	177.9783783783784	97.48648648648648
413431350	1441067390	31.235916981910375	122.5269232145536	9.8	177.9567567567568	97.47297297297297
413431350	1441067391	31.235871500116765	122.52692521382902	9.8	177.93513513513514	97.45945945945947
413431350	1441067392	31.23582602249192	122.52692721456953	9.8	177.91351351351352	97.44594594594595
413431350	1441067393	31.23578054894422	122.5269292161547	9.8	177.8918918918919	97.43243243243244
413431350	1441067394	31.235735079382074	122.52693121796403	9.8	177.87027027027028	97.41891891891892
413431350	1441067395	31.235689613713888	122.5269332193771	9.8	177.84864864864866	97.4054054054054
413431350	1441067396	31.23564415184804	122.5269352197734	9.8	177.82702702702704	97.39189189189189
413431350	1441067397	31.23559869369294	122.52693721853247	9.8	177.80540540540542	97.37837837837837
413431350	1441067398	31.235553239156964	122.52693921503383	9.8	177.7837837837838	97.36486486486486
413431350	1441067399	31.23550778814852	122.52694120865701	9.8	177.76216216216216	97.35135135135134
413431350	1441067400	31.235462340576014	122.52694319878158	9.8	177.74054054054054	97.33783783783782
413431350	1441067401	31.23541689634784	122.52694518478704	9.8	177.71891891891892	97.32432432432432
413431350	1441067402	31.235371455372373	122.52694716605292	9.8	177.6972972972973	97.3108108108108
413431350	1441067403	31.235326017558044	122.5269491419588	9.8	177.67567567567568	97.2972972972973
413431350	1441067404	31.235280582813196	122.52695111188417	9.8	177.65405405405406	97.28378378378379
413431350	1441067405	31.235235151046282	122.52695307520861	9.8	177.63243243243244	97.27027027027027
413431350	1441067406	31.23518972216567	122.52695503131163	9.8	177.61081081081082	97.25675675675676
413431350	1441067407	31.235144296079763	122.52695697957279	9.8	177.58918918918917	97.24324324324324
413431350	1441067408	31.235098872696945	122.52695891937164	9.8	177.56756756756755	97.22972972972973
413431350	1441067409	31.235053451925648	122.52696085008769	9.8	177.54594594594593	97.21621621621621
413431350	1441067410	31.235008033674234	122.52696277110053	9.8	177.5243243243243	97.2027027027027
413431350	1441067411	31.234962617851103	122.52696468178968	9.8	177.5027027027027	97.18918918918918
413431350	1441067412	31.234917204364653	122.52696658153471	9.8	177.48108108108107	97.17567567567568
413431350	1441067413	31.2348717931233	122.52696846971511	9.8	177.45945945945948	97.16216216216216
413431350	1441067414	31.234826384035415	122.52697034571051	9.8	177.43783783783786	97.14864864864865
413431350	1441067415	31.23478097700943	122.5269722089004	9.8	177.4162162162162	97.13513513513513
413431350	1441067416	31.234735571953696	122.5269740586644	9.8	177.3945945945946	97.12162162162161
413431350	1441067417	31.23469016877664	122.52697589438199	9.8	177.37297297297297	97.1081081081081
413431350	1441067418	31.23464476738666	122.52697771543274	9.8	177.35135135135135	97.0945945945946
413431350	1441067419	31.234599367692123	122.52697952119625	9.8	177.32972972972973	97.08108108108108
413431350	1441067420	31.234553969601475	122.52698131105205	9.8	177.30810810810812	97.06756756756756
413431350	1441067421	31.234508573023074	122.5269830843797	9.8	177.2864864864865	97.05405405405405
413431350	1441067422	31.23446317786533	122.52698484055877	9.8	177.26486486486488	97.04054054054053
413431350	1441067423	31.23441778403664	122.52698657896879	9.8	177.24324324324323	97.02702702702703
413431350	1441067424	31.2343723914454	122.52698829898935	9.8	177.2216216216216	97.01351351351352
413431350	1441067425	31.234327000000008	122.52699	9.8	177.2	97.0
413431350	1441067426	31.23428160962183	122.52699168148992	9.8	177.22045454545454	97.00454545454545
413431350	1441067427	31.234236220284078	122.52699334338666	9.8	177.24090909090907	97.0090909090909
413431350	1441067428	31.234190831972956	122.52699498572741	9.8	177.26136363636363	97.01363636363637
413431350	1441067429	31.234145444674624	122.52699660854938	9.8	177.28181818181818	97.01818181818182
413431350	1441067430	31.23410005837529	122.52699821188969	9.8	177.30227272727274	97.02272727272728
413431350	1441067431	31.23405467306115	122.52699979578554	9.8	177.3227272727273	97.02727272727273
413431350	1441067432	31.23400928871838	122.52700136027414	9.8	177.34318181818182	97.03181818181818
413431350	1441067433	31.233963905333148	122.52700290539259	9.8	177.36363636363637	97.03636363636363
413431350	1441067434	31.233918522891663	122.52700443117813	9.8	177.3840909090909	97.04090909090908
413431350	1441067435	31.2338731413801	122.52700593766792	9.8	177.40454545454546	97.04545454545453
413431350	1441067436	31.23382776078469	122.52700742489911	9.8	177.425	97.05
413431350	1441067437	31.23378238109155	122.52700889290891	9.8	177.44545454545454	97.05454545454545
413431350	1441067438	31.23373700228691	122.52701034173447	9.8	177.4659090909091	97.0590909090909
413431350	1441067439	31.23369162435694	122.52701177141297	9.8	177.48636363636362	97.06363636363636
413431350	1441067440	31.23364624728784	122.52701318198163	9.8	177.50681818181818	97.06818181818181
413431350	1441067441	31.233600871065796	122.52701457347756	9.8	177.52727272727273	97.07272727272728
413431350	1441067442	31.233555495676995	122.52701594593795	9.8	177.54772727272726	97.07727272727273
413431350	1441067443	31.233510121107617	122.52701729939999	9.8	177.5681818181818	97.08181818181818
413431350	1441067444	31.233464747343845	122.52701863390087	9.8	177.58863636363634	97.08636363636364
413431350	1441067445	31.23341937437187	122.52701994947772	9.8	177.6090909090909	97.0909090909091
413431350	1441067446	31.233374002177897	122.52702124616778	9.8	177.62954545454545	97.09545454545454
413431350	1441067447	31.23332863074809	122.52702252400813	9.8	177.65	97.1
413431350	1441067448	31.233283260068646	122.52702378303604	9.8	177.67045454545456	97.10454545454544
413431350	1441067449	31.233237890125743	122.52702502328863	9.8	177.6909090909091	97.1090909090909
413431350	1441067450	31.233192520905565	122.52702624480311	9.8	177.71136363636364	97.11363636363636
413431350	1441067451	31.23314715239434	122.52702744761662	9.8	177.73181818181817	97.11818181818181
413431350	1441067452	31.233101784578214	122.52702863176637	9.8	177.75227272727273	97.12272727272726
413431350	1441067453	31.233056417443358	122.52702979728949	9.8	177.77272727272728	97.12727272727273
413431350	1441067454	31.233011050976003	122.52703094422317	9.8	177.7931818181818	97.13181818181818
413431350	1441067455	31.232965685162313	122.52703207260461	9.8	177.81363636363636	97.13636363636364
413431350	1441067456	31.232920319988494	122.52703318247097	9.8	177.8340909090909	97.14090909090909
413431350	1441067457	31.23287495544069	122.52703427385941	9.8	177.85454545454544	97.14545454545454
413431350	1441067458	31.232829591505133	122.52703534680711	9.8	177.875	97.15
413431350	1441067459	31.232784228168	122.52703640135127	9.8	177.89545454545453	97.15454545454546
413431350	1441067460	31.23273886541546	122.52703743752902	9.8	177.91590909090908	97.1590909090909
413431350	1441067461	31.2326935032337	122.52703845537758	9.8	177.9363636363636	97.16363636363637
413431350	1441067462	31.232648141608934	122.52703945493406	9.8	177.95681818181816	97.16818181818181
413431350	1441067463	31.23260278052731	122.52704043623571	9.8	177.97727272727272	97.17272727272726
413431350	1441067464	31.232557419975066	122.52704139931964	9.8	177.99772727272727	97.17727272727272
413431350	1441067465	31.232512059938347	122.52704234422306	9.8	178.01818181818183	97.18181818181817
413431350	1441067466	31.232466700403346	122.52704327098313	9.8	178.03863636363636	97.18636363636364
413431350	1441067467	31.232421341356254	122.52704417963704	9.8	178.0590909090909	97.19090909090909
413431350	1441067468	31.232375982783267	122.52704507022194	9.8	178.07954545454547	97.19545454545454
413431350	1441067469	31.232330624670563	122.52704594277502	9.8	178.1	97.2
413431350	1441067470	31.232285267004322	122.52704679733344	9.8	178.12045454545455	97.20454545454545
413431350	1441067471	31.232239909770747	122.52704763393439	9.8	178.14090909090908	97.2090909090909
413431350	1441067472	31.23219455295603	122.527048452615	9.8	178.16136363636363	97.21363636363637
413431350	1441067473	31.232149196546324	122.5270492534125	9.8	178.1818181818182	97.21818181818182
413431350	1441067474	31.232103840527838	122.52705003636405	9.8	178.2022727272727	97.22272727272727
413431350	1441067475	31.232058484886768	122.5270508015068	9.8	178.22272727272727	97.22727272727273
413431350	1441067476	31.232013129609264	122.52705154887792	9.8	178.2431818181818	97.23181818181818
413431350	1441067477	31.23196777468156	122.52705227851462	9.8	178.26363636363635	97.23636363636363
413431350	1441067478	31.23192242008982	122.52705299045402	9.8	178.2840909090909	97.24090909090908
413431350	1441067479	31.231877065820225	122.52705368473336	9.8	178.30454545454543	97.24545454545454
413431350	1441067480	31.231831711858966	122.52705436138973	9.8	178.325	97.25
413431350	1441067481	31.23178635819224	122.52705502046038	9.8	178.34545454545454	97.25454545454545
413431350	1441067482	31.231741004806217	122.52705566198243	9.8	178.3659090909091	97.2590909090909
413431350	1441067483	31.23169565168708	122.52705628599308	9.8	178.38636363636365	97.26363636363637
413431350	1441067484	31.23165029882106	122.52705689252949	9.8	178.40681818181818	97.26818181818182
413431350	1441067485	31.231604946194278	122.52705748162883	9.8	178.42727272727274	97.27272727272727
413431350	1441067486	31.231559593792962	122.52705805332829	9.8	178.44772727272726	97.27727272727273
413431350	1441067487	31.231514241603303	122.527058607665	9.8	178.46818181818182	97.28181818181818
413431350	1441067488	31.231468889611456	122.52705914467619	9.8	178.48863636363637	97.28636363636363
413431350	1441067489	31.231423537803657	122.52705966439898	9.8	178.5090909090909	97.2909090909091
413431350	1441067490	31.231378186166022	122.52706016687058	9.8	178.52954545454546	97.29545454545455
413431350	1441067491	31.231332834684792	122.52706065212814	9.8	178.54999999999998	97.3
413431350	1441067492	31.231287483346136	122.52706112020883	9.8	178.57045454545454	97.30454545454545
413431350	1441067493	31.231242132136256	122.52706157114986	9.8	178.59090909090907	97.3090909090909
413431350	1441067494	31.23119678104132	122.52706200498832	9.8	178.61136363636362	97.31363636363636
413431350	1441067495	31.231151430047525	122.52706242176147	9.8	178.63181818181818	97.31818181818181
413431350	1441067496	31.231106079141032	122.52706282150643	9.8	178.6522727272727	97.32272727272726
413431350	1441067497	31.231060728308062	122.52706320426036	9.8	178.67272727272726	97.32727272727273
413431350	1441067498	31.23101537753479	122.52706357006049	9.8	178.6931818181818	97.33181818181818
413431350	1441067499	31.230970026807384	122.52706391894395	9.8	178.71363636363637	97.33636363636363
413431350	1441067500	31.23092467611207	122.5270642509479	9.8	178.73409090909092	97.3409090909091
413431350	1441067501	31.230879325434998	122.52706456610953	9.8	178.75454545454545	97.34545454545454
413431350	1441067502	31.230833974762362	122.52706486446601	9.8	178.775	97.35
413431350	1441067503	31.230788624080365	122.52706514605451	9.8	178.79545454545453	97.35454545454546
413431350	1441067504	31.230743273375186	122.5270654109122	9.8	178.8159090909091	97.35909090909091
413431350	1441067505	31.230697922633	122.52706565907626	9.8	178.83636363636364	97.36363636363636
413431350	1441067506	31.230652571839997	122.52706589058384	9.8	178.85681818181817	97.36818181818181
413431350	1441067507	31.230607220982375	122.52706610547214	9.8	178.87727272727273	97.37272727272726
413431350	1441067508	31.230561870046294	122.5270663037783	9.8	178.89772727272725	97.37727272727273
413431350	1441067509	31.230516519017986	122.52706648553949	9.8	178.9181818181818	97.38181818181818
413431350	1441067510	31.23047116788359	122.5270666507929	9.8	178.93863636363636	97.38636363636363
413431350	1441067511	31.23042581662932	122.52706679957568	9.8	178.9590909090909	97.39090909090909
413431350	1441067512	31.23038046524136	122.52706693192503	9.8	178.97954545454544	97.39545454545454
413431350	1441067513	31.230335113705877	122.5270670478781	9.8	178.99999999999997	97.39999999999999
413431350	1441067514	31.230289762009093	122.52706714747205	9.8	179.02045454545453	97.40454545454546
413431350	1441067515	31.230244410137153	122.5270672307441	9.8	179.0409090909091	97.4090909090909
413431350	1441067516	31.23019905807628	122.52706729773136	9.8	179.06136363636364	97.41363636363636
413431350	1441067517	31.230153705812633	122.52706734847101	9.8	179.0818181818182	97.41818181818182
413431350	1441067518	31.230108353332415	122.52706738300023	9.8	179.10227272727272	97.42272727272727
413431350	1441067519	31.230063000621797	122.52706740135619	9.8	179.12272727272727	97.42727272727274
413431350	1441067520	31.230017647666987	122.5270674035761	9.8	179.14318181818183	97.43181818181819
413431350	1441067521	31.229972294454157	122.52706738969705	9.8	179.16363636363636	97.43636363636362
413431350	1441067522	31.229926940969484	122.52706735975627	9.8	179.1840909090909	97.44090909090909
413431350	1441067523	31.229881587199174	122.5270673137909	9.8	179.20454545454544	97.44545454545454
413431350	1441067524	31.229836233129408	122.52706725183812	9.8	179.225	97.44999999999999
413431350	1441067525	31.22979087874637	122.5270671739351	9.8	179.24545454545455	97.45454545454545
413431350	1441067526	31.229745524036243	122.52706708011898	9.8	179.26590909090908	97.4590909090909
413431350	1441067527	31.229700168985218	122.52706697042699	9.8	179.28636363636363	97.46363636363635
413431350	1441067528	31.229654813579472	122.52706684489625	9.8	179.30681818181816	97.46818181818182
413431350	1441067529	31.229609457805196	122.52706670356395	9.8	179.3272727272727	97.47272727272727
413431350	1441067530	31.22956410164859	122.52706654646724	9.8	179.34772727272727	97.47727272727273
413431350	1441067531	31.229518745095824	122.52706637364331	9.8	179.36818181818182	97.48181818181818
413431350	1441067532	31.22947338813308	122.52706618512931	9.8	179.38863636363638	97.48636363636363
413431350	1441067533	31.22942803074656	122.52706598096243	9.8	179.4090909090909	97.4909090909091
413431350	1441067534	31.22938267292245	122.52706576117984	9.8	179.42954545454546	97.49545454545455
413431350	1441067535	31.229337314646923	122.52706552581867	9.8	179.45	97.49999999999999
413431350	1441067536	31.22929195590616	122.52706527491614	9.8	179.47045454545454	97.50454545454545
413431350	1441067537	31.229246596686377	122.52706500850937	9.8	179.4909090909091	97.5090909090909
413431350	1441067538	31.229201236973733	122.52706472663556	9.8	179.51136363636363	97.51363636363635
413431350	1441067539	31.229155876754433	122.52706442933186	9.8	179.53181818181818	97.51818181818182
413431350	1441067540	31.22911051601464	122.52706411663544	9.8	179.5522727272727	97.52272727272727
413431350	1441067541	31.229065154740553	122.5270637885835	9.8	179.57272727272726	97.52727272727272
413431350	1441067542	31.229019792918375	122.52706344521316	9.8	179.59318181818182	97.53181818181818
413431350	1441067543	31.22897443053427	122.52706308656163	9.8	179.61363636363635	97.53636363636363
413431350	1441067544	31.22892906757442	122.52706271266605	9.8	179.6340909090909	97.5409090909091
413431350	1441067545	31.22888370402503	122.52706232356357	9.8	179.65454545454543	97.54545454545455
413431350	1441067546	31.22883833987227	122.52706191929141	9.8	179.67499999999998	97.55
413431350	1441067547	31.228792975102333	122.52706149988673	9.8	179.69545454545454	97.55454545454546
413431350	1441067548	31.228747609701422	122.52706106538665	9.8	179.7159090909091	97.55909090909091
413431350	1441067549	31.228702243655697	122.52706061582838	9.8	179.73636363636365	97.56363636363636
413431350	1441067550	31.22865687695134	122.52706015124906	9.8	179.75681818181818	97.56818181818181
413431350	1441067551	31.22861150957456	122.52705967168589	9.8	179.77727272727273	97.57272727272726
413431350	1441067552	31.228566141511536	122.52705917717601	9.8	179.7977272727273	97.57727272727271
413431350	1441067553	31.22852077274846	122.52705866775659	9.8	179.8181818181818	97.58181818181818
413431350	1441067554	31.228475403271496	122.5270581434648	9.8	179.83863636363637	97.58636363636363
413431350	1441067555	31.22843003306685	122.52705760433784	9.8	179.8590909090909	97.5909090909091
413431350	1441067556	31.228384662120707	122.52705705041281	9.8	179.87954545454545	97.59545454545454
413431350	1441067557	31.22833929041925	122.52705648172694	9.8	179.9	97.6
413431350	1441067558	31.228293917948644	122.52705589831733	9.8	179.92045454545453	97.60454545454546
413431350	1441067559	31.228248544695113	122.52705530022124	9.8	179.9409090909091	97.60909090909091
413431350	1441067560	31.22820317064482	122.52705468747574	9.8	179.96136363636361	97.61363636363636
413431350	1441067561	31.228157795783954	122.52705406011808	9.8	179.98181818181817	97.61818181818182
413431350	1441067562	31.2281124200987	122.52705341818537	9.8	180.00227272727273	97.62272727272727
413431350	1441067563	31.228067043575248	122.52705276171478	9.8	180.02272727272725	97.62727272727273
413431350	1441067564	31.228021666199787	122.5270520907435	9.8	180.0431818181818	97.63181818181819
413431350	1441067565	31.227976287958494	122.5270514053087	9.8	180.06363636363636	97.63636363636363
413431350	1441067566	31.227930908837557	122.52705070544751	9.8	180.08409090909092	97.64090909090909
413431350	1441067567	31.22788552882317	122.52704999119715	9.8	180.10454545454547	97.64545454545454
413431350	1441067568	31.227840147901503	122.52704926259473	9.8	180.125	97.64999999999999
413431350	1441067569	31.22779476605877	122.52704851967744	9.8	180.14545454545456	97.65454545454546
413431350	1441067570	31.22774938328113	122.52704776248245	9.8	180.16590909090908	97.6590909090909
413431350	1441067571	31.227703999554784	122.52704699104696	9.8	180.18636363636364	97.66363636363636
413431350	1441067572	31.227658614865913	122.52704620540804	9.8	180.2068181818182	97.66818181818182
413431350	1441067573	31.227613229200692	122.52704540560296	9.8	180.22727272727272	97.67272727272727
413431350	1441067574	31.227567842545323	122.52704459166883	9.8	180.24772727272727	97.67727272727272
413431350	1441067575	31.227522454885985	122.52704376364281	9.8	180.2681818181818	97.68181818181819
413431350	1441067576	31.227477066208877	122.5270429215621	9.8	180.28863636363636	97.68636363636364
413431350	1441067577	31.227431676500164	122.52704206546383	9.8	180.3090909090909	97.69090909090909
413431350	1441067578	31.227386285746043	122.52704119538521	9.8	180.32954545454544	97.69545454545455
413431350	1441067579	31.227340893932684	122.52704031136336	9.8	180.35	97.7
413431350	1441067580	31.227295501046303	122.52703941343545	9.8	180.37045454545452	97.70454545454545
413431350	1441067581	31.227250107073065	122.52703850163869	9.8	180.39090909090908	97.7090909090909
413431350	1441067582	31.22720471199916	122.52703757601019	9.8	180.41136363636363	97.71363636363635
413431350	1441067583	31.227159315810784	122.52703663658716	9.8	180.4318181818182	97.71818181818182
413431350	1441067584	31.227113918494105	122.52703568340672	9.8	180.45227272727274	97.72272727272727
413431350	1441067585	31.22706852003532	122.52703471650607	9.8	180.47272727272727	97.72727272727272
413431350	1441067586	31.22702312042061	122.52703373592237	9.8	180.49318181818182	97.73181818181818
413431350	1441067587	31.226977719636178	122.52703274169276	9.8	180.51363636363635	97.73636363636363
413431350	1441067588	31.226932317668176	122.52703173385444	9.8	180.5340909090909	97.74090909090908
413431350	1441067589	31.22688691450282	122.52703071244456	9.8	180.55454545454546	97.74545454545455
413431350	1441067590	31.226841510126295	122.52702967750028	9.8	180.575	97.75
413431350	1441067591	31.226796104524762	122.52702862905878	9.8	180.59545454545454	97.75454545454545
413431350	1441067592	31.226750697684416	122.52702756715719	9.8	180.61590909090907	97.75909090909092
413431350	1441067593	31.226705289591465	122.52702649183269	9.8	180.63636363636363	97.76363636363637
413431350	1441067594	31.22665988023208	122.52702540312247	9.8	180.65681818181818	97.76818181818182
413431350	1441067595	31.22661446959244	122.52702430106368	9.8	180.6772727272727	97.77272727272727
413431350	1441067596	31.22656905765875	122.52702318569345	9.8	180.69772727272726	97.77727272727272
413431350	1441067597	31.22652364441716	122.527022057049	9.8	180.7181818181818	97.78181818181818
413431350	1441067598	31.226478229853893	122.52702091516744	9.8	180.73863636363635	97.78636363636363
413431350	1441067599	31.226432813955125	122.52701976008599	9.8	180.7590909090909	97.79090909090908
413431350	1441067600	31.22638739670703	122.5270185918418	9.8	180.77954545454546	97.79545454545455
413431350	1441067601	31.226341978095792	122.52701741047198	9.8	180.8	97.8
413431350	1441067602	31.226296558107613	122.52701621601375	9.8	180.82045454545454	97.80454545454545
413431350	1441067603	31.226251136728678	122.52701500850424	9.8	180.8409090909091	97.80909090909091
413431350	1441067604	31.226205713945156	122.52701378798065	9.8	180.86136363636365	97.81363636363636
413431350	1441067605	31.226160289743248	122.52701255448012	9.8	180.88181818181818	97.81818181818181
413431350	1441067606	31.226114864109146	122.5270113080398	9.8	180.90227272727273	97.82272727272728
413431350	1441067607	31.226069437029008	122.52701004869688	9.8	180.92272727272726	97.82727272727273
413431350	1441067608	31.22602400848905	122.52700877648851	9.8	180.9431818181818	97.83181818181819
413431350	1441067609	31.225978578475434	122.52700749145188	9.8	180.96363636363637	97.83636363636363
413431350	1441067610	31.225933146974363	122.5270061936241	9.8	180.9840909090909	97.84090909090908
413431350	1441067611	31.22588771397203	122.52700488304241	9.8	181.00454545454545	97.84545454545454
413431350	1441067612	31.22584227945459	122.52700355974387	9.8	181.02499999999998	97.85
413431350	1441067613	31.225796843408247	122.52700222376572	9.8	181.04545454545453	97.85454545454544
413431350	1441067614	31.22575140581918	122.52700087514512	9.8	181.0659090909091	97.85909090909091
413431350	1441067615	31.225705966673598	122.5269995139192	9.8	181.08636363636361	97.86363636363636
413431350	1441067616	31.22566052595767	122.52699814012513	9.8	181.10681818181817	97.86818181818181
413431350	1441067617	31.225615083657576	122.5269967538001	9.8	181.12727272727273	97.87272727272727
413431350	1441067618	31.225569639759506	122.52699535498127	9.8	181.14772727272728	97.87727272727273
413431350	1441067619	31.225524194249633	122.52699394370575	9.8	181.16818181818184	97.88181818181818
413431350	1441067620	31.225478747114177	122.52699252001074	9.8	181.18863636363636	97.88636363636364
413431350	1441067621	31.22543329833929	122.52699108393341	9.8	181.20909090909092	97.89090909090909
413431350	1441067622	31.225387847911186	122.52698963551092	9.8	181.22954545454544	97.89545454545456
413431350	1441067623	31.225342395816025	122.52698817478043	9.8	181.25	97.89999999999999
413431350	1441067624	31.225296942040004	122.5269867017791	9.8	181.27045454545453	97.90454545454544
413431350	1441067625	31.225251486569313	122.52698521654405	9.8	181.29090909090908	97.9090909090909
413431350	1441067626	31.225206029390144	122.52698371911251	9.8	181.31136363636364	97.91363636363636
413431350	1441067627	31.225160570488665	122.52698220952162	9.8	181.33181818181816	97.91818181818181
413431350	1441067628	31.22511510985106	122.52698068780855	9.8	181.35227272727272	97.92272727272727
413431350	1441067629	31.225069647463524	122.52697915401042	9.8	181.37272727272725	97.92727272727272
413431350	1441067630	31.225024183312254	122.52697760816442	9.8	181.3931818181818	97.93181818181817
413431350	1441067631	31.224978717383415	122.52697605030771	9.8	181.41363636363636	97.93636363636364
413431350	1441067632	31.224933249663213	122.52697448047748	9.8	181.43409090909088	97.94090909090909
413431350	1441067633	31.22488778013781	122.52697289871084	9.8	181.45454545454547	97.94545454545455
413431350	1441067634	31.22484230879341	122.52697130504498	9.8	181.475	97.95
413431350	1441067635	31.224796835616196	122.52696969951708	9.8	181.49545454545455	97.95454545454545
413431350	1441067636	31.224751360592357	122.52696808216427	9.8	181.5159090909091	97.95909090909092
413431350	1441067637	31.22470588370805	122.5269664530237	9.8	181.53636363636363	97.96363636363637
413431350	1441067638	31.224660404949503	122.52696481213258	9.8	181.5568181818182	97.9681818181818
413431350	1441067639	31.224614924302877	122.52696315952804	9.8	181.5772727272727	97.97272727272727
413431350	1441067640	31.22456944175437	122.52696149524722	9.8	181.59772727272727	97.97727272727272
413431350	1441067641	31.224523957290156	122.52695981932732	9.8	181.61818181818182	97.98181818181817
413431350	1441067642	31.224478470896432	122.52695813180549	9.8	181.63863636363635	97.98636363636363
413431350	1441067643	31.224432982559367	122.52695643271888	9.8	181.6590909090909	97.99090909090908
413431350	1441067644	31.22438749226516	122.52695472210466	9.8	181.67954545454543	97.99545454545455
413431350	1441067645	31.224341999999996	122.526953	9.8	181.7	98.0
413431350	1441067646	31.224296505784153	122.52695126828691	9.8	181.71	98.10000000000001
413431350	1441067647	31.224251009774278	122.52694953622677	9.8	181.72	98.2
413431350	1441067648	31.22420551216113	122.52694781492592	9.8	181.73	98.3
413431350	1441067649	31.22416001313544	122.52694611549052	9.8	181.73999999999998	98.4
413431350	1441067650	31.22411451288798	122.52694444902683	9.8	181.75	98.5
413431350	1441067651	31.22406901160946	122.52694282664105	9.8	181.76000000000002	98.6
413431350	1441067652	31.224023509490653	122.52694125943933	9.8	181.77	98.69999999999999
413431350	1441067653	31.223978006722323	122.52693975852783	9.8	181.78000000000003	98.8
413431350	1441067654	31.223932503495178	122.5269383350127	9.8	181.79000000000002	98.9
413431350	1441067655	31.223886999999998	122.52693700000002	9.8	181.8	99.0
413431350	1441067656	31.223841497129914	122.52693576761372	9.8	181.67777777777778	98.88888888888889
413431350	1441067657	31.223795998587637	122.52693466404918	9.8	181.55555555555557	98.77777777777779
413431350	1441067658	31.223750508778313	122.52693371851946	9.8	181.43333333333334	98.66666666666667
413431350	1441067659	31.22370503210701	122.52693296023762	9.8	181.3111111111111	98.55555555555556
413431350	1441067660	31.223659572978853	122.52693241841666	9.8	181.1888888888889	98.44444444444444
413431350	1441067661	31.223614135798975	122.52693212226957	9.8	181.06666666666666	98.33333333333333
413431350	1441067662	31.22356872497247	122.52693210100922	9.8	180.94444444444443	98.22222222222221
413431350	1441067663	31.22352334490443	122.52693238384845	9.8	180.8222222222222	98.11111111111111
413431350	1441067664	31.22347799999999	122.526933	9.8	180.7	98.0
413431350	1441067665	31.223432692570533	122.52693396580572	9.8	180.5090909090909	97.9090909090909
413431350	1441067666	31.223387416552686	122.5269352461239	9.8	180.3181818181818	97.81818181818181
413431350	1441067667	31.223342163789408	122.52693679294191	9.8	180.12727272727273	97.72727272727272
413431350	1441067668	31.22329692612361	122.52693855824724	9.8	179.93636363636364	97.63636363636363
413431350	1441067669	31.223251695398254	122.52694049402751	9.8	179.74545454545455	97.54545454545455
413431350	1441067670	31.223206463456258	122.52694255227043	9.8	179.55454545454543	97.45454545454545
413431350	1441067671	31.22316122214058	122.52694468496377	9.8	179.36363636363637	97.36363636363636
413431350	1441067672	31.223115963294163	122.52694684409539	9.8	179.17272727272726	97.27272727272727
413431350	1441067673	31.22307067875995	122.52694898165325	9.8	178.9818181818182	97.18181818181817
413431350	1441067674	31.223025360380923	122.5269510496254	9.8	178.79090909090908	97.0909090909091
413431350	1441067675	31.222979999999993	122.526953	9.8	178.60000000000002	97.0
413431350	1441067676	31.222934591452365	122.52695479325887	9.8	178.695	97.07499999999999
413431350	1441067677	31.22288913654187	122.52695642385827	9.8	178.79	97.15
413431350	1441067678	31.222843639064557	122.52695789474801	9.8	178.88500000000002	97.225
413431350	1441067679	31.222798102816494	122.52695920887798	9.8	178.98000000000002	97.3
413431350	1441067680	31.22275253159372	122.52696036919805	9.8	179.07500000000002	97.375
413431350	1441067681	31.222706929192274	122.52696137865799	9.8	179.17	97.44999999999999
413431350	1441067682	31.22266129940822	122.52696224020764	9.8	179.26500000000001	97.525
413431350	1441067683	31.222615646037607	122.52696295679687	9.8	179.36	97.6
413431350	1441067684	31.22256997287646	122.52696353137544	9.8	179.455	97.675
413431350	1441067685	31.22252428372085	122.52696396689322	9.8	179.55	97.75
413431350	1441067686	31.222478582366808	122.5269642663	9.8	179.64499999999998	97.825
413431350	1441067687	31.222432872610376	122.52696443254555	9.8	179.74	97.89999999999999
413431350	1441067688	31.222387158247617	122.52696446857973	9.8	179.835	97.975
413431350	1441067689	31.222341443074555	122.5269643773523	9.8	179.93	98.05
413431350	1441067690	31.22229573088725	122.52696416181303	9.8	180.025	98.125
413431350	1441067691	31.222250025481742	122.52696382491173	9.8	180.12	98.2
413431350	1441067692	31.222204330654076	122.52696336959818	9.8	180.215	98.27499999999999
413431350	1441067693	31.2221586502003	122.52696279882214	9.8	180.31	98.35000000000001
413431350	1441067694	31.222112987916432	122.52696211553335	9.8	180.405	98.425
413431350	1441067695	31.222067347598532	122.5269613226816	9.8	180.50000000000003	98.5
413431350	1441067696	31.222021733042652	122.52696042321666	9.8	180.59500000000003	98.575
413431350	1441067697	31.221976148044828	122.52695942008825	9.8	180.69	98.64999999999999
413431350	1441067698	31.221930596401116	122.52695831624608	9.8	180.785	98.72500000000001
413431350	1441067699	31.221885081907523	122.52695711463996	9.8	180.88	98.8
413431350	1441067700	31.221839608360117	122.52695581821956	9.8	180.97500000000002	98.875
413431350	1441067701	31.221794179554944	122.52695442993463	9.8	181.07000000000002	98.95
413431350	1441067702	31.22174879928803	122.52695295273487	9.8	181.165	99.02499999999999
413431350	1441067703	31.22170347135544	122.52695138957003	9.8	181.26	99.1
413431350	1441067704	31.221658199553193	122.52694974338975	9.8	181.35500000000002	99.175
413431350	1441067705	31.221612987677343	122.52694801714378	9.8	181.45000000000002	99.25
413431350	1441067706	31.22156783952392	122.52694621378181	9.8	181.54500000000002	99.325
413431350	1441067707	31.221522758888998	122.52694433625352	9.8	181.64	99.4
413431350	1441067708	31.221477749568585	122.52694238750858	9.8	181.73499999999999	99.475
413431350	1441067709	31.221432815358746	122.52694037049667	9.8	181.83	99.55
413431350	1441067710	31.22138796005552	122.52693828816749	9.8	181.925	99.625
413431350	1441067711	31.22134318745493	122.52693614347066	9.8	182.02	99.7
413431350	1441067712	31.221298501353058	122.52693393935583	9.8	182.115	99.775
413431350	1441067713	31.22125390554591	122.5269316787727	9.8	182.21	99.85
413431350	1441067714	31.221209403829526	122.52692936467088	9.8	182.305	99.92500000000001
413431350	1441067715	31.221165	122.526927	9.8	182.4	100.0
413431350	1441067716	31.22112068084814	122.52692458506355	9.8	182.46666666666667	99.88888888888889
413431350	1441067717	31.221076365144004	122.52692210958037	9.8	182.53333333333333	99.77777777777779
413431350	1441067718	31.221031954652492	122.52691956062311	9.8	182.6	99.66666666666667
413431350	1441067719	31.220987351138415	122.52691692526456	9.8	182.66666666666666	99.55555555555556
413431350	1441067720	31.220942456366693	122.52691419057746	9.8	182.73333333333332	99.44444444444444
413431350	1441067721	31.220897172102138	122.5269113436346	9.8	182.8	99.33333333333333
413431350	1441067722	31.2208514001096	122.52690837150881	9.8	182.86666666666665	99.22222222222221
413431350	1441067723	31.220805042153934	122.52690526127296	9.8	182.9333333333333	99.11111111111111
413431350	1441067724	31.220757999999993	122.526902	9.8	183.0	99.0
413431350	1441067725	31.22071020707678	122.5268985815266	9.8	183.04	99.0
413431350	1441067726	31.220661723470034	122.52689502674441	9.8	183.07999999999998	99.0
413431350	1441067727	31.220612640929655	122.52689136330882	9.8	183.12	99.0
413431350	1441067728	31.22056305120562	122.52688761887512	9.8	183.16	99.0
413431350	1441067729	31.22051304604778	122.5268838210985	9.8	183.20000000000002	99.0
413431350	1441067730	31.22046271720613	122.52687999763414	9.8	183.24	99.0
413431350	1441067731	31.220412156430573	122.52687617613714	9.8	183.28	99.0
413431350	1441067732	31.220361455471068	122.52687238426249	9.8	183.32000000000002	99.0
413431350	1441067733	31.220310706077555	122.52686864966516	9.8	183.36	99.0
413431350	1441067734	31.220260000000003	122.526865	9.8	183.4	99.0
413431350	1441067735	31.220209413539802	122.5268614580147	9.8	183.40517241379314	99.0
413431350	1441067736	31.220158961204213	122.52685802682839	9.8	183.41034482758624	99.0
413431350	1441067737	31.220108642051958	122.52685470465302	9.8	183.41551724137932	99.0
413431350	1441067738	31.220058455141732	122.52685148970065	9.8	183.42068965517242	99.0
413431350	1441067739	31.220008399532233	122.52684838018322	9.8	183.42586206896553	99.0
413431350	1441067740	31.219958474282173	122.52684537431277	9.8	183.43103448275863	99.0
413431350	1441067741	31.219908678450256	122.52684247030129	9.8	183.43620689655174	99.0
413431350	1441067742	31.219859011095174	122.52683966636079	9.8	183.44137931034484	99.0
413431350	1441067743	31.219809471275674	122.52683696070333	9.8	183.44655172413795	99.0
413431350	1441067744	31.21976005805042	122.52683435154091	9.8	183.45172413793105	99.0
413431350	1441067745	31.219710770478116	122.52683183708555	9.8	183.45689655172416	99.0
413431350	1441067746	31.219661607617486	122.52682941554932	9.8	183.46206896551726	99.0
413431350	1441067747	31.21961256852721	122.52682708514419	9.8	183.46724137931034	99.0
413431350	1441067748	31.219563652266018	122.52682484408224	9.8	183.47241379310347	99.0
413431350	1441067749	31.219514857892577	122.52682269057556	9.8	183.47758620689658	99.0
413431350	1441067750	31.21946618446563	122.52682062283613	9.8	183.48275862068968	99.0
413431350	1441067751	31.21941763104385	122.52681863907603	9.8	183.48793103448278	99.0
413431350	1441067752	31.219369196685943	122.52681673750735	9.8	183.49310344827586	99.0
413431350	1441067753	31.219320880450606	122.52681491634212	9.8	183.49827586206897	99.0
413431350	1441067754	31.219272681396564	122.5268131737924	9.8	183.50344827586207	99.0
413431350	1441067755	31.21922459858248	122.5268115080703	9.8	183.5086206896552	99.0
413431350	1441067756	31.219176631067082	122.52680991738787	9.8	183.5137931034483	99.0
413431350	1441067757	31.219128777909063	122.5268083999572	9.8	183.51896551724138	99.0
413431350	1441067758	31.21908103816713	122.52680695399039	9.8	183.5241379310345	99.0
413431350	1441067759	31.21903341089996	122.52680557769949	9.8	183.5293103448276	99.0
413431350	1441067760	31.21898589516628	122.52680426929662	9.8	183.5344827586207	99.0
413431350	1441067761	31.21893849002477	122.52680302699389	9.8	183.5396551724138	99.0
413431350	1441067762	31.218891194534145	122.52680184900338	9.8	183.5448275862069	99.0
413431350	1441067763	31.21884400775309	122.52680073353721	9.8	183.55	99.0
413431350	1441067764	31.218796928740314	122.52679967880749	9.8	183.55517241379312	99.0
413431350	1441067765	31.218749956554504	122.5267986830263	9.8	183.56034482758622	99.0
413431350	1441067766	31.21870309025437	122.52679774440581	9.8	183.56551724137933	99.0
413431350	1441067767	31.21865632889861	122.52679686115809	9.8	183.5706896551724	99.0
413431350	1441067768	31.218609671545902	122.52679603149532	9.8	183.57586206896553	99.0
413431350	1441067769	31.218563117254988	122.5267952536296	9.8	183.58103448275864	99.0
413431350	1441067770	31.218516665084525	122.52679452577304	9.8	183.58620689655174	99.0
413431350	1441067771	31.218470314093214	122.52679384613782	9.8	183.59137931034485	99.0
413431350	1441067772	31.21842406333978	122.52679321293606	9.8	183.59655172413792	99.0
413431350	1441067773	31.218377911882893	122.52679262437991	9.8	183.60172413793103	99.0
413431350	1441067774	31.218331858781283	122.5267920786815	9.8	183.60689655172416	99.0
413431350	1441067775	31.21828590309361	122.52679157405302	9.8	183.61206896551727	99.0
413431350	1441067776	31.2182400438786	122.52679110870659	9.8	183.61724137931037	99.0
413431350	1441067777	31.21819428019493	122.52679068085439	9.8	183.62241379310345	99.0
413431350	1441067778	31.218148611101324	122.52679028870858	9.8	183.62758620689655	99.0
413431350	1441067779	31.21810303565645	122.52678993048131	9.8	183.63275862068966	99.0
413431350	1441067780	31.218057552919017	122.52678960438476	9.8	183.63793103448276	99.0
413431350	1441067781	31.218012161947737	122.52678930863114	9.8	183.6431034482759	99.0
413431350	1441067782	31.217966861801294	122.52678904143256	9.8	183.64827586206897	99.0
413431350	1441067783	31.217921651538372	122.52678880100126	9.8	183.65344827586208	99.0
413431350	1441067784	31.217876530217712	122.52678858554938	9.8	183.65862068965518	99.0
413431350	1441067785	31.217831496897965	122.52678839328915	9.8	183.66379310344828	99.0
413431350	1441067786	31.217786550637847	122.52678822243276	9.8	183.6689655172414	99.0
413431350	1441067787	31.217741690496045	122.52678807119234	9.8	183.6741379310345	99.0
413431350	1441067788	31.21769691553129	122.52678793778017	9.8	183.6793103448276	99.0
413431350	1441067789	31.21765222480223	122.52678782040842	9.8	183.6844827586207	99.0
413431350	1441067790	31.21760761736759	122.52678771728928	9.8	183.6896551724138	99.0
413431350	1441067791	31.217563092286078	122.52678762663497	9.8	183.6948275862069	99.0
413431350	1441067792	31.21751864861637	122.52678754665772	9.8	183.70000000000002	99.0
413431350	1441067793	31.21747428541717	122.52678747556972	9.8	183.7051724137931	99.0
413431350	1441067794	31.217430001747182	122.52678741158321	9.8	183.71034482758623	99.0
413431350	1441067795	31.217385796665095	122.5267873529104	9.8	183.71551724137933	99.0
413431350	1441067796	31.21734166922962	122.5267872977635	9.8	183.72068965517244	99.0
413431350	1441067797	31.217297618499433	122.5267872443548	9.8	183.72586206896554	99.0
413431350	1441067798	31.21725364353325	122.52678719089647	9.8	183.73103448275862	99.0
413431350	1441067799	31.217209743389752	122.52678713560074	9.8	183.73620689655172	99.0
413431350	1441067800	31.217165917127645	122.52678707667992	9.8	183.74137931034483	99.0
413431350	1441067801	31.217122163805637	122.52678701234618	9.8	183.74655172413796	99.0
413431350	1441067802	31.2170784824824	122.52678694081179	9.8	183.75172413793106	99.0
413431350	1441067803	31.217034872216654	122.52678686028902	9.8	183.75689655172414	99.0
413431350	1441067804	31.216991332067085	122.52678676899008	9.8	183.76206896551724	99.0
413431350	1441067805	31.2169478610924	122.52678666512729	9.8	183.76724137931035	99.0
413431350	1441067806	31.216904458351276	122.52678654691285	9.8	183.77241379310345	99.0
413431350	1441067807	31.216861122902436	122.526786412559	9.8	183.7775862068966	99.0
413431350	1441067808	31.216817853804574	122.5267862602781	9.8	183.78275862068966	99.0
413431350	1441067809	31.21677465011636	122.52678608828235	9.8	183.78793103448277	99.0
413431350	1441067810	31.216731510896523	122.52678589478403	9.8	183.79310344827587	99.0
413431350	1441067811	31.216688435203746	122.5267856779954	9.8	183.79827586206898	99.0
413431350	1441067812	31.216645422096732	122.52678543612878	9.8	183.80344827586208	99.0
413431350	1441067813	31.216602470634168	122.52678516739641	9.8	183.80862068965519	99.0
413431350	1441067814	31.216559579874747	122.52678487001057	9.8	183.8137931034483	99.0
413431350	1441067815	31.21651674887719	122.5267845421836	9.8	183.8189655172414	99.0
413431350	1441067816	31.216473976700172	122.52678418212774	9.8	183.8241379310345	99.0
413431350	1441067817	31.216431262402406	122.52678378805531	9.8	183.8293103448276	99.0
413431350	1441067818	31.216388605042575	122.52678335817859	9.8	183.83448275862068	99.0
413431350	1441067819	31.216346003679384	122.5267828907099	9.8	183.83965517241379	99.0
413431350	1441067820	31.21630345737154	122.52678238386152	9.8	183.84482758620692	99.0
413431350	1441067821	31.21626096517772	122.52678183584572	9.8	183.85000000000002	99.0
413431350	1441067822	31.216218526156624	122.52678124487491	9.8	183.85517241379313	99.0
413431350	1441067823	31.21617613936696	122.5267806091613	9.8	183.8603448275862	99.0
413431350	1441067824	31.21613380386742	122.52677992691727	9.8	183.8655172413793	99.0
413431350	1441067825	31.216091518716702	122.52677919635508	9.8	183.8706896551724	99.0
413431350	1441067826	31.21604928297349	122.52677841568712	9.8	183.87586206896552	99.0
413431350	1441067827	31.216007095696497	122.52677758312566	9.8	183.88103448275865	99.0
413431350	1441067828	31.21596495594441	122.52677669688305	9.8	183.88620689655173	99.0
413431350	1441067829	31.215922862775926	122.5267757551716	9.8	183.89137931034483	99.0
413431350	1441067830	31.215880815249744	122.52677475620368	9.8	183.89655172413794	99.0
413431350	1441067831	31.215838812424565	122.52677369819158	9.8	183.90172413793104	99.0
413431350	1441067832	31.215796853359084	122.52677257934765	9.8	183.90689655172415	99.0
413431350	1441067833	31.215754937111974	122.52677139788427	9.8	183.91206896551725	99.0
413431350	1441067834	31.215713062741962	122.52677015201374	9.8	183.91724137931035	99.0
413431350	1441067835	31.215671229307723	122.52676883994845	9.8	183.92241379310346	99.0
413431350	1441067836	31.215629435867964	122.52676745990068	9.8	183.92758620689656	99.0
413431350	1441067837	31.215587681481374	122.52676601008287	9.8	183.93275862068967	99.0
413431350	1441067838	31.215545965206648	122.5267644887073	9.8	183.93793103448274	99.0
413431350	1441067839	31.215504286102473	122.52676289398637	9.8	183.94310344827588	99.0
413431350	1441067840	31.215462643227568	122.52676122413244	9.8	183.94827586206898	99.0
413431350	1441067841	31.215421035640592	122.5267594773579	9.8	183.9534482758621	99.0
413431350	1441067842	31.215379462400268	122.52675765187504	9.8	183.9586206896552	99.0
413431350	1441067843	31.215337922565286	122.52675574589634	9.8	183.96379310344827	99.0
413431350	1441067844	31.215296415194327	122.52675375763407	9.8	183.96896551724137	99.0
413431350	1441067845	31.2152549393461	122.5267516853007	9.8	183.97413793103448	99.0
413431350	1441067846	31.21521349407927	122.52674952710855	9.8	183.9793103448276	99.0
413431350	1441067847	31.215172078452547	122.52674728127	9.8	183.98448275862071	99.0
413431350	1441067848	31.21513069152464	122.52674494599748	9.8	183.9896551724138	99.0
413431350	1441067849	31.215089332354218	122.52674251950333	9.8	183.9948275862069	99.0
413431350	1441067850	31.215047999999996	122.52673999999999	9.8	184.0	99.0
413431350	1441067851	31.21500669134426	122.52673738751666	9.8	183.98333333333332	99.0
413431350	1441067852	31.214965394563844	122.52673468934978	9.8	183.96666666666667	99.0
413431350	1441067853	31.2149240956592	122.52673191461265	9.8	183.95000000000002	99.0
413431350	1441067854	31.214882780630752	122.52672907241853	9.8	183.93333333333334	99.0
413431350	1441067855	31.214841435478956	122.52672617188068	9.8	183.91666666666669	99.0
413431350	1441067856	31.214800046204264	122.52672322211227	9.8	183.9	99.0
413431350	1441067857	31.21475859880711	122.52672023222657	9.8	183.88333333333333	99.0
413431350	1441067858	31.21471707928794	122.52671721133677	9.8	183.86666666666667	99.0
413431350	1441067859	31.21467547364719	122.52671416855604	9.8	183.85000000000002	99.0
413431350	1441067860	31.214633767885328	122.52671111299756	9.8	183.83333333333334	99.0
413431350	1441067861	31.21459194800278	122.52670805377453	9.8	183.8166666666667	99.0
413431350	1441067862	31.214549999999996	122.526705	9.8	183.8	99.0
413431350	1441067863	31.214507912547003	122.52670195920979	9.799074074074074	183.81851851851854	99.00925925925925
413431350	1441067864	31.21446568499205	122.52669893263007	9.79814814814815	183.83703703703705	99.01851851851852
413431350	1441067865	31.21442331935299	122.52669591990954	9.797222222222222	183.85555555555558	99.02777777777777
413431350	1441067866	31.214380817647662	122.52669292069703	9.796296296296298	183.8740740740741	99.03703703703704
413431350	1441067867	31.214338181893908	122.52668993464131	9.795370370370371	183.89259259259262	99.04629629629629
413431350	1441067868	31.214295414109547	122.52668696139114	9.794444444444444	183.91111111111113	99.05555555555556
413431350	1441067869	31.21425251631245	122.5266840005953	9.79351851851852	183.92962962962966	99.06481481481481
413431350	1441067870	31.214209490520425	122.52668105190257	9.792592592592593	183.94814814814816	99.07407407407408
413431350	1441067871	31.214166338751326	122.52667811496174	9.791666666666668	183.96666666666667	99.08333333333333
413431350	1441067872	31.21412306302298	122.52667518942154	9.790740740740741	183.9851851851852	99.0925925925926
413431350	1441067873	31.21407966535325	122.52667227493079	9.789814814814815	184.0037037037037	99.10185185185185
413431350	1441067874	31.21403614775995	122.52666937113828	9.78888888888889	184.02222222222224	99.11111111111111
413431350	1441067875	31.213992512260926	122.52666647769273	9.787962962962963	184.04074074074074	99.12037037037037
413431350	1441067876	31.21394876087402	122.52666359424295	9.787037037037038	184.05925925925928	99.12962962962963
413431350	1441067877	31.21390489561707	122.52666072043773	9.786111111111111	184.07777777777778	99.13888888888889
413431350	1441067878	31.213860918507915	122.52665785592583	9.785185185185187	184.09629629629632	99.14814814814815
413431350	1441067879	31.213816831564404	122.52665500035606	9.78425925925926	184.11481481481482	99.1574074074074
413431350	1441067880	31.21377263680435	122.52665215337714	9.783333333333333	184.13333333333335	99.16666666666667
413431350	1441067881	31.2137283362456	122.5266493146379	9.782407407407408	184.15185185185186	99.17592592592592
413431350	1441067882	31.213683931906033	122.5266464837871	9.781481481481482	184.1703703703704	99.18518518518518
413431350	1441067883	31.21363942580343	122.52664366047352	9.780555555555557	184.1888888888889	99.19444444444444
413431350	1441067884	31.213594819955645	122.52664084434596	9.77962962962963	184.20740740740743	99.2037037037037
413431350	1441067885	31.21355011638054	122.52663803505317	9.778703703703703	184.22592592592594	99.21296296296296
413431350	1441067886	31.213505317095947	122.52663523224393	9.777777777777779	184.24444444444447	99.22222222222221
413431350	1441067887	31.21346042411969	122.52663243556707	9.776851851851852	184.26296296296297	99.23148148148148
413431350	1441067888	31.213415439469617	122.52662964467135	9.775925925925927	184.2814814814815	99.24074074074073
413431350	1441067889	31.21337036516356	122.52662685920554	9.775	184.3	99.25
413431350	1441067890	31.213325203219384	122.52662407881839	9.774074074074074	184.31851851851852	99.25925925925925
413431350	1441067891	31.21327995565489	122.52662130315875	9.773148148148149	184.33703703703705	99.26851851851852
413431350	1441067892	31.21323462448795	122.52661853187539	9.772222222222222	184.35555555555555	99.27777777777777
413431350	1441067893	31.213189211736378	122.52661576461706	9.771296296296297	184.3740740740741	99.28703703703704
413431350	1441067894	31.21314371941804	122.52661300103259	9.77037037037037	184.3925925925926	99.29629629629629
413431350	1441067895	31.213098149550742	122.52661024077072	9.769444444444444	184.41111111111113	99.30555555555556
413431350	1441067896	31.213052504152337	122.52660748348028	9.768518518518519	184.42962962962963	99.31481481481481
413431350	1441067897	31.21300678524068	122.52660472881003	9.767592592592592	184.44814814814816	99.32407407407408
413431350	1441067898	31.21296099483359	122.52660197640877	9.766666666666667	184.46666666666667	99.33333333333333
413431350	1441067899	31.21291513494892	122.52659922592525	9.76574074074074	184.4851851851852	99.3425925925926
413431350	1441067900	31.212869207604513	122.52659647700833	9.764814814814814	184.5037037037037	99.35185185185185
413431350	1441067901	31.212823214818183	122.52659372930674	9.76388888888889	184.52222222222224	99.3611111111111
413431350	1441067902	31.2127771586078	122.52659098246929	9.762962962962963	184.54074074074074	99.37037037037037
413431350	1441067903	31.212731040991176	122.52658823614475	9.762037037037038	184.55925925925928	99.37962962962962
413431350	1441067904	31.212684863986173	122.52658548998195	9.761111111111111	184.57777777777778	99.38888888888889
413431350	1441067905	31.212638629610623	122.52658274362965	9.760185185185186	184.59629629629632	99.39814814814814
413431350	1441067906	31.212592339882374	122.52657999673663	9.75925925925926	184.61481481481482	99.4074074074074
413431350	1441067907	31.21254599681923	122.52657724895172	9.758333333333333	184.63333333333335	99.41666666666666
413431350	1441067908	31.212499602439074	122.52657449992368	9.757407407407408	184.65185185185186	99.42592592592592
413431350	1441067909	31.21245315875971	122.52657174930134	9.756481481481481	184.67037037037036	99.43518518518518
413431350	1441067910	31.21240666779901	122.52656899673345	9.755555555555556	184.6888888888889	99.44444444444444
413431350	1441067911	31.21236013157481	122.5265662418688	9.75462962962963	184.7074074074074	99.4537037037037
413431350	1441067912	31.212313552104927	122.52656348435625	9.753703703703703	184.72592592592594	99.46296296296296
413431350	1441067913	31.212266931407203	122.52656072384453	9.752777777777778	184.74444444444444	99.47222222222221
413431350	1441067914	31.212220271499486	122.52655795998245	9.751851851851852	184.76296296296297	99.48148148148148
413431350	1441067915	31.212173574399635	122.52655519241883	9.750925925925927	184.78148148148148	99.49074074074073
413431350	1441067916	31.212126842125464	122.52655242080243	9.75	184.8	99.5
413431350	1441067917	31.212080076694825	122.52654964478208	9.749074074074073	184.81851851851854	99.50925925925927
413431350	1441067918	31.212033280125542	122.52654686400655	9.748148148148148	184.83703703703708	99.51851851851852
413431350	1441067919	31.211986454435472	122.52654407812466	9.747222222222222	184.85555555555558	99.52777777777779
413431350	1441067920	31.21193960164246	122.52654128678519	9.746296296296297	184.87407407407412	99.53703703703704
413431350	1441067921	31.211892723764326	122.52653848963696	9.74537037037037	184.89259259259262	99.5462962962963
413431350	1441067922	31.211845822818916	122.52653568632874	9.744444444444444	184.91111111111115	99.55555555555556
413431350	1441067923	31.21179890082408	122.52653287650936	9.743518518518519	184.92962962962966	99.56481481481482
413431350	1441067924	31.21175195979766	122.5265300598276	9.742592592592592	184.94814814814816	99.57407407407408
413431350	1441067925	31.21170500175749	122.52652723593229	9.741666666666667	184.9666666666667	99.58333333333334
413431350	1441067926	31.211658028721377	122.52652440447218	9.74074074074074	184.9851851851852	99.5925925925926
413431350	1441067927	31.211611042707222	122.52652156509612	9.739814814814814	185.00370370370374	99.60185185185186
413431350	1441067928	31.21156404573283	122.52651871745289	9.738888888888889	185.02222222222224	99.61111111111111
413431350	1441067929	31.21151703981605	122.52651586119129	9.737962962962962	185.04074074074077	99.62037037037038
413431350	1441067930	31.21147002697471	122.52651299596013	9.737037037037037	185.05925925925928	99.62962962962963
413431350	1441067931	31.211423009226678	122.52651012140821	9.73611111111111	185.0777777777778	99.6388888888889
413431350	1441067932	31.21137598858974	122.52650723718436	9.735185185185186	185.09629629629632	99.64814814814815
413431350	1441067933	31.21132896708182	122.52650434293736	9.73425925925926	185.11481481481485	99.65740740740742
413431350	1441067934	31.211281946720675	122.526501438316	9.733333333333333	185.13333333333335	99.66666666666667
413431350	1441067935	31.2112349295242	122.52649852296912	9.732407407407408	185.1518518518519	99.67592592592592
413431350	1441067936	31.211187917510205	122.52649559654552	9.731481481481481	185.1703703703704	99.68518518518519
413431350	1441067937	31.211140912696543	122.52649265869398	9.730555555555556	185.18888888888893	99.69444444444444
413431350	1441067938	31.211093917101056	122.52648970906334	9.72962962962963	185.20740740740743	99.70370370370371
413431350	1441067939	31.21104693274159	122.52648674730237	9.728703703703703	185.22592592592596	99.71296296296296
413431350	1441067940	31.210999961635974	122.52648377305995	9.727777777777778	185.24444444444447	99.72222222222223
413431350	1441067941	31.210953005802057	122.52648078598479	9.726851851851851	185.262962962963	99.73148148148148
413431350	1441067942	31.210906067257664	122.52647778572577	9.725925925925926	185.2814814814815	99.74074074074075
413431350	1441067943	31.21085914802066	122.5264747719317	9.725	185.30000000000004	99.75
413431350	1441067944	31.21081225010887	122.52647174425138	9.724074074074073	185.31851851851854	99.75925925925927
413431350	1441067945	31.21076537554014	122.52646870233359	9.723148148148148	185.33703703703705	99.76851851851852
413431350	1441067946	31.210718526332297	122.52646564582717	9.722222222222221	185.35555555555558	99.77777777777779
413431350	1441067947	31.21067170450319	122.52646257438094	9.721296296296297	185.3740740740741	99.78703703703704
413431350	1441067948	31.210624912070674	122.52645948764369	9.72037037037037	185.39259259259262	99.7962962962963
413431350	1441067949	31.210578151052577	122.52645638526423	9.719444444444443	185.41111111111113	99.80555555555556
413431350	1441067950	31.21053142346674	122.5264532668914	9.718518518518518	185.42962962962966	99.81481481481482
413431350	1441067951	31.210484731331004	122.526450132174	9.717592592592592	185.44814814814816	99.82407407407408
413431350	1441067952	31.21043807666322	122.52644698076084	9.716666666666667	185.4666666666667	99.83333333333334
413431350	1441067953	31.21039146148121	122.52644381230071	9.71574074074074	185.4851851851852	99.8425925925926
413431350	1441067954	31.210344887802826	122.5264406264425	9.714814814814813	185.50370370370374	99.85185185185185
413431350	1441067955	31.21029835764591	122.52643742283495	9.713888888888889	185.52222222222224	99.86111111111111
413431350	1441067956	31.210251873028298	122.52643420112689	9.712962962962962	185.54074074074077	99.87037037037037
413431350	1441067957	31.21020543596785	122.52643096096719	9.712037037037037	185.55925925925928	99.87962962962963
413431350	1441067958	31.210159048482357	122.52642770200458	9.71111111111111	185.5777777777778	99.88888888888889
413431350	1441067959	31.210112712589723	122.52642442388796	9.710185185185185	185.59629629629632	99.89814814814815
413431350	1441067960	31.21006643030775	122.5264211262661	9.709259259259259	185.61481481481485	99.9074074074074
413431350	1441067961	31.210020203654295	122.52641780878783	9.708333333333332	185.63333333333335	99.91666666666667
413431350	1441067962	31.20997403464718	122.52641447110196	9.707407407407407	185.6518518518519	99.92592592592592
413431350	1441067963	31.209927925304278	122.52641111285732	9.70648148148148	185.6703703703704	99.93518518518519
413431350	1441067964	31.209881877643404	122.52640773370273	9.705555555555556	185.6888888888889	99.94444444444444
413431350	1441067965	31.209835893682403	122.52640433328698	9.704629629629629	185.70740740740743	99.95370370370371
413431350	1441067966	31.209789975439115	122.52640091125895	9.703703703703702	185.72592592592594	99.96296296296296
413431350	1441067967	31.209744124931383	122.52639746726739	9.702777777777778	185.74444444444447	99.97222222222223
413431350	1441067968	31.20969834417707	122.52639400096119	9.70185185185185	185.76296296296297	99.98148148148148
413431350	1441067969	31.209652635193986	122.52639051198912	9.700925925925926	185.7814814814815	99.99074074074075
413431350	1441067970	31.209606999999984	122.526387	9.7	185.8	100.0
413431350	1441067971	31.209561439603114	122.52638346511692	9.7	185.73000000000002	99.96666666666667
413431350	1441067972	31.20951595097219	122.52637990935992	9.7	185.66000000000003	99.93333333333332
413431350	1441067973	31.20947053006629	122.52637633522328	9.7	185.59	99.89999999999999
413431350	1441067974	31.209425172844423	122.52637274520123	9.7	185.52	99.86666666666667
413431350	1441067975	31.209379875265657	122.5263691417881	9.7	185.45000000000002	99.83333333333334
413431350	1441067976	31.209334633289025	122.52636552747809	9.7	185.38000000000002	99.8
413431350	1441067977	31.209289442873544	122.52636190476552	9.7	185.31000000000003	99.76666666666667
413431350	1441067978	31.20924429997831	122.52635827614462	9.7	185.24	99.73333333333333
413431350	1441067979	31.20919920056231	122.52635464410965	9.7	185.17000000000002	99.7
413431350	1441067980	31.209154140584612	122.52635101115486	9.7	185.10000000000002	99.66666666666667
413431350	1441067981	31.209109116004264	122.52634737977446	9.7	185.03000000000003	99.63333333333334
413431350	1441067982	31.2090641227803	122.52634375246274	9.7	184.96	99.6
413431350	1441067983	31.209019156871765	122.52634013171391	9.7	184.89	99.56666666666666
413431350	1441067984	31.208974214237706	122.5263365200222	9.7	184.82	99.53333333333333
413431350	1441067985	31.208929290837148	122.52633291988184	9.7	184.75	99.5
413431350	1441067986	31.208884382629158	122.52632933378705	9.7	184.68	99.46666666666667
413431350	1441067987	31.20883948557274	122.52632576423206	9.7	184.61	99.43333333333334
[truncated: 8,498 more rows]
