# Supplementary material for: Maritime traffic congestion identification and ship trajectory prediction using temporal graph convolutional networks
Source: PLoS One. 2026 Mar 9;21(3):e0342781. doi: 10.1371/journal.pone.0342781 (PMC12970927; doi:10.1371/journal.pone.0342781)
Supplement: S1 File — (ZIP) [file pone.0342781.s001.zip › data/interpolation/shipid_413434810_processed.csv]

shipid	lasttime	lat	lon	sog	cog	hdg
413434810	1441065605	30.98612299999999	122.51389800000001	10.0	102.2	95.0
413434810	1441065606	30.986113465657954	122.51395251461926	10.0	102.14545454545456	95.09090909090911
413434810	1441065607	30.986104053287548	122.51400663308912	10.0	102.0909090909091	95.18181818181819
413434810	1441065608	30.9860947457333	122.51406039254552	10.0	102.03636363636363	95.27272727272728
413434810	1441065609	30.986085525839645	122.51411383012427	10.0	101.98181818181818	95.36363636363637
413434810	1441065610	30.986076376450935	122.51416698296113	10.0	101.92727272727274	95.45454545454545
413434810	1441065611	30.98606728041152	122.51421988819186	10.0	101.87272727272726	95.54545454545456
413434810	1441065612	30.986058220565607	122.51427258295212	10.0	101.81818181818181	95.63636363636364
413434810	1441065613	30.98604917975741	122.5143251043775	10.0	101.76363636363637	95.72727272727273
413434810	1441065614	30.98604014083104	122.51437748960362	10.0	101.7090909090909	95.81818181818183
413434810	1441065615	30.986031086630575	122.51442977576596	10.0	101.65454545454544	95.9090909090909
413434810	1441065616	30.986021999999995	122.514482	10.0	101.6	96.00000000000001
413434810	1441065617	30.98601286378325	122.51453419944116	10.0	101.69090909090909	96.00000000000001
413434810	1441065618	30.986003660824213	122.51458641122484	10.0	101.78181818181817	96.00000000000001
413434810	1441065619	30.985994373966726	122.51463867248631	10.0	101.87272727272726	96.00000000000001
413434810	1441065620	30.98598498605451	122.51469102036086	10.0	101.96363636363635	96.00000000000001
413434810	1441065621	30.985975479931287	122.51474349198368	10.0	102.05454545454545	96.00000000000001
413434810	1441065622	30.985965838440695	122.51479612448996	10.0	102.14545454545454	96.00000000000001
413434810	1441065623	30.985956044426302	122.51484895501483	10.0	102.23636363636362	96.00000000000001
413434810	1441065624	30.985946080731626	122.51490202069326	10.0	102.32727272727271	96.00000000000001
413434810	1441065625	30.985935930200075	122.51495535866033	10.0	102.41818181818181	96.00000000000001
413434810	1441065626	30.98592557567511	122.51500900605095	10.0	102.5090909090909	96.00000000000001
413434810	1441065627	30.985914999999984	122.51506300000001	10.0	102.6	96.00000000000001
413434810	1441065628	30.985904202712373	122.51511733947237	10.01	102.58999999999999	95.90000000000002
413434810	1441065629	30.98589325012746	122.51517187075312	10.02	102.58	95.80000000000001
413434810	1441065630	30.985882225255146	122.51522640195762	10.03	102.57	95.7
413434810	1441065631	30.985871211105657	122.51528074120148	10.04	102.55999999999999	95.60000000000001
413434810	1441065632	30.985860290689523	122.51533469660059	10.05	102.55	95.50000000000001
413434810	1441065633	30.985849547017587	122.51538807627115	10.06	102.53999999999999	95.4
413434810	1441065634	30.985839063101057	122.51544068832956	10.07	102.53	95.3
413434810	1441065635	30.985828921951384	122.51549234089254	10.08	102.52	95.2
413434810	1441065636	30.985819206580356	122.51554284207695	10.09	102.50999999999999	95.10000000000001
413434810	1441065637	30.985810000000004	122.51559200000001	10.1	102.5	95.0
413434810	1441065638	30.98580134855151	122.51563972660094	10.1	102.34444444444443	95.11111111111111
413434810	1441065639	30.985793151891492	122.51568634910667	10.1	102.18888888888888	95.22222222222223
413434810	1441065640	30.985785273004826	122.51573229856565	10.1	102.03333333333333	95.33333333333334
413434810	1441065641	30.985777574875772	122.51577800602591	10.1	101.87777777777778	95.44444444444444
413434810	1441065642	30.985769920487964	122.51582390253509	10.1	101.72222222222221	95.55555555555557
413434810	1441065643	30.985762172824437	122.51587041914048	10.1	101.56666666666666	95.66666666666667
413434810	1441065644	30.985754194867557	122.51591798688887	10.1	101.41111111111111	95.77777777777779
413434810	1441065645	30.985745849599073	122.51596703682672	10.1	101.25555555555556	95.8888888888889
413434810	1441065646	30.985737	122.51601799999999	10.1	101.1	96.00000000000001
413434810	1441065647	30.985727547231576	122.51607117736587	10.1	101.23636363636363	96.00000000000001
413434810	1441065648	30.98571754517857	122.51612634952804	10.1	101.37272727272727	96.00000000000001
413434810	1441065649	30.98570708590709	122.51618316700203	10.1	101.5090909090909	96.00000000000001
413434810	1441065650	30.985696261483817	122.51624128030372	10.1	101.64545454545454	96.00000000000001
413434810	1441065651	30.985685163976022	122.51630033994935	10.1	101.78181818181818	96.00000000000001
413434810	1441065652	30.985673885451565	122.51635999645546	10.1	101.91818181818181	96.00000000000001
413434810	1441065653	30.98566251797897	122.51641990033903	10.1	102.05454545454545	96.00000000000001
413434810	1441065654	30.985651153627366	122.51647970211735	10.1	102.19090909090907	96.00000000000001
413434810	1441065655	30.985639884466597	122.51653905230816	10.1	102.32727272727271	96.00000000000001
413434810	1441065656	30.985628802567113	122.51659760142955	10.1	102.46363636363635	96.00000000000001
413434810	1441065657	30.985618000000006	122.51665499999999	10.1	102.6	96.00000000000001
413434810	1441065658	30.985607538204114	122.51671099066533	10.1	102.68749999999999	96.00000000000001
413434810	1441065659	30.985597356087226	122.51676568457968	10.1	102.77499999999999	96.00000000000001
413434810	1441065660	30.985587361923987	122.51681928502381	10.1	102.8625	96.00000000000001
413434810	1441065661	30.985577463988704	122.51687199527827	10.1	102.94999999999999	96.00000000000001
413434810	1441065662	30.98556757055524	122.51692401862329	10.1	103.0375	96.00000000000001
413434810	1441065663	30.985557589897205	122.51697555833886	10.1	103.125	96.00000000000001
413434810	1441065664	30.985547430287824	122.51702681770462	10.1	103.2125	96.00000000000001
413434810	1441065665	30.985536999999997	122.51707800000001	10.1	103.3	96.00000000000001
413434810	1441065666	30.985526228869496	122.51712927507542	10.1	103.30909090909091	95.81818181818183
413434810	1441065667	30.985515132984588	122.51718067906624	10.1	103.31818181818183	95.63636363636364
413434810	1441065668	30.985503749996667	122.51723221467915	10.1	103.32727272727273	95.45454545454545
413434810	1441065669	30.985492117557143	122.51728388462091	10.1	103.33636363636363	95.27272727272728
413434810	1441065670	30.98548027331742	122.51733569159836	10.1	103.34545454545454	95.09090909090911
413434810	1441065671	30.985468254928875	122.51738763831843	10.1	103.35454545454544	94.9090909090909
413434810	1441065672	30.985456100042924	122.51743972748815	10.1	103.36363636363636	94.72727272727273
413434810	1441065673	30.985443846310954	122.51749196181456	10.1	103.37272727272727	94.54545454545455
413434810	1441065674	30.985431531384346	122.51754434400488	10.1	103.38181818181819	94.36363636363637
413434810	1441065675	30.985419192914474	122.51759687676628	10.1	103.39090909090909	94.18181818181819
413434810	1441065676	30.985406868552744	122.51764956280616	10.1	103.4	94.0
413434810	1441065677	30.985394595950492	122.51770240483185	10.1	103.4090909090909	93.81818181818183
413434810	1441065678	30.98538241275912	122.51775540555091	10.1	103.41818181818182	93.63636363636364
413434810	1441065679	30.985370356629968	122.51780856767087	10.1	103.42727272727272	93.45454545454545
413434810	1441065680	30.985358465214432	122.5178618938994	10.1	103.43636363636364	93.27272727272728
413434810	1441065681	30.985346776163837	122.51791538694425	10.1	103.44545454545455	93.0909090909091
413434810	1441065682	30.98533532712956	122.51796904951321	10.1	103.45454545454545	92.9090909090909
413434810	1441065683	30.98532415576295	122.51802288431425	10.1	103.46363636363637	92.72727272727273
413434810	1441065684	30.985313299715337	122.51807689405531	10.1	103.47272727272727	92.54545454545455
413434810	1441065685	30.985302796638102	122.5181310814445	10.1	103.48181818181818	92.36363636363636
413434810	1441065686	30.98529268418253	122.51818544918996	10.1	103.49090909090908	92.18181818181819
413434810	1441065687	30.985282999999992	122.51824	10.1	103.5	92.0
413434810	1441065688	30.985273775745224	122.51829470741043	10.08	102.81	91.9
413434810	1441065689	30.985265019086686	122.51834942826709	10.06	102.11999999999999	91.8
413434810	1441065690	30.985256731696516	122.51840399024334	10.04	101.43	91.69999999999999
413434810	1441065691	30.98524891524718	122.51845822101265	10.02	100.74	91.60000000000001
413434810	1441065692	30.98524157141138	122.51851194824849	10.0	100.05	91.50000000000001
413434810	1441065693	30.985234701862108	122.51856499962437	9.98	99.36	91.4
413434810	1441065694	30.985228308272667	122.51861720281391	9.96	98.67	91.3
413434810	1441065695	30.98522239231661	122.51866838549061	9.94	97.98	91.2
413434810	1441065696	30.98521695566771	122.5187183753281	9.92	97.28999999999999	91.10000000000001
413434810	1441065697	30.985211999999997	122.518767	9.9	96.6	91.0
413434810	1441065698	30.985207500486702	122.5188141862805	9.9	96.66666666666667	91.33333333333333
413434810	1441065699	30.985203326296777	122.51886025734616	9.9	96.73333333333333	91.66666666666667
413434810	1441065700	30.98519932009751	122.51890563547389	9.9	96.8	92.0
413434810	1441065701	30.98519532455565	122.51895074294015	9.9	96.86666666666667	92.33333333333333
413434810	1441065702	30.985191182337292	122.51899600202101	9.9	96.93333333333334	92.66666666666667
413434810	1441065703	30.985186736107973	122.51904183499228	9.9	97.00000000000001	93.0
413434810	1441065704	30.985181828532564	122.5190886641293	9.9	97.06666666666666	93.33333333333333
413434810	1441065705	30.985176302275377	122.51913691170702	9.9	97.13333333333334	93.66666666666667
413434810	1441065706	30.985169999999997	122.519187	9.9	97.2	94.0
413434810	1441065707	30.985162806097684	122.51923922338675	9.9	97.86363636363637	94.0
413434810	1441065708	30.98515477187283	122.51929336466371	9.9	98.52727272727273	94.0
413434810	1441065709	30.98514599035865	122.51934907873205	9.9	99.1909090909091	94.0
413434810	1441065710	30.985136554588852	122.51940602049305	9.9	99.85454545454546	94.0
413434810	1441065711	30.985126557597713	122.51946384484847	9.9	100.51818181818183	94.0
413434810	1441065712	30.98511609242014	122.51952220670029	9.9	101.18181818181819	94.0
413434810	1441065713	30.985105252091607	122.51958076095082	9.9	101.84545454545454	94.0
413434810	1441065714	30.985094129648267	122.51963916250277	9.9	102.50909090909092	94.0
413434810	1441065715	30.985082818126873	122.51969706625924	9.9	103.17272727272727	94.0
413434810	1441065716	30.98507141056479	122.5197541271237	9.9	103.83636363636364	94.0
413434810	1441065717	30.98506	122.51980999999999	9.9	104.5	94.0
413434810	1441065718	30.985048664291412	122.51986443783153	9.887500000000001	104.28750000000001	93.625
413434810	1441065719	30.98503742057956	122.51991758571852	9.875	104.075	93.25
413434810	1441065720	30.985026270824946	122.51996968680032	9.8625	103.8625	92.875
413434810	1441065721	30.985015216987676	122.52002098421612	9.850000000000001	103.65	92.5
413434810	1441065722	30.985004261027445	122.52007172110504	9.8375	103.4375	92.12500000000001
413434810	1441065723	30.984993404903552	122.52012214060608	9.825000000000001	103.22500000000001	91.75
413434810	1441065724	30.98498265057488	122.52017248585813	9.8125	103.0125	91.375
413434810	1441065725	30.984971999999992	122.520223	9.8	102.80000000000001	91.0
413434810	1441065726	30.98496146095863	122.52027387557686	9.790909090909091	102.60909090909091	90.63636363636363
413434810	1441065727	30.98495106451673	122.52032510275966	9.781818181818183	102.41818181818182	90.27272727272728
413434810	1441065728	30.984940847561855	122.52037662112595	9.772727272727273	102.22727272727273	89.9090909090909
413434810	1441065729	30.984930846981747	122.52042837025333	9.763636363636364	102.03636363636365	89.54545454545455
413434810	1441065730	30.984921099664156	122.5204802897196	9.754545454545454	101.84545454545456	89.18181818181817
413434810	1441065731	30.984911642496986	122.52053231910256	9.745454545454546	101.65454545454546	88.81818181818181
413434810	1441065732	30.9849025123682	122.52058439798022	9.736363636363636	101.46363636363637	88.45454545454545
413434810	1441065733	30.98489374616588	122.52063646593055	9.727272727272727	101.27272727272728	88.0909090909091
413434810	1441065734	30.984885380778206	122.5206884625318	9.718181818181817	101.08181818181819	87.72727272727272
413434810	1441065735	30.984877453093453	122.52074032736216	9.709090909090909	100.8909090909091	87.36363636363636
413434810	1441065736	30.98487	122.52079200000001	9.7	100.7	87.0
413434810	1441065737	30.98486304945389	122.52084343998342	9.681818181818182	100.03636363636365	86.9090909090909
413434810	1441065738	30.984856593681467	122.52089468668905	9.663636363636362	99.37272727272727	86.81818181818181
413434810	1441065739	30.984850615976598	122.52094579945309	9.645454545454545	98.70909090909092	86.72727272727272
413434810	1441065740	30.984845099633038	122.52099683761175	9.627272727272727	98.04545454545455	86.63636363636364
413434810	1441065741	30.984840027944426	122.52104786050114	9.60909090909091	97.38181818181819	86.54545454545455
413434810	1441065742	30.98483538420436	122.52109892745733	9.59090909090909	96.71818181818182	86.45454545454545
413434810	1441065743	30.984831151706274	122.52115009781636	9.572727272727272	96.05454545454546	86.36363636363636
413434810	1441065744	30.98482731374357	122.52120143091422	9.554545454545455	95.39090909090909	86.27272727272728
413434810	1441065745	30.98482385360951	122.52125298608684	9.536363636363637	94.72727272727273	86.18181818181819
413434810	1441065746	30.984820754597287	122.52130482267015	9.518181818181818	94.06363636363636	86.09090909090911
413434810	1441065747	30.984818	122.52135700000001	9.5	93.4	86.0
413434810	1441065748	30.984815565389205	122.52140953484407	9.51	93.46	86.0
413434810	1441065749	30.984813395450868	122.52146227369713	9.52	93.52000000000001	86.0
413434810	1441065750	30.984811427149857	122.52151502048572	9.53	93.58000000000001	86.0
413434810	1441065751	30.984809597451314	122.52156757913619	9.54	93.64	86.0
413434810	1441065752	30.98480784332071	122.5216197535748	9.55	93.7	86.0
413434810	1441065753	30.984806101723855	122.52167134772768	9.56	93.76	86.0
413434810	1441065754	30.984804309626814	122.52172216552083	9.57	93.82000000000001	86.0
413434810	1441065755	30.984802403995996	122.52177201088011	9.58	93.88	86.0
413434810	1441065756	30.984800321798094	122.52182068773126	9.59	93.94000000000001	86.0
413434810	1441065757	30.984798	122.521868	9.6	94.0	86.0
413434810	1441065758	30.984795394881324	122.52191385716472	9.6	94.0888888888889	85.8888888888889
413434810	1441065759	30.98479253997117	122.5219585909155	9.6	94.17777777777779	85.77777777777779
413434810	1441065760	30.98478948811045	122.52200263849535	9.6	94.26666666666667	85.66666666666667
413434810	1441065761	30.984786292139493	122.52204643714732	9.6	94.35555555555555	85.55555555555557
413434810	1441065762	30.984783004898006	122.52209042411455	9.6	94.44444444444444	85.44444444444444
413434810	1441065763	30.98477967922512	122.5221350366402	9.6	94.53333333333333	85.33333333333333
413434810	1441065764	30.984776367959363	122.52218071196748	9.6	94.6222222222222	85.22222222222223
413434810	1441065765	30.98477312393858	122.52222788733962	9.6	94.71111111111111	85.11111111111111
413434810	1441065766	30.984769999999987	122.522277	9.6	94.8	85.0
413434810	1441065767	30.984767036453	122.52232835559775	9.59090909090909	94.61818181818181	85.0
413434810	1441065768	30.98476422349847	122.52238173340521	9.581818181818182	94.43636363636364	85.0
413434810	1441065769	30.984761538810616	122.52243678110057	9.572727272727272	94.25454545454545	85.0
413434810	1441065770	30.984758960064138	122.52249314636192	9.563636363636363	94.07272727272726	85.0
413434810	1441065771	30.984756464934375	122.52255047686745	9.554545454545455	93.89090909090909	85.0
413434810	1441065772	30.984754031097182	122.5226084202952	9.545454545454545	93.7090909090909	85.0
413434810	1441065773	30.984751636229095	122.5226666243233	9.536363636363637	93.52727272727273	85.0
413434810	1441065774	30.984749258007238	122.52272473662984	9.527272727272727	93.34545454545456	85.0
413434810	1441065775	30.9847468741094	122.5227824048928	9.518181818181818	93.16363636363636	85.0
413434810	1441065776	30.98474446221399	122.52283927679018	9.50909090909091	92.98181818181818	85.0
413434810	1441065777	30.984742000000004	122.522895	9.5	92.8	85.0
413434810	1441065778	30.98473947527916	122.52294932150825	9.5125	92.6875	84.875
413434810	1441065779	30.98473691639205	122.52300238553299	9.525	92.575	84.75000000000001
413434810	1441065780	30.984734361811007	122.52305443560046	9.5375	92.4625	84.625
413434810	1441065781	30.984731850007925	122.52310571523692	9.55	92.35000000000001	84.50000000000001
413434810	1441065782	30.984729419454354	122.5231564679687	9.5625	92.2375	84.375
413434810	1441065783	30.984727108621414	122.52320693732216	9.575	92.12500000000001	84.25
413434810	1441065784	30.984724955979832	122.52325736682377	9.5875	92.01250000000002	84.12500000000001
413434810	1441065785	30.984723	122.52330800000001	9.6	91.9	84.0
413434810	1441065786	30.98472126602918	122.523359029246	9.59090909090909	91.84545454545456	84.0909090909091
413434810	1441065787	30.984719726923693	122.52341044243076	9.581818181818182	91.7909090909091	84.18181818181819
413434810	1441065788	30.984718342417178	122.52346217629184	9.572727272727272	91.73636363636363	84.27272727272728
413434810	1441065789	30.984717072243413	122.52351416756665	9.563636363636363	91.68181818181819	84.36363636363637
413434810	1441065790	30.984715876136214	122.5235663529925	9.554545454545455	91.62727272727274	84.45454545454545
413434810	1441065791	30.984714713829565	122.52361866930666	9.545454545454545	91.57272727272726	84.54545454545455
413434810	1441065792	30.98471354505753	122.5236710532463	9.536363636363637	91.51818181818182	84.63636363636364
413434810	1441065793	30.984712329554227	122.5237234415485	9.527272727272727	91.46363636363637	84.72727272727273
413434810	1441065794	30.984711027053958	122.52377577095028	9.518181818181818	91.4090909090909	84.81818181818183
413434810	1441065795	30.984709597291065	122.5238279781885	9.50909090909091	91.35454545454544	84.9090909090909
413434810	1441065796	30.98470800000001	122.52388	9.5	91.3	85.0
413434810	1441065797	30.984706207795156	122.52393179422711	9.50909090909091	91.31818181818181	84.9090909090909
413434810	1441065798	30.9847042448101	122.52398340313432	9.518181818181818	91.33636363636363	84.81818181818183
413434810	1441065799	30.984702148058172	122.52403489009174	9.527272727272727	91.35454545454544	84.72727272727273
413434810	1441065800	30.984699954552585	122.52408631846961	9.536363636363637	91.37272727272727	84.63636363636364
413434810	1441065801	30.984697701306448	122.52413775163821	9.545454545454545	91.39090909090909	84.54545454545455
413434810	1441065802	30.98469542533278	122.52418925296784	9.554545454545455	91.4090909090909	84.45454545454545
413434810	1441065803	30.984693163644494	122.52424088582902	9.563636363636363	91.42727272727272	84.36363636363637
413434810	1441065804	30.984690953254415	122.52429271359219	9.572727272727272	91.44545454545454	84.27272727272728
413434810	1441065805	30.984688831175244	122.52434479962795	9.581818181818182	91.46363636363637	84.18181818181819
413434810	1441065806	30.984686834419602	122.52439720730698	9.59090909090909	91.48181818181817	84.0909090909091
413434810	1441065807	30.98468499999999	122.52445	9.6	91.5	84.0
413434810	1441065808	30.98468335420169	122.52450319803359	9.61	91.46	84.0
413434810	1441065809	30.984681880401528	122.52455664955718	9.62	91.42	84.0
413434810	1441065810	30.984680551249514	122.52461015967606	9.629999999999999	91.38	84.0
413434810	1441065811	30.98467933939597	122.52466353349533	9.639999999999999	91.33999999999999	84.0
413434810	1441065812	30.98467821749152	122.52471657612006	9.649999999999999	91.3	84.0
413434810	1441065813	30.98467715818713	122.52476909265532	9.66	91.25999999999999	84.0
413434810	1441065814	30.984676134134066	122.52482088820604	9.67	91.22	84.0
413434810	1441065815	30.984675117983905	122.52487176787719	9.68	91.17999999999999	84.0
413434810	1441065816	30.984674082388494	122.52492153677355	9.69	91.13999999999999	84.0
413434810	1441065817	30.984672999999994	122.52497	9.7	91.1	84.0
413434810	1441065818	30.98467184533588	122.5250170610753	9.688888888888888	91.4	83.8888888888889
413434810	1441065819	30.984670600374038	122.52506301717442	9.677777777777777	91.69999999999999	83.77777777777779
413434810	1441065820	30.98466924895694	122.52510826388628	9.666666666666666	92.0	83.66666666666667
413434810	1441065821	30.984667774926436	122.52515319679975	9.655555555555555	92.3	83.55555555555557
413434810	1441065822	30.984666162123865	122.52519821150376	9.644444444444444	92.60000000000001	83.44444444444444
413434810	1441065823	30.984664394390023	122.52524370358705	9.633333333333333	92.89999999999999	83.33333333333333
413434810	1441065824	30.984662455565115	122.52529006863841	9.622222222222222	93.2	83.22222222222223
413434810	1441065825	30.984660329488765	122.52533770224652	9.61111111111111	93.5	83.11111111111111
413434810	1441065826	30.984658000000003	122.525387	9.6	93.80000000000001	83.0
413434810	1441065827	30.984655466468084	122.52543823934515	9.59090909090909	93.38181818181819	82.81818181818183
413434810	1441065828	30.984652790385773	122.5254912251594	9.581818181818182	92.96363636363637	82.63636363636363
413434810	1441065829	30.984650048776995	122.52554564417812	9.572727272727272	92.54545454545455	82.45454545454545
413434810	1441065830	30.984647318666234	122.5256011831369	9.563636363636363	92.12727272727273	82.27272727272728
413434810	1441065831	30.984644677078457	122.52565752877146	9.554545454545455	91.7090909090909	82.0909090909091
413434810	1441065832	30.98464220103913	122.5257143678178	9.545454545454545	91.2909090909091	81.9090909090909
413434810	1441065833	30.984639967574292	122.52577138701211	9.536363636363637	90.87272727272727	81.72727272727273
413434810	1441065834	30.984638053710555	122.5258282730908	9.527272727272727	90.45454545454545	81.54545454545455
413434810	1441065835	30.98463653647504	122.52588471279047	9.518181818181818	90.03636363636363	81.36363636363637
413434810	1441065836	30.984635492895453	122.52594039284789	9.50909090909091	89.61818181818182	81.18181818181817
413434810	1441065837	30.984635	122.52599500000001	9.5	89.2	81.0
413434810	1441065838	30.984635111135994	122.52604831348187	9.5	89.0125	80.875
413434810	1441065839	30.984635784925324	122.52610048252018	9.5	88.825	80.75
413434810	1441065840	30.984636956308112	122.52615174883952	9.5	88.63749999999999	80.625
413434810	1441065841	30.984638560224052	122.52620235416424	9.5	88.44999999999999	80.5
413434810	1441065842	30.98464053161247	122.5262525402186	9.5	88.2625	80.375
413434810	1441065843	30.984642805412296	122.52630254872669	9.5	88.075	80.25
413434810	1441065844	30.984645316562073	122.52635262141254	9.5	87.8875	80.125
413434810	1441065845	30.984647999999996	122.52640300000002	9.5	87.7	80.0
413434810	1441065846	30.98465080032243	122.52645387811403	9.50625	87.634375	80.0
413434810	1441065847	30.984653700759896	122.52650525698381	9.5125	87.56875000000001	80.0
413434810	1441065848	30.984656694201465	122.52655708973964	9.51875	87.50312500000001	80.0
413434810	1441065849	30.98465977353633	122.52660932951184	9.525	87.4375	80.0
413434810	1441065850	30.984662931653737	122.5266619294306	9.53125	87.371875	80.0
413434810	1441065851	30.984666161442988	122.52671484262623	9.5375	87.30624999999999	80.0
413434810	1441065852	30.9846694557935	122.52676802222891	9.54375	87.240625	80.0
413434810	1441065853	30.984672807594734	122.52682142136882	9.55	87.175	80.0
413434810	1441065854	30.984676209736243	122.52687499317618	9.55625	87.109375	80.0
413434810	1441065855	30.984679655107616	122.52692869078109	9.5625	87.04375	80.0
413434810	1441065856	30.984683136598594	122.5269824673137	9.56875	86.978125	80.0
413434810	1441065857	30.984686647098936	122.52703627590411	9.575	86.9125	80.0
413434810	1441065858	30.984690179498493	122.5270900696824	9.581249999999999	86.846875	80.0
413434810	1441065859	30.984693726687187	122.5271438017786	9.5875	86.78125	80.0
413434810	1441065860	30.98469728155504	122.52719742532278	9.59375	86.715625	80.0
413434810	1441065861	30.98470083699214	122.52725089344494	9.6	86.65	80.0
413434810	1441065862	30.98470438588864	122.52730415927505	9.60625	86.584375	80.0
413434810	1441065863	30.98470792113481	122.52735717594307	9.612499999999999	86.51875	80.0
413434810	1441065864	30.984711435620927	122.52740989657892	9.61875	86.453125	80.0
413434810	1441065865	30.984714922237398	122.52746227431254	9.625	86.38749999999999	80.0
413434810	1441065866	30.984718373874703	122.52751426227381	9.63125	86.32187499999999	80.0
413434810	1441065867	30.98472178342335	122.5275658135926	9.6375	86.25625	80.0
413434810	1441065868	30.98472514377394	122.52761688139877	9.643749999999999	86.190625	80.0
413434810	1441065869	30.984728447817183	122.5276674188221	9.649999999999999	86.125	80.0
413434810	1441065870	30.9847316884438	122.52771737899245	9.65625	86.059375	80.0
413434810	1441065871	30.984734858544584	122.52776671503953	9.6625	85.99375	80.0
413434810	1441065872	30.984737951010445	122.52781538009317	9.66875	85.928125	80.0
413434810	1441065873	30.984740958732278	122.5278633272831	9.674999999999999	85.86249999999998	80.0
413434810	1441065874	30.984743874601083	122.52791050973904	9.681249999999999	85.79687499999999	80.0
413434810	1441065875	30.984746691507898	122.52795688059071	9.6875	85.73124999999999	80.0
413434810	1441065876	30.984749402343812	122.5280023929678	9.69375	85.66562499999999	80.0
413434810	1441065877	30.984752	122.528047	9.7	85.6	80.0
413434810	1441065878	30.9847544881869	122.52809072341888	9.688888888888888	85.58888888888887	79.88888888888889
413434810	1441065879	30.984756913891946	122.52813385936379	9.677777777777777	85.57777777777777	79.77777777777777
413434810	1441065880	30.98475933492145	122.52817677257607	9.666666666666666	85.56666666666666	79.66666666666667
413434810	1441065881	30.984761809081125	122.52821982779723	9.655555555555555	85.55555555555556	79.55555555555556
413434810	1441065882	30.98476439417631	122.52826338976892	9.644444444444444	85.54444444444444	79.44444444444444
413434810	1441065883	30.984767148011787	122.528307823233	9.633333333333333	85.53333333333333	79.33333333333333
413434810	1441065884	30.984770128391812	122.52835349293139	9.622222222222222	85.52222222222223	79.22222222222221
413434810	1441065885	30.98477339312018	122.52840076360629	9.61111111111111	85.51111111111112	79.1111111111111
413434810	1441065886	30.98477700000001	122.52845000000002	9.6	85.5	79.0
413434810	1441065887	30.984780985955254	122.52850144765601	9.60909090909091	85.4	79.0909090909091
413434810	1441065888	30.984785304395256	122.52855487532116	9.618181818181817	85.3	79.18181818181817
413434810	1441065889	30.98478988785123	122.52860993254305	9.627272727272727	85.2	79.27272727272727
413434810	1441065890	30.984794668854818	122.52866626886906	9.636363636363637	85.1	79.36363636363636
413434810	1441065891	30.9847995799383	122.52872353384639	9.645454545454545	85.0	79.45454545454545
413434810	1441065892	30.984804553634536	122.52878137702196	9.654545454545454	84.9	79.54545454545455
413434810	1441065893	30.984809522476997	122.5288394479425	9.663636363636362	84.80000000000001	79.63636363636363
413434810	1441065894	30.984814418999736	122.52889739615448	9.672727272727272	84.7	79.72727272727272
413434810	1441065895	30.98481917573749	122.5289548712041	9.681818181818182	84.60000000000001	79.81818181818181
413434810	1441065896	30.984823725225606	122.52901152263736	9.69090909090909	84.5	79.9090909090909
413434810	1441065897	30.984828	122.52906700000001	9.7	84.4	80.0
413434810	1441065898	30.984831949759574	122.52912105342777	9.7	84.6625	79.875
413434810	1441065899	30.984835592853088	122.52917383541693	9.7	84.92500000000001	79.75
413434810	1441065900	30.98483896479128	122.52922559905412	9.7	85.1875	79.625
413434810	1441065901	30.98484210108451	122.52927659742603	9.7	85.45	79.49999999999999
413434810	1441065902	30.984845037242664	122.52932708361952	9.7	85.7125	79.375
413434810	1441065903	30.984847808775292	122.52937731072161	9.7	85.975	79.25
413434810	1441065904	30.9848504511915	122.5294275318194	9.7	86.23750000000001	79.125
413434810	1441065905	30.98485300000001	122.52947800000001	9.7	86.5	79.0
413434810	1441065906	30.9848554854393	122.52952891587866	9.69090909090909	86.65454545454546	78.72727272727272
413434810	1441065907	30.984857916668282	122.52958027018191	9.681818181818182	86.80909090909091	78.45454545454545
413434810	1441065908	30.984860297576066	122.52963200116419	9.672727272727272	86.96363636363637	78.18181818181819
413434810	1441065909	30.98486263205185	122.52968404707995	9.663636363636362	87.11818181818182	77.9090909090909
413434810	1441065910	30.984864923984933	122.52973634618361	9.654545454545454	87.27272727272728	77.63636363636364
413434810	1441065911	30.98486717726471	122.52978883672961	9.645454545454545	87.42727272727272	77.36363636363636
413434810	1441065912	30.98486939578069	122.52984145697239	9.636363636363637	87.58181818181819	77.0909090909091
413434810	1441065913	30.984871583422464	122.52989414516637	9.627272727272727	87.73636363636365	76.81818181818181
413434810	1441065914	30.984873744079714	122.52994683956601	9.618181818181817	87.8909090909091	76.54545454545456
413434810	1441065915	30.984875881642253	122.52999947842574	9.60909090909091	88.04545454545455	76.27272727272728
413434810	1441065916	30.984877999999988	122.53005199999998	9.6	88.2	76.0
413434810	1441065917	30.984880107491573	122.53010435711185	9.5875	88.0125	75.50000000000001
413434810	1441065918	30.984882230250324	122.53015656085893	9.575	87.825	75.0
413434810	1441065919	30.984884398858185	122.53020863690757	9.5625	87.6375	74.5
413434810	1441065920	30.98488664389712	122.53026061092415	9.55	87.45	74.0
413434810	1441065921	30.98488899594894	122.53031250857512	9.5375	87.2625	73.50000000000001
413434810	1441065922	30.9848914855955	122.53036435552701	9.525	87.075	73.0
413434810	1441065923	30.984894143418604	122.53041617744641	9.5125	86.8875	72.5
413434810	1441065924	30.984897	122.530468	9.5	86.7	72.0
413434810	1441065925	30.984900083398728	122.5305198218866	9.5	86.26666666666667	71.66666666666667
413434810	1441065926	30.98490341158337	122.53057153393348	9.5	85.83333333333334	71.33333333333333
413434810	1441065927	30.984907	122.530623	9.5	85.4	71.0
413434810	1441065928	30.98491088500544	122.53067410893985	9.46	84.84	70.6
413434810	1441065929	30.98491518659869	122.53072484958406	9.42	84.28	70.2
413434810	1441065930	30.98492004568922	122.53077523575818	9.38	83.72000000000001	69.8
413434810	1441065931	30.984925603186504	122.53082528128812	9.34	83.16000000000001	69.39999999999999
413434810	1441065932	30.984931999999993	122.53087499999998	9.3	82.60000000000001	69.0
413434810	1441065933	30.984939317685946	122.53092442317033	9.3	81.95	68.5
413434810	1441065934	30.984947400387842	122.53097365187607	9.3	81.30000000000001	68.0
413434810	1441065935	30.984956032895866	122.53102280464388	9.3	80.64999999999999	67.5
413434810	1441065936	30.984965000000003	122.531072	9.3	80.0	67.0
413434810	1441065937	30.984974095497922	122.53112131843865	9.3	79.73333333333333	66.66666666666667
413434810	1441065938	30.98498314921884	122.53117068832695	9.3	79.46666666666667	66.33333333333333
413434810	1441065939	30.984992000000005	122.53122	9.3	79.2	66.0
413434810	1441065940	30.98500057100918	122.53126916271565	9.266666666666667	78.43333333333334	65.66666666666667
413434810	1441065941	30.985009122735892	122.53131816142428	9.233333333333333	77.66666666666669	65.33333333333333
413434810	1441065942	30.985018	122.531367	9.2	76.90000000000002	65.0
413434810	1441065943	30.98502747231709	122.53141566032954	9.166666666666666	76.56666666666668	64.66666666666667
413434810	1441065944	30.98503750798565	122.53146403634746	9.133333333333333	76.23333333333333	64.33333333333333
413434810	1441065945	30.985047999999992	122.531512	9.1	75.9	64.0
413434810	1441065946	30.985058854003288	122.53155945155825	9.0875	75.47500000000001	63.625
413434810	1441065947	30.985070026233217	122.53160640459335	9.075	75.05000000000001	63.25
413434810	1441065948	30.985081485576107	122.53165290100145	9.0625	74.62500000000001	62.87499999999999
413434810	1441065949	30.985093200918126	122.53169898267869	9.05	74.20000000000002	62.50000000000001
413434810	1441065950	30.985105141145482	122.53174469152114	9.0375	73.775	62.125
413434810	1441065951	30.98511727514423	122.53179006942489	9.025	73.35000000000001	61.75
413434810	1441065952	30.985129571800407	122.53183515828584	9.0125	72.92500000000001	61.375
413434810	1441065953	30.985141999999996	122.53188000000002	9.0	72.5	61.0
413434810	1441065954	30.985154537910933	122.53192464063036	9.0	72.35000000000001	60.75
413434810	1441065955	30.98516720082928	122.53196914290821	9.0	72.20000000000002	60.5
413434810	1441065956	30.985180013332993	122.53201357373192	9.0	72.05000000000001	60.24999999999999
413434810	1441065957	30.985193	122.532058	9.0	71.9	59.99999999999999
413434810	1441065958	30.985206236141224	122.53210247530309	9.0	70.7	59.5
413434810	1441065959	30.985220000000005	122.53214700000001	9.0	69.5	59.00000000000001
413434810	1441065960	30.98523451878818	122.532191607773	8.966666666666667	69.4	58.66666666666668
413434810	1441065961	30.985249612658805	122.53223651882764	8.933333333333334	69.3	58.333333333333336
413434810	1441065962	30.985265	122.532282	8.9	69.2	58.00000000000001
413434810	1441065963	30.98528039524657	122.53232803914152	8.933333333333334	68.66666666666667	57.66666666666668
413434810	1441065964	30.985295497022356	122.5323735081656	8.966666666666667	68.13333333333334	57.333333333333336
413434810	1441065965	30.98531	122.532417	9.0	67.6	57.00000000000001
413434810	1441065966	30.98532384008219	122.53245776714066	8.96	66.92	56.800000000000004
413434810	1441065967	30.985337918084294	122.532497700362	8.92	66.24	56.6
413434810	1441065968	30.985353376046994	122.532539350011	8.88	65.55999999999999	56.400000000000006
413434810	1441065969	30.98537135600774	122.53258526643853	8.84	64.88	56.2
413434810	1441065970	30.985392999999988	122.532638	8.8	64.2	56.0
413434810	1441065971	30.985418548701507	122.53269815264665	8.8	63.6	56.0
413434810	1441065972	30.985444637388248	122.53275853268666	8.8	63.0	56.0
413434810	1441065973	30.985467000000003	122.53281	8.8	62.4	56.0
413434810	1441065974	30.985482627122675	122.53284613577549	8.8	62.233333333333334	56.0
413434810	1441065975	30.985493535874863	122.53287140650114	8.8	62.06666666666667	56.0
413434810	1441065976	30.985502999999998	122.532893	8.8	61.900000000000006	56.0
413434810	1441065977	30.98551372717788	122.53291686573766	8.805000000000001	61.785	56.0
413434810	1441065978	30.98552616085374	122.53294399972582	8.81	61.67000000000001	56.0
413434810	1441065979	30.98554017841455	122.53297415961227	8.815000000000001	61.555	56.0
413434810	1441065980	30.985555657247293	122.53300710304485	8.82	61.440000000000005	56.0
413434810	1441065981	30.985572474738998	122.5330425876713	8.825000000000001	61.325	56.0
413434810	1441065982	30.98559050827682	122.53308037113928	8.83	61.21000000000001	56.0
413434810	1441065983	30.98560963524806	122.53312021109625	8.835	61.095000000000006	56.0
413434810	1441065984	30.985629733040167	122.53316186518938	8.84	60.98000000000001	56.0
413434810	1441065985	30.98565067904087	122.53320509106562	8.845	60.865	56.0
413434810	1441065986	30.985672350638136	122.53324964637149	8.850000000000001	60.750000000000014	56.0
413434810	1441065987	30.985694625220223	122.53329528875315	8.855	60.635000000000005	56.0
413434810	1441065988	30.985717380175693	122.53334177585643	8.860000000000001	60.52	56.0
413434810	1441065989	30.98574049289341	122.53338886532661	8.865	60.40500000000001	56.0
413434810	1441065990	30.985763840762623	122.5334363148086	8.870000000000001	60.290000000000006	56.0
413434810	1441065991	30.98578730117292	122.53348388194671	8.875	60.17500000000001	56.0
413434810	1441065992	30.98581075151419	122.53353132438492	8.88	60.06	56.0
413434810	1441065993	30.985834069176736	122.53357839976663	8.885	59.945000000000014	56.0
413434810	1441065994	30.98585713155119	122.53362486573481	8.89	59.830000000000005	56.0
413434810	1441065995	30.98587981602851	122.5336704799319	8.895	59.71500000000001	56.0
413434810	1441065996	30.985901999999985	122.533715	8.9	59.60000000000001	56.0
413434810	1441065997	30.98592359665621	122.53375825702959	8.9	59.6888888888889	56.0
413434810	1441065998	30.98594466238369	122.53380037590685	8.9	59.777777777777786	56.0
413434810	1441065999	30.985965289367684	122.53384155496718	8.9	59.86666666666667	56.0
413434810	1441066000	30.985985569793193	122.53388199254636	8.9	59.955555555555556	56.0
413434810	1441066001	30.98600559584493	122.53392188698047	8.9	60.044444444444444	56.0
413434810	1441066002	30.986025459707374	122.53396143660596	8.9	60.13333333333334	56.0
413434810	1441066003	30.98604525356475	122.53400083975961	8.9	60.222222222222214	56.0
413434810	1441066004	30.986065069601047	122.53404029477849	8.9	60.3111111111111	56.0
413434810	1441066005	30.986085000000003	122.53408000000002	8.9	60.4	56.0
413434810	1441066006	30.986105110538823	122.53412011995619	8.9	60.527272727272724	55.909090909090914
413434810	1441066007	30.986125361369446	122.53416068395643	8.9	60.65454545454545	55.81818181818182
413434810	1441066008	30.986145686237457	122.53420168750435	8.9	60.781818181818174	55.72727272727273
413434810	1441066009	30.986166018888447	122.53424312610346	8.9	60.9090909090909	55.63636363636364
413434810	1441066010	30.986186293068027	122.53428499525714	8.9	61.036363636363625	55.54545454545455
413434810	1441066011	30.986206442521823	122.53432729046868	8.9	61.163636363636364	55.45454545454545
413434810	1441066012	30.986226400995417	122.53437000724125	8.9	61.290909090909096	55.36363636363637
413434810	1441066013	30.986246102234418	122.5344131410778	8.9	61.41818181818182	55.27272727272727
413434810	1441066014	30.98626547998445	122.53445668748132	8.9	61.54545454545455	55.18181818181819
413434810	1441066015	30.986284467991098	122.5345006419545	8.9	61.67272727272727	55.09090909090909
413434810	1441066016	30.986303	122.534545	8.9	61.8	55.0
413434810	1441066017	30.98632103920259	122.53458973736971	8.9	61.71818181818181	54.63636363636364
413434810	1441066018	30.98633866657374	122.5346347508132	8.9	61.63636363636364	54.27272727272727
413434810	1441066019	30.986355992534346	122.53467991732947	8.9	61.554545454545455	53.909090909090914
413434810	1441066020	30.98637312750543	122.53472511391764	8.9	61.47272727272727	53.54545454545455
413434810	1441066021	30.986390181908224	122.53477021757698	8.9	61.39090909090908	53.18181818181818
413434810	1441066022	30.986407266164093	122.53481510530686	8.9	61.30909090909091	52.81818181818182
413434810	1441066023	30.98642449069461	122.53485965410675	8.9	61.22727272727273	52.45454545454545
413434810	1441066024	30.98644196592149	122.53490374097628	8.9	61.14545454545455	52.09090909090909
413434810	1441066025	30.986459802266637	122.5349472429151	8.9	61.06363636363636	51.72727272727273
413434810	1441066026	30.98647811015207	122.53499003692306	8.9	60.98181818181819	51.36363636363637
413434810	1441066027	30.986497000000004	122.53503200000002	8.9	60.900000000000006	51.0
413434810	1441066028	30.986516562076417	122.53507309111632	8.9	60.7125	50.5
413434810	1441066029	30.986536806021835	122.53511359712424	8.9	60.525	50.0
413434810	1441066030	30.986557721319993	122.53515388684664	8.9	60.3375	49.5
413434810	1441066031	30.986579297454146	122.53519432910674	8.9	60.15	49.00000000000001
413434810	1441066032	30.98660152390714	122.53523529272807	8.9	59.9625	48.50000000000001
413434810	1441066033	30.98662439016127	122.53527714653448	8.9	59.775	48.00000000000001
413434810	1441066034	30.986647885698456	122.53532025935024	8.9	59.5875	47.5
413434810	1441066035	30.986672000000002	122.535365	8.9	59.39999999999999	47.0
413434810	1441066036	30.986695000000005	122.53540799999999	8.7	59.300000000000004	47.0
413434810	1441066037	30.98671107017304	122.53543674052618	8.733333333333333	58.7	46.333333333333336
413434810	1441066038	30.986723903331935	122.53545816105954	8.766666666666667	58.1	45.666666666666664
413434810	1441066039	30.986740000000005	122.535485	8.8	57.5	45.0
413434810	1441066040	30.98676407894006	122.53552656907314	8.725000000000001	56.85	44.25
413434810	1441066041	30.98679373190875	122.53557847325253	8.65	56.2	43.50000000000001
413434810	1441066042	30.98682476892002	122.53563289081025	8.575	55.55	42.75
413434810	1441066043	30.986852999999993	122.53568199999998	8.5	54.9	42.0
413434810	1441066044	30.986875390408617	122.53572010534249	8.55	54.75000000000001	41.5
413434810	1441066045	30.986893526298893	122.5357500164913	8.6	54.6	41.0
413434810	1441066046	30.986910149040895	122.53577666939259	8.649999999999999	54.449999999999996	40.5
413434810	1441066047	30.986927999999995	122.53580499999998	8.7	54.3	40.0
413434810	1441066048	30.986949215508275	122.5358387436193	8.633333333333333	54.1	39.333333333333336
413434810	1441066049	30.986973511779492	122.53587683294128	8.566666666666666	53.900000000000006	38.66666666666667
413434810	1441066050	30.987000000000002	122.535917	8.5	53.7	38.0
413434810	1441066051	30.98702787382667	122.53595731650934	8.483333333333334	52.800000000000004	37.333333333333336
413434810	1441066052	30.987056656790223	122.53599721291374	8.466666666666667	51.900000000000006	36.66666666666667
413434810	1441066053	30.987085954889782	122.53603645933978	8.45	51.0	36.0
413434810	1441066054	30.987115374124784	122.53607482591319	8.433333333333334	50.1	35.333333333333336
413434810	1441066055	30.987144520494876	122.53611208275862	8.416666666666668	49.2	34.66666666666667
413434810	1441066056	30.987173000000006	122.536148	8.4	48.3	34.0
413434810	1441066057	30.98720053526588	122.53618242878501	8.383333333333333	47.88333333333333	33.333333333333336
413434810	1441066058	30.98722731542082	122.5362155443599	8.366666666666667	47.46666666666667	32.666666666666664
413434810	1441066059	30.987253646218456	122.5362476029962	8.350000000000001	47.05	32.0
413434810	1441066060	30.987279833412167	122.53627886096623	8.333333333333334	46.63333333333333	31.333333333333336
413434810	1441066061	30.987306182755063	122.53630957454295	8.316666666666666	46.21666666666667	30.666666666666664
413434810	1441066062	30.987333	122.53634	8.3	45.800000000000004	29.999999999999996
413434810	1441066063	30.98736050509688	122.53637031544885	8.3	44.4	29.333333333333332
413434810	1441066064	30.987388574784738	122.53640038634981	8.3	43.0	28.666666666666668
413434810	1441066065	30.987416999999997	122.53643	8.3	41.6	28.0
413434810	1441066066	30.98744561854519	122.536458977577	8.26	40.5	27.6
413434810	1441066067	30.987474455686122	122.5364872757826	8.22	39.4	27.2
413434810	1441066068	30.987503583554457	122.53651488519965	8.18	38.300000000000004	26.800000000000004
413434810	1441066069	30.987533074281863	122.53654179641111	8.14	37.2	26.400000000000002
413434810	1441066070	30.987563	122.536568	8.1	36.1	26.0
413434810	1441066071	30.987593391788092	122.53659351355445	8.1	36.0	25.333333333333336
413434810	1441066072	30.987624116515736	122.53661846268315	8.1	35.9	24.666666666666668
413434810	1441066073	30.98765499999999	122.536643	8.1	35.8	24.000000000000004
413434810	1441066074	30.987685910237023	122.53666725340705	8.1	34.8	23.666666666666668
413434810	1441066075	30.987716883939683	122.53669125195927	8.1	33.8	23.333333333333332
413434810	1441066076	30.987747999999996	122.536715	8.1	32.8	23.0
413434810	1441066077	30.987779300597126	122.53673843578053	8.066666666666666	32.199999999999996	22.333333333333336
413434810	1441066078	30.987810681058775	122.5367612331838	8.033333333333333	31.6	21.666666666666668
413434810	1441066079	30.987842000000004	122.53678300000001	8.0	31.0	21.0
413434810	1441066080	30.98787325927259	122.53680354843762	8.0	30.475	20.75
413434810	1441066081	30.987905033674345	122.53682350838044	8.0	29.949999999999996	20.5
413434810	1441066082	30.987938041239047	122.53684371413262	8.0	29.424999999999994	20.25
413434810	1441066083	30.987973000000007	122.536865	8.0	28.899999999999995	20.0
413434810	1441066084	30.98800997630759	122.53688769043508	8.0	27.974999999999998	19.5
413434810	1441066085	30.988046429783076	122.53691007046807	8.0	27.049999999999997	19.0
413434810	1441066086	30.9880791683667	122.53692991526836	8.0	26.125	18.5
413434810	1441066087	30.988104999999994	122.53694500000002	8.0	25.2	18.0
413434810	1441066088	30.988123061046856	122.53695460184588	7.966666666666667	24.566666666666666	17.666666666666668
413434810	1441066089	30.988141801557052	122.53696400607811	7.933333333333334	23.933333333333334	17.333333333333336
413434810	1441066090	30.988172	122.53698	7.9	23.3	17.0
413434810	1441066091	30.988219699273067	122.53700638265732	7.9	23.75	16.5
413434810	1441066092	30.988272	122.53703500000002	7.9	24.2	16.0
413434810	1441066093	30.9883149153887	122.53705702265464	7.9	23.175	15.75
413434810	1441066094	30.98834905122962	122.5370728731739	7.9	22.150000000000002	15.5
413434810	1441066095	30.988378661456125	122.53708528710439	7.9	21.125000000000004	15.25
413434810	1441066096	30.988408000000003	122.537097	7.9	20.1	14.999999999999998
413434810	1441066097	30.9884404189801	122.53711017628828	7.925000000000001	20.075000000000003	14.499999999999998
413434810	1441066098	30.98847566326728	122.53712469587161	7.95	20.05	14.0
413434810	1441066099	30.98851257592075	122.53713986751957	7.975	20.025000000000002	13.5
413434810	1441066100	30.988549999999996	122.53715500000001	8.0	20.0	13.0
413434810	1441066101	30.98858699264473	122.53716952227649	8.0	19.41111111111111	12.666666666666668
413434810	1441066102	30.9886234673144	122.53718334410112	8.0	18.82222222222222	12.333333333333334
413434810	1441066103	30.98865955154831	122.53719649542347	8.0	18.233333333333334	12.000000000000002
413434810	1441066104	30.98869537288577	122.53720900619325	8.0	17.644444444444446	11.666666666666666
413434810	1441066105	30.988731058866037	122.5372209063602	8.0	17.055555555555554	11.333333333333334
413434810	1441066106	30.988766737028364	122.5372322258743	8.0	16.466666666666665	11.0
413434810	1441066107	30.988802534911997	122.53724299468553	8.0	15.877777777777778	10.666666666666666
413434810	1441066108	30.988838580056157	122.53725324274401	8.0	15.288888888888886	10.333333333333334
413434810	1441066109	30.988874999999997	122.537263	8.0	14.7	10.0
413434810	1441066110	30.988911893244904	122.53727231023869	8.0	13.7	10.0
413434810	1441066111	30.988949242140855	122.53728127258529	8.0	12.7	10.0
413434810	1441066112	30.988987	122.53729000000001	8.0	11.7	10.0
413434810	1441066113	30.989025101582722	122.53729856138786	8.0	11.325	9.75
413434810	1441066114	30.989063407442462	122.53730684943216	8.0	10.95	9.5
413434810	1441066115	30.989101759580954	122.53731471276045	8.0	10.575000000000001	9.25
413434810	1441066116	30.989139999999995	122.537322	8.0	10.2	9.0
413434810	1441066117	30.9891780048619	122.53732860594445	8.014285714285714	9.571428571428571	9.0
413434810	1441066118	30.98921578697115	122.53733461005345	8.028571428571428	8.942857142857143	9.0
413434810	1441066119	30.98925339329267	122.53734013795346	8.042857142857143	8.314285714285715	9.0
413434810	1441066120	30.989290870791425	122.53734531527115	8.057142857142857	7.685714285714285	9.0
413434810	1441066121	30.9893282664323	122.53735026763339	8.071428571428571	7.057142857142858	9.0
413434810	1441066122	30.989365627180195	122.53735512066726	8.085714285714285	6.428571428571429	9.0
413434810	1441066123	30.989403	122.53736	8.1	5.8	9.0
413434810	1441066124	30.989440435642194	122.53736498875013	8.1	5.7	9.0
413434810	1441066125	30.989478	122.53737	8.1	5.6	9.0
413434810	1441066126	30.989515744246333	122.53737492942228	8.10909090909091	5.618181818181818	9.0
413434810	1441066127	30.98955364553073	122.53737977308725	8.118181818181817	5.636363636363636	9.0
413434810	1441066128	30.989591662496817	122.5373845521646	8.127272727272727	5.654545454545454	9.0
413434810	1441066129	30.989629753788186	122.53738928782401	8.136363636363637	5.672727272727273	9.0
413434810	1441066130	30.98966787804848	122.53739400123524	8.145454545454545	5.6909090909090905	9.0
413434810	1441066131	30.98970599392132	122.53739871356808	8.154545454545454	5.709090909090909	9.0
413434810	1441066132	30.98974406005031	122.53740344599231	8.163636363636362	5.727272727272727	9.0
413434810	1441066133	30.989782035079045	122.53740821967774	8.172727272727272	5.745454545454545	9.0
413434810	1441066134	30.989819877651186	122.53741305579427	8.181818181818182	5.763636363636364	9.0
413434810	1441066135	30.98985754641029	122.53741797551172	8.19090909090909	5.781818181818181	9.0
413434810	1441066136	30.989894999999997	122.537423	8.2	5.8	9.0
413434810	1441066137	30.989932212914223	122.53742814479239	8.205	5.755	8.75
413434810	1441066138	30.989969223048213	122.53743340287551	8.209999999999999	5.71	8.5
413434810	1441066139	30.990006084147563	122.53743876159929	8.215	5.665000000000001	8.25
413434810	1441066140	30.990042849957828	122.53744420831374	8.219999999999999	5.62	8.0
413434810	1441066141	30.990079574224588	122.53744973036879	8.225	5.575	7.75
413434810	1441066142	30.990116310693438	122.53745531511431	8.23	5.53	7.499999999999999
413434810	1441066143	30.990153113109926	122.53746094990031	8.235	5.485	7.250000000000001
413434810	1441066144	30.990190035219655	122.53746662207666	8.24	5.44	7.0
413434810	1441066145	30.990227130768186	122.5374723189933	8.245	5.395	6.75
413434810	1441066146	30.9902644535011	122.5374780280001	8.25	5.3500000000000005	6.5
413434810	1441066147	30.990302057163998	122.53748373644696	8.255	5.305000000000001	6.25
413434810	1441066148	30.990339995502442	122.5374894316838	8.26	5.260000000000001	6.0
413434810	1441066149	30.990378322262025	122.53749510106044	8.265	5.215	5.75
413434810	1441066150	30.990417091188334	122.5375007319268	8.27	5.170000000000001	5.5
413434810	1441066151	30.990456356026936	122.53750631163273	8.275	5.125000000000001	5.25
413434810	1441066152	30.990496170523432	122.53751182752805	8.280000000000001	5.08	5.0
413434810	1441066153	30.990536588423407	122.53751726696265	8.285	5.035	4.749999999999999
413434810	1441066154	30.990577663472425	122.53752261728629	8.290000000000001	4.99	4.5
413434810	1441066155	30.99061944941609	122.53752786584882	8.295	4.945000000000001	4.25
413434810	1441066156	30.99066199999999	122.537533	8.3	4.9	4.0
413434810	1441066157	30.99070524517832	122.53753800428426	8.3	4.675	3.5
413434810	1441066158	30.990748619739712	122.53754285202446	8.3	4.450000000000001	3.0000000000000004
413434810	1441066159	30.990791434681427	122.53754751373793	8.3	4.2250000000000005	2.5
413434810	1441066160	30.990833001000702	122.53755195994181	8.3	4.0	2.0
413434810	1441066161	30.9908726296949	122.53755616115312	8.3	3.7750000000000004	1.5000000000000002
413434810	1441066162	30.990909631761287	122.53756008788876	8.3	3.5500000000000003	0.9999999999999998
413434810	1441066163	30.990943318197214	122.5375637106655	8.3	3.3249999999999997	0.4999999999999999
413434810	1441066164	30.990973	122.53756700000001	8.3	3.1	0.0
413434810	1441066165	30.9909985760343	122.53756994224163	8.333333333333334	2.966666666666667	359.6666666666667
413434810	1441066166	30.991022296633936	122.53757258707057	8.366666666666667	2.8333333333333335	359.33333333333337
413434810	1441066167	30.991047	122.53757500000002	8.4	2.7	359.00000000000006
413434810	1441066168	30.991075062307832	122.5375772082267	8.4	1.8000000000000025	358.66666666666674
413434810	1441066169	30.991107011630017	122.53757908567998	8.4	0.9000000000000052	358.33333333333337
413434810	1441066170	30.99114291401346	122.53758046797219	8.4	7.553817368475852e-15	358.00000000000006
413434810	1441066171	30.991182835505022	122.53758119071536	8.4	359.1	357.6666666666667
413434810	1441066172	30.991226842151594	122.53758108952096	8.4	358.2	357.33333333333337
413434810	1441066173	30.991275	122.53758	8.4	357.3	357.00000000000006
413434810	1441066174	30.991326706903546	122.53757778896366	8.4	355.93333333333334	357.00000000000006
413434810	1441066175	30.991378687941577	122.53757444802541	8.4	354.56666666666666	357.00000000000006
413434810	1441066176	30.991426999999995	122.53757	8.4	353.2	357.00000000000006
413434810	1441066177	30.991468866958996	122.53756453283052	8.433333333333334	352.56666666666666	357.00000000000006
413434810	1441066178	30.99150618067536	122.53755839497026	8.466666666666667	351.93333333333334	357.00000000000006
413434810	1441066179	30.991541999999995	122.537552	8.5	351.3	357.00000000000006
413434810	1441066180	30.99157878822338	122.53754567230644	8.466666666666667	351.03333333333336	357.00000000000006
413434810	1441066181	30.99161662639401	122.5375393795007	8.433333333333334	350.7666666666667	357.00000000000006
413434810	1441066182	30.991654999999998	122.537533	8.4	350.50000000000006	357.00000000000006
413434810	1441066183	30.991693483396244	122.53752642384812	8.44	350.3	357.20000000000005
413434810	1441066184	30.99173200640515	122.53751958759537	8.48	350.1	357.40000000000003
413434810	1441066185	30.991770587715916	122.53751243941859	8.52	349.90000000000003	357.6000000000001
413434810	1441066186	30.99180924601781	122.53750492749457	8.56	349.7	357.80000000000007
413434810	1441066187	30.991848000000005	122.53749700000002	8.6	349.5	358.00000000000006
413434810	1441066188	30.991886867502785	122.53748867156112	8.566666666666666	350.06666666666666	358.3333333333334
413434810	1441066189	30.991925862970827	122.53748022260277	8.533333333333333	350.6333333333333	358.66666666666674
413434810	1441066190	30.991964999999997	122.537472	8.5	351.2	359.00000000000006
413434810	1441066191	30.992004287471627	122.53746428550097	8.505882352941176	351.3235294117647	358.8823529411765
413434810	1441066192	30.992043715408723	122.53745710034491	8.511764705882353	351.4470588235294	358.764705882353
413434810	1441066193	30.992083269119675	122.53745040064348	8.51764705882353	351.5705882352941	358.64705882352945
413434810	1441066194	30.992122933912867	122.53744414250848	8.523529411764706	351.6941176470588	358.5294117647059
413434810	1441066195	30.992162695096663	122.53743828205153	8.529411764705882	351.8176470588235	358.41176470588243
413434810	1441066196	30.99220253797939	122.53743277538415	8.535294117647059	351.94117647058823	358.2941176470589
413434810	1441066197	30.99224244786943	122.53742757861792	8.541176470588235	352.06470588235294	358.17647058823536
413434810	1441066198	30.992282410075088	122.53742264786425	8.547058823529412	352.18823529411765	358.0588235294118
413434810	1441066199	30.992322409904705	122.53741793923452	8.552941176470588	352.31176470588235	357.9411764705883
413434810	1441066200	30.992362432666567	122.53741340884004	8.558823529411764	352.43529411764706	357.82352941176475
413434810	1441066201	30.992402463669016	122.53740901279201	8.564705882352941	352.55882352941177	357.7058823529412
413434810	1441066202	30.99244248822032	122.53740470720163	8.570588235294117	352.6823529411765	357.5882352941177
413434810	1441066203	30.99248249162879	122.53740044817997	8.576470588235294	352.8058823529412	357.47058823529414
413434810	1441066204	30.992522459202725	122.53739619183806	8.58235294117647	352.9294117647059	357.3529411764706
413434810	1441066205	30.99256237625038	122.53739189428684	8.588235294117647	353.0529411764706	357.2352941176471
413434810	1441066206	30.992602228080052	122.53738751163723	8.594117647058823	353.1764705882353	357.1176470588236
413434810	1441066207	30.992642	122.53738300000002	8.6	353.3	357.00000000000006
413434810	1441066208	30.99268168290532	122.53737832323753	8.61111111111111	353.11111111111114	357.00000000000006
413434810	1441066209	30.992721290038357	122.53737347621845	8.622222222222222	352.9222222222222	357.00000000000006
413434810	1441066210	30.992760840228392	122.53736846156298	8.633333333333333	352.73333333333335	357.00000000000006
413434810	1441066211	30.992800352304563	122.53736328189139	8.644444444444444	352.5444444444445	357.00000000000006
413434810	1441066212	30.9928398450961	122.53735793982393	8.655555555555555	352.35555555555555	357.00000000000006
413434810	1441066213	30.992879337432207	122.5373524379808	8.666666666666666	352.1666666666667	357.00000000000006
413434810	1441066214	30.99291884814209	122.5373467789823	8.677777777777777	351.9777777777778	357.00000000000006
413434810	1441066215	30.992958396054963	122.53734096544859	8.688888888888888	351.7888888888889	357.00000000000006
413434810	1441066216	30.992998000000004	122.53733500000001	8.7	351.6	357.00000000000006
413434810	1441066217	30.993037675255216	122.53732888292534	8.7	351.52727272727276	357.00000000000006
413434810	1441066218	30.993077422893723	122.53732260518801	8.7	351.4545454545455	357.00000000000006
413434810	1441066219	30.99311724043741	122.53731615541994	8.7	351.3818181818182	357.00000000000006
413434810	1441066220	30.993157125408153	122.53730952225311	8.7	351.3090909090909	357.00000000000006
413434810	1441066221	30.993197075327878	122.53730269431946	8.7	351.23636363636365	357.00000000000006
413434810	1441066222	30.99323708771846	122.53729566025089	8.7	351.1636363636364	357.00000000000006
413434810	1441066223	30.99327716010178	122.53728840867929	8.7	351.0909090909091	357.00000000000006
413434810	1441066224	30.993317289999723	122.53728092823656	8.7	351.01818181818186	357.00000000000006
413434810	1441066225	30.993357474934157	122.53727320755455	8.7	350.94545454545454	357.00000000000006
413434810	1441066226	30.993397712426955	122.53726523526508	8.7	350.8727272727273	357.00000000000006
413434810	1441066227	30.993438	122.53725700000001	8.7	350.8	357.00000000000006
413434810	1441066228	30.99347833595308	122.5372485024995	8.722222222222221	350.84444444444443	357.11111111111114
413434810	1441066229	30.99351872169779	122.53723979193734	8.744444444444444	350.8888888888889	357.2222222222223
413434810	1441066230	30.99355915942367	122.53723092959584	8.766666666666666	350.93333333333334	357.33333333333337
413434810	1441066231	30.993599651320274	122.5372219767573	8.788888888888888	350.97777777777776	357.4444444444445
413434810	1441066232	30.993640199577175	122.53721299470426	8.811111111111112	351.02222222222224	357.5555555555556
413434810	1441066233	30.993680806383974	122.53720404471929	8.833333333333334	351.06666666666666	357.66666666666674
413434810	1441066234	30.9937214739303	122.53719518808504	8.855555555555556	351.1111111111111	357.7777777777778
413434810	1441066235	30.993762204405755	122.53718648608431	8.877777777777778	351.15555555555557	357.88888888888897
413434810	1441066236	30.993802999999993	122.537178	8.9	351.2	358.00000000000006
413434810	1441066237	30.993843861643768	122.5371697787706	8.90909090909091	351.1909090909091	358.00000000000006
413434810	1441066238	30.993884785232154	122.53716182195681	8.918181818181818	351.1818181818182	358.00000000000006
413434810	1441066239	30.993925765401308	122.53715411677483	8.927272727272728	351.1727272727273	358.00000000000006
413434810	1441066240	30.993966796787408	122.53714665044079	8.936363636363637	351.1636363636364	358.00000000000006
413434810	1441066241	30.994007874026558	122.53713941017087	8.945454545454545	351.1545454545455	358.00000000000006
413434810	1441066242	30.994048991754934	122.53713238318122	8.954545454545455	351.1454545454546	358.00000000000006
413434810	1441066243	30.994090144608684	122.53712555668793	8.963636363636363	351.1363636363637	358.00000000000006
413434810	1441066244	30.99413132722393	122.53711891790708	8.972727272727273	351.1272727272728	358.00000000000006
413434810	1441066245	30.99417253423681	122.53711245405478	8.981818181818182	351.1181818181818	358.00000000000006
413434810	1441066246	30.994213760283454	122.53710615234709	8.99090909090909	351.1090909090909	358.00000000000006
413434810	1441066247	30.994255	122.5371	9.0	351.1	358.00000000000006
413434810	1441066248	30.994296246805053	122.53709398115585	8.977777777777778	351.36666666666673	357.88888888888897
413434810	1441066249	30.994337489247297	122.53708806766207	8.955555555555556	351.6333333333334	357.7777777777778
413434810	1441066250	30.994378714657877	122.53708222829235	8.933333333333334	351.90000000000003	357.66666666666674
413434810	1441066251	30.994419910367913	122.53707643182037	8.911111111111111	352.1666666666667	357.5555555555556
413434810	1441066252	30.994461063708577	122.53707064701968	8.88888888888889	352.43333333333334	357.4444444444445
413434810	1441066253	30.994502162010996	122.53706484266382	8.866666666666667	352.7	357.33333333333337
413434810	1441066254	30.994543192606294	122.53705898752631	8.844444444444445	352.9666666666667	357.2222222222223
413434810	1441066255	30.994584142825577	122.53705305038058	8.822222222222223	353.23333333333335	357.11111111111114
413434810	1441066256	30.994624999999985	122.53704700000002	8.8	353.5	357.00000000000006
413434810	1441066257	30.994665760728374	122.53704080587812	8.818181818181818	353.1	356.90909090909093
413434810	1441066258	30.99470645868046	122.53703444038908	8.836363636363638	352.7	356.81818181818187
413434810	1441066259	30.994747136793777	122.53702787662714	8.854545454545455	352.3	356.72727272727275
413434810	1441066260	30.99478783800581	122.53702108768651	8.872727272727273	351.9	356.6363636363637
413434810	1441066261	30.994828605253996	122.53701404666134	8.89090909090909	351.5	356.54545454545456
413434810	1441066262	30.994869481475813	122.53700672664576	8.90909090909091	351.1	356.4545454545455
413434810	1441066263	30.99491050960872	122.53699910073374	8.927272727272728	350.7	356.36363636363643
413434810	1441066264	30.99495173259017	122.53699114201929	8.945454545454545	350.3	356.2727272727273
413434810	1441066265	30.994993193357576	122.53698282359633	8.963636363636363	349.90000000000003	356.18181818181824
413434810	1441066266	30.99503493484839	122.53697411855862	8.981818181818182	349.5	356.0909090909091
413434810	1441066267	30.995077	122.536965	9.0	349.1	356.00000000000006
413434810	1441066268	30.995119397132814	122.53695546174795	9.011111111111111	349.11111111111114	356.00000000000006
413434810	1441066269	30.99516199609934	122.53694558056532	9.022222222222222	349.12222222222226	356.00000000000006
413434810	1441066270	30.995204632135152	122.536935453949	9.033333333333333	349.1333333333333	356.00000000000006
413434810	1441066271	30.995247140475808	122.53692517939612	9.044444444444444	349.14444444444445	356.00000000000006
413434810	1441066272	30.99528935635694	122.53691485440406	9.055555555555555	349.15555555555557	356.00000000000006
413434810	1441066273	30.995331115014217	122.53690457647043	9.066666666666666	349.1666666666667	356.00000000000006
413434810	1441066274	30.99537225168331	122.53689444309309	9.077777777777778	349.1777777777778	356.00000000000006
413434810	1441066275	30.99541260159999	122.53688455177019	9.088888888888889	349.1888888888889	356.00000000000006
413434810	1441066276	30.995451999999993	122.536875	9.1	349.2	356.00000000000006
413434810	1441066277	30.995490351646023	122.53686585731303	9.09090909090909	349.3909090909091	356.0909090909091
413434810	1441066278	30.995527839408247	122.5368570813675	9.081818181818182	349.5818181818182	356.18181818181824
413434810	1441066279	30.995564715683734	122.53684860185338	9.072727272727272	349.7727272727273	356.2727272727273
413434810	1441066280	30.99560123286947	122.53684034846043	9.063636363636363	349.9636363636364	356.36363636363643
413434810	1441066281	30.99563764336242	122.53683225087823	9.054545454545455	350.1545454545455	356.4545454545455
413434810	1441066282	30.99567419955957	122.5368242387961	9.045454545454545	350.3454545454546	356.54545454545456
413434810	1441066283	30.99571115385786	122.53681624190321	9.036363636363637	350.53636363636366	356.6363636363637
413434810	1441066284	30.995748758654184	122.53680818988849	9.027272727272727	350.72727272727275	356.72727272727275
413434810	1441066285	30.995787266345413	122.53680001244074	9.018181818181818	350.91818181818184	356.81818181818187
413434810	1441066286	30.995826929328413	122.53679163924846	9.00909090909091	351.1090909090909	356.90909090909093
413434810	1441066287	30.995868	122.53678300000001	9.0	351.3	357.00000000000006
413434810	1441066288	30.9959106441001	122.53677404287762	9.01	351.06	357.00000000000006
413434810	1441066289	30.99595468074104	122.53676479004008	9.02	350.82000000000005	357.00000000000006
413434810	1441066290	30.99599984237831	122.53675528214048	9.03	350.58000000000004	357.00000000000006
413434810	1441066291	30.996045861467387	122.53674555983199	9.04	350.34000000000003	357.00000000000006
413434810	1441066292	30.996092470463797	122.53673566376807	9.05	350.1	357.00000000000006
413434810	1441066293	30.99613940182304	122.53672563460235	9.06	349.86	357.00000000000006
413434810	1441066294	30.99618638800071	122.53671551298856	9.07	349.62	357.00000000000006
413434810	1441066295	30.996233161452338	122.53670533958076	9.08	349.38	357.00000000000006
413434810	1441066296	30.99627945463357	122.5366951550331	9.09	349.14	357.00000000000006
413434810	1441066297	30.99632499999999	122.536685	9.1	348.9	357.00000000000006
413434810	1441066298	30.99636959654316	122.53667491411906	9.11	349.02	357.00000000000006
413434810	1441066299	30.996413309398267	122.53666493295994	9.12	349.14	357.00000000000006
413434810	1441066300	30.99645627023636	122.53665509107543	9.129999999999999	349.26	357.00000000000006
413434810	1441066301	30.99649861072859	122.53664542301817	9.139999999999999	349.38	357.00000000000006
413434810	1441066302	30.996540462545994	122.53663596334094	9.149999999999999	349.5	357.00000000000006
413434810	1441066303	30.996581957359716	122.53662674659644	9.16	349.62	357.00000000000006
413434810	1441066304	30.996623226840867	122.53661780733736	9.17	349.74	357.00000000000006
413434810	1441066305	30.996664402660546	122.53660918011646	9.18	349.86	357.00000000000006
413434810	1441066306	30.996705616489894	122.53660089948642	9.19	349.98	357.00000000000006
413434810	1441066307	30.996747	122.536593	9.2	350.1	357.00000000000006
413434810	1441066308	30.996788654940268	122.53658550282549	9.188888888888888	350.3666666666667	356.8888888888889
413434810	1441066309	30.996830563373027	122.53657837559327	9.177777777777777	350.6333333333333	356.7777777777778
413434810	1441066310	30.996872677438862	122.53657157254926	9.166666666666666	350.9	356.6666666666667
413434810	1441066311	30.99691494927836	122.53656504793932	9.155555555555555	351.1666666666667	356.5555555555556
413434810	1441066312	30.996957331032082	122.53655875600919	9.144444444444444	351.43333333333334	356.44444444444446
413434810	1441066313	30.996999774840553	122.53655265100457	9.133333333333333	351.7	356.33333333333337
413434810	1441066314	30.997042232844358	122.53654668717115	9.122222222222222	351.9666666666667	356.2222222222223
413434810	1441066315	30.99708465718399	122.53654081875443	9.11111111111111	352.23333333333335	356.11111111111114
413434810	1441066316	30.997126999999995	122.536535	9.1	352.5	356.00000000000006
413434810	1441066317	30.99716922342342	122.53652919177564	9.1	352.5	355.6363636363637
413434810	1441066318	30.997211329547437	122.53652338143874	9.1	352.5	355.2727272727273
413434810	1441066319	30.99725333045575	122.5365175629691	9.1	352.5	354.90909090909093
413434810	1441066320	30.997295238232034	122.53651173034643	9.1	352.5	354.54545454545456
413434810	1441066321	30.997337064960014	122.53650587755048	9.1	352.5	354.18181818181824
413434810	1441066322	30.997378822723366	122.53649999856103	9.1	352.5	353.81818181818187
413434810	1441066323	30.997420523605793	122.53649408735771	9.1	352.5	353.4545454545455
413434810	1441066324	30.997462179690974	122.53648813792029	9.1	352.5	353.0909090909091
413434810	1441066325	30.997503803062607	122.5364821442284	9.1	352.5	352.72727272727275
413434810	1441066326	30.997545405804388	122.53647610026177	9.1	352.5	352.36363636363643
413434810	1441066327	30.997586999999992	122.53647	9.1	352.5	352.00000000000006
413434810	1441066328	30.997628588184998	122.53646383798252	9.083333333333332	352.48333333333335	351.50000000000006
413434810	1441066329	30.997670134702588	122.53645761098775	9.066666666666666	352.46666666666664	351.00000000000006
413434810	1441066330	30.997711594347816	122.53645131635392	9.05	352.45	350.50000000000006
413434810	1441066331	30.997752921915747	122.53644495141918	9.033333333333333	352.43333333333334	350.00000000000006
413434810	1441066332	30.99779407220145	122.53643851352182	9.016666666666666	352.41666666666663	349.50000000000006
413434810	1441066333	30.997834999999988	122.536432	9.0	352.4	349.00000000000006
413434810	1441066334	30.997875734312984	122.53642540896716	8.966666666666667	352.3	348.66666666666674
413434810	1441066335	30.997916600968207	122.53641874163743	8.933333333333334	352.2	348.33333333333337
413434810	1441066336	30.997957999999997	122.536412	8.9	352.1	348.00000000000006
413434810	1441066337	30.997999983601982	122.53640521015011	8.866666666666667	352.2	347.00000000000006
413434810	1441066338	30.998041212605184	122.53639849460782	8.833333333333334	352.3	346.00000000000006
413434810	1441066339	30.99808000000001	122.53639200000002	8.8	352.4	345.00000000000006
413434810	1441066340	30.998115136636816	122.53638583317077	8.780000000000001	351.9	344.20000000000005
413434810	1441066341	30.998147324805508	122.53637994183018	8.76	351.4	343.4000000000001
413434810	1441066342	30.998177744655823	122.53637423390445	8.74	350.9	342.6000000000001
413434810	1441066343	30.99820757633744	122.53636861731928	8.719999999999999	350.4	341.80000000000007
413434810	1441066344	30.998237999999997	122.53636300000001	8.7	349.9	341.00000000000006
413434810	1441066345	30.998270654149845	122.53635709643157	8.7	349.56666666666666	340.33333333333337
413434810	1441066346	30.99830901072004	122.53634984733804	8.7	349.2333333333333	339.6666666666667
413434810	1441066347	30.998357	122.53634	8.7	348.9	339.00000000000006
413434810	1441066348	30.998415477547915	122.53632698923127	8.649999999999999	347.65	337.50000000000006
413434810	1441066349	30.998473000000004	122.536313	8.6	346.4	336.00000000000006
413434810	1441066350	30.998518506454012	122.53630027939073	8.566666666666666	345.76666666666665	335.33333333333337
413434810	1441066351	30.99855476477048	122.53628857275372	8.533333333333333	345.1333333333333	334.66666666666674
413434810	1441066352	30.998588	122.536277	8.5	344.5	334.00000000000006
413434810	1441066353	30.998623223539955	122.53626479830686	8.48	343.42	333.00000000000006
413434810	1441066354	30.998660592176552	122.5362516739319	8.46	342.34000000000003	332.00000000000006
413434810	1441066355	30.998699049043218	122.53623745040335	8.44	341.26	331.00000000000006
413434810	1441066356	30.998737537273282	122.53622195124974	8.42	340.18	330.00000000000006
413434810	1441066357	30.99877499999999	122.536205	8.4	339.1	329.00000000000006
413434810	1441066358	30.998810677671983	122.53618666576719	8.4	337.55	328.00000000000006
413434810	1441066359	30.998844999999992	122.536168	8.4	336.0	327.00000000000006
413434810	1441066360	30.998878689692063	122.53614986282187	8.35	335.0	326.25000000000006
413434810	1441066361	30.99891245218085	122.53613136671575	8.3	334.0	325.50000000000006
413434810	1441066362	30.998946988579444	122.53611118725242	8.25	333.0	324.75000000000006
413434810	1441066363	30.998983	122.536088	8.2	332.0	324.00000000000006
413434810	1441066364	30.99902050289514	122.53606128232924	8.2	329.95	323.50000000000006
413434810	1441066365	30.999056775084096	122.5360337188333	8.2	327.90000000000003	323.00000000000006
413434810	1441066366	30.999088409730312	122.53600879591878	8.2	325.85	322.50000000000006
413434810	1441066367	30.999112	122.53599000000001	8.2	323.8	322.00000000000006
413434810	1441066368	30.999126392488474	122.53597858601802	8.225	322.725	321.75000000000006
413434810	1441066369	30.999139447500486	122.535966883001	8.25	321.65000000000003	321.50000000000006
413434810	1441066370	30.99916127876442	122.53594498848899	8.275	320.57500000000005	321.25000000000006
413434810	1441066371	30.999202	122.53590299999999	8.3	319.5	321.00000000000006
413434810	1441066372	30.999259999999992	122.53584300000001	8.2	318.6	321.00000000000006
413434810	1441066373	30.999298762906044	122.53580261746177	8.225	317.925	321.00000000000006
413434810	1441066374	30.999318027834136	122.53578189234958	8.25	317.25	321.00000000000006
413434810	1441066375	30.999329528847497	122.53576847106831	8.275	316.575	321.00000000000006
413434810	1441066376	30.999345000000005	122.53575	8.3	315.9	321.00000000000006
413434810	1441066377	30.999373077417495	122.53571747636691	8.3	316.075	320.75000000000006
413434810	1441066378	30.999410005538817	122.53567530081048	8.3	316.25	320.50000000000006
413434810	1441066379	30.999448930888178	122.53563122484299	8.3	316.42500000000007	320.25000000000006
413434810	1441066380	30.999482999999998	122.53559300000002	8.3	316.6	320.00000000000006
413434810	1441066381	30.99950744309071	122.53556594591649	8.325000000000001	315.925	320.00000000000006
413434810	1441066382	30.999525825070112	122.53554565454465	8.350000000000001	315.25	320.00000000000006
413434810	1441066383	30.99954379451568	122.53552528590316	8.375	314.575	320.00000000000006
413434810	1441066384	30.999567	122.53549799999999	8.4	313.9	320.00000000000006
413434810	1441066385	30.99959925607662	122.53545924428667	8.4	314.4	320.00000000000006
413434810	1441066386	30.999637041245283	122.53541361603783	8.4	314.9	320.00000000000006
413434810	1441066387	30.999675	122.53536800000002	8.4	315.4	320.00000000000006
413434810	1441066388	30.999708867167804	122.53532786840586	8.4	314.91666666666663	319.83333333333337
413434810	1441066389	30.99973873887416	122.53529304336165	8.4	314.43333333333334	319.66666666666674
413434810	1441066390	30.999765801566245	122.53526193443612	8.4	313.95	319.50000000000006
413434810	1441066391	30.99979124168916	122.53523295119385	8.4	313.46666666666664	319.33333333333337
413434810	1441066392	30.99981624568642	122.53520450319584	8.4	312.98333333333335	319.16666666666674
413434810	1441066393	30.999841999999997	122.535175	8.4	312.5	319.00000000000006
413434810	1441066394	30.999869297394746	122.53514332320658	8.433333333333334	312.6333333333333	319.00000000000006
413434810	1441066395	30.99989735593237	122.53511024259687	8.466666666666667	312.76666666666665	319.00000000000006
413434810	1441066396	30.99992499999999	122.53507700000002	8.5	312.9	319.00000000000006
413434810	1441066397	30.99995129027087	122.5350445872074	8.518181818181818	312.3363636363636	319.00000000000006
413434810	1441066398	30.99997623255845	122.53501299584852	8.536363636363637	311.77272727272725	319.00000000000006
413434810	1441066399	31.00000006896082	122.5349819675116	8.554545454545455	311.2090909090909	319.00000000000006
413434810	1441066400	31.00002304157585	122.53495124378422	8.572727272727272	310.6454545454545	319.00000000000006
413434810	1441066401	31.000045392501125	122.53492056625342	8.59090909090909	310.08181818181816	319.00000000000006
413434810	1441066402	31.00006736383397	122.53488967650567	8.60909090909091	309.5181818181818	319.00000000000006
413434810	1441066403	31.00008919767146	122.53485831612687	8.627272727272727	308.95454545454544	319.00000000000006
413434810	1441066404	31.00011113611043	122.53482622670239	8.645454545454545	308.3909090909091	319.00000000000006
413434810	1441066405	31.000133421247405	122.53479314981706	8.663636363636362	307.8272727272727	319.00000000000006
413434810	1441066406	31.000156295178602	122.53475882705507	8.681818181818182	307.26363636363635	319.00000000000006
413434810	1441066407	31.000179999999997	122.53472300000001	8.7	306.7	319.00000000000006
413434810	1441066408	31.000204714798876	122.53468549809314	8.709999999999999	306.94	319.20000000000005
413434810	1441066409	31.0002303666293	122.53464650220876	8.719999999999999	307.18	319.40000000000003
413434810	1441066410	31.000256819537324	122.53460628107979	8.73	307.42	319.6
413434810	1441066411	31.000283937569264	122.53456510343968	8.74	307.66	319.80000000000007
413434810	1441066412	31.000311584771758	122.53452323802229	8.75	307.90000000000003	320.00000000000006
413434810	1441066413	31.000339625191828	122.53448095356207	8.76	308.14	320.20000000000005
413434810	1441066414	31.00036792287681	122.53443851879393	8.77	308.38	320.40000000000003
413434810	1441066415	31.000396341874374	122.53439620245341	8.780000000000001	308.62	320.6
413434810	1441066416	31.000424746232646	122.53435427327656	8.790000000000001	308.86	320.8
413434810	1441066417	31.000453000000004	122.534313	8.8	309.1	321.00000000000006
413434810	1441066418	31.0004809848793	122.53427260289688	8.81	309.22	321.1
413434810	1441066419	31.000508653189858	122.53423310838474	8.82	309.34000000000003	321.20000000000005
413434810	1441066420	31.000535974905098	122.53419449441725	8.83	309.46000000000004	321.30000000000007
413434810	1441066421	31.0005629199984	122.53415673894803	8.84	309.58000000000004	321.40000000000003
413434810	1441066422	31.000589458443052	122.5341198199307	8.850000000000001	309.70000000000005	321.50000000000006
413434810	1441066423	31.000615560212335	122.53408371531893	8.860000000000001	309.82000000000005	321.6000000000001
413434810	1441066424	31.000641195279496	122.53404840306634	8.870000000000001	309.94000000000005	321.70000000000005
413434810	1441066425	31.00066633361773	122.53401386112655	8.88	310.06000000000006	321.80000000000007
413434810	1441066426	31.000690945200184	122.53398006745323	8.89	310.18000000000006	321.9000000000001
413434810	1441066427	31.000715000000003	122.533947	8.9	310.30000000000007	322.00000000000006
413434810	1441066428	31.000738507107577	122.53391460457361	8.911111111111111	310.3777777777778	322.2222222222223
413434810	1441066429	31.000761632082426	122.53388269839328	8.922222222222222	310.4555555555556	322.4444444444445
413434810	1441066430	31.00078457960121	122.53385106653094	8.933333333333334	310.53333333333336	322.66666666666674
413434810	1441066431	31.000807554340323	122.53381949405798	8.944444444444445	310.61111111111114	322.88888888888897
413434810	1441066432	31.000830760975987	122.53378776604538	8.955555555555556	310.6888888888889	323.1111111111112
413434810	1441066433	31.000854404184135	122.53375566756354	8.966666666666667	310.76666666666665	323.33333333333337
413434810	1441066434	31.000878688640555	122.53372298368248	8.977777777777778	310.84444444444443	323.5555555555556
413434810	1441066435	31.00090381902075	122.53368949947168	8.988888888888889	310.9222222222222	323.7777777777778
413434810	1441066436	31.000929999999993	122.53365499999998	9.0	311.0	324.00000000000006
413434810	1441066437	31.000957375496416	122.5336193349276	8.99090909090909	311.28181818181815	324.00000000000006
413434810	1441066438	31.000985846400454	122.53358261228173	8.981818181818182	311.56363636363636	324.00000000000006
413434810	1441066439	31.001015252845733	122.53354500468174	8.972727272727273	311.8454545454546	324.00000000000006
413434810	1441066440	31.001045434966155	122.53350668474738	8.963636363636363	312.1272727272727	324.00000000000006
413434810	1441066441	31.00107623289576	122.53346782509887	8.954545454545455	312.4090909090909	324.00000000000006
413434810	1441066442	31.001107486768806	122.53342859835682	8.945454545454545	312.6909090909091	324.00000000000006
413434810	1441066443	31.00113903671977	122.53338917714237	8.936363636363637	312.9727272727273	324.00000000000006
413434810	1441066444	31.001170722883366	122.5333497340771	8.927272727272728	313.25454545454545	324.00000000000006
413434810	1441066445	31.001202385394485	122.53331044178316	8.918181818181818	313.53636363636366	324.00000000000006
413434810	1441066446	31.001233864388247	122.53327147288311	8.90909090909091	313.8181818181818	324.00000000000006
413434810	1441066447	31.001265000000007	122.533233	8.9	314.1	324.00000000000006
413434810	1441066448	31.001295657892488	122.53319516482772	8.922222222222222	313.8888888888889	324.00000000000006
413434810	1441066449	31.00132580583722	122.53315798534172	8.944444444444445	313.67777777777775	324.00000000000006
413434810	1441066450	31.00135543713288	122.5331214485878	8.966666666666667	313.46666666666664	324.00000000000006
413434810	1441066451	31.001384545078132	122.5330855416118	8.988888888888889	313.25555555555553	324.00000000000006
413434810	1441066452	31.00141312297163	122.53305025145937	9.011111111111111	313.0444444444444	324.00000000000006
413434810	1441066453	31.001441164111974	122.5330155651763	9.033333333333333	312.8333333333333	324.00000000000006
413434810	1441066454	31.00146866179778	122.53298146980828	9.055555555555555	312.6222222222222	324.00000000000006
413434810	1441066455	31.001495609327602	122.53294795240095	9.077777777777778	312.4111111111111	324.00000000000006
413434810	1441066456	31.001521999999998	122.53291500000002	9.1	312.2	324.00000000000006
413434810	1441066457	31.00154785444025	122.53288257252196	9.10909090909091	312.1272727272727	324.18181818181824
413434810	1441066458	31.001573302580635	122.53285052136678	9.118181818181817	312.0545454545454	324.36363636363643
413434810	1441066459	31.001598501679986	122.53281867080497	9.127272727272727	311.98181818181814	324.5454545454546
413434810	1441066460	31.001623608996994	122.53278684510664	9.136363636363637	311.9090909090909	324.7272727272728
413434810	1441066461	31.001648781790138	122.53275486854149	9.145454545454545	311.8363636363636	324.909090909091
413434810	1441066462	31.001674177317728	122.53272256537882	9.154545454545454	311.76363636363635	325.0909090909092
413434810	1441066463	31.001699952837892	122.53268975988757	9.163636363636362	311.69090909090903	325.27272727272737
413434810	1441066464	31.001726265608564	122.53265627633624	9.172727272727272	311.61818181818177	325.4545454545455
413434810	1441066465	31.001753272887512	122.53262193899286	9.181818181818182	311.5454545454545	325.63636363636374
413434810	1441066466	31.0017811319322	122.53258657212508	9.19090909090909	311.47272727272724	325.81818181818187
413434810	1441066467	31.00181	122.53254999999999	9.2	311.4	326.00000000000006
413434810	1441066468	31.001839980574367	122.53251211555583	9.209999999999999	311.75	326.30000000000007
413434810	1441066469	31.001870962044404	122.53247308641708	9.219999999999999	312.09999999999997	326.6000000000001
413434810	1441066470	31.001902779025865	122.53243314888026	9.23	312.45	326.9000000000001
413434810	1441066471	31.001935266134787	122.53239253924234	9.24	312.79999999999995	327.20000000000005
413434810	1441066472	31.00196825798749	122.53235149380099	9.25	313.15	327.50000000000006
413434810	1441066473	31.002001589200557	122.53231024885432	9.26	313.5	327.80000000000007
413434810	1441066474	31.00203509439097	122.53226904070121	9.27	313.85	328.1000000000001
413434810	1441066475	31.00206860817592	122.532228105641	9.280000000000001	314.2	328.40000000000003
413434810	1441066476	31.002101965172987	122.53218767997372	9.290000000000001	314.55	328.70000000000005
413434810	1441066477	31.002135	122.532148	9.3	314.9	329.00000000000006
413434810	1441066478	31.002167583454753	122.53210925441181	9.294444444444444	315.2166666666667	329.2222222222223
413434810	1441066479	31.002199731053672	122.53207144146435	9.28888888888889	315.53333333333336	329.4444444444445
413434810	1441066480	31.002231494492836	122.5320345118035	9.283333333333333	315.85	329.6666666666667
413434810	1441066481	31.002262925468184	122.53199841607494	9.277777777777779	316.1666666666667	329.8888888888889
413434810	1441066482	31.002294075675596	122.53196310492422	9.272222222222222	316.48333333333335	330.11111111111114
413434810	1441066483	31.002324996810895	122.53192852899667	9.266666666666667	316.8	330.33333333333337
413434810	1441066484	31.00235574056983	122.53189463893757	9.261111111111111	317.1166666666667	330.5555555555556
413434810	1441066485	31.002386358648067	122.531861385392	9.255555555555556	317.43333333333334	330.7777777777778
413434810	1441066486	31.002416902741253	122.53182871900485	9.25	317.75	331.00000000000006
413434810	1441066487	31.00244742454491	122.53179659042095	9.244444444444444	318.06666666666666	331.2222222222223
413434810	1441066488	31.00247797575455	122.53176495028497	9.238888888888889	318.3833333333333	331.4444444444445
413434810	1441066489	31.002508608065625	122.53173374924148	9.233333333333333	318.7	331.66666666666674
413434810	1441066490	31.00253937317352	122.53170293793481	9.227777777777778	319.01666666666665	331.8888888888889
413434810	1441066491	31.00257032277355	122.5316724670093	9.222222222222221	319.33333333333337	332.11111111111114
413434810	1441066492	31.002601508561003	122.53164228710912	9.216666666666667	319.65000000000003	332.33333333333337
413434810	1441066493	31.002632982231102	122.53161234887826	9.21111111111111	319.9666666666667	332.5555555555556
413434810	1441066494	31.00266479547907	122.53158260296061	9.205555555555556	320.28333333333336	332.7777777777778
413434810	1441066495	31.002696999999994	122.53155299999999	9.2	320.6	333.00000000000006
413434810	1441066496	31.002729631406485	122.53152349761376	9.191666666666666	320.76666666666665	332.91666666666674
413434810	1441066497	31.002762660981162	122.53149408131408	9.183333333333334	320.93333333333334	332.83333333333337
413434810	1441066498	31.00279604392412	122.53146474358684	9.174999999999999	321.1	332.75000000000006
413434810	1441066499	31.002829735435487	122.53143547691803	9.166666666666666	321.2666666666667	332.66666666666674
413434810	1441066500	31.002863690715344	122.53140627379362	9.158333333333333	321.43333333333334	332.58333333333337
413434810	1441066501	31.00289786496381	122.53137712669965	9.149999999999999	321.6	332.50000000000006
413434810	1441066502	31.00293221338098	122.53134802812225	9.141666666666666	321.7666666666667	332.41666666666674
413434810	1441066503	31.002966691166915	122.53131897054755	9.133333333333333	321.93333333333334	332.33333333333337
413434810	1441066504	31.003001253521724	122.53128994646173	9.125	322.1	332.25000000000006
413434810	1441066505	31.00303585564545	122.531260948351	9.116666666666667	322.2666666666667	332.16666666666674
413434810	1441066506	31.00307045273819	122.53123196870166	9.108333333333333	322.4333333333334	332.08333333333337
413434810	1441066507	31.003104999999998	122.531203	9.1	322.6	332.00000000000006
413434810	1441066508	31.00313946119483	122.53117403381319	9.105	322.58000000000004	332.05000000000007
413434810	1441066509	31.003173834342295	122.53114505803141	9.11	322.56000000000006	332.1000000000001
413434810	1441066510	31.003208126025854	122.53111605962567	9.115	322.54	332.15000000000003
413434810	1441066511	31.003242342828976	122.53108702556689	9.12	322.52000000000004	332.20000000000005
413434810	1441066512	31.00327649133511	122.53105794282597	9.125	322.5	332.25000000000006
413434810	1441066513	31.003310578127703	122.53102879837381	9.129999999999999	322.48	332.30000000000007
413434810	1441066514	31.003344609790194	122.53099957918128	9.135	322.46000000000004	332.3500000000001
413434810	1441066515	31.003378592905985	122.53097027221925	9.139999999999999	322.44000000000005	332.40000000000003
413434810	1441066516	31.003412534058494	122.53094086445847	9.145	322.42	332.45000000000005
413434810	1441066517	31.003446439831094	122.53091134286974	9.149999999999999	322.40000000000003	332.50000000000006
413434810	1441066518	31.003480316807188	122.53088169442387	9.155	322.38	332.55000000000007
413434810	1441066519	31.00351417157013	122.53085190609156	9.16	322.36	332.6000000000001
413434810	1441066520	31.00354801070327	122.53082196484348	9.165	322.34000000000003	332.65000000000003
413434810	1441066521	31.00358184078996	122.53079185765034	9.17	322.32	332.70000000000005
413434810	1441066522	31.003615668413527	122.5307615714828	9.174999999999999	322.3	332.75000000000006
413434810	1441066523	31.00364950015728	122.5307310933115	9.18	322.28000000000003	332.80000000000007
413434810	1441066524	31.003683342604536	122.53070041010699	9.184999999999999	322.26	332.8500000000001
413434810	1441066525	31.003717202338553	122.53066950883988	9.19	322.24	332.90000000000003
413434810	1441066526	31.003751085942625	122.53063837648072	9.194999999999999	322.22	332.95000000000005
413434810	1441066527	31.00378500000001	122.53060699999999	9.2	322.2	333.00000000000006
413434810	1441066528	31.003818945830087	122.53057538242615	9.229999999999999	321.99	333.20000000000005
413434810	1441066529	31.0038529036969	122.53054359101937	9.26	321.78000000000003	333.40000000000003
413434810	1441066530	31.003886848600672	122.5305117090979	9.29	321.57	333.6000000000001
413434810	1441066531	31.003920755541735	122.5304798199801	9.32	321.36	333.80000000000007
413434810	1441066532	31.003954599520508	122.53044800698457	9.35	321.15000000000003	334.00000000000006
413434810	1441066533	31.00398835553746	122.53041635342996	9.379999999999999	320.94000000000005	334.20000000000005
413434810	1441066534	31.00402199859318	122.53038494263514	9.41	320.73	334.4000000000001
413434810	1441066535	31.00405550368835	122.53035385791908	9.44	320.52000000000004	334.6000000000001
413434810	1441066536	31.004088845823684	122.53032318260095	9.47	320.31000000000006	334.80000000000007
413434810	1441066537	31.004121999999995	122.530293	9.5	320.1	335.00000000000006
413434810	1441066538	31.004154950553623	122.53026337317597	9.473684210526315	320.70526315789476	335.1052631578948
413434810	1441066539	31.00418771916274	122.53023428414981	9.447368421052632	321.3105263157895	335.21052631578954
413434810	1441066540	31.0042203368409	122.53020569468266	9.421052631578947	321.91578947368424	335.3157894736843
413434810	1441066541	31.004252834601612	122.53017756653561	9.394736842105264	322.521052631579	335.421052631579
413434810	1441066542	31.00428524345835	122.53014986146967	9.368421052631579	323.1263157894737	335.52631578947376
413434810	1441066543	31.004317594424585	122.53012254124569	9.342105263157896	323.73157894736846	335.6315789473685
413434810	1441066544	31.004349918513704	122.53009556762447	9.31578947368421	324.3368421052632	335.73684210526324
413434810	1441066545	31.00438224673906	122.53006890236672	9.289473684210526	324.94210526315794	335.842105263158
413434810	1441066546	31.004414610114033	122.5300425072331	9.263157894736842	325.5473684210527	335.9473684210527
413434810	1441066547	31.00444703965187	122.53001634398414	9.236842105263158	326.1526315789474	336.05263157894746
413434810	1441066548	31.004479566365852	122.52999037438026	9.210526315789474	326.75789473684216	336.1578947368422
413434810	1441066549	31.00451222126922	122.52996456018188	9.18421052631579	327.3631578947369	336.2631578947369
413434810	1441066550	31.004545035375173	122.52993886314928	9.157894736842106	327.9684210526316	336.3684210526316
413434810	1441066551	31.00457803969685	122.52991324504262	9.131578947368421	328.5736842105264	336.47368421052636
413434810	1441066552	31.004611265247416	122.52988766762206	9.105263157894736	329.17894736842106	336.5789473684211
413434810	1441066553	31.004644743039954	122.52986209264762	9.078947368421053	329.7842105263158	336.68421052631584
413434810	1441066554	31.00467850408754	122.52983648187923	9.052631578947368	330.38947368421054	336.7894736842106
413434810	1441066555	31.004712579403222	122.52981079707678	9.026315789473685	330.9947368421053	336.8947368421053
413434810	1441066556	31.00474699999999	122.529785	9.0	331.6	337.00000000000006
413434810	1441066557	31.00478178784431	122.52975905902255	9.006451612903225	331.37096774193554	336.9677419354839
413434810	1441066558	31.004816928716583	122.52973296897373	9.012903225806452	331.141935483871	336.9354838709678
413434810	1441066559	31.004852399350675	122.52970673129687	9.019354838709678	330.9129032258065	336.9032258064517
413434810	1441066560	31.004888176480463	122.52968034743529	9.025806451612903	330.683870967742	336.87096774193554
413434810	1441066561	31.00492423683984	122.52965381883232	9.032258064516128	330.45483870967746	336.8387096774194
413434810	1441066562	31.0049605571627	122.52962714693136	9.038709677419355	330.2258064516129	336.8064516129033
413434810	1441066563	31.0049971141829	122.52960033317581	9.04516129032258	329.9967741935484	336.77419354838713
413434810	1441066564	31.005033884634337	122.52957337900907	9.051612903225806	329.7677419354839	336.74193548387103
413434810	1441066565	31.005070845250902	122.52954628587462	9.058064516129033	329.5387096774194	336.7096774193549
413434810	1441066566	31.00510797276648	122.52951905521593	9.064516129032258	329.3096774193549	336.6774193548388
413434810	1441066567	31.005145243914956	122.52949168847651	9.070967741935483	329.08064516129036	336.6451612903226
413434810	1441066568	31.005182635430227	122.52946418709992	9.077419354838709	328.8516129032258	336.6129032258065
413434810	1441066569	31.005220124046183	122.52943655252972	9.083870967741936	328.6225806451613	336.58064516129036
413434810	1441066570	31.005257686496748	122.52940878620947	9.09032258064516	328.3935483870968	336.54838709677426
413434810	1441066571	31.005295299515755	122.52938088958282	9.096774193548386	328.1645161290323	336.5161290322581
413434810	1441066572	31.005332939837167	122.52935286409343	9.103225806451613	327.93548387096774	336.483870967742
413434810	1441066573	31.00537058419485	122.52932471118497	9.109677419354838	327.70645161290327	336.45161290322585
413434810	1441066574	31.005408209322713	122.52929643230112	9.116129032258064	327.47741935483873	336.41935483870975
413434810	1441066575	31.005445791954664	122.52926802888571	9.12258064516129	327.2483870967742	336.3870967741936
413434810	1441066576	31.005483308824616	122.52923950238244	9.129032258064516	327.0193548387097	336.3548387096775
413434810	1441066577	31.00552073666645	122.52921085423512	9.135483870967741	326.7903225806452	336.32258064516134
413434810	1441066578	31.005558052214084	122.52918208588763	9.141935483870967	326.5612903225807	336.29032258064524
413434810	1441066579	31.00559523220145	122.5291531987838	9.148387096774194	326.33225806451617	336.2580645161291
413434810	1441066580	31.005632253362435	122.52912419436754	9.154838709677419	326.10322580645163	336.225806451613
413434810	1441066581	31.00566909243097	122.5290950740828	9.161290322580644	325.8741935483871	336.1935483870968
413434810	1441066582	31.005705726140963	122.5290658393735	9.167741935483871	325.6451612903226	336.1612903225807
413434810	1441066583	31.005742131226327	122.52903649168367	9.174193548387096	325.4161290322581	336.12903225806457
413434810	1441066584	31.005778284420998	122.52900703245733	9.180645161290322	325.18709677419355	336.09677419354847
413434810	1441066585	31.005814162458876	122.52897746313855	9.187096774193547	324.95806451612907	336.0645161290323
413434810	1441066586	31.0058497420739	122.5289477851714	9.193548387096774	324.72903225806454	336.0322580645162
413434810	1441066587	31.005885	122.528918	9.2	324.5	336.00000000000006
413434810	1441066588	31.005919931203245	122.52888811449881	9.229999999999999	324.32000000000005	336.20000000000005
413434810	1441066589	31.005954603578353	122.52885815726322	9.26	324.14	336.4000000000001
413434810	1441066590	31.00598910325222	122.5288281623188	9.29	323.96000000000004	336.6000000000001
413434810	1441066591	31.006023516351778	122.52879816369116	9.32	323.78	336.80000000000007
413434810	1441066592	31.006057929003973	122.52876819540575	9.35	323.6	337.00000000000006
413434810	1441066593	31.006092427335787	122.528738291488	9.379999999999999	323.42	337.20000000000005
413434810	1441066594	31.00612709747426	122.52870848596325	9.41	323.24	337.40000000000003
413434810	1441066595	31.00616202554638	122.52867881285685	9.44	323.06	337.6
413434810	1441066596	31.00619729767926	122.52864930619405	9.47	322.88	337.80000000000007
413434810	1441066597	31.006232999999995	122.52862	9.5	322.7	338.00000000000006
413434810	1441066598	31.006269171004156	122.52859093585036	9.49	323.02	338.30000000000007
413434810	1441066599	31.00630565866124	122.52856218552287	9.48	323.34	338.6
413434810	1441066600	31.006342263309254	122.52853382834607	9.47	323.65999999999997	338.90000000000003
413434810	1441066601	31.0063787852863	122.52850594364885	9.46	323.97999999999996	339.20000000000005
413434810	1441066602	31.00641502493055	122.52847861076054	9.45	324.29999999999995	339.50000000000006
413434810	1441066603	31.006450782580213	122.52845190901074	9.44	324.62	339.80000000000007
413434810	1441066604	31.006485858573612	122.52842591772938	9.43	324.94	340.1000000000001
413434810	1441066605	31.006520053249087	122.52840071624671	9.42	325.26	340.40000000000003
413434810	1441066606	31.006553166945064	122.52837638389333	9.41	325.58	340.70000000000005
413434810	1441066607	31.006585	122.52835299999998	9.4	325.9	341.00000000000006
413434810	1441066608	31.00661548865855	122.52833055978935	9.38888888888889	326.1111111111111	341.4444444444445
413434810	1441066609	31.006645112789787	122.5283087220502	9.377777777777778	326.3222222222222	341.88888888888897
413434810	1441066610	31.006674488168716	122.52828706146188	9.366666666666667	326.5333333333333	342.33333333333337
413434810	1441066611	31.006704230569962	122.52826515270267	9.355555555555556	326.7444444444444	342.7777777777778
413434810	1441066612	31.006734955767826	122.52824257044972	9.344444444444445	326.9555555555556	343.2222222222223
413434810	1441066613	31.006767279536326	122.52821888937898	9.333333333333334	327.1666666666667	343.66666666666674
413434810	1441066614	31.006801817649123	122.52819368416525	9.322222222222223	327.3777777777778	344.1111111111112
413434810	1441066615	31.006839185879414	122.52816652948171	9.311111111111112	327.5888888888889	344.5555555555556
413434810	1441066616	31.00688000000001	122.528137	9.3	327.8	345.00000000000006
413434810	1441066617	31.00692447329501	122.52810497563672	9.280000000000001	328.16	345.4000000000001
413434810	1441066618	31.006971209096495	122.52807155729653	9.26	328.52	345.80000000000007
413434810	1441066619	31.00701840824969	122.52803815113535	9.24	328.88	346.20000000000005
413434810	1441066620	31.007064271601443	122.52800616331443	9.219999999999999	329.24	346.6
413434810	1441066621	31.007106999999998	122.527977	9.2	329.6	347.00000000000006
413434810	1441066622	31.00714556237795	122.52795147091605	9.1	331.05	347.50000000000006
413434810	1441066623	31.007182	122.52792800000002	9.0	332.50000000000006	348.00000000000006
413434810	1441066624	31.007218638170386	122.52790478796898	9.022222222222222	332.70000000000005	348.33333333333337
413434810	1441066625	31.007255866024522	122.52788152846408	9.044444444444444	332.90000000000003	348.6666666666667
413434810	1441066626	31.007293588655802	122.52785828835803	9.066666666666666	333.1	349.00000000000006
413434810	1441066627	31.00733171115767	122.5278351345239	9.088888888888889	333.3	349.33333333333337
413434810	1441066628	31.007370138623603	122.52781213383483	9.11111111111111	333.5	349.6666666666667
413434810	1441066629	31.00740877614718	122.52778935316421	9.133333333333333	333.70000000000005	350.00000000000006
413434810	1441066630	31.00744752882201	122.52776685938562	9.155555555555555	333.90000000000003	350.33333333333337
413434810	1441066631	31.007486301741718	122.52774471937289	9.177777777777777	334.1	350.66666666666674
413434810	1441066632	31.007525	122.527723	9.2	334.3	351.00000000000006
413434810	1441066633	31.007563555439404	122.52770175834594	9.185714285714285	334.7142857142857	351.4285714285715
413434810	1441066634	31.007602006897656	122.52768101230923	9.17142857142857	335.12857142857143	351.8571428571429
413434810	1441066635	31.00764041996129	122.52766076999318	9.157142857142857	335.54285714285714	352.28571428571433
413434810	1441066636	31.007678860216824	122.52764103950103	9.142857142857142	335.95714285714286	352.7142857142858
413434810	1441066637	31.007717393250775	122.527621828936	9.128571428571428	336.37142857142857	353.1428571428572
413434810	1441066638	31.007756084649667	122.52760314640129	9.114285714285714	336.7857142857143	353.5714285714286
413434810	1441066639	31.007795	122.527585	9.1	337.2	354.00000000000006
413434810	1441066640	31.007834170315714	122.52756738318227	9.075	338.0	354.50000000000006
413434810	1441066641	31.007873488320342	122.52755023078629	9.05	338.8	355.00000000000006
413434810	1441066642	31.007912812164804	122.52753346299717	9.025	339.6	355.50000000000006
413434810	1441066643	31.007952000000003	122.52751700000002	9.0	340.4	356.00000000000006
413434810	1441066644	31.007990963816358	122.52750079948568	8.975	340.525	356.50000000000006
413434810	1441066645	31.008029830962755	122.52748496916787	8.95	340.65	357.00000000000006
413434810	1441066646	31.008068782627774	122.5274696542661	8.925	340.775	357.50000000000006
413434810	1441066647	31.008107999999993	122.527455	8.9	340.9	358.00000000000006
413434810	1441066648	31.008147544690523	122.52744099480765	8.9	342.04999999999995	358.00000000000006
413434810	1441066649	31.008187	122.52742700000002	8.9	343.2	358.00000000000006
413434810	1441066650	31.008226045246815	122.52741241986834	8.9	343.375	358.75000000000006
413434810	1441066651	31.008265222131538	122.52739745775452	8.9	343.54999999999995	359.50000000000006
413434810	1441066652	31.008305287950446	122.52738251676338	8.9	343.72499999999997	0.2500000000000564
413434810	1441066653	31.008347	122.52736799999998	8.9	343.9	1.0000000000000506
413434810	1441066654	31.008390279039787	122.52735434663856	8.866666666666667	344.8333333333333	1.0000000000000508
413434810	1441066655	31.008431699681488	122.5273421401307	8.833333333333334	345.76666666666665	1.0000000000000508
413434810	1441066656	31.008466999999992	122.527332	8.8	346.7	1.0000000000000508
413434810	1441066657	31.008493897338372	122.52732416898999	8.8	347.33333333333337	1.3333333333333843
413434810	1441066658	31.00851802611109	122.52731738271423	8.8	347.9666666666667	1.6666666666667176
413434810	1441066659	31.008546999999997	122.52731000000001	8.8	348.6	2.000000000000051
413434810	1441066660	31.008586480486166	122.52730080608104	8.780000000000001	349.22	2.200000000000051
413434810	1441066661	31.00863432024928	122.527290291832	8.76	349.84000000000003	2.400000000000051
413434810	1441066662	31.00868641976909	122.52727937454058	8.74	350.46000000000004	2.600000000000051
413434810	1441066663	31.008738679525777	122.52726897149816	8.719999999999999	351.08000000000004	2.800000000000051
413434810	1441066664	31.008786999999998	122.52726	8.7	351.7	3.000000000000051
413434810	1441066665	31.00882872854464	122.52725299974077	8.7	352.05	3.500000000000051
413434810	1441066666	31.008867	122.52724700000002	8.7	352.4	4.000000000000051
413434810	1441066667	31.008905592347734	122.52724091399634	8.7	352.5	4.166666666666718
413434810	1441066668	31.008945068648703	122.52723470113072	8.7	352.59999999999997	4.3333333333333846
413434810	1441066669	31.008985188233616	122.52722858235039	8.7	352.7	4.500000000000051
413434810	1441066670	31.009025710433246	122.52722277860302	8.7	352.8	4.666666666666718
413434810	1441066671	31.009066394578433	122.52721751083669	8.7	352.90000000000003	4.8333333333333846
413434810	1441066672	31.009107000000004	122.527213	8.7	353.0	5.000000000000051
413434810	1441066673	31.00914734664621	122.52720937477817	8.719999999999999	353.6	5.000000000000051
413434810	1441066674	31.009187496934537	122.52720639480147	8.74	354.2	5.000000000000051
413434810	1441066675	31.009227573899796	122.52720372743597	8.76	354.8	5.000000000000051
413434810	1441066676	31.009267700576704	122.52720104004719	8.780000000000001	355.4	5.000000000000051
413434810	1441066677	31.009307999999997	122.527198	8.8	356.0	5.000000000000051
413434810	1441066678	31.00934855205267	122.52719440660125	8.733333333333334	356.06666666666666	5.000000000000051
413434810	1441066679	31.009389264011087	122.5271905869279	8.666666666666666	356.1333333333333	5.000000000000051
413434810	1441066680	31.00943	122.52718700000001	8.6	356.2	5.000000000000051
413434810	1441066681	31.00947065973882	122.52718400728637	8.616666666666667	356.43333333333334	5.000000000000051
413434810	1441066682	31.00951128532546	122.52718158004748	8.633333333333333	356.6666666666667	5.000000000000051
413434810	1441066683	31.009551954452416	122.52717959199155	8.649999999999999	356.90000000000003	5.000000000000051
413434810	1441066684	31.00959274481218	122.52717791682653	8.666666666666666	357.1333333333334	5.000000000000051
413434810	1441066685	31.00963373409723	122.52717642826018	8.683333333333334	357.36666666666673	5.000000000000051
413434810	1441066686	31.009674999999998	122.52717500000001	8.7	357.6	5.000000000000051
413434810	1441066687	31.009716583247627	122.5271735295035	8.709999999999999	357.46000000000004	4.900000000000051
413434810	1441066688	31.009758376705808	122.52717200922868	8.719999999999999	357.32000000000005	4.8000000000000504
413434810	1441066689	31.009800236274945	122.52717045538367	8.73	357.18	4.700000000000051
413434810	1441066690	31.009842017855448	122.52716888417673	8.74	357.04	4.600000000000051
413434810	1441066691	31.009883577347725	122.52716731181611	8.75	356.90000000000003	4.500000000000051
413434810	1441066692	31.00992477065217	122.52716575451014	8.76	356.76	4.400000000000051
413434810	1441066693	31.009965453669192	122.52716422846713	8.77	356.62	4.3000000000000504
413434810	1441066694	31.010005482299228	122.5271627498955	8.780000000000001	356.48	4.200000000000051
413434810	1441066695	31.010044712442692	122.52716133500364	8.790000000000001	356.34	4.100000000000051
413434810	1441066696	31.01008299999999	122.52716000000001	8.8	356.2	4.000000000000051
413434810	1441066697	31.01012027018792	122.52715875491491	8.80909090909091	356.4	3.9090909090909602
413434810	1441066698	31.010156725488535	122.5271575850658	8.818181818181818	356.59999999999997	3.818181818181869
413434810	1441066699	31.010192637700253	122.52715646959194	8.827272727272728	356.8	3.727272727272778
413434810	1441066700	31.010228278621472	122.5271553876325	8.836363636363638	357.0	3.6363636363636873
413434810	1441066701	31.010263920050573	122.52715431832658	8.845454545454546	357.2	3.5454545454545965
413434810	1441066702	31.010299833785975	122.52715324081326	8.854545454545455	357.4	3.4545454545455057
413434810	1441066703	31.010336291626018	122.5271521342316	8.863636363636363	357.59999999999997	3.363636363636415
413434810	1441066704	31.010373565369086	122.52715097772054	8.872727272727273	357.8	3.272727272727324
413434810	1441066705	31.010411926813536	122.52714975041901	8.881818181818183	358.0	3.1818181818182327
413434810	1441066706	31.010451647757723	122.52714843146592	8.89090909090909	358.2	3.090909090909142
413434810	1441066707	31.010493	122.527147	8.9	358.4	3.000000000000051
413434810	1441066708	31.010536151874614	122.52714543843628	8.911111111111111	358.18888888888887	3.000000000000051
413434810	1441066709	31.01058085785944	122.52714374229463	8.922222222222222	357.97777777777776	3.000000000000051
413434810	1441066710	31.010626768968283	122.52714191037116	8.933333333333334	357.76666666666665	3.000000000000051
413434810	1441066711	31.010673536214963	122.5271399414621	8.944444444444445	357.55555555555554	3.000000000000051
413434810	1441066712	31.0107208106133	122.52713783436357	8.955555555555556	357.34444444444443	3.000000000000051
413434810	1441066713	31.01076824317712	122.52713558787183	8.966666666666667	357.1333333333333	3.000000000000051
413434810	1441066714	31.010815484920276	122.5271332007831	8.977777777777778	356.9222222222222	3.000000000000051
413434810	1441066715	31.010862186856624	122.52713067189372	8.988888888888889	356.7111111111111	3.000000000000051
413434810	1441066716	31.010908	122.527128	9.0	356.5	3.000000000000051
413434810	1441066717	31.01095265989343	122.52712518274734	9.0	356.3	3.000000000000051
413434810	1441066718	31.010996240196423	122.52712221317701	9.0	356.1	3.000000000000051
413434810	1441066719	31.011038899097613	122.52711908317926	9.0	355.9	3.000000000000051
413434810	1441066720	31.01108079478563	122.5271157846443	9.0	355.7	3.000000000000051
413434810	1441066721	31.01112208544912	122.52711230946227	9.0	355.5	3.000000000000051
413434810	1441066722	31.011162929276683	122.52710864952331	9.0	355.3	3.000000000000051
413434810	1441066723	31.01120348445696	122.52710479671758	9.0	355.1	3.000000000000051
413434810	1441066724	31.01124390917853	122.5271007429351	9.0	354.9	3.000000000000051
413434810	1441066725	31.011284361630015	122.52709648006591	9.0	354.7	3.000000000000051
413434810	1441066726	31.011325000000003	122.52709199999998	9.0	354.5	3.000000000000051
413434810	1441066727	31.011365950520194	122.527087302843	9.00909090909091	354.57272727272726	3.272727272727324
413434810	1441066728	31.011407211594683	122.52708242156359	9.018181818181818	354.6454545454545	3.5454545454545965
413434810	1441066729	31.01144874967068	122.52707739734622	9.027272727272727	354.7181818181818	3.818181818181869
413434810	1441066730	31.011490531195378	122.52707227137539	9.036363636363637	354.7909090909091	4.0909090909091415
413434810	1441066731	31.011532522616022	122.52706708483574	9.045454545454545	354.8636363636364	4.363636363636415
413434810	1441066732	31.011574690379838	122.52706187891194	9.054545454545455	354.93636363636364	4.636363636363688
413434810	1441066733	31.01161700093406	122.52705669478871	9.063636363636363	355.0090909090909	4.909090909090961
413434810	1441066734	31.01165942072591	122.52705157365095	9.072727272727272	355.0818181818182	5.181818181818233
413434810	1441066735	31.011701916202693	122.52704655668357	9.081818181818182	355.1545454545455	5.454545454545506
413434810	1441066736	31.01174445381163	122.52704168507155	9.09090909090909	355.22727272727275	5.727272727272779
413434810	1441066737	31.011787	122.527037	9.1	355.3	6.0000000000000515
413434810	1441066738	31.011829526739106	122.52703253584653	9.094871794871795	355.60256410256414	6.17948717948723
413434810	1441066739	31.01187202809626	122.52702829975847	9.08974358974359	355.9051282051282	6.35897435897441
413434810	1441066740	31.011914503662826	122.52702429207568	9.084615384615384	356.20769230769235	6.53846153846159
413434810	1441066741	31.01195695303012	122.5270205131379	9.07948717948718	356.51025641025643	6.71794871794877
413434810	1441066742	31.011999375789504	122.52701696328499	9.074358974358974	356.81282051282056	6.897435897435948
413434810	1441066743	31.012041771532324	122.52701364285674	9.069230769230769	357.11538461538464	7.076923076923128
413434810	1441066744	31.012084139849918	122.52701055219293	9.064102564102564	357.4179487179488	7.256410256410307
413434810	1441066745	31.012126480333603	122.52700769163343	9.058974358974359	357.72051282051285	7.435897435897488
413434810	1441066746	31.012168792574727	122.52700506151795	9.053846153846154	358.0230769230769	7.615384615384667
413434810	1441066747	31.01221107616463	122.5270026621864	9.048717948717949	358.32564102564106	7.794871794871846
413434810	1441066748	31.012253330694644	122.52700049397852	9.043589743589743	358.62820512820514	7.974358974359025
413434810	1441066749	31.012295555756115	122.52699855723415	9.038461538461538	358.9307692307693	8.153846153846207
413434810	1441066750	31.01233775094035	122.52699685229308	9.033333333333333	359.23333333333335	8.333333333333385
413434810	1441066751	31.012379915838693	122.52699537949512	9.028205128205128	359.5358974358975	8.512820512820564
413434810	1441066752	31.01242205004248	122.52699413918006	9.023076923076923	359.83846153846156	8.692307692307743
413434810	1441066753	31.01246415314303	122.52699313168776	9.017948717948718	0.14102564102566384	8.871794871794922
413434810	1441066754	31.012506224731688	122.52699235735798	9.012820512820513	0.4435897435897657	9.051282051282103
413434810	1441066755	31.01254826439975	122.52699181653057	9.007692307692308	0.7461538461538668	9.230769230769283
413434810	1441066756	31.012590271738556	122.52699150954531	9.002564102564103	1.0487179487179688	9.410256410256462
413434810	1441066757	31.01263224633943	122.52699143674201	8.997435897435897	1.3512820512820705	9.589743589743641
413434810	1441066758	31.0126741877937	122.5269915984605	8.992307692307692	1.6538461538461715	9.769230769230822
413434810	1441066759	31.01271609569268	122.52699199504055	8.987179487179487	1.9564102564102734	9.948717948718
413434810	1441066760	31.0127579696277	122.52699262682201	8.982051282051282	2.2589743589743754	10.128205128205181
413434810	1441066761	31.01279980919006	122.52699349414466	8.976923076923077	2.5615384615384764	10.30769230769236
413434810	1441066762	31.012841613971087	122.52699459734835	8.971794871794872	2.8641025641025792	10.487179487179539
413434810	1441066763	31.0128833835621	122.52699593677285	8.966666666666667	3.1666666666666803	10.666666666666718
413434810	1441066764	31.012925117554403	122.526997512758	8.961538461538462	3.4692307692307813	10.846153846153896
413434810	1441066765	31.01296681553933	122.52699932564356	8.956410256410257	3.7717948717948837	11.025641025641075
413434810	1441066766	31.013008477108173	122.52700137576942	8.951282051282051	4.074358974358985	11.205128205128258
413434810	1441066767	31.013050101852244	122.5270036634753	8.946153846153846	4.376923076923086	11.384615384615437
413434810	1441066768	31.01309168936287	122.52700618910107	8.941025641025641	4.679487179487189	11.564102564102617
413434810	1441066769	31.01313323923133	122.52700895298653	8.935897435897436	4.98205128205129	11.743589743589796
413434810	1441066770	31.01317475104896	122.5270119554715	8.930769230769231	5.284615384615391	11.923076923076975
413434810	1441066771	31.013216224407042	122.52701519689576	8.925641025641026	5.587179487179493	12.102564102564154
413434810	1441066772	31.01325765889689	122.52701867759913	8.92051282051282	5.889743589743595	12.282051282051333
413434810	1441066773	31.01329905410982	122.52702239792143	8.915384615384616	6.192307692307696	12.461538461538513
413434810	1441066774	31.013340409637102	122.52702635820248	8.91025641025641	6.494871794871798	12.641025641025692
413434810	1441066775	31.013381725070072	122.52703055878206	8.905128205128205	6.797435897435899	12.820512820512871
413434810	1441066776	31.013423000000003	122.527035	8.9	7.1000000000000005	13.000000000000052
413434810	1441066777	31.013464235586483	122.52703967747406	8.91	7.1	13.000000000000052
413434810	1441066778	31.0135054392622	122.52704456793391	8.92	7.1	13.000000000000052
413434810	1441066779	31.013546620028176	122.52704964338716	8.93	7.1	13.000000000000052
413434810	1441066780	31.013587786885356	122.52705487584124	8.94	7.1	13.000000000000052
413434810	1441066781	31.013628948834757	122.52706023730369	8.95	7.1	13.000000000000052
413434810	1441066782	31.013670114877378	122.52706569978196	8.96	7.1	13.000000000000052
413434810	1441066783	31.013711294014204	122.5270712352834	8.97	7.1	13.000000000000052
413434810	1441066784	31.013752495246248	122.52707681581536	8.98	7.1	13.000000000000052
413434810	1441066785	31.0137937275745	122.52708241338514	8.99	7.1	13.000000000000052
413434810	1441066786	31.013835000000004	122.52708799999999	9.0	7.1	13.000000000000052
413434810	1441066787	31.013876319857786	122.52709355313385	9.0	7.054545454545454	13.090909090909143
413434810	1441066788	31.013917687819095	122.52709907212744	9.0	7.009090909090909	13.181818181818233
413434810	1441066789	31.013959102889206	122.5271045617883	9.0	6.963636363636363	13.272727272727325
413434810	1441066790	31.014000564073402	122.52711002692396	9.0	6.918181818181818	13.363636363636415
413434810	1441066791	31.014042070376956	122.52711547234195	9.0	6.872727272727272	13.454545454545507
413434810	1441066792	31.01408362080512	122.5271209028497	9.0	6.827272727272727	13.545454545454596
413434810	1441066793	31.0141252143632	122.52712632325486	9.0	6.781818181818181	13.636363636363688
413434810	1441066794	31.01416685005646	122.5271317383649	9.0	6.736363636363636	13.727272727272778
413434810	1441066795	31.01420852689016	122.5271371529874	9.0	6.6909090909090905	13.81818181818187
413434810	1441066796	31.01425024386958	122.52714257192991	9.0	6.6454545454545455	13.90909090909096
413434810	1441066797	31.014291999999998	122.52714800000001	9.0	6.6	14.000000000000052
413434810	1441066798	31.01433379407725	122.52715344181874	9.0	6.723076923076923	14.102564102564154
413434810	1441066799	31.014375624059486	122.52715890126116	9.0	6.846153846153846	14.205128205128256
413434810	1441066800	31.014417487695393	122.52716438201578	9.0	6.9692307692307685	14.307692307692358
413434810	1441066801	31.014459382733687	122.52716988777114	9.0	7.092307692307692	14.41025641025646
413434810	1441066802	31.01450130692308	122.52717542221578	9.0	7.2153846153846155	14.512820512820564
413434810	1441066803	31.014543258012285	122.52718098903819	9.0	7.338461538461537	14.615384615384666
413434810	1441066804	31.014585233749997	122.52718659192698	9.0	7.461538461538461	14.717948717948769
413434810	1441066805	31.014627231884933	122.52719223457069	9.0	7.584615384615384	14.820512820512871
413434810	1441066806	31.01466925016579	122.52719792065788	9.0	7.707692307692308	14.923076923076973
413434810	1441066807	31.01471128634128	122.52720365387712	9.0	7.830769230769231	15.025641025641075
413434810	1441066808	31.014753338160112	122.52720943791698	9.0	7.953846153846153	15.128205128205181
413434810	1441066809	31.014795403370975	122.52721527646602	9.0	8.076923076923077	15.230769230769283
413434810	1441066810	31.014837479722583	122.52722117321285	9.0	8.200000000000001	15.333333333333385
413434810	1441066811	31.014879564963625	122.52722713184606	9.0	8.323076923076922	15.435897435897488
413434810	1441066812	31.01492165684282	122.52723315605424	9.0	8.446153846153846	15.53846153846159
413434810	1441066813	31.014963753108866	122.527239249526	9.0	8.569230769230769	15.641025641025692
413434810	1441066814	31.01500585151047	122.52724541594995	9.0	8.692307692307693	15.743589743589796
413434810	1441066815	31.01504794979633	122.52725165901471	9.0	8.815384615384616	15.846153846153898
413434810	1441066816	31.015090045715116	122.52725798240887	9.0	8.938461538461539	15.948717948718
413434810	1441066817	31.01513213701556	122.52726438982108	9.0	9.061538461538461	16.0512820512821
413434810	1441066818	31.01517422144634	122.52727088493998	9.0	9.184615384615386	16.153846153846203
413434810	1441066819	31.015216296756197	122.52727747145421	9.0	9.307692307692307	16.25641025641031
413434810	1441066820	31.015258360693757	122.52728415305239	9.0	9.430769230769231	16.35897435897441
413434810	1441066821	31.015300411007765	122.52729093342322	9.0	9.553846153846154	16.461538461538513
413434810	1441066822	31.0153424454469	122.5272978162553	9.0	9.676923076923078	16.564102564102615
413434810	1441066823	31.01538446175988	122.52730480523732	9.0	9.8	16.666666666666718
413434810	1441066824	31.01542645769535	122.52731190405795	9.0	9.923076923076923	16.76923076923082
413434810	1441066825	31.015468431002027	122.52731911640588	9.0	10.046153846153846	16.871794871794922
413434810	1441066826	31.01551037942861	122.52732644596976	9.0	10.16923076923077	16.974358974359028
413434810	1441066827	31.015552300723787	122.5273338964383	9.0	10.292307692307691	17.07692307692313
413434810	1441066828	31.01559419263623	122.52734147150014	9.0	10.415384615384616	17.179487179487232
413434810	1441066829	31.015636052914633	122.52734917484403	9.0	10.538461538461538	17.282051282051334
413434810	1441066830	31.015677879307695	122.52735701015868	9.0	10.661538461538463	17.384615384615437
413434810	1441066831	31.015719669564085	122.52736498113275	9.0	10.784615384615385	17.48717948717954
413434810	1441066832	31.015761421432508	122.527373091455	9.0	10.907692307692308	17.58974358974364
413434810	1441066833	31.015803132661617	122.52738134481412	9.0	11.03076923076923	17.692307692307743
413434810	1441066834	31.015844801000128	122.52738974489883	9.0	11.153846153846155	17.794871794871845
413434810	1441066835	31.015886424196687	122.52739829539789	9.0	11.276923076923076	17.897435897435948
413434810	1441066836	31.01592799999999	122.52740699999998	9.0	11.4	18.00000000000005
413434810	1441066837	31.015969525502612	122.5274158610607	9.01	11.53	18.00000000000005
413434810	1441066838	31.016010995172632	122.52742487560269	9.02	11.66	18.00000000000005
413434810	1441066839	31.016052402822083	122.52743403931547	9.03	11.79	18.00000000000005
413434810	1441066840	31.01609374226296	122.52744334788846	9.04	11.92	18.00000000000005
413434810	1441066841	31.01613500730723	122.52745279701114	9.05	12.049999999999999	18.00000000000005
413434810	1441066842	31.016176191766938	122.52746238237295	9.06	12.18	18.00000000000005
413434810	1441066843	31.016217289454065	122.52747209966331	9.07	12.309999999999999	18.00000000000005
413434810	1441066844	31.016258294180606	122.52748194457169	9.08	12.44	18.00000000000005
413434810	1441066845	31.016299199758585	122.52749191278743	9.09	12.569999999999999	18.00000000000005
413434810	1441066846	31.016339999999992	122.52750200000001	9.1	12.7	18.00000000000005
413434810	1441066847	31.01638069466675	122.52751220221408	9.1	12.763636363636362	18.090909090909143
413434810	1441066848	31.01642130732039	122.52752251669575	9.1	12.827272727272726	18.181818181818233
413434810	1441066849	31.016461867472344	122.52753294102634	9.1	12.89090909090909	18.272727272727327
413434810	1441066850	31.01650240463406	122.52754347278726	9.1	12.954545454545453	18.363636363636413
413434810	1441066851	31.01654294831697	122.52755410955984	9.1	13.018181818181818	18.454545454545507
413434810	1441066852	31.0165835280325	122.52756484892556	9.1	13.08181818181818	18.545454545454596
413434810	1441066853	31.016624173292104	122.52757568846576	9.1	13.145454545454546	18.63636363636369
413434810	1441066854	31.016664913607222	122.52758662576188	9.1	13.209090909090909	18.727272727272776
413434810	1441066855	31.01670577848928	122.52759765839532	9.1	13.272727272727272	18.81818181818187
413434810	1441066856	31.01674679744973	122.52760878394757	9.1	13.336363636363636	18.909090909090963
413434810	1441066857	31.016787999999995	122.52761999999998	9.1	13.4	19.000000000000053
413434810	1441066858	31.016829392395174	122.527631300543	9.1	13.355555555555556	19.000000000000053
413434810	1441066859	31.0168708878649	122.5276426652026	9.1	13.311111111111112	19.000000000000053
413434810	1441066860	31.016912376382496	122.52765407001367	9.1	13.266666666666667	19.000000000000053
413434810	1441066861	31.016953747921285	122.5276654910109	9.1	13.222222222222221	19.000000000000053
413434810	1441066862	31.016994892454598	122.52767690422901	9.1	13.177777777777779	19.000000000000053
413434810	1441066863	31.017035699955773	122.52768828570251	9.1	13.133333333333333	19.000000000000053
413434810	1441066864	31.01707606039815	122.52769961146593	9.1	13.08888888888889	19.000000000000053
413434810	1441066865	31.017115863755112	122.52771085755366	9.1	13.044444444444444	19.000000000000053
413434810	1441066866	31.01715500000001	122.52772200000001	9.1	13.0	19.000000000000053
413434810	1441066867	31.017193396670706	122.52773302169689	9.10909090909091	12.972727272727273	19.000000000000053
413434810	1441066868	31.017231131562973	122.52774393296701	9.118181818181817	12.945454545454545	19.000000000000053
413434810	1441066869	31.01726832003702	122.52775475099085	9.127272727272727	12.91818181818182	19.000000000000053
413434810	1441066870	31.01730507745312	122.52776549294899	9.136363636363637	12.89090909090909	19.000000000000053
413434810	1441066871	31.01734151917145	122.52777617602207	9.145454545454545	12.863636363636363	19.000000000000053
413434810	1441066872	31.01737776055225	122.52778681739083	9.154545454545454	12.836363636363636	19.000000000000053
413434810	1441066873	31.0174139169557	122.52779743423605	9.163636363636362	12.809090909090909	19.000000000000053
413434810	1441066874	31.01745010374202	122.52780804373857	9.172727272727272	12.781818181818181	19.000000000000053
413434810	1441066875	31.0174864362714	122.52781866307937	9.181818181818182	12.754545454545454	19.000000000000053
413434810	1441066876	31.017523029904	122.5278293094395	9.19090909090909	12.727272727272727	19.000000000000053
413434810	1441066877	31.017560000000007	122.52784	9.2	12.7	19.000000000000053
413434810	1441066878	31.01759745313389	122.52785075382553	9.19	12.679999999999998	19.000000000000053
413434810	1441066879	31.017635460737463	122.52786159751476	9.18	12.66	19.000000000000053
413434810	1441066880	31.01767408545675	122.52787255954983	9.17	12.639999999999999	19.000000000000053
413434810	1441066881	31.017713389937818	122.52788366841304	9.16	12.62	19.000000000000053
413434810	1441066882	31.017753436826744	122.52789495258669	9.149999999999999	12.599999999999998	19.000000000000053
413434810	1441066883	31.01779428876954	122.52790644055327	9.139999999999999	12.58	19.000000000000053
413434810	1441066884	31.017836008412264	122.52791816079522	9.129999999999999	12.559999999999999	19.000000000000053
413434810	1441066885	31.017878658400925	122.52793014179518	9.12	12.54	19.000000000000053
413434810	1441066886	31.0179223013815	122.52794241203584	9.11	12.520000000000001	19.000000000000053
413434810	1441066887	31.017967	122.52795500000002	9.1	12.5	19.000000000000053
413434810	1441066888	31.018012748139892	122.52796791319825	9.1	12.744444444444444	19.000000000000053
413434810	1441066889	31.018059264634594	122.52798107525169	9.1	12.988888888888887	19.000000000000053
413434810	1441066890	31.01810619955511	122.52799438880888	9.1	13.233333333333334	19.000000000000053
413434810	1441066891	31.01815320297243	122.52800775651795	9.1	13.477777777777778	19.000000000000053
413434810	1441066892	31.018199924957624	122.52802108102664	9.1	13.722222222222221	19.000000000000053
413434810	1441066893	31.018246015581802	122.52803426498234	9.1	13.966666666666665	19.000000000000053
413434810	1441066894	31.018291124916114	122.52804721103209	9.1	14.21111111111111	19.000000000000053
413434810	1441066895	31.018334903031775	122.52805982182252	9.1	14.455555555555552	19.000000000000053
413434810	1441066896	31.018376999999997	122.528072	9.1	14.7	19.000000000000053
413434810	1441066897	31.018417185327632	122.528083680093	9.1	14.645454545454543	19.000000000000053
413434810	1441066898	31.01845570626367	122.52809492416002	9.1	14.59090909090909	19.000000000000053
413434810	1441066899	31.018492929492638	122.52810582614224	9.1	14.536363636363635	19.000000000000053
413434810	1441066900	31.018529221699033	122.52811647998124	9.1	14.481818181818179	19.000000000000053
413434810	1441066901	31.018564949567285	122.52812697961889	9.1	14.427272727272728	19.000000000000053
413434810	1441066902	31.018600479781792	122.52813741899739	9.1	14.372727272727271	19.000000000000053
413434810	1441066903	31.018636179026927	122.52814789205924	9.1	14.318181818181817	19.000000000000053
413434810	1441066904	31.018672413987055	122.52815849274718	9.1	14.263636363636362	19.000000000000053
413434810	1441066905	31.018709551346426	122.52816931500432	9.1	14.209090909090909	19.000000000000053
413434810	1441066906	31.018747957789333	122.52818045277401	9.1	14.154545454545453	19.000000000000053
413434810	1441066907	31.018788000000008	122.52819200000002	9.1	14.1	19.000000000000053
413434810	1441066908	31.018829927602734	122.52820401996641	9.1	14.04	19.000000000000053
413434810	1441066909	31.018873521982382	122.52821645331751	9.1	13.979999999999999	19.000000000000053
413434810	1441066910	31.018918447463975	122.52822921003742	9.1	13.92	19.000000000000053
413434810	1441066911	31.01896436837258	122.52824220010997	9.1	13.86	19.000000000000053
413434810	1441066912	31.019010949033298	122.5282553335186	9.1	13.8	19.000000000000053
413434810	1441066913	31.019057853771265	122.52826852024639	9.1	13.74	19.000000000000053
413434810	1441066914	31.01910474691167	122.52828167027621	9.1	13.68	19.000000000000053
413434810	1441066915	31.01915129277974	122.52829469359041	9.1	13.620000000000001	19.000000000000053
413434810	1441066916	31.019197155700738	122.52830750017108	9.1	13.559999999999999	19.000000000000053
413434810	1441066917	31.019242	122.52831999999998	9.1	13.5	19.000000000000053
413434810	1441066918	31.019285567748298	122.52833212468968	9.105	13.5	19.050000000000054
413434810	1441066919	31.019327911998275	122.52834389237728	9.11	13.5	19.10000000000005
413434810	1441066920	31.019369163548024	122.52835534283118	9.115	13.5	19.150000000000052
413434810	1441066921	31.019409453195532	122.52836651581985	9.12	13.5	19.200000000000053
413434810	1441066922	31.01944891173887	122.52837745111205	9.125	13.5	19.250000000000053
413434810	1441066923	31.019487669976055	122.52838818847654	9.129999999999999	13.5	19.300000000000054
413434810	1441066924	31.019525858705073	122.5283987676823	9.135	13.5	19.35000000000005
413434810	1441066925	31.01956360872391	122.52840922849838	9.139999999999999	13.5	19.400000000000052
413434810	1441066926	31.019601050830516	122.52841961069397	9.145	13.5	19.450000000000053
413434810	1441066927	31.019638315822863	122.52842995403837	9.149999999999999	13.5	19.500000000000053
413434810	1441066928	31.019675534498873	122.52844029830105	9.155	13.5	19.55000000000005
413434810	1441066929	31.019712837656463	122.5284506832515	9.16	13.5	19.60000000000005
413434810	1441066930	31.01975035609355	122.52846114865939	9.165	13.5	19.65000000000005
413434810	1441066931	31.019788220608042	122.52847173429453	9.17	13.5	19.70000000000005
413434810	1441066932	31.019826561997768	122.52848247992677	9.174999999999999	13.5	19.75000000000005
413434810	1441066933	31.019865511060647	122.52849342532615	9.18	13.5	19.80000000000005
413434810	1441066934	31.019905198594486	122.5285046102628	9.184999999999999	13.5	19.85000000000005
413434810	1441066935	31.01994575539712	122.52851607450704	9.19	13.5	19.900000000000052
413434810	1441066936	31.019987312266366	122.52852785782925	9.194999999999999	13.5	19.95000000000005
413434810	1441066937	31.02003000000001	122.52854000000002	9.2	13.5	20.00000000000005
413434810	1441066938	31.020073888133638	122.52855252159961	9.2	13.522222222222222	20.00000000000005
413434810	1441066939	31.020118801154027	122.5285653664465	9.2	13.544444444444444	20.00000000000005
413434810	1441066940	31.020164502285844	122.52857845916844	9.2	13.566666666666666	20.00000000000005
413434810	1441066941	31.020210754753727	122.52859172439302	9.2	13.588888888888889	20.00000000000005
413434810	1441066942	31.020257321782374	122.52860508674746	9.2	13.61111111111111	20.00000000000005
413434810	1441066943	31.020303966596554	122.5286184708588	9.2	13.633333333333335	20.00000000000005
413434810	1441066944	31.020350452421	122.52863180135373	9.2	13.655555555555555	20.00000000000005
413434810	1441066945	31.02039654248054	122.52864500285872	9.2	13.677777777777777	20.00000000000005
413434810	1441066946	31.020441999999996	122.528658	9.2	13.700000000000001	20.00000000000005
413434810	1441066947	31.020486630509286	122.52867073025436	9.2	13.52	19.900000000000052
413434810	1441066948	31.02053040875847	122.52868318250215	9.2	13.34	19.80000000000005
413434810	1441066949	31.02057335180267	122.52869535847458	9.2	13.16	19.70000000000005
413434810	1441066950	31.020615476696957	122.5287072599029	9.2	12.98	19.60000000000005
413434810	1441066951	31.020656800496432	122.52871888851838	9.2	12.8	19.500000000000053
413434810	1441066952	31.020697340256216	122.52873024605238	9.2	12.620000000000001	19.400000000000052
413434810	1441066953	31.020737113031377	122.52874133423617	9.2	12.440000000000001	19.300000000000054
413434810	1441066954	31.020776135876993	122.52875215480113	9.2	12.260000000000002	19.200000000000053
413434810	1441066955	31.020814425848187	122.5287627094786	9.2	12.08	19.10000000000005
413434810	1441066956	31.020852	122.528773	9.2	11.9	19.000000000000053
413434810	1441066957	31.02088890547819	122.5287830399249	9.2	12.136363636363637	19.000000000000053
413434810	1441066958	31.02092530979114	122.52879289012554	9.2	12.372727272727273	19.000000000000053
413434810	1441066959	31.020961410537844	122.52880262330252	9.2	12.60909090909091	19.000000000000053
413434810	1441066960	31.020997405317296	122.52881231215663	9.2	12.845454545454547	19.000000000000053
413434810	1441066961	31.021033491728467	122.52882202938885	9.2	13.081818181818182	19.000000000000053
413434810	1441066962	31.021069867370276	122.52883184770029	9.2	13.31818181818182	19.000000000000053
413434810	1441066963	31.021106729841634	122.52884183979229	9.2	13.554545454545455	19.000000000000053
413434810	1441066964	31.02114427674145	122.52885207836643	9.2	13.790909090909093	19.000000000000053
413434810	1441066965	31.02118270566857	122.52886263612442	9.2	14.02727272727273	19.000000000000053
413434810	1441066966	31.021222214221808	122.52887358576821	9.2	14.263636363636365	19.000000000000053
413434810	1441066967	31.021262999999998	122.528885	9.2	14.500000000000002	19.000000000000053
413434810	1441066968	31.021305191025004	122.5288969238331	9.19	14.390000000000002	19.000000000000053
413434810	1441066969	31.02134863701112	122.52890929152437	9.18	14.280000000000001	19.000000000000053
413434810	1441066970	31.021393118095766	122.5289220096414	9.17	14.170000000000002	19.000000000000053
413434810	1441066971	31.02143841441643	122.5289349847515	9.16	14.06	19.000000000000053
413434810	1441066972	31.021484306110608	122.5289481234217	9.149999999999999	13.950000000000001	19.000000000000053
413434810	1441066973	31.021530573315857	122.52896133221876	9.139999999999999	13.840000000000002	19.000000000000053
413434810	1441066974	31.02157699616977	122.52897451770909	9.129999999999999	13.73	19.000000000000053
413434810	1441066975	31.021623354809975	122.5289875864589	9.12	13.620000000000001	19.000000000000053
413434810	1441066976	31.02166942937415	122.529000445034	9.11	13.51	19.000000000000053
413434810	1441066977	31.021714999999997	122.529013	9.1	13.4	19.000000000000053
413434810	1441066978	31.021759879498603	122.52902517861418	9.11111111111111	13.344444444444445	19.11111111111116
413434810	1441066979	31.02180401137442	122.5290369909015	9.122222222222222	13.288888888888888	19.222222222222275
413434810	1441066980	31.02184737180525	122.52904846757903	9.133333333333333	13.233333333333334	19.333333333333385
413434810	1441066981	31.021889936968883	122.52905963936388	9.144444444444444	13.177777777777779	19.444444444444496
413434810	1441066982	31.021931683043043	122.5290705369732	9.155555555555555	13.122222222222222	19.555555555555607
413434810	1441066983	31.021972586205493	122.52908119112415	9.166666666666666	13.066666666666666	19.666666666666718
413434810	1441066984	31.022012622633994	122.52909163253406	9.177777777777777	13.011111111111113	19.77777777777783
413434810	1441066985	31.02205176850625	122.52910189192022	9.188888888888888	12.955555555555556	19.88888888888894
413434810	1441066986	31.02209	122.52911200000001	9.2	12.9	20.00000000000005
413434810	1441066987	31.022127337331803	122.52912199125647	9.19090909090909	12.945454545454545	20.00000000000005
413434810	1441066988	31.022163976873745	122.52913191523528	9.181818181818182	12.990909090909092	20.00000000000005
413434810	1441066989	31.022200159036718	122.52914182524789	9.172727272727272	13.036363636363637	20.00000000000005
413434810	1441066990	31.02223612423162	122.52915177460591	9.163636363636362	13.081818181818182	20.00000000000005
413434810	1441066991	31.02227211286929	122.52916181662123	9.154545454545454	13.127272727272727	20.00000000000005
413434810	1441066992	31.022308365360622	122.52917200460577	9.145454545454545	13.172727272727274	20.00000000000005
413434810	1441066993	31.022345122116402	122.52918239187174	9.136363636363637	13.218181818181819	20.00000000000005
413434810	1441066994	31.02238262354746	122.52919303173151	9.127272727272727	13.263636363636364	20.00000000000005
413434810	1441066995	31.022421110064588	122.5292039774976	9.118181818181817	13.309090909090909	20.00000000000005
413434810	1441066996	31.022460822078507	122.52921528248275	9.10909090909091	13.354545454545455	20.00000000000005
413434810	1441066997	31.022501999999992	122.529227	9.1	13.4	20.00000000000005
413434810	1441066998	31.022544794754268	122.52923916303574	9.1	13.544444444444444	20.00000000000005
413434810	1441066999	31.022588999324704	122.52925172326925	9.1	13.688888888888888	20.00000000000005
413434810	1441067000	31.022634317209224	122.52926461205281	9.1	13.833333333333332	20.00000000000005
413434810	1441067001	31.02268045190579	122.52927776073851	9.1	13.977777777777776	20.00000000000005
413434810	1441067002	31.022727106912384	122.52929110067805	9.1	14.122222222222222	20.00000000000005
413434810	1441067003	31.022773985727024	122.52930456322291	9.1	14.266666666666666	20.00000000000005
413434810	1441067004	31.022820791847778	122.52931807972433	9.1	14.411111111111111	20.00000000000005
413434810	1441067005	31.02286722877272	122.52933158153317	9.1	14.555555555555554	20.00000000000005
413434810	1441067006	31.022913000000003	122.52934500000002	9.1	14.7	20.00000000000005
413434810	1441067007	31.022957862159227	122.52935827697732	9.09	14.83	20.00000000000005
413434810	1441067008	31.023001784406112	122.52937139632569	9.08	14.959999999999997	20.00000000000005
413434810	1441067009	31.023044789027843	122.52938435240785	9.07	15.09	20.00000000000005
413434810	1441067010	31.02308689831164	122.52939713958655	9.06	15.219999999999997	20.00000000000005
413434810	1441067011	31.023128134544656	122.52940975222451	9.05	15.35	20.00000000000005
413434810	1441067012	31.023168520014107	122.52942218468448	9.04	15.48	20.00000000000005
413434810	1441067013	31.023208077007162	122.52943443132924	9.03	15.61	20.00000000000005
413434810	1441067014	31.023246827811036	122.52944648652155	9.02	15.74	20.00000000000005
413434810	1441067015	31.023284794712907	122.5294583446242	9.01	15.87	20.00000000000005
413434810	1441067016	31.023322000000004	122.52947	9.0	16.0	20.00000000000005
413434810	1441067017	31.02335849648863	122.5294814573671	9.0	15.9	20.00000000000005
413434810	1441067018	31.02339445911172	122.52949276286512	9.0	15.8	20.00000000000005
413434810	1441067019	31.02343009333132	122.52950397298923	9.0	15.7	20.00000000000005
413434810	1441067020	31.02346560460944	122.5295151442348	9.0	15.6	20.00000000000005
413434810	1441067021	31.023501198408088	122.5295263330973	9.0	15.5	20.00000000000005
413434810	1441067022	31.02353708018922	122.52953759607247	9.0	15.400000000000002	20.00000000000005
413434810	1441067023	31.02357345541483	122.52954898965613	9.0	15.300000000000002	20.00000000000005
413434810	1441067024	31.02361052954682	122.5295605703444	9.0	15.200000000000003	20.00000000000005
413434810	1441067025	31.0236485080471	122.52957239463345	9.0	15.100000000000001	20.00000000000005
413434810	1441067026	31.023687596377524	122.52958451901978	9.0	15.000000000000002	20.00000000000005
413434810	1441067027	31.023727999999988	122.529597	9.0	14.900000000000002	20.00000000000005
413434810	1441067028	31.023769851797404	122.52960987221931	9.01	14.72	20.00000000000005
413434810	1441067029	31.023812994337128	122.52962308291605	9.02	14.540000000000003	20.00000000000005
413434810	1441067030	31.023857197607576	122.52963655747665	9.03	14.360000000000001	20.00000000000005
413434810	1441067031	31.0239022315973	122.52965022128743	9.04	14.18	20.00000000000005
413434810	1441067032	31.02394786629479	122.52966399973427	9.05	14.0	20.00000000000005
413434810	1441067033	31.023993871688635	122.52967781820288	9.06	13.82	20.00000000000005
413434810	1441067034	31.02404001776742	122.52969160207876	9.07	13.64	20.00000000000005
413434810	1441067035	31.024086074519783	122.529705276747	9.08	13.459999999999999	20.00000000000005
413434810	1441067036	31.024131811934414	122.52971876759254	9.09	13.28	20.00000000000005
413434810	1441067037	31.024176999999995	122.529732	9.1	13.1	20.00000000000005
413434810	1441067038	31.02422144434311	122.52974491423664	9.088888888888889	13.255555555555555	19.88888888888894
413434810	1441067039	31.024265093141626	122.52975751010125	9.077777777777778	13.411111111111111	19.77777777777783
413434810	1441067040	31.024307930211236	122.52976980227544	9.066666666666666	13.566666666666666	19.666666666666718
413434810	1441067041	31.024349939367628	122.52978180544096	9.055555555555555	13.722222222222223	19.555555555555607
413434810	1441067042	31.024391104426492	122.52979353427953	9.044444444444444	13.877777777777778	19.444444444444496
413434810	1441067043	31.024431409203487	122.52980500347292	9.033333333333333	14.033333333333335	19.333333333333385
413434810	1441067044	31.024470837514308	122.52981622770288	9.022222222222222	14.18888888888889	19.222222222222275
413434810	1441067045	31.024509373174592	122.52982722165129	9.011111111111111	14.344444444444447	19.11111111111116
413434810	1441067046	31.024547000000002	122.52983800000001	9.0	14.500000000000002	19.000000000000053
413434810	1441067047	31.024583744418344	122.5298485852961	9.0	14.654545454545456	19.000000000000053
413434810	1441067048	31.02461980330594	122.5298590315477	9.0	14.809090909090909	19.000000000000053
413434810	1441067049	31.024655416151283	122.52986940062827	9.0	14.963636363636365	19.000000000000053
413434810	1441067050	31.024690822442786	122.52987975441151	9.0	15.11818181818182	19.000000000000053
413434810	1441067051	31.024726261668867	122.52989015477132	9.0	15.272727272727273	19.000000000000053
413434810	1441067052	31.024761973317936	122.52990066358174	9.0	15.42727272727273	19.000000000000053
413434810	1441067053	31.024798196878358	122.52991134271707	9.0	15.581818181818182	19.000000000000053
413434810	1441067054	31.02483517183846	122.52992225405177	9.0	15.736363636363636	19.000000000000053
413434810	1441067055	31.024873137686573	122.52993345946054	9.0	15.890909090909092	19.000000000000053
413434810	1441067056	31.024912333910997	122.52994502081823	9.0	16.045454545454543	19.000000000000053
413434810	1441067057	31.024952999999996	122.529957	9.0	16.2	19.000000000000053
413434810	1441067058	31.0249952867528	122.5299694330594	9.011111111111111	15.877777777777778	19.000000000000053
413434810	1441067059	31.025038990212707	122.52998225276282	9.022222222222222	15.555555555555557	19.000000000000053
413434810	1441067060	31.02508381773405	122.52999536605454	9.033333333333333	15.233333333333334	19.000000000000053
413434810	1441067061	31.0251294766712	122.53000867987855	9.044444444444444	14.911111111111111	19.000000000000053
413434810	1441067062	31.025175674378566	122.53002210117853	9.055555555555555	14.588888888888889	19.000000000000053
413434810	1441067063	31.025222118210618	122.53003553689783	9.066666666666666	14.26666666666667	19.000000000000053
413434810	1441067064	31.02526851552183	122.53004889397944	9.077777777777778	13.944444444444446	19.000000000000053
413434810	1441067065	31.02531457366677	122.53006207936606	9.088888888888889	13.622222222222224	19.000000000000053
413434810	1441067066	31.025359999999996	122.530075	9.1	13.3	19.000000000000053
413434810	1441067067	31.025404553744455	122.53008758165113	9.1	13.280000000000001	19.10000000000005
413434810	1441067068	31.025448201596248	122.53009982540043	9.1	13.26	19.200000000000053
413434810	1441067069	31.025490962119758	122.53011175115668	9.1	13.24	19.300000000000054
413434810	1441067070	31.025532853879383	122.5301233788288	9.1	13.22	19.400000000000052
413434810	1441067071	31.02557389543949	122.53013472832576	9.1	13.2	19.500000000000053
413434810	1441067072	31.025614105364475	122.53014581955652	9.1	13.180000000000001	19.60000000000005
413434810	1441067073	31.02565350221866	122.5301566724302	9.1	13.16	19.70000000000005
413434810	1441067074	31.02569210456642	122.53016730685589	9.1	13.14	19.80000000000005
413434810	1441067075	31.025729930972087	122.53017774274275	9.1	13.12	19.900000000000052
413434810	1441067076	31.025766999999995	122.530188	9.1	13.1	20.00000000000005
413434810	1441067077	31.025803362459584	122.53019810474694	9.09090909090909	13.299999999999999	20.00000000000005
413434810	1441067078	31.025839198140726	122.53020810794318	9.081818181818182	13.5	20.00000000000005
413434810	1441067079	31.02587471907833	122.53021806675852	9.072727272727272	13.700000000000001	20.00000000000005
413434810	1441067080	31.025910137307378	122.53022803836288	9.063636363636363	13.9	20.00000000000005
413434810	1441067081	31.02594566486275	122.53023807992643	9.054545454545455	14.100000000000001	20.00000000000005
413434810	1441067082	31.02598151377934	122.53024824861949	9.045454545454545	14.3	20.00000000000005
413434810	1441067083	31.026017896092	122.53025860161246	9.036363636363637	14.500000000000002	20.00000000000005
413434810	1441067084	31.026055023835596	122.53026919607606	9.027272727272727	14.700000000000001	20.00000000000005
413434810	1441067085	31.026093109044936	122.53028008918112	9.018181818181818	14.900000000000002	20.00000000000005
413434810	1441067086	31.026132363754805	122.5302913380987	9.00909090909091	15.100000000000001	20.00000000000005
413434810	1441067087	31.026173	122.53030300000002	9.0	15.300000000000002	20.00000000000005
413434810	1441067088	31.02621514782071	122.53031511214579	9.0	15.260000000000002	20.00000000000005
413434810	1441067089	31.02625860927893	122.53032763215361	9.0	15.22	20.00000000000005
413434810	1441067090	31.02630310444218	122.53034049773025	9.0	15.180000000000003	20.00000000000005
413434810	1441067091	31.026348353377937	122.53035364658204	9.0	15.140000000000002	20.00000000000005
413434810	1441067092	31.026394076153785	122.53036701641524	9.0	15.100000000000001	20.00000000000005
413434810	1441067093	31.026439992837243	122.53038054493572	9.0	15.060000000000002	20.00000000000005
413434810	1441067094	31.02648582349596	122.53039416984919	9.0	15.020000000000001	20.00000000000005
413434810	1441067095	31.026531288197535	122.53040782886104	9.0	14.980000000000004	20.00000000000005
413434810	1441067096	31.026576107009642	122.53042145967635	9.0	14.940000000000003	20.00000000000005
413434810	1441067097	31.026620000000005	122.530435	9.0	14.900000000000002	20.00000000000005
413434810	1441067098	31.02666275693987	122.53044840192334	9.011111111111111	14.811111111111112	20.00000000000005
413434810	1441067099	31.026704446414758	122.5304616750846	9.022222222222222	14.722222222222225	20.00000000000005
413434810	1441067100	31.02674520671376	122.5304748435089	9.033333333333333	14.633333333333335	20.00000000000005
413434810	1441067101	31.02678517612591	122.5304879312215	9.044444444444444	14.544444444444446	20.00000000000005
413434810	1441067102	31.02682449294026	122.53050096224774	9.055555555555555	14.455555555555556	20.00000000000005
413434810	1441067103	31.02686329544584	122.53051396061309	9.066666666666666	14.366666666666665	20.00000000000005
413434810	1441067104	31.02690172193164	122.53052695034307	9.077777777777778	14.277777777777779	20.00000000000005
413434810	1441067105	31.0269399106867	122.53053995546347	9.088888888888889	14.188888888888888	20.00000000000005
413434810	1441067106	31.026978	122.53055300000001	9.1	14.1	20.00000000000005
413434810	1441067107	31.027016107301947	122.53056610245761	9.094999999999999	14.155	20.00000000000005
413434810	1441067108	31.027054266588703	122.53057925925722	9.09	14.209999999999999	20.00000000000005
413434810	1441067109	31.027092490997816	122.53059246129874	9.084999999999999	14.264999999999999	20.00000000000005
413434810	1441067110	31.027130793666867	122.53060569948205	9.08	14.32	20.00000000000005
413434810	1441067111	31.02716918773345	122.5306189647071	9.075	14.375	20.00000000000005
413434810	1441067112	31.02720768633515	122.53063224787377	9.07	14.43	20.00000000000005
413434810	1441067113	31.027246302609523	122.53064553988195	9.065	14.485	20.00000000000005
413434810	1441067114	31.027285049694196	122.53065883163153	9.06	14.54	20.00000000000005
413434810	1441067115	31.027323940726745	122.53067211402235	9.055	14.594999999999999	20.00000000000005
413434810	1441067116	31.027362988844768	122.53068537795431	9.05	14.649999999999999	20.00000000000005
413434810	1441067117	31.027402207185872	122.53069861432724	9.045	14.704999999999998	20.00000000000005
413434810	1441067118	31.02744160888766	122.53071181404101	9.04	14.759999999999998	20.00000000000005
413434810	1441067119	31.027481207087728	122.53072496799545	9.035	14.814999999999998	20.00000000000005
413434810	1441067120	31.027521014923707	122.5307380670904	9.03	14.870000000000001	20.00000000000005
413434810	1441067121	31.0275610455332	122.53075110222568	9.025	14.925	20.00000000000005
413434810	1441067122	31.027601312053807	122.53076406430108	9.02	14.98	20.00000000000005
413434810	1441067123	31.027641827623178	122.53077694421641	9.015	15.035	20.00000000000005
413434810	1441067124	31.027682605378907	122.5307897328715	9.01	15.09	20.00000000000005
413434810	1441067125	31.027723658458658	122.5308024211661	9.005	15.145	20.00000000000005
413434810	1441067126	31.02776500000001	122.530815	9.0	15.2	20.00000000000005
413434810	1441067127	31.027806617969535	122.53082746050704	9.0	15.259999999999998	20.00000000000005
413434810	1441067128	31.027848399649468	122.53083979475736	9.0	15.319999999999999	20.00000000000005
413434810	1441067129	31.027890207150907	122.5308519950551	9.0	15.38	20.00000000000005
413434810	1441067130	31.027931902585017	122.53086405370438	9.0	15.44	20.00000000000005
413434810	1441067131	31.027973348062925	122.53087596300912	9.0	15.5	20.00000000000005
413434810	1441067132	31.0280144056958	122.53088771527332	9.0	15.559999999999999	20.00000000000005
413434810	1441067133	31.028054937594774	122.53089930280075	9.0	15.62	20.00000000000005
413434810	1441067134	31.028094805871017	122.53091071789524	9.0	15.680000000000001	20.00000000000005
413434810	1441067135	31.02813387263571	122.53092195286044	9.0	15.74	20.00000000000005
413434810	1441067136	31.028171999999994	122.530933	9.0	15.8	20.00000000000005
413434810	1441067137	31.02820911621753	122.530943861444	9.0	15.50909090909091	20.00000000000005
413434810	1441067138	31.028245414111858	122.53095457862838	9.0	15.218181818181817	20.00000000000005
413434810	1441067139	31.028281152648987	122.53096520281574	9.0	14.927272727272728	20.00000000000005
413434810	1441067140	31.028316590794887	122.53097578526895	9.0	14.636363636363635	20.00000000000005
413434810	1441067141	31.028351987515528	122.53098637725095	9.0	14.345454545454546	20.00000000000005
413434810	1441067142	31.02838760177686	122.53099703002498	9.0	14.054545454545455	20.00000000000005
413434810	1441067143	31.028423692544767	122.53100779485437	9.0	13.763636363636364	20.00000000000005
413434810	1441067144	31.028460518785174	122.53101872300272	9.0	13.472727272727274	20.00000000000005
413434810	1441067145	31.028498339463958	122.53102986573374	9.0	13.181818181818183	20.00000000000005
413434810	1441067146	31.02853741354695	122.53104127431145	9.0	12.89090909090909	20.00000000000005
413434810	1441067147	31.028577999999992	122.531053	9.0	12.6	20.00000000000005
413434810	1441067148	31.028620263050783	122.53106507587485	9.0	12.766666666666667	20.00000000000005
413434810	1441067149	31.028663987974458	122.5310774622555	9.0	12.933333333333334	20.00000000000005
413434810	1441067150	31.02870886530813	122.53109010127231	9.0	13.1	20.00000000000005
413434810	1441067151	31.02875458558892	122.53110293505542	9.0	13.266666666666666	20.00000000000005
413434810	1441067152	31.028800839353913	122.5311159057346	9.0	13.433333333333334	20.00000000000005
413434810	1441067153	31.028847317140325	122.53112895543946	9.0	13.6	20.00000000000005
413434810	1441067154	31.028893709485317	122.53114202629935	9.0	13.766666666666666	20.00000000000005
413434810	1441067155	31.028939706926128	122.53115506044328	9.0	13.933333333333334	20.00000000000005
413434810	1441067156	31.028985	122.531168	9.0	14.1	20.00000000000005
413434810	1441067157	31.029029335135434	122.53118079463653	8.99	14.1	20.00000000000005
413434810	1441067158	31.02907268232594	122.53119342417361	8.98	14.1	20.00000000000005
413434810	1441067159	31.029115067456235	122.5312058759705	8.97	14.1	20.00000000000005
413434810	1441067160	31.029156516411046	122.53121813738645	8.96	14.1	20.00000000000005
413434810	1441067161	31.029197055075105	122.53123019578067	8.95	14.1	20.00000000000005
413434810	1441067162	31.029236709333148	122.53124203851246	8.94	14.1	20.00000000000005
413434810	1441067163	31.02927550506992	122.53125365294102	8.93	14.1	20.00000000000005
413434810	1441067164	31.02931346817015	122.53126502642563	8.92	14.1	20.00000000000005
413434810	1441067165	31.029350624518592	122.53127614632554	8.91	14.1	20.00000000000005
413434810	1441067166	31.029387000000003	122.531287	8.9	14.1	20.00000000000005
413434810	1441067167	31.02942265699733	122.53129758969484	8.9	14.11	19.900000000000052
413434810	1441067168	31.029457803886533	122.53130797720203	8.9	14.12	19.80000000000005
413434810	1441067169	31.029492685541772	122.53131823920035	8.9	14.129999999999999	19.70000000000005
413434810	1441067170	31.029527546837166	122.53132845236874	8.9	14.14	19.60000000000005
413434810	1441067171	31.029562632646794	122.5313386933864	8.9	14.149999999999999	19.500000000000053
413434810	1441067172	31.029598187844734	122.53134903893269	8.9	14.159999999999998	19.400000000000052
413434810	1441067173	31.029634457305036	122.53135956568727	8.9	14.17	19.300000000000054
413434810	1441067174	31.0296716859017	122.53137035032991	8.9	14.18	19.200000000000053
413434810	1441067175	31.02971011850871	122.5313814695407	8.9	14.19	19.10000000000005
413434810	1441067176	31.02975	122.531393	8.9	14.2	19.000000000000053
413434810	1441067177	31.029791484873684	122.53140499059545	8.9	14.129999999999999	19.000000000000053
413434810	1441067178	31.02983436612456	122.53141737904318	8.9	14.06	19.000000000000053
413434810	1441067179	31.02987834637164	122.53143007526616	8.9	13.99	19.000000000000053
413434810	1441067180	31.029923128233957	122.5314429891871	8.9	13.92	19.000000000000053
413434810	1441067181	31.029968414330614	122.53145603072835	8.9	13.85	19.000000000000053
413434810	1441067182	31.030013907280757	122.53146910981195	8.9	13.78	19.000000000000053
413434810	1441067183	31.030059309703525	122.53148213635968	8.9	13.709999999999999	19.000000000000053
413434810	1441067184	31.030104324218144	122.53149502029292	8.9	13.639999999999999	19.000000000000053
413434810	1441067185	31.030148653443863	122.53150767153276	8.9	13.57	19.000000000000053
413434810	1441067186	31.030191999999992	122.53151999999999	8.9	13.5	19.000000000000053
413434810	1441067187	31.030234135437947	122.5315319379877	8.9	13.542857142857143	19.000000000000053
413434810	1441067188	31.03027510703764	122.53154350727927	8.9	13.585714285714285	19.000000000000053
413434810	1441067189	31.030315031011035	122.53155475203086	8.9	13.62857142857143	19.000000000000053
413434810	1441067190	31.03035402357014	122.53156571639873	8.9	13.67142857142857	19.000000000000053
413434810	1441067191	31.030392200926862	122.53157644453937	8.9	13.714285714285715	19.000000000000053
413434810	1441067192	31.030429679293157	122.53158698060928	8.9	13.757142857142856	19.000000000000053
413434810	1441067193	31.030466574880936	122.53159736876515	8.9	13.8	19.000000000000053
413434810	1441067194	31.030503003902105	122.5316076531638	8.9	13.842857142857143	19.000000000000053
413434810	1441067195	31.03053908256852	122.53161787796216	8.9	13.885714285714286	19.000000000000053
413434810	1441067196	31.030574927092083	122.5316280873173	8.9	13.928571428571429	19.000000000000053
413434810	1441067197	31.030610653684633	122.53163832538634	8.9	13.971428571428572	19.000000000000053
413434810	1441067198	31.030646378557996	122.53164863632657	8.9	14.014285714285716	19.000000000000053
413434810	1441067199	31.030682217923996	122.53165906429535	8.9	14.057142857142857	19.000000000000053
413434810	1441067200	31.03071828799445	122.5316696534502	8.9	14.100000000000001	19.000000000000053
413434810	1441067201	31.030754704981124	122.53168044794874	8.9	14.142857142857144	19.000000000000053
413434810	1441067202	31.030791585095812	122.53169149194872	8.9	14.185714285714287	19.000000000000053
413434810	1441067203	31.03082904455026	122.531702829608	8.9	14.22857142857143	19.000000000000053
413434810	1441067204	31.030867199556198	122.53171450508455	8.9	14.271428571428572	19.000000000000053
413434810	1441067205	31.030906166325344	122.5317265625365	8.9	14.314285714285715	19.000000000000053
413434810	1441067206	31.030946061069383	122.53173904612218	8.9	14.35714285714286	19.000000000000053
413434810	1441067207	31.030986999999993	122.531752	8.9	14.4	19.000000000000053
413434810	1441067208	31.03102904636079	122.53176543810336	8.9	14.333333333333334	18.888888888888943
413434810	1441067209	31.031072051523164	122.53177925346509	8.9	14.266666666666667	18.77777777777783
413434810	1441067210	31.031115813890576	122.53179330889247	8.9	14.200000000000001	18.66666666666672
413434810	1441067211	31.03116013186649	122.53180746719248	8.9	14.133333333333335	18.555555555555607
413434810	1441067212	31.031204803854457	122.53182159117169	8.9	14.066666666666666	18.444444444444496
413434810	1441067213	31.031249628258088	122.5318355436364	8.9	14.0	18.333333333333382
413434810	1441067214	31.031294403481052	122.5318491873924	8.9	13.933333333333334	18.222222222222275
413434810	1441067215	31.0313389279271	122.53186238524522	8.9	13.866666666666667	18.11111111111116
413434810	1441067216	31.031382999999988	122.531875	8.9	13.8	18.00000000000005
413434810	1441067217	31.03142644861452	122.53188692856727	8.9	13.59	18.10000000000005
413434810	1441067218	31.031469224729303	122.53189820428062	8.9	13.379999999999999	18.200000000000053
413434810	1441067219	31.031511309813943	122.5319088945794	8.9	13.17	18.30000000000005
413434810	1441067220	31.031552685337946	122.53191906690311	8.9	12.96	18.400000000000052
413434810	1441067221	31.03159333277085	122.53192878869149	8.9	12.749999999999998	18.500000000000053
413434810	1441067222	31.031633233582127	122.53193812738428	8.9	12.54	18.60000000000005
413434810	1441067223	31.031672369241242	122.53194715042146	8.9	12.33	18.700000000000053
413434810	1441067224	31.031710721217646	122.53195592524301	8.9	12.12	18.80000000000005
413434810	1441067225	31.03174827098076	122.5319645192891	8.9	11.909999999999998	18.900000000000052
413434810	1441067226	31.031784999999996	122.53197300000001	8.9	11.7	19.000000000000053
413434810	1441067227	31.031820934672204	122.53198143540546	8.9	11.82	19.10000000000005
413434810	1441067228	31.031856281104123	122.53198989589275	8.9	11.94	19.200000000000053
413434810	1441067229	31.031891290329842	122.53199845243876	8.9	12.059999999999999	19.300000000000054
413434810	1441067230	31.031926213383482	122.53200717602049	8.9	12.18	19.400000000000052
413434810	1441067231	31.0319613012992	122.53201613761516	8.9	12.3	19.500000000000053
413434810	1441067232	31.03199680511102	122.53202540820023	8.9	12.42	19.60000000000005
413434810	1441067233	31.032032975853003	122.53203505875327	8.9	12.540000000000001	19.70000000000005
413434810	1441067234	31.032070064559182	122.53204516025215	8.9	12.66	19.80000000000005
413434810	1441067235	31.032108322263518	122.53205578367495	8.9	12.78	19.900000000000052
413434810	1441067236	31.032148	122.532067	8.9	12.9	20.00000000000005
413434810	1441067237	31.03218925869591	122.53207884981778	8.9	13.01	19.900000000000052
413434810	1441067238	31.03223189885216	122.53209125216662	8.9	13.120000000000001	19.80000000000005
413434810	1441067239	31.032275630863026	122.53210409569647	8.9	13.23	19.70000000000005
413434810	1441067240	31.032320165122883	122.53211726905697	8.9	13.34	19.60000000000005
413434810	1441067241	31.032365212026097	122.53213066089744	8.9	13.45	19.500000000000053
413434810	1441067242	31.032410481967137	122.53214415986683	8.9	13.56	19.400000000000052
413434810	1441067243	31.03245568534047	122.53215765461374	8.9	13.67	19.300000000000054
413434810	1441067244	31.032500532540663	122.5321710337864	8.9	13.78	19.200000000000053
413434810	1441067245	31.032544733962272	122.53218418603265	8.9	13.89	19.10000000000005
413434810	1441067246	31.032587999999997	122.532197	8.9	14.0	19.000000000000053
413434810	1441067247	31.032630107928735	122.5322093898463	8.895238095238096	13.966666666666667	19.0476190476191
413434810	1441067248	31.03267110254446	122.53222137177193	8.89047619047619	13.933333333333334	19.095238095238145
413434810	1441067249	31.032711095523347	122.53223298748796	8.885714285714286	13.9	19.142857142857196
413434810	1441067250	31.03275019854159	122.53224427870573	8.880952380952381	13.866666666666669	19.190476190476243
413434810	1441067251	31.032788523275325	122.53225528713666	8.876190476190477	13.833333333333334	19.23809523809529
413434810	1441067252	31.03282618140068	122.53226605449225	8.871428571428572	13.8	19.285714285714338
413434810	1441067253	31.032863284593795	122.53227662248425	8.866666666666667	13.766666666666667	19.333333333333385
413434810	1441067254	31.032899944530747	122.53228703282439	8.861904761904762	13.733333333333334	19.380952380952433
413434810	1441067255	31.03293627288765	122.53229732722461	8.857142857142858	13.700000000000001	19.42857142857148
413434810	1441067256	31.03297238134055	122.53230754739694	8.852380952380953	13.666666666666668	19.476190476190528
413434810	1441067257	31.033008381565505	122.53231773505348	8.847619047619048	13.633333333333335	19.523809523809575
413434810	1441067258	31.033044385238572	122.53232793190652	8.842857142857143	13.600000000000001	19.571428571428623
413434810	1441067259	31.03308050403576	122.53233817966836	8.838095238095239	13.566666666666668	19.61904761904767
413434810	1441067260	31.033116849633082	122.53234852005149	8.833333333333334	13.533333333333333	19.666666666666718
413434810	1441067261	31.033153533706543	122.53235899476847	8.82857142857143	13.500000000000002	19.714285714285765
413434810	1441067262	31.03319066793212	122.53236964553201	8.823809523809524	13.466666666666667	19.761904761904812
413434810	1441067263	31.03322836398579	122.53238051405486	8.81904761904762	13.433333333333335	19.80952380952386
413434810	1441067264	31.03326673354349	122.53239164204997	8.814285714285715	13.400000000000002	19.857142857142907
413434810	1441067265	31.033305888281163	122.5324030712304	8.80952380952381	13.366666666666667	19.90476190476196
413434810	1441067266	31.033345939874682	122.53241484330928	8.804761904761905	13.333333333333336	19.952380952381002
413434810	1441067267	31.033386999999994	122.53242699999998	8.8	13.3	20.00000000000005
413434810	1441067268	31.03342912909621	122.5324395616162	8.811111111111112	13.311111111111112	19.88888888888894
413434810	1441067269	31.033472182655494	122.53245246287263	8.822222222222223	13.322222222222225	19.77777777777783
413434810	1441067270	31.033515964933322	122.532465617084	8.833333333333334	13.333333333333334	19.666666666666718
413434810	1441067271	31.033560280185178	122.53247893756483	8.844444444444445	13.344444444444445	19.555555555555607
413434810	1441067272	31.033604932666606	122.53249233762938	8.855555555555556	13.355555555555556	19.444444444444496
413434810	1441067273	31.033649726633172	122.5325057305916	8.866666666666667	13.366666666666667	19.333333333333385
413434810	1441067274	31.03369446634049	122.53251902976518	8.877777777777778	13.377777777777776	19.222222222222275
413434810	1441067275	31.033738956044193	122.53253214846359	8.88888888888889	13.38888888888889	19.11111111111116
413434810	1441067276	31.033783000000007	122.532545	8.9	13.4	19.000000000000053
413434810	1441067277	31.033826430952498	122.53255751501139	8.89090909090909	13.445454545454545	19.090909090909143
413434810	1441067278	31.033869195601877	122.5325696934308	8.881818181818183	13.49090909090909	19.181818181818233
413434810	1441067279	31.0339112691372	122.53258155251537	8.872727272727273	13.536363636363637	19.272727272727323
413434810	1441067280	31.03395262674755	122.53259310952218	8.863636363636363	13.581818181818182	19.363636363636417
413434810	1441067281	31.03399324362196	122.53260438170847	8.854545454545455	13.627272727272727	19.454545454545507
413434810	1441067282	31.03403309494949	122.53261538633139	8.845454545454546	13.672727272727272	19.545454545454596
413434810	1441067283	31.034072155919173	122.53262614064819	8.836363636363638	13.718181818181819	19.636363636363686
413434810	1441067284	31.034110401720042	122.53263666191616	8.827272727272728	13.763636363636364	19.72727272727278
413434810	1441067285	31.034147807541117	122.53264696739257	8.818181818181818	13.80909090909091	19.81818181818187
413434810	1441067286	31.034184348571436	122.53265707433471	8.80909090909091	13.854545454545455	19.909090909090956
413434810	1441067287	31.034219999999998	122.532667	8.8	13.9	20.00000000000005
413434810	1441067288	31.034254792246344	122.53267677121907	8.811111111111112	13.911111111111111	19.88888888888894
413434810	1441067289	31.034288976651986	122.53268645311601	8.822222222222223	13.922222222222222	19.77777777777783
413434810	1441067290	31.034322859788993	122.53269612038838	8.833333333333334	13.933333333333334	19.666666666666718
413434810	1441067291	31.034356748229364	122.532705847734	8.844444444444445	13.944444444444446	19.555555555555607
413434810	1441067292	31.034390948545063	122.53271570985089	8.855555555555556	13.955555555555556	19.444444444444496
413434810	1441067293	31.034425767308072	122.53272578143729	8.866666666666667	13.966666666666667	19.333333333333385
413434810	1441067294	31.0344615110903	122.53273613719175	8.877777777777778	13.977777777777778	19.222222222222275
413434810	1441067295	31.03449848646366	122.53274685181297	8.88888888888889	13.988888888888889	19.11111111111116
413434810	1441067296	31.034536999999997	122.532758	8.9	14.0	19.000000000000053
413434810	1441067297	31.034577257091012	122.53276962969036	8.89	13.870000000000001	19.000000000000053
413434810	1441067298	31.034619058407813	122.53278168177464	8.88	13.74	19.000000000000053
413434810	1441067299	31.034662103441423	122.53279407038141	8.870000000000001	13.61	19.000000000000053
413434810	1441067300	31.034706091682896	122.53280670963902	8.860000000000001	13.48	19.000000000000053
413434810	1441067301	31.034750722623308	122.53281951367548	8.850000000000001	13.35	19.000000000000053
413434810	1441067302	31.034795695753772	122.53283239661852	8.84	13.22	19.000000000000053
413434810	1441067303	31.034840710565458	122.53284527259554	8.83	13.09	19.000000000000053
413434810	1441067304	31.034885466549575	122.53285805573367	8.82	12.959999999999999	19.000000000000053
413434810	1441067305	31.034929663197317	122.53287066015966	8.81	12.829999999999998	19.000000000000053
413434810	1441067306	31.034973000000004	122.53288300000001	8.8	12.7	19.000000000000053
413434810	1441067307	31.03501525223184	122.53289501272378	8.811111111111112	12.777777777777777	19.11111111111116
413434810	1441067308	31.035056498298687	122.53290672917134	8.822222222222223	12.855555555555554	19.222222222222275
413434810	1441067309	31.03509689238933	122.53291820352617	8.833333333333334	12.933333333333334	19.333333333333385
413434810	1441067310	31.03513658869245	122.53292948997179	8.844444444444445	13.011111111111111	19.444444444444496
413434810	1441067311	31.03517574139682	122.53294064269204	8.855555555555556	13.088888888888889	19.555555555555607
413434810	1441067312	31.035214504691087	122.53295171587082	8.866666666666667	13.166666666666666	19.666666666666718
413434810	1441067313	31.035253032763947	122.53296276369221	8.877777777777778	13.244444444444445	19.77777777777783
413434810	1441067314	31.035291479804048	122.53297384034047	8.88888888888889	13.322222222222223	19.88888888888894
413434810	1441067315	31.03533	122.53298500000001	8.9	13.4	20.00000000000005
413434810	1441067316	31.035368719801383	122.53299628535669	8.9	13.395238095238096	19.952380952381002
413434810	1441067317	31.035407654701668	122.53300769310177	8.9	13.39047619047619	19.90476190476196
413434810	1441067318	31.03544679245524	122.53301920842785	8.9	13.385714285714286	19.857142857142907
413434810	1441067319	31.03548612081654	122.53303081652743	8.9	13.38095238095238	19.80952380952386
413434810	1441067320	31.03552562753999	122.53304250259306	8.9	13.376190476190475	19.761904761904812
413434810	1441067321	31.03556530038001	122.5330542518172	8.9	13.371428571428572	19.714285714285765
413434810	1441067322	31.03560512709105	122.53306604939236	8.9	13.366666666666667	19.666666666666718
413434810	1441067323	31.035645095427558	122.53307788051087	8.9	13.361904761904762	19.61904761904767
413434810	1441067324	31.035685193143962	122.53308973036523	8.9	13.357142857142858	19.571428571428623
413434810	1441067325	31.03572540799473	122.53310158414776	8.9	13.352380952380953	19.523809523809575
413434810	1441067326	31.035765727734315	122.53311342705076	8.9	13.347619047619048	19.476190476190528
413434810	1441067327	31.035806140117185	122.5331252442666	8.9	13.342857142857143	19.42857142857148
413434810	1441067328	31.03584663289783	122.53313702098748	8.9	13.338095238095239	19.380952380952433
413434810	1441067329	31.035887193830668	122.53314874240573	8.9	13.333333333333334	19.333333333333385
413434810	1441067330	31.035927810670234	122.53316039371347	8.9	13.32857142857143	19.285714285714338
413434810	1441067331	31.035968471170992	122.53317196010293	8.9	13.323809523809526	19.23809523809529
413434810	1441067332	31.036009163087417	122.53318342676624	8.9	13.319047619047621	19.190476190476243
413434810	1441067333	31.03604987417405	122.53319477889555	8.9	13.314285714285715	19.142857142857196
413434810	1441067334	31.03609059218534	122.53320600168291	8.9	13.30952380952381	19.095238095238145
413434810	1441067335	31.03613130487582	122.53321708032038	8.9	13.304761904761905	19.0476190476191
413434810	1441067336	31.036172	122.53322800000001	8.9	13.3	19.000000000000053
413434810	1441067337	31.036212667577765	122.53323875313373	8.89090909090909	13.290909090909093	19.090909090909143
413434810	1441067338	31.03625330669056	122.53324936101357	8.881818181818183	13.281818181818183	19.181818181818233
413434810	1441067339	31.036293918685157	122.53325985215149	8.872727272727273	13.272727272727273	19.272727272727323
413434810	1441067340	31.03633450490836	122.53327025505948	8.863636363636363	13.263636363636364	19.363636363636417
413434810	1441067341	31.03637506670694	122.53328059824969	8.854545454545455	13.254545454545456	19.454545454545507
413434810	1441067342	31.036415605427667	122.53329091023421	8.845454545454546	13.245454545454546	19.545454545454596
413434810	1441067343	31.036456122417327	122.53330121952526	8.836363636363638	13.236363636363636	19.636363636363686
413434810	1441067344	31.036496619022646	122.53331155463505	8.827272727272728	13.227272727272727	19.72727272727278
413434810	1441067345	31.03653709659038	122.53332194407587	8.818181818181818	13.218181818181819	19.81818181818187
413434810	1441067346	31.036577556467257	122.53333241636005	8.80909090909091	13.209090909090909	19.909090909090956
413434810	1441067347	31.036618	122.533343	8.8	13.2	20.00000000000005
413434810	1441067348	31.03665842819979	122.53335371769948	8.8	13.24102564102564	19.974358974359024
413434810	1441067349	31.036698840735465	122.53336456892791	8.8	13.282051282051283	19.948717948718
413434810	1441067350	31.036739236940367	122.53337554734605	8.8	13.323076923076924	19.923076923076973
413434810	1441067351	31.0367796161478	122.53338664661462	8.8	13.364102564102563	19.897435897435948
413434810	1441067352	31.036819977691074	122.5333978603944	8.8	13.405128205128204	19.871794871794922
413434810	1441067353	31.036860320903518	122.53340918234606	8.8	13.446153846153846	19.846153846153896
413434810	1441067354	31.03690064511843	122.53342060613039	8.8	13.487179487179487	19.82051282051287
413434810	1441067355	31.03694094966916	122.53343212540801	8.8	13.528205128205128	19.794871794871845
413434810	1441067356	31.036981233889016	122.5334437338397	8.8	13.56923076923077	19.76923076923082
413434810	1441067357	31.037021497111333	122.53345542508607	8.8	13.61025641025641	19.743589743589794
413434810	1441067358	31.037061738669415	122.53346719280785	8.8	13.65128205128205	19.71794871794877
413434810	1441067359	31.037101957896613	122.53347903066563	8.8	13.692307692307692	19.692307692307743
413434810	1441067360	31.03714215412625	122.53349093232013	8.8	13.733333333333334	19.666666666666718
413434810	1441067361	31.03718232669167	122.53350289143197	8.8	13.774358974358975	19.641025641025692
413434810	1441067362	31.037222474926185	122.53351490166175	8.8	13.815384615384616	19.615384615384666
413434810	1441067363	31.037262598163156	122.5335269566701	8.8	13.856410256410257	19.58974358974364
413434810	1441067364	31.037302695735914	122.53353905011764	8.8	13.897435897435898	19.564102564102615
413434810	1441067365	31.037342766977794	122.53355117566494	8.8	13.938461538461539	19.53846153846159
413434810	1441067366	31.03738281122216	122.53356332697258	8.8	13.97948717948718	19.512820512820564
413434810	1441067367	31.037422827802338	122.53357549770116	8.8	14.020512820512822	19.48717948717954
413434810	1441067368	31.037462816051693	122.53358768151121	8.8	14.061538461538463	19.461538461538513
413434810	1441067369	31.037502775303565	122.5335998720633	8.8	14.102564102564102	19.435897435897488
413434810	1441067370	31.037542704891326	122.53361206301798	8.8	14.143589743589745	19.410256410256462
413434810	1441067371	31.037582604148312	122.53362424803575	8.8	14.184615384615386	19.384615384615437
413434810	1441067372	31.03762247240788	122.53363642077714	8.8	14.225641025641027	19.35897435897441
413434810	1441067373	31.03766230900341	122.53364857490264	8.8	14.266666666666667	19.333333333333385
413434810	1441067374	31.03770211326825	122.53366070407277	8.8	14.30769230769231	19.30769230769236
413434810	1441067375	31.037741884535762	122.53367280194801	8.8	14.34871794871795	19.282051282051334
413434810	1441067376	31.037781622139338	122.5336848621888	8.8	14.389743589743592	19.25641025641031
413434810	1441067377	31.03782132541232	122.53369687845566	8.8	14.430769230769231	19.230769230769283
413434810	1441067378	31.03786099368808	122.53370884440899	8.8	14.471794871794874	19.205128205128258
413434810	1441067379	31.03790062630002	122.53372075370926	8.8	14.512820512820513	19.179487179487232
413434810	1441067380	31.0379402225815	122.53373260001689	8.8	14.553846153846155	19.153846153846207
413434810	1441067381	31.03797978186588	122.5337443769923	8.8	14.594871794871796	19.12820512820518
413434810	1441067382	31.038019303486568	122.5337560782959	8.8	14.635897435897435	19.102564102564155
413434810	1441067383	31.03805878677695	122.53376769758808	8.8	14.676923076923078	19.07692307692313
413434810	1441067384	31.03809823107038	122.53377922852926	8.8	14.71794871794872	19.051282051282104
413434810	1441067385	31.038137635700267	122.53379066477979	8.8	14.75897435897436	19.02564102564108
413434810	1441067386	31.038177	122.53380200000001	8.8	14.800000000000002	19.000000000000053
413434810	1441067387	31.038216330024778	122.53381322944949	8.81	14.57	19.000000000000053
413434810	1441067388	31.03825565871707	122.53382435478449	8.82	14.340000000000002	19.000000000000053
413434810	1441067389	31.038295025741167	122.53383537926042	8.83	14.110000000000001	19.000000000000053
413434810	1441067390	31.038334470761374	122.53384630613274	8.84	13.880000000000003	19.000000000000053
413434810	1441067391	31.038374033441922	122.53385713865697	8.850000000000001	13.65	19.000000000000053
413434810	1441067392	31.038413753447145	122.5338678800886	8.860000000000001	13.420000000000002	19.000000000000053
413434810	1441067393	31.038453670441278	122.53387853368314	8.870000000000001	13.19	19.000000000000053
413434810	1441067394	31.03849382408863	122.5338891026962	8.88	12.96	19.000000000000053
413434810	1441067395	31.03853425405344	122.53389959038327	8.89	12.73	19.000000000000053
413434810	1441067396	31.038574999999998	122.53391	8.9	12.5	19.000000000000053
413434810	1441067397	31.038616071236323	122.53392033458846	8.9	12.436363636363637	19.090909090909143
413434810	1441067398	31.038657355645334	122.53393059633655	8.9	12.372727272727273	19.181818181818233
413434810	1441067399	31.038698710753714	122.53394078721863	8.9	12.309090909090909	19.272727272727323
413434810	1441067400	31.038739994088147	122.53395090920891	8.9	12.245454545454546	19.363636363636417
413434810	1441067401	31.03878106317531	122.53396096428169	8.9	12.181818181818183	19.454545454545507
413434810	1441067402	31.038821775541866	122.53397095441112	8.9	12.118181818181817	19.545454545454596
413434810	1441067403	31.038861988714533	122.53398088157127	8.9	12.054545454545455	19.636363636363686
413434810	1441067404	31.038901560219998	122.53399074773623	8.9	11.990909090909092	19.72727272727278
413434810	1441067405	31.038940347584937	122.53400055488005	8.9	11.92727272727273	19.81818181818187
413434810	1441067406	31.038978208336033	122.53401030497666	8.9	11.863636363636363	19.909090909090956
413434810	1441067407	31.039015000000003	122.53402	8.9	11.8	20.00000000000005
413434810	1441067408	31.039050660339516	122.53402964864185	8.88888888888889	11.811111111111112	19.88888888888894
413434810	1441067409	31.0390854480613	122.53403928646561	8.877777777777778	11.822222222222223	19.77777777777783
413434810	1441067410	31.03911970210803	122.53404895575291	8.866666666666667	11.833333333333334	19.666666666666718
413434810	1441067411	31.039153761422355	122.5340586987854	8.855555555555556	11.844444444444447	19.555555555555607
413434810	1441067412	31.03918796494694	122.534068557845	8.844444444444445	11.855555555555556	19.444444444444496
413434810	1441067413	31.039222651624378	122.53407857521385	8.833333333333334	11.866666666666667	19.333333333333385
413434810	1441067414	31.039258160397328	122.53408879317425	8.822222222222223	11.877777777777778	19.222222222222275
413434810	1441067415	31.03929483020835	122.53409925400872	8.811111111111112	11.88888888888889	19.11111111111116
413434810	1441067416	31.039332999999992	122.53411	8.8	11.9	19.000000000000053
413434810	1441067417	31.03937290895062	122.53412105798533	8.81	11.98	19.000000000000053
413434810	1441067418	31.039414397181673	122.534132393019	8.82	12.06	19.000000000000053
413434810	1441067419	31.039457205050386	122.53414395470948	8.83	12.14	19.000000000000053
413434810	1441067420	31.03950107291406	122.534155692665	8.84	12.22	19.000000000000053
413434810	1441067421	31.039545741129967	122.53416755649361	8.850000000000001	12.3	19.000000000000053
413434810	1441067422	31.039590950055427	122.53417949580316	8.860000000000001	12.379999999999999	19.000000000000053
413434810	1441067423	31.039636440047786	122.5341914602013	8.870000000000001	12.459999999999999	19.000000000000053
413434810	1441067424	31.03968195146441	122.53420339929538	8.88	12.54	19.000000000000053
413434810	1441067425	31.039727224662684	122.53421526269263	8.89	12.62	19.000000000000053
413434810	1441067426	31.039772	122.534227	8.9	12.7	19.000000000000053
413434810	1441067427	31.039816069695515	122.53423857149156	8.9	12.764999999999999	19.000000000000053
413434810	1441067428	31.03985943341517	122.53424998011026	8.9	12.829999999999998	19.000000000000053
413434810	1441067429	31.039902142686657	122.53426123946647	8.9	12.895	19.000000000000053
413434810	1441067430	31.039944249037596	122.53427236317054	8.9	12.959999999999999	19.000000000000053
413434810	1441067431	31.03998580399563	122.53428336483293	8.9	13.024999999999999	19.000000000000053
413434810	1441067432	31.040026859088414	122.53429425806407	8.9	13.09	19.000000000000053
413434810	1441067433	31.040067465843574	122.5343050564745	8.9	13.155	19.000000000000053
413434810	1441067434	31.040107675788732	122.53431577367483	8.9	13.22	19.000000000000053
413434810	1441067435	31.040147540451517	122.53432642327564	8.9	13.284999999999998	19.000000000000053
413434810	1441067436	31.04018711135955	122.53433701888763	8.9	13.35	19.000000000000053
413434810	1441067437	31.04022644004043	122.53434757412147	8.9	13.415000000000001	19.000000000000053
413434810	1441067438	31.040265578021778	122.53435810258794	8.9	13.48	19.000000000000053
413434810	1441067439	31.040304576831176	122.53436861789787	8.9	13.545	19.000000000000053
413434810	1441067440	31.040343487996235	122.53437913366204	8.9	13.61	19.000000000000053
413434810	1441067441	31.040382363044547	122.53438966349142	8.9	13.675	19.000000000000053
413434810	1441067442	31.04042125350367	122.53440022099687	8.9	13.74	19.000000000000053
413434810	1441067443	31.040460210901216	122.53441081978944	8.9	13.805	19.000000000000053
413434810	1441067444	31.04049928676473	122.53442147348008	8.9	13.870000000000001	19.000000000000053
413434810	1441067445	31.040538532621806	122.5344321956799	8.9	13.935	19.000000000000053
413434810	1441067446	31.040577999999993	122.534443	8.9	14.0	19.000000000000053
413434810	1441067447	31.040617726233354	122.53445389349726	8.9	13.730000000000002	19.000000000000053
413434810	1441067448	31.040657691881897	122.53446485701161	8.9	13.46	19.000000000000053
413434810	1441067449	31.040697863312097	122.53447586482864	8.9	13.19	19.000000000000053
413434810	1441067450	31.04073820689054	122.53448689123385	8.9	12.920000000000002	19.000000000000053
413434810	1441067451	31.04077868898372	122.53449791051274	8.9	12.650000000000002	19.000000000000053
413434810	1441067452	31.040819275958185	122.53450889695074	8.9	12.38	19.000000000000053
413434810	1441067453	31.04085993418048	122.53451982483318	8.9	12.110000000000001	19.000000000000053
413434810	1441067454	31.040900630017177	122.53453066844538	8.9	11.840000000000002	19.000000000000053
413434810	1441067455	31.04094132983482	122.53454140207259	8.9	11.570000000000002	19.000000000000053
413434810	1441067456	31.040982	122.53455199999999	8.9	11.300000000000002	19.000000000000053
413434810	1441067457	31.041022613794706	122.53456244382558	8.90909090909091	11.427272727272728	19.000000000000053
413434810	1441067458	31.04106317216254	122.5345727443988	8.918181818181818	11.554545454545456	19.000000000000053
413434810	1441067459	31.041103682962536	122.53458291988197	8.927272727272728	11.681818181818182	19.000000000000053
413434810	1441067460	31.041144154053693	122.53459298843754	8.936363636363637	11.80909090909091	19.000000000000053
413434810	1441067461	31.041184593295018	122.53460296822789	8.945454545454545	11.936363636363636	19.000000000000053
413434810	1441067462	31.041225008545513	122.53461287741546	8.954545454545455	12.063636363636364	19.000000000000053
413434810	1441067463	31.041265407664152	122.53462273416275	8.963636363636363	12.19090909090909	19.000000000000053
413434810	1441067464	31.04130579850995	122.53463255663229	8.972727272727273	12.318181818181818	19.000000000000053
413434810	1441067465	31.041346188941862	122.5346423629866	8.981818181818182	12.445454545454545	19.000000000000053
413434810	1441067466	31.04138658681889	122.53465217138829	8.99090909090909	12.572727272727272	19.000000000000053
413434810	1441067467	31.041427000000002	122.534662	9.0	12.7	19.000000000000053
413434810	1441067468	31.0414674347097	122.53467186381482	8.994736842105263	12.7	19.000000000000053
413434810	1441067469	31.04150789063475	122.53468176514771	8.989473684210527	12.7	19.000000000000053
413434810	1441067470	31.041548365827467	122.53469170314413	8.98421052631579	12.7	19.000000000000053
413434810	1441067471	31.041588858340152	122.53470167694957	8.978947368421053	12.7	19.000000000000053
413434810	1441067472	31.041629366225127	122.53471168570938	8.973684210526315	12.7	19.000000000000053
413434810	1441067473	31.041669887534706	122.53472172856905	8.968421052631578	12.7	19.000000000000053
413434810	1441067474	31.041710420321188	122.534731804674	8.963157894736842	12.7	19.000000000000053
413434810	1441067475	31.041750962636897	122.53474191316967	8.957894736842105	12.7	19.000000000000053
413434810	1441067476	31.041791512534132	122.53475205320147	8.952631578947368	12.7	19.000000000000053
413434810	1441067477	31.041832068065226	122.53476222391483	8.947368421052632	12.7	19.000000000000053
413434810	1441067478	31.04187262728248	122.5347724244552	8.942105263157895	12.7	19.000000000000053
413434810	1441067479	31.041913188238205	122.53478265396798	8.936842105263159	12.7	19.000000000000053
413434810	1441067480	31.041953748984728	122.53479291159857	8.931578947368422	12.7	19.000000000000053
413434810	1441067481	31.041994307574345	122.53480319649245	8.926315789473685	12.7	19.000000000000053
413434810	1441067482	31.04203486205937	122.53481350779498	8.921052631578947	12.7	19.000000000000053
413434810	1441067483	31.042075410492142	122.53482384465158	8.91578947368421	12.7	19.000000000000053
413434810	1441067484	31.042115950924963	122.53483420620769	8.910526315789474	12.7	19.000000000000053
413434810	1441067485	31.042156481410142	122.5348445916087	8.905263157894737	12.7	19.000000000000053
413434810	1441067486	31.042196999999994	122.534855	8.9	12.7	19.000000000000053
413434810	1441067487	31.042237505512553	122.53486543006706	8.905000000000001	12.575	19.000000000000053
413434810	1441067488	31.042277999828634	122.53487587865546	8.91	12.45	19.000000000000053
413434810	1441067489	31.042318485594834	122.53488634215086	8.915000000000001	12.324999999999998	19.000000000000053
413434810	1441067490	31.04235896545768	122.53489681693888	8.92	12.2	19.000000000000053
413434810	1441067491	31.042399442063722	122.53490729940515	8.925	12.075	19.000000000000053
413434810	1441067492	31.042439918059536	122.5349177859353	8.93	11.95	19.000000000000053
413434810	1441067493	31.042480396091687	122.53492827291493	8.935	11.825	19.000000000000053
413434810	1441067494	31.042520878806705	122.53493875672964	8.94	11.7	19.000000000000053
413434810	1441067495	31.042561368851143	122.53494923376508	8.945	11.575	19.000000000000053
413434810	1441067496	31.042601868871593	122.53495970040684	8.95	11.450000000000001	19.000000000000053
413434810	1441067497	31.042642381514607	122.53497015304048	8.955	11.325	19.000000000000053
413434810	1441067498	31.042682909426727	122.53498058805164	8.96	11.2	19.000000000000053
413434810	1441067499	31.042723455254542	122.53499100182587	8.965	11.075	19.000000000000053
413434810	1441067500	31.04276402164461	122.53500139074876	8.97	10.95	19.000000000000053
413434810	1441067501	31.042804611243486	122.53501175120587	8.975	10.825	19.000000000000053
413434810	1441067502	31.042845226697768	122.53502207958284	8.98	10.7	19.000000000000053
413434810	1441067503	31.042885870653976	122.53503237226516	8.985	10.575000000000001	19.000000000000053
413434810	1441067504	31.042926545758693	122.53504262563844	8.99	10.450000000000001	19.000000000000053
413434810	1441067505	31.042967254658524	122.5350528360882	8.995	10.325000000000001	19.000000000000053
413434810	1441067506	31.043008	122.53506300000001	9.0	10.2	19.000000000000053
413434810	1441067507	31.04304877938976	122.53507311747505	8.99	10.35	19.10000000000005
413434810	1441067508	31.043089570274617	122.53508320347709	8.98	10.5	19.200000000000053
413434810	1441067509	31.04313034506144	122.53509327668556	8.97	10.649999999999999	19.300000000000054
413434810	1441067510	31.043171076157094	122.53510335577987	8.96	10.799999999999999	19.400000000000052
413434810	1441067511	31.04321173596843	122.5351134594395	8.95	10.95	19.500000000000053
413434810	1441067512	31.0432522969023	122.53512360634392	8.94	11.1	19.60000000000005
413434810	1441067513	31.04329273136555	122.53513381517266	8.93	11.25	19.70000000000005
413434810	1441067514	31.04333301176504	122.53514410460521	8.92	11.399999999999999	19.80000000000005
413434810	1441067515	31.043373110507577	122.53515449332114	8.91	11.549999999999999	19.900000000000052
413434810	1441067516	31.043412999999994	122.535165	8.9	11.7	20.00000000000005
413434810	1441067517	31.043452662644192	122.53517563794396	8.9	11.799999999999999	19.947368421052683
413434810	1441067518	31.04349212082225	122.53518639894556	8.9	11.899999999999999	19.894736842105313
413434810	1441067519	31.043531406911328	122.5351972694199	8.9	12.0	19.842105263157947
413434810	1441067520	31.043570553288546	122.53520823578206	8.9	12.1	19.789473684210577
413434810	1441067521	31.043609592331077	122.5352192844472	8.9	12.2	19.736842105263207
413434810	1441067522	31.04364855641609	122.53523040183035	8.9	12.3	19.68421052631584
413434810	1441067523	31.043687477920727	122.5352415743466	8.9	12.4	19.63157894736847
413434810	1441067524	31.043726389222165	122.535252788411	8.9	12.5	19.578947368421105
413434810	1441067525	31.04376532269758	122.53526403043864	8.9	12.599999999999998	19.52631578947374
413434810	1441067526	31.04380431072413	122.53527528684454	8.9	12.7	19.473684210526365
413434810	1441067527	31.043843385678997	122.53528654404377	8.9	12.799999999999999	19.421052631579
413434810	1441067528	31.043882579939375	122.53529778845137	8.9	12.899999999999999	19.368421052631632
413434810	1441067529	31.04392192588243	122.53530900648236	8.9	13.0	19.315789473684262
413434810	1441067530	31.043961455885363	122.53532018455174	8.9	13.1	19.263157894736896
413434810	1441067531	31.044001202325358	122.53533130907456	8.9	13.2	19.210526315789522
413434810	1441067532	31.044041197579613	122.53534236646581	8.9	13.299999999999999	19.157894736842156
413434810	1441067533	31.04408147402534	122.53535334314049	8.9	13.4	19.10526315789479
413434810	1441067534	31.044122064039733	122.53536422551355	8.9	13.5	19.05263157894742
413434810	1441067535	31.044162999999994	122.53537499999999	8.9	13.6	19.000000000000053
413434810	1441067536	31.044204286193267	122.53538565488293	8.9	13.454545454545455	19.000000000000053
413434810	1441067537	31.04424581454648	122.53539618591813	8.9	13.309090909090909	19.000000000000053
413434810	1441067538	31.044287448896416	122.5354065907294	8.9	13.163636363636364	19.000000000000053
413434810	1441067539	31.04432905307995	122.53541686694054	8.9	13.01818181818182	19.000000000000053
413434810	1441067540	31.044370490933908	122.53542701217523	8.9	12.872727272727273	19.000000000000053
413434810	1441067541	31.04441162629513	122.53543702405719	8.9	12.727272727272728	19.000000000000053
413434810	1441067542	31.044452323000467	122.53544690020999	8.9	12.581818181818184	19.000000000000053
413434810	1441067543	31.044492444886775	122.53545663825719	8.9	12.436363636363637	19.000000000000053
413434810	1441067544	31.044531855790893	122.5354662358223	8.9	12.290909090909093	19.000000000000053
413434810	1441067545	31.04457041954967	122.53547569052878	8.9	12.145454545454546	19.000000000000053
413434810	1441067546	31.044607999999993	122.535485	8.9	12.000000000000002	19.000000000000053
413434810	1441067547	31.04464453321206	122.53549417027536	8.9	12.170000000000002	19.000000000000053
413434810	1441067548	31.044680244189543	122.53550324105838	8.9	12.34	19.000000000000053
413434810	1441067549	31.044715430169425	122.53551226046875	8.9	12.510000000000002	19.000000000000053
413434810	1441067550	31.044750388388696	122.53552127662637	8.9	12.68	19.000000000000053
413434810	1441067551	31.04478541608431	122.53553033765127	8.9	12.850000000000001	19.000000000000053
413434810	1441067552	31.04482081049322	122.53553949166371	8.9	13.020000000000001	19.000000000000053
413434810	1441067553	31.044856868852342	122.5355487867841	8.9	13.19	19.000000000000053
413434810	1441067554	31.044893888398594	122.53555827113306	8.9	13.360000000000001	19.000000000000053
413434810	1441067555	31.044932166368856	122.53556799283135	8.9	13.53	19.000000000000053
413434810	1441067556	31.044972	122.535578	8.9	13.700000000000001	19.000000000000053
413434810	1441067557	31.045013587239076	122.53558832140111	8.9	13.440000000000001	19.000000000000053
413434810	1441067558	31.045056728874087	122.53559890836009	8.9	13.180000000000001	19.000000000000053
413434810	1441067559	31.04510112640324	122.53560969284311	8.9	12.92	19.000000000000053
413434810	1441067560	31.045146481324792	122.53562060681604	8.9	12.66	19.000000000000053
413434810	1441067561	31.045192495137016	122.53563158224453	8.9	12.4	19.000000000000053
413434810	1441067562	31.04523886933822	122.535642551094	8.9	12.14	19.000000000000053
413434810	1441067563	31.04528530542674	122.53565344532953	8.9	11.88	19.000000000000053
413434810	1441067564	31.045331504900947	122.53566419691602	8.9	11.62	19.000000000000053
413434810	1441067565	31.045377169259222	122.53567473781806	8.9	11.36	19.000000000000053
413434810	1441067566	31.045422	122.535685	8.9	11.1	19.000000000000053
413434810	1441067567	31.045465771833598	122.53569493610162	8.9	11.129999999999999	19.000000000000053
413434810	1441067568	31.045508552318015	122.53570458146518	8.9	11.159999999999998	19.000000000000053
413434810	1441067569	31.04555048222308	122.5357139921087	8.9	11.190000000000001	19.000000000000053
413434810	1441067570	31.045591702318635	122.53572322405037	8.9	11.22	19.000000000000053
413434810	1441067571	31.045632353374454	122.53573233330857	8.9	11.25	19.000000000000053
413434810	1441067572	31.045672576160374	122.53574137590178	8.9	11.28	19.000000000000053
413434810	1441067573	31.045712511446137	122.53575040784865	8.9	11.309999999999999	19.000000000000053
413434810	1441067574	31.045752300001507	122.535759485168	8.9	11.34	19.000000000000053
413434810	1441067575	31.045792082596222	122.53576866387876	8.9	11.370000000000001	19.000000000000053
413434810	1441067576	31.045832000000004	122.53577799999998	8.9	11.4	19.000000000000053
413434810	1441067577	31.045872164245505	122.5357875366975	8.90909090909091	11.363636363636363	19.000000000000053
413434810	1441067578	31.045912572417354	122.53579726572345	8.918181818181818	11.327272727272728	19.000000000000053
413434810	1441067579	31.045953192863085	122.53580716597648	8.927272727272728	11.290909090909091	19.000000000000053
413434810	1441067580	31.045993993930303	122.53581721635521	8.936363636363637	11.254545454545454	19.000000000000053
413434810	1441067581	31.046034943966582	122.5358273957582	8.945454545454545	11.218181818181819	19.000000000000053
413434810	1441067582	31.046076011319506	122.535837683084	8.954545454545455	11.181818181818182	19.000000000000053
413434810	1441067583	31.046117164336675	122.53584805723108	8.963636363636363	11.145454545454546	19.000000000000053
413434810	1441067584	31.046158371365696	122.53585849709786	8.972727272727273	11.10909090909091	19.000000000000053
413434810	1441067585	31.04619960075417	122.53586898158272	8.981818181818182	11.072727272727272	19.000000000000053
413434810	1441067586	31.04624082084973	122.535879489584	8.99090909090909	11.036363636363637	19.000000000000053
413434810	1441067587	31.046282	122.53589	9.0	11.0	19.000000000000053
413434810	1441067588	31.046323112890747	122.53590049536044	8.994736842105263	11.078947368421051	19.000000000000053
413434810	1441067589	31.046364159560397	122.5359109727212	8.989473684210527	11.157894736842104	19.000000000000053
413434810	1441067590	31.0464051463855	122.53592143276967	8.98421052631579	11.236842105263158	19.000000000000053
413434810	1441067591	31.046446079742616	122.53593187619323	8.978947368421053	11.31578947368421	19.000000000000053
413434810	1441067592	31.046486966008302	122.5359423036793	8.973684210526315	11.394736842105262	19.000000000000053
413434810	1441067593	31.046527811559116	122.53595271591529	8.968421052631578	11.473684210526315	19.000000000000053
413434810	1441067594	31.046568622771613	122.53596311358861	8.963157894736842	11.552631578947368	19.000000000000053
413434810	1441067595	31.04660940602237	122.5359734973866	8.957894736842105	11.631578947368421	19.000000000000053
413434810	1441067596	31.046650167687915	122.53598386799679	8.952631578947368	11.710526315789474	19.000000000000053
413434810	1441067597	31.046690914144843	122.5359942261065	8.947368421052632	11.789473684210526	19.000000000000053
413434810	1441067598	31.04673165176966	122.53600457240319	8.942105263157895	11.868421052631579	19.000000000000053
413434810	1441067599	31.046772386938972	122.53601490757431	8.936842105263159	11.94736842105263	19.000000000000053
413434810	1441067600	31.046813126029296	122.53602523230725	8.931578947368422	12.026315789473685	19.000000000000053
413434810	1441067601	31.046853875417213	122.53603554728947	8.926315789473685	12.105263157894736	19.000000000000053
413434810	1441067602	31.046894641479273	122.53604585320839	8.921052631578947	12.18421052631579	19.000000000000053
413434810	1441067603	31.04693543059201	122.53605615075146	8.91578947368421	12.26315789473684	19.000000000000053
[truncated: 6,323 more rows]
