# Supplementary material for: Maritime traffic congestion identification and ship trajectory prediction using temporal graph convolutional networks
Source: PLoS One. 2026 Mar 9;21(3):e0342781. doi: 10.1371/journal.pone.0342781 (PMC12970927; doi:10.1371/journal.pone.0342781)
Supplement: S1 File — (ZIP) [file pone.0342781.s001.zip › data/interpolation/shipid_413434890_processed.csv]

shipid	lasttime	lat	lon	sog	cog	hdg
413434890	1441065607	30.928110000000004	122.52710300000001	6.6	34.5	40.0
413434890	1441065608	30.92813738552405	122.52712491218982	6.6	34.47	40.0
413434890	1441065609	30.928164076671568	122.52714622053188	6.6	34.440000000000005	40.0
413434890	1441065610	30.928190151706826	122.52716699211966	6.6	34.41	40.0
413434890	1441065611	30.928215688894074	122.52718729404687	6.6	34.379999999999995	40.0
413434890	1441065612	30.928240766497467	122.52720719340725	6.6	34.35	40.0
413434890	1441065613	30.928265462781166	122.52722675729476	6.6	34.32	40.0
413434890	1441065614	30.92828985600924	122.5272460528035	6.6	34.290000000000006	40.0
413434890	1441065615	30.92831402444573	122.52726514702769	6.6	34.26	40.0
413434890	1441065616	30.928338046354668	122.5272841070617	6.6	34.230000000000004	40.0
413434890	1441065617	30.928362000000003	122.527303	6.6	34.2	40.0
413434890	1441065618	30.928385963645663	122.52732189293722	6.6	34.300000000000004	40.0
413434890	1441065619	30.928410015555553	122.52734085296811	6.6	34.400000000000006	40.0
413434890	1441065620	30.928434233993517	122.5273599471875	6.6	34.50000000000001	40.0
413434890	1441065621	30.928458697223363	122.52737924269047	6.6	34.6	40.0
413434890	1441065622	30.928483483508856	122.52739880657208	6.6	34.7	40.0
413434890	1441065623	30.92850867111372	122.52741870592766	6.6	34.800000000000004	40.0
413434890	1441065624	30.928534338301645	122.52743900785259	6.6	34.900000000000006	40.0
413434890	1441065625	30.92856056333629	122.52745977944244	6.6	35.00000000000001	40.0
413434890	1441065626	30.928587424481233	122.52748108779295	6.6	35.1	40.0
413434890	1441065627	30.928615000000004	122.52750299999998	6.6	35.2	40.0
413434890	1441065628	30.9286433129572	122.52752553726914	6.6	35.1888888888889	40.0
413434890	1441065629	30.92867216562182	122.52754853724404	6.6	35.177777777777784	40.0
413434890	1441065630	30.9287013050641	122.52757179167746	6.6	35.16666666666667	40.0
413434890	1441065631	30.928730478354414	122.52759509232168	6.6	35.15555555555556	40.0
413434890	1441065632	30.928759432563293	122.52761823092845	6.6	35.14444444444445	40.0
413434890	1441065633	30.928787914761397	122.52764099924909	6.6	35.13333333333334	40.0
413434890	1441065634	30.928815672019564	122.5276631890344	6.6	35.12222222222223	40.0
413434890	1441065635	30.92884245140875	122.5276845920347	6.6	35.111111111111114	40.0
413434890	1441065636	30.928867999999994	122.527705	6.6	35.1	40.0
413434890	1441065637	30.92889215976421	122.52772428488024	6.6	35.14444444444445	40.0
413434890	1441065638	30.928915152270996	122.5277426394271	6.6	35.1888888888889	40.0
413434890	1441065639	30.928937293989527	122.52776033659315	6.6	35.233333333333334	40.0
413434890	1441065640	30.928958901388768	122.52777764933151	6.6	35.27777777777778	40.0
413434890	1441065641	30.928980290937552	122.52779485059573	6.6	35.32222222222222	40.0
413434890	1441065642	30.929001779104627	122.52781221333989	6.6	35.36666666666667	40.0
413434890	1441065643	30.92902368235848	122.52783001051856	6.6	35.41111111111111	40.0
413434890	1441065644	30.929046317167526	122.52784851508676	6.6	35.455555555555556	40.0
413434890	1441065645	30.929070000000003	122.527868	6.6	35.5	40.0
413434890	1441065646	30.92909495702295	122.52788865774704	6.6090909090909085	35.51818181818182	39.90909090909091
413434890	1441065647	30.92912105319945	122.52791035894707	6.618181818181818	35.53636363636364	39.81818181818181
413434890	1441065648	30.929148063191654	122.5279328937517	6.627272727272727	35.554545454545455	39.72727272727273
413434890	1441065649	30.92917576166186	122.52795605231205	6.636363636363636	35.57272727272727	39.63636363636363
413434890	1441065650	30.92920392327249	122.52797962477888	6.6454545454545455	35.59090909090909	39.54545454545455
413434890	1441065651	30.929232322686108	122.52800340130253	6.654545454545454	35.60909090909091	39.45454545454545
413434890	1441065652	30.929260734565467	122.52802717203274	6.663636363636364	35.62727272727273	39.36363636363636
413434890	1441065653	30.929288933573424	122.52805072711891	6.672727272727273	35.64545454545455	39.27272727272727
413434890	1441065654	30.929316694373025	122.52807385670997	6.681818181818182	35.66363636363637	39.18181818181818
413434890	1441065655	30.929343791627446	122.52809635095433	6.690909090909091	35.68181818181819	39.090909090909086
413434890	1441065656	30.92936999999999	122.528118	6.7	35.7	39.0
413434890	1441065657	30.92939516013487	122.52813865384533	6.690909090909091	35.545454545454554	39.0
413434890	1441065658	30.929419376599395	122.52815840189128	6.681818181818182	35.3909090909091	39.0
413434890	1441065659	30.92944281994154	122.52817739338975	6.672727272727273	35.23636363636364	39.0
413434890	1441065660	30.929465660709194	122.52819577759306	6.663636363636364	35.08181818181819	39.0
413434890	1441065661	30.92948806945013	122.52821370375372	6.654545454545454	34.92727272727273	39.0
413434890	1441065662	30.929510216712053	122.5282313211246	6.6454545454545455	34.77272727272728	39.0
413434890	1441065663	30.92953227304257	122.52824877895875	6.636363636363636	34.61818181818182	39.0
413434890	1441065664	30.92955440898921	122.52826622650964	6.627272727272727	34.46363636363637	39.0
413434890	1441065665	30.929576795099436	122.52828381303081	6.618181818181818	34.30909090909091	39.0
413434890	1441065666	30.9295996019206	122.5283016877762	6.6090909090909085	34.154545454545456	39.0
413434890	1441065667	30.929623000000003	122.52831999999998	6.6	34.0	39.0
413434890	1441065668	30.92964711286444	122.52833885893709	6.6	34.0	39.0
413434890	1441065669	30.929671875959134	122.52835821374462	6.6	34.0	39.0
413434890	1441065670	30.92969717770894	122.52837797356008	6.6	34.0	39.0
413434890	1441065671	30.92972290653876	122.52839804752075	6.6	34.0	39.0
413434890	1441065672	30.929748950873563	122.52841834476378	6.6	34.0	39.0
413434890	1441065673	30.929775199138376	122.52843877442605	6.6	34.0	39.0
413434890	1441065674	30.92980153975826	122.52845924564434	6.6	34.0	39.0
413434890	1441065675	30.929827861158355	122.52847966755525	6.6	34.0	39.0
413434890	1441065676	30.929854051763858	122.52849994929507	6.6	34.0	39.0
413434890	1441065677	30.929879999999994	122.52852000000001	6.6	34.0	39.0
413434890	1441065678	30.92990563068649	122.52853975899595	6.609999999999999	33.970000000000006	39.0
413434890	1441065679	30.929931014220646	122.52855928636835	6.62	33.94	39.0
413434890	1441065680	30.929956257394156	122.52857867239271	6.63	33.910000000000004	39.0
413434890	1441065681	30.92998146699864	122.52859800734475	6.64	33.88	39.0
413434890	1441065682	30.930006749825665	122.52861738150033	6.65	33.85000000000001	39.0
413434890	1441065683	30.930032212666756	122.52863688513553	6.66	33.82	39.0
413434890	1441065684	30.930057962313356	122.52865660852656	6.67	33.790000000000006	39.0
413434890	1441065685	30.93008410555687	122.52867664194987	6.68	33.760000000000005	39.0
413434890	1441065686	30.930110749188657	122.52869707568209	6.69	33.730000000000004	39.0
413434890	1441065687	30.93013800000001	122.52871800000001	6.7	33.7	39.0
413434890	1441065688	30.930165921982454	122.52873946911639	6.7	33.611111111111114	39.0
413434890	1441065689	30.930194407928983	122.52876139298674	6.7	33.52222222222222	39.0
413434890	1441065690	30.9302233078329	122.5287836455021	6.7	33.43333333333334	39.0
413434890	1441065691	30.930252471687666	122.52880610055318	6.7	33.34444444444445	39.0
413434890	1441065692	30.930281749486777	122.52882863203047	6.7	33.25555555555556	39.0
413434890	1441065693	30.93031099122382	122.52885111382406	6.7	33.166666666666664	39.0
413434890	1441065694	30.930340046892514	122.52887341982384	6.7	33.07777777777778	39.0
413434890	1441065695	30.930368766486627	122.52889542391941	6.7	32.988888888888894	39.0
413434890	1441065696	30.930397000000003	122.528917	6.7	32.9	39.0
413434890	1441065697	30.93042463582725	122.52893805547909	6.7	32.870000000000005	39.0
413434890	1441065698	30.930451715965585	122.52895863186755	6.7	32.839999999999996	39.0
413434890	1441065699	30.930478320812824	122.52897880420085	6.7	32.81	39.0
413434890	1441065700	30.93050453076674	122.5289986475146	6.7	32.78	39.0
413434890	1441065701	30.930530426225058	122.52901823684455	6.7	32.75	39.0
413434890	1441065702	30.930556087585472	122.52903764722664	6.7	32.72	39.0
413434890	1441065703	30.930581595245624	122.52905695369695	6.7	32.690000000000005	39.0
413434890	1441065704	30.93060702960307	122.52907623129168	6.7	32.660000000000004	39.0
413434890	1441065705	30.93063247105537	122.52909555504719	6.7	32.63	39.0
413434890	1441065706	30.930658000000008	122.529115	6.7	32.6	39.0
413434890	1441065707	30.9306836780455	122.5291346235633	6.7	32.63	39.099999999999994
413434890	1441065708	30.930709491644407	122.52915441265661	6.7	32.660000000000004	39.199999999999996
413434890	1441065709	30.930735408460396	122.52917433657605	6.7	32.690000000000005	39.3
413434890	1441065710	30.930761396157116	122.52919436461757	6.7	32.72	39.4
413434890	1441065711	30.930787422398232	122.52921446607719	6.7	32.75	39.5
413434890	1441065712	30.930813454847474	122.52923461025073	6.7	32.78	39.6
413434890	1441065713	30.930839461168514	122.52925476643405	6.7	32.81	39.699999999999996
413434890	1441065714	30.930865409025117	122.5292749039229	6.7	32.839999999999996	39.8
413434890	1441065715	30.930891266081023	122.52929499201299	6.7	32.870000000000005	39.9
413434890	1441065716	30.930916999999997	122.529315	6.7	32.9	40.0
413434890	1441065717	30.930942585280945	122.52933490373532	6.704761904761905	33.01428571428572	40.047619047619044
413434890	1441065718	30.93096802376309	122.52935470529366	6.70952380952381	33.128571428571426	40.095238095238095
413434890	1441065719	30.93099332412081	122.52937441330555	6.714285714285714	33.24285714285715	40.14285714285714
413434890	1441065720	30.93101849502843	122.52939403640158	6.719047619047619	33.35714285714286	40.19047619047619
413434890	1441065721	30.931043545160264	122.52941358321232	6.723809523809524	33.47142857142857	40.23809523809524
413434890	1441065722	30.931068483190664	122.52943306236834	6.728571428571429	33.58571428571429	40.285714285714285
413434890	1441065723	30.931093317793938	122.5294524825003	6.733333333333333	33.7	40.333333333333336
413434890	1441065724	30.931118057644408	122.52947185223881	6.738095238095238	33.81428571428571	40.38095238095238
413434890	1441065725	30.931142711416378	122.5294911802145	6.742857142857143	33.92857142857143	40.42857142857142
413434890	1441065726	30.931167287784177	122.52951047505803	6.747619047619048	34.042857142857144	40.476190476190474
413434890	1441065727	30.931191795422087	122.52952974540013	6.752380952380952	34.15714285714286	40.523809523809526
413434890	1441065728	30.9312162430044	122.52954899987141	6.757142857142857	34.27142857142857	40.57142857142858
413434890	1441065729	30.931240639205402	122.52956824710262	6.761904761904762	34.385714285714286	40.61904761904762
413434890	1441065730	30.93126499269942	122.52958749572448	6.766666666666667	34.5	40.666666666666664
413434890	1441065731	30.93128931216069	122.52960675436776	6.771428571428571	34.614285714285714	40.714285714285715
413434890	1441065732	30.931313606263497	122.52962603166317	6.776190476190476	34.72857142857143	40.76190476190476
413434890	1441065733	30.931337883682122	122.5296453362415	6.780952380952381	34.84285714285714	40.80952380952381
413434890	1441065734	30.93136215309083	122.52966467673355	6.785714285714286	34.957142857142856	40.85714285714286
413434890	1441065735	30.931386423163868	122.5296840617701	6.79047619047619	35.07142857142857	40.904761904761905
413434890	1441065736	30.931410702575516	122.52970349998198	6.795238095238095	35.18571428571428	40.952380952380956
413434890	1441065737	30.931435000000004	122.529723	6.8	35.3	41.0
413434890	1441065738	30.931459333238294	122.52974257715672	6.8	35.32	41.1
413434890	1441065739	30.931483756598283	122.52976227359122	6.8	35.339999999999996	41.2
413434890	1441065740	30.931508333514515	122.52978213814448	6.8	35.36	41.300000000000004
413434890	1441065741	30.931533127421527	122.52980221965747	6.8	35.38	41.4
413434890	1441065742	30.931558201753823	122.52982256697129	6.8	35.4	41.5
413434890	1441065743	30.93158361994589	122.52984322892719	6.8	35.419999999999995	41.6
413434890	1441065744	30.931609445432144	122.5298642543665	6.8	35.44	41.7
413434890	1441065745	30.931635741647007	122.52988569213068	6.8	35.46	41.800000000000004
413434890	1441065746	30.93166257202485	122.52990759106127	6.8	35.48	41.9
413434890	1441065747	30.931690000000007	122.52993	6.8	35.5	42.0
413434890	1441065748	30.931718051681173	122.52995293940779	6.8	35.47777777777778	42.0
413434890	1441065749	30.9317466038749	122.52997631622213	6.8	35.455555555555556	42.0
413434890	1441065750	30.931775496062208	122.53000000899932	6.8	35.43333333333334	42.0
413434890	1441065751	30.931804567724228	122.53002389629545	6.8	35.41111111111111	42.0
413434890	1441065752	30.931833658342143	122.53004785666624	6.8	35.38888888888889	42.0
413434890	1441065753	30.931862607397246	122.53007176866709	6.8	35.36666666666666	42.0
413434890	1441065754	30.931891254370917	122.53009551085317	6.8	35.34444444444444	42.0
413434890	1441065755	30.931919438744657	122.53011896177928	6.8	35.322222222222216	42.0
413434890	1441065756	30.931946999999994	122.53014199999998	6.8	35.3	42.0
413434890	1441065757	30.931973822591583	122.53016453910415	6.8	35.41	42.1
413434890	1441065758	30.93199997086617	122.53018663281894	6.8	35.519999999999996	42.2
413434890	1441065759	30.932025554143433	122.53020836990636	6.8	35.629999999999995	42.300000000000004
413434890	1441065760	30.932050681742982	122.53022983912862	6.8	35.739999999999995	42.400000000000006
413434890	1441065761	30.932075462984397	122.53025112924806	6.8	35.849999999999994	42.5
413434890	1441065762	30.932100007187174	122.53027232902728	6.8	35.96	42.6
413434890	1441065763	30.93212442367077	122.53029352722902	6.8	36.07	42.7
413434890	1441065764	30.932148821754566	122.53031481261628	6.8	36.18	42.800000000000004
413434890	1441065765	30.93217331075788	122.53033627395216	6.8	36.29	42.900000000000006
413434890	1441065766	30.932198000000007	122.530358	6.8	36.4	43.0
413434890	1441065767	30.932222965844336	122.53038005217577	6.79	36.629999999999995	43.0
413434890	1441065768	30.932248152831097	122.53040238250513	6.78	36.86000000000001	43.0
413434890	1441065769	30.932273472544782	122.53042491566617	6.77	37.09	43.0
413434890	1441065770	30.93229883656988	122.53044757633674	6.76	37.32	43.0
413434890	1441065771	30.932324156490974	122.5304702891945	6.75	37.550000000000004	43.0
413434890	1441065772	30.932349343892678	122.53049297891705	6.74	37.78	43.0
413434890	1441065773	30.932374310359677	122.53051557018172	6.73	38.010000000000005	43.0
413434890	1441065774	30.932398967476708	122.53053798766577	6.72	38.24	43.0
413434890	1441065775	30.932423226828533	122.53056015604622	6.71	38.470000000000006	43.0
413434890	1441065776	30.932446999999993	122.530582	6.7	38.7	43.0
413434890	1441065777	30.93247022777941	122.53060346875013	6.709090909090909	38.73636363636364	42.909090909090914
413434890	1441065778	30.932492967768777	122.53062460970453	6.718181818181819	38.77272727272728	42.81818181818182
413434890	1441065779	30.932515306773524	122.53064549481759	6.7272727272727275	38.80909090909091	42.72727272727273
413434890	1441065780	30.93253733159903	122.53066619604374	6.736363636363636	38.84545454545455	42.63636363636364
413434890	1441065781	30.93255912905062	122.53068678533762	6.745454545454545	38.88181818181819	42.545454545454554
413434890	1441065782	30.93258078593356	122.530707334654	6.754545454545455	38.91818181818182	42.45454545454545
413434890	1441065783	30.932602389053088	122.5307279159478	6.763636363636364	38.95454545454545	42.36363636363637
413434890	1441065784	30.93262402521438	122.53074860117404	6.7727272727272725	38.99090909090909	42.27272727272727
413434890	1441065785	30.932645781222572	122.53076946228789	6.781818181818181	39.02727272727273	42.18181818181819
413434890	1441065786	30.932667743882767	122.53079057124472	6.790909090909091	39.06363636363637	42.09090909090909
413434890	1441065787	30.932689999999997	122.530812	6.8	39.1	42.0
413434890	1441065788	30.932712618580865	122.53083380280259	6.79	39.25	41.9
413434890	1441065789	30.932735597438253	122.53085596307474	6.78	39.400000000000006	41.800000000000004
413434890	1441065790	30.932758916586717	122.53087844653186	6.77	39.550000000000004	41.7
413434890	1441065791	30.93278255604078	122.53090121888937	6.76	39.7	41.6
413434890	1441065792	30.93280649581502	122.53092424586268	6.75	39.85	41.5
413434890	1441065793	30.93283071592401	122.53094749316705	6.74	40.0	41.4
413434890	1441065794	30.93285519638236	122.53097092651777	6.73	40.150000000000006	41.300000000000004
413434890	1441065795	30.932879917204684	122.53099451163008	6.72	40.3	41.2
413434890	1441065796	30.93290485840569	122.53101821421913	6.71	40.45	41.1
413434890	1441065797	30.932929999999992	122.53104200000001	6.7	40.6	41.0
413434890	1441065798	30.93295532255862	122.53106583772947	6.7	40.48421052631579	40.94736842105263
413434890	1441065799	30.932980808877495	122.53108970833097	6.7	40.368421052631575	40.89473684210527
413434890	1441065800	30.933006442308912	122.53111359576953	6.7	40.252631578947366	40.84210526315789
413434890	1441065801	30.933032206205134	122.53113748401023	6.7	40.136842105263156	40.78947368421053
413434890	1441065802	30.933058083918414	122.53116135701805	6.7	40.02105263157895	40.73684210526316
413434890	1441065803	30.933084058801068	122.531185198758	6.7	39.90526315789473	40.684210526315795
413434890	1441065804	30.933110114205384	122.53120899319497	6.7	39.78947368421053	40.631578947368425
413434890	1441065805	30.933136233483673	122.5312327242939	6.7	39.67368421052632	40.57894736842105
413434890	1441065806	30.933162399988262	122.53125637601964	6.7	39.55789473684211	40.526315789473685
413434890	1441065807	30.933188597071485	122.53127993233707	6.7	39.44210526315789	40.473684210526315
413434890	1441065808	30.933214808085694	122.53130337721093	6.7	39.32631578947368	40.42105263157895
413434890	1441065809	30.933241016383235	122.53132669460605	6.7	39.21052631578947	40.368421052631575
413434890	1441065810	30.933267205316504	122.53134986848713	6.7	39.09473684210526	40.315789473684205
413434890	1441065811	30.933293358237854	122.53137288281887	6.7	38.978947368421046	40.26315789473684
413434890	1441065812	30.933319458499682	122.53139572156596	6.7	38.86315789473684	40.21052631578947
413434890	1441065813	30.93334548945439	122.53141836869305	6.7	38.74736842105263	40.15789473684211
413434890	1441065814	30.933371434454404	122.5314408081647	6.7	38.631578947368425	40.10526315789473
413434890	1441065815	30.933397276852126	122.5314630239455	6.7	38.51578947368421	40.05263157894736
413434890	1441065816	30.93342300000001	122.531485	6.7	38.4	40.0
413434890	1441065817	30.933448595240204	122.53150672924492	6.71	38.06	39.9
413434890	1441065818	30.933474085873836	122.53152824040566	6.72	37.71999999999999	39.8
413434890	1441065819	30.933499503191737	122.53154957115994	6.73	37.379999999999995	39.699999999999996
413434890	1441065820	30.933524878484686	122.53157075918554	6.74	37.04	39.6
413434890	1441065821	30.933550243043463	122.53159184216028	6.75	36.699999999999996	39.5
413434890	1441065822	30.93357562815881	122.53161285776206	6.76	36.36	39.4
413434890	1441065823	30.933601065121444	122.53163384366887	6.77	36.019999999999996	39.3
413434890	1441065824	30.933626585222076	122.5316548375587	6.78	35.68	39.199999999999996
413434890	1441065825	30.933652219751373	122.5316758771097	6.79	35.339999999999996	39.099999999999994
413434890	1441065826	30.933677999999986	122.53169700000001	6.8	35.0	39.0
413434890	1441065827	30.933703941557543	122.53171822780612	6.79	35.01	39.0
413434890	1441065828	30.933729997209674	122.5317395176976	6.78	35.019999999999996	39.0
413434890	1441065829	30.933756104041052	122.53176081074211	6.77	35.03	39.0
413434890	1441065830	30.933782199136388	122.53178204800724	6.76	35.04	39.0
413434890	1441065831	30.933808219580428	122.53180317056044	6.75	35.050000000000004	39.0
413434890	1441065832	30.93383410245797	122.53182411946901	6.74	35.06	39.0
413434890	1441065833	30.93385978485381	122.53184483580023	6.73	35.07	39.0
413434890	1441065834	30.93388520385282	122.53186526062115	6.72	35.080000000000005	39.0
413434890	1441065835	30.933910296539917	122.53188533499878	6.71	35.09	39.0
413434890	1441065836	30.933935	122.53190499999998	6.7	35.1	39.0
413434890	1441065837	30.933959275318536	122.53192421965075	6.709090909090909	34.83636363636364	39.090909090909086
413434890	1441065838	30.9339831795829	122.53194304981373	6.718181818181819	34.57272727272728	39.18181818181818
413434890	1441065839	30.93400679388092	122.53196156931085	6.7272727272727275	34.30909090909091	39.27272727272727
413434890	1441065840	30.934030199300352	122.53197985696426	6.736363636363636	34.045454545454554	39.36363636363636
413434890	1441065841	30.934053476928945	122.53199799159619	6.745454545454545	33.78181818181819	39.45454545454545
413434890	1441065842	30.934076707854377	122.53201605202901	6.754545454545455	33.518181818181816	39.54545454545455
413434890	1441065843	30.9340999731643	122.53203411708526	6.763636363636364	33.25454545454546	39.63636363636363
413434890	1441065844	30.934123353946273	122.53205226558765	6.7727272727272725	32.99090909090909	39.72727272727273
413434890	1441065845	30.93414693128789	122.5320705763589	6.781818181818181	32.72727272727273	39.81818181818181
413434890	1441065846	30.934170786276642	122.53208912822198	6.790909090909091	32.46363636363636	39.90909090909091
413434890	1441065847	30.934195000000003	122.53210800000001	6.8	32.2	40.0
413434890	1441065848	30.934219633838506	122.53212725186197	6.79	32.39	40.0
413434890	1441065849	30.934244670345176	122.53214686936015	6.78	32.580000000000005	40.0
413434890	1441065850	30.934270072366242	122.53216681939256	6.77	32.77	40.0
413434890	1441065851	30.934295802747894	122.53218706885721	6.76	32.96000000000001	40.0
413434890	1441065852	30.93432182433636	122.53220758465197	6.75	33.15	40.0
413434890	1441065853	30.934348099977857	122.53222833367471	6.74	33.34	40.0
413434890	1441065854	30.934374592518676	122.53224928282319	6.73	33.53	40.0
413434890	1441065855	30.934401264805103	122.53227039899515	6.72	33.72	40.0
413434890	1441065856	30.934428079683443	122.53229164908822	6.71	33.910000000000004	40.0
413434890	1441065857	30.934455	122.532313	6.7	34.1	40.0
413434890	1441065858	30.934481993397032	122.53233442346885	6.7	34.20526315789474	40.05263157894736
413434890	1441065859	30.93450904670036	122.53235591059666	6.7	34.31052631578948	40.10526315789473
413434890	1441065860	30.93453615153176	122.53237745732602	6.7	34.415789473684214	40.15789473684211
413434890	1441065861	30.934563299512956	122.53239905959971	6.7	34.52105263157895	40.21052631578947
413434890	1441065862	30.93459048226569	122.53242071336031	6.7	34.626315789473686	40.26315789473684
413434890	1441065863	30.934617691411706	122.53244241455049	6.7	34.73157894736842	40.315789473684205
413434890	1441065864	30.934644918572786	122.53246415911293	6.7	34.836842105263166	40.368421052631575
413434890	1441065865	30.93467215537064	122.53248594299023	6.7	34.9421052631579	40.42105263157895
413434890	1441065866	30.934699393427053	122.53250776212498	6.7	35.04736842105263	40.473684210526315
413434890	1441065867	30.934726624363787	122.53252961245981	6.7	35.15263157894737	40.526315789473685
413434890	1441065868	30.93475383980259	122.53255148993729	6.7	35.257894736842104	40.57894736842105
413434890	1441065869	30.93478103136522	122.53257339050003	6.7	35.363157894736844	40.631578947368425
413434890	1441065870	30.934808190673472	122.53259531009058	6.7	35.468421052631584	40.684210526315795
413434890	1441065871	30.934835309349086	122.5326172446515	6.7	35.57368421052632	40.73684210526316
413434890	1441065872	30.93486237901385	122.53263919012531	6.7	35.678947368421056	40.78947368421053
413434890	1441065873	30.934889391289563	122.53266114245454	6.7	35.78421052631579	40.84210526315789
413434890	1441065874	30.934916337797947	122.53268309758174	6.7	35.88947368421052	40.89473684210527
413434890	1441065875	30.93494321016084	122.53270505144941	6.7	35.99473684210527	40.94736842105263
413434890	1441065876	30.934970000000007	122.53272700000001	6.7	36.1	41.0
413434890	1441065877	30.934996692420818	122.53274893187566	6.71	36.12	41.1
413434890	1441065878	30.935023246463146	122.53277080651691	6.72	36.14	41.2
413434890	1441065879	30.935049614650456	122.53279257606388	6.73	36.160000000000004	41.300000000000004
413434890	1441065880	30.935075749506254	122.53281419265652	6.74	36.18	41.4
413434890	1441065881	30.9351016035541	122.53283560843474	6.75	36.2	41.5
413434890	1441065882	30.935127129317557	122.53285677553835	6.76	36.22	41.6
413434890	1441065883	30.93515227932023	122.5328776461071	6.77	36.239999999999995	41.7
413434890	1441065884	30.935177006085752	122.5328981722806	6.78	36.260000000000005	41.800000000000004
413434890	1441065885	30.935201262137785	122.53291830619841	6.79	36.28	41.9
413434890	1441065886	30.93522500000001	122.532938	6.8	36.3	42.0
413434890	1441065887	30.93524820033245	122.53295723388784	6.8	36.27777777777778	42.0
413434890	1441065888	30.935270956340506	122.53297610031665	6.8	36.25555555555555	42.0
413434890	1441065889	30.935293389365736	122.53299471980438	6.8	36.233333333333334	42.0
413434890	1441065890	30.935315620749712	122.5330132128692	6.8	36.21111111111111	42.0
413434890	1441065891	30.93533777183391	122.53303170002948	6.8	36.18888888888889	42.0
413434890	1441065892	30.935359963959762	122.53305030180381	6.8	36.166666666666664	42.0
413434890	1441065893	30.93538231846855	122.53306913871097	6.8	36.144444444444446	42.0
413434890	1441065894	30.935404956701557	122.53308833126997	6.8	36.12222222222222	42.0
413434890	1441065895	30.935427999999998	122.53310800000001	6.8	36.1	42.0
413434890	1441065896	30.9354515394487	122.53312823472889	6.8	36.31666666666667	42.0
413434890	1441065897	30.93547554510727	122.53314900251803	6.8	36.53333333333334	42.0
413434890	1441065898	30.935499956779125	122.53317023973709	6.8	36.75000000000001	42.0
413434890	1441065899	30.935524714267675	122.53319188275569	6.8	36.96666666666667	42.0
413434890	1441065900	30.935549757376357	122.53321386794329	6.8	37.18333333333334	42.0
413434890	1441065901	30.935575025908683	122.53323613166924	6.8	37.4	42.0
413434890	1441065902	30.935600459668173	122.53325861030281	6.8	37.61666666666667	42.0
413434890	1441065903	30.93562599845842	122.53328124021313	6.8	37.833333333333336	42.0
413434890	1441065904	30.93565158208304	122.5333039577692	6.8	38.05	42.0
413434890	1441065905	30.935677150345693	122.53332669933988	6.8	38.266666666666666	42.0
413434890	1441065906	30.9357026430501	122.53334940129395	6.8	38.483333333333334	42.0
413434890	1441065907	30.935728000000008	122.53337200000001	6.8	38.7	42.0
413434890	1441065908	30.935753177139382	122.53339444851709	6.79	38.900000000000006	42.0
413434890	1441065909	30.935778194972883	122.5334167666661	6.78	39.1	42.0
413434890	1441065910	30.935803090145306	122.53343899095854	6.77	39.300000000000004	42.0
413434890	1441065911	30.935827899301408	122.53346115790592	6.76	39.50000000000001	42.0
413434890	1441065912	30.935852659085977	122.53348330401988	6.75	39.7	42.0
413434890	1441065913	30.935877406143714	122.53350546581211	6.74	39.900000000000006	42.0
413434890	1441065914	30.935902177119328	122.53352767979436	6.73	40.10000000000001	42.0
413434890	1441065915	30.93592700865748	122.53354998247848	6.72	40.300000000000004	42.0
413434890	1441065916	30.935951937402823	122.53357241037638	6.71	40.50000000000001	42.0
413434890	1441065917	30.935976999999998	122.533595	6.7	40.70000000000001	42.0
413434890	1441065918	30.93600222443948	122.53361777904213	6.705263157894737	40.53684210526316	41.94736842105264
413434890	1441065919	30.9360276040953	122.53364073991824	6.7105263157894735	40.37368421052632	41.89473684210527
413434890	1441065920	30.936053123687394	122.53366386622457	6.715789473684211	40.21052631578948	41.8421052631579
413434890	1441065921	30.936078767935708	122.53368714155727	6.721052631578948	40.04736842105264	41.78947368421053
413434890	1441065922	30.93610452156017	122.53371054951242	6.726315789473684	39.8842105263158	41.73684210526316
413434890	1441065923	30.93613036928076	122.53373407368615	6.731578947368421	39.72105263157896	41.684210526315795
413434890	1441065924	30.93615629581745	122.53375769767452	6.7368421052631575	39.557894736842115	41.631578947368425
413434890	1441065925	30.936182285890222	122.53378140507358	6.742105263157895	39.39473684210527	41.578947368421055
413434890	1441065926	30.936208324219074	122.5338051794793	6.747368421052632	39.231578947368426	41.526315789473685
413434890	1441065927	30.936234395524018	122.53382900448767	6.752631578947368	39.06842105263158	41.473684210526315
413434890	1441065928	30.936260484525075	122.5338528636946	6.757894736842105	38.90526315789474	41.42105263157895
413434890	1441065929	30.93628657594227	122.53387674069602	6.7631578947368425	38.742105263157896	41.368421052631575
413434890	1441065930	30.936312654495648	122.53390061908777	6.768421052631579	38.578947368421055	41.31578947368421
413434890	1441065931	30.936338704905292	122.53392448246572	6.773684210526316	38.415789473684214	41.26315789473684
413434890	1441065932	30.93636471189124	122.53394831442564	6.778947368421052	38.25263157894737	41.21052631578947
413434890	1441065933	30.936390660173586	122.5339720985633	6.784210526315789	38.089473684210525	41.15789473684211
413434890	1441065934	30.936416534472418	122.53399581847445	6.7894736842105265	37.92631578947368	41.10526315789473
413434890	1441065935	30.93644231950786	122.5340194577548	6.794736842105263	37.76315789473684	41.05263157894737
413434890	1441065936	30.936467999999994	122.534043	6.8	37.6	41.0
413434890	1441065937	30.9364935579755	122.53406642432918	6.79	37.52	40.9
413434890	1441065938	30.9365189646871	122.53408969195526	6.78	37.44	40.8
413434890	1441065939	30.93654418869408	122.53411275961466	6.77	37.36000000000001	40.7
413434890	1441065940	30.93656919855577	122.53413558404358	6.76	37.28	40.6
413434890	1441065941	30.93659396283152	122.53415812197824	6.75	37.2	40.5
413434890	1441065942	30.936618450080683	122.53418033015475	6.74	37.12	40.4
413434890	1441065943	30.936642628862668	122.53420216530924	6.73	37.04	40.3
413434890	1441065944	30.936666467736913	122.53422358417767	6.72	36.96	40.2
413434890	1441065945	30.936689935262862	122.53424454349596	6.71	36.88	40.1
413434890	1441065946	30.936713	122.534265	6.7	36.800000000000004	40.0
413434890	1441065947	30.93673565482957	122.534284934646	6.7	36.74444444444445	39.888888888888886
413434890	1441065948	30.936757989919837	122.53430442527164	6.7	36.68888888888889	39.77777777777778
413434890	1441065949	30.93678011976075	122.53432357393524	6.7	36.63333333333333	39.666666666666664
413434890	1441065950	30.93680215884223	122.53434248269521	6.7	36.57777777777778	39.55555555555555
413434890	1441065951	30.9368242216541	122.53436125361023	6.7	36.52222222222222	39.44444444444444
413434890	1441065952	30.936846422686113	122.5343799887391	6.7	36.46666666666667	39.333333333333336
413434890	1441065953	30.936868876428015	122.53439879014087	6.7	36.41111111111111	39.222222222222214
413434890	1441065954	30.936891697369436	122.53441775987471	6.7	36.355555555555554	39.11111111111111
413434890	1441065955	30.936915000000006	122.534437	6.7	36.3	39.0
413434890	1441065956	30.936938869366227	122.53445658762165	6.7	36.09166666666667	38.916666666666664
413434890	1441065957	30.93696327274255	122.53447650002592	6.7	35.88333333333333	38.833333333333336
413434890	1441065958	30.936988147960466	122.53449668954434	6.7	35.675000000000004	38.75
413434890	1441065959	30.937013432851483	122.53451710850833	6.7	35.46666666666666	38.66666666666667
413434890	1441065960	30.93703906524708	122.53453770924925	6.7	35.25833333333333	38.583333333333336
413434890	1441065961	30.93706498297886	122.5345584440983	6.7	35.05	38.5
413434890	1441065962	30.937091123878396	122.53457926538665	6.7	34.84166666666666	38.416666666666664
413434890	1441065963	30.937117425777302	122.53460012544531	6.7	34.63333333333333	38.333333333333336
413434890	1441065964	30.937143826507214	122.53462097660523	6.7	34.425	38.25
413434890	1441065965	30.937170263899823	122.53464177119717	6.7	34.21666666666667	38.166666666666664
413434890	1441065966	30.937196675786833	122.53466246155189	6.7	34.008333333333326	38.083333333333336
413434890	1441065967	30.937223000000003	122.534683	6.7	33.8	38.0
413434890	1441065968	30.937249191628016	122.53470335132965	6.7	33.69	38.0
413434890	1441065969	30.93727527478738	122.5347235301596	6.7	33.58	38.0
413434890	1441065970	30.937301290851554	122.53474356356634	6.7	33.47	38.0
413434890	1441065971	30.93732728119392	122.53476347862637	6.7	33.36	38.0
413434890	1441065972	30.937353287187932	122.53478330241629	6.7	33.25	38.0
413434890	1441065973	30.937379350206935	122.53480306201283	6.7	33.14	38.0
413434890	1441065974	30.937405511624284	122.5348227844926	6.7	33.03	38.0
413434890	1441065975	30.93743181281336	122.53484249693251	6.7	32.92	38.0
413434890	1441065976	30.937458295147508	122.53486222640933	6.7	32.81	38.0
413434890	1441065977	30.937484999999995	122.534882	6.7	32.7	38.0
413434890	1441065978	30.93751195829116	122.53490183908211	6.705263157894737	32.56842105263158	38.0
413434890	1441065979	30.93753915912923	122.53492174223567	6.7105263157894735	32.43684210526316	38.0
413434890	1441065980	30.93756658116946	122.53494170234131	6.715789473684211	32.305263157894736	38.0
413434890	1441065981	30.937594203067068	122.53496171227961	6.721052631578948	32.17368421052632	38.0
413434890	1441065982	30.937622003477355	122.53498176493117	6.726315789473684	32.04210526315789	38.0
413434890	1441065983	30.93764996105552	122.53500185317651	6.731578947368421	31.910526315789475	38.0
413434890	1441065984	30.937678054456853	122.53502196989615	6.7368421052631575	31.77894736842105	38.0
413434890	1441065985	30.937706262336608	122.53504210797057	6.742105263157895	31.647368421052633	38.0
413434890	1441065986	30.937734563350062	122.53506226028024	6.747368421052632	31.515789473684208	38.0
413434890	1441065987	30.937762936152478	122.53508241970562	6.752631578947368	31.38421052631579	38.0
413434890	1441065988	30.937791359399146	122.53510257912711	6.757894736842105	31.252631578947366	38.0
413434890	1441065989	30.937819811745324	122.53512273142509	6.7631578947368425	31.121052631578948	38.0
413434890	1441065990	30.937848271846327	122.53514286947993	6.768421052631579	30.989473684210523	38.0
413434890	1441065991	30.93787671835744	122.53516298617195	6.773684210526316	30.857894736842105	38.0
413434890	1441065992	30.93790512993393	122.53518307438152	6.778947368421052	30.72631578947368	38.0
413434890	1441065993	30.937933485231138	122.53520312698883	6.784210526315789	30.594736842105263	38.0
413434890	1441065994	30.937961762904333	122.53522313687421	6.7894736842105265	30.46315789473684	38.0
413434890	1441065995	30.93798994160886	122.53524309691787	6.794736842105263	30.331578947368417	38.0
413434890	1441065996	30.938017999999996	122.53526300000001	6.8	30.2	38.0
413434890	1441065997	30.938045914462236	122.53528283466926	6.79	30.349999999999994	38.0
413434890	1441065998	30.93807365229662	122.53530257214801	6.78	30.5	38.0
413434890	1441065999	30.938101178533376	122.53532217932704	6.77	30.650000000000002	38.0
413434890	1441066000	30.938128458202755	122.53534162309705	6.76	30.799999999999997	38.0
413434890	1441066001	30.93815545633501	122.53536087034873	6.75	30.949999999999996	38.0
413434890	1441066002	30.938182137960418	122.53537988797261	6.74	31.099999999999998	38.0
413434890	1441066003	30.93820846810931	122.53539864285923	6.73	31.250000000000004	38.0
413434890	1441066004	30.938234411811973	122.53541710189907	6.72	31.4	38.0
413434890	1441066005	30.938259934098753	122.53543523198253	6.71	31.549999999999997	38.0
413434890	1441066006	30.938285000000008	122.53545299999999	6.7	31.7	38.0
413434890	1441066007	30.938309596101966	122.53547039183198	6.711111111111111	31.666666666666664	38.111111111111114
413434890	1441066008	30.9383337952144	122.53548746931997	6.722222222222222	31.633333333333336	38.22222222222222
413434890	1441066009	30.93835769170291	122.53550431329585	6.733333333333333	31.6	38.333333333333336
413434890	1441066010	30.93838137993309	122.53552100459164	6.7444444444444445	31.566666666666663	38.44444444444444
413434890	1441066011	30.938404954270386	122.5355376240395	6.7555555555555555	31.533333333333335	38.55555555555556
413434890	1441066012	30.938428509080335	122.53555425247173	6.766666666666667	31.5	38.66666666666667
413434890	1441066013	30.938452138728323	122.53557097072081	6.777777777777778	31.466666666666665	38.77777777777778
413434890	1441066014	30.938475937579756	122.53558785961931	6.788888888888889	31.433333333333334	38.888888888888886
413434890	1441066015	30.9385	122.53560500000002	6.8	31.4	39.0
413434890	1441066016	30.938524404928202	122.53562246012436	6.8	31.566666666666663	39.0
413434890	1441066017	30.93854916959896	122.53564025796835	6.8	31.733333333333334	39.0
413434890	1441066018	30.938574295820708	122.5356583989365	6.8	31.900000000000002	39.0
413434890	1441066019	30.93859978540186	122.53567688843343	6.8	32.06666666666666	39.0
413434890	1441066020	30.938625640150867	122.53569573186375	6.8	32.23333333333333	39.0
413434890	1441066021	30.938651861876128	122.53571493463205	6.8	32.39999999999999	39.0
413434890	1441066022	30.938678452386068	122.53573450214299	6.8	32.56666666666666	39.0
413434890	1441066023	30.93870541348911	122.53575443980117	6.8	32.73333333333333	39.0
413434890	1441066024	30.938732746993622	122.53577475301128	6.8	32.9	39.0
413434890	1441066025	30.93876045470801	122.53579544717797	6.8	33.06666666666667	39.0
413434890	1441066026	30.93878853844069	122.53581652770599	6.8	33.233333333333334	39.0
413434890	1441066027	30.938817000000007	122.535838	6.8	33.4	39.0
413434890	1441066028	30.93884582273807	122.53585985331682	6.788888888888889	33.55555555555555	38.888888888888886
413434890	1441066029	30.938874916181863	122.53588201232138	6.777777777777778	33.71111111111111	38.77777777777778
413434890	1441066030	30.938904171402122	122.5359043855306	6.766666666666667	33.86666666666666	38.66666666666667
413434890	1441066031	30.93893347946969	122.53592688146107	6.7555555555555555	34.02222222222222	38.55555555555556
413434890	1441066032	30.938962731455437	122.53594940862924	6.7444444444444445	34.17777777777778	38.44444444444444
413434890	1441066033	30.938991818430306	122.53597187555133	6.733333333333333	34.333333333333336	38.333333333333336
413434890	1441066034	30.939020631465294	122.53599419074331	6.722222222222222	34.48888888888889	38.22222222222222
413434890	1441066035	30.939049061631486	122.53601626272102	6.711111111111111	34.644444444444446	38.111111111111114
413434890	1441066036	30.939076999999997	122.53603800000002	6.7	34.8	38.0
413434890	1441066037	30.939104367271565	122.53605933425796	6.7	34.88	37.800000000000004
413434890	1441066038	30.939131202665056	122.53608028982129	6.7	34.96	37.6
413434890	1441066039	30.939157575028833	122.53610091417877	6.7	35.04	37.4
413434890	1441066040	30.939183553211233	122.53612125481932	6.7	35.12	37.2
413434890	1441066041	30.939209206060568	122.53614135923196	6.7	35.199999999999996	37.0
413434890	1441066042	30.939234602425138	122.53616127490585	6.7	35.28	36.800000000000004
413434890	1441066043	30.93925981115315	122.53618104933017	6.7	35.36	36.6
413434890	1441066044	30.939284901092854	122.53620072999432	6.7	35.44	36.4
413434890	1441066045	30.939309941092404	122.53622036438776	6.7	35.519999999999996	36.2
413434890	1441066046	30.939335	122.53624	6.7	35.6	36.0
413434890	1441066047	30.939360137888144	122.53625967444988	6.7	35.33	35.9
413434890	1441066048	30.939385379726914	122.53627938587259	6.7	35.06	35.8
413434890	1441066049	30.93941074171082	122.53629912253253	6.7	34.79	35.7
413434890	1441066050	30.93943624003433	122.53631887269404	6.7	34.52	35.6
413434890	1441066051	30.93946189089197	122.53633862462146	6.7	34.25	35.5
413434890	1441066052	30.939487710478243	122.53635836657917	6.7	33.98	35.4
413434890	1441066053	30.939513714987648	122.53637808683152	6.7	33.71	35.3
413434890	1441066054	30.93953992061473	122.53639777364286	6.7	33.44	35.199999999999996
413434890	1441066055	30.93956634355399	122.53641741527758	6.7	33.17	35.1
413434890	1441066056	30.93959299999999	122.53643700000002	6.7	32.9	35.0
413434890	1441066057	30.93961989017712	122.53645651093936	6.7	32.800000000000004	34.9
413434890	1441066058	30.939646950429243	122.53647591068412	6.7	32.7	34.8
413434890	1441066059	30.93967410113008	122.53649515668748	6.7	32.6	34.699999999999996
413434890	1441066060	30.93970126265344	122.53651420640257	6.7	32.5	34.6
413434890	1441066061	30.939728355373077	122.5365330172824	6.7	32.4	34.50000000000001
413434890	1441066062	30.939755299662817	122.53655154677985	6.7	32.300000000000004	34.400000000000006
413434890	1441066063	30.939782015896515	122.5365697523477	6.7	32.2	34.300000000000004
413434890	1441066064	30.939808424448024	122.53658759143862	6.7	32.1	34.2
413434890	1441066065	30.93983444569122	122.53660502150522	6.7	32.0	34.1
413434890	1441066066	30.93985999999999	122.536622	6.7	31.900000000000002	34.0
413434890	1441066067	30.939885038148265	122.53663850568476	6.7	31.333333333333336	33.88888888888889
413434890	1441066068	30.939909632509803	122.53665460255931	6.7	30.76666666666667	33.777777777777786
413434890	1441066069	30.93993388585837	122.53667037593296	6.7	30.2	33.666666666666664
413434890	1441066070	30.939957900967592	122.53668591111524	6.7	29.633333333333333	33.55555555555556
413434890	1441066071	30.93998178061116	122.53670129341583	6.7	29.066666666666666	33.44444444444445
413434890	1441066072	30.940005627562645	122.53671660814454	6.7	28.5	33.333333333333336
413434890	1441066073	30.9400295445956	122.53673194061138	6.7	27.933333333333334	33.22222222222222
413434890	1441066074	30.940053634483558	122.53674737612644	6.7	27.366666666666664	33.111111111111114
413434890	1441066075	30.940077999999993	122.53676299999998	6.7	26.8	33.0
413434890	1441066076	30.94010272870147	122.53677888236223	6.7	26.924999999999997	32.91666666666667
413434890	1441066077	30.94012784727707	122.5367950326224	6.7	27.05	32.833333333333336
413434890	1441066078	30.940153367199017	122.53681144500952	6.7	27.175	32.75
413434890	1441066079	30.940179299939548	122.53682811375265	6.7	27.3	32.666666666666664
413434890	1441066080	30.94020565697088	122.5368450330808	6.7	27.424999999999997	32.583333333333336
413434890	1441066081	30.94023244976525	122.53686219722306	6.7	27.55	32.5
413434890	1441066082	30.94025968979487	122.53687960040843	6.7	27.675	32.41666666666667
413434890	1441066083	30.940287388531985	122.53689723686601	6.7	27.8	32.333333333333336
413434890	1441066084	30.940315557448816	122.53691510082488	6.7	27.925	32.25000000000001
413434890	1441066085	30.940344208017603	122.5369331865141	6.7	28.05	32.166666666666664
413434890	1441066086	30.940373351710587	122.53695148816277	6.7	28.175000000000004	32.083333333333336
413434890	1441066087	30.940403	122.53696999999998	6.7	28.3	32.0
413434890	1441066088	30.94043314455783	122.5369887051262	6.7	28.06666666666667	31.777777777777782
413434890	1441066089	30.940463697855154	122.53700754212728	6.7	27.833333333333332	31.555555555555554
413434890	1441066090	30.940494552562825	122.53702643846026	6.7	27.6	31.333333333333336
413434890	1441066091	30.940525601351773	122.53704532158197	6.7	27.366666666666667	31.11111111111111
413434890	1441066092	30.940556736892905	122.53706411894913	6.7	27.133333333333333	30.88888888888889
413434890	1441066093	30.940587851857263	122.53708275801829	6.7	26.9	30.666666666666664
413434890	1441066094	30.940618838915828	122.53710116624573	6.7	26.666666666666668	30.444444444444443
413434890	1441066095	30.940649590739707	122.53711927108762	6.7	26.43333333333333	30.222222222222218
413434890	1441066096	30.940679999999993	122.53713700000002	6.7	26.2	29.999999999999996
413434890	1441066097	30.940709983372816	122.53715429719928	6.7	25.945	29.95
413434890	1441066098	30.940739553554092	122.53717117394412	6.7	25.689999999999998	29.9
413434890	1441066099	30.940768747244718	122.53718765825391	6.7	25.435	29.85
413434890	1441066100	30.940797601145576	122.53720377814804	6.7	25.18	29.799999999999997
413434890	1441066101	30.940826151957513	122.537219561646	6.7	24.924999999999997	29.75
413434890	1441066102	30.94085443638136	122.53723503676729	6.7	24.669999999999998	29.699999999999996
413434890	1441066103	30.940882491117947	122.53725023153156	6.7	24.415	29.650000000000002
413434890	1441066104	30.940910352868066	122.53726517395846	6.7	24.16	29.599999999999998
413434890	1441066105	30.940938058332502	122.53727989206772	6.7	23.904999999999998	29.55
413434890	1441066106	30.94096564421207	122.5372944138791	6.7	23.65	29.499999999999996
413434890	1441066107	30.940993147207507	122.53730876741243	6.7	23.395000000000003	29.45
413434890	1441066108	30.94102060401955	122.5373229806876	6.7	23.139999999999997	29.400000000000002
413434890	1441066109	30.941048051348954	122.5373370817246	6.7	22.885	29.35
413434890	1441066110	30.941075525896444	122.53735109854337	6.7	22.630000000000003	29.300000000000004
413434890	1441066111	30.94110306436271	122.53736505916396	6.7	22.375	29.25
413434890	1441066112	30.941130703448476	122.53737899160652	6.7	22.12	29.200000000000003
413434890	1441066113	30.941158479854426	122.53739292389116	6.7	21.865000000000002	29.15
413434890	1441066114	30.94118643028123	122.5374068840381	6.7	21.61	29.1
413434890	1441066115	30.94121459142953	122.5374209000676	6.7	21.355	29.05
413434890	1441066116	30.941243	122.537435	6.7	21.1	29.000000000000004
413434890	1441066117	30.941271671925207	122.53744919807721	6.7	21.02	29.000000000000004
413434890	1441066118	30.941300540065434	122.53746345342749	6.7	20.94	29.000000000000004
413434890	1441066119	30.94132951651289	122.53747771140053	6.7	20.86	29.000000000000004
413434890	1441066120	30.94135851335983	122.5374919173459	6.7	20.78	29.000000000000004
413434890	1441066121	30.941387442698552	122.53750601661311	6.7	20.7	29.000000000000004
413434890	1441066122	30.941416216621338	122.5375199545515	6.7	20.619999999999997	29.000000000000004
413434890	1441066123	30.941444747220523	122.53753367651032	6.7	20.540000000000003	29.000000000000004
413434890	1441066124	30.941472946588444	122.53754712783866	6.7	20.46	29.000000000000004
413434890	1441066125	30.94150072681746	122.5375602538856	6.7	20.380000000000003	29.000000000000004
413434890	1441066126	30.941527999999995	122.53757300000001	6.7	20.3	29.000000000000004
413434890	1441066127	30.941554710962603	122.53758533265467	6.7	20.41111111111111	29.000000000000004
413434890	1441066128	30.941580935468526	122.5375973028181	6.7	20.522222222222222	29.000000000000004
413434890	1441066129	30.941606782015153	122.53760898258285	6.7	20.633333333333333	29.000000000000004
413434890	1441066130	30.941632359099845	122.53762044404165	6.7	20.744444444444447	29.000000000000004
413434890	1441066131	30.941657775219934	122.53763175928731	6.7	20.855555555555554	29.000000000000004
413434890	1441066132	30.941683138872733	122.53764300041284	6.7	20.96666666666667	29.000000000000004
413434890	1441066133	30.941708558555508	122.53765423951128	6.7	21.07777777777778	29.000000000000004
413434890	1441066134	30.941734142765522	122.5376655486759	6.7	21.18888888888889	29.000000000000004
413434890	1441066135	30.941759999999995	122.53767700000002	6.7	21.3	29.000000000000004
413434890	1441066136	30.94178622482344	122.53768865472851	6.7	21.233333333333334	29.000000000000004
413434890	1441066137	30.94181285606956	122.53770053071186	6.7	21.166666666666668	29.000000000000004
413434890	1441066138	30.94183991863939	122.53771263495202	6.7	21.1	29.000000000000004
413434890	1441066139	30.941867437433938	122.53772497445094	6.7	21.033333333333335	29.000000000000004
413434890	1441066140	30.9418954373542	122.53773755621056	6.7	20.96666666666667	29.000000000000004
413434890	1441066141	30.9419239433012	122.53775038723289	6.7	20.900000000000002	29.000000000000004
413434890	1441066142	30.941952980175905	122.53776347452	6.7	20.833333333333332	29.000000000000004
413434890	1441066143	30.94198257287935	122.53777682507389	6.7	20.76666666666667	29.000000000000004
413434890	1441066144	30.94201274631249	122.53779044589672	6.7	20.7	29.000000000000004
413434890	1441066145	30.94204352537632	122.53780434399056	6.7	20.633333333333333	29.000000000000004
413434890	1441066146	30.94207493497184	122.53781852635761	6.7	20.566666666666666	29.000000000000004
413434890	1441066147	30.942106999999993	122.53783300000002	6.7	20.5	29.000000000000004
413434890	1441066148	30.94213970120761	122.53784775473832	6.7	20.677777777777777	29.000000000000004
413434890	1441066149	30.942172842724766	122.53786271166604	6.7	20.855555555555554	29.000000000000004
413434890	1441066150	30.942206184527443	122.53787777469472	6.7	21.033333333333335	29.000000000000004
413434890	1441066151	30.942239486591674	122.53789284773568	6.7	21.211111111111112	29.000000000000004
413434890	1441066152	30.942272508893517	122.5379078346999	6.7	21.388888888888893	29.000000000000004
413434890	1441066153	30.942305011409083	122.5379226394981	6.7	21.56666666666667	29.000000000000004
413434890	1441066154	30.94233675411455	122.53793716604078	6.7	21.744444444444447	29.000000000000004
413434890	1441066155	30.942367496986108	122.53795131823809	6.7	21.922222222222224	29.000000000000004
413434890	1441066156	30.942396999999996	122.537965	6.7	22.1	29.000000000000004
413434890	1441066157	30.94242510874051	122.53797814756614	6.7	22.05454545454546	28.818181818181817
413434890	1441066158	30.94245201122396	122.53799082649553	6.7	22.00909090909091	28.63636363636364
413434890	1441066159	30.942477981074635	122.53800313467731	6.7	21.963636363636365	28.454545454545457
413434890	1441066160	30.94250329191676	122.53801517000093	6.7	21.91818181818182	28.272727272727277
413434890	1441066161	30.942528217374537	122.53802703035605	6.7	21.872727272727275	28.09090909090909
413434890	1441066162	30.942553031072112	122.5380388136326	6.7	21.827272727272728	27.90909090909091
413434890	1441066163	30.94257800663364	122.5380506177207	6.7	21.781818181818185	27.727272727272727
413434890	1441066164	30.942603417683152	122.53806254051075	6.7	21.736363636363638	27.545454545454547
413434890	1441066165	30.94262953784472	122.53807467989336	6.7	21.690909090909095	27.363636363636363
413434890	1441066166	30.94265664074235	122.5380871337594	6.7	21.645454545454548	27.181818181818183
413434890	1441066167	30.942685000000004	122.5381	6.7	21.6	27.0
413434890	1441066168	30.94271480019155	122.53811334563544	6.711111111111111	21.422222222222224	26.88888888888889
413434890	1441066169	30.942745869690757	122.53812711420146	6.722222222222222	21.244444444444447	26.77777777777778
413434890	1441066170	30.942777947821373	122.5381412183625	6.733333333333333	21.06666666666667	26.666666666666668
413434890	1441066171	30.942810773907198	122.53815557078275	6.7444444444444445	20.888888888888893	26.555555555555557
413434890	1441066172	30.94284408727209	122.53817008412611	6.7555555555555555	20.71111111111111	26.444444444444443
413434890	1441066173	30.942877627239852	122.53818467105629	6.766666666666667	20.53333333333333	26.333333333333336
413434890	1441066174	30.942911133134455	122.53819924423661	6.777777777777778	20.355555555555554	26.222222222222225
413434890	1441066175	30.942944344279837	122.53821371633025	6.788888888888889	20.177777777777777	26.11111111111111
413434890	1441066176	30.942977	122.538228	6.8	20.0	26.0
413434890	1441066177	30.943008890958872	122.53824202164932	6.8	20.0	25.8
413434890	1441066178	30.943040013179978	122.53825576264501	6.8	20.0	25.6
413434890	1441066179	30.943070414026746	122.53826921809461	6.8	20.0	25.400000000000002
413434890	1441066180	30.94310014086259	122.53828238310584	6.8	20.0	25.2
413434890	1441066181	30.943129241050947	122.53829525278637	6.8	20.0	25.000000000000004
413434890	1441066182	30.943157761955217	122.53830782224395	6.8	20.0	24.800000000000004
413434890	1441066183	30.943185750938852	122.53832008658631	6.8	20.0	24.6
413434890	1441066184	30.94321325536525	122.53833204092123	6.8	20.0	24.400000000000002
413434890	1441066185	30.943240322597816	122.53834368035652	6.8	20.0	24.200000000000003
413434890	1441066186	30.943267000000002	122.538355	6.8	20.0	24.000000000000004
413434890	1441066187	30.943293341287443	122.53836600363034	6.788888888888889	19.977777777777778	23.888888888888893
413434890	1441066188	30.943319425584814	122.5383767297095	6.777777777777778	19.955555555555556	23.77777777777778
413434890	1441066189	30.94334533836899	122.53838722537031	6.766666666666667	19.933333333333334	23.666666666666668
413434890	1441066190	30.943371165116815	122.5383975377457	6.7555555555555555	19.91111111111111	23.555555555555557
413434890	1441066191	30.943396991305146	122.5384077139687	6.7444444444444445	19.88888888888889	23.444444444444446
413434890	1441066192	30.94342290241082	122.5384178011724	6.733333333333333	19.866666666666667	23.333333333333332
413434890	1441066193	30.943448983910663	122.53842784648997	6.722222222222222	19.84444444444445	23.222222222222225
413434890	1441066194	30.943475321281465	122.53843789705472	6.711111111111111	19.822222222222226	23.11111111111111
413434890	1441066195	30.943502000000002	122.538448	6.7	19.8	23.0
413434890	1441066196	30.943529095193927	122.5384581917662	6.7	19.433333333333334	22.75
413434890	1441066197	30.943556640594384	122.53846846602153	6.7	19.06666666666667	22.5
413434890	1441066198	30.943584659583355	122.53847880574106	6.7	18.7	22.25
413434890	1441066199	30.943613175542836	122.53848919389999	6.7	18.333333333333336	22.0
413434890	1441066200	30.943642211854865	122.53849961347338	6.7	17.96666666666667	21.75
413434890	1441066201	30.94367179190144	122.53851004743636	6.7	17.599999999999998	21.5
413434890	1441066202	30.943701939064596	122.53852047876404	6.7	17.233333333333334	21.25
413434890	1441066203	30.943732676726334	122.53853089043147	6.7	16.866666666666667	21.0
413434890	1441066204	30.94376402826872	122.53854126541374	6.7	16.5	20.75
413434890	1441066205	30.94379601707375	122.53855158668588	6.7	16.133333333333333	20.5
413434890	1441066206	30.94382866652351	122.53856183722297	6.7	15.766666666666667	20.25
413434890	1441066207	30.943862	122.53857200000002	6.7	15.399999999999999	20.0
413434890	1441066208	30.94389599748264	122.53858205290749	6.711111111111111	14.92222222222222	19.88888888888889
413434890	1441066209	30.94393046534021	122.53859195349763	6.722222222222222	14.444444444444443	19.777777777777775
413434890	1441066210	30.943965166538874	122.53860165423804	6.733333333333333	13.966666666666667	19.666666666666668
413434890	1441066211	30.943999864044773	122.5386111075961	6.7444444444444445	13.488888888888889	19.555555555555557
413434890	1441066212	30.94403432082411	122.53862026603908	6.7555555555555555	13.011111111111111	19.444444444444443
413434890	1441066213	30.944068299843092	122.53862908203408	6.766666666666667	12.533333333333333	19.333333333333336
413434890	1441066214	30.94410156406791	122.53863750804803	6.777777777777778	12.055555555555555	19.222222222222225
413434890	1441066215	30.944133876464807	122.53864549654776	6.788888888888889	11.577777777777778	19.11111111111111
413434890	1441066216	30.944165	122.538653	6.8	11.1	19.0
413434890	1441066217	30.944194783212744	122.53865999120916	6.8	10.89090909090909	19.0
413434890	1441066218	30.944223416934214	122.53866652433094	6.8	10.681818181818182	19.0
413434890	1441066219	30.944251177568574	122.53867267385893	6.8	10.472727272727273	19.0
413434890	1441066220	30.94427834151995	122.53867851428701	6.8	10.263636363636364	19.0
413434890	1441066221	30.944305185192473	122.5386841201092	6.8	10.054545454545455	19.0
413434890	1441066222	30.94433198499024	122.53868956581958	6.8	9.845454545454546	19.0
413434890	1441066223	30.944359017317332	122.53869492591248	6.8	9.636363636363638	19.0
413434890	1441066224	30.944386558577804	122.53870027488233	6.8	9.427272727272728	19.0
413434890	1441066225	30.94441488517572	122.53870568722368	6.8	9.218181818181819	19.0
413434890	1441066226	30.944444273515114	122.53871123743129	6.8	9.009090909090911	19.0
413434890	1441066227	30.944474999999994	122.538717	6.8	8.8	19.0
413434890	1441066228	30.94450724177296	122.53872302512991	6.8	8.766666666666667	19.0
413434890	1441066229	30.94454077893091	122.53872926584134	6.8	8.733333333333334	19.0
413434890	1441066230	30.944575292309317	122.53873565085952	6.8	8.700000000000001	19.0
413434890	1441066231	30.94461046274373	122.53874210890947	6.8	8.666666666666668	19.0
413434890	1441066232	30.944645971069665	122.53874856871607	6.8	8.633333333333335	19.0
413434890	1441066233	30.94468149812268	122.538754959004	6.8	8.600000000000001	19.0
413434890	1441066234	30.944716724738353	122.5387612084978	6.8	8.566666666666666	19.0
413434890	1441066235	30.944751331752244	122.53876724592176	6.8	8.533333333333335	19.0
413434890	1441066236	30.944784999999992	122.53877300000002	6.8	8.5	19.0
413434890	1441066237	30.944817508483055	122.53877842318052	6.81	8.420000000000002	19.1
413434890	1441066238	30.944849028866184	122.53878356280674	6.82	8.340000000000002	19.200000000000003
413434890	1441066239	30.944879830979946	122.53878848994623	6.83	8.26	19.3
413434890	1441066240	30.944910184654955	122.5387932756667	6.84	8.18	19.400000000000002
413434890	1441066241	30.944940359721695	122.53879799103605	6.85	8.1	19.500000000000004
413434890	1441066242	30.944970626010722	122.53880270712222	6.86	8.020000000000001	19.599999999999998
413434890	1441066243	30.945001253352572	122.53880749499334	6.87	7.94	19.7
413434890	1441066244	30.945032511577757	122.5388124257177	6.88	7.859999999999999	19.8
413434890	1441066245	30.94506467051673	122.53881757036372	6.890000000000001	7.779999999999999	19.9
413434890	1441066246	30.945098	122.538823	6.9	7.699999999999999	20.0
413434890	1441066247	30.94513265715312	122.5388287590593	6.9	7.522222222222222	20.0
413434890	1441066248	30.945168348282014	122.53883478543081	6.9	7.344444444444444	20.0
413434890	1441066249	30.945204666987802	122.53884099036756	6.9	7.166666666666667	20.0
413434890	1441066250	30.945241206871554	122.53884728512236	6.9	6.988888888888889	20.0
413434890	1441066251	30.945277561534407	122.53885358094783	6.9	6.811111111111111	20.0
413434890	1441066252	30.9453133245775	122.5388597890963	6.9	6.633333333333333	20.0
413434890	1441066253	30.945348089601993	122.5388658208199	6.9	6.455555555555555	20.0
413434890	1441066254	30.945381450209094	122.53887158737056	6.9	6.277777777777778	20.0
413434890	1441066255	30.945412999999995	122.538877	6.9	6.1	20.0
413434890	1441066256	30.94544246311722	122.53888199655619	6.9	6.15	20.083333333333332
413434890	1441066257	30.945470085868415	122.53888662127282	6.9	6.2	20.166666666666668
413434890	1441066258	30.94549624510246	122.53889094498017	6.9	6.25	20.25
413434890	1441066259	30.94552131766827	122.5388950385087	6.9	6.3	20.333333333333332
413434890	1441066260	30.945545680414703	122.53889897268901	6.9	6.3500000000000005	20.416666666666668
413434890	1441066261	30.945569710190647	122.53890281835186	6.9	6.3999999999999995	20.5
413434890	1441066262	30.94559378384491	122.53890664632809	6.9	6.449999999999999	20.583333333333332
413434890	1441066263	30.945618278226345	122.53891052744873	6.9	6.5	20.666666666666668
413434890	1441066264	30.945643570183776	122.5389145325449	6.9	6.55	20.75
413434890	1441066265	30.945670036565996	122.53891873244785	6.9	6.6	20.833333333333332
413434890	1441066266	30.94569805422181	122.53892319798902	6.9	6.6499999999999995	20.916666666666668
413434890	1441066267	30.945727999999992	122.538928	6.9	6.7	21.0
413434890	1441066268	30.945760108832207	122.53893318730093	6.9	6.7	21.11111111111111
413434890	1441066269	30.945794047981753	122.53893872066566	6.9	6.7	21.222222222222225
413434890	1441066270	30.945829342794877	122.5389445388563	6.9	6.7	21.333333333333332
413434890	1441066271	30.945865518617826	122.53895058063482	6.9	6.7	21.444444444444443
413434890	1441066272	30.94590210079688	122.53895678476297	6.9	6.7	21.555555555555557
413434890	1441066273	30.945938614678308	122.5389630900023	6.9	6.7	21.666666666666668
413434890	1441066274	30.945974585608404	122.53896943511418	6.9	6.7	21.777777777777775
413434890	1441066275	30.94600953893352	122.53897575885976	6.9	6.7	21.88888888888889
413434890	1441066276	30.946043000000003	122.538982	6.9	6.7	22.0
413434890	1441066277	30.94607462801468	122.53898811556294	6.8909090909090915	6.890909090909091	22.0
413434890	1441066278	30.946104617626276	122.53899413564578	6.881818181818182	7.081818181818182	22.0
413434890	1441066279	30.94613329734393	122.5390001086132	6.872727272727273	7.272727272727273	22.0
413434890	1441066280	30.94616099567683	122.53900608282999	6.863636363636364	7.463636363636364	22.0
413434890	1441066281	30.946188041134114	122.53901210666105	6.8545454545454545	7.654545454545455	22.0
413434890	1441066282	30.946214762224898	122.53901822847145	6.845454545454546	7.845454545454546	22.0
413434890	1441066283	30.946241487458316	122.53902449662638	6.836363636363636	8.036363636363637	22.0
413434890	1441066284	30.94626854534345	122.53903095949119	6.827272727272727	8.227272727272728	22.0
413434890	1441066285	30.946296264389396	122.53903766543127	6.818181818181818	8.41818181818182	22.0
413434890	1441066286	30.94632497310523	122.5390446628123	6.809090909090909	8.60909090909091	22.0
413434890	1441066287	30.946355000000004	122.539052	6.8	8.8	22.0
413434890	1441066288	30.946386569653953	122.53905970710748	6.8	8.98888888888889	22.0
413434890	1441066289	30.94641949093205	122.53906774123635	6.8	9.177777777777779	22.0
413434890	1441066290	30.946453468770553	122.53907604123525	6.8	9.366666666666669	22.0
413434890	1441066291	30.94648820810569	122.53908454595259	6.8	9.555555555555557	22.0
413434890	1441066292	30.946523413873667	122.53909319423674	6.8	9.744444444444445	22.0
413434890	1441066293	30.946558791010798	122.53910192493572	6.8	9.933333333333334	22.0
413434890	1441066294	30.94659404445334	122.53911067689748	6.8	10.122222222222222	22.0
413434890	1441066295	30.946628879137638	122.53911938896971	6.8	10.311111111111112	22.0
413434890	1441066296	30.946663000000008	122.539128	6.8	10.5	22.0
413434890	1441066297	30.946696184942365	122.53913646373623	6.81	10.64	22.0
413434890	1441066298	30.946728503729034	122.53914479352854	6.82	10.780000000000001	22.0
413434890	1441066299	30.94676009908989	122.53915301762773	6.83	10.920000000000002	22.0
413434890	1441066300	30.94679111375478	122.53916116428468	6.84	11.06	22.0
413434890	1441066301	30.946821690453557	122.53916926175042	6.85	11.2	22.0
413434890	1441066302	30.946851971916068	122.53917733827595	6.86	11.34	22.0
413434890	1441066303	30.946882100872138	122.5391854221124	6.87	11.480000000000002	22.0
413434890	1441066304	30.946912220051612	122.53919354151101	6.88	11.620000000000001	22.0
413434890	1441066305	30.946942472184304	122.53920172472309	6.890000000000001	11.76	22.0
413434890	1441066306	30.946973	122.53921	6.9	11.9	22.0
413434890	1441066307	30.94700390138724	122.53921838456158	6.890000000000001	11.950000000000001	21.9
413434890	1441066308	30.94703509486941	122.53922685150113	6.88	12.000000000000002	21.799999999999997
413434890	1441066309	30.947066454128603	122.53923536288033	6.87	12.05	21.7
413434890	1441066310	30.947097852846966	122.53924388076065	6.86	12.100000000000001	21.599999999999998
413434890	1441066311	30.94712916470662	122.53925236720352	6.85	12.15	21.5
413434890	1441066312	30.947160263389723	122.53926078427027	6.84	12.2	21.400000000000002
413434890	1441066313	30.94719102257844	122.5392690940222	6.83	12.25	21.3
413434890	1441066314	30.947221315954934	122.53927725852043	6.82	12.3	21.200000000000003
413434890	1441066315	30.947251017201392	122.53928523982604	6.81	12.35	21.1
413434890	1441066316	30.947279999999985	122.53929300000001	6.8	12.4	21.0
413434890	1441066317	30.947308194181453	122.53930051619216	6.8	12.381818181818181	20.81818181818182
413434890	1441066318	30.947335754170556	122.53930782590776	6.8	12.363636363636363	20.636363636363637
413434890	1441066319	30.947362890540543	122.53931498174113	6.8	12.345454545454546	20.454545454545457
413434890	1441066320	30.947389813864685	122.53932203628659	6.8	12.327272727272728	20.272727272727273
413434890	1441066321	30.947416734716217	122.53932904213875	6.8	12.309090909090909	20.090909090909093
413434890	1441066322	30.94744386366835	122.5393360518922	6.8	12.290909090909091	19.90909090909091
413434890	1441066323	30.947471411294316	122.53934311814172	6.8	12.272727272727272	19.72727272727273
413434890	1441066324	30.94749958816728	122.53935029348219	6.8	12.254545454545454	19.545454545454547
413434890	1441066325	30.94752860486044	122.53935763050862	6.8	12.236363636363636	19.363636363636363
413434890	1441066326	30.947558671946968	122.53936518181612	6.8	12.218181818181819	19.181818181818183
413434890	1441066327	30.94759	122.539373	6.8	12.2	19.0
413434890	1441066328	30.947622709825126	122.53938111426568	6.8	12.077777777777778	18.77777777777778
413434890	1441066329	30.947656563157743	122.53938946025875	6.8	11.955555555555556	18.555555555555557
413434890	1441066330	30.947691231965724	122.53939795023457	6.8	11.833333333333334	18.333333333333336
413434890	1441066331	30.947726388216932	122.53940649644831	6.8	11.71111111111111	18.111111111111114
413434890	1441066332	30.94776170387932	122.53941501115489	6.8	11.588888888888889	17.88888888888889
413434890	1441066333	30.947796850920845	122.539423406609	6.8	11.466666666666667	17.666666666666668
413434890	1441066334	30.947831501309444	122.53943159506511	6.8	11.344444444444443	17.444444444444443
413434890	1441066335	30.94786532701315	122.53943948877745	6.8	11.222222222222223	17.222222222222225
413434890	1441066336	30.94789799999999	122.53944699999998	6.8	11.1	17.0
413434890	1441066337	30.947929282766637	122.53945406256153	6.8	10.79090909090909	16.81818181818182
413434890	1441066338	30.94795929992425	122.53946069659047	6.8	10.481818181818182	16.636363636363637
413434890	1441066339	30.947988266612665	122.53946694379036	6.8	10.172727272727272	16.454545454545457
413434890	1441066340	30.948016397971656	122.53947284586476	6.8	9.863636363636365	16.272727272727273
413434890	1441066341	30.94804390914099	122.53947844451743	6.8	9.554545454545455	16.090909090909093
413434890	1441066342	30.948071015260417	122.53948378145229	6.8	9.245454545454544	15.909090909090908
413434890	1441066343	30.948097931469707	122.5394888983732	6.8	8.936363636363637	15.727272727272727
413434890	1441066344	30.94812487290859	122.53949383698425	6.8	8.627272727272727	15.545454545454545
413434890	1441066345	30.948152054716786	122.53949863898958	6.8	8.318181818181818	15.363636363636363
413434890	1441066346	30.94817969203402	122.53950334609338	6.8	8.00909090909091	15.18181818181818
413434890	1441066347	30.948208000000005	122.539508	6.8	7.699999999999999	14.999999999999998
413434890	1441066348	30.948237147477947	122.53951263384351	6.8052631578947365	7.552631578947368	14.947368421052632
413434890	1441066349	30.948267118225104	122.53951724647696	6.810526315789474	7.405263157894737	14.894736842105262
413434890	1441066350	30.948297849722273	122.53952182818315	6.815789473684211	7.257894736842105	14.842105263157894
413434890	1441066351	30.94832927945021	122.53952636924475	6.821052631578947	7.110526315789474	14.789473684210527
413434890	1441066352	30.94836134488973	122.53953085994452	6.826315789473684	6.963157894736842	14.736842105263158
413434890	1441066353	30.948393983521584	122.5395352905651	6.831578947368421	6.815789473684211	14.68421052631579
413434890	1441066354	30.948427132826577	122.53953965138918	6.836842105263158	6.668421052631579	14.63157894736842
413434890	1441066355	30.948460730285493	122.53954393269933	6.842105263157895	6.521052631578947	14.578947368421051
413434890	1441066356	30.948494713379116	122.53954812477818	6.847368421052631	6.373684210526316	14.526315789473685
413434890	1441066357	30.94852901958826	122.53955221790832	6.852631578947369	6.226315789473684	14.473684210526315
413434890	1441066358	30.94856358639369	122.5395562023723	6.8578947368421055	6.078947368421053	14.421052631578947
413434890	1441066359	30.948598351276228	122.53956006845262	6.863157894736842	5.931578947368421	14.36842105263158
413434890	1441066360	30.948633251716647	122.53956380643181	6.868421052631579	5.78421052631579	14.31578947368421
413434890	1441066361	30.94866822519578	122.53956740659231	6.873684210526316	5.636842105263158	14.263157894736842
413434890	1441066362	30.948703209194402	122.53957085921661	6.878947368421053	5.489473684210527	14.210526315789474
413434890	1441066363	30.94873814119333	122.53957415458713	6.88421052631579	5.342105263157896	14.157894736842104
413434890	1441066364	30.94877295867337	122.53957728298629	6.889473684210526	5.1947368421052635	14.105263157894736
413434890	1441066365	30.948807599115316	122.53958023469644	6.894736842105264	5.047368421052632	14.05263157894737
413434890	1441066366	30.948841999999996	122.539583	6.9	4.9	14.0
413434890	1441066367	30.948876101729226	122.5395855729165	6.9	4.630000000000001	13.9
413434890	1441066368	30.948909856388955	122.5395879624143	6.9	4.36	13.8
413434890	1441066369	30.948943218986134	122.53959018119905	6.9	4.090000000000001	13.700000000000001
413434890	1441066370	30.948976144527737	122.53959224197632	6.9	3.8200000000000007	13.6
413434890	1441066371	30.94900858802074	122.53959415745176	6.9	3.5500000000000007	13.5
413434890	1441066372	30.949040504472062	122.53959594033103	6.9	3.2800000000000002	13.400000000000002
413434890	1441066373	30.949071848888682	122.53959760331979	6.9	3.0100000000000002	13.3
413434890	1441066374	30.94910257627758	122.53959915912374	6.9	2.7400000000000007	13.200000000000001
413434890	1441066375	30.949132641645697	122.53960062044857	6.9	2.4700000000000006	13.100000000000001
413434890	1441066376	30.949161999999998	122.53960200000002	6.9	2.2000000000000006	13.0
413434890	1441066377	30.949190648863606	122.53960330867173	6.9	2.0909090909090913	13.0
413434890	1441066378	30.949218755824365	122.53960455010912	6.9	1.981818181818182	13.0
413434890	1441066379	30.949246530986247	122.5396057261455	6.9	1.872727272727273	13.0
413434890	1441066380	30.94927418445324	122.53960683861413	6.9	1.763636363636364	13.0
413434890	1441066381	30.94930192632937	122.53960788934845	6.9	1.6545454545454548	13.0
413434890	1441066382	30.94932996671858	122.5396088801817	6.9	1.5454545454545456	13.0
413434890	1441066383	30.94935851572484	122.53960981294728	6.9	1.4363636363636365	13.0
413434890	1441066384	30.949387783452156	122.53961068947855	6.9	1.3272727272727274	13.0
413434890	1441066385	30.94941798000448	122.53961151160884	6.9	1.2181818181818183	13.0
413434890	1441066386	30.949449315485765	122.53961228117154	6.9	1.1090909090909091	13.0
413434890	1441066387	30.949481999999996	122.539613	6.9	1.0	13.0
413434890	1441066388	30.949516152383264	122.53961367062867	6.911111111111111	0.7777777777777791	13.111111111111112
413434890	1441066389	30.949551526400274	122.53961429839619	6.9222222222222225	0.5555555555555581	13.222222222222223
413434890	1441066390	30.949587784547866	122.53961488934242	6.933333333333334	0.3333333333333371	13.333333333333334
413434890	1441066391	30.949624589322887	122.5396154495071	6.944444444444445	0.11111111111111621	13.444444444444445
413434890	1441066392	30.949661603222218	122.53961598493	6.955555555555556	359.8888888888889	13.555555555555557
413434890	1441066393	30.9496984887427	122.53961650165093	6.966666666666667	359.6666666666667	13.666666666666668
413434890	1441066394	30.949734908381252	122.5396170057097	6.977777777777778	359.44444444444446	13.777777777777779
413434890	1441066395	30.94977052463472	122.53961750314612	6.988888888888889	359.22222222222223	13.88888888888889
413434890	1441066396	30.949804999999994	122.539618	7.0	359.0	14.0
413434890	1441066397	30.949838085325233	122.53961850219524	7.0	359.0818181818182	14.090909090909092
413434890	1441066398	30.949869884863478	122.53961901519183	7.0	359.1636363636364	14.181818181818182
413434890	1441066399	30.94990059121903	122.53961954433393	7.0	359.24545454545455	14.272727272727273
413434890	1441066400	30.949930396996173	122.53962009496554	7.0	359.3272727272727	14.363636363636365
413434890	1441066401	30.949959494799185	122.53962067243084	7.0	359.40909090909093	14.454545454545453
413434890	1441066402	30.94998807723236	122.53962128207392	7.0	359.4909090909091	14.545454545454547
413434890	1441066403	30.950016336899957	122.53962192923886	7.0	359.57272727272726	14.636363636363635
413434890	1441066404	30.95004446640625	122.53962261926982	7.0	359.6545454545455	14.727272727272728
413434890	1441066405	30.95007265835552	122.53962335751088	7.0	359.73636363636365	14.818181818181817
413434890	1441066406	30.950101105352015	122.53962414930623	7.0	359.8181818181818	14.909090909090907
413434890	1441066407	30.95013	122.539625	7.0	359.90000000000003	14.999999999999998
413434890	1441066408	30.950159501963494	122.53962591401427	7.01	359.98	15.1
413434890	1441066409	30.95018963914551	122.53962689208291	7.02	0.060000000000004966	15.2
413434890	1441066410	30.950220406508805	122.5396279340176	7.03	0.14000000000000432	15.299999999999999
413434890	1441066411	30.95025179901615	122.53962903963019	7.04	0.22000000000000372	15.399999999999999
413434890	1441066412	30.9502838116303	122.5396302087324	7.05	0.3000000000000031	15.5
413434890	1441066413	30.95031643931402	122.53963144113601	7.06	0.3800000000000024	15.6
413434890	1441066414	30.950349677030097	122.53963273665283	7.069999999999999	0.4600000000000018	15.7
413434890	1441066415	30.950383519741276	122.53963409509456	7.08	0.5400000000000011	15.8
413434890	1441066416	30.950417962410317	122.53963551627302	7.09	0.6200000000000006	15.9
413434890	1441066417	30.950453	122.539637	7.1	0.7	16.0
413434890	1441066418	30.950488605143057	122.53963854589908	7.088888888888889	0.7777777777777777	16.11111111111111
413434890	1441066419	30.950524661152073	122.53964015284129	7.0777777777777775	0.8555555555555555	16.22222222222222
413434890	1441066420	30.950561029009663	122.53964181950943	7.066666666666666	0.9333333333333333	16.333333333333332
413434890	1441066421	30.950597569698395	122.5396435445863	7.055555555555555	1.011111111111111	16.444444444444446
413434890	1441066422	30.95063414420087	122.53964532675475	7.044444444444444	1.0888888888888888	16.555555555555557
413434890	1441066423	30.95067061349966	122.53964716469756	7.033333333333333	1.1666666666666665	16.666666666666668
413434890	1441066424	30.950706838577396	122.53964905709752	7.022222222222222	1.2444444444444445	16.77777777777778
413434890	1441066425	30.95074268041663	122.53965100263743	7.011111111111111	1.3222222222222222	16.888888888888893
413434890	1441066426	30.950778	122.53965300000002	7.0	1.4	17.0
413434890	1441066427	30.950812688171826	122.53965504852478	7.0	1.5258064516129033	17.0
413434890	1441066428	30.95084675522336	122.53965715017809	7.0	1.6516129032258065	17.0
413434890	1441066429	30.950880241307587	122.53965930758304	7.0	1.7774193548387096	17.0
413434890	1441066430	30.950913186577488	122.53966152336271	7.0	1.903225806451613	17.0
413434890	1441066431	30.950945631186013	122.53966380014019	7.0	2.029032258064516	17.0
413434890	1441066432	30.950977615286178	122.53966614053863	7.0	2.1548387096774198	17.0
413434890	1441066433	30.95100917903092	122.53966854718107	7.0	2.2806451612903227	17.0
413434890	1441066434	30.951040362573245	122.53967102269067	7.0	2.4064516129032256	17.0
413434890	1441066435	30.951071206066104	122.53967356969054	7.0	2.532258064516129	17.0
413434890	1441066436	30.95110174966248	122.53967619080382	7.0	2.658064516129033	17.0
413434890	1441066437	30.95113203351535	122.5396788886536	7.0	2.7838709677419358	17.0
413434890	1441066438	30.951162097777665	122.53968166586304	7.0	2.9096774193548387	17.0
413434890	1441066439	30.951191982602413	122.53968452505526	7.0	3.035483870967742	17.0
413434890	1441066440	30.951221728142553	122.53968746885344	7.0	3.1612903225806455	17.0
413434890	1441066441	30.951251374551045	122.5396904998807	7.0	3.287096774193549	17.0
413434890	1441066442	30.951280961980864	122.53969362076025	7.0	3.412903225806452	17.0
413434890	1441066443	30.95131053058497	122.5396968341152	7.0	3.538709677419355	17.0
413434890	1441066444	30.951340120516328	122.53970014256876	7.0	3.664516129032259	17.0
413434890	1441066445	30.951369771927908	122.53970354874411	7.0	3.790322580645161	17.0
413434890	1441066446	30.951399524972647	122.53970705526444	7.0	3.916129032258065	17.0
413434890	1441066447	30.951429419803535	122.53971066475296	7.0	4.041935483870968	17.0
413434890	1441066448	30.951459496573495	122.53971437983286	7.0	4.167741935483871	17.0
413434890	1441066449	30.951489795435517	122.53971820312739	7.0	4.2935483870967746	17.0
413434890	1441066450	30.951520356542552	122.53972213725977	7.0	4.419354838709677	17.0
413434890	1441066451	30.951551220047545	122.53972618485322	7.0	4.545161290322581	17.0
413434890	1441066452	30.951582426103457	122.53973034853102	7.0	4.670967741935484	17.0
413434890	1441066453	30.951614014863214	122.53973463091646	7.0	4.796774193548387	17.0
413434890	1441066454	30.951646026479825	122.53973903463275	7.0	4.9225806451612915	17.0
413434890	1441066455	30.951678501106176	122.53974356230326	7.0	5.048387096774193	17.0
413434890	1441066456	30.951711478895266	122.53974821655123	7.0	5.174193548387097	17.0
413434890	1441066457	30.951744999999995	122.539753	7.0	5.300000000000001	17.0
413434890	1441066458	30.95177908432041	122.53975791212079	6.977777777777778	5.655555555555556	17.0
413434890	1441066459	30.95181367074482	122.53976293977614	6.955555555555556	6.011111111111112	17.0
413434890	1441066460	30.951848677908604	122.53976806667644	6.933333333333334	6.366666666666667	17.0
413434890	1441066461	30.95188402444714	122.53977327653209	6.911111111111111	6.722222222222222	17.0
413434890	1441066462	30.95191962899582	122.53977855305337	6.888888888888888	7.0777777777777775	17.0
413434890	1441066463	30.951955410190052	122.53978387995058	6.866666666666666	7.433333333333334	17.0
413434890	1441066464	30.951991286665226	122.53978924093396	6.844444444444444	7.788888888888889	17.0
413434890	1441066465	30.952027177056742	122.53979461971372	6.822222222222222	8.144444444444446	17.0
413434890	1441066466	30.952063	122.53980000000001	6.8	8.5	17.0
413434890	1441066467	30.952098681631266	122.53980536664852	6.8	8.48	16.85
413434890	1441066468	30.95213417809015	122.53981070909711	6.8	8.46	16.700000000000003
413434890	1441066469	30.95216945301709	122.53981601792924	6.8	8.440000000000001	16.55
413434890	1441066470	30.952204470052564	122.53982128372829	6.8	8.420000000000002	16.400000000000002
413434890	1441066471	30.952239192837023	122.53982649707766	6.8	8.4	16.25
413434890	1441066472	30.95227358501094	122.5398316485607	6.8	8.38	16.1
413434890	1441066473	30.95230761021475	122.53983672876075	6.8	8.36	15.950000000000001
413434890	1441066474	30.95234123208894	122.53984172826114	6.8	8.340000000000002	15.8
413434890	1441066475	30.95237441427399	122.53984663764517	6.8	8.32	15.65
413434890	1441066476	30.95240712041033	122.53985144749616	6.8	8.3	15.500000000000004
413434890	1441066477	30.95243931413846	122.53985614839733	6.8	8.28	15.35
413434890	1441066478	30.952470959098825	122.53986073093196	6.8	8.26	15.200000000000003
413434890	1441066479	30.952502018931938	122.53986518568331	6.8	8.240000000000002	15.050000000000002
413434890	1441066480	30.952532457278238	122.53986950323458	6.8	8.22	14.900000000000002
413434890	1441066481	30.952562237778217	122.53987367416902	6.8	8.200000000000001	14.750000000000002
413434890	1441066482	30.95259132407236	122.53987768906977	6.8	8.18	14.600000000000001
413434890	1441066483	30.95261967980113	122.53988153852006	6.8	8.16	14.450000000000001
413434890	1441066484	30.95264726860499	122.5398852131031	6.8	8.14	14.3
413434890	1441066485	30.95267405412446	122.53988870340201	6.8	8.120000000000001	14.15
413434890	1441066486	30.952700000000004	122.539892	6.8	8.1	14.0
413434890	1441066487	30.952725121592856	122.53989509823946	6.81	7.8	13.8
413434890	1441066488	30.952749641147236	122.53989801249985	6.82	7.500000000000001	13.6
413434890	1441066489	30.95277383262825	122.53990076191998	6.83	7.2	13.400000000000002
413434890	1441066490	30.95279797000084	122.53990336563866	6.84	6.9	13.200000000000001
413434890	1441066491	30.95282232723005	122.53990584279477	6.85	6.6	13.0
413434890	1441066492	30.952847178280866	122.53990821252721	6.86	6.3	12.8
413434890	1441066493	30.95287279711829	122.53991049397493	6.87	6.000000000000001	12.6
413434890	1441066494	30.952899457707304	122.53991270627694	6.88	5.7	12.400000000000002
413434890	1441066495	30.952927434012867	122.53991486857228	6.890000000000001	5.3999999999999995	12.200000000000001
413434890	1441066496	30.952956999999998	122.53991700000002	6.9	5.1	12.000000000000002
413434890	1441066497	30.95298833759848	122.53991911452854	6.909090909090909	4.781818181818182	11.90909090909091
413434890	1441066498	30.953021260597342	122.53992120544343	6.918181818181819	4.463636363636364	11.818181818181818
413434890	1441066499	30.953055490750533	122.53992326085951	6.927272727272728	4.1454545454545455	11.727272727272728
413434890	1441066500	30.953090749811913	122.53992526889162	6.9363636363636365	3.8272727272727276	11.636363636363637
413434890	1441066501	30.953126759535404	122.5399272176545	6.945454545454545	3.5090909090909093	11.545454545454545
413434890	1441066502	30.953163241674915	122.53992909526286	6.954545454545455	3.190909090909091	11.454545454545453
413434890	1441066503	30.953199917984342	122.53993088983142	6.963636363636364	2.8727272727272726	11.363636363636363
413434890	1441066504	30.95323651021764	122.53993258947482	6.972727272727273	2.5545454545454547	11.272727272727272
413434890	1441066505	30.95327274012873	122.53993418230765	6.9818181818181815	2.2363636363636363	11.181818181818182
413434890	1441066506	30.953308329471533	122.53993565644451	6.990909090909091	1.9181818181818184	11.09090909090909
413434890	1441066507	30.953342999999997	122.539937	7.0	1.6000000000000003	11.0
413434890	1441066508	30.953376562511725	122.53993820044985	7.0	1.2700000000000005	10.899999999999999
413434890	1441066509	30.953409183978806	122.53993924271477	7.0	0.9400000000000007	10.799999999999999
413434890	1441066510	30.95344112041705	122.5399401110766	7.0	0.6100000000000012	10.7
413434890	1441066511	30.95347262784221	122.53994078981728	7.0	0.2800000000000017	10.6
413434890	1441066512	30.953503962270016	122.53994126321867	7.0	359.95	10.499999999999998
413434890	1441066513	30.953535379716243	122.53994151556257	7.0	359.62	10.4
413434890	1441066514	30.95356713619663	122.5399415311309	7.0	359.29	10.3
413434890	1441066515	30.953599487726887	122.5399412942054	7.0	358.96	10.2
413434890	1441066516	30.953632690322767	122.53994078906786	7.0	358.63	10.1
413434890	1441066517	30.953666999999992	122.53994	7.0	358.3	10.0
413434890	1441066518	30.95370257284512	122.53993892153312	7.0	358.1333333333333	10.0
413434890	1441066519	30.95373916522812	122.53993758919705	7.0	357.9666666666667	10.0
413434890	1441066520	30.953776433589805	122.53993604877135	7.0	357.8	10.0
413434890	1441066521	30.953814034371028	122.53993434603561	7.0	357.6333333333333	10.0
413434890	1441066522	30.95385162401263	122.53993252676952	7.0	357.46666666666664	10.0
413434890	1441066523	30.953888858955445	122.53993063675294	7.0	357.3	10.0
413434890	1441066524	30.95392539564036	122.53992872176578	7.0	357.1333333333333	10.0
413434890	1441066525	30.953960890508256	122.53992682758809	7.0	356.96666666666664	10.0
413434890	1441066526	30.953995	122.539925	7.0	356.8	10.0
413434890	1441066527	30.954027489112732	122.53992327397437	7.009090909090909	356.8363636363636	10.09090909090909
413434890	1441066528	30.9540585570684	122.5399216412548	7.0181818181818185	356.8727272727273	10.181818181818182
413434890	1441066529	30.954088511645224	122.5399200827774	7.027272727272727	356.90909090909093	10.272727272727272
413434890	1441066530	30.954117660621336	122.5399185794783	7.036363636363636	356.94545454545454	10.363636363636363
413434890	1441066531	30.95414631177493	122.53991711229357	7.045454545454545	356.9818181818182	10.454545454545455
413434890	1441066532	30.954174772884155	122.5399156621592	7.054545454545455	357.0181818181818	10.545454545454545
413434890	1441066533	30.95420335172718	122.53991421001119	7.0636363636363635	357.05454545454546	10.636363636363637
413434890	1441066534	30.95423235608213	122.53991273678541	7.072727272727272	357.0909090909091	10.727272727272727
413434890	1441066535	30.95426209372717	122.53991122341775	7.081818181818181	357.1272727272727	10.818181818181818
413434890	1441066536	30.954292872440412	122.53990965084401	7.090909090909091	357.1636363636364	10.909090909090908
413434890	1441066537	30.954324999999987	122.539908	7.1	357.20000000000005	11.0
413434890	1441066538	30.954358684555054	122.5399062607725	7.1	357.1666666666667	11.0
413434890	1441066539	30.95439373573893	122.53990445885273	7.1	357.1333333333333	11.0
413434890	1441066540	30.954429863555987	122.53990262888304	7.1	357.1	11.0
413434890	1441066541	30.954466778010545	122.53990080550591	7.1	357.06666666666666	11.0
413434890	1441066542	30.95450418910704	122.53989902336386	7.1	357.03333333333336	11.0
413434890	1441066543	30.95454180684982	122.53989731709953	7.1	357.0	11.0
413434890	1441066544	30.954579341243317	122.53989572135558	7.1	356.96666666666664	11.0
413434890	1441066545	30.954616502291895	122.5398942707748	7.1	356.93333333333334	11.0
413434890	1441066546	30.95465300000001	122.53989300000002	7.1	356.9	11.0
413434890	1441066547	30.954688604677713	122.53989193287119	7.09	357.15	11.1
413434890	1441066548	30.95472332785783	122.53989105001614	7.08	357.4	11.2
413434890	1441066549	30.95475724137881	122.53989032125972	7.069999999999999	357.65	11.3
413434890	1441066550	30.954790417079117	122.53988971642669	7.06	357.9	11.4
413434890	1441066551	30.95482292679719	122.53988920534175	7.05	358.15	11.5
413434890	1441066552	30.9548548423715	122.53988875782957	7.04	358.4	11.6
413434890	1441066553	30.954886235640497	122.53988834371474	7.03	358.65	11.700000000000001
413434890	1441066554	30.954917178442614	122.53988793282186	7.02	358.9	11.8
413434890	1441066555	30.9549477426163	122.53988749497545	7.01	359.15	11.9
413434890	1441066556	30.95497800000001	122.539887	7.0	359.4	12.000000000000002
413434890	1441066557	30.955008020081394	122.53988642436568	7.009090909090909	359.3909090909091	12.000000000000002
413434890	1441066558	30.95503786294506	122.53988577112553	7.0181818181818185	359.3818181818182	12.000000000000002
413434890	1441066559	30.955067586324816	122.53988504997831	7.027272727272727	359.3727272727273	12.000000000000002
413434890	1441066560	30.955097247954477	122.53988427062278	7.036363636363636	359.3636363636364	12.000000000000002
413434890	1441066561	30.955126905567862	122.5398834427577	7.045454545454545	359.3545454545455	12.000000000000002
413434890	1441066562	30.955156616898783	122.5398825760819	7.054545454545455	359.3454545454546	12.000000000000002
413434890	1441066563	30.955186439681068	122.53988168029416	7.0636363636363635	359.33636363636367	12.000000000000002
413434890	1441066564	30.955216431648513	122.53988076509329	7.072727272727272	359.32727272727277	12.000000000000002
413434890	1441066565	30.95524665053495	122.53987984017806	7.081818181818181	359.31818181818187	12.000000000000002
413434890	1441066566	30.955277154074174	122.53987891524737	7.090909090909091	359.30909090909097	12.000000000000002
413434890	1441066567	30.955308	122.53987800000002	7.1	359.30000000000007	12.000000000000002
413434890	1441066568	30.955339238054282	122.53987710262096	7.1	359.17	12.000000000000002
413434890	1441066569	30.955370886011032	122.53987622523981	7.1	359.04	12.000000000000002
413434890	1441066570	30.955402953652296	122.53987536847225	7.1	358.91	12.000000000000002
413434890	1441066571	30.955435450760135	122.539874532934	7.1	358.78000000000003	12.000000000000002
413434890	1441066572	30.955468387116596	122.53987371924079	7.1	358.65000000000003	12.000000000000002
413434890	1441066573	30.95550177250373	122.5398729280083	7.1	358.52000000000004	12.000000000000002
413434890	1441066574	30.955535616703585	122.53987215985225	7.1	358.39000000000004	12.000000000000002
413434890	1441066575	30.95556992949822	122.53987141538836	7.1	358.26000000000005	12.000000000000002
413434890	1441066576	30.955604720669676	122.5398706952324	7.1	358.13000000000005	12.000000000000002
413434890	1441066577	30.955640000000002	122.53987000000001	7.1	358.0	12.000000000000002
413434890	1441066578	30.95567576479504	122.53986933035351	7.1	358.23333333333335	12.111111111111112
413434890	1441066579	30.955711962455766	122.53986868714134	7.1	358.4666666666667	12.222222222222223
413434890	1441066580	30.955748527906923	122.5398680712585	7.1	358.7	12.333333333333334
413434890	1441066581	30.9557853960733	122.53986748360008	7.1	358.93333333333334	12.444444444444445
413434890	1441066582	30.955822501879634	122.53986692506106	7.1	359.1666666666667	12.555555555555557
413434890	1441066583	30.955859780250705	122.53986639653651	7.1	359.40000000000003	12.666666666666668
413434890	1441066584	30.95589716611128	122.53986589892145	7.1	359.6333333333333	12.77777777777778
413434890	1441066585	30.95593459438611	122.53986543311093	7.1	359.8666666666667	12.88888888888889
413434890	1441066586	30.955971999999992	122.539865	7.1	0.10000000000000014	13.0
413434890	1441066587	30.95600932011047	122.53986460028584	7.1	0.07000000000000156	13.05
413434890	1441066588	30.956046500806302	122.53986423387406	7.1	0.040000000000003116	13.100000000000001
413434890	1441066589	30.95608349040903	122.53986390047241	7.1	0.01000000000000467	13.15
413434890	1441066590	30.956120237240228	122.53986359978862	7.1	359.98	13.200000000000001
413434890	1441066591	30.95615668962145	122.53986333153047	7.1	359.95	13.250000000000002
413434890	1441066592	30.95619279587422	122.53986309540568	7.1	359.92	13.3
413434890	1441066593	30.956228504320123	122.53986289112201	7.1	359.89	13.350000000000001
413434890	1441066594	30.956263763280692	122.5398627183872	7.1	359.86	13.400000000000002
413434890	1441066595	30.9562985210775	122.539862576909	7.1	359.83000000000004	13.450000000000001
413434890	1441066596	30.9563327260321	122.53986246639514	7.1	359.8	13.5
413434890	1441066597	30.956366326466046	122.5398623865534	7.1	359.77000000000004	13.55
413434890	1441066598	30.956399270700903	122.53986233709149	7.1	359.74	13.6
413434890	1441066599	30.95643150705823	122.53986231771718	7.1	359.71000000000004	13.65
413434890	1441066600	30.956462983859605	122.53986232813823	7.1	359.68	13.700000000000001
413434890	1441066601	30.956493649426566	122.53986236806233	7.1	359.65000000000003	13.75
413434890	1441066602	30.956523452080663	122.53986243719727	7.1	359.62	13.8
413434890	1441066603	30.95655234014351	122.53986253525076	7.1	359.59000000000003	13.85
413434890	1441066604	30.956580261936637	122.53986266193056	7.1	359.56	13.9
413434890	1441066605	30.956607165781598	122.5398628169444	7.1	359.53000000000003	13.950000000000001
413434890	1441066606	30.956632999999997	122.539863	7.1	359.50000000000006	14.0
413434890	1441066607	30.956657788769892	122.53986321149657	7.1	359.47	14.0
413434890	1441066608	30.956681859695546	122.53986345459903	7.1	359.44	14.0
413434890	1441066609	30.95670561623775	122.53986373316378	7.1	359.41	14.0
413434890	1441066610	30.956729461857243	122.53986405104725	7.1	359.38	14.0
413434890	1441066611	30.956753800014816	122.53986441210583	7.1	359.35	14.0
413434890	1441066612	30.9567790341712	122.53986482019593	7.1	359.32	14.0
413434890	1441066613	30.956805567787193	122.53986527917397	7.1	359.29	14.0
413434890	1441066614	30.956833804323498	122.53986579289636	7.1	359.26	14.0
413434890	1441066615	30.956864147240847	122.53986636521955	7.1	359.23	14.0
413434890	1441066616	30.956897	122.539867	7.1	359.2	14.0
413434890	1441066617	30.956932606731392	122.53986769846279	7.1	359.26	14.0
413434890	1441066618	30.956970574244497	122.53986845130756	7.1	359.32	14.0
413434890	1441066619	30.95701035001853	122.5398692466025	7.1	359.38	14.0
413434890	1441066620	30.957051381532725	122.53987007241592	7.1	359.44	14.0
413434890	1441066621	30.957093116266343	122.53987091681591	7.1	359.5	14.0
413434890	1441066622	30.957135001698603	122.5398717678707	7.1	359.56	14.0
413434890	1441066623	30.95717648530882	122.5398726136484	7.1	359.62	14.0
413434890	1441066624	30.957217014576244	122.53987344221714	7.1	359.68	14.0
413434890	1441066625	30.957256036980205	122.53987424164498	7.1	359.74	14.0
413434890	1441066626	30.957292999999993	122.539875	7.1	359.8	14.0
413434890	1441066627	30.957327514411	122.5398757096939	7.1090909090909085	359.6090909090909	13.90909090909091
413434890	1441066628	30.957359844172842	122.53987638051312	7.118181818181818	359.41818181818184	13.818181818181818
413434890	1441066629	30.95739041654121	122.53987702658772	7.127272727272727	359.22727272727275	13.727272727272728
413434890	1441066630	30.957419658771734	122.53987766204789	7.136363636363636	359.03636363636366	13.636363636363637
413434890	1441066631	30.957447998120077	122.53987830102373	7.1454545454545455	358.8454545454546	13.545454545454547
413434890	1441066632	30.957475861841893	122.53987895764546	7.154545454545454	358.6545454545454	13.454545454545455
413434890	1441066633	30.957503677192815	122.53987964604326	7.163636363636364	358.46363636363634	13.363636363636365
413434890	1441066634	30.95753187142847	122.53988038034737	7.172727272727273	358.27272727272725	13.272727272727273
413434890	1441066635	30.957560871804475	122.53988117468799	7.181818181818182	358.08181818181816	13.181818181818183
413434890	1441066636	30.957591105576444	122.53988204319545	7.190909090909091	357.8909090909091	13.090909090909092
413434890	1441066637	30.957622999999984	122.539883	7.2	357.7	13.0
413434890	1441066638	30.957656842034012	122.53988405248838	7.188888888888889	357.8777777777778	13.0
413434890	1441066639	30.95769235745046	122.53988518107273	7.177777777777778	358.05555555555554	13.0
413434890	1441066640	30.95772913172468	122.5398863594216	7.166666666666667	358.23333333333335	13.0
413434890	1441066641	30.957766750331917	122.53988756120346	7.155555555555556	358.4111111111111	13.0
413434890	1441066642	30.957804798747528	122.5398887600867	7.144444444444444	358.5888888888889	13.0
413434890	1441066643	30.957842862446803	122.5398899297397	7.133333333333333	358.7666666666667	13.0
413434890	1441066644	30.95788052690507	122.53989104383075	7.122222222222222	358.94444444444446	13.0
413434890	1441066645	30.957917377597695	122.53989207602812	7.111111111111111	359.12222222222226	13.0
413434890	1441066646	30.957953	122.53989300000002	7.1	359.30000000000007	13.0
413434890	1441066647	30.95798708610484	122.53989379580838	7.1090909090909085	359.3545454545455	13.0
413434890	1441066648	30.95801975397505	122.53989446909011	7.118181818181818	359.40909090909093	13.0
413434890	1441066649	30.958051228190953	122.5398950318759	7.127272727272727	359.4636363636364	13.0
413434890	1441066650	30.958081733332875	122.53989549619654	7.136363636363636	359.51818181818186	13.0
413434890	1441066651	30.9581114939811	122.53989587408266	7.1454545454545455	359.5727272727273	13.0
413434890	1441066652	30.958140734715943	122.53989617756514	7.154545454545454	359.6272727272727	13.0
413434890	1441066653	30.958169680117727	122.53989641867469	7.163636363636364	359.6818181818182	13.0
413434890	1441066654	30.95819855476674	122.53989660944214	7.172727272727273	359.73636363636365	13.0
413434890	1441066655	30.958227583243254	122.53989676189829	7.181818181818182	359.7909090909091	13.0
413434890	1441066656	30.958256990127563	122.53989688807398	7.190909090909091	359.8454545454546	13.0
413434890	1441066657	30.958286999999984	122.53989700000001	7.2	359.90000000000003	13.0
413434890	1441066658	30.958317791081033	122.53989710809373	7.2	359.8375	13.0
413434890	1441066659	30.958349356152336	122.53989721631837	7.2	359.775	13.0
413434890	1441066660	30.958381641635743	122.53989732702365	7.2	359.7125	13.0
413434890	1441066661	30.958414593953137	122.53989744255928	7.2	359.65	13.0
413434890	1441066662	30.958448159526384	122.53989756527501	7.2	359.5875	13.0
413434890	1441066663	30.95848228477738	122.53989769752054	7.2	359.525	13.0
413434890	1441066664	30.958516916127955	122.53989784164561	7.2	359.4625	13.0
413434890	1441066665	30.958552	122.539898	7.2	359.4	13.0
413434890	1441066666	30.958587483216856	122.53989817391681	7.2	359.3727272727273	13.0
413434890	1441066667	30.95862331420766	122.539898360663	7.2	359.3454545454546	13.0
413434890	1441066668	30.958659441803	122.53989855648886	7.2	359.3181818181818	13.0
413434890	1441066669	30.958695814833447	122.5398987576447	7.2	359.2909090909091	13.0
413434890	1441066670	30.958732382129615	122.53989896038081	7.2	359.2636363636364	13.0
413434890	1441066671	30.958769092522093	122.53989916094751	7.2	359.23636363636365	13.0
413434890	1441066672	30.958805894841475	122.5398993555951	7.2	359.20909090909095	13.0
413434890	1441066673	30.95884273791837	122.53989954057386	7.2	359.18181818181824	13.0
413434890	1441066674	30.958879570583345	122.53989971213407	7.2	359.1545454545455	13.0
413434890	1441066675	30.958916341667017	122.53989986652604	7.2	359.1272727272728	13.0
413434890	1441066676	30.958953000000008	122.5399	7.2	359.1000000000001	13.0
413434890	1441066677	30.958989503408212	122.53990010958202	7.2	359.13797468354437	13.025316455696203
413434890	1441066678	30.959025845699006	122.53990019540116	7.2	359.17594936708866	13.050632911392405
413434890	1441066679	30.959062029675067	122.53990025836231	7.2	359.21392405063295	13.07594936708861
413434890	1441066680	30.959098058139098	122.53990029937026	7.2	359.25189873417725	13.101265822784812
413434890	1441066681	30.95913393389375	122.5399003193299	7.2	359.2898734177216	13.126582278481013
413434890	1441066682	30.95916965974171	122.53990031914607	7.2	359.3278481012659	13.151898734177216
413434890	1441066683	30.959205238485712	122.53990029972361	7.2	359.3658227848102	13.177215189873419
413434890	1441066684	30.959240672928406	122.5399002619674	7.2	359.40379746835447	13.202531645569621
413434890	1441066685	30.959275965872457	122.53990020678228	7.2	359.44177215189876	13.227848101265824
413434890	1441066686	30.95931112012059	122.53990013507314	7.2	359.4797468354431	13.253164556962027
413434890	1441066687	30.95934613847548	122.53990004774478	7.2	359.5177215189874	13.27848101265823
413434890	1441066688	30.959381023739798	122.53989994570213	7.2	359.5556962025317	13.303797468354432
413434890	1441066689	30.95941577871624	122.53989982984999	7.2	359.593670886076	13.329113924050635
413434890	1441066690	30.959450406207495	122.53989970109325	7.2	359.6316455696203	13.354430379746836
413434890	1441066691	30.959484909016233	122.53989956033676	7.2	359.6696202531646	13.379746835443038
413434890	1441066692	30.959519289945167	122.53989940848543	7.2	359.7075949367089	13.405063291139241
413434890	1441066693	30.959553551796947	122.53989924644408	7.2	359.7455696202532	13.430379746835444
413434890	1441066694	30.959587697374293	122.5398990751176	7.2	359.7835443037975	13.455696202531646
413434890	1441066695	30.95962172947985	122.53989889541084	7.2	359.8215189873418	13.481012658227849
413434890	1441066696	30.959655650916346	122.5398987082287	7.2	359.85949367088614	13.506329113924052
413434890	1441066697	30.959689464486424	122.53989851447604	7.2	359.89746835443043	13.531645569620254
413434890	1441066698	30.959723172992806	122.53989831505773	7.2	359.9354430379747	13.556962025316455
413434890	1441066699	30.95975677923816	122.53989811087862	7.2	359.973417721519	13.582278481012658
413434890	1441066700	30.959790286025168	122.53989790284366	7.2	0.01139240506333029	13.60759493670886
413434890	1441066701	30.959823696156526	122.53989769185765	7.2	0.04936708860763333	13.632911392405063
413434890	1441066702	30.95985701243491	122.5398974788255	7.2	0.08734177215193636	13.658227848101266
413434890	1441066703	30.959890237662986	122.53989726465211	7.2	0.12531645569623961	13.683544303797468
413434890	1441066704	30.95992337464348	122.53989705024232	7.2	0.16329113924054264	13.708860759493671
413434890	1441066705	30.95995642617904	122.53989683650103	7.2	0.20126582278484567	13.734177215189874
413434890	1441066706	30.959989395072387	122.53989662433312	7.2	0.23924050632914873	13.759493670886076
413434890	1441066707	30.96002228412617	122.53989641464351	7.2	0.27721518987345195	13.784810126582279
413434890	1441066708	30.96005509614307	122.53989620833703	7.2	0.315189873417755	13.81012658227848
413434890	1441066709	30.96008783392581	122.53989600631857	7.2	0.353164556962058	13.835443037974683
413434890	1441066710	30.96012050027704	122.53989580949307	7.2	0.3911392405063613	13.860759493670885
413434890	1441066711	30.96015309799947	122.53989561876537	7.2	0.4291139240506643	13.886075949367088
413434890	1441066712	30.960185629895772	122.53989543504039	7.2	0.46708860759496734	13.91139240506329
413434890	1441066713	30.960218098768614	122.539895259223	7.2	0.5050632911392704	13.936708860759493
413434890	1441066714	30.96025050742071	122.5398950922181	7.2	0.5430379746835736	13.962025316455696
413434890	1441066715	30.96028285865472	122.53989493493059	7.2	0.5810126582278766	13.987341772151899
413434890	1441066716	30.96031515527334	122.53989478826536	7.2	0.6189873417721797	14.0126582278481
413434890	1441066717	30.960347400079264	122.5398946531273	7.2	0.656962025316483	14.037974683544302
413434890	1441066718	30.960379595875157	122.53989453042134	7.2	0.694936708860786	14.063291139240505
413434890	1441066719	30.9604117454637	122.53989442105231	7.2	0.732911392405089	14.08860759493671
413434890	1441066720	30.96044385164759	122.53989432592515	7.2	0.7708860759493921	14.113924050632912
413434890	1441066721	30.960475917229502	122.53989424594477	7.2	0.8088607594936953	14.139240506329115
413434890	1441066722	30.960507945012136	122.53989418201604	7.2	0.8468354430379983	14.164556962025317
413434890	1441066723	30.960539937798163	122.53989413504391	7.2	0.8848101265823014	14.18987341772152
413434890	1441066724	30.960571898390278	122.53989410593323	7.2	0.9227848101266046	14.215189873417723
413434890	1441066725	30.96060382959114	122.53989409558895	7.2	0.9607594936709074	14.240506329113925
413434890	1441066726	30.960635734203453	122.53989410491594	7.2	0.9987341772152106	14.265822784810126
413434890	1441066727	30.9606676150299	122.53989413481914	7.2	1.0367088607595139	14.291139240506329
413434890	1441066728	30.96069947487314	122.53989418620344	7.2	1.0746835443038167	14.316455696202532
413434890	1441066729	30.960731316535906	122.53989425997374	7.2	1.11265822784812	14.341772151898732
413434890	1441066730	30.960763142820838	122.53989435703492	7.2	1.1506329113924232	14.367088607594935
413434890	1441066731	30.96079495653063	122.53989447829198	7.2	1.188607594936726	14.392405063291138
413434890	1441066732	30.96082676046797	122.53989462464976	7.2	1.2265822784810294	14.41772151898734
413434890	1441066733	30.960858557435543	122.53989479701322	7.2	1.2645569620253325	14.443037974683543
413434890	1441066734	30.960890350236017	122.53989499628723	7.2	1.3025316455696354	14.468354430379746
413434890	1441066735	30.9609221416721	122.53989522337672	7.2	1.3405063291139385	14.493670886075948
413434890	1441066736	30.960953934546463	122.53989547918663	7.2	1.3784810126582414	14.518987341772151
413434890	1441066737	30.96098573166178	122.53989576462183	7.2	1.4164556962025447	14.544303797468354
413434890	1441066738	30.96101753582074	122.5398960805873	7.2	1.4544303797468479	14.569620253164556
413434890	1441066739	30.961049349826023	122.53989642798794	7.2	1.4924050632911507	14.594936708860759
413434890	1441066740	30.961081176480324	122.53989680772864	7.2	1.530379746835454	14.620253164556962
413434890	1441066741	30.96111301858632	122.53989722071435	7.2	1.5683544303797572	14.645569620253164
413434890	1441066742	30.961144878946683	122.53989766785001	7.2	1.60632911392406	14.670886075949367
413434890	1441066743	30.961176760364108	122.53989815004051	7.2	1.6443037974683634	14.69620253164557
413434890	1441066744	30.961208665641287	122.53989866819079	7.2	1.6822784810126665	14.721518987341772
413434890	1441066745	30.961240597580858	122.5398992232058	7.2	1.7202531645569694	14.746835443037975
413434890	1441066746	30.961272558985556	122.53989981599044	7.2	1.7582278481012725	14.772151898734178
413434890	1441066747	30.961304552658035	122.53990044744964	7.2	1.7962025316455754	14.79746835443038
413434890	1441066748	30.961336581400978	122.53990111848836	7.2	1.8341772151898788	14.82278481012658
413434890	1441066749	30.961368648017086	122.53990183001149	7.2	1.8721518987341819	14.848101265822782
413434890	1441066750	30.961400755309	122.53990258292403	7.2	1.9101265822784848	14.873417721518985
413434890	1441066751	30.961432906079448	122.53990337813086	7.2	1.948101265822788	14.898734177215188
413434890	1441066752	30.961465103131086	122.53990421653694	7.2	1.9860759493670912	14.92405063291139
413434890	1441066753	30.9614973492666	122.53990509904717	7.2	2.0240506329113943	14.949367088607593
413434890	1441066754	30.96152964728869	122.53990602656656	7.2	2.0620253164556974	14.974683544303796
413434890	1441066755	30.961561999999994	122.539907	7.2	2.1000000000000005	14.999999999999998
413434890	1441066756	30.96159441972115	122.53990802113337	7.2	2.1375	14.999999999999998
413434890	1441066757	30.96162695684443	122.53990909527622	7.2	2.175	14.999999999999998
413434890	1441066758	30.96165967128005	122.53991022861902	7.2	2.2125	14.999999999999998
413434890	1441066759	30.96169262293818	122.53991142735227	7.2	2.25	14.999999999999998
413434890	1441066760	30.961725871729044	122.5399126976665	7.2	2.2875	14.999999999999998
413434890	1441066761	30.961759477562854	122.53991404575216	7.2	2.325	14.999999999999998
413434890	1441066762	30.96179350034976	122.53991547779982	7.2	2.3625	14.999999999999998
413434890	1441066763	30.961828000000004	122.53991700000002	7.2	2.4	14.999999999999998
413434890	1441066764	30.961863014557895	122.53991861594015	7.2	2.527272727272727	14.999999999999998
413434890	1441066765	30.961898494604394	122.53992031879521	7.2	2.6545454545454543	14.999999999999998
413434890	1441066766	30.96193436885457	122.53992209913693	7.2	2.7818181818181813	14.999999999999998
413434890	1441066767	30.96197056602354	122.53992394753708	7.2	2.909090909090909	14.999999999999998
413434890	1441066768	30.962007014826366	122.53992585456746	7.2	3.036363636363636	14.999999999999998
413434890	1441066769	30.962043643978166	122.53992781079975	7.2	3.1636363636363636	14.999999999999998
413434890	1441066770	30.962080382194014	122.53992980680574	7.2	3.2909090909090906	14.999999999999998
413434890	1441066771	30.962117158189034	122.53993183315708	7.2	3.4181818181818175	14.999999999999998
413434890	1441066772	30.962153900678288	122.53993388042548	7.2	3.5454545454545454	14.999999999999998
413434890	1441066773	30.96219053837691	122.53993593918257	7.2	3.672727272727273	14.999999999999998
413434890	1441066774	30.96222699999999	122.53993800000002	7.2	3.8	14.999999999999998
413434890	1441066775	30.96226322676633	122.53994005467104	7.196666666666667	3.7733333333333334	14.933333333333332
413434890	1441066776	30.962299209909443	122.53994209987502	7.193333333333333	3.746666666666666	14.866666666666667
413434890	1441066777	30.962334953166557	122.53994413351303	7.19	3.72	14.799999999999999
413434890	1441066778	30.9623704602749	122.53994615348604	7.1866666666666665	3.693333333333333	14.733333333333334
413434890	1441066779	30.962405734971693	122.53994815769506	7.183333333333334	3.6666666666666665	14.666666666666666
413434890	1441066780	30.962440780994132	122.53995014404109	7.18	3.64	14.599999999999998
413434890	1441066781	30.96247560207947	122.53995211042509	7.176666666666667	3.6133333333333333	14.533333333333333
413434890	1441066782	30.962510201964882	122.5399540547481	7.173333333333334	3.586666666666667	14.466666666666665
413434890	1441066783	30.96254458438763	122.53995597491108	7.17	3.56	14.399999999999999
413434890	1441066784	30.962578753084905	122.53995786881507	7.166666666666667	3.533333333333333	14.333333333333334
413434890	1441066785	30.962612711793938	122.53995973436099	7.163333333333333	3.5066666666666664	14.266666666666666
413434890	1441066786	30.962646464251947	122.53996156944986	7.16	3.48	14.2
413434890	1441066787	30.96268001419614	122.53996337198265	7.156666666666666	3.4533333333333336	14.133333333333333
413434890	1441066788	30.96271336536377	122.53996513986034	7.153333333333333	3.4266666666666667	14.066666666666666
413434890	1441066789	30.962746521491997	122.53996687098392	7.15	3.4	14.0
413434890	1441066790	30.962779486318095	122.53996856325432	7.1466666666666665	3.373333333333333	13.933333333333334
413434890	1441066791	30.962812263579252	122.53997021457258	7.1433333333333335	3.3466666666666667	13.866666666666667
413434890	1441066792	30.962844857012698	122.53997182283962	7.14	3.3200000000000003	13.8
413434890	1441066793	30.962877270355662	122.5399733859564	7.136666666666667	3.2933333333333334	13.733333333333333
413434890	1441066794	30.96290950734533	122.53997490182392	7.133333333333333	3.2666666666666666	13.666666666666666
413434890	1441066795	30.962941571718954	122.53997636834316	7.13	3.24	13.6
413434890	1441066796	30.962973467213732	122.53997778341501	7.126666666666666	3.2133333333333334	13.533333333333333
413434890	1441066797	30.963005197566897	122.5399791449405	7.123333333333333	3.186666666666667	13.466666666666667
413434890	1441066798	30.963036766515664	122.53998045082054	7.12	3.16	13.4
413434890	1441066799	30.963068177797233	122.53998169895608	7.116666666666666	3.1333333333333333	13.333333333333334
413434890	1441066800	30.963099435148845	122.53998288724813	7.113333333333333	3.106666666666667	13.266666666666667
413434890	1441066801	30.96313054230772	122.5399840135976	7.109999999999999	3.08	13.200000000000001
413434890	1441066802	30.963161503011047	122.53998507590543	7.1066666666666665	3.0533333333333337	13.133333333333335
413434890	1441066803	30.963192320996058	122.5399860720726	7.103333333333333	3.026666666666667	13.066666666666666
413434890	1441066804	30.963222999999992	122.53998700000001	7.1	3.0000000000000004	13.0
413434890	1441066805	30.96325354949623	122.53998785751122	7.1	2.972727272727273	12.90909090909091
413434890	1441066806	30.96328400190293	122.53998864212004	7.1	2.9454545454545458	12.818181818181818
413434890	1441066807	30.96331439537445	122.53998935126292	7.1	2.9181818181818184	12.727272727272728
413434890	1441066808	30.963344768065088	122.53998998237624	7.1	2.890909090909091	12.636363636363637
413434890	1441066809	30.963375158129228	122.53999053289641	7.1	2.8636363636363638	12.545454545454547
413434890	1441066810	30.963405603721178	122.53999100025985	7.1	2.8363636363636364	12.454545454545455
413434890	1441066811	30.96343614299529	122.53999138190296	7.1	2.809090909090909	12.363636363636365
413434890	1441066812	30.96346681410588	122.53999167526214	7.1	2.7818181818181817	12.272727272727273
413434890	1441066813	30.963497655207316	122.53999187777379	7.1	2.754545454545455	12.181818181818183
413434890	1441066814	30.963528704453907	122.53999198687427	7.1	2.7272727272727275	12.090909090909092
413434890	1441066815	30.963559999999994	122.539992	7.1	2.7	12.000000000000002
413434890	1441066816	30.96359158818415	122.53999191782508	7.125	2.2874999999999983	12.000000000000002
413434890	1441066817	30.963623548081888	122.53999175397453	7.1499999999999995	1.8749999999999967	12.000000000000002
413434890	1441066818	30.963655966952967	122.53999152531115	7.175	1.462499999999995	12.000000000000002
413434890	1441066819	30.963688932057153	122.53999124869772	7.199999999999999	1.0499999999999934	12.000000000000002
413434890	1441066820	30.9637225306542	122.53999094099704	7.225	0.6374999999999917	12.000000000000002
413434890	1441066821	30.96375685000385	122.53999061907196	7.25	0.22499999999998999	12.000000000000002
413434890	1441066822	30.963791977365865	122.53999029978532	7.2749999999999995	359.8125	12.000000000000002
413434890	1441066823	30.963828	122.53999	7.3	359.4	12.000000000000002
413434890	1441066824	30.96386495009969	122.5399897329634	7.3	359.42727272727274	12.000000000000002
413434890	1441066825	30.963902639593297	122.53998949746085	7.3	359.45454545454544	12.000000000000002
413434890	1441066826	30.963940825342835	122.5399892886623	7.3	359.4818181818182	12.000000000000002
413434890	1441066827	30.96397926421038	122.53998910173755	7.3	359.5090909090909	12.000000000000002
413434890	1441066828	30.964017713057938	122.53998893185646	7.3	359.53636363636366	12.000000000000002
413434890	1441066829	30.964055928747626	122.53998877418896	7.3	359.56363636363636	12.000000000000002
413434890	1441066830	30.964093668141466	122.53998862390485	7.3	359.5909090909091	12.000000000000002
413434890	1441066831	30.964130688101537	122.53998847617406	7.3	359.6181818181818	12.000000000000002
413434890	1441066832	30.964166745489937	122.53998832616641	7.3	359.6454545454546	12.000000000000002
413434890	1441066833	30.964201597168717	122.53998816905177	7.3	359.6727272727273	12.000000000000002
413434890	1441066834	30.964235	122.539988	7.3	359.70000000000005	12.000000000000002
413434890	1441066835	30.964266813301812	122.5399878139829	7.3	359.56666666666666	12.000000000000002
413434890	1441066836	30.964297306216217	122.53998760518003	7.3	359.43333333333334	12.000000000000002
413434890	1441066837	30.96432685034118	122.53998736757288	7.3	359.3	12.000000000000002
413434890	1441066838	30.964355817274708	122.53998709514286	7.3	359.1666666666667	12.000000000000002
413434890	1441066839	30.964384578614787	122.53998678187146	7.3	359.03333333333336	12.000000000000002
413434890	1441066840	30.964413505959385	122.53998642174008	7.3	358.9	12.000000000000002
413434890	1441066841	30.96444297090648	122.53998600873012	7.3	358.76666666666665	12.000000000000002
413434890	1441066842	30.964473345054035	122.53998553682298	7.3	358.6333333333333	12.000000000000002
413434890	1441066843	30.964504999999992	122.539985	7.3	358.5	12.000000000000002
413434890	1441066844	30.96453820815815	122.5399843951808	7.3	358.46363636363634	12.000000000000002
413434890	1441066845	30.964572845205666	122.53998373103799	7.3	358.42727272727274	12.000000000000002
413434890	1441066846	30.964608687635526	122.5399830191825	7.3	358.3909090909091	12.000000000000002
413434890	1441066847	30.964645511940738	122.53998227122526	7.3	358.3545454545455	12.000000000000002
413434890	1441066848	30.964683094614294	122.53998149877722	7.3	358.3181818181818	12.000000000000002
413434890	1441066849	30.964721212149204	122.5399807134494	7.3	358.2818181818182	12.000000000000002
413434890	1441066850	30.964759641038494	122.53997992685277	7.3	358.24545454545455	12.000000000000002
413434890	1441066851	30.964798157775192	122.53997915059843	7.3	358.20909090909095	12.000000000000002
413434890	1441066852	30.964836538852317	122.53997839629744	7.3	358.1727272727273	12.000000000000002
413434890	1441066853	30.9648745607629	122.5399776755609	7.3	358.1363636363636	12.000000000000002
413434890	1441066854	30.964911999999998	122.539977	7.3	358.1	12.000000000000002
413434890	1441066855	30.964948677882827	122.53997637794235	7.3	358.07	12.000000000000002
413434890	1441066856	30.96498459503546	122.53997580458163	7.3	358.04	12.000000000000002
413434890	1441066857	30.965019796908173	122.539975271828	7.3	358.01000000000005	12.000000000000002
413434890	1441066858	30.965054328951176	122.53997477159159	7.3	357.98	12.000000000000002
413434890	1441066859	30.96508823661477	122.53997429578249	7.3	357.95000000000005	12.000000000000002
413434890	1441066860	30.965121565349165	122.53997383631084	7.3	357.92	12.000000000000002
413434890	1441066861	30.965154360604643	122.53997338508668	7.3	357.89000000000004	12.000000000000002
413434890	1441066862	30.965186667831446	122.53997293402011	7.3	357.86	12.000000000000002
413434890	1441066863	30.965218532479806	122.53997247502122	7.3	357.83000000000004	12.000000000000002
413434890	1441066864	30.965249999999997	122.539972	7.3	357.8	12.000000000000002
413434890	1441066865	30.965281119650633	122.53997150206597	7.3	357.87272727272733	12.090909090909092
413434890	1441066866	30.965311955923926	122.53997097912625	7.3	357.9454545454546	12.181818181818183
413434890	1441066867	30.96534257712047	122.53997043028747	7.3	358.01818181818186	12.272727272727273
413434890	1441066868	30.965373051540844	122.5399698546562	7.3	358.0909090909091	12.363636363636365
413434890	1441066869	30.965403447485645	122.539969251339	7.3	358.1636363636364	12.454545454545455
413434890	1441066870	30.965433833255446	122.5399686194425	7.3	358.23636363636365	12.545454545454547
413434890	1441066871	30.965464277150836	122.53996795807323	7.3	358.30909090909097	12.636363636363637
413434890	1441066872	30.96549484747242	122.53996726633777	7.3	358.38181818181823	12.727272727272728
413434890	1441066873	30.965525612520747	122.53996654334273	7.3	358.4545454545455	12.818181818181818
413434890	1441066874	30.965556640596407	122.5399657881946	7.3	358.52727272727276	12.90909090909091
413434890	1441066875	30.965587999999997	122.539965	7.3	358.6	13.0
413434890	1441066876	30.965619757080713	122.5399641790421	7.3	358.6	13.0
413434890	1441066877	30.96565197038225	122.5399633303107	7.3	358.6	13.0
413434890	1441066878	30.965684696496968	122.53996245997222	7.3	358.6	13.0
413434890	1441066879	30.9657179920172	122.53996157419316	7.3	358.6	13.0
413434890	1441066880	30.965751913535296	122.53996067913992	7.3	358.6	13.0
413434890	1441066881	30.96578651764356	122.53995978097902	7.3	358.6	13.0
413434890	1441066882	30.96582186093436	122.53995888587689	7.3	358.6	13.0
413434890	1441066883	30.965857999999997	122.539958	7.3	358.6	13.0
413434890	1441066884	30.96589494542512	122.53995712904313	7.309090909090909	358.4545454545455	13.0
413434890	1441066885	30.965932523763463	122.53995627681422	7.318181818181818	358.3090909090909	13.0
413434890	1441066886	30.96597051556105	122.53995544664953	7.327272727272727	358.1636363636364	13.0
413434890	1441066887	30.966008701363915	122.53995464188533	7.336363636363636	358.01818181818186	13.0
413434890	1441066888	30.9660468617181	122.5399538658579	7.345454545454546	357.8727272727273	13.0
413434890	1441066889	30.966084777169655	122.53995312190357	7.3545454545454545	357.72727272727275	13.0
413434890	1441066890	30.966122228264634	122.53995241335862	7.363636363636364	357.58181818181816	13.0
413434890	1441066891	30.966158995549097	122.53995174355946	7.372727272727273	357.43636363636364	13.0
413434890	1441066892	30.966194859569097	122.53995111584238	7.381818181818182	357.2909090909091	13.0
413434890	1441066893	30.966229600870708	122.53995053354376	7.3909090909090915	357.1454545454545	13.0
413434890	1441066894	30.96626299999999	122.53995000000002	7.4	357.0	13.0
413434890	1441066895	30.96629493080276	122.53994951725451	7.377777777777778	357.3222222222222	13.111111111111112
413434890	1441066896	30.96632564032361	122.53994908217882	7.355555555555556	357.64444444444445	13.222222222222223
413434890	1441066897	30.9663554689069	122.53994869035151	7.333333333333334	357.96666666666664	13.333333333333334
413434890	1441066898	30.966384756896968	122.53994833735109	7.311111111111112	358.2888888888889	13.444444444444445
413434890	1441066899	30.966413844638122	122.53994801875606	7.288888888888889	358.6111111111111	13.555555555555557
413434890	1441066900	30.96644307247471	122.53994773014499	7.266666666666667	358.93333333333334	13.666666666666668
413434890	1441066901	30.966472780751	122.5399474670963	7.2444444444444445	359.25555555555553	13.777777777777779
413434890	1441066902	30.966503309811326	122.5399472251885	7.222222222222222	359.5777777777778	13.88888888888889
413434890	1441066903	30.96653499999999	122.53994700000001	7.2	359.90000000000003	14.0
413434890	1441066904	30.966568101830312	122.53994678909139	7.209090909090909	359.8636363636364	14.0
413434890	1441066905	30.966602506491757	122.53994659795151	7.218181818181819	359.8272727272727	14.0
413434890	1441066906	30.966638015342838	122.53994643405132	7.2272727272727275	359.7909090909091	14.0
413434890	1441066907	30.966674429742064	122.53994630486179	7.236363636363636	359.75454545454545	14.0
413434890	1441066908	30.966711551047915	122.53994621785392	7.245454545454545	359.71818181818185	14.0
413434890	1441066909	30.966749180618944	122.53994618049877	7.254545454545455	359.6818181818182	14.0
413434890	1441066910	30.966787119813663	122.53994620026732	7.263636363636364	359.6454545454546	14.0
413434890	1441066911	30.9668251699906	122.53994628463064	7.2727272727272725	359.6090909090909	14.0
413434890	1441066912	30.96686313250827	122.53994644105981	7.281818181818181	359.5727272727273	14.0
413434890	1441066913	30.96690080872523	122.5399466770259	7.290909090909091	359.53636363636366	14.0
413434890	1441066914	30.966937999999992	122.53994700000001	7.3	359.50000000000006	14.0
413434890	1441066915	30.966974543151334	122.53994741279443	7.279999999999999	359.63000000000005	13.9
413434890	1441066916	30.96701041683872	122.53994789958618	7.26	359.76000000000005	13.8
413434890	1441066917	30.967045635181872	122.53994843989345	7.24	359.89000000000004	13.700000000000001
413434890	1441066918	30.96708021230049	122.5399490132344	7.22	0.020000000000018635	13.6
413434890	1441066919	30.967114162314267	122.53994959912716	7.199999999999999	0.1500000000000155	13.5
413434890	1441066920	30.967147499342904	122.53995017708979	7.18	0.2800000000000124	13.400000000000002
413434890	1441066921	30.967180237506096	122.53995072664036	7.16	0.4100000000000093	13.3
413434890	1441066922	30.967212390923542	122.53995122729691	7.14	0.5400000000000061	13.200000000000001
413434890	1441066923	30.967243973714943	122.53995165857748	7.119999999999999	0.670000000000003	13.100000000000001
413434890	1441066924	30.967275	122.539952	7.1	0.7999999999999999	13.0
413434890	1441066925	30.96730550373464	122.53995223711766	7.1090909090909085	0.9272727272727275	13.0
413434890	1441066926	30.967335598219847	122.53995237962431	7.118181818181818	1.0545454545454547	13.0
413434890	1441066927	30.967365416592802	122.53995244324915	7.127272727272727	1.181818181818182	13.0
413434890	1441066928	30.96739509199074	122.53995244372122	7.136363636363636	1.3090909090909093	13.0
413434890	1441066929	30.967424757550845	122.53995239676975	7.1454545454545455	1.4363636363636365	13.0
413434890	1441066930	30.96745454641031	122.53995231812381	7.154545454545454	1.5636363636363642	13.0
413434890	1441066931	30.96748459170635	122.53995222351269	7.163636363636364	1.6909090909090911	13.0
413434890	1441066932	30.96751502657614	122.53995212866549	7.172727272727273	1.8181818181818186	13.0
413434890	1441066933	30.967545984156892	122.5399520493115	7.181818181818182	1.9454545454545458	13.0
413434890	1441066934	30.967577597585787	122.53995200117991	7.190909090909091	2.072727272727273	13.0
413434890	1441066935	30.967610000000004	122.539952	7.2	2.2	13.0
413434890	1441066936	30.967643284498035	122.5399520575911	7.2	2.142105263157895	13.0
413434890	1441066937	30.967677384023464	122.53995217013274	7.2	2.0842105263157897	13.0
413434890	1441066938	30.967712191481212	122.53995232989456	7.2	2.0263157894736845	13.0
413434890	1441066939	30.967747599776164	122.53995252914616	7.2	1.968421052631579	13.0
413434890	1441066940	30.967783501813198	122.53995276015718	7.2	1.9105263157894743	13.0
413434890	1441066941	30.967819790497234	122.53995301519717	7.2	1.8526315789473689	13.0
413434890	1441066942	30.967856358733183	122.53995328653575	7.2	1.7947368421052636	13.0
413434890	1441066943	30.96789309942592	122.53995356644243	7.2	1.7368421052631582	13.0
413434890	1441066944	30.967929905480368	122.53995384718682	7.2	1.678947368421053	13.0
413434890	1441066945	30.96796666980143	122.53995412103846	7.2	1.6210526315789477	13.0
413434890	1441066946	30.968003285294017	122.53995438026689	7.2	1.5631578947368423	13.0
413434890	1441066947	30.968039644863072	122.53995461714163	7.2	1.505263157894737	13.0
413434890	1441066948	30.968075641413467	122.53995482393222	7.2	1.4473684210526319	13.0
413434890	1441066949	30.968111167850147	122.53995499290814	7.2	1.3894736842105264	13.0
413434890	1441066950	30.968146117078028	122.5399551163389	7.2	1.3315789473684214	13.0
413434890	1441066951	30.968180382002032	122.53995518649397	7.2	1.273684210526316	13.0
413434890	1441066952	30.96821385552709	122.53995519564288	7.2	1.2157894736842108	13.0
413434890	1441066953	30.9682464305581	122.53995513605506	7.2	1.1578947368421055	13.0
413434890	1441066954	30.968278000000005	122.539955	7.2	1.1000000000000003	13.0
413434890	1441066955	30.968308522323213	122.53995478515328	7.2	1.0555555555555558	13.111111111111112
413434890	1441066956	30.968338218259937	122.53995451081495	7.2	1.0111111111111113	13.222222222222223
413434890	1441066957	30.968367374107853	122.53995420169109	7.2	0.9666666666666667	13.333333333333334
413434890	1441066958	30.968396276164636	122.53995388248792	7.2	0.9222222222222223	13.444444444444445
413434890	1441066959	30.968425210727965	122.53995357791162	7.2	0.8777777777777779	13.555555555555557
413434890	1441066960	30.968454464095515	122.53995331266844	7.2	0.8333333333333335	13.666666666666668
413434890	1441066961	30.968484322564926	122.5399531114646	7.2	0.788888888888889	13.777777777777779
413434890	1441066962	30.96851507243387	122.53995299900635	7.2	0.7444444444444445	13.88888888888889
413434890	1441066963	30.968547000000008	122.539953	7.2	0.7	14.0
413434890	1441066964	30.968580312062556	122.53995313196575	7.2	0.7727272727272728	14.0
413434890	1441066965	30.96861489742719	122.53995338367919	7.2	0.8454545454545455	14.0
413434890	1441066966	30.968650565401163	122.5399537367298	7.2	0.9181818181818182	14.0
413434890	1441066967	30.968687125291698	122.539954172707	7.2	0.990909090909091	14.0
413434890	1441066968	30.96872438640609	122.5399546732002	7.2	1.0636363636363637	14.0
413434890	1441066969	30.968762158051582	122.53995521979886	7.2	1.1363636363636365	14.0
413434890	1441066970	30.968800249535438	122.53995579409228	7.2	1.2090909090909092	14.0
413434890	1441066971	30.96883847016493	122.5399563776698	7.2	1.281818181818182	14.0
413434890	1441066972	30.968876629247333	122.53995695212076	7.2	1.3545454545454547	14.0
413434890	1441066973	30.968914536089915	122.53995749903439	7.2	1.4272727272727272	14.0
413434890	1441066974	30.968952000000005	122.539958	7.2	1.5000000000000002	14.0
413434890	1441066975	30.968988861959414	122.53995844217461	7.21	1.35	14.100000000000001
413434890	1441066976	30.969025089648405	122.53995883498672	7.22	1.2000000000000002	14.200000000000001
413434890	1441066977	30.969060682421734	122.53995919343267	7.23	1.05	14.299999999999999
413434890	1441066978	30.969095639634233	122.53995953250885	7.24	0.9	14.4
413434890	1441066979	30.96912996064067	122.53995986721162	7.25	0.7500000000000001	14.500000000000002
413434890	1441066980	30.969163644795852	122.53996021253742	7.26	0.6000000000000001	14.599999999999998
413434890	1441066981	30.969196691454588	122.53996058348271	7.27	0.45	14.7
413434890	1441066982	30.96922909997166	122.53996099504391	7.28	0.30000000000000004	14.799999999999999
413434890	1441066983	30.969260869701866	122.5399614622175	7.29	0.15000000000000002	14.899999999999999
413434890	1441066984	30.969291999999996	122.53996200000002	7.3	0.0	14.999999999999998
413434890	1441066985	30.969322520238716	122.53996262048425	7.3	0.07272727272727274	15.090909090909092
413434890	1441066986	30.96935257986209	122.5399633241483	7.3	0.14545454545454548	15.18181818181818
413434890	1441066987	30.969382358332073	122.53996410856665	7.3	0.21818181818181817	15.272727272727273
413434890	1441066988	30.969412035110555	122.53996497131374	7.3	0.29090909090909095	15.363636363636363
413434890	1441066989	30.96944178965951	122.53996590996394	7.3	0.36363636363636365	15.454545454545455
413434890	1441066990	30.96947180144082	122.53996692209176	7.3	0.43636363636363634	15.545454545454545
413434890	1441066991	30.96950224991643	122.53996800527159	7.3	0.5090909090909091	15.636363636363637
413434890	1441066992	30.969533314548244	122.53996915707786	7.3	0.5818181818181819	15.727272727272727
413434890	1441066993	30.969565174798163	122.53997037508508	7.3	0.6545454545454545	15.818181818181818
413434890	1441066994	30.969598010128124	122.53997165686762	7.3	0.7272727272727273	15.909090909090908
413434890	1441066995	30.969632000000004	122.539973	7.3	0.8	16.0
413434890	1441066996	30.969667256009533	122.53997440144114	7.3	0.8777777777777779	16.0
413434890	1441066997	30.96970361828769	122.5399758556879	7.3	0.9555555555555556	16.0
413434890	1441066998	30.96974085909926	122.53997735662155	7.3	1.0333333333333334	16.0
413434890	1441066999	30.969778750709082	122.53997889812342	7.3	1.1111111111111112	16.0
413434890	1441067000	30.969817065381914	122.53998047407481	7.3	1.188888888888889	16.0
413434890	1441067001	30.96985557538261	122.53998207835693	7.3	1.2666666666666668	16.0
413434890	1441067002	30.96989405297597	122.53998370485101	7.3	1.3444444444444446	16.0
413434890	1441067003	30.96993227042682	122.5399853474383	7.3	1.4222222222222223	16.0
413434890	1441067004	30.969970000000004	122.53998700000001	7.3	1.5000000000000002	16.0
413434890	1441067005	30.970007051599612	122.53998865868923	7.29	1.6700000000000002	16.1
413434890	1441067006	30.97004338568688	122.53999032874675	7.28	1.84	16.2
413434890	1441067007	30.970079000362297	122.53999201768536	7.27	2.0100000000000002	16.3
413434890	1441067008	30.97011389372637	122.53999373301784	7.26	2.18	16.400000000000002
413434890	1441067009	30.97014806387957	122.53999548225697	7.25	2.35	16.5
413434890	1441067010	30.97018150892241	122.53999727291551	7.24	2.5200000000000005	16.6
413434890	1441067011	30.970214226955388	122.53999911250628	7.23	2.6900000000000004	16.700000000000003
413434890	1441067012	30.970246216078966	122.54000100854206	7.22	2.8600000000000003	16.8
413434890	1441067013	30.97027747439367	122.54000296853572	7.21	3.03	16.900000000000002
413434890	1441067014	30.970307999999985	122.54000500000001	7.2	3.2	17.0
413434890	1441067015	30.97033783016828	122.5400071094341	7.2	3.3888888888888893	17.0
413434890	1441067016	30.970367158848422	122.54000929928237	7.2	3.577777777777778	17.0
413434890	1441067017	30.97039621916016	122.54001157097555	7.2	3.7666666666666666	17.0
413434890	1441067018	30.97042524422327	122.54001392594436	7.2	3.9555555555555557	17.0
413434890	1441067019	30.97045446715747	122.54001636561954	7.2	4.144444444444445	17.0
413434890	1441067020	30.97048412108252	122.54001889143188	7.2	4.333333333333334	17.0
413434890	1441067021	30.970514439118134	122.54002150481219	7.2	4.522222222222223	17.0
413434890	1441067022	30.97054565438405	122.54002420719127	7.2	4.711111111111111	17.0
413434890	1441067023	30.970577999999996	122.540027	7.2	4.9	17.0
413434890	1441067024	30.970611639155496	122.54002988309261	7.190909090909091	4.918181818181819	17.0
413434890	1441067025	30.970646455319155	122.54003285001697	7.181818181818182	4.9363636363636365	17.0
413434890	1441067026	30.970682262029406	122.54003589274424	7.172727272727273	4.954545454545455	17.0
413434890	1441067027	30.970718872824637	122.54003900324558	7.163636363636364	4.972727272727273	17.0
413434890	1441067028	30.970756101243328	122.54004217349214	7.154545454545454	4.990909090909091	17.0
413434890	1441067029	30.970793760823877	122.540045395455	7.1454545454545455	5.009090909090909	17.0
413434890	1441067030	30.970831665104733	122.5400486611052	7.136363636363636	5.027272727272727	17.0
413434890	1441067031	30.970869627624314	122.54005196241384	7.127272727272727	5.045454545454545	17.0
413434890	1441067032	30.970907461921104	122.54005529135189	7.118181818181818	5.0636363636363635	17.0
413434890	1441067033	30.970944981533492	122.54005863989029	7.1090909090909085	5.081818181818181	17.0
413434890	1441067034	30.970981999999992	122.540062	7.1	5.1	17.0
413434890	1441067035	30.97101836225893	122.5400653641808	7.109999999999999	5.12	16.900000000000002
413434890	1441067036	30.97105403884827	122.54006872704801	7.12	5.14	16.8
413434890	1441067037	30.971089031705862	122.54007208374583	7.13	5.16	16.700000000000003
413434890	1441067038	30.971123342769577	122.5400754294185	7.14	5.18	16.6
413434890	1441067039	30.971156973977237	122.54007875921015	7.15	5.2	16.5
413434890	1441067040	30.97118992726673	122.54008206826501	7.16	5.220000000000001	16.400000000000002
413434890	1441067041	30.971222204575895	122.54008535172726	7.17	5.24	16.3
413434890	1441067042	30.971253807842594	122.54008860474106	7.18	5.260000000000001	16.2
413434890	1441067043	30.971284739004673	122.54009182245059	7.19	5.28	16.1
413434890	1441067044	30.971314999999997	122.54009500000001	7.2	5.300000000000001	16.0
413434890	1441067045	30.97134462192182	122.54009813560357	7.181818181818182	5.218181818181819	15.909090909090908
413434890	1441067046	30.97137375248498	122.54010123975581	7.163636363636364	5.136363636363637	15.818181818181818
413434890	1441067047	30.9714025685597	122.54010432602142	7.1454545454545455	5.054545454545455	15.727272727272727
413434890	1441067048	30.971431247016206	122.54010740796512	7.127272727272727	4.972727272727273	15.636363636363637
413434890	1441067049	30.971459964724726	122.54011049915161	7.109090909090909	4.8909090909090915	15.545454545454545
413434890	1441067050	30.971488898555474	122.5401136131457	7.090909090909091	4.8090909090909095	15.454545454545455
413434890	1441067051	30.971518225378663	122.54011676351222	7.072727272727273	4.727272727272728	15.363636363636363
413434890	1441067052	30.971548122064508	122.54011996381598	7.054545454545455	4.645454545454546	15.272727272727273
413434890	1441067053	30.971578765483223	122.5401232276219	7.036363636363636	4.5636363636363635	15.18181818181818
413434890	1441067054	30.971610332504987	122.54012656849494	7.0181818181818185	4.481818181818182	15.090909090909092
413434890	1441067055	30.971643000000004	122.54013000000002	7.0	4.4	14.999999999999998
413434890	1441067056	30.97167688213294	122.54013352582538	7.011111111111111	4.388888888888889	14.88888888888889
413434890	1441067057	30.97171184224629	122.54013711015196	7.022222222222222	4.377777777777778	14.777777777777777
413434890	1441067058	30.971747680977064	122.5401407072838	7.033333333333333	4.366666666666667	14.666666666666666
413434890	1441067059	30.971784198962265	122.54014427152484	7.044444444444444	4.355555555555555	14.555555555555557
413434890	1441067060	30.971821196838874	122.54014775717899	7.055555555555555	4.344444444444445	14.444444444444443
413434890	1441067061	30.971858475243938	122.54015111854996	7.066666666666666	4.333333333333334	14.333333333333334
413434890	1441067062	30.971895834814454	122.5401543099414	7.0777777777777775	4.322222222222222	14.222222222222221
413434890	1441067063	30.97193307618747	122.54015728565693	7.088888888888889	4.311111111111111	14.111111111111112
413434890	1441067064	30.971969999999992	122.54016000000001	7.1	4.3	14.0
413434890	1441067065	30.972006433976663	122.54016241955932	7.109999999999999	3.91	14.0
413434890	1441067066	30.97204231419224	122.54016456006471	7.12	3.5199999999999996	14.0
413434890	1441067067	30.972077603809097	122.54016644953138	7.13	3.13	14.0
413434890	1441067068	30.97211226598959	122.5401681159746	7.14	2.7399999999999998	14.0
413434890	1441067069	30.972146263896036	122.5401695874096	7.15	2.3499999999999996	14.0
413434890	1441067070	30.972179560690822	122.54017089185176	7.16	1.9599999999999997	14.0
413434890	1441067071	30.972212119536255	122.54017205731643	7.17	1.5699999999999998	14.0
413434890	1441067072	30.972243903594702	122.54017311181904	7.18	1.1799999999999997	14.0
413434890	1441067073	30.972274876028493	122.54017408337508	7.19	0.7899999999999998	14.0
413434890	1441067074	30.972305	122.54017500000002	7.2	0.39999999999999974	14.0
413434890	1441067075	30.972334293737756	122.54017588504507	7.177777777777778	0.48888888888888893	14.0
413434890	1441067076	30.97236299573522	122.5401767432042	7.155555555555556	0.5777777777777778	14.0
413434890	1441067077	30.972391399552052	122.540177574507	7.133333333333334	0.6666666666666666	14.0
413434890	1441067078	30.972419798747893	122.54017837898309	7.111111111111112	0.7555555555555555	14.0
413434890	1441067079	30.972448486882413	122.54017915666212	7.088888888888889	0.8444444444444444	14.0
413434890	1441067080	30.972477757515254	122.54017990757367	7.066666666666666	0.9333333333333333	14.0
413434890	1441067081	30.972507904206033	122.5401806317474	7.044444444444444	1.0222222222222221	14.0
413434890	1441067082	30.97253922051441	122.54018132921297	7.022222222222222	1.1111111111111112	14.0
413434890	1441067083	30.972572	122.54018199999999	7.0	1.2	14.0
413434890	1441067084	30.972606433966916	122.54018264441885	7.027272727272727	1.0727272727272783	14.090909090909092
413434890	1441067085	30.972642304697175	122.54018326390278	7.054545454545455	0.9454545454545569	14.181818181818182
413434890	1441067086	30.97267929221734	122.54018386016584	7.081818181818182	0.8181818181818354	14.272727272727273
413434890	1441067087	30.97271707655391	122.54018443492203	7.109090909090909	0.6909090909091139	14.363636363636365
413434890	1441067088	30.972755337733435	122.54018498988536	7.136363636363637	0.5636363636363924	14.454545454545453
413434890	1441067089	30.972793755782483	122.54018552676983	7.163636363636363	0.4363636363636709	14.545454545454547
413434890	1441067090	30.972832010727583	122.54018604728947	7.1909090909090905	0.30909090909094944	14.636363636363635
413434890	1441067091	30.97286978259531	122.54018655315829	7.218181818181818	0.1818181818182279	14.727272727272728
413434890	1441067092	30.972906751412243	122.5401870460903	7.245454545454545	0.054545454545506376	14.818181818181817
413434890	1441067093	30.972942597204927	122.54018752779953	7.2727272727272725	359.9272727272728	14.909090909090907
413434890	1441067094	30.97297699999999	122.54018799999999	7.3	359.80000000000007	14.999999999999998
413434890	1441067095	30.973009741477423	122.5401884656338	7.3	359.7555555555556	15.111111111111109
413434890	1441067096	30.973041009930984	122.54018893255544	7.3	359.71111111111117	15.222222222222221
413434890	1441067097	30.97307109530786	122.54018940984739	7.3	359.66666666666674	15.333333333333332
413434890	1441067098	30.973100287555226	122.54018990659225	7.3	359.62222222222226	15.444444444444445
413434890	1441067099	30.97312887662024	122.54019043187256	7.3	359.57777777777784	15.555555555555555
413434890	1441067100	30.97315715245008	122.5401909947709	7.3	359.53333333333336	15.666666666666668
413434890	1441067101	30.97318540499187	122.54019160436984	7.3	359.48888888888894	15.777777777777777
413434890	1441067102	30.9732139241928	122.54019226975201	7.3	359.44444444444446	15.888888888888891
413434890	1441067103	30.973243	122.54019300000002	7.3	359.40000000000003	16.0
413434890	1441067104	30.97327286804017	122.54019380412204	7.291666666666666	359.70833333333337	16.0
413434890	1441067105	30.973303546658187	122.54019469082866	7.283333333333333	0.016666666666706215	16.0
413434890	1441067106	30.973334999878542	122.54019566875594	7.275	0.3250000000000406	16.0
413434890	1441067107	30.97336719172565	122.54019674654008	7.266666666666667	0.6333333333333752	16.0
413434890	1441067108	30.97340008622397	122.54019793281715	7.258333333333333	0.9416666666667096	16.0
413434890	1441067109	30.973433647397954	122.54019923622339	7.25	1.250000000000044	16.0
413434890	1441067110	30.973467839272054	122.54020066539495	7.241666666666667	1.5583333333333786	16.0
413434890	1441067111	30.973502625870708	122.54020222896803	7.233333333333333	1.8666666666667129	16.0
413434890	1441067112	30.97353797121838	122.54020393557883	7.225	2.1750000000000473	16.0
413434890	1441067113	30.97357383933952	122.54020579386358	7.216666666666667	2.483333333333382	16.0
413434890	1441067114	30.973610194258566	122.54020781245856	7.208333333333334	2.7916666666667163	16.0
413434890	1441067115	30.973646999999993	122.54021	7.2	3.1000000000000503	16.0
413434890	1441067116	30.973684200557052	122.54021236002755	7.2	3.1444444444444954	16.0
413434890	1441067117	30.97372165979845	122.54021487569437	7.2	3.1888888888889397	16.0
413434890	1441067118	30.973759221561643	122.54021752505693	7.2	3.233333333333384	16.0
413434890	1441067119	30.97379672968418	122.54022028617169	7.2	3.2777777777778287	16.0
413434890	1441067120	30.973834028003544	122.54022313709501	7.2	3.3222222222222735	16.0
413434890	1441067121	30.973870960357303	122.54022605588322	7.2	3.3666666666667178	16.0
413434890	1441067122	30.97390737058294	122.54022902059266	7.2	3.411111111111162	16.0
413434890	1441067123	30.973943102518	122.54023200927952	7.2	3.455555555555607	16.0
413434890	1441067124	30.973977999999992	122.540235	7.2	3.500000000000051	16.0
413434890	1441067125	30.97401195019498	122.54023797503464	7.1947368421052635	3.584210526315841	15.947368421052634
413434890	1441067126	30.974045013582828	122.54024093356159	7.189473684210526	3.6684210526316297	15.894736842105262
413434890	1441067127	30.974077293971934	122.54024387898345	7.184210526315789	3.7526315789474194	15.842105263157896
413434890	1441067128	30.974108895170687	122.54024681470278	7.178947368421053	3.836842105263209	15.789473684210526
413434890	1441067129	30.97413992098745	122.54024974412219	7.173684210526316	3.9210526315789984	15.736842105263158
413434890	1441067130	30.97417047523061	122.54025267064435	7.168421052631579	4.005263157894787	15.684210526315788
413434890	1441067131	30.97420066170853	122.54025559767182	7.163157894736842	4.089473684210577	15.631578947368421
413434890	1441067132	30.97423058422959	122.54025852860731	7.157894736842105	4.173684210526367	15.578947368421053
413434890	1441067133	30.974260346602144	122.54026146685347	7.152631578947369	4.2578947368421565	15.526315789473683
413434890	1441067134	30.97429005263458	122.54026441581301	7.147368421052631	4.342105263157945	15.473684210526317
413434890	1441067135	30.974319806135238	122.54026737888856	7.1421052631578945	4.426315789473735	15.421052631578945
413434890	1441067136	30.974349710912495	122.54027035948292	7.136842105263158	4.510526315789525	15.368421052631579
413434890	1441067137	30.97437987077471	122.54027336099873	7.131578947368421	4.594736842105314	15.31578947368421
413434890	1441067138	30.974410389530245	122.54027638683881	7.126315789473684	4.678947368421103	15.26315789473684
413434890	1441067139	30.97444137098744	122.54027944040588	7.121052631578947	4.763157894736893	15.210526315789474
413434890	1441067140	30.974472918954675	122.54028252510274	7.11578947368421	4.847368421052683	15.157894736842103
413434890	1441067141	30.974505137240275	122.54028564433216	7.110526315789474	4.931578947368473	15.105263157894736
413434890	1441067142	30.9745381296526	122.54028880149696	7.105263157894736	5.015789473684261	15.052631578947366
413434890	1441067143	30.974572000000006	122.540292	7.1	5.100000000000051	14.999999999999998
413434890	1441067144	30.97460680685661	122.5402952403252	7.1	5.018181818181869	14.90909090909091
413434890	1441067145	30.974642427859767	122.5402985112809	7.1	4.936363636363688	14.818181818181817
413434890	1441067146	30.974678695412575	122.54030179875662	7.1	4.854545454545505	14.727272727272728
413434890	1441067147	30.9747154419182	122.54030508864167	7.1	4.772727272727323	14.636363636363635
413434890	1441067148	30.974752499779754	122.54030836682544	7.1	4.690909090909142	14.545454545454547
413434890	1441067149	30.974789701400383	122.54031161919727	7.1	4.60909090909096	14.454545454545453
413434890	1441067150	30.974826879183237	122.54031483164641	7.1	4.527272727272779	14.363636363636365
413434890	1441067151	30.974863865531468	122.54031799006206	7.1	4.445454545454597	14.272727272727273
413434890	1441067152	30.97490049284823	122.54032108033344	7.1	4.363636363636415	14.181818181818182
413434890	1441067153	30.974936593536682	122.54032408834972	7.1	4.281818181818233	14.090909090909092
413434890	1441067154	30.974972000000005	122.540327	7.1	4.200000000000051	14.0
413434890	1441067155	30.975006585311274	122.54032980377636	7.104761904761904	4.076190476190527	13.952380952380954
413434890	1441067156	30.975040385223352	122.54033249858276	7.109523809523809	3.952380952381003	13.904761904761905
413434890	1441067157	30.975073476159043	122.54033508592629	7.114285714285714	3.82857142857148	13.857142857142858
413434890	1441067158	30.975105934541105	122.54033756731388	7.119047619047619	3.704761904761956	13.80952380952381
413434890	1441067159	30.975137836792335	122.5403399442526	7.123809523809523	3.5809523809524317	13.761904761904763
413434890	1441067160	30.975169259335495	122.54034221824949	7.128571428571428	3.4571428571429084	13.714285714285715
413434890	1441067161	30.975200278593388	122.54034439081163	7.133333333333333	3.333333333333384	13.666666666666668
413434890	1441067162	30.975230970988758	122.54034646344606	7.138095238095238	3.2095238095238603	13.619047619047619
413434890	1441067163	30.975261412944395	122.54034843765983	7.142857142857142	3.085714285714337	13.571428571428573
413434890	1441067164	30.975291680883064	122.54035031496007	7.147619047619047	2.9619047619048127	13.523809523809524
413434890	1441067165	30.97532185122756	122.54035209685385	7.152380952380953	2.838095238095289	13.476190476190478
413434890	1441067166	30.97535200040061	122.54035378484824	7.1571428571428575	2.714285714285765	13.428571428571429
413434890	1441067167	30.97538220482501	122.54035538045038	7.161904761904762	2.5904761904762412	13.380952380952381
413434890	1441067168	30.975412540923514	122.54035688516737	7.166666666666667	2.4666666666667174	13.333333333333334
413434890	1441067169	30.975443085118897	122.54035830050631	7.171428571428572	2.3428571428571936	13.285714285714286
413434890	1441067170	30.975473913833905	122.54035962797434	7.1761904761904765	2.21904761904767	13.238095238095239
413434890	1441067171	30.97550510349132	122.54036086907858	7.180952380952381	2.095238095238146	13.190476190476192
413434890	1441067172	30.975536730513873	122.54036202532613	7.185714285714286	1.9714285714286222	13.142857142857142
413434890	1441067173	30.97556887132433	122.54036309822415	7.190476190476191	1.8476190476190983	13.095238095238097
413434890	1441067174	30.975601602345453	122.54036408927972	7.195238095238095	1.7238095238095743	13.047619047619047
413434890	1441067175	30.975635	122.54036500000001	7.2	1.6000000000000507	13.0
413434890	1441067176	30.97566911186421	122.54036583246882	7.2	1.5631578947368931	13.05263157894737
413434890	1441067177	30.975703870128434	122.54036659107673	7.2	1.5263157894737351	13.105263157894738
413434890	1441067178	30.975739178136482	122.540367280791	7.2	1.4894736842105774	13.157894736842106
413434890	1441067179	30.975774939232195	122.54036790657894	7.2	1.4526315789474193	13.210526315789474
413434890	1441067180	30.975811056759397	122.54036847340777	7.2	1.4157894736842616	13.263157894736842
413434890	1441067181	30.975847434061944	122.54036898624481	7.2	1.3789473684211035	13.315789473684212
413434890	1441067182	30.975883974483654	122.54036945005734	7.2	1.3421052631579455	13.36842105263158
413434890	1441067183	30.97592058136839	122.54036986981266	7.2	1.3052631578947878	13.421052631578947
413434890	1441067184	30.975957158059966	122.54037025047806	7.2	1.2684210526316297	13.473684210526317
413434890	1441067185	30.975993607902257	122.5403705970209	7.2	1.231578947368472	13.526315789473685
413434890	1441067186	30.976029834239096	122.54037091440843	7.2	1.194736842105314	13.578947368421053
413434890	1441067187	30.976065740414327	122.54037120760802	7.2	1.1578947368421562	13.631578947368421
413434890	1441067188	30.976101229771828	122.540371481587	7.2	1.1210526315789984	13.68421052631579
413434890	1441067189	30.97613620565542	122.54037174131273	7.2	1.0842105263158404	13.73684210526316
413434890	1441067190	30.97617057140898	122.54037199175252	7.2	1.0473684210526826	13.789473684210527
413434890	1441067191	30.97620423037635	122.5403722378738	7.2	1.0105263157895246	13.842105263157896
413434890	1441067192	30.976237085901406	122.54037248464387	7.2	0.9736842105263668	13.894736842105264
413434890	1441067193	30.976269041328006	122.54037273703014	7.2	0.9368421052632089	13.947368421052632
413434890	1441067194	30.976300000000002	122.54037300000002	7.2	0.900000000000051	14.0
413434890	1441067195	30.97632993408729	122.54037327624019	7.211111111111111	0.7777777777778244	14.0
413434890	1441067196	30.976359091063873	122.54037355931473	7.222222222222222	0.655555555555598	14.0
413434890	1441067197	30.976387787229733	122.54037384050697	7.233333333333333	0.5333333333333715	14.0
413434890	1441067198	30.976416338884896	122.54037411110032	7.2444444444444445	0.41111111111114496	14.0
413434890	1441067199	30.976445062329365	122.54037436237809	7.2555555555555555	0.28888888888891845	14.0
413434890	1441067200	30.97647427386312	122.54037458562364	7.266666666666667	0.16666666666669203	14.0
413434890	1441067201	30.976504289786178	122.54037477212027	7.277777777777778	0.04444444444446549	14.0
413434890	1441067202	30.976535426398478	122.54037491315128	7.288888888888889	359.9222222222222	14.0
413434890	1441067203	30.976567999999993	122.540375	7.3	359.8	14.0
413434890	1441067204	30.97660222049503	122.54037502929425	7.290909090909091	359.83636363636367	14.181818181818182
413434890	1441067205	30.9766378722049	122.54037501904033	7.281818181818181	359.8727272727273	14.363636363636365
413434890	1441067206	30.97667463305531	122.5403749925891	7.2727272727272725	359.90909090909093	14.545454545454547
413434890	1441067207	30.976712180971933	122.54037497329158	7.263636363636364	359.94545454545454	14.727272727272728
413434890	1441067208	30.97675019388043	122.54037498449868	7.254545454545455	359.9818181818182	14.90909090909091
413434890	1441067209	30.976788349706506	122.5403750495615	7.245454545454545	0.018181818181823815	15.090909090909092
413434890	1441067210	30.97682632637584	122.54037519183107	7.236363636363636	0.05454545454545907	15.272727272727273
413434890	1441067211	30.97686380181414	122.54037543465857	7.2272727272727275	0.09090909090909427	15.454545454545455
413434890	1441067212	30.97690045394713	122.54037580139507	7.218181818181819	0.12727272727272948	15.636363636363637
413434890	1441067213	30.976935960700505	122.54037631539181	7.209090909090909	0.16363636363636472	15.818181818181818
413434890	1441067214	30.976970000000005	122.540377	7.2	0.19999999999999998	16.0
413434890	1441067215	30.977002356525787	122.54037787213474	7.188888888888889	0.5333333333333333	16.0
413434890	1441067216	30.977033241975786	122.5403789229666	7.177777777777778	0.8666666666666667	16.0
413434890	1441067217	30.97706297480232	122.54038013723	7.166666666666667	1.2000000000000002	16.0
413434890	1441067218	30.97709187345775	122.54038149965943	7.155555555555556	1.5333333333333334	16.0
413434890	1441067219	30.977120256394436	122.54038299498923	7.144444444444444	1.8666666666666667	16.0
413434890	1441067220	30.977148442064667	122.5403846079538	7.133333333333333	2.1999999999999997	16.0
413434890	1441067221	30.977176748920794	122.54038632328752	7.122222222222222	2.533333333333333	16.0
413434890	1441067222	30.977205495415124	122.5403881257248	7.111111111111111	2.8666666666666667	16.0
413434890	1441067223	30.977234999999997	122.54039	7.1	3.2	16.0
413434890	1441067224	30.97726550467937	122.54039193342973	7.108333333333333	3.1583333333333337	16.083333333333332
413434890	1441067225	30.977296945663895	122.5403939236593	7.116666666666666	3.116666666666667	16.166666666666668
413434890	1441067226	30.97732918271585	122.5403959709163	7.125	3.075	16.25
413434890	1441067227	30.977362075597558	122.54039807542816	7.133333333333333	3.033333333333333	16.333333333333332
413434890	1441067228	30.977395484071327	122.54040023742249	7.141666666666667	2.9916666666666667	16.416666666666668
413434890	1441067229	30.97742926789948	122.54040245712672	7.15	2.95	16.5
413434890	1441067230	30.977463286844316	122.54040473476842	7.158333333333333	2.9083333333333337	16.583333333333332
413434890	1441067231	30.977497400668152	122.540407070575	7.166666666666667	2.866666666666667	16.666666666666668
413434890	1441067232	30.977531469133307	122.540409464774	7.175	2.825	16.75
413434890	1441067233	30.977565352002134	122.54041191759286	7.183333333333334	2.783333333333333	16.833333333333332
413434890	1441067234	30.97759890903692	122.54041442925906	7.191666666666666	2.7416666666666667	16.916666666666668
413434890	1441067235	30.977632	122.540417	7.2	2.7	17.0
413434890	1441067236	30.977664538230314	122.54041963203659	7.19	2.9	17.0
413434890	1441067237	30.977696651373204	122.5404223355634	7.18	3.1000000000000005	17.0
413434890	1441067238	30.97772852065059	122.54042512276851	7.17	3.3000000000000003	17.0
413434890	1441067239	30.97776032728441	122.54042800583996	7.16	3.5	17.0
413434890	1441067240	30.977792252496613	122.54043099696591	7.15	3.7000000000000006	17.0
413434890	1441067241	30.97782447750907	122.54043410833452	7.14	3.900000000000001	17.0
413434890	1441067242	30.97785718354374	122.54043735213395	7.13	4.1000000000000005	17.0
413434890	1441067243	30.977890551822508	122.54044074055248	7.12	4.300000000000001	17.0
413434890	1441067244	30.977924763567287	122.54044428577839	7.109999999999999	4.5	17.0
413434890	1441067245	30.97796	122.540448	7.1	4.7	17.0
413434890	1441067246	30.977996355730077	122.54045188711505	7.1	4.733333333333333	17.0
413434890	1441067247	30.978033578917255	122.54045591785885	7.1	4.766666666666667	17.0
413434890	1441067248	30.978071331108822	122.54046005467595	7.1	4.800000000000001	17.0
413434890	1441067249	30.978109273852073	122.54046426001082	7.1	4.833333333333334	17.0
413434890	1441067250	30.978147068694327	122.5404684963078	7.1	4.866666666666666	17.0
413434890	1441067251	30.9781843771829	122.54047272601112	7.1	4.8999999999999995	17.0
413434890	1441067252	30.978220860865143	122.54047691156495	7.1	4.933333333333333	17.0
413434890	1441067253	30.978256181288387	122.54048101541325	7.1	4.966666666666667	17.0
413434890	1441067254	30.978289999999994	122.54048499999999	7.1	5.0	17.0
413434890	1441067255	30.978322091924205	122.5404888388748	7.1090909090909085	5.0272727272727264	17.0
413434890	1441067256	30.978352685492666	122.54049255001054	7.118181818181818	5.054545454545455	17.0
413434890	1441067257	30.97838212251388	122.54049616248598	7.127272727272727	5.081818181818181	17.0
413434890	1441067258	30.97841074479634	122.54049970538	7.136363636363636	5.109090909090909	17.0
413434890	1441067259	30.97843889414851	122.54050320777155	7.1454545454545455	5.136363636363636	17.0
413434890	1441067260	30.978466912378906	122.54050669873968	7.154545454545454	5.163636363636364	17.0
413434890	1441067261	30.978495141295966	122.54051020736343	7.163636363636364	5.190909090909091	17.0
413434890	1441067262	30.978523922708167	122.54051376272203	7.172727272727273	5.218181818181819	17.0
413434890	1441067263	30.978553598423936	122.54051739389475	7.181818181818182	5.245454545454546	17.0
413434890	1441067264	30.97858451025175	122.54052112996091	7.190909090909091	5.272727272727273	17.0
413434890	1441067265	30.978617000000003	122.540525	7.2	5.300000000000001	17.0
413434890	1441067266	30.978651280790533	122.54052902258778	7.188888888888889	5.300000000000001	16.888888888888893
413434890	1441067267	30.978687050998623	122.54053317428504	7.177777777777778	5.300000000000001	16.77777777777778
413434890	1441067268	30.97872388031299	122.54053742114871	7.166666666666667	5.300000000000001	16.666666666666668
413434890	1441067269	30.97876133842235	122.54054172923566	7.155555555555556	5.300000000000001	16.555555555555557
413434890	1441067270	30.978798995015424	122.54054606460257	7.144444444444444	5.300000000000001	16.444444444444446
413434890	1441067271	30.97883641978098	122.54055039330603	7.133333333333333	5.300000000000001	16.333333333333332
413434890	1441067272	30.978873182407735	122.54055468140255	7.122222222222222	5.300000000000001	16.22222222222222
413434890	1441067273	30.97890885258449	122.54055889494848	7.111111111111111	5.300000000000001	16.11111111111111
413434890	1441067274	30.978943	122.54056299999999	7.1	5.300000000000001	16.0
413434890	1441067275	30.978975323559613	122.54056697020934	7.1	5.466666666666667	15.888888888888891
413434890	1441067276	30.979006039034893	122.54057080961275	7.1	5.633333333333334	15.777777777777777
413434890	1441067277	30.97903549141395	122.54057452984262	7.1	5.8	15.666666666666668
413434890	1441067278	30.979064025684856	122.54057814253144	7.1	5.966666666666667	15.555555555555555
413434890	1441067279	30.9790919868357	122.5405816593117	7.1	6.133333333333334	15.444444444444445
413434890	1441067280	30.97911971985457	122.54058509181603	7.1	6.3	15.333333333333332
413434890	1441067281	30.979147569729534	122.54058845167702	7.1	6.466666666666668	15.222222222222221
413434890	1441067282	30.979175881448647	122.54059175052743	7.1	6.633333333333334	15.111111111111109
413434890	1441067283	30.979204999999993	122.540595	7.1	6.8	14.999999999999998
413434890	1441067284	30.979235188814194	122.54059820919481	7.1	6.558333333333334	14.916666666666666
413434890	1441067285	30.979266385092338	122.54060137708115	7.1	6.316666666666667	14.83333333333333
413434890	1441067286	30.9792984444781	122.54060450009548	7.1	6.075	14.749999999999998
413434890	1441067287	30.97933122261514	122.54060757467434	7.1	5.833333333333333	14.666666666666666
413434890	1441067288	30.979364575147155	122.5406105972542	7.1	5.591666666666667	14.583333333333334
413434890	1441067289	30.979398357717823	122.54061356427148	7.1	5.35	14.500000000000002
413434890	1441067290	30.979432425970817	122.54061647216265	7.1	5.108333333333333	14.416666666666666
413434890	1441067291	30.979466635549837	122.54061931736408	7.1	4.866666666666666	14.333333333333334
413434890	1441067292	30.979500842098563	122.54062209631219	7.1	4.625	14.250000000000002
413434890	1441067293	30.97953490126071	122.5406248054433	7.1	4.383333333333334	14.166666666666668
413434890	1441067294	30.979568668679946	122.54062744119379	7.1	4.141666666666667	14.083333333333334
413434890	1441067295	30.979602000000003	122.54062999999998	7.1	3.9	14.0
413434890	1441067296	30.979634804295184	122.54063248072607	7.1	3.84	14.0
413434890	1441067297	30.97966720436245	122.54063489194776	7.1	3.7800000000000002	14.0
413434890	1441067298	30.979699376429313	122.5406372446686	7.1	3.72	14.0
413434890	1441067299	30.979731496723357	122.54063954989228	7.1	3.6599999999999997	14.0
413434890	1441067300	30.979763741472077	122.54064181862243	7.1	3.6	14.0
413434890	1441067301	30.979796286903056	122.54064406186272	7.1	3.54	14.0
413434890	1441067302	30.979829309243804	122.54064629061686	7.1	3.48	14.0
413434890	1441067303	30.979862984721862	122.54064851588862	7.1	3.42	14.0
413434890	1441067304	30.97989748956476	122.54065074868171	7.1	3.36	14.0
413434890	1441067305	30.979933000000003	122.54065299999999	7.1	3.3	14.0
413434890	1441067306	30.97996960731259	122.54065527548222	7.122222222222222	3.1333333333333333	14.0
413434890	1441067307	30.980007063017286	122.540657559307	7.144444444444444	2.966666666666667	14.0
413434890	1441067308	30.980045033686363	122.54065983028784	7.166666666666666	2.8	14.0
413434890	1441067309	30.980083185892077	122.5406620672382	7.188888888888888	2.6333333333333333	14.0
413434890	1441067310	30.980121186206702	122.5406642489715	7.211111111111111	2.4666666666666663	14.0
413434890	1441067311	30.980158701202516	122.54066635430107	7.233333333333333	2.3000000000000003	14.0
413434890	1441067312	30.980195397451798	122.54066836204018	7.2555555555555555	2.1333333333333333	14.0
413434890	1441067313	30.980230941526862	122.54067025100208	7.277777777777778	1.9666666666666666	14.0
413434890	1441067314	30.980265	122.540672	7.3	1.8	14.0
413434890	1441067315	30.98029735346819	122.54067359314989	7.290909090909091	1.890909090909091	14.0
413434890	1441067316	30.980328238627145	122.54067503577906	7.281818181818181	1.981818181818182	14.0
413434890	1441067317	30.980358006197218	122.54067633851771	7.2727272727272725	2.0727272727272728	14.0
413434890	1441067318	30.98038700689878	122.54067751199607	7.263636363636364	2.1636363636363636	14.0
413434890	1441067319	30.980415591452175	122.54067856684438	7.254545454545455	2.2545454545454544	14.0
413434890	1441067320	30.980444110577753	122.5406795136929	7.245454545454545	2.3454545454545457	14.0
413434890	1441067321	30.980472914995847	122.54068036317194	7.236363636363636	2.4363636363636365	14.0
413434890	1441067322	30.980502355426815	122.54068112591186	7.2272727272727275	2.5272727272727273	14.0
413434890	1441067323	30.980532782590934	122.54068181254293	7.218181818181819	2.618181818181818	14.0
413434890	1441067324	30.980564547208566	122.54068243369554	7.209090909090909	2.709090909090909	14.0
413434890	1441067325	30.980597999999993	122.54068300000002	7.2	2.8	14.0
413434890	1441067326	30.98063336011929	122.54068352293369	7.2	2.6555555555555554	14.111111111111112
413434890	1441067327	30.980670320455488	122.54068401736153	7.2	2.511111111111111	14.222222222222221
413434890	1441067328	30.980708442331434	122.54068449899549	7.2	2.3666666666666667	14.333333333333334
413434890	1441067329	30.980747287069914	122.54068498354755	7.2	2.2222222222222223	14.444444444444443
413434890	1441067330	30.98078641599377	122.54068548672971	7.2	2.077777777777778	14.555555555555557
413434890	1441067331	30.980825390425846	122.54068602425397	7.2	1.9333333333333333	14.666666666666666
413434890	1441067332	30.980863771689	122.54068661183238	7.2	1.7888888888888888	14.777777777777777
413434890	1441067333	30.98090112110609	122.54068726517704	7.2	1.6444444444444446	14.88888888888889
413434890	1441067334	30.980937000000004	122.540688	7.2	1.5000000000000002	14.999999999999998
413434890	1441067335	30.980971087176737	122.54068882807314	7.2	1.5666666666666667	14.999999999999998
413434890	1441067336	30.98100353137502	122.54068974540745	7.2	1.6333333333333333	14.999999999999998
413434890	1441067337	30.98103459881668	122.54069074407363	7.2	1.7000000000000002	14.999999999999998
413434890	1441067338	30.98106455572357	122.54069181614241	7.2	1.7666666666666668	14.999999999999998
413434890	1441067339	30.981093668317477	122.54069295368451	7.2	1.8333333333333337	14.999999999999998
413434890	1441067340	30.98112220282026	122.54069414877061	7.2	1.9000000000000004	14.999999999999998
413434890	1441067341	30.98115042545374	122.54069539347142	7.2	1.966666666666667	14.999999999999998
413434890	1441067342	30.98117860243971	122.54069667985765	7.2	2.0333333333333337	14.999999999999998
413434890	1441067343	30.981207	122.54069799999999	7.2	2.1	14.999999999999998
413434890	1441067344	30.981235839147487	122.54069934817288	7.2	2.1818181818181817	15.045454545454543
413434890	1441067345	30.98126516005938	122.5407007274657	7.2	2.2636363636363637	15.090909090909092
413434890	1441067346	30.981294957704005	122.54070214317164	7.2	2.3454545454545457	15.136363636363637
413434890	1441067347	30.981325227049638	122.54070360058378	7.2	2.4272727272727277	15.18181818181818
413434890	1441067348	30.981355963064573	122.54070510499527	7.2	2.5090909090909093	15.227272727272725
413434890	1441067349	30.981387160717112	122.54070666169932	7.2	2.5909090909090913	15.272727272727273
413434890	1441067350	30.981418814975545	122.54070827598906	7.2	2.672727272727273	15.318181818181818
413434890	1441067351	30.98145092080819	122.54070995315767	7.2	2.7545454545454544	15.363636363636363
413434890	1441067352	30.981483473183307	122.54071169849833	7.2	2.8363636363636364	15.409090909090907
413434890	1441067353	30.981516467069195	122.54071351730427	7.2	2.9181818181818184	15.454545454545455
413434890	1441067354	30.98154989743419	122.54071541486864	7.2	3.0000000000000004	15.5
413434890	1441067355	30.981583759246544	122.54071739648468	7.2	3.081818181818182	15.545454545454545
413434890	1441067356	30.981618047474562	122.54071946744561	7.2	3.1636363636363636	15.590909090909092
413434890	1441067357	30.98165275708654	122.54072163304467	7.2	3.245454545454545	15.636363636363637
413434890	1441067358	30.98168788305078	122.54072389857507	7.2	3.327272727272727	15.681818181818182
413434890	1441067359	30.981723420335562	122.54072626933007	7.2	3.409090909090909	15.727272727272727
413434890	1441067360	30.981759363909173	122.54072875060292	7.2	3.4909090909090907	15.772727272727273
413434890	1441067361	30.981795708739906	122.54073134768694	7.2	3.5727272727272728	15.818181818181818
413434890	1441067362	30.981832449796077	122.54073406587536	7.2	3.6545454545454543	15.863636363636363
413434890	1441067363	30.98186958204596	122.54073691046146	7.2	3.736363636363636	15.909090909090908
413434890	1441067364	30.981907100457835	122.54073988673858	7.2	3.8181818181818183	15.954545454545455
413434890	1441067365	30.981945	122.54074299999999	7.2	3.9	16.0
413434890	1441067366	30.981983242147585	122.54074624860213	7.2	4.0	15.888888888888891
413434890	1441067367	30.98202165440309	122.54074960315359	7.2	4.1000000000000005	15.777777777777777
413434890	1441067368	30.98206003077586	122.54075302732599	7.2	4.199999999999999	15.666666666666668
413434890	1441067369	30.98209816527528	122.54075648479083	7.2	4.3	15.555555555555555
413434890	1441067370	30.98213585191071	122.54075993921961	7.2	4.3999999999999995	15.444444444444445
413434890	1441067371	30.98217288469149	122.5407633542837	7.2	4.5	15.333333333333332
413434890	1441067372	30.98220905762704	122.5407666936543	7.2	4.6000000000000005	15.222222222222221
413434890	1441067373	30.98224416472674	122.5407699210027	7.2	4.699999999999999	15.111111111111109
413434890	1441067374	30.982277999999994	122.54077300000002	7.2	4.8	14.999999999999998
413434890	1441067375	30.982310438347138	122.54077590431899	7.2	4.918181818181817	14.90909090909091
413434890	1441067376	30.982341678232334	122.54077864763916	7.2	5.036363636363636	14.818181818181817
413434890	1441067377	30.982371999010674	122.54078125364175	7.2	5.154545454545454	14.727272727272728
413434890	1441067378	30.982401680037263	122.54078374600809	7.2	5.2727272727272725	14.636363636363635
413434890	1441067379	30.982431000667148	122.54078614841956	7.2	5.390909090909091	14.545454545454547
413434890	1441067380	30.98246024025543	122.54078848455758	7.2	5.509090909090909	14.454545454545453
413434890	1441067381	30.982489678157197	122.54079077810367	7.2	5.627272727272727	14.363636363636365
413434890	1441067382	30.982519593727467	122.54079305273933	7.2	5.745454545454545	14.272727272727273
413434890	1441067383	30.982550266321322	122.54079533214619	7.2	5.863636363636363	14.181818181818182
413434890	1441067384	30.982581975293833	122.54079764000585	7.2	5.981818181818182	14.090909090909092
413434890	1441067385	30.982614999999992	122.54080000000002	7.2	6.1	14.0
413434890	1441067386	30.982649527169418	122.54080242964655	7.211111111111111	5.777777777777778	14.0
413434890	1441067387	30.98268537302989	122.5408049218077	7.222222222222222	5.455555555555556	14.0
413434890	1441067388	30.982722261183753	122.54080746318184	7.233333333333333	5.133333333333333	14.0
413434890	1441067389	30.98275991523334	122.54081004046719	7.2444444444444445	4.811111111111111	14.0
413434890	1441067390	30.98279805878102	122.54081264036206	7.2555555555555555	4.488888888888889	14.0
413434890	1441067391	30.982836415429155	122.54081524956464	7.266666666666667	4.166666666666667	14.0
413434890	1441067392	30.98287470878012	122.54081785477308	7.277777777777778	3.844444444444444	14.0
413434890	1441067393	30.982912662436274	122.54082044268553	7.288888888888889	3.5222222222222226	14.0
413434890	1441067394	30.982950000000006	122.540823	7.3	3.2	14.0
413434890	1441067395	30.982986501390606	122.54082551445077	7.29	3.0900000000000003	13.9
413434890	1441067396	30.983022171795106	122.54082797791668	7.28	2.9800000000000004	13.8
413434890	1441067397	30.983057072717394	122.54083038331285	7.27	2.8700000000000006	13.700000000000001
413434890	1441067398	30.98309126566138	122.54083272355437	7.26	2.7600000000000002	13.6
413434890	1441067399	30.983124812130992	122.54083499155632	7.25	2.6500000000000004	13.5
413434890	1441067400	30.983157773630115	122.54083718023375	7.24	2.54	13.400000000000002
413434890	1441067401	30.983190211662677	122.54083928250178	7.23	2.43	13.3
413434890	1441067402	30.983222187732576	122.54084129127546	7.22	2.3200000000000003	13.200000000000001
413434890	1441067403	30.983253763343704	122.54084319946985	7.21	2.21	13.100000000000001
413434890	1441067404	30.983285	122.54084500000002	7.2	2.1	13.0
413434890	1441067405	30.983315958587514	122.54084668752883	7.209090909090909	2.0272727272727273	12.90909090909091
413434890	1441067406	30.9833466975211	122.54084826371023	7.218181818181819	1.9545454545454546	12.818181818181818
413434890	1441067407	30.983377274597718	122.54084973194597	7.2272727272727275	1.8818181818181818	12.727272727272728
413434890	1441067408	30.983407747614397	122.54085109563779	7.236363636363636	1.8090909090909093	12.636363636363637
413434890	1441067409	30.98343817436811	122.54085235818748	7.245454545454545	1.7363636363636363	12.545454545454547
413434890	1441067410	30.983468612655866	122.54085352299677	7.254545454545455	1.6636363636363638	12.454545454545455
413434890	1441067411	30.98349912027466	122.54085459346749	7.263636363636364	1.590909090909091	12.363636363636365
413434890	1441067412	30.983529755021493	122.54085557300137	7.2727272727272725	1.5181818181818183	12.272727272727273
413434890	1441067413	30.983560574693325	122.5408564650002	7.281818181818181	1.4454545454545453	12.181818181818183
413434890	1441067414	30.98359163708717	122.54085727286584	7.290909090909091	1.3727272727272726	12.090909090909092
413434890	1441067415	30.983623	122.540858	7.3	1.3	12.000000000000002
413434890	1441067416	30.983654717355808	122.54085865122501	7.32	0.9200000000000054	12.100000000000001
413434890	1441067417	30.98368682758654	122.54085923704505	7.34	0.5400000000000107	12.200000000000001
413434890	1441067418	30.983719365251076	122.54085976938495	7.359999999999999	0.1600000000000161	12.3
413434890	1441067419	30.983752364908398	122.5408602601694	7.38	359.78000000000003	12.400000000000002
413434890	1441067420	30.983785861117394	122.54086072132318	7.4	359.40000000000003	12.500000000000002
413434890	1441067421	30.983819888437004	122.54086116477109	7.42	359.02000000000004	12.6
413434890	1441067422	30.983854481426157	122.5408616024379	7.4399999999999995	358.64000000000004	12.700000000000001
413434890	1441067423	30.98388967464375	122.54086204624844	7.46	358.26000000000005	12.8
413434890	1441067424	30.983925502648724	122.54086250812752	7.48	357.88000000000005	12.9
413434890	1441067425	30.98396199999998	122.54086300000002	7.5	357.50000000000006	13.0
413434890	1441067426	30.98399916792456	122.54086353002653	7.477777777777778	357.6444444444445	13.0
413434890	1441067427	30.984036874321763	122.54086409131054	7.455555555555556	357.78888888888895	13.0
413434890	1441067428	30.98407495375903	122.54086467319124	7.433333333333334	357.9333333333334	13.0
413434890	1441067429	30.984113240803786	122.54086526500785	7.411111111111111	358.07777777777784	13.0
413434890	1441067430	30.984151570023446	122.54086585609957	7.388888888888888	358.2222222222223	13.0
413434890	1441067431	30.98418977598547	122.54086643580548	7.366666666666666	358.36666666666673	13.0
413434890	1441067432	30.98422769325727	122.5408669934648	7.344444444444444	358.5111111111112	13.0
413434890	1441067433	30.984265156406284	122.5408675184166	7.322222222222222	358.6555555555556	13.0
413434890	1441067434	30.984302000000007	122.540868	7.3	358.80000000000007	13.0
413434890	1441067435	30.984338101640603	122.54086843146894	7.31	358.88000000000005	13.100000000000001
413434890	1441067436	30.98437351106938	122.54086882173657	7.32	358.9600000000001	13.200000000000001
413434890	1441067437	30.98440832106239	122.54086918363096	7.33	359.0400000000001	13.3
413434890	1441067438	30.984442624395683	122.54086952998018	7.34	359.12000000000006	13.400000000000002
413434890	1441067439	30.984476513845294	122.54086987361228	7.35	359.2000000000001	13.5
413434890	1441067440	30.984510082187317	122.54087022735536	7.36	359.2800000000001	13.6
413434890	1441067441	30.98454342219773	122.54087060403752	7.37	359.36000000000007	13.700000000000001
413434890	1441067442	30.984576626652636	122.54087101648692	7.38	359.44000000000005	13.8
413434890	1441067443	30.984609788328047	122.54087147753171	7.390000000000001	359.5200000000001	13.9
413434890	1441067444	30.984643000000002	122.540872	7.4	359.6000000000001	14.0
413434890	1441067445	30.984676339167294	122.54087259529483	7.390000000000001	359.81000000000006	14.0
413434890	1441067446	30.984709822219646	122.54087326911849	7.38	0.020000000000070815	14.0
413434890	1441067447	30.984743450269583	122.54087402574807	7.37	0.2300000000000684	14.0
413434890	1441067448	30.984777224429553	122.54087486946071	7.36	0.44000000000006584	14.0
413434890	1441067449	30.98481114581209	122.5408758045335	7.35	0.6500000000000633	14.0
413434890	1441067450	30.984845215529656	122.54087683524362	7.34	0.860000000000061	14.0
413434890	1441067451	30.984879434694733	122.54087796586816	7.33	1.0700000000000585	14.0
413434890	1441067452	30.984913804419822	122.5408792006843	7.32	1.280000000000056	14.0
413434890	1441067453	30.98494832581742	122.54088054396921	7.31	1.4900000000000537	14.0
413434890	1441067454	30.984983000000003	122.54088199999998	7.3	1.7000000000000508	14.0
413434890	1441067455	30.985017811690298	122.54088356935154	7.3	1.930000000000051	14.0
413434890	1441067456	30.985052680052075	122.54088523778954	7.3	2.1600000000000508	14.0
413434890	1441067457	30.985087507859326	122.54088698737732	7.3	2.3900000000000508	14.0
413434890	1441067458	30.985122197886053	122.54088880017824	7.3	2.6200000000000507	14.0
413434890	1441067459	30.985156652906262	122.54089065825548	7.3	2.8500000000000507	14.0
413434890	1441067460	30.985190775693955	122.54089254367237	7.3	3.080000000000051	14.0
413434890	1441067461	30.985224469023176	122.54089443849209	7.3	3.310000000000051	14.0
413434890	1441067462	30.985257635667903	122.54089632477786	7.3	3.540000000000051	14.0
413434890	1441067463	30.985290178402167	122.54089818459278	7.3	3.770000000000051	14.0
413434890	1441067464	30.985322	122.54090000000001	7.3	4.000000000000051	14.0
413434890	1441067465	30.985353048638757	122.54090175802733	7.3	3.8666666666667178	13.88888888888889
413434890	1441067466	30.98538345410928	122.54090346556137	7.3	3.7333333333333845	13.777777777777779
413434890	1441067467	30.985413391605665	122.5409051344534	7.3	3.600000000000051	13.666666666666668
413434890	1441067468	30.98544303632211	122.54090677655475	7.3	3.4666666666667174	13.555555555555557
413434890	1441067469	30.98547256345274	122.5409084037168	7.3	3.333333333333384	13.444444444444445
413434890	1441067470	30.985502148191706	122.54091002779091	7.3	3.200000000000051	13.333333333333334
413434890	1441067471	30.98553196573314	122.54091166062854	7.3	3.0666666666667175	13.222222222222221
413434890	1441067472	30.9855621912712	122.54091331408108	7.3	2.933333333333384	13.111111111111112
413434890	1441067473	30.985593000000005	122.54091499999998	7.3	2.800000000000051	13.0
413434890	1441067474	30.98562452546768	122.54091672614109	7.3	2.775000000000051	12.916666666666666
413434890	1441067475	30.98565673463836	122.54091848387745	7.3	2.7500000000000506	12.833333333333334
413434890	1441067476	30.98568955283017	122.5409202604865	7.3	2.7250000000000507	12.75
413434890	1441067477	30.985722905361243	122.54092204324564	7.3	2.700000000000051	12.666666666666668
413434890	1441067478	30.98575671754972	122.54092381943221	7.3	2.675000000000051	12.583333333333334
413434890	1441067479	30.985790914713743	122.54092557632352	7.3	2.6500000000000505	12.500000000000002
413434890	1441067480	30.985825422171434	122.54092730119694	7.3	2.625000000000051	12.416666666666668
413434890	1441067481	30.98586016524094	122.54092898132976	7.3	2.600000000000051	12.333333333333334
413434890	1441067482	30.985895069240392	122.54093060399924	7.3	2.575000000000051	12.250000000000002
413434890	1441067483	30.985930059487963	122.54093215648264	7.3	2.550000000000051	12.166666666666668
413434890	1441067484	30.985965061301794	122.54093362605714	7.3	2.525000000000051	12.083333333333334
413434890	1441067485	30.986000000000004	122.54093500000002	7.3	2.5000000000000506	12.000000000000002
413434890	1441067486	30.986034810128096	122.54093626749844	7.3125	2.1250000000000484	12.000000000000002
413434890	1441067487	30.986069463140932	122.54093742537978	7.325	1.7500000000000457	12.000000000000002
413434890	1441067488	30.986103939720685	122.54093847238133	7.3375	1.3750000000000435	12.000000000000002
413434890	1441067489	30.986138220549556	122.54093940724047	7.35	1.000000000000041	12.000000000000002
413434890	1441067490	30.98617228630973	122.54094022869457	7.3625	0.6250000000000386	12.000000000000002
413434890	1441067491	30.98620611768341	122.54094093548093	7.375	0.25000000000003614	12.000000000000002
413434890	1441067492	30.98623969535277	122.54094152633697	7.3875	359.87500000000006	12.000000000000002
413434890	1441067493	30.986273	122.540942	7.4	359.50000000000006	12.000000000000002
413434890	1441067494	30.986306035844144	122.54094235805267	7.4	359.50000000000006	12.000000000000002
413434890	1441067495	30.986338901251514	122.54094261345887	7.4	359.50000000000006	12.000000000000002
413434890	1441067496	30.986371718125305	122.54094278202784	7.4	359.50000000000006	12.000000000000002
413434890	1441067497	30.986404608368666	122.54094287956873	7.4	359.50000000000006	12.000000000000002
413434890	1441067498	30.986437693884785	122.54094292189085	7.4	359.50000000000006	12.000000000000002
413434890	1441067499	30.98647109657682	122.54094292480342	7.4	359.50000000000006	12.000000000000002
413434890	1441067500	30.98650493834791	122.54094290411574	7.4	359.50000000000006	12.000000000000002
413434890	1441067501	30.986539341101242	122.54094287563713	7.4	359.50000000000006	12.000000000000002
413434890	1441067502	30.98657442673996	122.54094285517691	7.4	359.50000000000006	12.000000000000002
413434890	1441067503	30.986610317167234	122.5409428585444	7.4	359.50000000000006	12.000000000000002
413434890	1441067504	30.98664713428619	122.54094290154896	7.4	359.50000000000006	12.000000000000002
413434890	1441067505	30.986685	122.540943	7.4	359.50000000000006	12.000000000000002
413434890	1441067506	30.98672394555032	122.5409431642341	7.4	359.5777777777778	12.000000000000002
413434890	1441067507	30.98676363953294	122.54094338269645	7.4	359.65555555555557	12.000000000000002
413434890	1441067508	30.98680365988217	122.54094363835944	7.4	359.73333333333335	12.000000000000002
413434890	1441067509	30.98684358453238	122.54094391419538	7.4	359.81111111111113	12.000000000000002
413434890	1441067510	30.98688299141787	122.54094419317661	7.4	359.8888888888889	12.000000000000002
413434890	1441067511	30.98692145847302	122.54094445827545	7.4	359.9666666666667	12.000000000000002
413434890	1441067512	30.986958563632175	122.54094469246411	7.4	0.044444444444451274	12.000000000000002
413434890	1441067513	30.98699388482971	122.5409448787149	7.4	0.12222222222222563	12.000000000000002
413434890	1441067514	30.987027000000005	122.54094500000001	7.4	0.19999999999999998	12.000000000000002
413434890	1441067515	30.98705764511167	122.54094504539805	7.41	0.1300000000000031	12.100000000000001
413434890	1441067516	30.98708618827027	122.54094502841305	7.42	0.06000000000000623	12.200000000000001
413434890	1441067517	30.987113155615575	122.5409449686555	7.430000000000001	359.99	12.3
413434890	1441067518	30.987139073287373	122.54094488573578	7.44	359.92	12.400000000000002
413434890	1441067519	30.98716446742539	122.54094479926444	7.45	359.85	12.500000000000002
413434890	1441067520	30.987189864169395	122.5409447288519	7.46	359.78000000000003	12.6
413434890	1441067521	30.987215789659132	122.54094469410866	7.47	359.71000000000004	12.700000000000001
413434890	1441067522	30.98724277003434	122.54094471464525	7.48	359.64000000000004	12.8
413434890	1441067523	30.987271331434712	122.54094481007219	7.49	359.57000000000005	12.9
413434890	1441067524	30.987301999999993	122.54094500000001	7.5	359.50000000000006	13.0
413434890	1441067525	30.987335141852665	122.54094529828123	7.477777777777778	359.70000000000005	13.0
413434890	1441067526	30.987370483046252	122.54094569573607	7.455555555555556	359.90000000000003	13.0
413434890	1441067527	30.9874075896171	122.54094617742668	7.433333333333334	0.10000000000002081	13.0
413434890	1441067528	30.987446027601536	122.5409467284152	7.411111111111111	0.3000000000000174	13.0
413434890	1441067529	30.98748536303591	122.54094733376375	7.388888888888888	0.500000000000014	13.0
413434890	1441067530	30.987525161956576	122.54094797853446	7.366666666666666	0.7000000000000105	13.0
413434890	1441067531	30.98756499039988	122.54094864778936	7.344444444444444	0.9000000000000072	13.0
413434890	1441067532	30.987604414402234	122.54094932659055	7.322222222222222	1.1000000000000036	13.0
413434890	1441067533	30.987643	122.54095	7.3	1.3000000000000003	13.0
413434890	1441067534	30.987680412957857	122.54095065692853	7.3	1.4400000000000002	13.0
413434890	1441067535	30.987716717953518	122.54095130168218	7.3	1.58	13.0
413434890	1441067536	30.98775207939301	122.54095194241579	7.3	1.72	13.0
413434890	1441067537	30.98778666168233	122.54095258728421	7.3	1.86	13.0
413434890	1441067538	30.987820629227453	122.54095324444233	7.3	2.0	13.0
413434890	1441067539	30.987854146434398	122.54095392204505	7.3	2.14	13.0
413434890	1441067540	30.98788737770914	122.54095462824725	7.3	2.2800000000000002	13.0
413434890	1441067541	30.987920487457668	122.54095537120385	7.3	2.42	13.0
413434890	1441067542	30.987953640085966	122.5409561590698	7.3	2.56	13.0
413434890	1441067543	30.987987000000004	122.540957	7.3	2.7	13.0
413434890	1441067544	30.9880206934366	122.54095790002752	7.31	2.5900000000000003	13.0
413434890	1441067545	30.988054693955853	122.54095885669763	7.32	2.48	13.0
413434890	1441067546	30.98808893694871	122.5409598654338	7.33	2.37	13.0
413434890	1441067547	30.98812335780615	122.54096092165939	7.34	2.2600000000000002	13.0
413434890	1441067548	30.988157891919105	122.54096202079779	7.35	2.1500000000000004	13.0
413434890	1441067549	30.98819247467853	122.54096315827239	7.36	2.0400000000000005	13.0
413434890	1441067550	30.988227041475373	122.54096432950654	7.37	1.93	13.0
413434890	1441067551	30.988261527700587	122.54096552992362	7.38	1.82	13.0
413434890	1441067552	30.98829586874514	122.54096675494701	7.390000000000001	1.7100000000000002	13.0
413434890	1441067553	30.988329999999987	122.54096799999999	7.4	1.6	13.0
413434890	1441067554	30.988363881338874	122.54096926175767	7.4	1.6500000000000001	13.0
413434890	1441067555	30.988397570566597	122.5409705419019	7.4	1.7	13.0
413434890	1441067556	30.988431149970765	122.54097184336626	7.4	1.75	13.0
413434890	1441067557	30.98846470183897	122.54097316908441	7.4	1.8	13.0
413434890	1441067558	30.988498308458777	122.54097452198994	7.4	1.8500000000000003	13.0
413434890	1441067559	30.988532052117794	122.54097590501642	7.4	1.9000000000000004	13.0
413434890	1441067560	30.988566015103626	122.54097732109756	7.4	1.9500000000000004	13.0
413434890	1441067561	30.988600279703817	122.54097877316696	7.4	2.0000000000000004	13.0
413434890	1441067562	30.988634928205972	122.54098026415821	7.4	2.0500000000000007	13.0
413434890	1441067563	30.988670042897663	122.54098179700505	7.4	2.1	13.0
413434890	1441067564	30.988705706066487	122.5409833746411	7.4	2.1500000000000004	13.0
413434890	1441067565	30.988741999999995	122.540985	7.4	2.2	13.0
413434890	1441067566	30.98877896911573	122.54098667291562	7.4	2.2111111111111112	13.0
413434890	1441067567	30.988816506351043	122.54098838082221	7.4	2.2222222222222223	13.0
413434890	1441067568	30.988854466773223	122.54099010805413	7.4	2.2333333333333334	13.0
413434890	1441067569	30.98889270544957	122.54099183894581	7.4	2.244444444444445	13.0
413434890	1441067570	30.98893107744741	122.5409935578315	7.4	2.2555555555555555	13.0
413434890	1441067571	30.98896943783405	122.54099524904552	7.4	2.266666666666667	13.0
413434890	1441067572	30.989007641676828	122.54099689692215	7.4	2.2777777777777777	13.0
413434890	1441067573	30.989045544043023	122.54099848579557	7.4	2.288888888888889	13.0
413434890	1441067574	30.989083	122.541	7.4	2.3000000000000003	13.0
413434890	1441067575	30.98911988849319	122.54100142628084	7.41	2.13	12.9
413434890	1441067576	30.989156183980562	122.54100276102842	7.42	1.9600000000000002	12.8
413434890	1441067577	30.989191884798203	122.5410040030443	7.430000000000001	1.79	12.700000000000001
413434890	1441067578	30.989226989282187	122.54100515113008	7.44	1.62	12.6
413434890	1441067579	30.989261495768595	122.54100620408728	7.45	1.45	12.500000000000002
413434890	1441067580	30.989295402593523	122.5410071607175	7.46	1.2799999999999998	12.400000000000002
413434890	1441067581	30.989328708093055	122.54100801982231	7.47	1.1099999999999999	12.3
413434890	1441067582	30.989361410603248	122.5410087802033	7.48	0.94	12.200000000000001
413434890	1441067583	30.989393508460207	122.541009440662	7.49	0.77	12.100000000000001
413434890	1441067584	30.989425000000004	122.54101000000001	7.5	0.6000000000000001	12.000000000000002
413434890	1441067585	30.989455909806967	122.54101045937024	7.5	0.4333333333333339	12.000000000000002
413434890	1441067586	30.989486367458326	122.54101082933099	7.5	0.2666666666666678	12.000000000000002
413434890	1441067587	30.989516528779557	122.54101112279187	7.5	0.10000000000000163	12.000000000000002
413434890	1441067588	30.9895465495961	122.54101135266247	7.5	359.93333333333334	12.000000000000002
413434890	1441067589	30.989576585733452	122.54101153185248	7.5	359.76666666666665	12.000000000000002
413434890	1441067590	30.989606793017057	122.54101167327153	7.5	359.6	12.000000000000002
413434890	1441067591	30.98963732727238	122.54101178982934	7.5	359.43333333333334	12.000000000000002
413434890	1441067592	30.989668344324862	122.5410118944356	7.5	359.26666666666665	12.000000000000002
413434890	1441067593	30.989699999999996	122.541012	7.5	359.1	12.000000000000002
413434890	1441067594	30.989732409160588	122.5410121154838	7.5	359.07	12.100000000000001
413434890	1441067595	30.989765522819134	122.54101223405432	7.5	359.04	12.200000000000001
413434890	1441067596	30.98979925102552	122.54101234493044	7.5	359.01	12.3
413434890	1441067597	30.98983350382962	122.54101243733096	7.5	358.98	12.400000000000002
413434890	1441067598	30.98986819128134	122.54101250047475	7.5	358.95	12.500000000000002
413434890	1441067599	30.989903223430517	122.54101252358056	7.5	358.91999999999996	12.6
413434890	1441067600	30.9899385103271	122.54101249586725	7.5	358.89	12.700000000000001
413434890	1441067601	30.989973962020933	122.54101240655353	7.5	358.85999999999996	12.8
413434890	1441067602	30.99000948856194	122.5410122448582	7.5	358.83	12.9
413434890	1441067603	30.990045	122.541012	7.5	358.79999999999995	13.0
413434890	1441067604	30.990080418890308	122.54101166659207	7.5	358.86999999999995	13.0
413434890	1441067605	30.99011571780929	122.54101126082519	7.5	358.94	13.0
[truncated: 7,591 more rows]
